# Supplementary material for: Natural genetic variation impacts expression levels of coding, non-coding, and antisense transcripts in fission yeast
Source: Mol Syst Biol. 2014 Nov 28;10(11):764. doi: 10.15252/msb.20145123 (PMC4299605; doi:10.15252/msb.20145123)
Supplement: Supplementary file 2 — Supplementary Dataset S1 [file msb0010-0764-sd2.zip]

Archive with 60 entries (58 files):
- Dataset S1/
- Dataset S1/datasetS1/
- Dataset S1/datasetS1/968_std_raw_01.txt
- Dataset S1/datasetS1/968_std_raw_02.txt
- Dataset S1/datasetS1/968_std_raw_03.txt
- Dataset S1/datasetS1/968_std_raw_04.txt
- Dataset S1/datasetS1/968_std_raw_05.txt
- Dataset S1/datasetS1/968_std_raw_06.txt
- Dataset S1/datasetS1/R1-10_std_raw.txt
- Dataset S1/datasetS1/R1-11_std_raw.txt
- Dataset S1/datasetS1/R1-12_std_raw.txt
- Dataset S1/datasetS1/R1-13_std_raw.txt
- Dataset S1/datasetS1/R1-14_std_raw.txt
- Dataset S1/datasetS1/R1-15_std_raw.txt
- Dataset S1/datasetS1/R1-16_std_raw.txt
- Dataset S1/datasetS1/R1-17_std_raw.txt
- Dataset S1/datasetS1/R1-18_std_raw.txt
- Dataset S1/datasetS1/R1-19_std_raw.txt
- Dataset S1/datasetS1/R1-1_std_raw.txt
- Dataset S1/datasetS1/R1-20_std_raw.txt
- Dataset S1/datasetS1/R1-21_std_raw.txt
- Dataset S1/datasetS1/R1-22_std_raw.txt
- Dataset S1/datasetS1/R1-23_std_raw.txt
- Dataset S1/datasetS1/R1-24_std_raw.txt
- Dataset S1/datasetS1/R1-25_std_raw.txt
- Dataset S1/datasetS1/R1-26_std_raw.txt
- Dataset S1/datasetS1/R1-27_std_raw.txt
- Dataset S1/datasetS1/R1-28_std_raw.txt
- Dataset S1/datasetS1/R1-29_std_raw.txt
- Dataset S1/datasetS1/R1-2_std_raw.txt
- Dataset S1/datasetS1/R1-30_std_raw.txt
- Dataset S1/datasetS1/R1-31_std_raw.txt
- Dataset S1/datasetS1/R1-32_std_raw.txt
- Dataset S1/datasetS1/R1-33_std_raw.txt
- Dataset S1/datasetS1/R1-35_std_raw.txt
- Dataset S1/datasetS1/R1-36_std_raw.txt
- Dataset S1/datasetS1/R1-37_std_raw.txt
- Dataset S1/datasetS1/R1-38_std_raw.txt
- Dataset S1/datasetS1/R1-39_std_raw.txt
- Dataset S1/datasetS1/R1-3_std_raw.txt
- Dataset S1/datasetS1/R1-40_std_raw.txt
- Dataset S1/datasetS1/R1-41_std_raw.txt
- Dataset S1/datasetS1/R1-42_std_raw.txt
- Dataset S1/datasetS1/R1-43_std_raw.txt
- Dataset S1/datasetS1/R1-47_std_raw.txt
- Dataset S1/datasetS1/R1-4_std_raw.txt
- Dataset S1/datasetS1/R1-5_std_raw.txt
- Dataset S1/datasetS1/R1-6_std_raw.txt
- Dataset S1/datasetS1/R1-7_std_raw.txt
- Dataset S1/datasetS1/R1-8_std_raw.txt
- Dataset S1/datasetS1/R1-9_std_raw.txt
- Dataset S1/datasetS1/README
- Dataset S1/datasetS1/README~
- Dataset S1/datasetS1/Y0036_std_raw_01.txt
- Dataset S1/datasetS1/Y0036_std_raw_02.txt
- Dataset S1/datasetS1/Y0036_std_raw_03.txt
- Dataset S1/datasetS1/Y0036_std_raw_04.txt
- Dataset S1/datasetS1/Y0036_std_raw_05.txt
- Dataset S1/datasetS1/Y0036_std_raw_06.txt
- Dataset S1/README
