# Supplementary material for: Natural genetic variation impacts expression levels of coding, non-coding, and antisense transcripts in fission yeast
Source: Mol Syst Biol. 2014 Nov 28;10(11):764. doi: 10.15252/msb.20145123 (PMC4299605; doi:10.15252/msb.20145123)
Supplement: Supplementary file 2 — Supplementary Dataset S1 [file msb0010-0764-sd2.zip › Dataset S1/datasetS1/968_std_raw_01.txt]

Strain	well	time	measure	interval
968	A01	0.01171	98.4	1
968	D01	0.03177	107.91	1
968	A01	0.06188	97.66	1
968	D01	0.08066	107.17	1
968	A01	0.11176	97.63	1
968	D01	0.12995	106.74	1
968	A01	0.16189	97.37	1
968	D01	0.18043	105.49	1
968	A01	0.21177	97.41	1
968	D01	0.23027	105.49	1
968	A01	0.26191	97.89	1
968	D01	0.2801	105.03	1
968	A01	0.31185	98.84	1
968	D01	0.3302	104.54	1
968	A01	0.36182	99.89	1
968	D01	0.38036	104.75	1
968	A01	0.41179	98.45	1
968	D01	0.43012	104.09	1
968	A01	0.46187	98.2	1
968	D01	0.4802	104.55	1
968	A01	0.51186	98.49	1
968	D01	0.53008	104.42	1
968	A01	0.56183	98.88	1
968	D01	0.58031	104.26	1
968	A01	0.61186	98.84	1
968	D01	0.6305	103.9	1
968	A01	0.66195	97.57	1
968	D01	0.68011	104	1
968	A01	0.71191	98.31	1
968	D01	0.7307	104.37	1
968	A01	0.76176	97.92	1
968	D01	0.78024	103.99	1
968	A01	0.81198	99	1
968	D01	0.83031	104.11	1
968	A01	0.86212	99.66	1
968	D01	0.88032	104.49	1
968	A01	0.91199	98.31	1
968	D01	0.9305	104.49	1
968	A01	0.96205	97.95	1
968	D01	0.98045	104.21	1
968	A01	1.01191	97.53	1
968	D01	1.03034	103.9	1
968	A01	1.06209	98.72	1
968	D01	1.08036	103.77	1
968	A01	1.11193	98.43	1
968	D01	1.13035	103.82	1
968	A01	1.16198	98.58	1
968	D01	1.18165	104.33	1
968	A01	1.21193	97.83	1
968	D01	1.23022	103.39	1
968	A01	1.26206	98.01	1
968	D01	1.28051	103.27	1
968	A01	1.31203	96.84	1
968	D01	1.33035	103.24	1
968	A01	1.36226	96.91	1
968	D01	1.38059	103.2	1
968	A01	1.41209	97.73	1
968	D01	1.43033	102.25	1
968	A01	1.4621	97.18	1
968	D01	1.48063	102.86	1
968	A01	1.51202	98.3	1
968	D01	1.53051	102.84	1
968	A01	1.5621	98.15	1
968	D01	1.5807	103.13	1
968	A01	1.61222	97.4	1
968	D01	1.63048	102.64	1
968	A01	1.66202	98.1	1
968	D01	1.6806	102.56	1
968	A01	1.71227	97.09	1
968	D01	1.7308	101.94	1
968	A01	1.76232	96.33	1
968	D01	1.78094	102.06	1
968	A01	1.81218	95.78	1
968	D01	1.83057	102.19	1
968	A01	1.8621	98.08	1
968	D01	1.88078	101.92	1
968	A01	1.91213	97	1
968	D01	1.93192	101.57	1
968	A01	1.96216	98.93	1
968	D01	1.98076	101.52	1
968	A01	2.01236	97.95	1
968	D01	2.03085	101.95	1
968	A01	2.06226	98.04	1
968	D01	2.08069	102	1
968	A01	2.11237	95.37	1
968	D01	2.13078	101.54	1
968	A01	2.16224	97.69	1
968	D01	2.18061	102.22	1
968	A01	2.21221	95.88	1
968	D01	2.23049	101.88	1
968	A01	2.26242	95.38	1
968	D01	2.28084	102.23	1
968	A01	2.31221	95.92	1
968	D01	2.33093	101.36	1
968	A01	2.36233	96.77	1
968	D01	2.38075	102.12	1
968	A01	2.41237	96.11	1
968	D01	2.43061	101.18	1
968	A01	2.46237	95.7	1
968	D01	2.48079	101.68	1
968	A01	2.51243	96.38	1
968	D01	2.53064	101.73	1
968	A01	2.56249	96.45	1
968	D01	2.58093	102.13	1
968	A01	2.61235	97.51	1
968	D01	2.63086	101.68	1
968	A01	2.66251	95.02	1
968	D01	2.68103	101.52	1
968	A01	2.71251	95.43	1
968	D01	2.73123	102.26	1
968	A01	2.76258	97.09	1
968	D01	2.78119	102.31	1
968	A01	2.81251	96.32	1
968	D01	2.83098	101.21	1
968	A01	2.86235	94.79	1
968	D01	2.88052	101.7	1
968	A01	2.91248	96.73	1
968	D01	2.93065	101.82	1
968	A01	2.96245	96.55	1
968	D01	2.98109	101.42	1
968	A01	3.01248	95.11	1
968	D01	3.03076	101.48	1
968	A01	3.06236	96.45	1
968	D01	3.08061	101.51	1
968	A01	3.11252	95.43	1
968	D01	3.1308	101.55	1
968	A01	3.16223	96.24	1
968	D01	3.18069	101.63	1
968	A01	3.21249	95.85	1
968	D01	3.23105	101.55	1
968	A01	3.26246	95.03	1
968	D01	3.2809	101.4	1
968	A01	3.3126	95.4	1
968	D01	3.33119	101.64	1
968	A01	3.36254	94.89	1
968	D01	3.38069	101.43	1
968	A01	3.4122	94.84	1
968	D01	3.43065	101.8	1
968	A01	3.46249	96.65	1
968	D01	3.48092	101.83	1
968	A01	3.51266	95.68	1
968	D01	3.53109	101.88	1
968	A01	3.56262	94.73	1
968	D01	3.58117	102.2	1
968	A01	3.61278	96.2	1
968	D01	3.63121	101.57	1
968	A01	3.66266	94.99	1
968	D01	3.68122	101.86	1
968	A01	3.71252	96.91	1
968	D01	3.73119	101.98	1
968	A01	3.76251	95.78	1
968	D01	3.78076	102.62	1
968	A01	3.81263	95.66	1
968	D01	3.8309	102.04	1
968	A01	3.8627	94.83	1
968	D01	3.88132	102.13	1
968	A01	3.91257	95.18	1
968	D01	3.93122	101.67	1
968	A01	3.96264	95.54	1
968	D01	3.98116	102.04	1
968	A01	4.01266	95.21	1
968	D01	4.03137	101.88	1
968	A01	4.06265	95.6	1
968	D01	4.08089	102.22	1
968	A01	4.11266	96.96	1
968	D01	4.13143	102.37	1
968	A01	4.16271	96.36	1
968	D01	4.18094	102.16	1
968	A01	4.2127	95.92	1
968	D01	4.2312	102.32	1
968	A01	4.26285	96.74	1
968	D01	4.28109	102.62	1
968	A01	4.31273	95.62	1
968	D01	4.33101	103.01	1
968	A01	4.36268	96.84	1
968	D01	4.38106	102.87	1
968	A01	4.41266	96.45	1
968	D01	4.43105	102.92	1
968	A01	4.46297	96.17	1
968	D01	4.48128	102.8	1
968	A01	4.51279	95.53	1
968	D01	4.53092	103.29	1
968	A01	4.563	97.41	1
968	D01	4.5815	103.27	1
968	A01	4.61282	96.61	1
968	D01	4.63115	103.1	1
968	A01	4.66296	96.27	1
968	D01	4.68153	103.32	1
968	A01	4.7128	96.89	1
968	D01	4.73115	103.22	1
968	A01	4.76295	97.06	1
968	D01	4.78139	103.44	1
968	A01	4.81278	95.68	1
968	D01	4.83128	103.3	1
968	A01	4.86274	95.59	1
968	D01	4.88093	103.08	1
968	A01	4.913	98.31	1
968	D01	4.93153	103.42	1
968	A01	4.96288	96.62	1
968	D01	4.9815	103.96	1
968	A01	5.01285	97.08	1
968	D01	5.03143	104.46	1
968	A01	5.06302	97.66	1
968	D01	5.08173	103.71	1
968	A01	5.11314	96.64	1
968	D01	5.13157	104.49	1
968	A01	5.16321	98.17	1
968	D01	5.18186	103.69	1
968	A01	5.2132	96.33	1
968	D01	5.23172	104.21	1
968	A01	5.26314	97.69	1
968	D01	5.28186	103.56	1
968	A01	5.31262	97.25	1
968	D01	5.33094	103.97	1
968	A01	5.36297	96.94	1
968	D01	5.3815	104.45	1
968	A01	5.41307	96.27	1
968	D01	5.43155	104.88	1
968	A01	5.46309	96.99	1
968	D01	5.48147	105.27	1
968	A01	5.51294	96.91	1
968	D01	5.53103	104.91	1
968	A01	5.56304	97.22	1
968	D01	5.58154	105.61	1
968	A01	5.61301	97.85	1
968	D01	5.63142	104.98	1
968	A01	5.66308	96.61	1
968	D01	5.68257	105.31	1
968	A01	5.71324	97.35	1
968	D01	5.73198	105.46	1
968	A01	5.76316	96.78	1
968	D01	5.78166	105.04	1
968	A01	5.8133	97.59	1
968	D01	5.83147	105.9	1
968	A01	5.86323	97.64	1
968	D01	5.88202	105.82	1
968	A01	5.9131	98.21	1
968	D01	5.93144	106.37	1
968	A01	5.96292	98.69	1
968	D01	5.98147	106.02	1
968	A01	6.01307	97.92	1
968	D01	6.03145	106.45	1
968	A01	6.06295	98.72	1
968	D01	6.08143	107.03	1
968	A01	6.11316	98.26	1
968	D01	6.13163	106.5	1
968	A01	6.16316	99.12	1
968	D01	6.18168	106.51	1
968	A01	6.2132	98.42	1
968	D01	6.23164	107.3	1
968	A01	6.55678	104.45	2
968	D01	6.57469	110.79	2
968	A01	6.59455	102.92	2
968	D01	6.61285	111.92	2
968	A01	6.644	104.7	2
968	D01	6.66266	113.65	2
968	A01	6.69383	105.81	2
968	D01	6.71211	113.32	2
968	A01	6.74383	105.98	2
968	D01	6.76214	113.41	2
968	A01	6.79385	104.98	2
968	D01	6.81238	114.69	2
968	A01	6.84384	106.61	2
968	D01	6.86272	114.3	2
968	A01	6.89397	106.1	2
968	D01	6.91241	116.08	2
968	A01	6.94405	105.78	2
968	D01	6.96224	115.27	2
968	A01	6.99426	106.11	2
968	D01	7.01255	116.26	2
968	A01	7.04402	108.07	2
968	D01	7.06243	115.79	2
968	A01	7.09395	106.52	2
968	D01	7.11231	116.48	2
968	A01	7.14403	108.29	2
968	D01	7.16233	116.68	2
968	A01	7.19408	107.3	2
968	D01	7.2124	116.96	2
968	A01	7.24399	107.76	2
968	D01	7.26253	117.2	2
968	A01	7.29409	109.09	2
968	D01	7.31229	118.09	2
968	A01	7.34419	108.36	2
968	D01	7.36308	117.23	2
968	A01	7.39426	107.88	2
968	D01	7.41277	117.57	2
968	A01	7.44418	107.12	2
968	D01	7.46239	118.27	2
968	A01	7.49414	108.17	2
968	D01	7.51263	118.04	2
968	A01	7.54432	107.83	2
968	D01	7.56273	117.76	2
968	A01	7.59442	108.48	2
968	D01	7.61261	118.18	2
968	A01	7.64438	108.26	2
968	D01	7.66257	118.67	2
968	A01	7.69427	109.34	2
968	D01	7.71244	118.49	2
968	A01	7.74431	108.16	2
968	D01	7.76265	119.17	2
968	A01	7.79406	108.33	2
968	D01	7.81249	119.23	2
968	A01	7.84412	110.61	2
968	D01	7.86258	119.9	2
968	A01	7.8944	109.05	2
968	D01	7.91361	120.13	2
968	A01	7.94418	108.2	2
968	D01	7.96298	120.67	2
968	A01	7.99418	107.4	2
968	D01	8.01247	120.88	2
968	A01	8.04427	108.52	2
968	D01	8.06256	121.77	2
968	A01	8.09439	109.15	2
968	D01	8.1126	121.55	2
968	A01	8.14421	109.91	2
968	D01	8.16288	121.72	2
968	A01	8.19437	111.09	2
968	D01	8.21267	121.67	2
968	A01	8.24425	111.07	2
968	D01	8.2626	122.24	2
968	A01	8.29431	109.8	2
968	D01	8.3125	122.89	2
968	A01	8.34429	110.78	2
968	D01	8.36262	123.05	2
968	A01	8.39447	110.82	2
968	D01	8.41307	123.38	2
968	A01	8.44453	111.45	2
968	D01	8.46303	124.3	2
968	A01	8.49435	111.03	2
968	D01	8.51283	125	2
968	A01	8.5443	111.57	2
968	D01	8.56281	125.15	2
968	A01	8.59449	111.73	2
968	D01	8.61281	125.55	2
968	A01	8.64409	112.44	2
968	D01	8.66274	125.7	2
968	A01	8.69449	111.17	2
968	D01	8.71279	126.29	2
968	A01	8.7445	113.33	2
968	D01	8.76309	126.95	2
968	A01	8.79432	115.72	2
968	D01	8.81261	127.15	2
968	A01	8.84439	113.38	2
968	D01	8.86252	127.94	2
968	A01	8.89438	113.52	2
968	D01	8.91308	128.57	2
968	A01	8.94443	114.12	2
968	D01	8.96277	129.04	2
968	A01	8.99459	113.13	2
968	D01	9.01319	128.54	2
968	A01	9.04444	113.21	2
968	D01	9.06279	129.64	2
968	A01	9.09468	115.75	2
968	D01	9.11289	129.72	2
968	A01	9.14458	113.78	2
968	D01	9.16305	130.47	2
968	A01	9.19456	113.55	2
968	D01	9.2128	130.81	2
968	A01	9.24462	115.2	2
968	D01	9.26295	132.49	2
968	A01	9.29457	116.35	2
968	D01	9.3129	132.81	2
968	A01	9.34437	115.56	2
968	D01	9.36307	133.16	2
968	A01	9.39447	119.37	2
968	D01	9.41306	132.68	2
968	A01	9.44458	117.01	2
968	D01	9.46288	134.33	2
968	A01	9.49467	116.8	2
968	D01	9.5129	134.66	2
968	A01	9.5447	116.83	2
968	D01	9.56294	135.64	2
968	A01	9.59465	116.85	2
968	D01	9.61306	135.83	2
968	A01	9.64469	117.81	2
968	D01	9.66318	135.98	2
968	A01	9.69458	122.44	2
968	D01	9.71314	137.97	2
968	A01	9.74487	119.12	2
968	D01	9.76335	137.54	2
968	A01	9.79476	119.98	2
968	D01	9.813	139.04	2
968	A01	9.84481	119.21	2
968	D01	9.86344	139.12	2
968	A01	9.89486	120.34	2
968	D01	9.91344	140.27	2
968	A01	9.94478	121.2	2
968	D01	9.96305	140.69	2
968	A01	9.99458	120.4	2
968	D01	10.01318	140.81	2
968	A01	10.04477	120.91	2
968	D01	10.06324	142.13	2
968	A01	10.09482	121.86	2
968	D01	10.11324	143.11	2
968	A01	10.14468	122.12	2
968	D01	10.16289	143.65	2
968	A01	10.19467	122.2	2
968	D01	10.21313	145.3	2
968	A01	10.24467	124.21	2
968	D01	10.26321	146.31	2
968	A01	10.29489	124.15	2
968	D01	10.31311	146.78	2
968	A01	10.34497	124.53	2
968	D01	10.36313	146.93	2
968	A01	10.395	124.75	2
968	D01	10.41352	147.12	2
968	A01	10.44473	125.84	2
968	D01	10.46324	148.13	2
968	A01	10.49479	127.44	2
968	D01	10.51351	149.4	2
968	A01	10.54493	126.67	2
968	D01	10.56336	151	2
968	A01	10.59494	126.9	2
968	D01	10.61333	151.91	2
968	A01	10.64485	127.74	2
968	D01	10.66349	153.26	2
968	A01	10.69501	128.13	2
968	D01	10.71363	154.32	2
968	A01	10.74496	129.25	2
968	D01	10.76363	154.08	2
968	A01	10.79505	129.75	2
968	D01	10.81329	155.94	2
968	A01	10.84515	129.82	2
968	D01	10.86377	155.42	2
968	A01	10.895	132.14	2
968	D01	10.91338	156.9	2
968	A01	10.94501	132.55	2
968	D01	10.96361	158.09	2
968	A01	10.99499	132.77	2
968	D01	11.01361	159.58	2
968	A01	11.04521	132.27	2
968	D01	11.06361	159.59	2
968	A01	11.09517	133.87	2
968	D01	11.11337	161.82	2
968	A01	11.14512	134.85	2
968	D01	11.16364	160.36	2
968	A01	11.19506	134.08	2
968	D01	11.21365	162.21	2
968	A01	11.24504	134.38	2
968	D01	11.26362	162.61	2
968	A01	11.29507	136.18	2
968	D01	11.31374	163.95	2
968	A01	11.34512	136.91	2
968	D01	11.36365	164.44	2
968	A01	11.39512	140.23	2
968	D01	11.4135	165.45	2
968	A01	11.44499	137.75	2
968	D01	11.46341	166.29	2
968	A01	11.49501	139.82	2
968	D01	11.5133	167.41	2
968	A01	11.5452	139.49	2
968	D01	11.56366	169.77	2
968	A01	11.59504	140.27	2
968	D01	11.61359	170.02	2
968	A01	11.64523	142.5	2
968	D01	11.66363	171.33	2
968	A01	11.69514	142.11	2
968	D01	11.71385	173.89	2
968	A01	11.74527	143.95	2
968	D01	11.76398	173.59	2
968	A01	11.79512	144.49	2
968	D01	11.8136	174.06	2
968	A01	11.84528	145.6	2
968	D01	11.86389	176.35	2
968	A01	11.89529	145.8	2
968	D01	11.91411	177.84	2
968	A01	11.94513	146.03	2
968	D01	11.96352	177.96	2
968	A01	11.99535	148.13	2
968	D01	12.01379	179.16	2
968	A01	12.04523	147.39	2
968	D01	12.06392	182.01	2
968	A01	12.09534	148.99	2
968	D01	12.11394	182.85	2
968	A01	12.14531	149.85	2
968	D01	12.16351	181.51	2
968	A01	12.19531	151.25	2
968	D01	12.21479	185.12	2
968	A01	12.24529	151.44	2
968	D01	12.26363	184.85	2
968	A01	12.29537	152.11	2
968	D01	12.31362	186.16	2
968	A01	12.34531	154.82	2
968	D01	12.36379	186.5	2
968	A01	12.39531	154.45	2
968	D01	12.41383	189.3	2
968	A01	12.44526	156.18	2
968	D01	12.46374	190.94	2
968	A01	12.49527	154.39	2
968	D01	12.51367	190.65	2
968	A01	12.54552	155.5	2
968	D01	12.56474	192.16	2
968	A01	12.59514	161.82	2
968	D01	12.61351	194.48	2
968	A01	12.64531	160.87	2
968	D01	12.66363	194.39	2
968	A01	12.69548	160.06	2
968	D01	12.7141	193.57	2
968	A01	12.7453	163.79	2
968	D01	12.76377	194.45	2
968	A01	12.79511	163.81	2
968	D01	12.8135	195.65	2
968	A01	12.84547	167.09	2
968	D01	12.86394	196.16	2
968	A01	12.89551	164.77	2
968	D01	12.91401	199.13	2
968	A01	12.94531	168.03	2
968	D01	12.96368	201.35	2
968	A01	12.99564	166.91	2
968	D01	13.01413	200.74	2
968	A01	13.04534	168.06	2
968	D01	13.06379	201.09	2
968	A01	13.0954	169.29	2
968	D01	13.11379	200.89	2
968	A01	13.14542	170.28	2
968	D01	13.16386	201.17	2
968	A01	13.19534	168.91	2
968	D01	13.21358	203.99	2
968	A01	13.24552	172.82	2
968	D01	13.26415	203.9	2
968	A01	13.29552	171.69	2
968	D01	13.31392	203.65	2
968	A01	13.34559	173.34	2
968	D01	13.36393	203.65	2
968	A01	13.39551	175.83	2
968	D01	13.41394	207.66	2
968	A01	13.44549	176.81	2
968	D01	13.46389	205.77	2
968	A01	13.49558	177.06	2
968	D01	13.5141	206.38	2
968	A01	13.54568	175.98	2
968	D01	13.56405	206.61	2
968	A01	13.59557	176.55	2
968	D01	13.61428	207.56	2
968	A01	13.64549	179.26	2
968	D01	13.66415	207.91	2
968	A01	13.69553	178.6	2
968	D01	13.71384	208.37	2
968	A01	13.74535	184.33	2
968	D01	13.76383	210.02	2
968	A01	13.79579	181.69	2
968	D01	13.81419	208.29	2
968	A01	13.84589	182.83	2
968	D01	13.86454	206.56	2
968	A01	13.89575	184.25	2
968	D01	13.91431	210.72	2
968	A01	13.94578	187.18	2
968	D01	13.96422	211.26	2
968	A01	13.99577	185.44	2
968	D01	14.01425	212.33	2
968	A01	14.0457	183.94	2
968	D01	14.06401	210.54	2
968	A01	14.09588	186.84	2
968	D01	14.11451	208.73	2
968	A01	14.14568	187.26	2
968	D01	14.16408	208.43	2
968	A01	14.19584	184.96	2
968	D01	14.21392	208.81	2
968	A01	14.24601	189.68	2
968	D01	14.26443	210.71	2
968	A01	14.2958	187.76	2
968	D01	14.31399	208.86	2
968	A01	14.34555	188.14	2
968	D01	14.3638	209.88	2
968	A01	14.39575	190.47	2
968	D01	14.41422	208.76	2
968	A01	14.44579	194.9	2
968	D01	14.46445	211.02	2
968	A01	14.49594	191.2	2
968	D01	14.51414	209.9	2
968	A01	14.54593	190.75	2
968	D01	14.56456	210.04	2
968	A01	14.59585	193.72	2
968	D01	14.61432	209.7	2
968	A01	14.6459	191.32	2
968	D01	14.66418	209.92	2
968	A01	14.69588	194.99	2
968	D01	14.71405	208.63	2
968	A01	14.7458	193.65	2
968	D01	14.76421	211.66	2
968	A01	14.79598	193.91	2
968	D01	14.81577	209.67	2
968	A01	14.84595	193.98	2
968	D01	14.86461	209.09	2
968	A01	14.89607	196.4	2
968	D01	14.91451	209.53	2
968	A01	14.94599	195.36	2
968	D01	14.96455	209.38	2
968	A01	14.99594	196.93	2
968	D01	15.0143	208.67	2
968	A01	15.04592	197.8	2
968	D01	15.06443	209.34	2
968	A01	15.09572	197.15	2
968	D01	15.11409	207.27	2
968	A01	15.14602	196.99	2
968	D01	15.16469	209.01	2
968	A01	15.19597	195.98	2
968	D01	15.21421	209.38	2
968	A01	15.24605	198.52	2
968	D01	15.26472	208.69	2
968	A01	15.29605	200.33	2
968	D01	15.31472	207.74	2
968	A01	15.34618	199.15	2
968	D01	15.36485	208.05	2
968	A01	15.39612	198.58	2
968	D01	15.41434	207.29	2
968	A01	15.4458	197.92	2
968	D01	15.46418	208.34	2
968	A01	15.49585	197.64	2
968	D01	15.51441	206.81	2
968	A01	15.54618	198.52	2
968	D01	15.56479	207.14	2
968	A01	15.59614	204.07	2
968	D01	15.61449	208.48	2
968	A01	15.64626	200.4	2
968	D01	15.66463	209.27	2
968	A01	15.69603	199.7	2
968	D01	15.71452	206.5	2
968	A01	15.74612	199.63	2
968	D01	15.76448	208.32	2
968	A01	15.79621	197.64	2
968	D01	15.81505	206.31	2
968	A01	15.84615	199.16	2
968	D01	15.86472	206.7	2
968	A01	15.89629	200.47	2
968	D01	15.91454	208.17	2
968	A01	15.94606	199.92	2
968	D01	15.96437	207.04	2
968	A01	15.99619	199.03	2
968	D01	16.01491	206.61	2
968	A01	16.04616	200.01	2
968	D01	16.06454	208.78	2
968	A01	16.09617	199.63	2
968	D01	16.11464	208.12	2
968	A01	16.14587	199.41	2
968	D01	16.16452	207.23	2
968	A01	16.19609	198.61	2
968	D01	16.21464	206.03	2
968	A01	16.24631	198.97	2
968	D01	16.26454	206.99	2
968	A01	16.29627	197.92	2
968	D01	16.31498	207.39	2
968	A01	16.34627	198.11	2
968	D01	16.36471	206.78	2
968	A01	16.39635	196.17	2
968	D01	16.41499	206.44	2
968	A01	16.44628	197.32	2
968	D01	16.46458	205.88	2
968	A01	16.49634	198.94	2
968	D01	16.51482	208.05	2
968	A01	16.54629	198.49	2
968	D01	16.56467	207.44	2
968	A01	16.59652	196.68	2
968	D01	16.61678	207.35	2
968	A01	16.64628	196.84	2
968	D01	16.66457	207.6	2
968	A01	16.69648	197.45	2
968	D01	16.71464	206.2	2
968	A01	16.74645	196.23	2
968	D01	16.76475	208.11	2
968	A01	16.79641	196.42	2
968	D01	16.81484	206.41	2
968	A01	16.84647	196.07	2
968	D01	16.86519	204.94	2
968	A01	16.89653	194.31	2
968	D01	16.91473	207.2	2
968	A01	16.94653	197.32	2
968	D01	16.96495	206.83	2
968	A01	16.99645	196.43	2
968	D01	17.01493	207.91	2
968	A01	17.04657	194.98	2
968	D01	17.06496	207.9	2
968	A01	17.09651	195.78	2
968	D01	17.11483	208.29	2
968	A01	17.14662	196.23	2
968	D01	17.16492	207.5	2
968	A01	17.19657	196.19	2
968	D01	17.21511	208.51	2
968	A01	17.2464	193.78	2
968	D01	17.2649	209.3	2
968	A01	17.29665	195.47	2
968	D01	17.31526	210.05	2
968	A01	17.34659	195.91	2
968	D01	17.36516	209.12	2
968	A01	17.39635	195.4	2
968	D01	17.41497	207.62	2
968	A01	17.4464	196.54	2
968	D01	17.46493	207.57	2
968	A01	17.49627	198.18	2
968	D01	17.51469	208.33	2
968	A01	17.54642	194.44	2
968	D01	17.56478	209.71	2
968	A01	17.59643	195.85	2
968	D01	17.61524	208.69	2
968	A01	17.64625	196.78	2
968	D01	17.66493	208.63	2
968	A01	17.6966	194.6	2
968	D01	17.71517	211.81	2
968	A01	17.74664	194.49	2
968	D01	17.76524	211.6	2
968	A01	17.79676	196.35	2
968	D01	17.81517	209.73	2
968	A01	17.84688	194.36	2
968	D01	17.86538	209.92	2
968	A01	17.89663	194.84	2
968	D01	17.91501	211.23	2
968	A01	17.94675	194.58	2
968	D01	17.96494	211.93	2
968	A01	17.99673	194.61	2
968	D01	18.01514	211.76	2
968	A01	18.0468	194.41	2
968	D01	18.06546	211.82	2
968	A01	18.0965	195.18	2
968	D01	18.11503	211.69	2
968	A01	18.14675	194.93	2
968	D01	18.16526	212.74	2
968	A01	18.19675	194.16	2
968	D01	18.21515	212.4	2
968	A01	18.24688	197.64	2
968	D01	18.26543	213.92	2
968	A01	18.29673	196.75	2
968	D01	18.31516	215.51	2
968	A01	18.34687	196.19	2
968	D01	18.36499	215.63	2
968	A01	18.39712	195.87	2
968	D01	18.4158	216.29	2
968	A01	18.44677	195.71	2
968	D01	18.46516	215.64	2
968	A01	18.49674	199.36	2
968	D01	18.51546	216.86	2
968	A01	18.54666	196.74	2
968	D01	18.5653	217.25	2
968	A01	18.5965	195.95	2
968	D01	18.61503	218.15	2
968	A01	18.64678	197.64	2
968	D01	18.66525	218.48	2
968	A01	18.69696	197.91	2
968	D01	18.71564	218.21	2
968	A01	18.74699	197.53	2
968	D01	18.76629	218.57	2
968	A01	18.79679	195.62	2
968	D01	18.81512	219.77	2
968	A01	18.84687	197.45	2
968	D01	18.86533	218.46	2
968	A01	18.8968	198.59	2
968	D01	18.91513	221.76	2
968	A01	18.94708	198.99	2
968	D01	18.96539	220.86	2
968	A01	18.99681	199.01	2
968	D01	19.01561	222.09	2
968	A01	19.04693	199.76	2
968	D01	19.0657	222.09	2
968	A01	19.09704	199.42	2
968	D01	19.11535	222.45	2
968	A01	19.14702	200.82	2
968	D01	19.16545	222.76	2
968	A01	19.19697	203.71	2
968	D01	19.21573	223.01	2
968	A01	19.24713	202.62	2
968	D01	19.26564	224.32	2
968	A01	19.29695	202.44	2
968	D01	19.31538	221.96	2
968	A01	19.34695	201.1	2
968	D01	19.36546	223.83	2
968	A01	19.39709	202.83	2
968	D01	19.41547	224.66	2
968	A01	19.44708	201.74	2
968	D01	19.46537	224.85	2
968	A01	19.49709	203.27	2
968	D01	19.51545	224.82	2
968	A01	19.5471	203.05	2
968	D01	19.56528	225.37	2
968	A01	19.59698	203.51	2
968	D01	19.61542	227.2	2
968	A01	19.64702	204.04	2
968	D01	19.66574	224.79	2
968	A01	19.69685	206.06	2
968	D01	19.71519	226.22	2
968	A01	19.74716	204.79	2
968	D01	19.76576	226.64	2
968	A01	19.7973	205.75	2
968	D01	19.81614	227.65	2
968	A01	19.8471	207.88	2
968	D01	19.86547	226.73	2
968	A01	19.89733	206.58	2
968	D01	19.91588	226.22	2
968	A01	19.94735	207.73	2
968	D01	19.96598	226.77	2
968	A01	19.9972	208.72	2
968	D01	20.01549	227.54	2
968	A01	20.0473	209.29	2
968	D01	20.06546	228.88	2
968	A01	20.09731	209.06	2
968	D01	20.11574	227.17	2
968	A01	20.14723	210.56	2
968	D01	20.16624	227.91	2
968	A01	20.19734	209.23	2
968	D01	20.2157	227.45	2
968	A01	20.2469	209.48	2
968	D01	20.26538	228.06	2
968	A01	20.29719	210.17	2
968	D01	20.31568	226.73	2
968	A01	20.34706	212.33	2
968	D01	20.36535	228.35	2
968	A01	20.39735	214.28	2
968	D01	20.41602	229.42	2
968	A01	20.447	214.44	2
968	D01	20.46692	228.58	2
968	A01	20.49743	212.24	2
968	D01	20.51577	230.5	2
968	A01	20.54736	213.86	2
968	D01	20.566	228.92	2
968	A01	20.59729	212.56	2
968	D01	20.61579	229.03	2
968	A01	20.64719	217.11	2
968	D01	20.66575	228.12	2
968	A01	20.6973	217.49	2
968	D01	20.71608	230.68	2
968	A01	20.74719	214.89	2
968	D01	20.7658	229.92	2
968	A01	20.79735	215.74	2
968	D01	20.81574	229.58	2
968	A01	20.84741	215.94	2
968	D01	20.86618	230.1	2
968	A01	20.89733	215.82	2
968	D01	20.91578	230.16	2
968	A01	20.9473	217.09	2
968	D01	20.96594	229.92	2
968	A01	20.99755	217.3	2
968	D01	21.01602	230.6	2
968	A01	21.04752	216.66	2
968	D01	21.06575	230.84	2
968	A01	21.09748	217.33	2
968	D01	21.11578	231.64	2
968	A01	21.14741	215.78	2
968	D01	21.16596	230.86	2
968	A01	21.19751	217.68	2
968	D01	21.2159	230.57	2
968	A01	21.24731	217.01	2
968	D01	21.26599	230.72	2
968	A01	21.29742	217.41	2
968	D01	21.31621	231.15	2
968	A01	21.34758	217.87	2
968	D01	21.36602	231.2	2
968	A01	21.39753	217.5	2
968	D01	21.41603	229.7	2
968	A01	21.44739	218.94	2
968	D01	21.46576	233.52	2
968	A01	21.49759	219.95	2
968	D01	21.51608	232.03	2
968	A01	21.54968	217.27	2
968	D01	21.56597	231.66	2
968	A01	21.59764	219.66	2
968	D01	21.61587	231.27	2
968	A01	21.64751	221.35	2
968	D01	21.66592	232.98	2
968	A01	21.69763	220.65	2
968	D01	21.71631	233.32	2
968	A01	21.74745	219.48	2
968	D01	21.76587	233.65	2
968	A01	21.79771	220.11	2
968	D01	21.81647	233	2
968	A01	21.84968	218.89	2
968	D01	21.86614	233.25	2
968	A01	21.89725	220.58	2
968	D01	21.91553	232.61	2
968	A01	21.94777	219.12	2
968	D01	21.96622	233.93	2
968	A01	21.99968	222.31	2
968	D01	22.01627	232.52	2
968	A01	22.0476	219.91	2
968	D01	22.06601	234.44	2
968	A01	22.09752	221.36	2
968	D01	22.11637	234.19	2
968	A01	22.14792	218.77	2
968	D01	22.16623	233.69	2
968	A01	22.19777	220.8	2
968	D01	22.21631	235.21	2
968	A01	22.24754	219.98	2
968	D01	22.26595	235.92	2
968	A01	22.29763	220.48	2
968	D01	22.31631	234.62	2
968	A01	22.34771	221.1	2
968	D01	22.3661	234.5	2
968	A01	22.39784	222.4	2
968	D01	22.41648	234.41	2
968	A01	22.4478	220.23	2
968	D01	22.46644	235.23	2
968	A01	22.49782	220.18	2
968	D01	22.51665	234.68	2
968	A01	22.54968	220.27	2
968	D01	22.56609	235.73	2
968	A01	22.59793	220.17	2
968	D01	22.61641	236.58	2
968	A01	22.64792	220.3	2
968	D01	22.66657	236.49	2
968	A01	22.69784	219.78	2
968	D01	22.71617	236.7	2
968	A01	22.74791	220.75	2
968	D01	22.76625	235.54	2
968	A01	22.79778	220.33	2
968	D01	22.81626	235.64	2
968	A01	22.84791	220.93	2
968	D01	22.8674	237.07	2
968	A01	22.89783	222.44	2
968	D01	22.91616	237.63	2
968	A01	22.94796	220.69	2
968	D01	22.96632	237.04	2
968	A01	22.99786	221.77	2
968	D01	23.01627	237.16	2
968	A01	23.04784	222.97	2
968	D01	23.0661	238.63	2
968	A01	23.09801	221.76	2
968	D01	23.11655	238.61	2
968	A01	23.14792	222.43	2
968	D01	23.16638	237.75	2
968	A01	23.19776	223.81	2
968	D01	23.21644	238.03	2
968	A01	23.2478	222.05	2
968	D01	23.26658	239.36	2
968	A01	23.29782	222.24	2
968	D01	23.31624	239.37	2
968	A01	23.34818	221.66	2
968	D01	23.3668	237.5	2
968	A01	23.39794	223.62	2
968	D01	23.41622	238.81	2
968	A01	23.4481	220.61	2
968	D01	23.46652	239	2
968	A01	23.4978	224.69	2
968	D01	23.51614	239.06	2
968	A01	23.54796	222.79	2
968	D01	23.56634	238.57	2
968	A01	23.59804	221.07	2
968	D01	23.6167	240.2	2
968	A01	23.64823	221.66	2
968	D01	23.66672	239.19	2
968	A01	23.69822	222.94	2
968	D01	23.71645	241.73	2
968	A01	23.74797	223.79	2
968	D01	23.76648	239.12	2
968	A01	23.79817	223.46	2
968	D01	23.81688	240.65	2
968	A01	23.84781	223.57	2
968	D01	23.8663	242	2
968	A01	23.89789	223.52	2
968	D01	23.91625	240.44	2
968	A01	23.94807	223.74	2
968	D01	23.96646	241.97	2
968	A01	23.9982	224.72	2
968	D01	24.01663	240.87	2
968	A01	24.04807	227.81	2
968	D01	24.06671	241.48	2
968	A01	24.09808	224.6	2
968	D01	24.1167	241.01	2
968	A01	24.14835	224.4	2
968	D01	24.16675	242.88	2
968	A01	24.19836	224.7	2
968	D01	24.21666	243.92	2
968	A01	24.24817	224.13	2
968	D01	24.26659	242.05	2
968	A01	24.29813	225.21	2
968	D01	24.31633	242.74	2
968	A01	24.34789	227.43	2
968	D01	24.36617	243	2
968	A01	24.39803	227.93	2
968	D01	24.41696	243.92	2
968	A01	24.44818	224.95	2
968	D01	24.4671	243.44	2
968	A01	24.49849	224.97	2
968	D01	24.51688	242.97	2
968	A01	24.54822	226.72	2
968	D01	24.56652	243.56	2
968	A01	24.59805	226.21	2
968	D01	24.61667	243.2	2
968	A01	24.64829	228.03	2
968	D01	24.66653	244.71	2
968	A01	24.69824	225.62	2
968	D01	24.71651	243.67	2
968	A01	24.74836	228.26	2
968	D01	24.76679	244.5	2
968	A01	24.79834	226.66	2
968	D01	24.81683	246.12	2
968	A01	24.84839	230.3	2
968	D01	24.86739	246.53	2
968	A01	24.89824	233.07	2
968	D01	24.91687	249	2
968	A01	24.94828	230.39	2
968	D01	24.96692	249.4	2
968	A01	24.9983	231.22	2
968	D01	25.01647	250.23	2
968	A01	25.0483	233.68	2
968	D01	25.06668	251.67	2
968	A01	25.09848	236.06	2
968	D01	25.11712	253.26	2
968	A01	25.14838	235.93	2
968	D01	25.1666	254.05	2
968	A01	25.1984	238.38	2
968	D01	25.21665	256.9	2
968	A01	25.24853	237.91	2
968	D01	25.26667	256.93	2
968	A01	25.29839	239.37	2
968	D01	25.31703	258.02	2
968	A01	25.34842	242.42	2
968	D01	25.36681	260.1	2
968	A01	25.39866	239.88	2
968	D01	25.41701	259.49	2
968	A01	25.44843	242.61	2
968	D01	25.46701	260.83	2
968	A01	25.49838	242.51	2
968	D01	25.51696	260.74	2
968	A01	25.54843	243.66	2
968	D01	25.56678	261.42	2
968	A01	25.59853	243.02	2
968	D01	25.617	261.73	2
968	A01	25.64865	243.66	2
968	D01	25.66716	263.56	2
968	A01	25.69842	246.66	2
968	D01	25.71684	262.55	2
968	A01	25.74853	245.25	2
968	D01	25.76719	263.62	2
968	A01	25.79869	246.18	2
968	D01	25.81688	263.55	2
968	A01	25.84845	247.23	2
968	D01	25.86678	262.64	2
968	A01	25.89859	249.98	2
968	D01	25.91671	265.18	2
968	A01	25.94855	250.71	2
968	D01	25.96686	265.57	2
968	A01	25.99877	249.79	2
968	D01	26.01747	265.39	2
968	A01	26.04871	253.15	2
968	D01	26.06695	267.26	2
968	A01	26.09859	251.03	2
968	D01	26.11737	268.57	2
968	A01	26.14862	254.21	2
968	D01	26.16695	268.32	2
968	A01	26.19868	250.79	2
968	D01	26.217	266.98	2
968	A01	26.24858	254.53	2
968	D01	26.26724	269.06	2
968	A01	26.29857	253.06	2
968	D01	26.31757	269.31	2
968	A01	26.34876	254.58	2
968	D01	26.36722	270.9	2
968	A01	26.39881	260.44	2
968	D01	26.41732	271.44	2
968	A01	26.44883	254.17	2
968	D01	26.46732	272.33	2
968	A01	26.49877	254.74	2
968	D01	26.51747	271.81	2
968	A01	26.54889	259.37	2
968	D01	26.5672	271.82	2
968	A01	26.59872	258.64	2
968	D01	26.61732	273.31	2
968	A01	26.64878	257.17	2
968	D01	26.66814	272.94	2
968	A01	26.69869	262.83	2
968	D01	26.71696	274.31	2
968	A01	26.7489	257.35	2
968	D01	26.76711	276.03	2
968	A01	26.79869	257.54	2
968	D01	26.81722	273.92	2
968	A01	26.84895	257.3	2
968	D01	26.86737	274.65	2
968	A01	26.89868	262.58	2
968	D01	26.91711	276.27	2
968	A01	26.94882	260.42	2
968	D01	26.96726	275.98	2
968	A01	26.99873	265.15	2
968	D01	27.0172	276.47	2
968	A01	27.0488	261.39	2
968	D01	27.06708	277.6	2
968	A01	27.09855	260.26	2
968	D01	27.1174	277.74	2
968	A01	27.14877	262.33	2
968	D01	27.16737	278.06	2
968	A01	27.19891	263.56	2
968	D01	27.21708	279.37	2
968	A01	27.24887	261.69	2
968	D01	27.2674	279.62	2
968	A01	27.29893	260.9	2
968	D01	27.31725	278.66	2
968	A01	27.34881	262.77	2
968	D01	27.36756	278.3	2
968	A01	27.39902	260.88	2
968	D01	27.4176	279.1	2
968	A01	27.44908	262.33	2
968	D01	27.46785	278.54	2
968	A01	27.49866	261.74	2
968	D01	27.51762	279.34	2
968	A01	27.5493	261.87	2
968	D01	27.56776	278.81	2
968	A01	27.59873	264.42	2
968	D01	27.61695	280.72	2
968	A01	27.64898	264.07	2
968	D01	27.66749	278.73	2
968	A01	27.69905	266.58	2
968	D01	27.71762	280.66	2
968	A01	27.74898	263.27	2
968	D01	27.76735	280.07	2
968	A01	27.79889	267.87	2
968	D01	27.81736	279.89	2
968	A01	27.84897	267	2
968	D01	27.86744	280.43	2
968	A01	27.89926	263.48	2
968	D01	27.91757	279.12	2
968	A01	27.94898	268.15	2
968	D01	27.96742	279.61	2
968	A01	27.99902	264.64	2
968	D01	28.01744	280.28	2
968	A01	28.04904	266.43	2
968	D01	28.06865	280.71	2
968	A01	28.09896	267.46	2
968	D01	28.11764	281.14	2
968	A01	28.14925	266.6	2
968	D01	28.16761	280.4	2
968	A01	28.1993	265.47	2
968	D01	28.21767	281.71	2
968	A01	28.24909	270.69	2
968	D01	28.26773	281.84	2
968	A01	28.29917	268.89	2
968	D01	28.31766	280.53	2
968	A01	28.34925	265.53	2
968	D01	28.36782	281.26	2
968	A01	28.39912	264.68	2
968	D01	28.41886	280.8	2
968	A01	28.44942	264.52	2
968	D01	28.46791	281.07	2
968	A01	28.4992	265.5	2
968	D01	28.51747	281.53	2
968	A01	28.54913	267.68	2
968	D01	28.56737	282.4	2
968	A01	28.59927	265.85	2
968	D01	28.61785	281.84	2
968	A01	28.64917	271.37	2
968	D01	28.66746	281.16	2
968	A01	28.69934	266.21	2
968	D01	28.71792	280.95	2
968	A01	28.749	265.07	2
968	D01	28.76772	282.36	2
968	A01	28.79918	266.84	2
968	D01	28.81746	281.94	2
968	A01	28.84924	265.79	2
968	D01	28.86766	282.86	2
968	A01	28.89918	272.06	2
968	D01	28.91764	282.25	2
968	A01	28.94922	268.21	2
968	D01	28.96752	284.32	2
968	A01	28.99928	269.05	2
968	D01	29.01759	283.25	2
968	A01	29.04926	267.14	2
968	D01	29.06763	284.08	2
968	A01	29.09941	267.74	2
968	D01	29.1176	283.1	2
968	A01	29.14932	266.68	2
968	D01	29.16913	282.82	2
968	A01	29.19898	266.39	2
968	D01	29.21741	282.85	2
968	A01	29.24928	266.3	2
968	D01	29.26773	283.01	2
968	A01	29.29923	269.87	2
968	D01	29.31754	284.11	2
968	A01	29.34934	269.56	2
968	D01	29.36786	283.71	2
968	A01	29.3995	269.4	2
968	D01	29.41797	283.76	2
968	A01	29.44936	267.55	2
968	D01	29.46802	283.49	2
968	A01	29.49948	268.19	2
968	D01	29.5178	284.74	2
968	A01	29.5494	267.9	2
968	D01	29.56814	284.2	2
968	A01	29.59958	267.8	2
968	D01	29.61787	284.97	2
968	A01	29.64947	267.52	2
968	D01	29.66784	285.91	2
968	A01	29.69947	268.47	2
968	D01	29.71811	285.12	2
968	A01	29.74964	271.91	2
968	D01	29.96813	284.57	2
968	A01	29.79933	272.95	2
968	D01	29.81781	285	2
968	A01	29.84943	276.29	2
968	D01	29.86778	285.69	2
968	A01	29.89951	271.8	2
968	D01	29.91793	284.78	2
968	A01	29.94945	270.88	2
968	D01	29.9677	285.08	2
968	A01	29.99959	267.13	2
968	D01	30.01791	284.88	2
968	A01	30.04937	273.24	2
968	D01	30.06774	285.54	2
968	A01	30.09957	275.37	2
968	D01	30.11786	285.64	2
968	A01	30.14956	268.27	2
968	D01	30.16895	286.25	2
968	A01	30.19957	269.43	2
968	D01	30.21816	286.12	2
968	A01	30.24963	269.74	2
968	D01	30.26842	286.91	2
968	A01	30.29963	272.29	2
968	D01	30.31833	285.88	2
968	A01	30.3496	269.77	2
968	D01	30.36792	286.68	2
968	A01	30.39972	271.65	2
968	D01	30.41828	287.37	2
968	A01	30.44966	274.68	2
968	D01	30.46819	287.75	2
968	A01	30.49971	271.77	2
968	D01	30.51804	286.89	2
968	A01	30.54977	272.84	2
968	D01	30.56869	287.69	2
968	A01	30.59964	269.7	2
968	D01	30.61788	288.42	2
968	A01	30.64974	274.33	2
968	D01	30.66833	288.76	2
968	A01	30.69978	274.48	2
968	D01	30.71828	288.24	2
968	A01	30.74938	271.33	2
968	D01	30.76759	288.57	2
968	A01	30.79973	275.66	2
968	D01	30.81802	288.02	2
968	A01	30.84978	270.1	2
968	D01	30.86845	288.7	2
968	A01	30.89976	271.82	2
968	D01	30.91809	289.68	2
968	A01	30.94966	274.86	2
968	D01	30.9681	289.85	2
968	A01	30.99969	273.06	2
968	D01	31.01799	288.97	2
968	A01	31.04973	269.77	2
968	D01	31.06823	288.87	2
968	A01	31.0997	277.66	2
968	D01	31.11808	289.58	2
968	A01	31.14988	271.96	2
968	D01	31.16821	289.7	2
968	A01	31.1999	270.98	2
968	D01	31.21833	289.95	2
968	A01	31.2498	275.13	2
968	D01	31.26814	290.55	2
968	A01	31.29986	275.18	2
968	D01	31.31831	290.83	2
968	A01	31.34967	274.4	2
968	D01	31.36816	291.21	2
968	A01	31.3999	273.53	2
968	D01	31.4183	291.02	2
968	A01	31.4499	273.95	2
968	D01	31.46839	290.09	2
968	A01	31.5001	272.76	2
968	D01	31.51872	290.77	2
968	A01	31.54999	272.25	2
968	D01	31.56855	291.68	2
968	A01	31.59985	275.98	2
968	D01	31.61832	291.26	2
968	A01	31.64995	274.04	2
968	D01	31.66836	291.63	2
968	A01	31.69987	273.72	2
968	D01	31.71841	292.17	2
968	A01	31.74989	279.01	2
968	D01	31.96819	291.76	2
968	A01	31.80085	274.16	2
968	D01	31.81906	290.87	2
968	A01	31.84984	275.13	2
968	D01	31.86821	292.34	2
968	A01	31.89991	274.75	2
968	D01	31.91842	292.98	2
968	A01	31.94963	277.35	2
968	D01	31.96836	292.63	2
968	A01	32	273.31	2
968	D01	32.01842	292.75	2
968	A01	32.05017	273.52	2
968	D01	32.06851	292.49	2
968	A01	32.10001	276.42	2
968	D01	32.11828	292.95	2
968	A01	32.14999	277.76	2
968	D01	32.16844	292.63	2
968	A01	32.19984	283.59	2
968	D01	32.21824	294.74	2
968	A01	32.25	274.89	2
968	D01	32.26828	294.13	2
968	A01	32.30006	273.94	2
968	D01	32.31845	293.3	2
968	A01	32.35012	285.02	2
968	D01	32.36834	294.9	2
968	A01	32.40017	275.25	2
968	D01	32.41873	294.57	2
968	A01	32.45005	278.75	2
968	D01	32.46865	294.22	2
968	A01	32.49994	279.65	2
968	D01	32.5182	294.31	2
968	A01	32.55001	274.87	2
968	D01	32.56846	295.72	2
968	A01	32.60019	276.07	2
968	D01	32.61859	294.96	2
968	A01	32.65023	281.69	2
968	D01	32.66862	295.36	2
968	A01	32.69993	281.52	2
968	D01	32.71838	295.39	2
968	A01	32.75029	280.31	2
968	D01	32.96876	297.2	2
968	A01	32.80017	282.32	2
968	D01	32.81859	297.13	2
968	A01	32.85012	279.96	2
968	D01	32.86837	298.24	2
968	A01	32.90002	277.8	2
968	D01	32.91858	297.17	2
968	A01	32.95022	286.35	2
968	D01	32.96891	297.71	2
968	A01	32.99993	283.79	2
968	D01	33.01851	297.26	2
968	A01	33.05035	277.6	2
968	D01	33.06889	297.68	2
968	A01	33.10024	280.83	2
968	D01	33.11889	297.92	2
968	A01	33.15016	278.01	2
968	D01	33.16868	298.97	2
968	A01	33.20024	284.29	2
968	D01	33.21893	299.68	2
968	A01	33.25048	278.66	2
968	D01	33.26915	297.81	2
968	A01	33.30006	283.41	2
968	D01	33.31834	298.63	2
968	A01	33.35038	283.62	2
968	D01	33.36889	297.84	2
968	A01	33.39993	282.38	2
968	D01	33.41862	299.77	2
968	A01	33.45041	278.73	2
968	D01	33.46865	298.91	2
968	A01	33.50014	278.57	2
968	D01	33.5186	300.89	2
968	A01	33.55054	280.28	2
968	D01	33.5692	300.29	2
968	A01	33.6005	279.36	2
968	D01	33.61904	300.62	2
968	A01	33.6506	279.01	2
968	D01	33.66903	300.78	2
968	A01	33.70059	279.35	2
968	D01	33.71914	300.8	2
968	A01	33.75036	283.17	2
968	D01	33.96874	301.62	2
968	A01	33.80039	280.91	2
968	D01	33.8189	303.03	2
968	A01	33.85052	281.59	2
968	D01	33.87034	301.94	2
968	A01	33.90036	280.6	2
968	D01	33.91866	302.63	2
968	A01	33.9507	279.17	2
968	D01	33.96904	303.06	2
968	A01	34.00038	287	2
968	D01	34.01865	304.93	2
968	A01	34.05035	285.06	2
968	D01	34.06873	303	2
968	A01	34.10046	279.81	2
968	D01	34.11913	303.56	2
968	A01	34.15062	285.03	2
968	D01	34.16916	304.32	2
968	A01	34.20053	285.6	2
968	D01	34.21935	304.96	2
968	A01	34.25048	287.23	2
968	D01	34.26891	305.15	2
968	A01	34.30058	287.96	2
968	D01	34.31879	302.42	2
968	A01	34.35068	289.48	2
968	D01	34.36947	303.95	2
968	A01	34.40074	283.33	2
968	D01	34.42154	305.45	2
968	A01	34.45074	287.91	2
968	D01	34.46949	304.89	2
968	A01	34.50064	285.56	2
968	D01	34.51902	304.59	2
968	A01	34.55055	281.49	2
968	D01	34.5689	305.38	2
968	A01	34.60068	282.31	2
968	D01	34.6191	307.32	2
968	A01	34.65067	286	2
968	D01	34.66897	306.39	2
968	A01	34.70079	286.23	2
968	D01	34.71919	306.48	2
968	A01	34.75061	283.6	2
968	D01	34.96801	306.89	2
968	A01	34.80067	284.55	2
968	D01	34.8189	307.41	2
968	A01	34.85062	290.72	2
968	D01	34.86895	307.13	2
968	A01	34.90073	287.83	2
968	D01	34.91894	309.03	2
968	A01	34.95064	284.46	2
968	D01	34.96907	310.4	2
968	A01	35.00068	284.61	2
968	D01	35.01934	308.94	2
968	A01	35.0508	288.2	2
968	D01	35.06951	307.93	2
968	A01	35.10081	284.67	2
968	D01	35.11942	309.63	2
968	A01	35.15073	287.19	2
968	D01	35.16906	309.21	2
968	A01	35.20083	285.89	2
968	D01	35.21924	308.97	2
968	A01	35.25098	285.18	2
968	D01	35.26956	308.62	2
968	A01	35.30084	285.25	2
968	D01	35.31911	309.05	2
968	A01	35.35085	297.67	2
968	D01	35.36947	310.28	2
968	A01	35.40076	290.25	2
968	D01	35.41909	312.51	2
968	A01	35.45086	286.62	2
968	D01	35.46909	311.93	2
968	A01	35.50082	287.18	2
968	D01	35.51941	312.49	2
968	A01	35.55082	290.56	2
968	D01	35.56917	312.37	2
968	A01	35.60074	294.09	2
968	D01	35.61916	312.6	2
968	A01	35.65087	287.48	2
968	D01	35.66909	311.68	2
968	A01	35.70065	290.52	2
968	D01	35.71923	311.85	2
968	A01	35.75098	293.31	2
968	D01	35.96827	313.46	2
968	A01	35.80099	293.93	2
968	D01	35.81947	313.7	2
968	A01	35.85087	291.61	2
968	D01	35.86912	316.24	2
968	A01	35.90088	288.47	2
968	D01	35.91943	314.77	2
968	A01	35.95095	289.68	2
968	D01	35.96943	314.19	2
968	A01	36.00095	289.42	2
968	D01	36.01945	313.68	2
968	A01	36.05085	292.59	2
968	D01	36.06939	314.62	2
968	A01	36.10091	291.97	2
968	D01	36.11926	314.44	2
968	A01	36.15094	292.28	2
968	D01	36.16942	316.12	2
968	A01	36.20102	290.72	2
968	D01	36.21912	315.99	2
968	A01	36.2509	297.05	2
968	D01	36.26978	316.85	2
968	A01	36.30117	290.68	2
968	D01	36.31991	317.11	2
968	A01	36.35111	297.57	2
968	D01	36.36935	317.95	2
968	A01	36.40117	291.48	2
968	D01	36.4199	319.28	2
968	A01	36.4513	291.52	2
968	D01	36.4697	317.2	2
968	A01	36.50109	296.94	2
968	D01	36.51936	318.78	2
968	A01	36.55101	295.44	2
968	D01	36.56949	320.06	2
968	A01	36.60119	297.18	2
968	D01	36.62013	317.92	2
968	A01	36.65106	292.4	2
968	D01	36.66977	318.69	2
968	A01	36.7012	296.84	2
968	D01	36.72016	320.26	2
968	A01	36.75096	295.31	2
968	D01	36.96822	319.54	2
968	A01	36.80119	292.42	2
968	D01	36.81945	319.03	2
968	A01	36.85125	293.24	2
968	D01	36.86974	321.02	2
968	A01	36.90086	301.3	2
968	D01	36.9203	322.06	2
968	A01	36.95121	295.47	2
968	D01	36.96975	320.9	2
968	A01	37.00118	295.14	2
968	D01	37.01965	322.89	2
968	A01	37.05117	294.44	2
968	D01	37.06956	321.14	2
968	A01	37.10116	297.63	2
968	D01	37.11971	322.09	2
968	A01	37.15122	300.65	2
968	D01	37.16964	322.49	2
968	A01	37.20138	295.09	2
968	D01	37.21958	323.07	2
968	A01	37.25117	300.6	2
968	D01	37.26971	322.24	2
968	A01	37.30136	302.88	2
968	D01	37.31987	325.51	2
968	A01	37.35135	307.06	2
968	D01	37.37022	323.18	2
968	A01	37.40128	299.8	2
968	D01	37.41987	325.54	2
968	A01	37.4511	298.39	2
968	D01	37.4694	323.46	2
968	A01	37.50132	298.32	2
968	D01	37.5196	324.07	2
968	A01	37.55123	297.57	2
968	D01	37.56967	326.1	2
968	A01	37.60092	304.6	2
968	D01	37.6198	326.59	2
968	A01	37.65125	303.8	2
968	D01	37.66953	326.49	2
968	A01	37.70144	301.57	2
968	D01	37.72018	328.62	2
968	A01	37.75158	298.74	2
968	D01	37.7701	324.5	2
968	A01	37.80143	304.21	2
968	D01	37.81979	326.89	2
968	A01	37.85127	302.28	2
968	D01	37.86964	326.74	2
968	A01	37.90153	298.23	2
968	D01	37.92001	326.33	2
968	A01	37.95161	297.02	2
968	D01	37.97007	326.7	2
968	A01	38.00164	298.68	2
968	D01	38.02034	326.3	2
968	A01	38.05157	299.23	2
968	D01	38.07022	328.01	2
968	A01	38.10139	302.54	2
968	D01	38.11999	329.25	2
968	A01	38.15146	303.17	2
968	D01	38.16967	329.57	2
968	A01	38.20153	300.34	2
968	D01	38.21997	328.69	2
968	A01	38.25141	300.4	2
968	D01	38.26988	330.58	2
968	A01	38.30141	305.24	2
968	D01	38.31989	331.04	2
968	A01	38.35142	303.86	2
968	D01	38.37007	330.67	2
968	A01	38.40137	308.27	2
968	D01	38.41987	331.14	2
968	A01	38.45166	300.74	2
968	D01	38.46981	330.73	2
968	A01	38.50158	303.77	2
968	D01	38.5201	331.23	2
968	A01	38.55126	301.2	2
968	D01	38.56999	332.23	2
968	A01	38.60166	302.03	2
968	D01	38.62033	332.03	2
968	A01	38.6517	306.45	2
968	D01	38.6699	333.36	2
968	A01	38.70161	302.94	2
968	D01	38.72028	332	2
968	A01	38.75159	303.32	2
968	D01	38.77023	333.49	2
968	A01	38.80163	302.72	2
968	D01	38.82048	334.63	2
968	A01	38.85159	304.26	2
968	D01	38.87097	332.79	2
968	A01	38.90156	306.42	2
968	D01	38.92036	334.69	2
968	A01	38.95174	309.12	2
968	D01	38.97027	335.53	2
968	A01	39.00176	307.11	2
968	D01	39.02027	334.14	2
968	A01	39.05183	309.4	2
968	D01	39.07024	335.56	2
968	A01	39.10179	304.54	2
968	D01	39.12048	335.33	2
968	A01	39.15163	310.88	2
968	D01	39.1703	336.18	2
968	A01	39.20155	309.96	2
968	D01	39.21996	336.03	2
968	A01	39.25163	305.88	2
968	D01	39.26992	337.09	2
968	A01	39.30167	313.4	2
968	D01	39.31998	337.98	2
968	A01	39.35158	311.93	2
968	D01	39.37006	337.84	2
968	A01	39.40172	311.92	2
968	D01	39.42009	338.73	2
968	A01	39.45179	307.95	2
968	D01	39.47039	338.96	2
968	A01	39.50186	306.79	2
968	D01	39.52065	338.87	2
968	A01	39.55176	307.43	2
968	D01	39.57038	338.41	2
968	A01	39.60172	313.22	2
968	D01	39.62028	338.68	2
968	A01	39.65197	313.29	2
968	D01	39.67048	341.19	2
968	A01	39.70204	309.28	2
968	D01	39.72056	340.58	2
968	A01	39.75182	311.58	2
968	D01	39.77035	341.31	2
968	A01	39.80175	309.44	2
968	D01	39.82015	338.59	2
968	A01	39.852	309.02	2
968	D01	39.87047	341.45	2
968	A01	39.90195	311.35	2
968	D01	39.9204	341.19	2
968	A01	39.95178	314.1	2
968	D01	39.97034	343.13	2
968	A01	40.00193	312.01	2
968	D01	40.02057	342.14	2
968	A01	40.0519	314.26	2
968	D01	40.07055	341.91	2
968	A01	40.10183	320.64	2
968	D01	40.1204	342.29	2
968	A01	40.15186	314.59	2
968	D01	40.1706	343.25	2
968	A01	40.20203	312.14	2
968	D01	40.22046	344.14	2
968	A01	40.25193	313.16	2
968	D01	40.27038	343.71	2
968	A01	40.30192	314.21	2
968	D01	40.32024	343.64	2
968	A01	40.35213	311.61	2
968	D01	40.37048	345.29	2
968	A01	40.40199	318.61	2
968	D01	40.42039	345.33	2
968	A01	40.45201	323.11	2
968	D01	40.47046	345.14	2
968	A01	40.50198	313.46	2
968	D01	40.52038	346.89	2
968	A01	40.55208	314.28	2
968	D01	40.57053	346.21	2
968	A01	40.60184	317.53	2
968	D01	40.62061	346.28	2
968	A01	40.65221	322.91	2
968	D01	40.67041	345.02	2
968	A01	40.70213	328.49	2
968	D01	40.72056	348.04	2
968	A01	40.75208	316.93	2
968	D01	40.77063	348.01	2
968	A01	40.80212	320.49	2
968	D01	40.82029	351.11	2
968	A01	40.8521	317.25	2
968	D01	40.87047	349.92	2
968	A01	40.90172	331.38	2
968	D01	40.92018	350.15	2
968	A01	40.95214	319.78	2
968	D01	40.97059	349.23	2
968	A01	41.0022	320.93	2
968	D01	41.02089	348.53	2
968	A01	41.05192	315.97	2
968	D01	41.07036	349.58	2
968	A01	41.10219	321.41	2
968	D01	41.12092	348.96	2
968	A01	41.15213	332.05	2
968	D01	41.17063	349.37	2
968	A01	41.20224	325.65	2
968	D01	41.22052	351.51	2
968	A01	41.25188	317.78	2
968	D01	41.27033	352.27	2
968	A01	41.3023	317.88	2
968	D01	41.32077	352.08	2
968	A01	41.35214	326.31	2
968	D01	41.37069	352.87	2
968	A01	41.40243	328.76	2
968	D01	41.42084	351.4	2
968	A01	41.45234	318.3	2
968	D01	41.47096	351.38	2
968	A01	41.50225	320.26	2
968	D01	41.52063	352.41	2
968	A01	41.55219	319.66	2
968	D01	41.57071	354.96	2
968	A01	41.60235	319.32	2
968	D01	41.62082	353.28	2
968	A01	41.65215	332.04	2
968	D01	41.67082	354.31	2
968	A01	41.70228	321.16	2
968	D01	41.72065	354.31	2
968	A01	41.75228	320.05	2
968	D01	41.77099	354.68	2
968	A01	41.80243	331.64	2
968	D01	41.82069	356.54	2
968	A01	41.85223	322.47	2
968	D01	41.8704	355.56	2
968	A01	41.90242	325.64	2
968	D01	41.9206	355.88	2
968	A01	41.95232	326.29	2
968	D01	41.97056	356.52	2
968	A01	42.00252	324.7	2
968	D01	42.02084	354.46	2
968	A01	42.05238	337.37	2
968	D01	42.07086	355.41	2
968	A01	42.10241	322.6	2
968	D01	42.12106	356.45	2
968	A01	42.15244	327.15	2
968	D01	42.17087	357.07	2
968	A01	42.20254	327.24	2
968	D01	42.22126	357.32	2
968	A01	42.25252	331.54	2
968	D01	42.27082	358.84	2
968	A01	42.30236	328.44	2
968	D01	42.32053	357.9	2
968	A01	42.35253	325.24	2
968	D01	42.37146	360.5	2
968	A01	42.40245	330.91	2
968	D01	42.42075	360.34	2
968	A01	42.45252	325.3	2
968	D01	42.47104	360.4	2
968	A01	42.50241	331.75	2
968	D01	42.52059	359.82	2
968	A01	42.5526	325.21	2
968	D01	42.57118	359.64	2
968	A01	42.60261	327.55	2
968	D01	42.62093	360.79	2
968	A01	42.6525	326.61	2
968	D01	42.67113	359.64	2
968	A01	42.70243	335.86	2
968	D01	42.72096	362.29	2
968	A01	42.75251	327.28	2
968	D01	42.77098	363.13	2
968	A01	42.80288	328.68	2
968	D01	42.82162	359.95	2
968	A01	42.85245	336.66	2
968	D01	42.8709	362.54	2
968	A01	42.90248	344.74	2
968	D01	42.92133	361.54	2
968	A01	42.95244	333.29	2
968	D01	42.97089	363.37	2
968	A01	43.00271	328.09	2
968	D01	43.02121	362.05	2
968	A01	43.05264	337.08	2
968	D01	43.07086	365.79	2
968	A01	43.10248	336.24	2
968	D01	43.12117	364.37	2
968	A01	43.15287	331.38	2
968	D01	43.17156	364.99	2
968	A01	43.20241	332.01	2
968	D01	43.2206	366.27	2
968	A01	43.25285	329.25	2
968	D01	43.27128	363.74	2
968	A01	43.30232	330.64	2
968	D01	43.32114	364.44	2
968	A01	43.35259	340.96	2
968	D01	43.37128	364.11	2
968	A01	43.40271	330.59	2
968	D01	43.4214	365.67	2
968	A01	43.45271	332.29	2
968	D01	43.47113	366.21	2
968	A01	43.50271	336.34	2
968	D01	43.52129	367.92	2
968	A01	43.55264	335.32	2
968	D01	43.57085	366.83	2
968	A01	43.6028	339.87	2
968	D01	43.62117	368.56	2
968	A01	43.65275	337.59	2
968	D01	43.67167	366.89	2
968	A01	43.70269	333.04	2
968	D01	43.72106	368.96	2
968	A01	43.75274	333.52	2
968	D01	43.77101	368.32	2
968	A01	43.80273	342.29	2
968	D01	43.82143	368.8	2
968	A01	43.85269	339.74	2
968	D01	43.87106	367.98	2
968	A01	43.90306	344.9	2
968	D01	43.92152	371.44	2
968	A01	43.95278	343.57	2
968	D01	43.97155	370.68	2
968	A01	44.00301	333.32	2
968	D01	44.02159	370	2
968	A01	44.05284	341.54	2
968	D01	44.07147	370.56	2
968	A01	44.10278	347.39	2
968	D01	44.12132	371.59	2
968	A01	44.15285	343.06	2
968	D01	44.17135	370	2
968	A01	44.2029	341.79	2
968	D01	44.22253	371.71	2
968	A01	44.25291	345.46	2
968	D01	44.27143	370.83	2
968	A01	44.30297	341.6	2
968	D01	44.32146	373.13	2
968	A01	44.35299	342.01	2
968	D01	44.37149	371.38	2
968	A01	44.4031	341.75	2
968	D01	44.42177	372.38	2
968	A01	44.45264	348.92	2
968	D01	44.47086	374.37	2
968	A01	44.50304	344.82	2
968	D01	44.52144	374.32	2
968	A01	44.55307	350.25	2
968	D01	44.57136	374.98	2
968	A01	44.60294	349.15	2
968	D01	44.62132	375.44	2
968	A01	44.65297	344.52	2
968	D01	44.67138	373.31	2
968	A01	44.70317	347.84	2
968	D01	44.72169	374.32	2
968	A01	44.75294	344.53	2
968	D01	44.7715	375.69	2
968	A01	44.80313	340.68	2
968	D01	44.82172	376.28	2
968	A01	44.8529	354.34	2
968	D01	44.87138	376.18	2
968	A01	44.90317	347.55	2
968	D01	44.92213	375.66	2
968	A01	44.95314	340.61	2
968	D01	44.97161	376.94	2
968	A01	45.00299	345.3	2
968	D01	45.0215	377.31	2
968	A01	45.05325	346.49	2
968	D01	45.07174	377.93	2
968	A01	45.10312	346.41	2
968	D01	45.12165	376.33	2
968	A01	45.15309	351.85	2
968	D01	45.17155	378.48	2
968	A01	45.20325	355.03	2
968	D01	45.22146	377.76	2
968	A01	45.25324	348.56	2
968	D01	45.27178	377.65	2
968	A01	45.30281	355.07	2
968	D01	45.32102	378.07	2
968	A01	45.353	347.65	2
968	D01	45.37153	376.12	2
968	A01	45.40311	343.67	2
968	D01	45.42136	379.55	2
968	A01	45.45322	351.66	2
968	D01	45.47202	381.6	2
968	A01	45.50278	351.87	2
968	D01	45.52173	378.74	2
968	A01	45.55323	345.29	2
968	D01	45.57159	378.63	2
968	A01	45.60312	347.59	2
968	D01	45.62135	379.64	2
968	A01	45.65321	351.49	2
968	D01	45.67174	381.75	2
968	A01	45.70337	347.49	2
968	D01	45.72215	381.26	2
968	A01	45.75325	347.02	2
968	D01	45.77191	381.34	2
968	A01	45.80313	346.28	2
968	D01	45.82175	382.14	2
968	A01	45.8534	350.54	2
968	D01	45.87234	381.14	2
968	A01	45.90332	357.89	2
968	D01	45.92177	382.76	2
968	A01	45.95322	358.16	2
968	D01	45.97166	381.28	2
968	A01	46.00349	348.92	2
968	D01	46.02194	382.41	2
968	A01	46.05333	347.08	2
968	D01	46.07177	383.82	2
968	A01	46.10337	348.22	2
968	D01	46.12207	383.51	2
968	A01	46.15349	347.59	2
968	D01	46.17198	383	2
968	A01	46.20323	361.37	2
968	D01	46.22152	382.88	2
968	A01	46.2532	360.39	2
968	D01	46.27177	383.57	2
968	A01	46.3035	351.43	2
968	D01	46.32201	383.8	2
968	A01	46.35352	363.12	2
968	D01	46.37201	383.92	2
968	A01	46.40323	366.49	2
968	D01	46.4217	383.09	2
968	A01	46.45347	368	2
968	D01	46.47173	382.69	2
968	A01	46.50346	362.19	2
968	D01	46.52174	384.46	2
968	A01	46.55294	362.39	2
968	D01	46.57145	385.27	2
968	A01	46.6034	355.26	2
968	D01	46.62204	384.87	2
968	A01	46.65363	351.81	2
968	D01	46.67203	384.34	2
968	A01	46.70362	354.99	2
968	D01	46.72199	387.01	2
968	A01	46.75351	356.41	2
968	D01	46.77201	386.75	2
968	A01	46.80339	355.31	2
968	D01	46.82174	387.09	2
968	A01	46.85361	369.87	2
968	D01	46.87186	387.53	2
968	A01	46.9034	354.9	2
968	D01	46.92233	387.52	2
968	A01	46.95355	358.59	2
968	D01	46.97307	387.44	2
968	A01	47.00347	354.37	2
968	D01	47.02195	387.83	2
968	A01	47.05347	359.04	2
968	D01	47.07204	388.32	2
968	A01	47.10368	353.59	2
968	D01	47.12238	388.71	2
968	A01	47.15334	372.66	2
968	D01	47.17157	389.2	2
968	A01	47.20364	357.17	2
968	D01	47.22224	389.33	2
968	A01	47.25363	362.48	2
968	D01	47.27209	389.42	2
968	A01	47.30315	361.12	2
968	D01	47.32152	389.73	2
968	A01	47.35381	356.88	2
968	D01	47.37232	390.06	2
968	A01	47.40334	362.11	2
968	D01	47.42162	391.31	2
968	A01	47.45367	364.8	2
968	D01	47.47196	392.82	2
968	A01	47.50372	374.45	2
968	D01	47.52194	390.12	2
968	A01	47.55362	364.29	2
968	D01	47.57229	390.09	2
968	A01	47.60373	358.7	2
968	D01	47.6223	390.53	2
968	A01	47.65372	375.34	2
968	D01	47.67264	391.83	2
968	A01	47.70363	359.36	2
968	D01	47.72192	390.27	2
968	A01	47.75356	372.5	2
968	D01	47.77209	390.43	2
968	A01	47.80382	372.48	2
968	D01	47.82227	391.25	2
968	A01	47.8535	370.24	2
968	D01	47.87192	389.95	2
968	A01	47.90362	365.88	2
968	D01	47.92223	391.52	2
968	A01	47.95362	361.74	2
968	D01	47.97191	391.63	2
968	A01	48.00369	374.39	2
968	D01	48.02202	391.8	2
968	A01	48.05386	367.83	2
968	D01	48.07267	392.27	2
968	A01	48.10369	373.62	2
968	D01	48.12207	392.7	2
968	A01	48.15363	374.01	2
968	D01	48.17208	393.08	2
968	A01	48.20375	361.21	2
968	D01	48.22221	393.12	2
968	A01	48.25392	365.66	2
968	D01	48.27261	390.47	2
968	A01	48.30394	373.56	2
968	D01	48.32241	390.56	2
968	A01	48.35385	366.23	2
968	D01	48.37215	391.81	2
968	A01	48.40383	372.51	2
968	D01	48.42219	393.43	2
968	A01	48.45385	369.49	2
968	D01	48.47224	393.82	2
968	A01	48.50352	368.98	2
968	D01	48.52188	392.69	2
968	A01	48.55355	373.33	2
968	D01	48.57206	394.49	2
968	A01	48.6041	364.36	2
968	D01	48.62265	392.57	2
968	A01	48.65398	365.32	2
968	D01	48.6727	392.7	2
968	A01	48.70377	363.14	2
968	D01	48.72216	392.63	2
968	A01	48.75396	365.89	2
968	D01	48.77216	394.32	2
968	A01	48.80373	370.67	2
968	D01	48.8223	394.4	2
968	A01	48.85397	366.61	2
968	D01	48.87246	395.22	2
968	A01	48.90412	366.4	2
968	D01	48.92257	395.3	2
968	A01	48.95412	369.8	2
968	D01	48.97247	392.72	2
968	A01	49.00414	365.58	2
968	D01	49.02233	393.52	2
968	A01	49.05405	373.65	2
968	D01	49.07255	395.84	2
968	A01	49.104	367.77	2
968	D01	49.12262	394.64	2
968	A01	49.15413	364.53	2
968	D01	49.17253	395.38	2
968	A01	49.20404	383.33	2
968	D01	49.22253	395.2	2
968	A01	49.2541	385	2
968	D01	49.27245	395.13	2
968	A01	49.30389	374.3	2
968	D01	49.32284	396.28	2
968	A01	49.35415	379.86	2
968	D01	49.37272	396.26	2
968	A01	49.40401	373.88	2
968	D01	49.42255	395.69	2
968	A01	49.45414	368.22	2
968	D01	49.47272	395.57	2
968	A01	49.50387	381.43	2
968	D01	49.52233	397.04	2
968	A01	49.5542	370.82	2
968	D01	49.57397	396.72	2
968	A01	49.60405	369.67	2
968	D01	49.62257	398.97	2
968	A01	49.65422	373.84	2
968	D01	49.67273	397.64	2
968	A01	49.70419	372.92	2
968	D01	49.72248	397.61	2
968	A01	49.75412	370.59	2
968	D01	49.7728	397.49	2
968	A01	49.80412	383.6	2
968	D01	49.82277	396.88	2
968	A01	49.85432	377.6	2
968	D01	49.87264	399.17	2
968	A01	49.90434	389.66	2
968	D01	49.92276	397.9	2
968	A01	49.95418	374.92	2
968	D01	49.97261	397.34	2
968	A01	50.0044	372.03	2
968	D01	50.02298	397.06	2
968	A01	50.05426	373.08	2
968	D01	50.07287	398.08	2
968	A01	50.10419	384.65	2
968	D01	50.1226	396.6	2
968	A01	50.15443	374.22	2
968	D01	50.173	398.81	2
968	A01	50.20424	372.2	2
968	D01	50.22294	398.71	2
968	A01	50.25451	373.62	2
[truncated: 17 more rows]
