# Supplementary material for: Natural genetic variation impacts expression levels of coding, non-coding, and antisense transcripts in fission yeast
Source: Mol Syst Biol. 2014 Nov 28;10(11):764. doi: 10.15252/msb.20145123 (PMC4299605; doi:10.15252/msb.20145123)
Supplement: Supplementary file 2 — Supplementary Dataset S1 [file msb0010-0764-sd2.zip › Dataset S1/datasetS1/968_std_raw_02.txt]

Strain	well	time	measure	interval
968	D08	0.02632	22.99	1
968	D08	0.07589	22.79	1
968	D08	0.12642	22.71	1
968	D08	0.17571	22.79	1
968	D08	0.22568	22.93	1
968	D08	0.27597	22.97	1
968	D08	0.32575	22.9	1
968	D08	0.37612	22.95	1
968	D08	0.42576	22.78	1
968	D08	0.47577	22.85	1
968	D08	0.52579	22.82	1
968	D08	0.57576	22.68	1
968	D08	0.62563	22.76	1
968	D08	0.67603	22.75	1
968	D08	0.72635	22.78	1
968	D08	0.77598	22.69	1
968	D08	0.82605	22.95	1
968	D08	0.87606	23.06	1
968	D08	0.92622	22.99	1
968	D08	0.97603	22.96	1
968	D08	1.02612	23.09	1
968	D08	1.07602	23.16	1
968	D08	1.12621	23.23	1
968	D08	1.17628	23.13	1
968	D08	1.22594	23.13	1
968	D08	1.27608	23.13	1
968	D08	1.32605	23.17	1
968	D08	1.37581	23.36	1
968	D08	1.42614	23.51	1
968	D08	1.47565	23.5	1
968	D08	1.52599	23.38	1
968	D08	1.57609	23.43	1
968	D08	1.62632	23.55	1
968	D08	1.67601	23.53	1
968	D08	1.72603	23.53	1
968	D08	1.77592	23.55	1
968	D08	1.82674	23.79	1
968	D08	1.87641	23.67	1
968	D08	1.92646	23.89	1
968	D08	1.97622	23.72	1
968	D08	2.02621	23.72	1
968	D08	2.07603	24.15	1
968	D08	2.12605	24.03	1
968	D08	2.17621	24.05	1
968	D08	2.22608	24	1
968	D08	2.27603	24.09	1
968	D08	2.32625	24.06	1
968	D08	2.37636	24.3	1
968	D08	2.42584	24.33	1
968	D08	2.47651	24.39	1
968	D08	2.52662	24.3	1
968	D08	2.5764	24.75	1
968	D08	2.62605	24.46	1
968	D08	2.67591	24.7	1
968	D08	2.72682	24.63	1
968	D08	2.77627	24.63	1
968	D08	2.82634	24.75	1
968	D08	2.87635	24.89	1
968	D08	2.92637	24.82	1
968	D08	2.9763	24.92	1
968	D08	3.02632	24.96	1
968	D08	3.07665	24.98	1
968	D08	3.12651	25.06	1
968	D08	3.17634	25.12	1
968	D08	3.22641	25.27	1
968	D08	3.27655	25.25	1
968	D08	3.32621	25.16	1
968	D08	3.37631	25.22	1
968	D08	3.42627	25.6	1
968	D08	3.4766	25.68	1
968	D08	3.52652	25.54	1
968	D08	3.57653	25.63	1
968	D08	3.62668	25.82	1
968	D08	3.69681	25.75	1
968	D08	3.7269	25.88	1
968	D08	3.77667	25.87	1
968	D08	3.82682	26.29	1
968	D08	3.87648	26.11	1
968	D08	3.92641	26.19	1
968	D08	3.97652	26.08	1
968	D08	4.02656	26.49	1
968	D08	4.0772	26.57	1
968	D08	4.12656	26.57	1
968	D08	4.17715	26.5	1
968	D08	4.22681	26.64	1
968	D08	4.27656	26.7	1
968	D08	4.32675	26.63	1
968	D08	4.39685	26.87	1
968	D08	4.42675	27.14	1
968	D08	4.4968	26.87	1
968	D08	4.52656	27.07	1
968	D08	4.57667	27.48	1
968	D08	4.6268	27.42	1
968	D08	4.69684	27.46	1
968	D08	4.72671	27.39	1
968	D08	4.7766	27.67	1
968	D08	4.82681	27.87	1
968	D08	4.87676	27.69	1
968	D08	4.92649	28.05	1
968	D08	4.97715	28.12	1
968	D08	5.0268	28.17	1
968	D08	5.07672	28.67	1
968	D08	5.12675	28.35	1
968	D08	5.19688	28.49	1
968	D08	5.22685	28.53	1
968	D08	5.27672	28.66	1
968	D08	5.32699	28.67	1
968	D08	5.39689	29.08	1
968	D08	5.42707	29.38	1
968	D08	5.49681	29.45	1
968	D08	5.52695	29.56	1
968	D08	5.59687	29.72	1
968	D08	5.62675	29.61	1
968	D08	5.67723	29.9	1
968	D08	5.72702	30.18	1
968	D08	5.79682	30.03	1
968	D08	5.82692	30.14	1
968	D08	5.89685	30.76	1
968	D08	5.92701	30.76	1
968	D08	5.9968	31.05	1
968	D08	6.02705	31.03	1
968	D08	6.09685	31.47	1
968	D08	6.12694	31.86	1
968	D08	6.1771	31.91	1
968	D08	6.22727	32.1	1
968	D08	6.27861	32.51	1
968	D08	6.32726	32.6	1
968	D08	6.37731	32.7	1
968	D08	6.42725	32.82	1
968	D08	6.47741	33.05	1
968	D08	6.52714	33.46	1
968	D08	6.57714	33.58	1
968	D08	6.62729	33.85	1
968	D08	6.67724	34.28	1
968	D08	6.72728	34.36	1
968	D08	6.77737	34.74	1
968	D08	6.82722	35	1
968	D08	6.87719	34.95	1
968	D08	6.92689	35.53	1
968	D08	6.97726	35.63	1
968	D08	7.02968	36.01	1
968	D08	7.07713	36.35	1
968	D08	7.12751	37.01	1
968	D08	7.1773	37.07	1
968	D08	7.49971	35.04	2
968	D08	7.5495	36.01	2
968	D08	7.59943	36	2
968	D08	7.64979	36	2
968	D08	7.69942	37.01	2
968	D08	7.75061	36.93	2
968	D08	7.79992	37.31	2
968	D08	7.84924	37.75	2
968	D08	7.89945	37.85	2
968	D08	7.9495	38.38	2
968	D08	7.99907	38.47	2
968	D08	8.04935	39.02	2
968	D08	8.09928	39.31	2
968	D08	8.14928	39.88	2
968	D08	8.19939	39.82	2
968	D08	8.2496	40.36	2
968	D08	8.29932	40.71	2
968	D08	8.34944	40.77	2
968	D08	8.39936	41.8	2
968	D08	8.44959	41.65	2
968	D08	8.49953	41.82	2
968	D08	8.54964	42.68	2
968	D08	8.59931	42.76	2
968	D08	8.64937	42.95	2
968	D08	8.69968	43.71	2
968	D08	8.74953	44.26	2
968	D08	8.79939	44.55	2
968	D08	8.84997	45.44	2
968	D08	8.89938	45.85	2
968	D08	8.9494	45.89	2
968	D08	8.99979	46.72	2
968	D08	9.04962	46.45	2
968	D08	9.09987	47.24	2
968	D08	9.14984	47.93	2
968	D08	9.20007	47.98	2
968	D08	9.24961	48.5	2
968	D08	9.29964	49.12	2
968	D08	9.34988	49.54	2
968	D08	9.3996	50.29	2
968	D08	9.44955	50.43	2
968	D08	9.49959	51.02	2
968	D08	9.54931	51.49	2
968	D08	9.59995	52.21	2
968	D08	9.64969	52.53	2
968	D08	9.69963	52.84	2
968	D08	9.74981	54.24	2
968	D08	9.7996	53.31	2
968	D08	9.84976	54.85	2
968	D08	9.89975	55.38	2
968	D08	9.94967	55.27	2
968	D08	9.99973	55.66	2
968	D08	10.04994	56.64	2
968	D08	10.09989	57.7	2
968	D08	10.14968	57.71	2
968	D08	10.19968	58.73	2
968	D08	10.24977	59.91	2
968	D08	10.29982	59.69	2
968	D08	10.35024	60.86	2
968	D08	10.39958	61.41	2
968	D08	10.45004	62.39	2
968	D08	10.49994	62.49	2
968	D08	10.54971	62.7	2
968	D08	10.60001	63.28	2
968	D08	10.64992	63.52	2
968	D08	10.69986	64.34	2
968	D08	10.7501	64.75	2
968	D08	10.7999	64.86	2
968	D08	10.84997	64.88	2
968	D08	10.89975	64.58	2
968	D08	10.9498	65.54	2
968	D08	11.00018	65.22	2
968	D08	11.04982	66.05	2
968	D08	11.09988	65.78	2
968	D08	11.14996	66.11	2
968	D08	11.19995	67.11	2
968	D08	11.24997	67.56	2
968	D08	11.3	67.7	2
968	D08	11.35035	68.16	2
968	D08	11.39992	69.03	2
968	D08	11.45014	68.8	2
968	D08	11.49996	68.72	2
968	D08	11.55072	69.48	2
968	D08	11.6003	70.1	2
968	D08	11.64998	70.41	2
968	D08	11.70014	70.54	2
968	D08	11.74998	70.56	2
968	D08	11.80016	71.03	2
968	D08	11.85023	71.75	2
968	D08	11.90025	71.71	2
968	D08	11.95028	72.5	2
968	D08	12.00027	72.61	2
968	D08	12.0502	72.99	2
968	D08	12.10018	73.61	2
968	D08	12.15035	74.02	2
968	D08	12.19997	74.15	2
968	D08	12.25029	74.3	2
968	D08	12.30036	75.97	2
968	D08	12.35011	75.21	2
968	D08	12.40037	76.6	2
968	D08	12.45021	76.43	2
968	D08	12.50015	77.04	2
968	D08	12.55013	77.22	2
968	D08	12.60039	77.19	2
968	D08	12.65018	77.98	2
968	D08	12.70043	77.93	2
968	D08	12.75015	78.21	2
968	D08	12.80034	78.76	2
968	D08	12.85047	79.03	2
968	D08	12.90039	79.3	2
968	D08	12.95031	78.85	2
968	D08	13.00029	79.32	2
968	D08	13.05011	79.58	2
968	D08	13.10015	80	2
968	D08	13.15046	81.13	2
968	D08	13.20044	80.92	2
968	D08	13.25023	80.88	2
968	D08	13.30025	81.44	2
968	D08	13.35037	81.94	2
968	D08	13.40081	81.74	2
968	D08	13.45082	82.03	2
968	D08	13.50028	82.2	2
968	D08	13.55043	82.64	2
968	D08	13.6004	82.01	2
968	D08	13.65058	82.57	2
968	D08	13.70051	82.78	2
968	D08	13.75093	83.25	2
968	D08	13.80021	82.73	2
968	D08	13.85047	82.97	2
968	D08	13.90051	83.15	2
968	D08	13.95038	83.37	2
968	D08	14.00066	83.4	2
968	D08	14.05066	83.84	2
968	D08	14.10073	83.47	2
968	D08	14.15064	83.92	2
968	D08	14.20052	83.74	2
968	D08	14.25094	84.46	2
968	D08	14.30089	83.91	2
968	D08	14.35055	84.5	2
968	D08	14.40088	84.64	2
968	D08	14.45099	84.67	2
968	D08	14.50043	85.01	2
968	D08	14.55176	85.48	2
968	D08	14.60056	85.63	2
968	D08	14.65054	85.36	2
968	D08	14.70064	85.63	2
968	D08	14.75062	85.86	2
968	D08	14.80047	86.04	2
968	D08	14.85087	86.34	2
968	D08	14.90079	86.94	2
968	D08	14.95086	86.63	2
968	D08	15.00142	86.73	2
968	D08	15.05089	86.55	2
968	D08	15.10084	87.34	2
968	D08	15.1507	86.82	2
968	D08	15.20047	86.52	2
968	D08	15.25088	86.97	2
968	D08	15.30075	87.35	2
968	D08	15.35089	87.3	2
968	D08	15.40082	87.72	2
968	D08	15.45061	88.21	2
968	D08	15.50077	88	2
968	D08	15.55081	88.24	2
968	D08	15.601	88.07	2
968	D08	15.65095	88.41	2
968	D08	15.70111	88.57	2
968	D08	15.75089	88.4	2
968	D08	15.80068	88.81	2
968	D08	15.85055	88.82	2
968	D08	15.90046	88.95	2
968	D08	15.95097	89.29	2
968	D08	16.00127	89.02	2
968	D08	16.0505	89.19	2
968	D08	16.10087	89.64	2
968	D08	16.15095	89.3	2
968	D08	16.201	89.31	2
968	D08	16.25082	89.06	2
968	D08	16.30096	89.12	2
968	D08	16.35092	89.71	2
968	D08	16.40098	89.16	2
968	D08	16.4508	89.75	2
968	D08	16.50101	89.68	2
968	D08	16.55081	89.33	2
968	D08	16.60117	89.5	2
968	D08	16.65113	90.26	2
968	D08	16.70108	89.88	2
968	D08	16.75113	90.03	2
968	D08	16.80138	90.67	2
968	D08	16.85109	90.13	2
968	D08	16.90141	90.78	2
968	D08	16.95109	90.63	2
968	D08	17.00112	91.04	2
968	D08	17.05159	91.5	2
968	D08	17.10135	90.57	2
968	D08	17.15103	90.99	2
968	D08	17.20148	90.96	2
968	D08	17.25111	90.85	2
968	D08	17.30127	91.08	2
968	D08	17.35115	90.91	2
968	D08	17.4013	90.96	2
968	D08	17.45138	91.44	2
968	D08	17.50103	91.4	2
968	D08	17.55123	91.61	2
968	D08	17.6011	91.15	2
968	D08	17.65112	91.57	2
968	D08	17.70134	91.87	2
968	D08	17.75128	92.11	2
968	D08	17.80157	92.77	2
968	D08	17.85129	92.42	2
968	D08	17.90112	92.62	2
968	D08	17.95125	92.4	2
968	D08	18.00131	93.1	2
968	D08	18.05154	92.93	2
968	D08	18.10125	92.64	2
968	D08	18.15134	93.14	2
968	D08	18.20147	93.17	2
968	D08	18.25166	93.01	2
968	D08	18.30137	93.21	2
968	D08	18.35148	93.38	2
968	D08	18.40135	94.05	2
968	D08	18.45141	93.96	2
968	D08	18.50135	94.56	2
968	D08	18.55106	94.46	2
968	D08	18.60131	94.45	2
968	D08	18.65141	94.73	2
968	D08	18.70129	94.82	2
968	D08	18.75149	94.97	2
968	D08	18.80142	95.28	2
968	D08	18.85137	95.35	2
968	D08	18.90156	95.61	2
968	D08	18.95171	95.68	2
968	D08	19.0019	95.76	2
968	D08	19.05123	96	2
968	D08	19.10145	96	2
968	D08	19.15187	95.87	2
968	D08	19.20265	96.28	2
968	D08	19.25141	96.71	2
968	D08	19.30143	96.47	2
968	D08	19.35151	96.44	2
968	D08	19.40168	96.92	2
968	D08	19.45184	96.9	2
968	D08	19.50167	97.03	2
968	D08	19.55161	97.29	2
968	D08	19.60164	97.17	2
968	D08	19.65151	97.45	2
968	D08	19.70171	97.85	2
968	D08	19.7515	97.2	2
968	D08	19.80167	97.75	2
968	D08	19.85178	97.3	2
968	D08	19.90156	97.58	2
968	D08	19.95175	98.24	2
968	D08	20.00155	97.67	2
968	D08	20.05178	98.22	2
968	D08	20.10174	98.2	2
968	D08	20.15161	98.5	2
968	D08	20.2017	98.57	2
968	D08	20.25184	98.27	2
968	D08	20.30181	98.6	2
968	D08	20.35172	98.6	2
968	D08	20.40163	98.64	2
968	D08	20.45195	98.96	2
968	D08	20.50184	98.98	2
968	D08	20.55191	99.06	2
968	D08	20.60161	98.85	2
968	D08	20.65181	98.88	2
968	D08	20.70166	99.57	2
968	D08	20.75177	99.73	2
968	D08	20.80201	99.6	2
968	D08	20.85169	99.47	2
968	D08	20.90167	99.61	2
968	D08	20.95208	99.95	2
968	D08	21.00184	99.85	2
968	D08	21.05197	100.21	2
968	D08	21.10213	100.05	2
968	D08	21.1522	100.16	2
968	D08	21.20253	100.15	2
968	D08	21.25208	100.59	2
968	D08	21.30184	100.32	2
968	D08	21.35197	100.29	2
968	D08	21.40195	99.82	2
968	D08	21.45198	100.83	2
968	D08	21.50207	100.56	2
968	D08	21.55203	100.61	2
968	D08	21.60198	100.54	2
968	D08	21.6521	101.18	2
968	D08	21.7025	100.74	2
968	D08	21.75223	100.7	2
968	D08	21.8019	100.61	2
968	D08	21.85201	101.28	2
968	D08	21.90234	101.14	2
968	D08	21.95252	101.14	2
968	D08	22.00175	101.45	2
968	D08	22.05221	101.26	2
968	D08	22.10197	101.43	2
968	D08	22.15223	101.64	2
968	D08	22.20225	101.32	2
968	D08	22.25212	101.57	2
968	D08	22.30238	101.39	2
968	D08	22.35199	102.07	2
968	D08	22.40194	101.86	2
968	D08	22.45249	101.9	2
968	D08	22.50208	102	2
968	D08	22.55197	101.7	2
968	D08	22.60204	102.11	2
968	D08	22.65239	101.83	2
968	D08	22.70203	101.7	2
968	D08	22.75218	102.24	2
968	D08	22.80226	102.12	2
968	D08	22.85196	102.55	2
968	D08	22.90227	102.17	2
968	D08	22.95277	102.41	2
968	D08	23.00215	102.46	2
968	D08	23.05256	102.66	2
968	D08	23.10208	102.87	2
968	D08	23.15241	102.82	2
968	D08	23.20224	103.21	2
968	D08	23.25232	102.84	2
968	D08	23.3025	102.96	2
968	D08	23.35207	103.08	2
968	D08	23.40224	103.31	2
968	D08	23.45216	103.62	2
968	D08	23.50224	103.13	2
968	D08	23.55345	103.24	2
968	D08	23.60216	103.34	2
968	D08	23.65258	103.07	2
968	D08	23.70278	103.41	2
968	D08	23.7526	103.44	2
968	D08	23.80225	103.28	2
968	D08	23.85299	103.55	2
968	D08	23.9023	103.92	2
968	D08	23.95245	104.07	2
968	D08	24.00241	103.97	2
968	D08	24.05227	104.14	2
968	D08	24.10257	104.11	2
968	D08	24.15237	104.28	2
968	D08	24.20244	104.58	2
968	D08	24.25272	104.11	2
968	D08	24.30248	104.59	2
968	D08	24.35264	104.44	2
968	D08	24.40284	104.21	2
968	D08	24.45268	104.48	2
968	D08	24.50245	104.96	2
968	D08	24.55237	104.2	2
968	D08	24.60252	104.78	2
968	D08	24.65286	104.81	2
968	D08	24.7025	104.79	2
968	D08	24.75285	105.24	2
968	D08	24.80282	105.13	2
968	D08	24.85253	105.34	2
968	D08	24.90262	105.48	2
968	D08	24.95278	105.44	2
968	D08	25.00277	105.54	2
968	D08	25.05262	105.65	2
968	D08	25.10274	105.78	2
968	D08	25.15308	106.16	2
968	D08	25.20285	106.02	2
968	D08	25.25269	106.33	2
968	D08	25.30312	105.78	2
968	D08	25.3526	106.31	2
968	D08	25.40287	106.43	2
968	D08	25.45272	106.41	2
968	D08	25.50297	107.01	2
968	D08	25.5527	106.81	2
968	D08	25.60296	107.13	2
968	D08	25.65296	107.33	2
968	D08	25.70278	107.6	2
968	D08	25.75274	107.68	2
968	D08	25.80309	107.64	2
968	D08	25.85282	107.91	2
968	D08	25.90263	108.91	2
968	D08	25.95287	108.06	2
968	D08	26.00276	108.98	2
968	D08	26.05291	108.8	2
968	D08	26.10288	109.04	2
968	D08	26.15292	109.35	2
968	D08	26.20305	109.31	2
968	D08	26.25314	109.39	2
968	D08	26.30289	109.35	2
968	D08	26.35307	109.77	2
968	D08	26.40295	109.69	2
968	D08	26.4526	110.19	2
968	D08	26.50289	110.27	2
968	D08	26.55308	110.53	2
968	D08	26.60341	110.7	2
968	D08	26.65311	111.08	2
968	D08	26.70317	111.56	2
968	D08	26.75295	111.77	2
968	D08	26.8029	111.69	2
968	D08	26.85304	112.24	2
968	D08	26.90324	112.27	2
968	D08	26.95297	112.61	2
968	D08	27.00293	112.83	2
968	D08	27.05312	112.92	2
968	D08	27.10304	113.55	2
968	D08	27.15316	114	2
968	D08	27.20328	114.22	2
968	D08	27.25312	114.46	2
968	D08	27.30305	114.62	2
968	D08	27.35314	114.99	2
968	D08	27.40321	115.51	2
968	D08	27.45323	115.58	2
968	D08	27.50312	115.68	2
968	D08	27.55295	116.19	2
968	D08	27.60444	117.05	2
968	D08	27.65314	116.87	2
968	D08	27.70315	117.07	2
968	D08	27.75328	117.56	2
968	D08	27.80355	118.01	2
968	D08	27.8532	118.58	2
968	D08	27.90333	118.72	2
968	D08	27.95336	118.84	2
968	D08	28.00324	119.69	2
968	D08	28.05344	119.7	2
968	D08	28.10322	120.47	2
968	D08	28.15321	120.41	2
968	D08	28.20356	121.26	2
968	D08	28.25332	121.16	2
968	D08	28.30333	121.82	2
968	D08	28.35343	122.91	2
968	D08	28.40349	122.37	2
968	D08	28.45365	122.64	2
968	D08	28.50338	123.4	2
968	D08	28.55364	123.44	2
968	D08	28.6034	123.89	2
968	D08	28.65326	124.3	2
968	D08	28.70327	124.84	2
968	D08	28.75494	125.43	2
968	D08	28.80341	125.69	2
968	D08	28.85383	126.02	2
968	D08	28.90344	126.52	2
968	D08	28.95341	127.25	2
968	D08	29.00311	128	2
968	D08	29.05391	128	2
968	D08	29.10338	128.31	2
968	D08	29.15357	128.58	2
968	D08	29.2035	129.48	2
968	D08	29.25368	130	2
968	D08	29.30357	130.84	2
968	D08	29.3537	130.67	2
968	D08	29.4038	131.85	2
968	D08	29.45365	131.87	2
968	D08	29.50381	131.95	2
968	D08	29.55396	133.05	2
968	D08	29.60351	133.28	2
968	D08	29.65396	133.9	2
968	D08	29.70365	134.35	2
968	D08	29.7538	134.59	2
968	D08	29.80355	135.73	2
968	D08	29.85362	135.55	2
968	D08	29.90376	136.21	2
968	D08	29.95395	137	2
968	D08	30.00358	137.3	2
968	D08	30.05377	137.66	2
968	D08	30.10361	138.23	2
968	D08	30.15349	138.29	2
968	D08	30.2039	139.05	2
968	D08	30.25361	139.81	2
968	D08	30.30379	139.74	2
968	D08	30.35386	140.44	2
968	D08	30.40411	140.36	2
968	D08	30.45389	141.42	2
968	D08	30.50423	141.74	2
968	D08	30.55366	142.64	2
968	D08	30.60386	142.98	2
968	D08	30.65374	143.04	2
968	D08	30.70413	143.69	2
968	D08	30.75413	144.08	2
968	D08	30.80363	144.65	2
968	D08	30.85382	144.99	2
968	D08	30.90376	146.24	2
968	D08	30.95424	145.82	2
968	D08	31.00386	146.41	2
968	D08	31.05377	146.84	2
968	D08	31.10401	147.68	2
968	D08	31.15539	147.72	2
968	D08	31.20407	147.6	2
968	D08	31.25369	148.67	2
968	D08	31.30401	149.09	2
968	D08	31.35386	149.94	2
968	D08	31.40381	150.28	2
968	D08	31.45368	150.42	2
968	D08	31.50385	150.94	2
968	D08	31.55374	151.77	2
968	D08	31.60421	152.17	2
968	D08	31.6542	152.38	2
968	D08	31.70381	152.92	2
968	D08	31.75409	153.59	2
968	D08	31.80411	154.26	2
968	D08	31.85394	153.69	2
968	D08	31.90414	155.38	2
968	D08	31.95406	155.13	2
968	D08	32.00423	155.82	2
968	D08	32.05416	156.08	2
968	D08	32.10415	156.73	2
968	D08	32.15426	157.28	2
968	D08	32.20394	157.53	2
968	D08	32.25442	158.69	2
968	D08	32.30415	158.52	2
968	D08	32.35408	158.21	2
968	D08	32.40398	159.32	2
968	D08	32.45401	159.52	2
968	D08	32.50415	160.07	2
968	D08	32.55404	160.49	2
968	D08	32.60427	160.61	2
968	D08	32.6541	161.03	2
968	D08	32.70404	161.92	2
968	D08	32.75425	162.04	2
968	D08	32.80417	163.06	2
968	D08	32.85417	162.62	2
968	D08	32.90433	163.64	2
968	D08	32.95461	163.75	2
968	D08	33.00536	164.58	2
968	D08	33.05436	165.01	2
968	D08	33.10453	165.63	2
968	D08	33.15408	165.92	2
968	D08	33.20473	165.68	2
968	D08	33.25409	166.47	2
968	D08	33.30466	166.94	2
968	D08	33.35423	167.43	2
968	D08	33.40434	166.76	2
968	D08	33.45433	167.33	2
968	D08	33.50433	168.15	2
968	D08	33.55478	168.93	2
968	D08	33.60423	169.21	2
968	D08	33.6543	169.86	2
968	D08	33.70431	169.9	2
968	D08	33.75426	170.78	2
968	D08	33.80451	170.42	2
968	D08	33.85425	170.68	2
968	D08	33.90445	170.97	2
968	D08	33.95431	171.68	2
968	D08	34.00589	172.6	2
968	D08	34.05436	172.48	2
968	D08	34.1044	173.53	2
968	D08	34.15422	173.7	2
968	D08	34.20488	173.8	2
968	D08	34.25446	173.68	2
968	D08	34.30451	173.71	2
968	D08	34.35447	174.08	2
968	D08	34.40452	174.02	2
968	D08	34.45466	175.48	2
968	D08	34.50452	175.84	2
968	D08	34.55484	175.87	2
968	D08	34.60461	176.65	2
968	D08	34.65479	176.52	2
968	D08	34.70496	177.15	2
968	D08	34.75489	177.21	2
968	D08	34.80445	177.66	2
968	D08	34.85487	178.38	2
968	D08	34.90458	178.35	2
968	D08	34.95465	178.52	2
968	D08	35.00512	179.67	2
968	D08	35.05453	179.33	2
968	D08	35.10476	180.16	2
968	D08	35.15469	179.85	2
968	D08	35.20492	179.43	2
968	D08	35.25475	180.1	2
968	D08	35.30453	181.15	2
968	D08	35.35443	181.06	2
968	D08	35.40463	181.42	2
968	D08	35.45464	182.52	2
968	D08	35.5053	181.6	2
968	D08	35.55459	182.42	2
968	D08	35.6051	182.64	2
968	D08	35.65482	182.9	2
968	D08	35.70487	183.66	2
968	D08	35.75485	183.29	2
968	D08	35.80499	183.5	2
968	D08	35.85477	184.66	2
968	D08	35.90577	184.77	2
968	D08	35.95479	185.45	2
968	D08	36.0051	185.62	2
968	D08	36.05461	184.93	2
968	D08	36.1051	186.48	2
968	D08	36.15471	186	2
968	D08	36.20485	186.48	2
968	D08	36.25583	186.35	2
968	D08	36.3049	188.02	2
968	D08	36.35467	186.86	2
