# Supplementary material for: Natural genetic variation impacts expression levels of coding, non-coding, and antisense transcripts in fission yeast
Source: Mol Syst Biol. 2014 Nov 28;10(11):764. doi: 10.15252/msb.20145123 (PMC4299605; doi:10.15252/msb.20145123)
Supplement: Supplementary file 2 — Supplementary Dataset S1 [file msb0010-0764-sd2.zip › Dataset S1/datasetS1/968_std_raw_03.txt]

Strain	well	time	measure	interval
968	A07	0.01474	22.9	1
968	A07	0.06495	22.98	1
968	A07	0.11489	23.08	1
968	A07	0.16512	22.98	1
968	A07	0.21483	23.34	1
968	A07	0.26529	23.47	1
968	A07	0.31476	23.27	1
968	A07	0.36488	23.29	1
968	A07	0.41498	23.54	1
968	A07	0.46495	23.66	1
968	A07	0.51508	23.52	1
968	A07	0.56512	23.79	1
968	A07	0.61492	23.52	1
968	A07	0.66512	23.37	1
968	A07	0.71519	23.76	1
968	A07	0.76495	23.48	1
968	A07	0.81502	23.54	1
968	A07	0.86498	23.59	1
968	A07	0.91504	23.52	1
968	A07	0.96519	23.79	1
968	A07	1.01542	23.69	1
968	A07	1.0652	23.57	1
968	A07	1.1153	23.83	1
968	A07	1.16503	23.8	1
968	A07	1.21493	23.76	1
968	A07	1.26522	23.89	1
968	A07	1.31515	23.64	1
968	A07	1.36501	23.61	1
968	A07	1.41518	23.5	1
968	A07	1.46522	23.58	1
968	A07	1.515	23.86	1
968	A07	1.56523	23.66	1
968	A07	1.61527	23.8	1
968	A07	1.66505	23.62	1
968	A07	1.71535	23.82	1
968	A07	1.76529	23.94	1
968	A07	1.81527	23.97	1
968	A07	1.86524	23.66	1
968	A07	1.91556	23.79	1
968	A07	1.96491	24.03	1
968	A07	2.01534	23.8	1
968	A07	2.06537	24.03	1
968	A07	2.11532	23.97	1
968	A07	2.16543	24.04	1
968	A07	2.21548	23.98	1
968	A07	2.26555	24.22	1
968	A07	2.31548	24.12	1
968	A07	2.3656	23.98	1
968	A07	2.41544	24.04	1
968	A07	2.46516	24.12	1
968	A07	2.5155	24.1	1
968	A07	2.56565	24.18	1
968	A07	2.61555	24.28	1
968	A07	2.66513	24.32	1
968	A07	2.71549	24.49	1
968	A07	2.76554	24.52	1
968	A07	2.81535	24.25	1
968	A07	2.86568	24.49	1
968	A07	2.91572	24.36	1
968	A07	2.9654	24.29	1
968	A07	3.01552	24.5	1
968	A07	3.06543	24.31	1
968	A07	3.11568	24.6	1
968	A07	3.16543	24.98	1
968	A07	3.21555	24.65	1
968	A07	3.26554	24.71	1
968	A07	3.31539	24.6	1
968	A07	3.36543	25.06	1
968	A07	3.41572	24.75	1
968	A07	3.46594	24.79	1
968	A07	3.51556	24.84	1
968	A07	3.5654	25.39	1
968	A07	3.61585	25.17	1
968	A07	3.66572	25	1
968	A07	3.71573	25.03	1
968	A07	3.76545	24.98	1
968	A07	3.81568	25.2	1
968	A07	3.86568	25.02	1
968	A07	3.91584	25.35	1
968	A07	3.96581	25.35	1
968	A07	4.01528	25.28	1
968	A07	4.06584	25.52	1
968	A07	4.1158	25.59	1
968	A07	4.16561	25.69	1
968	A07	4.21558	25.58	1
968	A07	4.26582	25.63	1
968	A07	4.31565	25.76	1
968	A07	4.36586	25.53	1
968	A07	4.41572	25.73	1
968	A07	4.4658	25.59	1
968	A07	4.5157	25.74	1
968	A07	4.56569	26.18	1
968	A07	4.61574	25.81	1
968	A07	4.66588	26.26	1
968	A07	4.71603	26.11	1
968	A07	4.76621	26.59	1
968	A07	4.81581	26.37	1
968	A07	4.86578	26.36	1
968	A07	4.91595	26.64	1
968	A07	4.96596	26.66	1
968	A07	5.01588	26.55	1
968	A07	5.06602	26.8	1
968	A07	5.11601	26.8	1
968	A07	5.166	26.79	1
968	A07	5.21579	27.08	1
968	A07	5.26593	26.8	1
968	A07	5.31566	26.97	1
968	A07	5.36595	27.14	1
968	A07	5.41614	27.31	1
968	A07	5.46567	27.28	1
968	A07	5.51596	27.38	1
968	A07	5.56599	27.36	1
968	A07	5.61582	27.91	1
968	A07	5.66611	27.54	1
968	A07	5.71606	27.81	1
968	A07	5.76615	28.1	1
968	A07	5.81594	28.02	1
968	A07	5.86624	28.07	1
968	A07	5.91605	28.32	1
968	A07	5.96619	28.17	1
968	A07	6.01629	28.63	1
968	A07	6.06605	28.42	1
968	A07	6.11701	28.8	1
968	A07	6.166	28.91	1
968	A07	6.21637	28.97	1
968	A07	6.26619	29.32	1
968	A07	6.31617	29.2	1
968	A07	6.36574	29.4	1
968	A07	6.41625	29.46	1
968	A07	6.46614	29.65	1
968	A07	6.51607	29.65	1
968	A07	6.56609	29.68	1
968	A07	6.61605	30.28	1
968	A07	6.66629	30.07	1
968	A07	6.71649	30.28	1
968	A07	6.76651	30.5	1
968	A07	6.8159	30.46	1
968	A07	6.86627	30.74	1
968	A07	6.91619	30.98	1
968	A07	6.96638	30.98	1
968	A07	7.01638	31.19	1
968	A07	7.36204	31.7	2
968	A07	7.41198	32.25	2
968	A07	7.46181	32.47	2
968	A07	7.51147	32.93	2
968	A07	7.56169	33.14	2
968	A07	7.61146	33.06	2
968	A07	7.66173	33.01	2
968	A07	7.71168	33.53	2
968	A07	7.76158	33.38	2
968	A07	7.81181	33.78	2
968	A07	7.86167	33.85	2
968	A07	7.91174	34.17	2
968	A07	7.96162	34.91	2
968	A07	8.01204	34.66	2
968	A07	8.06167	34.86	2
968	A07	8.1118	35.15	2
968	A07	8.16164	35.18	2
968	A07	8.21198	35.54	2
968	A07	8.26174	36.1	2
968	A07	8.31176	36.04	2
968	A07	8.36182	36.17	2
968	A07	8.4118	36.52	2
968	A07	8.46164	36.95	2
968	A07	8.51179	37.23	2
968	A07	8.56166	37.87	2
968	A07	8.61166	38.44	2
968	A07	8.66165	37.79	2
968	A07	8.71172	38.19	2
968	A07	8.76178	38.69	2
968	A07	8.81208	38.82	2
968	A07	8.86185	39.41	2
968	A07	8.91179	39.66	2
968	A07	8.96192	39.77	2
968	A07	9.01165	40.45	2
968	A07	9.06206	41.21	2
968	A07	9.11203	41.05	2
968	A07	9.16155	41.32	2
968	A07	9.21203	42.01	2
968	A07	9.26184	42.01	2
968	A07	9.31184	42.46	2
968	A07	9.36182	42.82	2
968	A07	9.41189	43.01	2
968	A07	9.4619	43.65	2
968	A07	9.51217	43.9	2
968	A07	9.56207	44.47	2
968	A07	9.61181	44.96	2
968	A07	9.66191	45.41	2
968	A07	9.71213	45.35	2
968	A07	9.76198	46.23	2
968	A07	9.81187	46.45	2
968	A07	9.86216	46.72	2
968	A07	9.91221	47.82	2
968	A07	9.96209	47.86	2
968	A07	10.01193	49.22	2
968	A07	10.0622	48.91	2
968	A07	10.11218	49.33	2
968	A07	10.16171	49.8	2
968	A07	10.21221	50.43	2
968	A07	10.26202	50.72	2
968	A07	10.31225	51.34	2
968	A07	10.36212	51.67	2
968	A07	10.41208	51.8	2
968	A07	10.46199	52.26	2
968	A07	10.51205	53.42	2
968	A07	10.56211	53.93	2
968	A07	10.61214	54.25	2
968	A07	10.66226	54.69	2
968	A07	10.71213	54.42	2
968	A07	10.76225	55.36	2
968	A07	10.81216	56.05	2
968	A07	10.86222	56.03	2
968	A07	10.91215	57.17	2
968	A07	10.96208	57.07	2
968	A07	11.01226	57.39	2
968	A07	11.06243	57.48	2
968	A07	11.11244	58.08	2
968	A07	11.16218	59.5	2
968	A07	11.2124	59.24	2
968	A07	11.26233	60.92	2
968	A07	11.31244	61.04	2
968	A07	11.36255	61.04	2
968	A07	11.4124	62.05	2
968	A07	11.46244	62.12	2
968	A07	11.51248	63.09	2
968	A07	11.56229	64.64	2
968	A07	11.61231	63.77	2
968	A07	11.66245	65.81	2
968	A07	11.71238	66.05	2
968	A07	11.76243	67.01	2
968	A07	11.81231	67.79	2
968	A07	11.86238	68.78	2
968	A07	11.91256	68.42	2
968	A07	11.96259	68.67	2
968	A07	12.0125	69.81	2
968	A07	12.06259	69.79	2
968	A07	12.11254	69.95	2
968	A07	12.16257	69.87	2
968	A07	12.21265	70.19	2
968	A07	12.26245	70.09	2
968	A07	12.31252	71.53	2
968	A07	12.36268	71.35	2
968	A07	12.41269	72.24	2
968	A07	12.46261	72.81	2
968	A07	12.51264	73.86	2
968	A07	12.56259	73.8	2
968	A07	12.61261	74.59	2
968	A07	12.66253	74.53	2
968	A07	12.71267	74.49	2
968	A07	12.76263	75.24	2
968	A07	12.81261	75.48	2
968	A07	12.86271	76.37	2
968	A07	12.91254	76.41	2
968	A07	12.96282	77.56	2
968	A07	13.01283	77.34	2
968	A07	13.06287	77.64	2
968	A07	13.11261	79.07	2
968	A07	13.16267	78.67	2
968	A07	13.21281	79.23	2
968	A07	13.26279	79.48	2
968	A07	13.31281	80.31	2
968	A07	13.36267	80.91	2
968	A07	13.41273	80.99	2
968	A07	13.46288	81.72	2
968	A07	13.51271	82.11	2
968	A07	13.56267	82.16	2
968	A07	13.61295	83.06	2
968	A07	13.66255	82.78	2
968	A07	13.71288	83.87	2
968	A07	13.76297	84.55	2
968	A07	13.81274	84.73	2
968	A07	13.86257	85.44	2
968	A07	13.91266	85.22	2
968	A07	13.96302	86.28	2
968	A07	14.01289	85.89	2
968	A07	14.063	86.62	2
968	A07	14.11292	86.45	2
968	A07	14.16235	87.75	2
968	A07	14.21272	87.76	2
968	A07	14.26286	88.15	2
968	A07	14.31301	88.51	2
968	A07	14.36289	88.82	2
968	A07	14.41313	88.14	2
968	A07	14.46291	89.64	2
968	A07	14.51303	89.88	2
968	A07	14.56288	89.52	2
968	A07	14.61301	89.57	2
968	A07	14.66302	90.38	2
968	A07	14.71293	89.17	2
968	A07	14.76298	90.22	2
968	A07	14.81299	90.3	2
968	A07	14.86299	90.38	2
968	A07	14.91295	90.4	2
968	A07	14.96316	91.25	2
968	A07	15.01297	91.15	2
968	A07	15.06285	91.02	2
968	A07	15.1131	90.19	2
968	A07	15.16304	91.04	2
968	A07	15.21312	92.41	2
968	A07	15.26294	91.53	2
968	A07	15.31305	91.86	2
968	A07	15.3634	91.65	2
968	A07	15.41317	91.78	2
968	A07	15.46297	91.54	2
968	A07	15.51321	92.03	2
968	A07	15.56321	91.54	2
968	A07	15.61303	92.46	2
968	A07	15.66341	91.85	2
968	A07	15.71315	92.85	2
968	A07	15.76289	92.41	2
968	A07	15.81347	92.41	2
968	A07	15.86313	92.84	2
968	A07	15.913	92.43	2
968	A07	15.96362	92.74	2
968	A07	16.01326	93.22	2
968	A07	16.06324	92.25	2
968	A07	16.11328	92.84	2
968	A07	16.16318	93.02	2
968	A07	16.21323	92.81	2
968	A07	16.26341	93.34	2
968	A07	16.31336	93.87	2
968	A07	16.36344	93.54	2
968	A07	16.41333	93.62	2
968	A07	16.4636	94.04	2
968	A07	16.51348	94.51	2
968	A07	16.56343	94.93	2
968	A07	16.61344	94.57	2
968	A07	16.6633	94.86	2
968	A07	16.71332	95.18	2
968	A07	16.7635	95.31	2
968	A07	16.8133	95.73	2
968	A07	16.86311	95.31	2
968	A07	16.9133	95.45	2
968	A07	16.96337	95.6	2
968	A07	17.01339	95.42	2
968	A07	17.06336	96.23	2
968	A07	17.11346	96.43	2
968	A07	17.16341	96.3	2
968	A07	17.2136	96.12	2
968	A07	17.26338	96.31	2
968	A07	17.31342	97.5	2
968	A07	17.36333	97.51	2
968	A07	17.41356	96.58	2
968	A07	17.46366	96.83	2
968	A07	17.51357	96.19	2
968	A07	17.56338	96.75	2
968	A07	17.61353	97.19	2
968	A07	17.66362	97.37	2
968	A07	17.71387	96.93	2
968	A07	17.76351	97.32	2
968	A07	17.81351	97.99	2
968	A07	17.86365	97.4	2
968	A07	17.91347	97.71	2
968	A07	17.96355	98.64	2
968	A07	18.01365	98.27	2
968	A07	18.06386	97.4	2
968	A07	18.11364	96.9	2
968	A07	18.16379	97.44	2
968	A07	18.21364	98.2	2
968	A07	18.26396	97.64	2
968	A07	18.31372	97.25	2
968	A07	18.36363	97.15	2
968	A07	18.41359	97.68	2
968	A07	18.46382	97.46	2
968	A07	18.51364	98.04	2
968	A07	18.56366	97.28	2
968	A07	18.61378	96.96	2
968	A07	18.6637	97.25	2
968	A07	18.71378	97.49	2
968	A07	18.76389	97.58	2
968	A07	18.81383	97.89	2
968	A07	18.86393	97.72	2
968	A07	18.91375	98.34	2
968	A07	18.96392	97.6	2
968	A07	19.0139	97.29	2
968	A07	19.06383	97.61	2
968	A07	19.11374	97.81	2
968	A07	19.16386	97.75	2
968	A07	19.21391	97.04	2
968	A07	19.26416	98.02	2
968	A07	19.31379	97.93	2
968	A07	19.36389	98.14	2
968	A07	19.41391	97.29	2
968	A07	19.46512	97.35	2
968	A07	19.51375	97.22	2
968	A07	19.564	98.03	2
968	A07	19.61393	97.54	2
968	A07	19.66383	97.78	2
968	A07	19.71419	97	2
968	A07	19.76394	97.68	2
968	A07	19.81501	97.81	2
968	A07	19.86391	98.16	2
968	A07	19.91407	97.56	2
968	A07	19.96395	97.86	2
968	A07	20.01397	97.77	2
968	A07	20.06391	98.66	2
968	A07	20.11394	98.25	2
968	A07	20.16385	98.44	2
968	A07	20.21401	98.64	2
968	A07	20.26418	98.11	2
968	A07	20.31414	97.92	2
968	A07	20.36434	98.48	2
968	A07	20.41394	97.77	2
968	A07	20.46387	98.25	2
968	A07	20.5144	98.99	2
968	A07	20.56409	98.14	2
968	A07	20.61405	98.8	2
968	A07	20.66416	98.1	2
968	A07	20.71405	98.2	2
968	A07	20.76427	99.58	2
968	A07	20.81424	99.05	2
968	A07	20.86418	99.58	2
968	A07	20.91446	99.16	2
968	A07	20.9638	99.61	2
968	A07	21.01419	99.36	2
968	A07	21.06434	99.96	2
968	A07	21.11428	100.17	2
968	A07	21.16429	99.82	2
968	A07	21.21427	99.57	2
968	A07	21.26438	100.44	2
968	A07	21.31415	100.01	2
968	A07	21.36454	99.91	2
968	A07	21.41434	101.34	2
968	A07	21.46437	100.61	2
968	A07	21.51438	101.09	2
968	A07	21.56418	100.97	2
968	A07	21.61452	101.24	2
968	A07	21.6644	101.31	2
968	A07	21.71453	101.69	2
968	A07	21.76405	101.52	2
968	A07	21.81433	101.46	2
968	A07	21.8643	101.85	2
968	A07	21.91409	102.18	2
968	A07	21.96446	102.15	2
968	A07	22.01446	102.27	2
968	A07	22.06421	101.76	2
968	A07	22.11466	102.73	2
968	A07	22.16438	102.12	2
968	A07	22.21427	102.2	2
968	A07	22.26452	102.41	2
968	A07	22.31464	102.72	2
968	A07	22.36444	103.26	2
968	A07	22.41449	103.17	2
968	A07	22.46454	103.11	2
968	A07	22.5145	103.63	2
968	A07	22.5647	103.4	2
968	A07	22.61443	103.86	2
968	A07	22.66465	103.65	2
968	A07	22.71449	103.51	2
968	A07	22.76458	103.65	2
968	A07	22.81462	103.18	2
968	A07	22.8646	104.2	2
968	A07	22.91451	103.58	2
968	A07	22.96464	104.23	2
968	A07	23.01467	104.38	2
968	A07	23.06441	104.63	2
968	A07	23.11484	104.03	2
968	A07	23.16467	104.42	2
968	A07	23.21453	104.35	2
968	A07	23.26479	104.74	2
968	A07	23.31452	105.4	2
968	A07	23.36463	104.67	2
968	A07	23.41501	104.73	2
968	A07	23.46443	104.94	2
968	A07	23.51491	105.18	2
968	A07	23.5647	104.85	2
968	A07	23.61449	104.52	2
968	A07	23.66481	104.97	2
968	A07	23.71466	105.26	2
968	A07	23.76489	106.21	2
968	A07	23.815	105.51	2
968	A07	23.86471	105.85	2
968	A07	23.91497	105.75	2
968	A07	23.9647	105.64	2
968	A07	24.01476	105.06	2
968	A07	24.0646	105.55	2
968	A07	24.11473	105.45	2
968	A07	24.16475	105.83	2
968	A07	24.21477	106.38	2
968	A07	24.26491	106.25	2
968	A07	24.31482	106.21	2
968	A07	24.36482	106.52	2
968	A07	24.41489	106.46	2
968	A07	24.46488	106.43	2
968	A07	24.51478	106.54	2
968	A07	24.56482	106.82	2
968	A07	24.61485	106.85	2
968	A07	24.66476	106.6	2
968	A07	24.71507	107.13	2
968	A07	24.76495	107	2
968	A07	24.81496	107.03	2
968	A07	24.86508	107.24	2
968	A07	24.91499	106.67	2
968	A07	24.96517	107.38	2
968	A07	25.01487	107.34	2
968	A07	25.06489	107.2	2
968	A07	25.11519	107.28	2
968	A07	25.16491	107.05	2
968	A07	25.21506	107.6	2
968	A07	25.26498	107.39	2
968	A07	25.31507	107.63	2
968	A07	25.36495	107.66	2
968	A07	25.41513	107.16	2
968	A07	25.46499	107.38	2
968	A07	25.51521	107.99	2
968	A07	25.56521	107.59	2
968	A07	25.61513	107.91	2
968	A07	25.66511	108.13	2
968	A07	25.71533	107.74	2
968	A07	25.76545	107.74	2
968	A07	25.81483	108.51	2
968	A07	25.86551	108.09	2
968	A07	25.91521	108.33	2
968	A07	25.96523	108.62	2
968	A07	26.01517	108.43	2
968	A07	26.06516	108.97	2
968	A07	26.11539	108.09	2
968	A07	26.16509	108.61	2
968	A07	26.2152	109.26	2
968	A07	26.26525	108.79	2
968	A07	26.31517	108.32	2
968	A07	26.3652	108.45	2
968	A07	26.41519	108.09	2
968	A07	26.46527	108.82	2
968	A07	26.51489	108.72	2
968	A07	26.5654	109.31	2
968	A07	26.61528	109.59	2
968	A07	26.66527	109.36	2
968	A07	26.71559	109.77	2
968	A07	26.76534	109.22	2
968	A07	26.81525	109.74	2
968	A07	26.86542	109.45	2
968	A07	26.91512	109.45	2
968	A07	26.96535	109.74	2
968	A07	27.01548	109.53	2
968	A07	27.06525	109.96	2
968	A07	27.11527	110.05	2
968	A07	27.16553	110.03	2
968	A07	27.21539	110.06	2
968	A07	27.26523	110.49	2
968	A07	27.3154	110.25	2
968	A07	27.36527	110.65	2
968	A07	27.41529	110.56	2
968	A07	27.46536	110.53	2
968	A07	27.51558	110.41	2
968	A07	27.56575	110.52	2
968	A07	27.61558	110.45	2
968	A07	27.6651	111.19	2
968	A07	27.71563	110.76	2
968	A07	27.76587	110.25	2
968	A07	27.8154	111.93	2
968	A07	27.86552	111.01	2
968	A07	27.91548	110.58	2
968	A07	27.96557	110.76	2
968	A07	28.01546	111.08	2
968	A07	28.06564	111.06	2
968	A07	28.11567	110.88	2
968	A07	28.1657	111.55	2
968	A07	28.21564	111.61	2
968	A07	28.26581	112.01	2
968	A07	28.31531	111.59	2
968	A07	28.36548	111.97	2
968	A07	28.41543	111.76	2
968	A07	28.46578	111.73	2
968	A07	28.51588	112.35	2
968	A07	28.56573	112.17	2
968	A07	28.61559	112.42	2
968	A07	28.66567	112.1	2
968	A07	28.71573	112.5	2
968	A07	28.76572	112.57	2
968	A07	28.81578	111.82	2
968	A07	28.86558	113.07	2
968	A07	28.91583	113.17	2
968	A07	28.9658	112.54	2
968	A07	29.01558	112.98	2
968	A07	29.06551	113.94	2
968	A07	29.11576	112.78	2
968	A07	29.16581	113.84	2
968	A07	29.21579	113.42	2
968	A07	29.26585	113.19	2
968	A07	29.31592	113.66	2
968	A07	29.36578	113.9	2
968	A07	29.41551	112.88	2
968	A07	29.46581	114.2	2
968	A07	29.51587	114.62	2
968	A07	29.56575	113.59	2
968	A07	29.61598	114.34	2
968	A07	29.66545	114.05	2
968	A07	29.71573	114.44	2
968	A07	29.76597	114.89	2
968	A07	29.81593	115	2
968	A07	29.86597	114.69	2
968	A07	29.91605	115	2
968	A07	29.96588	114.82	2
968	A07	30.01589	115.38	2
968	A07	30.06621	115.36	2
968	A07	30.11597	115.77	2
968	A07	30.16601	115.39	2
968	A07	30.2159	115.56	2
968	A07	30.26612	116.34	2
968	A07	30.31593	115.85	2
968	A07	30.36606	116.33	2
968	A07	30.41698	117	2
968	A07	30.46599	117.48	2
968	A07	30.5164	116.98	2
968	A07	30.56603	117.64	2
968	A07	30.61615	117.05	2
968	A07	30.6661	117.44	2
968	A07	30.71605	117.67	2
968	A07	30.76623	118.06	2
968	A07	30.81617	118.73	2
968	A07	30.86621	118.31	2
968	A07	30.9159	118.33	2
968	A07	30.96617	118.63	2
968	A07	31.01734	118.49	2
968	A07	31.06617	118.99	2
968	A07	31.11619	118.96	2
968	A07	31.16597	119.47	2
968	A07	31.21617	119	2
968	A07	31.26604	119.86	2
968	A07	31.3163	119.63	2
968	A07	31.36624	119.87	2
968	A07	31.41615	119.86	2
968	A07	31.46598	119.98	2
968	A07	31.51624	120.22	2
968	A07	31.56632	120.9	2
968	A07	31.61625	120.4	2
968	A07	31.66629	120.47	2
968	A07	31.71636	121.52	2
968	A07	31.76611	121.61	2
968	A07	31.81649	121.74	2
968	A07	31.86614	121.36	2
968	A07	31.91625	122.58	2
968	A07	31.9664	121.36	2
968	A07	32.01633	122.02	2
968	A07	32.06625	121.63	2
968	A07	32.11636	122.17	2
968	A07	32.16637	122.8	2
968	A07	32.21642	123.01	2
968	A07	32.26653	123.01	2
968	A07	32.31652	122.69	2
968	A07	32.36641	122.48	2
968	A07	32.41675	123.25	2
968	A07	32.46644	123.25	2
968	A07	32.5163	123.43	2
968	A07	32.5663	123.25	2
968	A07	32.61644	123.79	2
968	A07	32.66668	124.39	2
968	A07	32.71643	124.22	2
968	A07	32.76636	124.18	2
968	A07	32.81663	124.11	2
968	A07	32.86662	124.54	2
968	A07	32.91652	124.95	2
968	A07	32.96662	124.75	2
968	A07	33.01665	125.3	2
968	A07	33.06649	125.45	2
968	A07	33.11671	125.13	2
968	A07	33.16651	125.79	2
968	A07	33.21666	126.74	2
968	A07	33.26652	126.57	2
968	A07	33.31675	127	2
968	A07	33.36661	126.86	2
968	A07	33.41674	127.5	2
968	A07	33.46619	127.84	2
968	A07	33.5165	128.15	2
968	A07	33.56666	128.42	2
968	A07	33.61671	127.59	2
968	A07	33.66654	128.93	2
968	A07	33.71649	128.77	2
968	A07	33.76659	128.9	2
968	A07	33.81675	129.25	2
968	A07	33.86674	129.72	2
968	A07	33.91679	129.81	2
968	A07	33.96665	129.96	2
968	A07	34.01665	131.02	2
968	A07	34.06706	130.78	2
968	A07	34.11679	131.48	2
968	A07	34.16685	131.79	2
968	A07	34.21674	131.62	2
968	A07	34.26681	131.87	2
968	A07	34.3166	132.28	2
968	A07	34.36683	132.26	2
968	A07	34.41702	133.06	2
968	A07	34.46676	133.02	2
968	A07	34.51696	133.66	2
968	A07	34.56678	133.64	2
968	A07	34.61683	134.49	2
968	A07	34.66693	134.58	2
968	A07	34.71683	135.22	2
968	A07	34.76693	135.53	2
968	A07	34.81699	135.29	2
968	A07	34.86682	135.28	2
968	A07	34.91686	136.09	2
968	A07	34.96685	136.74	2
968	A07	35.01673	136.66	2
968	A07	35.06696	137.06	2
968	A07	35.11686	137.66	2
968	A07	35.16652	138.88	2
968	A07	35.21687	138.63	2
968	A07	35.2669	139.07	2
968	A07	35.31683	139.43	2
968	A07	35.36702	139.45	2
968	A07	35.41706	139.04	2
968	A07	35.46704	140.47	2
968	A07	35.51688	141.28	2
968	A07	35.56698	141.08	2
968	A07	35.61683	141.14	2
968	A07	35.66694	141.44	2
968	A07	35.71717	143.04	2
968	A07	35.76693	142.87	2
968	A07	35.81699	142.84	2
968	A07	35.86712	143.3	2
968	A07	35.91702	143.84	2
968	A07	35.96729	144.33	2
968	A07	36.01732	144.72	2
968	A07	36.06704	145.04	2
968	A07	36.11712	145.41	2
968	A07	36.16706	146.2	2
968	A07	36.2171	146.91	2
968	A07	36.26678	146.76	2
968	A07	36.31725	146.91	2
968	A07	36.36736	147.14	2
968	A07	36.41723	148.35	2
968	A07	36.46704	148.7	2
968	A07	36.51725	148.38	2
968	A07	36.56716	149.65	2
968	A07	36.61736	150.53	2
968	A07	36.66711	150.22	2
968	A07	36.71739	150.43	2
968	A07	36.76728	150.81	2
968	A07	36.81717	150.99	2
968	A07	36.8674	151.7	2
968	A07	36.91739	151.97	2
968	A07	36.96717	152.8	2
968	A07	37.01717	153.21	2
968	A07	37.06724	153.84	2
968	A07	37.11731	153.95	2
968	A07	37.16729	152.96	2
968	A07	37.21709	154.38	2
968	A07	37.2672	155.3	2
968	A07	37.31721	155.61	2
968	A07	37.36725	155.46	2
968	A07	37.41762	156.32	2
968	A07	37.46712	156.88	2
968	A07	37.51733	156.74	2
968	A07	37.56749	157.84	2
968	A07	37.61751	157.93	2
968	A07	37.66729	158.34	2
968	A07	37.71734	158.5	2
968	A07	37.76753	159.11	2
968	A07	37.81772	159.03	2
968	A07	37.86743	159.95	2
968	A07	37.91748	159.74	2
968	A07	37.96744	160.77	2
968	A07	38.01744	160.38	2
968	A07	38.06728	161.83	2
968	A07	38.11748	162.04	2
968	A07	38.16756	162.13	2
968	A07	38.21756	161.79	2
968	A07	38.26968	162.66	2
968	A07	38.31755	163.37	2
968	A07	38.36742	163.54	2
968	A07	38.41755	163.93	2
968	A07	38.46968	164.39	2
968	A07	38.51752	165.46	2
968	A07	38.56968	164.89	2
968	A07	38.6175	165.54	2
968	A07	38.66762	167.16	2
968	A07	38.71772	166.56	2
968	A07	38.76764	166.8	2
968	A07	38.81761	166.88	2
968	A07	38.86774	166.73	2
968	A07	38.9177	167.26	2
968	A07	38.96752	167.78	2
968	A07	39.01765	168.52	2
968	A07	39.06771	168.35	2
968	A07	39.11765	169.37	2
968	A07	39.1678	168.95	2
968	A07	39.21776	171.11	2
968	A07	39.26775	171.07	2
968	A07	39.31811	171.56	2
968	A07	39.36762	171.45	2
968	A07	39.41774	171.25	2
968	A07	39.46752	172.65	2
968	A07	39.51787	172.52	2
968	A07	39.56787	172.42	2
968	A07	39.61762	172.69	2
968	A07	39.66772	173.47	2
968	A07	39.71784	174.29	2
968	A07	39.76785	174.35	2
968	A07	39.81782	173.99	2
968	A07	39.86781	174.84	2
968	A07	39.91968	174.66	2
968	A07	39.96775	175.72	2
968	A07	40.01786	176.46	2
968	A07	40.06781	176.83	2
968	A07	40.11781	176.69	2
968	A07	40.16793	176.93	2
968	A07	40.21803	177.63	2
968	A07	40.26776	177.17	2
968	A07	40.31791	178.63	2
968	A07	40.36797	177.98	2
968	A07	40.41787	178.48	2
968	A07	40.46796	179.01	2
968	A07	40.51828	179.33	2
968	A07	40.56799	178.77	2
968	A07	40.61832	180	2
968	A07	40.66786	180.27	2
968	A07	40.71788	180.71	2
968	A07	40.76781	181.05	2
968	A07	40.81805	181.79	2
968	A07	40.86815	180.83	2
968	A07	40.91805	181.75	2
968	A07	40.96807	181.51	2
968	A07	41.0179	182.46	2
968	A07	41.06822	181.76	2
968	A07	41.11816	182.78	2
968	A07	41.16812	183.64	2
968	A07	41.21803	183.07	2
968	A07	41.26812	183.5	2
968	A07	41.31812	184.79	2
968	A07	41.36831	184.13	2
968	A07	41.41823	184.24	2
968	A07	41.46822	184.59	2
968	A07	41.5181	184.73	2
968	A07	41.56826	186	2
968	A07	41.61815	185.77	2
968	A07	41.66825	186.32	2
968	A07	41.71815	186.44	2
968	A07	41.9682	186.76	2
968	A07	41.8184	187.16	2
968	A07	41.86819	187.78	2
968	A07	41.91845	188.22	2
968	A07	41.96827	187.65	2
968	A07	42.01793	187.52	2
968	A07	42.06834	188.61	2
968	A07	42.11805	188.7	2
968	A07	42.16821	189.46	2
968	A07	42.21833	189.55	2
968	A07	42.26841	190.06	2
968	A07	42.3183	189.66	2
968	A07	42.36847	189.8	2
968	A07	42.41973	190.75	2
968	A07	42.46833	191.5	2
968	A07	42.51846	191.46	2
968	A07	42.5683	190.86	2
968	A07	42.61826	191.5	2
968	A07	42.66832	191.68	2
968	A07	42.71846	191.64	2
968	A07	42.96818	191.85	2
968	A07	42.81832	191.81	2
968	A07	42.86842	193.45	2
968	A07	42.91826	192.38	2
968	A07	42.96827	193.11	2
968	A07	43.01835	193.9	2
968	A07	43.06845	194.35	2
968	A07	43.1185	193.8	2
968	A07	43.16858	194.49	2
968	A07	43.21845	195.17	2
968	A07	43.26848	194.11	2
968	A07	43.31826	194.03	2
968	A07	43.36837	194.59	2
968	A07	43.41882	195.81	2
968	A07	43.46846	195.58	2
968	A07	43.51868	195.8	2
968	A07	43.56871	196.33	2
968	A07	43.61852	196.93	2
968	A07	43.66835	196.48	2
968	A07	43.71846	196.97	2
968	A07	43.9686	197.74	2
968	A07	43.81856	198.07	2
968	A07	43.86855	197.35	2
968	A07	43.91854	198.46	2
968	A07	43.96874	198.88	2
968	A07	44.01857	198.87	2
968	A07	44.06865	199.51	2
968	A07	44.11869	198.87	2
968	A07	44.16842	199.46	2
968	A07	44.21888	199.02	2
968	A07	44.26873	199.55	2
968	A07	44.31866	200.22	2
968	A07	44.36892	200.96	2
968	A07	44.41877	201.45	2
968	A07	44.46861	200.99	2
968	A07	44.51895	201.34	2
968	A07	44.56885	202.19	2
968	A07	44.61897	201.65	2
968	A07	44.66882	201.35	2
968	A07	44.7186	201.86	2
968	A07	44.96882	201.8	2
968	A07	44.81889	202.18	2
968	A07	44.86901	203.17	2
968	A07	44.91909	203.03	2
968	A07	44.96898	202.92	2
968	A07	45.0187	203.73	2
968	A07	45.06907	204.02	2
968	A07	45.11905	203.34	2
968	A07	45.16887	203.53	2
968	A07	45.21889	203.64	2
968	A07	45.26894	204.24	2
968	A07	45.31913	204.67	2
968	A07	45.36891	205.09	2
968	A07	45.41888	204.69	2
968	A07	45.46906	205.25	2
968	A07	45.51872	205.71	2
968	A07	45.56902	205.15	2
968	A07	45.61906	207.24	2
968	A07	45.66906	205.74	2
968	A07	45.71906	206.03	2
968	A07	45.96802	205.41	2
968	A07	45.81899	205.61	2
968	A07	45.86888	206.39	2
968	A07	45.9188	206.43	2
968	A07	45.96901	207.23	2
968	A07	46.01892	206.13	2
968	A07	46.06896	207.42	2
968	A07	46.11896	208.32	2
968	A07	46.16895	207.51	2
968	A07	46.219	207.7	2
