# Supplementary material for: Natural genetic variation impacts expression levels of coding, non-coding, and antisense transcripts in fission yeast
Source: Mol Syst Biol. 2014 Nov 28;10(11):764. doi: 10.15252/msb.20145123 (PMC4299605; doi:10.15252/msb.20145123)
Supplement: Supplementary file 2 — Supplementary Dataset S1 [file msb0010-0764-sd2.zip › Dataset S1/datasetS1/968_std_raw_04.txt]

Strain	well	time	measure	interval
968	A07	0.01509	22.73	1
968	A07	0.06496	22.76	1
968	A07	0.11453	23.02	1
968	A07	0.16498	23.02	1
968	A07	0.21502	22.97	1
968	A07	0.26471	23.23	1
968	A07	0.31495	23.02	1
968	A07	0.3652	23.08	1
968	A07	0.41495	23.15	1
968	A07	0.46507	23.01	1
968	A07	0.51487	23.18	1
968	A07	0.56496	22.94	1
968	A07	0.61523	23.09	1
968	A07	0.66473	23.23	1
968	A07	0.71517	23.19	1
968	A07	0.7653	23.19	1
968	A07	0.81526	23.02	1
968	A07	0.86517	23.33	1
968	A07	0.91509	23.26	1
968	A07	0.96477	23.33	1
968	A07	1.01502	23.01	1
968	A07	1.06512	23.13	1
968	A07	1.11502	23.3	1
968	A07	1.16495	23.23	1
968	A07	1.21502	23.27	1
968	A07	1.26506	23.18	1
968	A07	1.31494	23.29	1
968	A07	1.36489	23.29	1
968	A07	1.41524	23.4	1
968	A07	1.46529	23.43	1
968	A07	1.51519	23.44	1
968	A07	1.56516	23.23	1
968	A07	1.61519	23.51	1
968	A07	1.6652	23.71	1
968	A07	1.71525	23.33	1
968	A07	1.76508	23.58	1
968	A07	1.81523	23.55	1
968	A07	1.86528	23.87	1
968	A07	1.91538	24.07	1
968	A07	1.96512	23.96	1
968	A07	2.01525	23.92	1
968	A07	2.06527	24.08	1
968	A07	2.11521	23.92	1
968	A07	2.1656	24.03	1
968	A07	2.21537	24.01	1
968	A07	2.26518	24.04	1
968	A07	2.31543	24.49	1
968	A07	2.36545	24.45	1
968	A07	2.41536	24.29	1
968	A07	2.46538	24.24	1
968	A07	2.51515	24.4	1
968	A07	2.56529	24.39	1
968	A07	2.61544	24.81	1
968	A07	2.66568	24.6	1
968	A07	2.7154	24.72	1
968	A07	2.76554	24.72	1
968	A07	2.81544	24.88	1
968	A07	2.86547	24.99	1
968	A07	2.91557	24.67	1
968	A07	2.96564	25.06	1
968	A07	3.01544	24.96	1
968	A07	3.06545	25.09	1
968	A07	3.11543	25.17	1
968	A07	3.16541	25.38	1
968	A07	3.21539	25.32	1
968	A07	3.26542	25.3	1
968	A07	3.31567	25.55	1
968	A07	3.36553	25.63	1
968	A07	3.41561	25.62	1
968	A07	3.46558	25.84	1
968	A07	3.5155	25.74	1
968	A07	3.56561	25.77	1
968	A07	3.61555	25.73	1
968	A07	3.66561	25.95	1
968	A07	3.71566	26.04	1
968	A07	3.76572	26.39	1
968	A07	3.81569	26.36	1
968	A07	3.86576	26.26	1
968	A07	3.91573	26.55	1
968	A07	3.96531	26.69	1
968	A07	4.01582	26.83	1
968	A07	4.06566	26.68	1
968	A07	4.11555	26.86	1
968	A07	4.16686	27.01	1
968	A07	4.21584	27.21	1
968	A07	4.26563	27.14	1
968	A07	4.31576	27.12	1
968	A07	4.36569	27.25	1
968	A07	4.4157	27.35	1
968	A07	4.46566	27.54	1
968	A07	4.51575	27.67	1
968	A07	4.56597	27.95	1
968	A07	4.61593	28.1	1
968	A07	4.66559	27.86	1
968	A07	4.71593	28.1	1
968	A07	4.76606	28.23	1
968	A07	4.81589	28.42	1
968	A07	4.8661	28.56	1
968	A07	4.91592	28.6	1
968	A07	4.96583	28.69	1
968	A07	5.01603	28.74	1
968	A07	5.06594	28.72	1
968	A07	5.11598	28.99	1
968	A07	5.16594	29.27	1
968	A07	5.21593	29.3	1
968	A07	5.26618	29.43	1
968	A07	5.31585	29.93	1
968	A07	5.36621	29.93	1
968	A07	5.41595	29.96	1
968	A07	5.46604	30.17	1
968	A07	5.51592	30.17	1
968	A07	5.56596	30.29	1
968	A07	5.6159	30.43	1
968	A07	5.66599	30.68	1
968	A07	5.71584	30.82	1
968	A07	5.7659	31	1
968	A07	5.81594	31.19	1
968	A07	5.86567	31.44	1
968	A07	5.91586	31.42	1
968	A07	5.9662	31.86	1
968	A07	6.0162	32.12	1
968	A07	6.06631	32.39	1
968	A07	6.11605	32.47	1
968	A07	6.16623	32.6	1
968	A07	6.21616	32.9	1
968	A07	6.26616	32.87	1
968	A07	6.31648	33.08	1
968	A07	6.36627	33.6	1
968	A07	6.41604	33.66	1
968	A07	6.46621	33.75	1
968	A07	6.51626	34.13	1
968	A07	6.56597	34.4	1
968	A07	6.61645	34.47	1
968	A07	6.66613	34.91	1
968	A07	6.7164	34.9	1
968	A07	6.76615	35.71	1
968	A07	6.81627	35.18	1
968	A07	6.86624	36.15	1
968	A07	6.91635	36.04	1
968	A07	6.96637	36.27	1
968	A07	7.01628	36.81	1
968	A07	7.06629	37.19	1
968	A07	7.11647	37.59	1
968	A07	7.16648	37.84	1
968	A07	7.52618	39.34	2
968	A07	7.57631	39.67	2
968	A07	7.62623	40.77	2
968	A07	7.67634	40.87	2
968	A07	7.72641	40.73	2
968	A07	7.77612	40.91	2
968	A07	7.82618	41.41	2
968	A07	7.87643	41.64	2
968	A07	7.9266	41.74	2
968	A07	7.97644	42.27	2
968	A07	8.02658	42.67	2
968	A07	8.0764	43.13	2
968	A07	8.12617	44	2
968	A07	8.17653	44.01	2
968	A07	8.22637	44.92	2
968	A07	8.27662	44.88	2
968	A07	8.32641	45.21	2
968	A07	8.37651	45.71	2
968	A07	8.42648	46.7	2
968	A07	8.49681	46.59	2
968	A07	8.52682	46.84	2
968	A07	8.57646	47.47	2
968	A07	8.62675	47.71	2
968	A07	8.67648	48.24	2
968	A07	8.7265	48.45	2
968	A07	8.77651	48.87	2
968	A07	8.82647	49.36	2
968	A07	8.8766	50.33	2
968	A07	8.92659	51.04	2
968	A07	8.97675	51.35	2
968	A07	9.02648	51.41	2
968	A07	9.07769	51.66	2
968	A07	9.12638	52.45	2
968	A07	9.19681	52.82	2
968	A07	9.22661	52.89	2
968	A07	9.27678	53.04	2
968	A07	9.32669	53.61	2
968	A07	9.37664	54.71	2
968	A07	9.4268	55.13	2
968	A07	9.4766	55.22	2
968	A07	9.52663	55.43	2
968	A07	9.57663	56.49	2
968	A07	9.62687	56.99	2
968	A07	9.67675	57.6	2
968	A07	9.72674	57.66	2
968	A07	9.77678	59.24	2
968	A07	9.82673	59.44	2
968	A07	9.87673	60.1	2
968	A07	9.92669	60.55	2
968	A07	9.97675	61.48	2
968	A07	10.02676	62.07	2
968	A07	10.07677	62.51	2
968	A07	10.12682	63.25	2
968	A07	10.1769	63.98	2
968	A07	10.22682	64.47	2
968	A07	10.2968	65.39	2
968	A07	10.32697	66.05	2
968	A07	10.37679	66.84	2
968	A07	10.42677	67.79	2
968	A07	10.49686	67.87	2
968	A07	10.52696	67.89	2
968	A07	10.57691	68.17	2
968	A07	10.62684	68.49	2
968	A07	10.67696	68.46	2
968	A07	10.72679	68.84	2
968	A07	10.77711	67.94	2
968	A07	10.82694	67.89	2
968	A07	10.87701	68.67	2
968	A07	10.92708	68.99	2
968	A07	10.97701	68.74	2
968	A07	11.02701	70.48	2
968	A07	11.07678	70.48	2
968	A07	11.12707	71.26	2
968	A07	11.17704	71.03	2
968	A07	11.22699	71.25	2
968	A07	11.27695	71.67	2
968	A07	11.32722	73.05	2
968	A07	11.37692	72.49	2
968	A07	11.42717	73	2
968	A07	11.47716	73.27	2
968	A07	11.52694	74.67	2
968	A07	11.5772	74.43	2
968	A07	11.62726	74.08	2
968	A07	11.67706	74.7	2
968	A07	11.72713	75.45	2
968	A07	11.7773	76.07	2
968	A07	11.82728	75.62	2
968	A07	11.87707	75.77	2
968	A07	11.92749	76.85	2
968	A07	11.97706	77.77	2
968	A07	12.0272	77.47	2
968	A07	12.07728	77.98	2
968	A07	12.12701	78.65	2
968	A07	12.17723	79.21	2
968	A07	12.22728	79.23	2
968	A07	12.27736	79.33	2
968	A07	12.32728	80.29	2
968	A07	12.37729	80.25	2
968	A07	12.42726	80.49	2
968	A07	12.47733	80.52	2
968	A07	12.52717	81.44	2
968	A07	12.57745	82.22	2
968	A07	12.62757	82.29	2
968	A07	12.67723	83	2
968	A07	12.72744	83.75	2
968	A07	12.77724	83.29	2
968	A07	12.82732	83.84	2
968	A07	12.87743	85.21	2
968	A07	12.92748	84.62	2
968	A07	12.97734	86.06	2
968	A07	13.02749	84.87	2
968	A07	13.07736	85.36	2
968	A07	13.12754	86.13	2
968	A07	13.17752	85.93	2
968	A07	13.22741	85.69	2
968	A07	13.27733	86.36	2
968	A07	13.32745	85.35	2
968	A07	13.37744	86.64	2
968	A07	13.42761	87.13	2
968	A07	13.47737	88.05	2
968	A07	13.52778	87.37	2
968	A07	13.57752	87.3	2
968	A07	13.62758	87.63	2
968	A07	13.67741	88.12	2
968	A07	13.72765	87.72	2
968	A07	13.77758	88.05	2
968	A07	13.82772	87.7	2
968	A07	13.87747	88.43	2
968	A07	13.92758	88.76	2
968	A07	13.97759	89.13	2
968	A07	14.02761	89.18	2
968	A07	14.07766	88.83	2
968	A07	14.12762	88.68	2
968	A07	14.17778	88.6	2
968	A07	14.22765	89.22	2
968	A07	14.27771	89.1	2
968	A07	14.32758	90.01	2
968	A07	14.37765	89.52	2
968	A07	14.42763	89.6	2
968	A07	14.47753	90.2	2
968	A07	14.52775	90.19	2
968	A07	14.57774	89.95	2
968	A07	14.62793	90.29	2
968	A07	14.67784	90.41	2
968	A07	14.72766	91.33	2
968	A07	14.7777	90.62	2
968	A07	14.82779	91.08	2
968	A07	14.87784	91.83	2
968	A07	14.92786	91.43	2
968	A07	14.97785	92.02	2
968	A07	15.02786	92.28	2
968	A07	15.07786	92.45	2
968	A07	15.12812	92.23	2
968	A07	15.17783	92.38	2
968	A07	15.22777	92.88	2
968	A07	15.2779	93.17	2
968	A07	15.32777	93.03	2
968	A07	15.3776	93.1	2
968	A07	15.42782	93.43	2
968	A07	15.47778	93.33	2
968	A07	15.52822	93.4	2
968	A07	15.57816	93.63	2
968	A07	15.62794	93.77	2
968	A07	15.67805	94.18	2
968	A07	15.72829	94.21	2
968	A07	15.77794	94.49	2
968	A07	15.82823	94.7	2
968	A07	15.87811	95.16	2
968	A07	15.92803	95.03	2
968	A07	15.97804	95.52	2
968	A07	16.02819	94.9	2
968	A07	16.07812	95.88	2
968	A07	16.12795	95.88	2
968	A07	16.17811	95.59	2
968	A07	16.22796	95.69	2
968	A07	16.27813	96.09	2
968	A07	16.32786	95.97	2
968	A07	16.37826	96.4	2
968	A07	16.42831	96.17	2
968	A07	16.47804	96.9	2
968	A07	16.52781	96.76	2
968	A07	16.57825	97.08	2
968	A07	16.62792	97.74	2
968	A07	16.67822	97.54	2
968	A07	16.72805	97.9	2
968	A07	16.7782	97.75	2
968	A07	16.82839	97.82	2
968	A07	16.87832	97.28	2
968	A07	16.92819	97.36	2
968	A07	16.97811	97.78	2
968	A07	17.02814	97.37	2
968	A07	17.07824	97.11	2
968	A07	17.12823	98.38	2
968	A07	17.17835	96.55	2
968	A07	17.2282	97.44	2
968	A07	17.27831	97.82	2
968	A07	17.32852	97.49	2
968	A07	17.37827	97.36	2
968	A07	17.42814	97.88	2
968	A07	17.47838	97.17	2
968	A07	17.52838	97.25	2
968	A07	17.5786	98	2
968	A07	17.62832	98.41	2
968	A07	17.67821	98.13	2
968	A07	17.72839	98.53	2
968	A07	17.77859	99.79	2
968	A07	17.82851	100.21	2
968	A07	17.87835	100.56	2
968	A07	17.92817	101.45	2
968	A07	17.97851	101.84	2
968	A07	18.02851	102.65	2
968	A07	18.07849	103.04	2
968	A07	18.12846	103.78	2
968	A07	18.17835	104.25	2
968	A07	18.22848	104.94	2
968	A07	18.27864	104.92	2
968	A07	18.3285	105.8	2
968	A07	18.37856	107.13	2
968	A07	18.4288	106.82	2
968	A07	18.47862	107.7	2
968	A07	18.52863	108.99	2
968	A07	18.57847	109.64	2
968	A07	18.62847	110.42	2
968	A07	18.67873	111.01	2
968	A07	18.72849	111.79	2
968	A07	18.77841	112.31	2
968	A07	18.8285	112.99	2
968	A07	18.87852	113.79	2
968	A07	18.92849	114.83	2
968	A07	18.97865	114.97	2
968	A07	19.0283	115.13	2
968	A07	19.07844	115.7	2
968	A07	19.12863	115.74	2
968	A07	19.1787	117.01	2
968	A07	19.22855	116.76	2
968	A07	19.27873	116.72	2
968	A07	19.32861	117.62	2
968	A07	19.37861	117.76	2
968	A07	19.4288	118.1	2
968	A07	19.47861	118.74	2
968	A07	19.52876	118.81	2
968	A07	19.57865	119.02	2
968	A07	19.62863	119.42	2
968	A07	19.67888	119.76	2
968	A07	19.72901	119.9	2
968	A07	19.77846	120.15	2
968	A07	19.82878	120.2	2
968	A07	19.87885	120.34	2
968	A07	19.92894	120.58	2
968	A07	19.97892	121.17	2
968	A07	20.02868	121.7	2
968	A07	20.0788	121.28	2
968	A07	20.12888	121.71	2
968	A07	20.1789	121.96	2
968	A07	20.22879	122.7	2
968	A07	20.27896	122.83	2
968	A07	20.32899	123.18	2
968	A07	20.37897	123.39	2
968	A07	20.42879	123.39	2
968	A07	20.47868	124.01	2
968	A07	20.52924	123.43	2
968	A07	20.57871	124.29	2
968	A07	20.62907	124.06	2
968	A07	20.67893	124.89	2
968	A07	20.72893	125.12	2
968	A07	20.77889	124.52	2
968	A07	20.8291	125.61	2
968	A07	20.87926	126.16	2
968	A07	20.92944	126.37	2
968	A07	20.97892	126.32	2
968	A07	21.02911	126.79	2
968	A07	21.07911	126.75	2
968	A07	21.12915	126.81	2
968	A07	21.17904	127.48	2
968	A07	21.22876	127.2	2
968	A07	21.27907	127.98	2
968	A07	21.32915	128.03	2
968	A07	21.37934	128.03	2
968	A07	21.42925	128.88	2
968	A07	21.47915	129.16	2
968	A07	21.52914	129.23	2
968	A07	21.57916	129.5	2
968	A07	21.6292	129.53	2
968	A07	21.6795	129.89	2
968	A07	21.72919	129.93	2
968	A07	21.77927	130.11	2
968	A07	21.82908	130.11	2
968	A07	21.87918	130.53	2
968	A07	21.92911	130.75	2
968	A07	21.97891	130.77	2
968	A07	22.02921	130.78	2
968	A07	22.0793	130.95	2
968	A07	22.12943	131.16	2
968	A07	22.17928	131.76	2
968	A07	22.22943	131.96	2
968	A07	22.27928	132.51	2
968	A07	22.32928	132.36	2
968	A07	22.37929	132.89	2
968	A07	22.42933	132.51	2
968	A07	22.47945	133.25	2
968	A07	22.52934	133.04	2
968	A07	22.57924	133.31	2
968	A07	22.62945	133.5	2
968	A07	22.67938	133.84	2
968	A07	22.72931	133.67	2
968	A07	22.77951	132.88	2
968	A07	22.82918	134.06	2
968	A07	22.87943	133.92	2
968	A07	22.92935	134.63	2
968	A07	22.97949	134.45	2
968	A07	23.02935	134.34	2
968	A07	23.07942	134.77	2
968	A07	23.1295	134.76	2
968	A07	23.17957	135.3	2
968	A07	23.22944	134.86	2
968	A07	23.27948	135.68	2
968	A07	23.32935	134.79	2
968	A07	23.37994	135.33	2
968	A07	23.42948	135.72	2
968	A07	23.47962	135.71	2
968	A07	23.52969	136.1	2
968	A07	23.57966	136.1	2
968	A07	23.62951	137.1	2
968	A07	23.67954	136.95	2
968	A07	23.72969	137.13	2
968	A07	23.77957	136.74	2
968	A07	23.82949	137.47	2
968	A07	23.87959	137.58	2
968	A07	23.92965	137.84	2
968	A07	23.97956	137.68	2
968	A07	24.02961	137.45	2
968	A07	24.07982	137.83	2
968	A07	24.12964	137.9	2
968	A07	24.17961	138.46	2
968	A07	24.22965	138.63	2
968	A07	24.27967	138.4	2
968	A07	24.3297	139.55	2
968	A07	24.37995	139.07	2
968	A07	24.42966	139.53	2
968	A07	24.47975	139.85	2
968	A07	24.52979	139.11	2
968	A07	24.57969	140.48	2
968	A07	24.62975	139.53	2
968	A07	24.67984	140.15	2
968	A07	24.72971	140.23	2
968	A07	24.7798	139.88	2
968	A07	24.83012	140.37	2
968	A07	24.87973	140.86	2
968	A07	24.92981	141.12	2
968	A07	24.97984	141.75	2
968	A07	25.02974	141.81	2
968	A07	25.0799	141.57	2
968	A07	25.1298	141.56	2
968	A07	25.18002	142.13	2
968	A07	25.22988	142.25	2
968	A07	25.27997	142.1	2
968	A07	25.32996	142.74	2
968	A07	25.38004	142.28	2
968	A07	25.43001	142.42	2
968	A07	25.47995	142.35	2
968	A07	25.52994	142.42	2
968	A07	25.58007	142.87	2
968	A07	25.6298	144.11	2
968	A07	25.67972	143.58	2
968	A07	25.73002	143.61	2
968	A07	25.78002	144.78	2
968	A07	25.83017	144.01	2
968	A07	25.88007	144	2
968	A07	25.93022	144.5	2
968	A07	25.98037	144.85	2
968	A07	26.02999	144.89	2
968	A07	26.08006	145.53	2
968	A07	26.13	145.52	2
968	A07	26.18019	145.06	2
968	A07	26.2302	145.34	2
968	A07	26.2802	145.95	2
968	A07	26.32996	145.73	2
968	A07	26.38014	146.04	2
968	A07	26.42998	146.96	2
968	A07	26.48018	147.51	2
968	A07	26.53015	147.57	2
968	A07	26.58013	147.22	2
968	A07	26.63016	147.42	2
968	A07	26.67979	147.46	2
968	A07	26.73005	147.71	2
968	A07	26.78021	148.45	2
968	A07	26.83038	148.59	2
968	A07	26.88056	147.92	2
968	A07	26.92999	149.75	2
968	A07	26.98023	149.36	2
968	A07	27.03028	149.89	2
968	A07	27.08033	150.04	2
968	A07	27.13027	150.38	2
968	A07	27.18034	150.98	2
968	A07	27.23028	151.06	2
968	A07	27.28037	150.92	2
968	A07	27.33044	151.25	2
968	A07	27.38027	150.63	2
968	A07	27.43041	151.95	2
968	A07	27.4803	151.83	2
968	A07	27.53016	153.08	2
968	A07	27.58025	153.36	2
968	A07	27.63025	153.5	2
968	A07	27.68012	153.91	2
968	A07	27.73051	154.2	2
968	A07	27.78036	153.81	2
968	A07	27.83032	154.52	2
968	A07	27.88051	154.51	2
968	A07	27.93043	155.3	2
968	A07	27.98049	155.11	2
968	A07	28.03058	156.1	2
968	A07	28.08043	155.73	2
968	A07	28.13061	156.28	2
968	A07	28.18032	156.04	2
968	A07	28.23027	156.75	2
968	A07	28.28063	157.74	2
968	A07	28.3305	157.7	2
968	A07	28.38051	158.05	2
968	A07	28.43048	157.7	2
968	A07	28.48044	158.11	2
968	A07	28.53071	158.75	2
968	A07	28.58067	158.76	2
968	A07	28.63079	159.06	2
968	A07	28.68055	159.15	2
968	A07	28.73048	159.82	2
968	A07	28.78045	160.34	2
968	A07	28.83059	160.48	2
968	A07	28.88078	161.37	2
968	A07	28.93066	161.05	2
968	A07	28.98048	160.49	2
968	A07	29.03071	161.58	2
968	A07	29.0806	162.01	2
968	A07	29.13066	161.89	2
968	A07	29.18073	161.9	2
968	A07	29.23079	162.6	2
968	A07	29.28065	163.16	2
968	A07	29.3307	162.35	2
968	A07	29.38077	163.42	2
968	A07	29.43087	163.56	2
968	A07	29.48078	163.9	2
968	A07	29.53075	164.53	2
968	A07	29.5809	164.67	2
968	A07	29.63065	165.92	2
968	A07	29.68068	166.01	2
968	A07	29.7308	165.52	2
968	A07	29.78065	166.28	2
968	A07	29.83063	166.23	2
968	A07	29.88087	166.21	2
968	A07	29.93082	167.07	2
968	A07	29.98095	166.97	2
968	A07	30.03094	166.7	2
968	A07	30.08092	167.26	2
968	A07	30.13088	167.35	2
968	A07	30.18071	168.38	2
968	A07	30.23104	168.42	2
968	A07	30.2809	167.9	2
968	A07	30.33099	168.95	2
968	A07	30.38092	169.06	2
968	A07	30.43074	169.52	2
968	A07	30.48116	169.42	2
968	A07	30.53092	170	2
968	A07	30.58116	169.7	2
968	A07	30.63104	170.16	2
968	A07	30.68085	170.28	2
968	A07	30.73086	171.03	2
968	A07	30.78096	171.24	2
968	A07	30.8312	171.75	2
968	A07	30.88096	171.64	2
968	A07	30.93101	172.4	2
968	A07	30.98064	172.03	2
968	A07	31.03119	172.66	2
968	A07	31.08102	172.55	2
968	A07	31.13094	173.09	2
968	A07	31.18124	172.24	2
968	A07	31.231	173.07	2
968	A07	31.2812	173.49	2
968	A07	31.33115	173.57	2
968	A07	31.38119	173.93	2
968	A07	31.43146	173.72	2
968	A07	31.48121	174.49	2
968	A07	31.53122	174.62	2
968	A07	31.58112	174.85	2
968	A07	31.63125	176.26	2
968	A07	31.68122	175.65	2
968	A07	31.7314	175.3	2
968	A07	31.78155	176.65	2
968	A07	31.83141	175.82	2
968	A07	31.88127	176.74	2
968	A07	31.93127	176.76	2
968	A07	31.98112	177.18	2
968	A07	32.03141	177.78	2
968	A07	32.08113	177.66	2
968	A07	32.13126	177.59	2
968	A07	32.18117	177.6	2
968	A07	32.23112	178.4	2
968	A07	32.28123	178.83	2
968	A07	32.33115	178.69	2
968	A07	32.38142	178.86	2
968	A07	32.43116	179.54	2
968	A07	32.48149	179.67	2
968	A07	32.53139	179.74	2
968	A07	32.58145	180.23	2
968	A07	32.63135	180.66	2
968	A07	32.68166	180.32	2
968	A07	32.73117	181.61	2
968	A07	32.78126	181.96	2
968	A07	32.83134	181.59	2
968	A07	32.88155	182.77	2
968	A07	32.93167	181.97	2
968	A07	32.98137	181.87	2
968	A07	33.0316	182.68	2
968	A07	33.08135	183.07	2
968	A07	33.13153	182.51	2
968	A07	33.18134	183.7	2
968	A07	33.2314	183.39	2
968	A07	33.28139	183	2
968	A07	33.33165	183.2	2
968	A07	33.38151	184.44	2
968	A07	33.43168	184.87	2
968	A07	33.48192	184.69	2
968	A07	33.53166	184.48	2
968	A07	33.58138	184.59	2
968	A07	33.63161	184.83	2
968	A07	33.68153	185.28	2
968	A07	33.73136	185.25	2
968	A07	33.78146	185.63	2
968	A07	33.8317	185.97	2
968	A07	33.88158	186.17	2
968	A07	33.9315	186.31	2
968	A07	33.98185	186.7	2
968	A07	34.03163	186.69	2
968	A07	34.08168	187.2	2
968	A07	34.13186	187.26	2
968	A07	34.18171	188.17	2
968	A07	34.23199	186.87	2
968	A07	34.28158	187.45	2
968	A07	34.3317	187.31	2
968	A07	34.38177	188.07	2
968	A07	34.43185	188.43	2
968	A07	34.4817	188.28	2
968	A07	34.53164	188.54	2
968	A07	34.58175	188.01	2
968	A07	34.63189	188.64	2
968	A07	34.6818	187.48	2
968	A07	34.73199	188.91	2
968	A07	34.78175	189.69	2
968	A07	34.83192	189.46	2
968	A07	34.88189	188.81	2
968	A07	34.93175	190.19	2
968	A07	34.98191	189.65	2
968	A07	35.0319	189.14	2
968	A07	35.08197	189.98	2
968	A07	35.13192	190.26	2
968	A07	35.18199	190.51	2
968	A07	35.23182	190.57	2
968	A07	35.28185	190.41	2
968	A07	35.33168	191.15	2
968	A07	35.38193	191.22	2
968	A07	35.43204	191.21	2
968	A07	35.48184	190.9	2
968	A07	35.53173	191.15	2
968	A07	35.58194	192.2	2
968	A07	35.6317	191.74	2
968	A07	35.68213	191.49	2
968	A07	35.73193	191.77	2
968	A07	35.78216	191.26	2
968	A07	35.83215	192.42	2
968	A07	35.88176	192.98	2
968	A07	35.93241	192.81	2
968	A07	35.9818	193.69	2
968	A07	36.03217	192.83	2
968	A07	36.08213	193.45	2
968	A07	36.13197	193.33	2
968	A07	36.18203	192.35	2
968	A07	36.23198	193.3	2
968	A07	36.28257	192.74	2
968	A07	36.33195	193.32	2
