# Supplementary material for: Natural genetic variation impacts expression levels of coding, non-coding, and antisense transcripts in fission yeast
Source: Mol Syst Biol. 2014 Nov 28;10(11):764. doi: 10.15252/msb.20145123 (PMC4299605; doi:10.15252/msb.20145123)
Supplement: Supplementary file 2 — Supplementary Dataset S1 [file msb0010-0764-sd2.zip › Dataset S1/datasetS1/968_std_raw_05.txt]

Strain	well	time	measure	interval
968	A07	0.01518	21.67	1
968	A07	0.06528	21.7	1
968	A07	0.11518	21.78	1
968	A07	0.16545	21.85	1
968	A07	0.21526	22.09	1
968	A07	0.26557	22.06	1
968	A07	0.31537	22.18	1
968	A07	0.36544	22.44	1
968	A07	0.41499	22.27	1
968	A07	0.46545	22.83	1
968	A07	0.51539	22.37	1
968	A07	0.56539	22.3	1
968	A07	0.61545	22.3	1
968	A07	0.66525	22.45	1
968	A07	0.71529	22.27	1
968	A07	0.76539	22.11	1
968	A07	0.81556	22.44	1
968	A07	0.86569	22.41	1
968	A07	0.91551	22.3	1
968	A07	0.96513	22.55	1
968	A07	1.01541	22.72	1
968	A07	1.06576	22.9	1
968	A07	1.11546	22.7	1
968	A07	1.16502	22.87	1
968	A07	1.2154	22.55	1
968	A07	1.26556	22.55	1
968	A07	1.31534	22.73	1
968	A07	1.36555	22.94	1
968	A07	1.41561	22.77	1
968	A07	1.46558	22.84	1
968	A07	1.51559	22.67	1
968	A07	1.56556	22.74	1
968	A07	1.6155	22.83	1
968	A07	1.66554	22.78	1
968	A07	1.7154	22.97	1
968	A07	1.76545	22.87	1
968	A07	1.81568	23.19	1
968	A07	1.8656	23.09	1
968	A07	1.91578	22.97	1
968	A07	1.96557	23.29	1
968	A07	2.01568	23.2	1
968	A07	2.06559	22.97	1
968	A07	2.11567	23.18	1
968	A07	2.16572	23.11	1
968	A07	2.21561	23.19	1
968	A07	2.26564	23.3	1
968	A07	2.31594	23.2	1
968	A07	2.3654	23.34	1
968	A07	2.41585	23.37	1
968	A07	2.46554	23.54	1
968	A07	2.51559	23.32	1
968	A07	2.5657	23.68	1
968	A07	2.61571	23.83	1
968	A07	2.66583	23.47	1
968	A07	2.71559	24.04	1
968	A07	2.76564	23.61	1
968	A07	2.81591	23.5	1
968	A07	2.86588	23.51	1
968	A07	2.91576	23.54	1
968	A07	2.96597	23.85	1
968	A07	3.01586	23.75	1
968	A07	3.0658	23.76	1
968	A07	3.11592	23.97	1
968	A07	3.16585	24.12	1
968	A07	3.21566	24.38	1
968	A07	3.26593	24.01	1
968	A07	3.31588	24.1	1
968	A07	3.36598	24.18	1
968	A07	3.41615	24.25	1
968	A07	3.46605	24.17	1
968	A07	3.51602	23.87	1
968	A07	3.56579	24.25	1
968	A07	3.61585	24.07	1
968	A07	3.66595	24.39	1
968	A07	3.71602	24.36	1
968	A07	3.76582	24.35	1
968	A07	3.81601	24.74	1
968	A07	3.86596	24.61	1
968	A07	3.91608	24.63	1
968	A07	3.96607	24.75	1
968	A07	4.01606	24.7	1
968	A07	4.06608	24.63	1
968	A07	4.11617	24.85	1
968	A07	4.16635	24.82	1
968	A07	4.2161	24.91	1
968	A07	4.26628	24.72	1
968	A07	4.31621	24.81	1
968	A07	4.36626	24.99	1
968	A07	4.41622	25.09	1
968	A07	4.46612	25.1	1
968	A07	4.51623	24.95	1
968	A07	4.56621	25.19	1
968	A07	4.61624	25.56	1
968	A07	4.66625	25.23	1
968	A07	4.71626	25.63	1
968	A07	4.76615	25.55	1
968	A07	4.81626	25.56	1
968	A07	4.86626	25.66	1
968	A07	4.91608	25.6	1
968	A07	4.96645	25.76	1
968	A07	5.01636	25.9	1
968	A07	5.06646	25.66	1
968	A07	5.11648	25.94	1
968	A07	5.16649	25.95	1
968	A07	5.21639	26.06	1
968	A07	5.26683	26.26	1
968	A07	5.31648	26.29	1
968	A07	5.36645	26.43	1
968	A07	5.41647	26.12	1
968	A07	5.4661	26.47	1
968	A07	5.78791	27.18	2
968	A07	5.8375	27.31	2
968	A07	5.88754	27.04	2
968	A07	5.9373	27.63	2
968	A07	5.98706	27.68	2
968	A07	6.0374	27.61	2
968	A07	6.08724	27.56	2
968	A07	6.1375	27.5	2
968	A07	6.18776	27.98	2
968	A07	6.23753	28.24	2
968	A07	6.28747	28.02	2
968	A07	6.3378	28.31	2
968	A07	6.38758	28.38	2
968	A07	6.43759	28.42	2
968	A07	6.48757	28.56	2
968	A07	6.53968	28.58	2
968	A07	6.58772	28.77	2
968	A07	6.63968	28.88	2
968	A07	6.68772	28.97	2
968	A07	6.73772	29.05	2
968	A07	6.78783	29.5	2
968	A07	6.8376	29.54	2
968	A07	6.88749	29.55	2
968	A07	6.93782	30.21	2
968	A07	6.98754	29.92	2
968	A07	7.03773	30.46	2
968	A07	7.08778	30.49	2
968	A07	7.1377	30.33	2
968	A07	7.18784	30.54	2
968	A07	7.23778	30.99	2
968	A07	7.28771	31.21	2
968	A07	7.33781	31.16	2
968	A07	7.38771	31.45	2
968	A07	7.43762	31.9	2
968	A07	7.48794	31.88	2
968	A07	7.53779	32.06	2
968	A07	7.58766	31.93	2
968	A07	7.63802	32.39	2
968	A07	7.68794	32.99	2
968	A07	7.73785	32.79	2
968	A07	7.788	33.22	2
968	A07	7.83798	33.08	2
968	A07	7.88792	33.25	2
968	A07	7.93796	33.96	2
968	A07	7.98824	33.91	2
968	A07	8.03792	33.88	2
968	A07	8.08772	34.52	2
968	A07	8.13809	34.2	2
968	A07	8.18809	35.4	2
968	A07	8.23794	35.26	2
968	A07	8.28785	34.88	2
968	A07	8.33797	35.19	2
968	A07	8.38799	35.9	2
968	A07	8.43804	36	2
968	A07	8.48783	36.2	2
968	A07	8.53792	36.52	2
968	A07	8.58797	36.85	2
968	A07	8.63794	37.27	2
968	A07	8.68823	37.73	2
968	A07	8.73802	37.7	2
968	A07	8.7882	37.88	2
968	A07	8.83806	38.07	2
968	A07	8.88801	38.37	2
968	A07	8.93811	38.76	2
968	A07	8.98808	39.34	2
968	A07	9.03801	39.52	2
968	A07	9.08821	40.31	2
968	A07	9.13819	41	2
968	A07	9.18816	40.65	2
968	A07	9.23809	41.07	2
968	A07	9.28803	41.55	2
968	A07	9.3382	41.83	2
968	A07	9.38824	42.18	2
968	A07	9.43822	43.1	2
968	A07	9.48831	43.35	2
968	A07	9.53833	43.34	2
968	A07	9.58831	43.86	2
968	A07	9.6384	44.19	2
968	A07	9.68804	45.03	2
968	A07	9.7383	45.27	2
968	A07	9.78831	45.81	2
968	A07	9.83841	45.82	2
968	A07	9.88828	46.93	2
968	A07	9.93812	46.77	2
968	A07	9.98819	47.49	2
968	A07	10.03832	47.81	2
968	A07	10.08854	48.38	2
968	A07	10.13854	48.84	2
968	A07	10.18845	49.62	2
968	A07	10.23816	49.65	2
968	A07	10.28808	49.49	2
968	A07	10.33825	50.26	2
968	A07	10.38837	50.43	2
968	A07	10.43843	51.63	2
968	A07	10.48839	52.58	2
968	A07	10.53857	52.45	2
968	A07	10.58826	52.48	2
968	A07	10.63828	53.76	2
968	A07	10.68835	53.53	2
968	A07	10.73847	54.28	2
968	A07	10.78865	54.2	2
968	A07	10.83842	56.05	2
968	A07	10.88864	55.69	2
968	A07	10.93861	55.69	2
968	A07	10.98859	57.67	2
968	A07	11.03838	57	2
968	A07	11.08862	57.18	2
968	A07	11.13846	57.97	2
968	A07	11.18861	59.32	2
968	A07	11.23854	60.11	2
968	A07	11.28868	60.59	2
968	A07	11.33879	60.17	2
968	A07	11.38855	60.56	2
968	A07	11.43871	61.71	2
968	A07	11.48864	62.11	2
968	A07	11.53882	62.91	2
968	A07	11.58863	63.31	2
968	A07	11.63868	63.84	2
968	A07	11.68873	63.94	2
968	A07	11.73884	65.77	2
968	A07	11.78859	66.65	2
968	A07	11.83876	67.25	2
968	A07	11.88878	67.79	2
968	A07	11.9386	68.08	2
968	A07	11.98873	68.54	2
968	A07	12.03892	69.77	2
968	A07	12.08878	70.01	2
968	A07	12.13863	71.26	2
968	A07	12.18912	70.44	2
968	A07	12.23858	71.57	2
968	A07	12.28882	70.5	2
968	A07	12.33888	71.49	2
968	A07	12.3888	72.26	2
968	A07	12.43874	73.68	2
968	A07	12.48885	72.35	2
968	A07	12.53908	72.87	2
968	A07	12.5888	73.44	2
968	A07	12.63871	74.63	2
968	A07	12.68905	74.85	2
968	A07	12.73912	74.5	2
968	A07	12.78907	75.38	2
968	A07	12.83894	75.52	2
968	A07	12.88902	75.97	2
968	A07	12.93873	76.73	2
968	A07	12.98883	76.97	2
968	A07	13.0405	76.71	2
968	A07	13.08883	77.43	2
968	A07	13.13906	77.59	2
968	A07	13.18898	77.74	2
968	A07	13.23893	79.04	2
968	A07	13.28924	78.76	2
968	A07	13.33895	78.66	2
968	A07	13.38906	79.19	2
968	A07	13.43887	80.63	2
968	A07	13.48895	79.97	2
968	A07	13.53901	81.8	2
968	A07	13.58897	81.31	2
968	A07	13.63899	82.3	2
968	A07	13.68925	82.65	2
968	A07	13.7389	83.21	2
968	A07	13.78895	83.22	2
968	A07	13.83915	84.56	2
968	A07	13.88921	84.08	2
968	A07	13.93931	86.41	2
968	A07	13.9892	85.71	2
968	A07	14.03849	86.13	2
968	A07	14.08903	86.31	2
968	A07	14.13921	86.95	2
968	A07	14.18906	87.55	2
968	A07	14.23896	87.55	2
968	A07	14.28949	88.23	2
968	A07	14.33907	89.03	2
968	A07	14.38938	88.05	2
968	A07	14.43911	88.26	2
968	A07	14.48912	89.13	2
968	A07	14.53935	88.53	2
968	A07	14.58918	88.82	2
968	A07	14.63933	89.25	2
968	A07	14.68915	89.42	2
968	A07	14.73965	89.89	2
968	A07	14.78923	89.03	2
968	A07	14.8392	89.25	2
968	A07	14.88919	89.78	2
968	A07	14.9392	89.14	2
968	A07	14.98946	89.71	2
968	A07	15.03927	88.81	2
968	A07	15.0895	89.24	2
968	A07	15.13924	89.32	2
968	A07	15.18932	89.17	2
968	A07	15.23924	89.36	2
968	A07	15.28928	89.41	2
968	A07	15.33955	89.53	2
968	A07	15.38934	89.46	2
968	A07	15.43949	89.49	2
968	A07	15.48961	88.78	2
968	A07	15.53977	89.48	2
968	A07	15.58942	90.23	2
968	A07	15.63936	89.63	2
968	A07	15.68953	89.25	2
968	A07	15.73937	88.46	2
968	A07	15.78959	89.52	2
968	A07	15.83955	88.99	2
968	A07	15.88936	89.76	2
968	A07	15.93963	88.62	2
968	A07	15.98939	89.21	2
968	A07	16.0395	89.73	2
968	A07	16.08954	89.63	2
968	A07	16.1398	89.09	2
968	A07	16.18959	89.85	2
968	A07	16.23948	90.29	2
968	A07	16.28937	89.6	2
968	A07	16.3396	90.24	2
968	A07	16.38963	90.42	2
968	A07	16.43962	90.41	2
968	A07	16.48973	90.27	2
968	A07	16.53958	90.47	2
968	A07	16.58957	90.86	2
968	A07	16.63971	90.56	2
968	A07	16.6897	91.02	2
968	A07	16.73975	90.76	2
968	A07	16.78969	90.34	2
968	A07	16.83977	90.45	2
968	A07	16.88985	90.44	2
968	A07	16.93963	91.51	2
968	A07	16.98983	90.86	2
968	A07	17.03971	91.56	2
968	A07	17.0898	90.77	2
968	A07	17.13997	91.82	2
968	A07	17.19011	92.16	2
968	A07	17.23969	91.05	2
968	A07	17.28963	92.06	2
968	A07	17.33984	92.45	2
968	A07	17.38974	91.86	2
968	A07	17.44014	92.24	2
968	A07	17.48977	92.13	2
968	A07	17.53975	92.27	2
968	A07	17.59022	92.46	2
968	A07	17.64008	92.85	2
968	A07	17.68968	92.11	2
968	A07	17.73995	92.41	2
968	A07	17.78994	93.13	2
968	A07	17.84003	92.89	2
968	A07	17.88986	92.8	2
968	A07	17.94011	92.99	2
968	A07	17.99004	92.69	2
968	A07	18.03991	93.72	2
968	A07	18.08998	92.64	2
968	A07	18.13998	93.05	2
968	A07	18.19008	93.15	2
968	A07	18.23986	92.14	2
968	A07	18.28988	92.95	2
968	A07	18.33981	92.64	2
968	A07	18.38986	92.45	2
968	A07	18.44012	92.96	2
968	A07	18.48991	92.16	2
968	A07	18.53994	92.52	2
968	A07	18.59002	92.8	2
968	A07	18.64002	92.98	2
968	A07	18.69011	92.45	2
968	A07	18.73978	93.12	2
968	A07	18.79015	93.51	2
968	A07	18.84021	92.39	2
968	A07	18.89007	93.02	2
968	A07	18.94016	93.36	2
968	A07	18.98999	93.05	2
968	A07	19.03997	92.99	2
968	A07	19.09016	92.59	2
968	A07	19.14007	93.22	2
968	A07	19.19027	93.31	2
968	A07	19.24029	93.2	2
968	A07	19.29023	92.45	2
968	A07	19.34039	92.5	2
968	A07	19.39007	93.24	2
968	A07	19.44049	92.95	2
968	A07	19.49048	92.62	2
968	A07	19.5403	92.48	2
968	A07	19.59021	93.09	2
968	A07	19.64025	92.39	2
968	A07	19.69031	92.29	2
968	A07	19.74017	93.37	2
968	A07	19.79035	92.89	2
968	A07	19.84032	92.74	2
968	A07	19.8905	93.01	2
968	A07	19.94042	93.27	2
968	A07	19.99052	92.34	2
968	A07	20.04043	91.93	2
968	A07	20.09014	92.29	2
968	A07	20.14048	93.09	2
968	A07	20.19031	92.81	2
968	A07	20.24034	92.5	2
968	A07	20.29052	92.63	2
968	A07	20.34047	92.39	2
968	A07	20.39058	92.63	2
968	A07	20.44041	92.25	2
968	A07	20.49036	92.71	2
968	A07	20.54074	92.14	2
968	A07	20.59047	92.71	2
968	A07	20.64055	91.89	2
968	A07	20.69064	92.29	2
968	A07	20.74044	92.17	2
968	A07	20.79052	92.32	2
968	A07	20.84061	91.74	2
968	A07	20.89054	92.52	2
968	A07	20.94076	92.62	2
968	A07	20.99069	92.94	2
968	A07	21.04046	92.45	2
968	A07	21.09069	92.27	2
968	A07	21.14075	91.5	2
968	A07	21.19066	92.53	2
968	A07	21.24075	91.85	2
968	A07	21.29048	91.75	2
968	A07	21.3405	92.23	2
968	A07	21.39069	91.5	2
968	A07	21.44048	91.36	2
968	A07	21.49066	92.27	2
968	A07	21.54078	92.21	2
968	A07	21.59075	91.75	2
968	A07	21.64063	92.64	2
968	A07	21.69109	92.45	2
968	A07	21.74065	91.68	2
968	A07	21.79074	91.86	2
968	A07	21.84118	91.42	2
968	A07	21.89078	91.74	2
968	A07	21.94071	91.69	2
968	A07	21.99096	92.34	2
968	A07	22.04071	92.78	2
968	A07	22.09084	91.6	2
968	A07	22.14081	91.81	2
968	A07	22.19074	92.84	2
968	A07	22.24076	92.1	2
968	A07	22.29105	91.69	2
968	A07	22.34102	91.67	2
968	A07	22.39096	91.93	2
968	A07	22.44082	91.47	2
968	A07	22.49104	91.02	2
968	A07	22.54088	92.04	2
968	A07	22.59086	92.03	2
968	A07	22.64082	92.18	2
968	A07	22.6908	92.5	2
968	A07	22.74102	92.45	2
968	A07	22.79083	92.35	2
968	A07	22.84095	92.38	2
968	A07	22.89091	91.89	2
968	A07	22.94099	92.46	2
968	A07	22.99093	92.55	2
968	A07	23.04088	91.75	2
968	A07	23.0912	91.46	2
968	A07	23.14094	91.9	2
968	A07	23.19109	91.19	2
968	A07	23.24098	91.57	2
968	A07	23.29095	91.9	2
968	A07	23.3411	92.76	2
968	A07	23.39107	92.35	2
968	A07	23.44122	91.92	2
968	A07	23.49115	92.14	2
968	A07	23.5411	92.53	2
968	A07	23.5912	91.58	2
968	A07	23.64103	92	2
968	A07	23.69108	91.88	2
968	A07	23.74117	92.35	2
968	A07	23.79101	91.72	2
968	A07	23.84106	91.01	2
968	A07	23.89118	91.83	2
968	A07	23.94126	91.37	2
968	A07	23.99126	91.67	2
968	A07	24.04118	91.39	2
968	A07	24.09114	91.07	2
968	A07	24.14097	91.83	2
968	A07	24.19121	91.58	2
968	A07	24.24134	91.28	2
968	A07	24.29141	91.05	2
968	A07	24.34109	90.93	2
968	A07	24.39121	90.94	2
968	A07	24.44125	91.12	2
968	A07	24.49115	91.35	2
968	A07	24.54155	90.69	2
968	A07	24.59133	90.76	2
968	A07	24.64141	90.56	2
968	A07	24.69143	89.82	2
968	A07	24.74145	90.15	2
968	A07	24.79131	90.56	2
968	A07	24.84137	90.08	2
968	A07	24.89134	89.59	2
968	A07	24.94132	89.13	2
968	A07	24.9915	89.32	2
968	A07	25.04126	89.67	2
968	A07	25.09123	90.33	2
968	A07	25.1416	89.46	2
968	A07	25.19132	89.73	2
968	A07	25.24153	90.51	2
968	A07	25.29155	90.63	2
968	A07	25.34148	90.82	2
968	A07	25.39158	91.44	2
968	A07	25.44154	92.07	2
968	A07	25.4916	92.17	2
968	A07	25.54146	92.56	2
968	A07	25.5916	93.26	2
968	A07	25.64113	93.19	2
968	A07	25.69165	93.36	2
968	A07	25.74161	94.08	2
968	A07	25.79148	93.8	2
968	A07	25.84159	93.97	2
968	A07	25.89139	93.52	2
968	A07	25.94163	93.82	2
968	A07	25.99155	93.16	2
968	A07	26.04167	93.26	2
968	A07	26.09159	93.59	2
968	A07	26.14156	93.66	2
968	A07	26.1916	94.05	2
968	A07	26.24162	94.67	2
968	A07	26.29163	93.94	2
968	A07	26.34168	94.54	2
968	A07	26.39146	93.51	2
968	A07	26.4416	93.45	2
968	A07	26.49171	92.96	2
968	A07	26.54171	92.92	2
968	A07	26.59153	93.59	2
968	A07	26.64178	93.56	2
968	A07	26.69164	93.2	2
968	A07	26.74173	92.94	2
968	A07	26.79171	93.52	2
968	A07	26.84186	92.02	2
968	A07	26.89157	92.71	2
968	A07	26.94174	92.49	2
968	A07	26.99179	92.57	2
968	A07	27.04179	92.8	2
968	A07	27.09174	92.06	2
968	A07	27.14185	91.69	2
968	A07	27.19182	93.05	2
968	A07	27.24199	93.06	2
968	A07	27.29188	92.46	2
968	A07	27.3418	92.88	2
968	A07	27.39185	92.74	2
968	A07	27.44211	93.17	2
968	A07	27.49173	94.57	2
968	A07	27.54188	93.24	2
968	A07	27.59186	93.4	2
968	A07	27.64204	93.84	2
968	A07	27.69199	94.46	2
968	A07	27.74186	93.94	2
968	A07	27.79202	94.63	2
968	A07	27.8419	94.86	2
968	A07	27.8919	95.09	2
968	A07	27.94197	95.77	2
968	A07	27.99205	95.09	2
968	A07	28.04194	95.28	2
968	A07	28.09211	95.2	2
968	A07	28.142	95.66	2
968	A07	28.19199	95.35	2
968	A07	28.24214	94.81	2
968	A07	28.29198	95.16	2
968	A07	28.34197	95.41	2
968	A07	28.39221	95.42	2
968	A07	28.44209	95.18	2
968	A07	28.49211	95.92	2
968	A07	28.54213	95.69	2
968	A07	28.59198	95.87	2
968	A07	28.64242	95.36	2
968	A07	28.69221	94.96	2
968	A07	28.74212	95.45	2
968	A07	28.79208	96.01	2
968	A07	28.84227	95.14	2
968	A07	28.89217	95.31	2
968	A07	28.94234	95.14	2
968	A07	28.99227	95.98	2
968	A07	29.04213	95.35	2
968	A07	29.09224	95.09	2
968	A07	29.14225	95.52	2
968	A07	29.19235	95.42	2
968	A07	29.24183	96.1	2
968	A07	29.29233	95.78	2
968	A07	29.34243	95.1	2
968	A07	29.39208	95.55	2
968	A07	29.44238	95.36	2
968	A07	29.49208	95.3	2
968	A07	29.54225	95.21	2
968	A07	29.59216	95.38	2
968	A07	29.64228	96.05	2
968	A07	29.69242	96.12	2
968	A07	29.74238	95.8	2
968	A07	29.7923	95.25	2
968	A07	29.8425	95.31	2
968	A07	29.89241	95.6	2
968	A07	29.94229	96.02	2
968	A07	29.9925	95.73	2
968	A07	30.04274	96.5	2
968	A07	30.09233	95.97	2
968	A07	30.14242	96.51	2
968	A07	30.19249	96.29	2
968	A07	30.24244	96.44	2
968	A07	30.29259	96.62	2
968	A07	30.34259	97.21	2
968	A07	30.3924	97.29	2
968	A07	30.44263	97.51	2
968	A07	30.49258	96.5	2
968	A07	30.54252	96.76	2
968	A07	30.59237	97.58	2
968	A07	30.64281	97.18	2
968	A07	30.69253	97.56	2
968	A07	30.74265	97.89	2
968	A07	30.79251	98.38	2
968	A07	30.84253	98.39	2
968	A07	30.89249	97.88	2
968	A07	30.94256	98.63	2
968	A07	30.99271	98.67	2
968	A07	31.04281	98.71	2
968	A07	31.09263	98.91	2
968	A07	31.14255	99.12	2
968	A07	31.1925	99.24	2
968	A07	31.24269	99.15	2
968	A07	31.29282	99.43	2
968	A07	31.34269	99.87	2
968	A07	31.39268	100.97	2
968	A07	31.44254	100.5	2
968	A07	31.49278	100.54	2
968	A07	31.54265	100.85	2
968	A07	31.5927	101.48	2
968	A07	31.64268	101.06	2
968	A07	31.69263	101.41	2
968	A07	31.74284	101.49	2
968	A07	31.79326	102.98	2
968	A07	31.84269	103.1	2
968	A07	31.89269	102.98	2
968	A07	31.94282	103.61	2
968	A07	31.99299	103.74	2
968	A07	32.04279	104.42	2
968	A07	32.0927	104.85	2
968	A07	32.14259	105.36	2
968	A07	32.19285	105.02	2
968	A07	32.24305	105.44	2
968	A07	32.29272	105.79	2
968	A07	32.34291	106.84	2
968	A07	32.39275	107.62	2
968	A07	32.44291	107.28	2
968	A07	32.49415	108.85	2
968	A07	32.54294	109.24	2
968	A07	32.59282	109.38	2
968	A07	32.64299	109.35	2
968	A07	32.69281	110.3	2
968	A07	32.74297	110.65	2
968	A07	32.79296	111.16	2
968	A07	32.84297	111.13	2
968	A07	32.89293	111.55	2
968	A07	32.94306	111.93	2
968	A07	32.99308	113.19	2
968	A07	33.04306	112.99	2
968	A07	33.093	113.27	2
968	A07	33.14304	114.44	2
968	A07	33.19263	114.39	2
968	A07	33.24277	114.68	2
968	A07	33.29315	115.14	2
968	A07	33.34298	115.93	2
968	A07	33.39313	116.07	2
968	A07	33.44341	116.1	2
968	A07	33.49313	116.7	2
968	A07	33.54298	116.77	2
968	A07	33.59318	116.84	2
968	A07	33.64308	117.8	2
968	A07	33.69318	118.03	2
968	A07	33.74287	119.06	2
968	A07	33.7932	118.85	2
968	A07	33.84316	119.2	2
968	A07	33.89329	119.86	2
968	A07	33.94315	120.14	2
968	A07	33.99311	120.44	2
968	A07	34.0433	120.44	2
968	A07	34.0931	121.8	2
968	A07	34.14331	122.38	2
968	A07	34.19304	122.58	2
968	A07	34.24336	122.61	2
968	A07	34.29305	122.41	2
968	A07	34.34331	123.36	2
968	A07	34.39322	124.01	2
968	A07	34.44334	123.88	2
968	A07	34.49329	124.54	2
968	A07	34.54343	124.38	2
968	A07	34.59312	124.94	2
968	A07	34.64323	125.15	2
968	A07	34.6934	126.19	2
968	A07	34.74298	126.57	2
968	A07	34.79319	126.21	2
968	A07	34.84325	126.76	2
968	A07	34.89336	126.82	2
968	A07	34.9433	127.13	2
968	A07	34.99328	127.7	2
968	A07	35.04338	128.86	2
968	A07	35.09363	128.48	2
968	A07	35.14379	129.29	2
968	A07	35.19343	129.37	2
968	A07	35.24321	129.83	2
968	A07	35.29341	129.33	2
968	A07	35.34349	130.35	2
968	A07	35.39357	129.95	2
968	A07	35.44351	131.22	2
968	A07	35.4934	131.91	2
968	A07	35.54344	130.96	2
968	A07	35.59372	131.75	2
968	A07	35.64355	131.52	2
968	A07	35.69342	132.78	2
968	A07	35.74366	132.71	2
968	A07	35.79366	133.77	2
968	A07	35.84355	132.89	2
968	A07	35.89352	133.27	2
968	A07	35.94368	134.01	2
968	A07	35.9935	134.4	2
968	A07	36.04372	134.16	2
968	A07	36.09361	134.69	2
968	A07	36.14356	135.28	2
968	A07	36.19357	134.93	2
968	A07	36.24366	135.7	2
968	A07	36.29352	135.19	2
968	A07	36.3438	135.95	2
968	A07	36.39365	136.14	2
968	A07	36.4436	136.3	2
968	A07	36.49386	137.5	2
968	A07	36.54383	137.01	2
968	A07	36.59368	136.92	2
968	A07	36.64367	136.94	2
968	A07	36.69382	137.02	2
968	A07	36.74388	137.89	2
968	A07	36.79387	138.26	2
968	A07	36.84382	138.65	2
968	A07	36.89385	138.71	2
968	A07	36.94403	138.74	2
968	A07	36.99382	138.6	2
968	A07	37.04391	138.56	2
968	A07	37.09409	138.77	2
968	A07	37.1439	139.03	2
968	A07	37.19383	139.88	2
968	A07	37.24404	140.48	2
968	A07	37.29399	140.19	2
968	A07	37.34372	140.1	2
968	A07	37.39383	140.65	2
968	A07	37.44381	140.83	2
968	A07	37.49399	140.65	2
968	A07	37.54384	141.35	2
968	A07	37.59409	141.72	2
968	A07	37.64408	142.17	2
968	A07	37.69398	141.6	2
968	A07	37.74377	142.21	2
968	A07	37.79425	142.13	2
968	A07	37.84392	141.96	2
968	A07	37.89361	142.03	2
968	A07	37.94416	142.85	2
968	A07	37.99389	142.45	2
968	A07	38.04412	143.52	2
968	A07	38.09423	143.26	2
968	A07	38.14418	143.54	2
968	A07	38.19392	143.9	2
968	A07	38.24416	143.89	2
968	A07	38.29414	144.64	2
968	A07	38.34413	143.58	2
968	A07	38.39415	143.73	2
968	A07	38.444	144.39	2
968	A07	38.4942	144.71	2
968	A07	38.5441	144.21	2
