# Supplementary material for: Natural genetic variation impacts expression levels of coding, non-coding, and antisense transcripts in fission yeast
Source: Mol Syst Biol. 2014 Nov 28;10(11):764. doi: 10.15252/msb.20145123 (PMC4299605; doi:10.15252/msb.20145123)
Supplement: Supplementary file 2 — Supplementary Dataset S1 [file msb0010-0764-sd2.zip › Dataset S1/datasetS1/968_std_raw_06.txt]

Strain	well	time	measure	interval
968	A07	0.01496	29.01	1
968	A07	0.06497	28.79	1
968	A07	0.11504	29.09	1
968	A07	0.16497	28.94	1
968	A07	0.21494	28.6	1
968	A07	0.26472	28.84	1
968	A07	0.31492	28.35	1
968	A07	0.36482	28.59	1
968	A07	0.41504	28.53	1
968	A07	0.4651	28.46	1
968	A07	0.51473	28.34	1
968	A07	0.56517	28.3	1
968	A07	0.61509	28.44	1
968	A07	0.66496	28.59	1
968	A07	0.71492	28.32	1
968	A07	0.76495	28.23	1
968	A07	0.81509	28.52	1
968	A07	0.86498	28.65	1
968	A07	0.91506	28.34	1
968	A07	0.96505	28.37	1
968	A07	1.0149	28.72	1
968	A07	1.06505	28.62	1
968	A07	1.115	28.62	1
968	A07	1.16497	28.79	1
968	A07	1.21501	28.65	1
968	A07	1.26514	28.58	1
968	A07	1.31509	28.7	1
968	A07	1.36488	28.56	1
968	A07	1.41492	28.93	1
968	A07	1.46509	28.88	1
968	A07	1.51497	28.93	1
968	A07	1.56547	28.77	1
968	A07	1.61502	29.08	1
968	A07	1.66531	28.67	1
968	A07	1.71517	28.94	1
968	A07	1.76525	29.02	1
968	A07	1.81517	28.83	1
968	A07	1.86542	28.94	1
968	A07	1.91513	29.08	1
968	A07	1.96549	29.23	1
968	A07	2.01526	29.58	1
968	A07	2.06519	29.43	1
968	A07	2.11552	29.37	1
968	A07	2.16528	29.58	1
968	A07	2.21542	29.36	1
968	A07	2.26536	29.68	1
968	A07	2.31528	29.5	1
968	A07	2.36537	29.75	1
968	A07	2.41528	29.54	1
968	A07	2.46537	29.65	1
968	A07	2.51522	29.71	1
968	A07	2.56534	29.73	1
968	A07	2.61528	30.03	1
968	A07	2.66515	30.35	1
968	A07	2.7154	30.11	1
968	A07	2.76538	30.13	1
968	A07	2.81552	30.29	1
968	A07	2.86537	30.33	1
968	A07	2.91537	30.45	1
968	A07	2.96524	30.18	1
968	A07	3.01537	30.45	1
968	A07	3.06556	30.21	1
968	A07	3.11539	30.28	1
968	A07	3.16545	30.39	1
968	A07	3.21557	30.53	1
968	A07	3.26547	30.64	1
968	A07	3.31546	30.89	1
968	A07	3.36535	30.88	1
968	A07	3.41556	30.74	1
968	A07	3.46546	30.99	1
968	A07	3.51561	30.91	1
968	A07	3.56558	30.96	1
968	A07	3.61544	31	1
968	A07	3.66572	31.16	1
968	A07	3.71545	31.2	1
968	A07	3.76581	31.17	1
968	A07	3.81571	31.6	1
968	A07	3.86571	31.4	1
968	A07	3.91565	31.53	1
968	A07	3.96565	31.49	1
968	A07	4.01552	32.01	1
968	A07	4.06558	31.59	1
968	A07	4.11666	32.06	1
968	A07	4.1656	31.73	1
968	A07	4.21568	32.15	1
968	A07	4.26581	32.47	1
968	A07	4.31577	31.87	1
968	A07	4.36562	32.32	1
968	A07	4.41574	32.29	1
968	A07	4.46572	32.41	1
968	A07	4.51542	32.26	1
968	A07	4.5658	32.92	1
968	A07	4.61592	32.73	1
968	A07	4.66586	32.8	1
968	A07	4.71592	32.68	1
968	A07	4.76582	33.1	1
968	A07	4.81583	32.99	1
968	A07	4.86612	33.11	1
968	A07	4.91578	33.1	1
968	A07	4.96574	33.28	1
968	A07	5.01548	33.4	1
968	A07	5.06594	33.63	1
968	A07	5.11563	33.59	1
968	A07	5.16596	33.64	1
968	A07	5.48706	34.55	2
968	A07	5.53626	34.48	2
968	A07	5.58672	34.84	2
968	A07	5.63663	34.97	2
968	A07	5.68686	35.25	2
968	A07	5.73689	35.18	2
968	A07	5.78668	35.14	2
968	A07	5.83706	35.39	2
968	A07	5.88665	35.72	2
968	A07	5.93708	35.72	2
968	A07	5.9869	35.48	2
968	A07	6.03671	36.04	2
968	A07	6.0867	36.32	2
968	A07	6.13676	36.22	2
968	A07	6.18698	36.78	2
968	A07	6.2368	36.67	2
968	A07	6.28691	36.75	2
968	A07	6.33696	36.89	2
968	A07	6.38677	36.84	2
968	A07	6.43685	37.27	2
968	A07	6.48684	37.35	2
968	A07	6.53687	37.51	2
968	A07	6.58697	37.95	2
968	A07	6.63702	38.18	2
968	A07	6.68712	38.3	2
968	A07	6.73701	38.55	2
968	A07	6.78698	38.79	2
968	A07	6.83712	38.97	2
968	A07	6.88696	39.39	2
968	A07	6.93683	39.31	2
968	A07	6.98702	39.48	2
968	A07	7.03708	39.84	2
968	A07	7.08712	39.87	2
968	A07	7.13719	40.49	2
968	A07	7.1871	41.28	2
968	A07	7.23706	40.68	2
968	A07	7.28711	41.16	2
968	A07	7.33697	41.5	2
968	A07	7.38688	41.74	2
968	A07	7.43705	42.11	2
968	A07	7.48714	42.57	2
968	A07	7.53746	42.64	2
968	A07	7.58716	43.13	2
968	A07	7.63713	43.24	2
968	A07	7.68696	43.35	2
968	A07	7.73712	44	2
968	A07	7.78698	43.98	2
968	A07	7.83716	44.65	2
968	A07	7.88715	45.1	2
968	A07	7.937	45.41	2
968	A07	7.98714	45.81	2
968	A07	8.03704	45.94	2
968	A07	8.08741	46.1	2
968	A07	8.13732	47.14	2
968	A07	8.18725	47.14	2
968	A07	8.23752	47.49	2
968	A07	8.28714	47.93	2
968	A07	8.33732	48.09	2
968	A07	8.38714	48.25	2
968	A07	8.43715	49.49	2
968	A07	8.4872	49.44	2
968	A07	8.53723	49.42	2
968	A07	8.58729	49.97	2
968	A07	8.63746	50.54	2
968	A07	8.68745	51.02	2
968	A07	8.737	51.63	2
968	A07	8.78705	51.67	2
968	A07	8.8371	52.13	2
968	A07	8.88728	53.23	2
968	A07	8.93772	52.87	2
968	A07	8.98733	53.96	2
968	A07	9.03733	54.02	2
968	A07	9.08745	55.02	2
968	A07	9.13741	55.09	2
968	A07	9.1872	56.03	2
968	A07	9.23741	56.36	2
968	A07	9.28741	56.9	2
968	A07	9.33757	56.95	2
968	A07	9.38742	58.09	2
968	A07	9.43772	58.69	2
968	A07	9.4874	59.39	2
968	A07	9.53752	58.82	2
968	A07	9.58764	60.13	2
968	A07	9.63733	60.97	2
968	A07	9.68741	60.44	2
968	A07	9.73758	61.66	2
968	A07	9.78752	61.84	2
968	A07	9.8377	62.46	2
968	A07	9.88779	62.29	2
968	A07	9.93751	64.19	2
968	A07	9.98743	63.84	2
968	A07	10.03755	63.91	2
968	A07	10.08764	64.76	2
968	A07	10.13784	65.53	2
968	A07	10.18767	65.46	2
968	A07	10.23771	66.58	2
968	A07	10.28767	67.12	2
968	A07	10.33752	68.6	2
968	A07	10.38764	68.86	2
968	A07	10.43769	69.52	2
968	A07	10.48759	70.57	2
968	A07	10.53753	70.87	2
968	A07	10.58774	71.56	2
968	A07	10.63781	71.63	2
968	A07	10.68769	72.86	2
968	A07	10.73773	73.4	2
968	A07	10.78745	74.77	2
968	A07	10.83774	74.87	2
968	A07	10.88739	75.51	2
968	A07	10.9378	76.23	2
968	A07	10.98772	76.96	2
968	A07	11.03779	78	2
968	A07	11.08766	77.82	2
968	A07	11.13759	77.85	2
968	A07	11.188	77.87	2
968	A07	11.23784	78.65	2
968	A07	11.28797	78.98	2
968	A07	11.33778	79.47	2
968	A07	11.38817	78.98	2
968	A07	11.43802	79.33	2
968	A07	11.48797	79.72	2
968	A07	11.53796	80.22	2
968	A07	11.58782	81.1	2
968	A07	11.63782	80.73	2
968	A07	11.68797	81.49	2
968	A07	11.73781	82.09	2
968	A07	11.78784	82.39	2
968	A07	11.83787	82.71	2
968	A07	11.88793	83.91	2
968	A07	11.93793	84.23	2
968	A07	11.98821	84.73	2
968	A07	12.03812	84.76	2
968	A07	12.08804	84.63	2
968	A07	12.13843	85.6	2
968	A07	12.18791	85.67	2
968	A07	12.23803	86.46	2
968	A07	12.28829	86.38	2
968	A07	12.33812	87.23	2
968	A07	12.38808	87.63	2
968	A07	12.43786	88	2
968	A07	12.48792	88.11	2
968	A07	12.5382	88.95	2
968	A07	12.58821	88.97	2
968	A07	12.63796	89.28	2
968	A07	12.68794	89.64	2
968	A07	12.73816	90.62	2
968	A07	12.78815	90.76	2
968	A07	12.83809	91.35	2
968	A07	12.8882	91.71	2
968	A07	12.93812	91.83	2
968	A07	12.98814	92.85	2
968	A07	13.03795	92.74	2
968	A07	13.08825	92.91	2
968	A07	13.1378	93.44	2
968	A07	13.18851	93.73	2
968	A07	13.23814	93.43	2
968	A07	13.28834	93.75	2
968	A07	13.33815	93.69	2
968	A07	13.38821	94.12	2
968	A07	13.43824	93.98	2
968	A07	13.48804	94.44	2
968	A07	13.5383	94.86	2
968	A07	13.58838	94.65	2
968	A07	13.63817	94.64	2
968	A07	13.68816	94.79	2
968	A07	13.73841	94.6	2
968	A07	13.78834	94.53	2
968	A07	13.8383	94.93	2
968	A07	13.8883	95.03	2
968	A07	13.93828	94.68	2
968	A07	13.98848	95.04	2
968	A07	14.03804	95.03	2
968	A07	14.0885	95.64	2
968	A07	14.13827	95.2	2
968	A07	14.18834	95.74	2
968	A07	14.23858	95.24	2
968	A07	14.28827	94.88	2
968	A07	14.3385	95.6	2
968	A07	14.38846	95.34	2
968	A07	14.43847	95.5	2
968	A07	14.48854	95.74	2
968	A07	14.53851	95.63	2
968	A07	14.58856	96.09	2
968	A07	14.63855	95.94	2
968	A07	14.68815	96.17	2
968	A07	14.73852	96.48	2
968	A07	14.78882	96.48	2
968	A07	14.8386	96.57	2
968	A07	14.88853	96.61	2
968	A07	14.9383	96.65	2
968	A07	14.98856	96.48	2
968	A07	15.03866	96.48	2
968	A07	15.08862	97.46	2
968	A07	15.13848	96.98	2
968	A07	15.18839	97.18	2
968	A07	15.23862	97.42	2
968	A07	15.28865	97.7	2
968	A07	15.33974	97.11	2
968	A07	15.38867	97.61	2
968	A07	15.43864	97.79	2
968	A07	15.4883	97.86	2
968	A07	15.53856	97.42	2
968	A07	15.58857	98.34	2
968	A07	15.63863	97.99	2
968	A07	15.68868	97.85	2
968	A07	15.73866	98.71	2
968	A07	15.78863	98.57	2
968	A07	15.83875	98.44	2
968	A07	15.88871	98.76	2
968	A07	15.93877	99.23	2
968	A07	15.98858	98.59	2
968	A07	16.03886	99.26	2
968	A07	16.08888	98.42	2
968	A07	16.13874	99.1	2
968	A07	16.18876	98.88	2
968	A07	16.2388	98.59	2
968	A07	16.28879	98.67	2
968	A07	16.33879	98.64	2
968	A07	16.3889	98.67	2
968	A07	16.43898	99.05	2
968	A07	16.48857	98.85	2
968	A07	16.53869	99.08	2
968	A07	16.58899	99.48	2
968	A07	16.63905	99.2	2
968	A07	16.68903	99.15	2
968	A07	16.73917	99.02	2
968	A07	16.78893	98.71	2
968	A07	16.83902	98.87	2
968	A07	16.8891	99.36	2
968	A07	16.93931	99.1	2
968	A07	16.98901	98.18	2
968	A07	17.03887	98.91	2
968	A07	17.0888	99.37	2
968	A07	17.13913	99.16	2
968	A07	17.18894	98.44	2
968	A07	17.23906	98.77	2
968	A07	17.28895	98.14	2
968	A07	17.33888	98.34	2
968	A07	17.38899	98.69	2
968	A07	17.43914	98.48	2
968	A07	17.48921	98.13	2
968	A07	17.53901	98.31	2
968	A07	17.58909	98.06	2
968	A07	17.63905	98.37	2
968	A07	17.68915	98.59	2
968	A07	17.73895	98.2	2
968	A07	17.78884	98.07	2
968	A07	17.83902	97.83	2
968	A07	17.88917	98.21	2
968	A07	17.93897	97.95	2
968	A07	17.98912	97.79	2
968	A07	18.03927	97.88	2
968	A07	18.08922	97.88	2
968	A07	18.13908	97.83	2
968	A07	18.18941	97.61	2
968	A07	18.23901	97.96	2
968	A07	18.28912	98.04	2
968	A07	18.3392	97.75	2
968	A07	18.38902	98.04	2
968	A07	18.43911	98.81	2
968	A07	18.48903	98.1	2
968	A07	18.53918	97.51	2
968	A07	18.58952	98.31	2
968	A07	18.63938	97.96	2
968	A07	18.68915	98.32	2
968	A07	18.73911	98.21	2
968	A07	18.78926	97.97	2
968	A07	18.83913	97.95	2
968	A07	18.88945	97.85	2
968	A07	18.93918	98.04	2
968	A07	18.9893	98.27	2
968	A07	19.0394	97.61	2
968	A07	19.08927	98.06	2
968	A07	19.13944	98.24	2
968	A07	19.18931	98.32	2
968	A07	19.23936	98.28	2
968	A07	19.28957	98	2
968	A07	19.33941	98.37	2
968	A07	19.38926	98.16	2
968	A07	19.43952	98.13	2
968	A07	19.48976	98.42	2
968	A07	19.5396	98.62	2
968	A07	19.58934	97.28	2
968	A07	19.63926	98.31	2
968	A07	19.68934	98.46	2
968	A07	19.73946	98.28	2
968	A07	19.7894	97.61	2
968	A07	19.83943	97.7	2
968	A07	19.88942	98.55	2
968	A07	19.93955	97.93	2
968	A07	19.98951	97.7	2
968	A07	20.03966	97.93	2
968	A07	20.08989	97.63	2
968	A07	20.13951	97.7	2
968	A07	20.18964	96.72	2
968	A07	20.23945	97.28	2
968	A07	20.28963	96.68	2
968	A07	20.33953	96.82	2
968	A07	20.38952	96.48	2
968	A07	20.43997	95.7	2
968	A07	20.48975	95.77	2
968	A07	20.53987	95.87	2
968	A07	20.58968	96.1	2
968	A07	20.63974	95.71	2
968	A07	20.68967	95.88	2
968	A07	20.73959	95.97	2
968	A07	20.78947	96.08	2
968	A07	20.83975	96.15	2
968	A07	20.88956	97.07	2
968	A07	20.93973	96.4	2
968	A07	20.98975	97.32	2
968	A07	21.03973	97.1	2
968	A07	21.08969	97.85	2
968	A07	21.1399	98.04	2
968	A07	21.18962	98.13	2
968	A07	21.24003	98.92	2
968	A07	21.28987	99.48	2
968	A07	21.33985	99.64	2
968	A07	21.38994	99.73	2
968	A07	21.43963	100.67	2
968	A07	21.48992	101.42	2
968	A07	21.5397	101.64	2
968	A07	21.58996	100.96	2
968	A07	21.63993	101.13	2
968	A07	21.69005	101.63	2
968	A07	21.74001	101.81	2
968	A07	21.78968	102.22	2
968	A07	21.84036	101.98	2
968	A07	21.89019	101.7	2
968	A07	21.93995	101.71	2
968	A07	21.98992	102.52	2
968	A07	22.04006	102.66	2
968	A07	22.08998	102.04	2
968	A07	22.13996	102.24	2
968	A07	22.18996	101.95	2
968	A07	22.24009	102.16	2
968	A07	22.2901	102.51	2
968	A07	22.34001	102.19	2
968	A07	22.38997	102.37	2
968	A07	22.44007	102.59	2
968	A07	22.48985	102.08	2
968	A07	22.53987	102.24	2
968	A07	22.5901	102.08	2
968	A07	22.64004	102.23	2
968	A07	22.69019	102.43	2
968	A07	22.74023	102.64	2
968	A07	22.79002	102.57	2
968	A07	22.84031	102.09	2
968	A07	22.89027	102.33	2
968	A07	22.94019	102.62	2
968	A07	22.99007	102.54	2
968	A07	23.04066	102.29	2
968	A07	23.09014	102.27	2
968	A07	23.14018	102.24	2
968	A07	23.19008	102.71	2
968	A07	23.24019	102.96	2
968	A07	23.29033	103.1	2
968	A07	23.34029	103.44	2
968	A07	23.39029	103.36	2
968	A07	23.44033	103.36	2
968	A07	23.49014	103.42	2
968	A07	23.54031	103.35	2
968	A07	23.59011	103.33	2
968	A07	23.64025	103.18	2
968	A07	23.68993	103.72	2
968	A07	23.74042	103.39	2
968	A07	23.79036	103.77	2
968	A07	23.84042	103.58	2
968	A07	23.89014	104.24	2
968	A07	23.94066	104.09	2
968	A07	23.99025	104.24	2
968	A07	24.04048	104.37	2
968	A07	24.09064	104.34	2
968	A07	24.14027	104.62	2
968	A07	24.19057	105.41	2
968	A07	24.2402	104.85	2
968	A07	24.29036	104.99	2
968	A07	24.34032	105.34	2
968	A07	24.39054	105.36	2
968	A07	24.44057	105.61	2
968	A07	24.49035	105.55	2
968	A07	24.54058	105.85	2
968	A07	24.59019	106.38	2
968	A07	24.64043	106.26	2
968	A07	24.69054	106.61	2
968	A07	24.74048	107.28	2
968	A07	24.7906	107.13	2
968	A07	24.84057	107.6	2
968	A07	24.89045	107.67	2
968	A07	24.94061	108.12	2
968	A07	24.99047	108.18	2
968	A07	25.04048	109.12	2
968	A07	25.09044	109.15	2
968	A07	25.14036	109.29	2
968	A07	25.19048	109.45	2
968	A07	25.24073	110.31	2
968	A07	25.29046	110.17	2
968	A07	25.34065	110.74	2
968	A07	25.39082	110.91	2
968	A07	25.44063	111.47	2
968	A07	25.49052	111.96	2
968	A07	25.54068	112.25	2
968	A07	25.59053	112.96	2
968	A07	25.64065	113.17	2
968	A07	25.69066	113.58	2
968	A07	25.74058	113.48	2
968	A07	25.79065	113.69	2
968	A07	25.84057	114.58	2
968	A07	25.89057	114.51	2
968	A07	25.94051	114.8	2
968	A07	25.99075	115.26	2
968	A07	26.04099	115.75	2
968	A07	26.09085	115.84	2
968	A07	26.14083	116.14	2
968	A07	26.19085	117.11	2
968	A07	26.2408	116.79	2
968	A07	26.29057	116.81	2
968	A07	26.34106	117.23	2
968	A07	26.39073	117.94	2
968	A07	26.44094	117.94	2
968	A07	26.49096	118.4	2
968	A07	26.54096	118.96	2
968	A07	26.59087	119.65	2
968	A07	26.64071	119.34	2
968	A07	26.69101	119.84	2
968	A07	26.74085	120.5	2
968	A07	26.79102	120.76	2
968	A07	26.84112	121.27	2
968	A07	26.89086	121	2
968	A07	26.941	121.08	2
968	A07	26.99109	121.74	2
968	A07	27.04074	121.88	2
968	A07	27.09099	122.9	2
968	A07	27.14084	122.88	2
968	A07	27.1911	122.94	2
968	A07	27.24105	123.4	2
968	A07	27.29082	124	2
968	A07	27.3409	124.48	2
968	A07	27.39092	124.45	2
968	A07	27.44109	124.61	2
968	A07	27.49108	125.05	2
968	A07	27.5411	125.42	2
968	A07	27.59104	125.63	2
968	A07	27.64119	126.18	2
968	A07	27.69077	126.05	2
968	A07	27.74116	126.69	2
968	A07	27.79117	127.06	2
968	A07	27.84101	128.28	2
968	A07	27.8912	127.32	2
968	A07	27.94104	128.28	2
968	A07	27.99109	127.96	2
968	A07	28.04111	128.72	2
968	A07	28.09126	128.82	2
968	A07	28.14109	129.14	2
968	A07	28.19132	129.49	2
968	A07	28.24136	129.33	2
968	A07	28.29123	129.9	2
968	A07	28.34124	130.15	2
968	A07	28.39123	130.11	2
968	A07	28.44106	130.48	2
968	A07	28.49118	131.44	2
968	A07	28.54138	131.27	2
968	A07	28.59134	131.13	2
968	A07	28.64153	132	2
968	A07	28.69113	131.52	2
968	A07	28.74132	132.05	2
968	A07	28.79137	132.93	2
968	A07	28.84129	132.11	2
968	A07	28.89153	133.31	2
968	A07	28.9414	132.6	2
968	A07	28.99145	133.03	2
968	A07	29.04139	133.71	2
968	A07	29.09125	133.62	2
968	A07	29.1415	134.08	2
968	A07	29.19151	134.27	2
968	A07	29.24137	134.27	2
968	A07	29.29137	135.07	2
968	A07	29.3413	134.17	2
968	A07	29.39182	135.11	2
968	A07	29.4414	135.68	2
968	A07	29.49145	136.32	2
968	A07	29.54144	135.71	2
968	A07	29.59135	136	2
968	A07	29.64157	135.68	2
968	A07	29.69118	136.74	2
968	A07	29.7415	136.81	2
968	A07	29.79155	136.45	2
968	A07	29.84137	136.67	2
968	A07	29.89129	137.34	2
968	A07	29.94152	137.86	2
968	A07	29.99157	137.58	2
968	A07	30.0414	138	2
968	A07	30.09162	138.18	2
968	A07	30.14162	138.46	2
968	A07	30.19131	138.43	2
968	A07	30.2417	138.89	2
968	A07	30.29144	138.25	2
968	A07	30.34166	138.65	2
968	A07	30.39157	138.97	2
968	A07	30.44165	139.52	2
968	A07	30.49179	139.91	2
968	A07	30.5415	139.62	2
968	A07	30.59166	139.84	2
968	A07	30.64194	139.94	2
968	A07	30.69159	140.27	2
968	A07	30.74169	140.26	2
968	A07	30.7918	140.23	2
968	A07	30.8418	140.61	2
968	A07	30.89194	140.86	2
968	A07	30.94167	141.37	2
968	A07	30.99167	141.36	2
968	A07	31.0418	141.3	2
968	A07	31.0916	141.64	2
968	A07	31.14178	140.83	2
968	A07	31.1918	142.2	2
968	A07	31.24177	141.88	2
968	A07	31.29185	141.93	2
968	A07	31.3421	141.81	2
968	A07	31.39176	142.81	2
968	A07	31.44202	142.56	2
968	A07	31.49182	142.67	2
968	A07	31.54187	143.93	2
968	A07	31.59182	143.06	2
968	A07	31.64165	144.14	2
968	A07	31.69194	143.3	2
968	A07	31.74191	143.34	2
968	A07	31.79196	143.51	2
968	A07	31.84182	144.42	2
968	A07	31.89186	144.25	2
968	A07	31.9418	144.44	2
968	A07	31.99194	144.39	2
968	A07	32.04188	144.25	2
968	A07	32.0919	144.72	2
968	A07	32.14194	144.91	2
968	A07	32.1918	144.95	2
968	A07	32.24197	145.25	2
968	A07	32.29207	144.64	2
968	A07	32.34209	145.63	2
968	A07	32.39191	146.16	2
968	A07	32.44223	145.64	2
968	A07	32.4921	146.08	2
968	A07	32.54172	146.48	2
968	A07	32.59195	146.8	2
968	A07	32.64206	146.2	2
968	A07	32.69196	146.04	2
968	A07	32.74183	146.38	2
968	A07	32.79317	146.31	2
968	A07	32.84212	147.32	2
968	A07	32.89202	146.98	2
968	A07	32.94222	146.8	2
968	A07	32.99202	147.17	2
968	A07	33.0423	148.07	2
968	A07	33.09223	147.33	2
968	A07	33.14215	147.98	2
968	A07	33.19212	147.89	2
968	A07	33.24226	148.02	2
968	A07	33.29213	148.14	2
968	A07	33.34206	148.34	2
968	A07	33.3922	148.94	2
968	A07	33.44203	149.33	2
968	A07	33.49224	149.04	2
968	A07	33.54207	149.06	2
968	A07	33.59221	149.06	2
968	A07	33.64224	148.92	2
968	A07	33.69254	150.24	2
968	A07	33.7422	149.29	2
968	A07	33.79223	150.03	2
968	A07	33.84219	149.4	2
968	A07	33.8922	150.15	2
968	A07	33.94236	149.62	2
968	A07	33.99229	150.88	2
968	A07	34.0424	150.71	2
968	A07	34.09247	150.49	2
968	A07	34.14254	151.38	2
968	A07	34.19274	150.98	2
968	A07	34.2424	151.05	2
968	A07	34.29213	151.55	2
968	A07	34.34259	151.87	2
968	A07	34.39239	151.6	2
968	A07	34.44231	151.51	2
968	A07	34.49245	151.7	2
968	A07	34.54263	152.29	2
968	A07	34.59255	152.32	2
968	A07	34.64231	152.48	2
968	A07	34.6925	152.05	2
968	A07	34.74252	152.92	2
968	A07	34.79253	153.15	2
968	A07	34.8424	153.77	2
968	A07	34.89265	153.72	2
968	A07	34.94231	153.71	2
968	A07	34.99276	153.64	2
968	A07	35.04258	154.02	2
968	A07	35.09261	155.01	2
968	A07	35.1426	153.84	2
968	A07	35.19276	154.6	2
968	A07	35.24246	155.06	2
968	A07	35.29271	155.19	2
968	A07	35.34253	155.32	2
968	A07	35.39286	155.64	2
968	A07	35.44252	156.31	2
968	A07	35.49245	156.1	2
968	A07	35.54241	156.1	2
968	A07	35.5925	156.13	2
968	A07	35.64251	156.6	2
968	A07	35.69247	156.57	2
968	A07	35.74253	156.14	2
968	A07	35.79258	156.81	2
968	A07	35.84267	157.28	2
968	A07	35.89277	156.52	2
968	A07	35.94284	157.67	2
968	A07	35.99274	157.44	2
968	A07	36.04272	157.79	2
