# Supplementary material for: Natural genetic variation impacts expression levels of coding, non-coding, and antisense transcripts in fission yeast
Source: Mol Syst Biol. 2014 Nov 28;10(11):764. doi: 10.15252/msb.20145123 (PMC4299605; doi:10.15252/msb.20145123)
Supplement: Supplementary file 2 — Supplementary Dataset S1 [file msb0010-0764-sd2.zip › Dataset S1/datasetS1/R1-10_std_raw.txt]

Strain	well	time	measure	interval
R1-10	A07	0.01546	11.77	1
R1-10	A07	0.06544	11.97	1
R1-10	A07	0.11562	12.25	1
R1-10	A07	0.16542	12.23	1
R1-10	A07	0.21536	12.07	1
R1-10	A07	0.26586	12.64	1
R1-10	A07	0.31523	12.21	1
R1-10	A07	0.36528	12.25	1
R1-10	A07	0.41561	12.43	1
R1-10	A07	0.46528	12.5	1
R1-10	A07	0.51537	12.26	1
R1-10	A07	0.56545	11.97	1
R1-10	A07	0.61541	12.21	1
R1-10	A07	0.66538	12.44	1
R1-10	A07	0.71545	12.42	1
R1-10	A07	0.76565	12.11	1
R1-10	A07	0.81531	12.56	1
R1-10	A07	0.86538	12.6	1
R1-10	A07	0.91542	12.37	1
R1-10	A07	0.96553	12.53	1
R1-10	A07	1.01549	12.67	1
R1-10	A07	1.06553	12.49	1
R1-10	A07	1.11545	12.47	1
R1-10	A07	1.16554	12.51	1
R1-10	A07	1.21577	12.6	1
R1-10	A07	1.26549	12.82	1
R1-10	A07	1.31566	12.64	1
R1-10	A07	1.3655	12.79	1
R1-10	A07	1.41543	12.51	1
R1-10	A07	1.46547	12.61	1
R1-10	A07	1.51585	12.67	1
R1-10	A07	1.56556	12.96	1
R1-10	A07	1.61565	12.5	1
R1-10	A07	1.6659	12.75	1
R1-10	A07	1.71561	12.63	1
R1-10	A07	1.76552	13.16	1
R1-10	A07	1.81572	12.64	1
R1-10	A07	1.86559	13	1
R1-10	A07	1.91552	12.68	1
R1-10	A07	1.96554	12.83	1
R1-10	A07	2.01568	12.57	1
R1-10	A07	2.0656	12.96	1
R1-10	A07	2.1158	12.83	1
R1-10	A07	2.16575	13.16	1
R1-10	A07	2.21558	12.67	1
R1-10	A07	2.26563	13.24	1
R1-10	A07	2.31558	13.09	1
R1-10	A07	2.36549	12.99	1
R1-10	A07	2.41578	12.58	1
R1-10	A07	2.46561	12.92	1
R1-10	A07	2.51573	12.71	1
R1-10	A07	2.5656	13.02	1
R1-10	A07	2.61557	12.77	1
R1-10	A07	2.66613	13.03	1
R1-10	A07	2.71565	12.83	1
R1-10	A07	2.76573	12.72	1
R1-10	A07	2.8155	12.75	1
R1-10	A07	2.86589	13.11	1
R1-10	A07	2.91566	12.81	1
R1-10	A07	2.96575	12.99	1
R1-10	A07	3.01619	13.24	1
R1-10	A07	3.06592	12.79	1
R1-10	A07	3.11566	12.82	1
R1-10	A07	3.1657	13	1
R1-10	A07	3.21565	12.83	1
R1-10	A07	3.26576	12.92	1
R1-10	A07	3.31592	13.09	1
R1-10	A07	3.36605	12.89	1
R1-10	A07	3.4156	12.75	1
R1-10	A07	3.46584	13.06	1
R1-10	A07	3.51572	12.93	1
R1-10	A07	3.56568	13	1
R1-10	A07	3.61589	12.92	1
R1-10	A07	3.66601	13.03	1
R1-10	A07	3.71589	12.86	1
R1-10	A07	3.7661	12.93	1
R1-10	A07	3.81606	12.93	1
R1-10	A07	3.86597	13.06	1
R1-10	A07	3.91607	12.81	1
R1-10	A07	3.96592	13.14	1
R1-10	A07	4.01607	13.02	1
R1-10	A07	4.06594	13.24	1
R1-10	A07	4.11629	13.27	1
R1-10	A07	4.16591	13.18	1
R1-10	A07	4.21612	12.9	1
R1-10	A07	4.26624	13.1	1
R1-10	A07	4.31617	12.97	1
R1-10	A07	4.36612	12.9	1
R1-10	A07	4.41611	13.17	1
R1-10	A07	4.46623	12.95	1
R1-10	A07	4.51605	13.07	1
R1-10	A07	4.56599	13.37	1
R1-10	A07	4.6163	13.38	1
R1-10	A07	4.66614	13.1	1
R1-10	A07	4.71621	13.34	1
R1-10	A07	4.76602	13.27	1
R1-10	A07	4.81621	13.18	1
R1-10	A07	4.86597	13.25	1
R1-10	A07	4.91613	13.17	1
R1-10	A07	4.96648	13.32	1
R1-10	A07	5.01578	13.16	1
R1-10	A07	5.06598	13.25	1
R1-10	A07	5.11624	13.17	1
R1-10	A07	5.16613	13.34	1
R1-10	A07	5.21621	13.21	1
R1-10	A07	5.26619	13.14	1
R1-10	A07	5.31648	13.41	1
R1-10	A07	5.3663	13.77	1
R1-10	A07	5.41637	13.31	1
R1-10	A07	5.46655	13.07	1
R1-10	A07	5.51637	13.25	1
R1-10	A07	5.56612	13.43	1
R1-10	A07	5.61625	13.31	1
R1-10	A07	5.6663	13.66	1
R1-10	A07	5.71633	13.42	1
R1-10	A07	5.76662	13.52	1
R1-10	A07	5.81622	13.59	1
R1-10	A07	5.86632	13.59	1
R1-10	A07	5.91637	13.45	1
R1-10	A07	5.96772	13.52	1
R1-10	A07	6.01636	14.12	1
R1-10	A07	6.06652	13.49	1
R1-10	A07	6.11636	13.34	1
R1-10	A07	6.16629	13.56	1
R1-10	A07	6.21638	13.37	1
R1-10	A07	6.26656	13.77	1
R1-10	A07	6.31636	13.69	1
R1-10	A07	6.36638	13.91	1
R1-10	A07	6.41673	13.57	1
R1-10	A07	6.46657	13.94	1
R1-10	A07	6.51652	13.91	1
R1-10	A07	6.5666	13.63	1
R1-10	A07	6.61646	13.98	1
R1-10	A07	6.66689	13.74	1
R1-10	A07	6.71647	13.95	1
R1-10	A07	6.76614	13.55	1
R1-10	A07	6.81653	13.78	1
R1-10	A07	6.86661	13.77	1
R1-10	A07	6.91658	13.78	1
R1-10	A07	6.96669	13.8	1
R1-10	A07	7.01651	13.81	1
R1-10	A07	7.06691	13.8	1
R1-10	A07	7.11651	13.77	1
R1-10	A07	7.16665	13.85	1
R1-10	A07	7.21678	13.92	1
R1-10	A07	7.26625	14.09	1
R1-10	A07	7.31664	13.92	1
R1-10	A07	7.36658	14.02	1
R1-10	A07	7.41669	13.88	1
R1-10	A07	7.46667	14.22	1
R1-10	A07	7.51678	13.95	1
R1-10	A07	7.56685	13.97	1
R1-10	A07	7.61659	14.1	1
R1-10	A07	7.66651	14.19	1
R1-10	A07	7.71691	13.98	1
R1-10	A07	7.76654	13.88	1
R1-10	A07	7.81711	14.13	1
R1-10	A07	7.86695	14.17	1
R1-10	A07	7.91661	13.92	1
R1-10	A07	7.9668	14.09	1
R1-10	A07	8.01681	14.13	1
R1-10	A07	8.06669	14.36	1
R1-10	A07	8.11689	14.2	1
R1-10	A07	8.16708	14.26	1
R1-10	A07	8.21682	14.2	1
R1-10	A07	8.26683	14.37	1
R1-10	A07	8.31727	14.15	1
R1-10	A07	8.36699	14.23	1
R1-10	A07	8.41696	14.57	1
R1-10	A07	8.46677	14.51	1
R1-10	A07	8.517	14.47	1
R1-10	A07	8.56678	14.52	1
R1-10	A07	8.6167	14.52	1
R1-10	A07	8.66696	14.73	1
R1-10	A07	8.71712	15.01	1
R1-10	A07	8.76702	14.72	1
R1-10	A07	8.81695	14.84	1
R1-10	A07	8.86683	14.59	1
R1-10	A07	8.9171	14.84	1
R1-10	A07	8.96687	14.75	1
R1-10	A07	9.0171	14.9	1
R1-10	A07	9.06709	15.08	1
R1-10	A07	9.11721	14.97	1
R1-10	A07	9.16703	14.93	1
R1-10	A07	9.21724	15.22	1
R1-10	A07	9.26685	14.87	1
R1-10	A07	9.31738	14.8	1
R1-10	A07	9.36693	15.01	1
R1-10	A07	9.41704	15.08	1
R1-10	A07	9.46696	15.24	1
R1-10	A07	9.51708	15.01	1
R1-10	A07	9.56696	15.51	1
R1-10	A07	9.61832	15.51	1
R1-10	A07	9.66755	15.64	1
R1-10	A07	9.71715	15.36	1
R1-10	A07	9.76718	15.74	1
R1-10	A07	9.81717	15.5	1
R1-10	A07	9.86736	15.26	1
R1-10	A07	9.91704	15.56	1
R1-10	A07	9.96836	15.74	1
R1-10	A07	10.01713	15.43	1
R1-10	A07	10.0672	16.02	1
R1-10	A07	10.11719	15.82	1
R1-10	A07	10.16741	15.85	1
R1-10	A07	10.21724	16.25	1
R1-10	A07	10.26714	15.89	1
R1-10	A07	10.31712	16.21	1
R1-10	A07	10.367	16.3	1
R1-10	A07	10.41707	16.32	1
R1-10	A07	10.46708	16.34	1
R1-10	A07	10.51741	16.03	1
R1-10	A07	10.5672	16.27	1
R1-10	A07	10.61714	16.44	1
R1-10	A07	10.66759	16.39	1
R1-10	A07	10.71729	16.41	1
R1-10	A07	10.76727	16.38	1
R1-10	A07	10.8171	16.37	1
R1-10	A07	10.86722	16.71	1
R1-10	A07	10.9172	16.62	1
R1-10	A07	10.96728	16.74	1
R1-10	A07	11.0172	17.13	1
R1-10	A07	11.06744	16.83	1
R1-10	A07	11.11736	16.95	1
R1-10	A07	11.16747	16.94	1
R1-10	A07	11.21728	16.85	1
R1-10	A07	11.26727	17.06	1
R1-10	A07	11.31715	17.02	1
R1-10	A07	11.36755	17.17	1
R1-10	A07	11.41751	17.15	1
R1-10	A07	11.71208	17.77	2
R1-10	A07	11.74946	17.8	2
R1-10	A07	11.79918	18.08	2
R1-10	A07	11.84978	18.21	2
R1-10	A07	11.8996	18.4	2
R1-10	A07	11.94942	18.24	2
R1-10	A07	11.99921	18.21	2
R1-10	A07	12.04929	18.25	2
R1-10	A07	12.09946	18.32	2
R1-10	A07	12.14957	18.4	2
R1-10	A07	12.19931	18.91	2
R1-10	A07	12.24944	18.72	2
R1-10	A07	12.29957	18.88	2
R1-10	A07	12.34968	18.82	2
R1-10	A07	12.39932	19.14	2
R1-10	A07	12.44951	19.13	2
R1-10	A07	12.49924	19.42	2
R1-10	A07	12.54947	19.55	2
R1-10	A07	12.59952	19.53	2
R1-10	A07	12.64974	19.81	2
R1-10	A07	12.69944	19.58	2
R1-10	A07	12.74945	19.77	2
R1-10	A07	12.79932	19.88	2
R1-10	A07	12.84968	20.02	2
R1-10	A07	12.90072	20.15	2
R1-10	A07	12.94951	20.01	2
R1-10	A07	12.99984	20.29	2
R1-10	A07	13.04953	20.4	2
R1-10	A07	13.09967	20.48	2
R1-10	A07	13.14983	20.59	2
R1-10	A07	13.19965	20.65	2
R1-10	A07	13.24988	20.59	2
R1-10	A07	13.2999	20.91	2
R1-10	A07	13.34967	21.05	2
R1-10	A07	13.39967	20.91	2
R1-10	A07	13.44958	21.45	2
R1-10	A07	13.49975	21.33	2
R1-10	A07	13.54978	21.61	2
R1-10	A07	13.59981	21.45	2
R1-10	A07	13.64969	21.63	2
R1-10	A07	13.69969	21.86	2
R1-10	A07	13.74989	22	2
R1-10	A07	13.79991	22.14	2
R1-10	A07	13.84999	22.44	2
R1-10	A07	13.89977	22.46	2
R1-10	A07	13.9498	22.67	2
R1-10	A07	13.99952	22.69	2
R1-10	A07	14.04988	22.88	2
R1-10	A07	14.09992	22.98	2
R1-10	A07	14.14982	23.32	2
R1-10	A07	14.19979	23.23	2
R1-10	A07	14.24984	23.3	2
R1-10	A07	14.29988	23.57	2
R1-10	A07	14.34986	23.65	2
R1-10	A07	14.39973	23.76	2
R1-10	A07	14.45012	23.65	2
R1-10	A07	14.50028	24.04	2
R1-10	A07	14.54971	24.12	2
R1-10	A07	14.59975	24.11	2
R1-10	A07	14.65012	24.24	2
R1-10	A07	14.70008	24.38	2
R1-10	A07	14.7501	24.54	2
R1-10	A07	14.79985	24.74	2
R1-10	A07	14.84992	24.78	2
R1-10	A07	14.90014	24.84	2
R1-10	A07	14.95022	25.03	2
R1-10	A07	15.00003	25	2
R1-10	A07	15.04995	25.1	2
R1-10	A07	15.09995	25.25	2
R1-10	A07	15.15022	25.39	2
R1-10	A07	15.20001	25.34	2
R1-10	A07	15.25009	25.35	2
R1-10	A07	15.30003	25.76	2
R1-10	A07	15.35021	25.58	2
R1-10	A07	15.40017	25.84	2
R1-10	A07	15.45032	26.04	2
R1-10	A07	15.5	25.97	2
R1-10	A07	15.55005	26.01	2
R1-10	A07	15.60005	26.19	2
R1-10	A07	15.65008	26.13	2
R1-10	A07	15.70045	26.22	2
R1-10	A07	15.75016	26.29	2
R1-10	A07	15.80054	26.43	2
R1-10	A07	15.84999	26.75	2
R1-10	A07	15.90016	26.71	2
R1-10	A07	15.95013	26.43	2
R1-10	A07	16.00019	26.55	2
R1-10	A07	16.05014	26.75	2
R1-10	A07	16.10033	26.68	2
R1-10	A07	16.15017	26.76	2
R1-10	A07	16.20012	26.86	2
R1-10	A07	16.25038	26.89	2
R1-10	A07	16.30023	26.94	2
R1-10	A07	16.35023	26.93	2
R1-10	A07	16.40013	26.79	2
R1-10	A07	16.45024	27.06	2
R1-10	A07	16.5006	27.06	2
R1-10	A07	16.55014	27.15	2
R1-10	A07	16.60046	26.94	2
R1-10	A07	16.65028	26.96	2
R1-10	A07	16.70038	27.17	2
R1-10	A07	16.75043	27.19	2
R1-10	A07	16.80044	27.35	2
R1-10	A07	16.85045	27.11	2
R1-10	A07	16.90023	27.24	2
R1-10	A07	16.95055	27.31	2
R1-10	A07	17.00023	27.43	2
R1-10	A07	17.0507	27.39	2
R1-10	A07	17.10036	27.53	2
R1-10	A07	17.15046	27.31	2
R1-10	A07	17.20028	27.54	2
R1-10	A07	17.25048	27.54	2
R1-10	A07	17.30038	27.35	2
R1-10	A07	17.35066	27.66	2
R1-10	A07	17.40033	27.6	2
R1-10	A07	17.45034	27.61	2
R1-10	A07	17.50066	27.46	2
R1-10	A07	17.5506	27.6	2
R1-10	A07	17.60047	27.6	2
R1-10	A07	17.65046	27.7	2
R1-10	A07	17.70052	27.75	2
R1-10	A07	17.75044	27.75	2
R1-10	A07	17.80066	27.89	2
R1-10	A07	17.85053	27.81	2
R1-10	A07	17.90072	27.92	2
R1-10	A07	17.95059	28.07	2
R1-10	A07	18.00036	28.06	2
R1-10	A07	18.05062	28.03	2
R1-10	A07	18.1006	28.16	2
R1-10	A07	18.15053	28.19	2
R1-10	A07	18.20075	28.19	2
R1-10	A07	18.25064	28.14	2
R1-10	A07	18.30061	28.26	2
R1-10	A07	18.35035	28.37	2
R1-10	A07	18.40075	28.41	2
R1-10	A07	18.45084	28.48	2
R1-10	A07	18.50056	28.51	2
R1-10	A07	18.55069	28.53	2
R1-10	A07	18.60056	28.52	2
R1-10	A07	18.6508	28.67	2
R1-10	A07	18.70071	28.69	2
R1-10	A07	18.75082	28.66	2
R1-10	A07	18.80072	28.84	2
R1-10	A07	18.85089	28.8	2
R1-10	A07	18.90077	28.99	2
R1-10	A07	18.95061	28.94	2
R1-10	A07	19.00073	29.13	2
R1-10	A07	19.05074	29.19	2
R1-10	A07	19.10067	29.33	2
R1-10	A07	19.15085	29.26	2
R1-10	A07	19.20076	29.37	2
R1-10	A07	19.2509	29.5	2
R1-10	A07	19.30091	29.57	2
R1-10	A07	19.35076	29.48	2
R1-10	A07	19.4009	29.5	2
R1-10	A07	19.45092	29.66	2
R1-10	A07	19.50083	29.68	2
R1-10	A07	19.55069	29.78	2
R1-10	A07	19.60078	29.86	2
R1-10	A07	19.65104	29.87	2
R1-10	A07	19.70116	30	2
R1-10	A07	19.75087	29.94	2
R1-10	A07	19.80131	30.19	2
R1-10	A07	19.85098	30.21	2
R1-10	A07	19.90093	30.29	2
R1-10	A07	19.95114	30.28	2
R1-10	A07	20.00112	30.42	2
R1-10	A07	20.05086	30.39	2
R1-10	A07	20.10095	30.39	2
R1-10	A07	20.15088	30.46	2
R1-10	A07	20.20094	30.49	2
R1-10	A07	20.25099	30.54	2
R1-10	A07	20.30119	30.6	2
R1-10	A07	20.35116	30.66	2
R1-10	A07	20.401	30.93	2
R1-10	A07	20.45111	30.8	2
R1-10	A07	20.50117	30.82	2
R1-10	A07	20.55118	30.85	2
R1-10	A07	20.60121	30.78	2
R1-10	A07	20.65135	30.88	2
R1-10	A07	20.70111	30.85	2
R1-10	A07	20.75133	30.93	2
R1-10	A07	20.8012	31.2	2
R1-10	A07	20.8512	31.03	2
R1-10	A07	20.90121	31.07	2
R1-10	A07	20.95113	30.92	2
R1-10	A07	21.00114	31.06	2
R1-10	A07	21.05112	31.14	2
R1-10	A07	21.10134	31.07	2
R1-10	A07	21.15108	31.07	2
R1-10	A07	21.20111	31.23	2
R1-10	A07	21.25131	31.28	2
R1-10	A07	21.30122	31.33	2
R1-10	A07	21.35108	31.28	2
R1-10	A07	21.40126	31.27	2
R1-10	A07	21.45125	31.24	2
R1-10	A07	21.50119	31.14	2
R1-10	A07	21.55151	31.31	2
R1-10	A07	21.60121	31.31	2
R1-10	A07	21.65131	31.34	2
R1-10	A07	21.70122	31.34	2
R1-10	A07	21.75116	31.49	2
R1-10	A07	21.80159	31.42	2
R1-10	A07	21.85143	31.3	2
R1-10	A07	21.90143	31.37	2
R1-10	A07	21.95105	31.4	2
R1-10	A07	22.00127	31.55	2
R1-10	A07	22.05138	31.59	2
R1-10	A07	22.10167	31.62	2
R1-10	A07	22.15135	31.52	2
R1-10	A07	22.20136	31.51	2
R1-10	A07	22.25144	31.46	2
R1-10	A07	22.3013	31.49	2
R1-10	A07	22.35117	31.62	2
R1-10	A07	22.40154	31.53	2
R1-10	A07	22.45129	31.62	2
R1-10	A07	22.50149	31.6	2
R1-10	A07	22.55142	31.67	2
R1-10	A07	22.60147	31.8	2
R1-10	A07	22.65137	31.74	2
R1-10	A07	22.70185	31.72	2
R1-10	A07	22.75156	31.79	2
R1-10	A07	22.80167	31.84	2
R1-10	A07	22.85177	31.7	2
R1-10	A07	22.90147	31.72	2
R1-10	A07	22.95177	31.67	2
R1-10	A07	23.00148	31.74	2
R1-10	A07	23.0516	31.8	2
R1-10	A07	23.10164	31.76	2
R1-10	A07	23.15158	31.74	2
R1-10	A07	23.20153	31.97	2
R1-10	A07	23.25161	31.84	2
R1-10	A07	23.30167	32	2
R1-10	A07	23.35159	31.95	2
R1-10	A07	23.40157	31.91	2
R1-10	A07	23.45168	32	2
R1-10	A07	23.50155	31.97	2
R1-10	A07	23.55191	31.98	2
R1-10	A07	23.60182	32.04	2
R1-10	A07	23.65156	32.06	2
R1-10	A07	23.70177	32.12	2
R1-10	A07	23.75164	32.09	2
R1-10	A07	23.80151	32.36	2
R1-10	A07	23.85166	32.16	2
R1-10	A07	23.90167	32.16	2
R1-10	A07	23.95151	32.25	2
R1-10	A07	24.00168	32.15	2
R1-10	A07	24.05161	32.33	2
R1-10	A07	24.10194	32.27	2
R1-10	A07	24.15184	32.41	2
R1-10	A07	24.20212	32.26	2
R1-10	A07	24.25183	32.4	2
R1-10	A07	24.30163	32.46	2
R1-10	A07	24.3517	32.54	2
R1-10	A07	24.40177	32.54	2
R1-10	A07	24.4519	32.34	2
R1-10	A07	24.502	32.39	2
R1-10	A07	24.55183	32.55	2
R1-10	A07	24.60181	32.55	2
R1-10	A07	24.65197	32.55	2
R1-10	A07	24.70187	32.55	2
R1-10	A07	24.75227	32.62	2
R1-10	A07	24.80172	32.6	2
R1-10	A07	24.8519	32.68	2
R1-10	A07	24.9018	32.75	2
R1-10	A07	24.95191	32.66	2
R1-10	A07	25.00202	32.76	2
R1-10	A07	25.05195	32.64	2
R1-10	A07	25.10157	32.78	2
R1-10	A07	25.15206	32.72	2
R1-10	A07	25.20199	32.76	2
R1-10	A07	25.25206	32.69	2
R1-10	A07	25.30188	32.83	2
R1-10	A07	25.35176	32.92	2
R1-10	A07	25.40207	32.87	2
R1-10	A07	25.45209	32.85	2
R1-10	A07	25.50202	32.96	2
R1-10	A07	25.55225	32.85	2
R1-10	A07	25.6022	33.07	2
R1-10	A07	25.65201	33.04	2
R1-10	A07	25.70217	32.89	2
R1-10	A07	25.75208	32.99	2
R1-10	A07	25.80193	33.13	2
R1-10	A07	25.85207	32.97	2
R1-10	A07	25.90205	33.04	2
R1-10	A07	25.95221	33.06	2
R1-10	A07	26.00204	32.99	2
R1-10	A07	26.05217	33.17	2
R1-10	A07	26.10218	33.29	2
R1-10	A07	26.15209	33.28	2
R1-10	A07	26.20209	33.13	2
R1-10	A07	26.25223	33.22	2
R1-10	A07	26.30225	33.21	2
R1-10	A07	26.35223	33.29	2
R1-10	A07	26.40221	33.32	2
R1-10	A07	26.45227	33.38	2
R1-10	A07	26.50231	33.36	2
R1-10	A07	26.55217	33.33	2
R1-10	A07	26.60234	33.28	2
R1-10	A07	26.65237	33.32	2
R1-10	A07	26.7024	33.35	2
R1-10	A07	26.75253	33.4	2
R1-10	A07	26.80221	33.38	2
R1-10	A07	26.85211	33.45	2
R1-10	A07	26.90233	33.43	2
R1-10	A07	26.95221	33.36	2
R1-10	A07	27.00243	33.45	2
R1-10	A07	27.05237	33.36	2
R1-10	A07	27.102	33.46	2
R1-10	A07	27.15224	33.39	2
R1-10	A07	27.20253	33.54	2
R1-10	A07	27.25222	33.57	2
R1-10	A07	27.30238	33.56	2
R1-10	A07	27.35235	33.57	2
R1-10	A07	27.40255	33.6	2
R1-10	A07	27.45243	33.56	2
R1-10	A07	27.50241	33.54	2
R1-10	A07	27.55236	33.61	2
R1-10	A07	27.60247	33.52	2
R1-10	A07	27.6526	33.54	2
R1-10	A07	27.70225	33.71	2
R1-10	A07	27.75223	33.71	2
R1-10	A07	27.80244	33.63	2
R1-10	A07	27.85245	33.68	2
R1-10	A07	27.90235	33.59	2
R1-10	A07	27.95237	33.73	2
R1-10	A07	28.00265	33.71	2
R1-10	A07	28.05254	33.8	2
R1-10	A07	28.10256	33.8	2
R1-10	A07	28.15246	33.87	2
R1-10	A07	28.20263	33.73	2
R1-10	A07	28.25248	33.66	2
R1-10	A07	28.30251	33.88	2
R1-10	A07	28.35259	33.74	2
R1-10	A07	28.4026	33.88	2
R1-10	A07	28.45261	33.84	2
R1-10	A07	28.50241	33.75	2
R1-10	A07	28.55252	33.92	2
R1-10	A07	28.60254	33.82	2
R1-10	A07	28.65301	33.8	2
R1-10	A07	28.70261	33.87	2
R1-10	A07	28.7527	33.81	2
R1-10	A07	28.80273	33.88	2
R1-10	A07	28.85281	33.88	2
R1-10	A07	28.90279	33.92	2
R1-10	A07	28.95271	33.93	2
R1-10	A07	29.00285	33.99	2
R1-10	A07	29.05287	33.99	2
R1-10	A07	29.10279	33.91	2
R1-10	A07	29.15271	33.96	2
R1-10	A07	29.2026	33.89	2
R1-10	A07	29.25266	33.96	2
R1-10	A07	29.30273	33.98	2
R1-10	A07	29.35285	33.95	2
R1-10	A07	29.40277	34.07	2
R1-10	A07	29.45298	34.02	2
R1-10	A07	29.50286	34.07	2
R1-10	A07	29.55251	34	2
R1-10	A07	29.6028	34.07	2
R1-10	A07	29.65269	34.13	2
R1-10	A07	29.70291	34.1	2
R1-10	A07	29.75283	34.13	2
R1-10	A07	29.80275	34.21	2
R1-10	A07	29.85295	34.05	2
R1-10	A07	29.90293	34.19	2
R1-10	A07	29.95261	34.1	2
R1-10	A07	30.00274	34.21	2
R1-10	A07	30.05277	34.17	2
R1-10	A07	30.10299	34.27	2
R1-10	A07	30.153	34.16	2
R1-10	A07	30.20296	34.24	2
R1-10	A07	30.25314	34.24	2
R1-10	A07	30.30287	34.16	2
R1-10	A07	30.35297	34.12	2
R1-10	A07	30.40313	34.26	2
R1-10	A07	30.453	34.27	2
R1-10	A07	30.50317	34.33	2
R1-10	A07	30.55311	34.4	2
R1-10	A07	30.60303	34.3	2
R1-10	A07	30.65289	34.24	2
R1-10	A07	30.7031	34.47	2
R1-10	A07	30.75293	34.4	2
R1-10	A07	30.80295	34.42	2
R1-10	A07	30.85297	34.49	2
R1-10	A07	30.90316	34.51	2
R1-10	A07	30.95338	34.37	2
R1-10	A07	31.00326	34.51	2
R1-10	A07	31.05317	34.41	2
R1-10	A07	31.10337	34.55	2
R1-10	A07	31.15329	34.52	2
R1-10	A07	31.20317	34.56	2
R1-10	A07	31.25317	34.6	2
R1-10	A07	31.30305	34.55	2
R1-10	A07	31.35303	34.66	2
R1-10	A07	31.40342	34.79	2
R1-10	A07	31.45296	34.65	2
R1-10	A07	31.50323	34.77	2
R1-10	A07	31.55336	34.83	2
R1-10	A07	31.60315	34.91	2
R1-10	A07	31.65329	34.84	2
R1-10	A07	31.70326	34.9	2
R1-10	A07	31.75323	34.79	2
R1-10	A07	31.80339	34.95	2
R1-10	A07	31.85332	34.83	2
R1-10	A07	31.90316	34.87	2
R1-10	A07	31.95323	34.87	2
R1-10	A07	32.00322	34.98	2
R1-10	A07	32.05335	35.05	2
R1-10	A07	32.10337	34.98	2
R1-10	A07	32.1532	35.07	2
R1-10	A07	32.20337	35.18	2
R1-10	A07	32.25358	35	2
R1-10	A07	32.30344	34.97	2
R1-10	A07	32.3534	35.15	2
R1-10	A07	32.40355	35.12	2
R1-10	A07	32.45346	35.27	2
R1-10	A07	32.5035	35.04	2
R1-10	A07	32.55368	35.32	2
R1-10	A07	32.60331	35.29	2
R1-10	A07	32.65346	35.37	2
R1-10	A07	32.70335	35.3	2
R1-10	A07	32.75344	35.27	2
R1-10	A07	32.80336	35.37	2
R1-10	A07	32.8535	35.36	2
R1-10	A07	32.90355	35.36	2
R1-10	A07	32.9536	35.39	2
R1-10	A07	33.00306	35.51	2
R1-10	A07	33.05352	35.51	2
R1-10	A07	33.10357	35.57	2
R1-10	A07	33.15364	35.69	2
R1-10	A07	33.20373	35.68	2
R1-10	A07	33.25357	35.69	2
R1-10	A07	33.30358	35.68	2
R1-10	A07	33.35349	35.67	2
R1-10	A07	33.40355	35.89	2
R1-10	A07	33.45358	35.76	2
R1-10	A07	33.50367	35.89	2
R1-10	A07	33.5535	35.92	2
R1-10	A07	33.6036	36.03	2
R1-10	A07	33.65348	36.1	2
R1-10	A07	33.70351	36.15	2
R1-10	A07	33.75369	36.14	2
R1-10	A07	33.80386	36.29	2
R1-10	A07	33.85365	36.32	2
R1-10	A07	33.90376	36.31	2
R1-10	A07	33.95335	36.36	2
R1-10	A07	34.00362	36.47	2
R1-10	A07	34.0537	36.39	2
R1-10	A07	34.10364	36.45	2
R1-10	A07	34.15358	36.52	2
R1-10	A07	34.20346	36.54	2
R1-10	A07	34.25376	36.54	2
R1-10	A07	34.30346	36.61	2
R1-10	A07	34.35394	36.66	2
R1-10	A07	34.40376	36.67	2
R1-10	A07	34.45388	36.77	2
R1-10	A07	34.50391	36.8	2
R1-10	A07	34.55354	36.85	2
R1-10	A07	34.60382	36.98	2
R1-10	A07	34.65385	36.96	2
R1-10	A07	34.70369	37.09	2
R1-10	A07	34.75409	37.1	2
R1-10	A07	34.80372	37.16	2
R1-10	A07	34.85392	37.2	2
R1-10	A07	34.9038	37.28	2
R1-10	A07	34.95375	37.3	2
R1-10	A07	35.00388	37.38	2
R1-10	A07	35.05414	37.52	2
R1-10	A07	35.10369	37.35	2
R1-10	A07	35.15404	37.45	2
R1-10	A07	35.20402	37.47	2
R1-10	A07	35.25383	37.59	2
R1-10	A07	35.30379	37.62	2
R1-10	A07	35.354	37.7	2
R1-10	A07	35.4043	37.7	2
R1-10	A07	35.45375	37.9	2
R1-10	A07	35.50415	37.83	2
R1-10	A07	35.55395	37.83	2
R1-10	A07	35.60407	38.04	2
R1-10	A07	35.65376	38.01	2
R1-10	A07	35.704	38.07	2
R1-10	A07	35.75406	38.08	2
R1-10	A07	35.80398	38.11	2
R1-10	A07	35.85511	38.22	2
R1-10	A07	35.9039	38.4	2
R1-10	A07	35.9542	38.36	2
R1-10	A07	36.00402	38.43	2
R1-10	A07	36.05412	38.44	2
R1-10	A07	36.10411	38.44	2
R1-10	A07	36.15408	38.61	2
R1-10	A07	36.20406	38.6	2
R1-10	A07	36.25408	38.58	2
R1-10	A07	36.30404	38.62	2
R1-10	A07	36.35402	38.69	2
R1-10	A07	36.40432	38.76	2
R1-10	A07	36.45402	38.82	2
R1-10	A07	36.50372	38.93	2
R1-10	A07	36.55418	39	2
R1-10	A07	36.60435	39	2
R1-10	A07	36.65422	39.04	2
R1-10	A07	36.7044	39.03	2
R1-10	A07	36.75419	39.25	2
R1-10	A07	36.80428	39.29	2
R1-10	A07	36.85412	39.36	2
R1-10	A07	36.90415	39.36	2
R1-10	A07	36.95411	39.34	2
R1-10	A07	37.00445	39.31	2
R1-10	A07	37.05417	39.61	2
R1-10	A07	37.10436	39.6	2
R1-10	A07	37.15434	39.73	2
R1-10	A07	37.20433	39.74	2
R1-10	A07	37.25422	39.87	2
R1-10	A07	37.30447	39.87	2
R1-10	A07	37.35452	39.84	2
R1-10	A07	37.40435	40.02	2
R1-10	A07	37.45447	39.96	2
R1-10	A07	37.5043	40.08	2
R1-10	A07	37.55427	40.17	2
R1-10	A07	37.60446	40.19	2
R1-10	A07	37.65422	40.33	2
R1-10	A07	37.7043	40.28	2
R1-10	A07	37.75441	40.24	2
R1-10	A07	37.80478	40.41	2
R1-10	A07	37.85443	40.54	2
R1-10	A07	37.90458	40.51	2
R1-10	A07	37.95467	40.54	2
R1-10	A07	38.00445	40.62	2
R1-10	A07	38.05448	40.69	2
R1-10	A07	38.1044	40.69	2
R1-10	A07	38.1544	40.81	2
R1-10	A07	38.20441	40.83	2
R1-10	A07	38.25414	41	2
R1-10	A07	38.3046	40.83	2
R1-10	A07	38.3546	40.94	2
R1-10	A07	38.40464	41.07	2
R1-10	A07	38.45447	41.22	2
R1-10	A07	38.5047	41.23	2
R1-10	A07	38.55447	41.29	2
R1-10	A07	38.60448	41.55	2
R1-10	A07	38.65464	41.54	2
R1-10	A07	38.70481	41.5	2
R1-10	A07	38.75455	41.61	2
R1-10	A07	38.80461	41.64	2
R1-10	A07	38.85461	41.75	2
R1-10	A07	38.9049	41.92	2
R1-10	A07	38.95462	41.88	2
R1-10	A07	39.00452	42	2
R1-10	A07	39.05474	41.89	2
R1-10	A07	39.10463	42.13	2
R1-10	A07	39.15493	42.24	2
R1-10	A07	39.20452	42.21	2
R1-10	A07	39.25456	42.27	2
R1-10	A07	39.3047	42.32	2
R1-10	A07	39.35517	42.49	2
R1-10	A07	39.40462	42.43	2
R1-10	A07	39.45487	42.48	2
R1-10	A07	39.50479	42.55	2
R1-10	A07	39.55483	42.74	2
R1-10	A07	39.60588	42.66	2
R1-10	A07	39.65498	42.87	2
R1-10	A07	39.70491	42.88	2
R1-10	A07	39.75504	42.94	2
R1-10	A07	39.80475	42.95	2
R1-10	A07	39.85497	42.96	2
R1-10	A07	39.90497	43.21	2
R1-10	A07	39.95498	43.19	2
R1-10	A07	40.00478	43.28	2
R1-10	A07	40.05469	43.54	2
R1-10	A07	40.10475	43.38	2
R1-10	A07	40.15477	43.59	2
R1-10	A07	40.20468	43.41	2
R1-10	A07	40.25537	43.7	2
R1-10	A07	40.30499	43.72	2
R1-10	A07	40.35489	43.77	2
R1-10	A07	40.40506	43.9	2
R1-10	A07	40.45492	43.83	2
R1-10	A07	40.50505	43.9	2
R1-10	A07	40.55505	44.08	2
R1-10	A07	40.60509	43.91	2
R1-10	A07	40.65495	44.29	2
R1-10	A07	40.70498	44.32	2
R1-10	A07	40.75491	44.37	2
R1-10	A07	40.80523	44.42	2
R1-10	A07	40.85506	44.51	2
R1-10	A07	40.90499	44.57	2
R1-10	A07	40.95517	44.54	2
R1-10	A07	41.00502	44.64	2
R1-10	A07	41.05526	44.79	2
R1-10	A07	41.10494	44.89	2
R1-10	A07	41.15541	44.88	2
R1-10	A07	41.20514	45	2
R1-10	A07	41.25509	44.96	2
R1-10	A07	41.30511	45.06	2
R1-10	A07	41.35511	45.04	2
R1-10	A07	41.40505	45.03	2
R1-10	A07	41.45512	45.17	2
R1-10	A07	41.50507	45.14	2
R1-10	A07	41.55512	45.29	2
R1-10	A07	41.60518	45.39	2
R1-10	A07	41.65533	45.35	2
R1-10	A07	41.70535	45.52	2
R1-10	A07	41.75516	45.62	2
R1-10	A07	41.80552	45.53	2
R1-10	A07	41.85527	45.89	2
R1-10	A07	41.90528	45.8	2
R1-10	A07	41.95513	45.81	2
R1-10	A07	42.00502	46.05	2
R1-10	A07	42.05515	45.99	2
R1-10	A07	42.10523	46.12	2
R1-10	A07	42.15538	46.03	2
R1-10	A07	42.20532	46.13	2
R1-10	A07	42.25543	46.2	2
R1-10	A07	42.30521	46.38	2
R1-10	A07	42.35534	46.41	2
R1-10	A07	42.40557	46.31	2
R1-10	A07	42.45522	46.38	2
R1-10	A07	42.50529	46.47	2
R1-10	A07	42.55524	46.51	2
R1-10	A07	42.60521	46.52	2
R1-10	A07	42.65536	46.76	2
R1-10	A07	42.70548	46.77	2
R1-10	A07	42.75542	46.82	2
R1-10	A07	42.80527	46.87	2
R1-10	A07	42.85529	46.91	2
R1-10	A07	42.90556	46.97	2
R1-10	A07	42.95547	47	2
R1-10	A07	43.00546	47.16	2
R1-10	A07	43.05528	47.07	2
R1-10	A07	43.10556	47.32	2
R1-10	A07	43.1554	47.33	2
R1-10	A07	43.20517	47.42	2
R1-10	A07	43.25543	47.43	2
R1-10	A07	43.3055	47.43	2
R1-10	A07	43.35553	47.51	2
R1-10	A07	43.40581	47.56	2
R1-10	A07	43.45563	47.61	2
R1-10	A07	43.50562	47.82	2
R1-10	A07	43.55568	47.67	2
R1-10	A07	43.60542	47.69	2
R1-10	A07	43.65548	47.89	2
R1-10	A07	43.70553	47.86	2
R1-10	A07	43.75572	48.03	2
R1-10	A07	43.80555	47.96	2
R1-10	A07	43.8554	48.06	2
R1-10	A07	43.90562	48.07	2
R1-10	A07	43.95555	48.35	2
R1-10	A07	44.00541	48.28	2
R1-10	A07	44.05543	48.17	2
R1-10	A07	44.10563	48.56	2
R1-10	A07	44.15561	48.43	2
R1-10	A07	44.20575	48.52	2
R1-10	A07	44.25573	48.56	2
R1-10	A07	44.30547	48.5	2
R1-10	A07	44.35565	48.63	2
R1-10	A07	44.40556	48.78	2
R1-10	A07	44.4552	48.85	2
R1-10	A07	44.50566	48.76	2
R1-10	A07	44.5557	48.88	2
R1-10	A07	44.60579	48.91	2
R1-10	A07	44.65535	49.03	2
R1-10	A07	44.7057	49.17	2
R1-10	A07	44.75569	49.19	2
R1-10	A07	44.80593	49.16	2
R1-10	A07	44.8556	49.19	2
R1-10	A07	44.90587	49.24	2
R1-10	A07	44.95567	49.4	2
R1-10	A07	45.00578	49.38	2
R1-10	A07	45.05588	49.37	2
R1-10	A07	45.10592	49.42	2
R1-10	A07	45.15596	49.48	2
R1-10	A07	45.20571	49.45	2
R1-10	A07	45.25587	49.72	2
R1-10	A07	45.30594	49.65	2
R1-10	A07	45.35571	49.61	2
R1-10	A07	45.40578	49.75	2
R1-10	A07	45.45589	49.77	2
R1-10	A07	45.50586	49.83	2
R1-10	A07	45.55612	49.86	2
R1-10	A07	45.60598	49.98	2
R1-10	A07	45.65607	50.01	2
R1-10	A07	45.70601	50.16	2
R1-10	A07	45.75618	50.21	2
R1-10	A07	45.80607	50.16	2
R1-10	A07	45.85598	50.15	2
R1-10	A07	45.90599	50.28	2
R1-10	A07	45.95601	50.32	2
R1-10	A07	46.00613	50.39	2
R1-10	A07	46.05576	50.26	2
R1-10	A07	46.1062	50.37	2
R1-10	A07	46.15611	50.5	2
R1-10	A07	46.20617	50.5	2
R1-10	A07	46.25594	50.58	2
R1-10	A07	46.30605	50.65	2
R1-10	A07	46.3561	50.72	2
R1-10	A07	46.40583	50.76	2
R1-10	A07	46.45613	50.81	2
R1-10	A07	46.50602	50.81	2
R1-10	A07	46.55647	51.06	2
R1-10	A07	46.60612	50.86	2
R1-10	A07	46.65632	51.17	2
R1-10	A07	46.70606	51.03	2
R1-10	A07	46.75586	51.21	2
R1-10	A07	46.80644	51.27	2
R1-10	A07	46.85641	51.16	2
R1-10	A07	46.90625	51.24	2
R1-10	A07	46.95622	51.25	2
R1-10	A07	47.00624	51.42	2
R1-10	A07	47.05652	51.45	2
R1-10	A07	47.1061	51.41	2
R1-10	A07	47.15625	51.36	2
R1-10	A07	47.20628	51.45	2
R1-10	A07	47.2562	51.6	2
R1-10	A07	47.30613	51.53	2
R1-10	A07	47.35627	51.59	2
R1-10	A07	47.40633	51.64	2
R1-10	A07	47.45625	51.62	2
R1-10	A07	47.50646	51.52	2
R1-10	A07	47.55638	51.67	2
R1-10	A07	47.60605	51.71	2
R1-10	A07	47.65638	51.74	2
R1-10	A07	47.70648	51.74	2
R1-10	A07	47.75623	51.73	2
R1-10	A07	47.80627	51.92	2
R1-10	A07	47.85626	52.01	2
R1-10	A07	47.90648	51.9	2
R1-10	A07	47.95635	51.94	2
R1-10	A07	48.00635	51.99	2
R1-10	A07	48.0564	52.05	2
R1-10	A07	48.1065	52.27	2
R1-10	A07	48.15636	51.96	2
R1-10	D08	0.02617	12.45	1
R1-10	D08	0.07653	12.48	1
R1-10	D08	0.12666	12.7	1
R1-10	D08	0.17639	12.44	1
R1-10	D08	0.22597	12.73	1
R1-10	D08	0.27664	12.7	1
R1-10	D08	0.32577	12.97	1
R1-10	D08	0.37589	12.72	1
R1-10	D08	0.42618	12.69	1
R1-10	D08	0.47615	12.86	1
R1-10	D08	0.52604	12.87	1
R1-10	D08	0.57621	12.99	1
R1-10	D08	0.62596	13.21	1
R1-10	D08	0.67626	12.73	1
R1-10	D08	0.72607	12.79	1
R1-10	D08	0.77622	13.2	1
R1-10	D08	0.8261	13.07	1
R1-10	D08	0.87604	13.18	1
R1-10	D08	0.92601	13.34	1
R1-10	D08	0.97605	13.16	1
R1-10	D08	1.02606	12.93	1
R1-10	D08	1.07636	13.37	1
R1-10	D08	1.12614	13.13	1
R1-10	D08	1.17617	13.41	1
R1-10	D08	1.22633	13.34	1
R1-10	D08	1.27632	13.28	1
R1-10	D08	1.32619	13.38	1
R1-10	D08	1.3761	13.35	1
R1-10	D08	1.42596	13.48	1
R1-10	D08	1.47606	13.27	1
R1-10	D08	1.52658	13.58	1
R1-10	D08	1.57616	13.37	1
R1-10	D08	1.62749	13.34	1
R1-10	D08	1.67667	13.87	1
R1-10	D08	1.72613	13.89	1
R1-10	D08	1.77612	13.27	1
R1-10	D08	1.82628	13.1	1
R1-10	D08	1.87728	13.1	1
R1-10	D08	1.92612	13.45	1
R1-10	D08	1.97605	13.55	1
R1-10	D08	2.02625	13.1	1
R1-10	D08	2.07613	13.18	1
R1-10	D08	2.12645	13.86	1
R1-10	D08	2.17636	13.21	1
R1-10	D08	2.22625	13.58	1
R1-10	D08	2.27618	13.69	1
R1-10	D08	2.32626	13.2	1
R1-10	D08	2.37612	13.34	1
R1-10	D08	2.42638	13.16	1
R1-10	D08	2.47617	13.32	1
R1-10	D08	2.52634	13.56	1
R1-10	D08	2.57618	13.42	1
R1-10	D08	2.62644	13.3	1
R1-10	D08	2.67661	13.49	1
R1-10	D08	2.72627	13.45	1
R1-10	D08	2.77627	13.24	1
R1-10	D08	2.82624	13.52	1
R1-10	D08	2.87654	13.31	1
R1-10	D08	2.92624	13.61	1
R1-10	D08	2.97639	13.71	1
R1-10	D08	3.02676	13.31	1
R1-10	D08	3.07689	13.56	1
R1-10	D08	3.12628	13.42	1
R1-10	D08	3.1763	13.32	1
R1-10	D08	3.22617	13.55	1
R1-10	D08	3.27626	13.56	1
R1-10	D08	3.32654	13.42	1
R1-10	D08	3.37678	13.47	1
R1-10	D08	3.42623	13.54	1
R1-10	D08	3.47641	13.62	1
R1-10	D08	3.52643	13.62	1
R1-10	D08	3.57646	13.49	1
R1-10	D08	3.62648	13.49	1
R1-10	D08	3.67669	13.47	1
R1-10	D08	3.72649	13.97	1
R1-10	D08	3.77679	13.75	1
R1-10	D08	3.82669	13.28	1
R1-10	D08	3.87658	13.54	1
R1-10	D08	3.92673	13.35	1
R1-10	D08	3.97653	13.65	1
R1-10	D08	4.02669	13.68	1
R1-10	D08	4.07649	13.69	1
R1-10	D08	4.12692	13.37	1
R1-10	D08	4.1764	13.3	1
R1-10	D08	4.22698	13.63	1
R1-10	D08	4.27687	13.48	1
R1-10	D08	4.32676	13.65	1
R1-10	D08	4.37665	13.61	1
R1-10	D08	4.42676	13.59	1
R1-10	D08	4.47683	13.82	1
R1-10	D08	4.52697	13.68	1
R1-10	D08	4.57654	13.72	1
R1-10	D08	4.62698	14.13	1
R1-10	D08	4.67671	13.95	1
R1-10	D08	4.72685	13.51	1
R1-10	D08	4.7766	13.86	1
R1-10	D08	4.82683	13.86	1
R1-10	D08	4.8766	14.07	1
R1-10	D08	4.9271	13.83	1
R1-10	D08	4.97712	13.68	1
R1-10	D08	5.02643	13.55	1
R1-10	D08	5.07662	13.61	1
R1-10	D08	5.12684	13.62	1
R1-10	D08	5.17677	13.87	1
R1-10	D08	5.22675	14.02	1
R1-10	D08	5.2768	13.9	1
R1-10	D08	5.3273	13.78	1
R1-10	D08	5.37686	13.86	1
R1-10	D08	5.42708	13.86	1
R1-10	D08	5.47737	13.95	1
R1-10	D08	5.52716	13.85	1
R1-10	D08	5.57683	14.14	1
R1-10	D08	5.62711	13.92	1
R1-10	D08	5.67708	13.95	1
R1-10	D08	5.72683	14.21	1
R1-10	D08	5.77825	14.21	1
R1-10	D08	5.82682	14.03	1
R1-10	D08	5.87701	14.16	1
R1-10	D08	5.92695	14.1	1
R1-10	D08	5.97837	13.9	1
R1-10	D08	6.02689	14.11	1
R1-10	D08	6.07714	14.54	1
R1-10	D08	6.12687	14.11	1
R1-10	D08	6.17691	14.23	1
R1-10	D08	6.22688	14.44	1
R1-10	D08	6.27715	14	1
R1-10	D08	6.32726	13.87	1
R1-10	D08	6.37692	14.45	1
R1-10	D08	6.42736	14.65	1
R1-10	D08	6.47716	14.33	1
R1-10	D08	6.52706	14.86	1
R1-10	D08	6.57723	14.43	1
R1-10	D08	6.62736	14.07	1
R1-10	D08	6.67751	14.26	1
R1-10	D08	6.72718	14.26	1
R1-10	D08	6.77676	14.2	1
R1-10	D08	6.82712	14.26	1
R1-10	D08	6.87724	14.37	1
R1-10	D08	6.92721	14.31	1
R1-10	D08	6.97736	14.61	1
R1-10	D08	7.02705	14.76	1
R1-10	D08	7.07753	14.38	1
R1-10	D08	7.12723	14.43	1
R1-10	D08	7.17722	14.44	1
R1-10	D08	7.22736	14.62	1
R1-10	D08	7.27673	14.71	1
R1-10	D08	7.32737	14.35	1
R1-10	D08	7.37826	14.41	1
R1-10	D08	7.42718	14.47	1
R1-10	D08	7.47728	14.44	1
R1-10	D08	7.52746	14.93	1
R1-10	D08	7.57753	14.64	1
R1-10	D08	7.62726	14.43	1
R1-10	D08	7.67816	15.48	1
R1-10	D08	7.72745	14.61	1
R1-10	D08	7.77704	14.62	1
R1-10	D08	7.82769	14.92	1
R1-10	D08	7.87753	14.72	1
R1-10	D08	7.92724	14.93	1
R1-10	D08	7.97745	14.72	1
R1-10	D08	8.02769	14.79	1
R1-10	D08	8.0773	14.59	1
R1-10	D08	8.12741	14.74	1
R1-10	D08	8.17777	14.93	1
R1-10	D08	8.22738	14.96	1
R1-10	D08	8.27767	14.68	1
R1-10	D08	8.3279	15.09	1
R1-10	D08	8.37751	15.37	1
R1-10	D08	8.42755	14.99	1
R1-10	D08	8.47741	15.22	1
R1-10	D08	8.52757	15.44	1
R1-10	D08	8.57738	15.26	1
R1-10	D08	8.62729	14.88	1
R1-10	D08	8.67785	14.95	1
R1-10	D08	8.72781	15.23	1
R1-10	D08	8.7776	15.16	1
R1-10	D08	8.82744	15.54	1
R1-10	D08	8.87759	15.22	1
R1-10	D08	8.92765	15.58	1
R1-10	D08	8.97774	15.31	1
R1-10	D08	9.0277	15.26	1
R1-10	D08	9.07775	15.45	1
R1-10	D08	9.12812	15.2	1
R1-10	D08	9.1776	15.2	1
R1-10	D08	9.2281	15.67	1
R1-10	D08	9.27748	15.45	1
R1-10	D08	9.32799	15.75	1
R1-10	D08	9.37794	15.6	1
R1-10	D08	9.42766	15.55	1
R1-10	D08	9.47752	15.54	1
R1-10	D08	9.52767	15.84	1
R1-10	D08	9.57768	15.78	1
R1-10	D08	9.62912	15.79	1
R1-10	D08	9.67816	15.92	1
R1-10	D08	9.72789	15.84	1
R1-10	D08	9.77784	15.82	1
R1-10	D08	9.82765	15.81	1
R1-10	D08	9.87815	15.88	1
R1-10	D08	9.92765	16.12	1
R1-10	D08	9.9789	15.98	1
R1-10	D08	10.02806	16.4	1
R1-10	D08	10.0777	16.63	1
R1-10	D08	10.12777	16.4	1
R1-10	D08	10.17804	16.72	1
R1-10	D08	10.22797	16.4	1
R1-10	D08	10.27774	16.51	1
R1-10	D08	10.32812	16.89	1
R1-10	D08	10.37774	16.58	1
R1-10	D08	10.4277	16.91	1
R1-10	D08	10.47755	16.72	1
R1-10	D08	10.52801	16.71	1
R1-10	D08	10.578	16.94	1
R1-10	D08	10.62764	17.01	1
R1-10	D08	10.6782	16.78	1
R1-10	D08	10.72779	17.05	1
R1-10	D08	10.77775	16.98	1
R1-10	D08	10.82802	17.01	1
R1-10	D08	10.87781	17.15	1
R1-10	D08	10.9278	17.29	1
R1-10	D08	10.97806	17.27	1
R1-10	D08	11.028	17.18	1
R1-10	D08	11.07811	17.36	1
R1-10	D08	11.12811	17.6	1
R1-10	D08	11.17829	17.32	1
R1-10	D08	11.2279	17.4	1
R1-10	D08	11.27811	17.56	1
R1-10	D08	11.32777	17.68	1
R1-10	D08	11.37832	17.97	1
R1-10	D08	11.42824	17.61	1
R1-10	D08	11.72244	17.56	2
R1-10	D08	11.76025	18.04	2
R1-10	D08	11.80971	18.35	2
R1-10	D08	11.8604	18.26	2
R1-10	D08	11.91036	18.3	2
R1-10	D08	11.96	18.18	2
R1-10	D08	12.00996	18.28	2
R1-10	D08	12.05991	18.5	2
R1-10	D08	12.11	18.32	2
R1-10	D08	12.16027	18.52	2
R1-10	D08	12.20984	18.62	2
R1-10	D08	12.26025	18.77	2
R1-10	D08	12.31044	19.12	2
R1-10	D08	12.36023	18.86	2
R1-10	D08	12.41014	19.26	2
R1-10	D08	12.46027	19.28	2
R1-10	D08	12.51008	19.6	2
R1-10	D08	12.56016	20.03	2
R1-10	D08	12.61061	19.74	2
R1-10	D08	12.66041	19.93	2
R1-10	D08	12.71011	19.6	2
R1-10	D08	12.76004	19.62	2
R1-10	D08	12.80986	19.94	2
R1-10	D08	12.8602	19.89	2
R1-10	D08	12.91133	20.28	2
R1-10	D08	12.96031	20.2	2
R1-10	D08	13.01039	20.15	2
R1-10	D08	13.06016	20.24	2
R1-10	D08	13.11068	20.35	2
R1-10	D08	13.16039	20.29	2
R1-10	D08	13.21023	20.7	2
R1-10	D08	13.26064	20.56	2
R1-10	D08	13.31067	20.7	2
R1-10	D08	13.36029	21.06	2
R1-10	D08	13.41038	21.04	2
R1-10	D08	13.46011	21.23	2
R1-10	D08	13.51064	21.21	2
R1-10	D08	13.56045	21.37	2
R1-10	D08	13.61059	21.23	2
R1-10	D08	13.66055	21.63	2
R1-10	D08	13.71022	21.83	2
R1-10	D08	13.76068	21.85	2
R1-10	D08	13.81044	22.13	2
R1-10	D08	13.86075	22.23	2
R1-10	D08	13.91031	22.33	2
R1-10	D08	13.96063	22.62	2
R1-10	D08	14.01008	22.47	2
R1-10	D08	14.06046	22.59	2
R1-10	D08	14.11051	22.76	2
R1-10	D08	14.16052	23.1	2
R1-10	D08	14.21064	23.12	2
R1-10	D08	14.26059	23.4	2
R1-10	D08	14.31073	23.47	2
R1-10	D08	14.36049	23.31	2
R1-10	D08	14.41032	23.6	2
R1-10	D08	14.46067	23.69	2
R1-10	D08	14.51134	24.08	2
R1-10	D08	14.56024	23.89	2
R1-10	D08	14.61051	24.15	2
R1-10	D08	14.66096	24.15	2
R1-10	D08	14.71087	24.54	2
R1-10	D08	14.76083	24.44	2
R1-10	D08	14.81079	24.29	2
R1-10	D08	14.86058	24.7	2
R1-10	D08	14.91093	24.6	2
R1-10	D08	14.96074	24.85	2
R1-10	D08	15.01096	25.26	2
R1-10	D08	15.06071	25.09	2
R1-10	D08	15.11049	25.26	2
R1-10	D08	15.16097	25.49	2
R1-10	D08	15.21057	25.49	2
R1-10	D08	15.26064	25.37	2
R1-10	D08	15.31049	25.78	2
R1-10	D08	15.36082	25.75	2
R1-10	D08	15.41095	25.77	2
R1-10	D08	15.46114	26.26	2
R1-10	D08	15.51073	26.09	2
R1-10	D08	15.56083	26.08	2
R1-10	D08	15.61058	26.47	2
R1-10	D08	15.66091	26.56	2
R1-10	D08	15.71154	26.38	2
R1-10	D08	15.76071	26.56	2
R1-10	D08	15.81109	26.64	2
R1-10	D08	15.86061	26.69	2
R1-10	D08	15.91077	26.81	2
R1-10	D08	15.96073	26.83	2
R1-10	D08	16.01076	26.97	2
R1-10	D08	16.06069	27.11	2
R1-10	D08	16.11119	27.15	2
R1-10	D08	16.16093	27.14	2
R1-10	D08	16.21075	27.09	2
R1-10	D08	16.26116	27.14	2
R1-10	D08	16.31077	27.26	2
R1-10	D08	16.36102	27.24	2
R1-10	D08	16.41081	27.14	2
R1-10	D08	16.46079	27.52	2
R1-10	D08	16.51121	27.33	2
R1-10	D08	16.56069	27.32	2
R1-10	D08	16.61107	27.57	2
R1-10	D08	16.6608	27.43	2
R1-10	D08	16.71086	27.64	2
R1-10	D08	16.76103	27.42	2
R1-10	D08	16.81122	27.6	2
R1-10	D08	16.861	27.63	2
R1-10	D08	16.91078	27.57	2
R1-10	D08	16.96129	27.79	2
R1-10	D08	17.01104	27.77	2
R1-10	D08	17.06138	27.73	2
R1-10	D08	17.11112	27.79	2
R1-10	D08	17.16117	27.86	2
R1-10	D08	17.21098	27.86	2
R1-10	D08	17.26106	27.94	2
R1-10	D08	17.31095	27.87	2
R1-10	D08	17.36145	27.81	2
R1-10	D08	17.4109	27.88	2
R1-10	D08	17.46089	28.22	2
R1-10	D08	17.5114	27.94	2
R1-10	D08	17.56112	27.97	2
R1-10	D08	17.61108	28.04	2
R1-10	D08	17.66142	28.1	2
R1-10	D08	17.71117	28.17	2
R1-10	D08	17.76145	28.11	2
R1-10	D08	17.81128	28.18	2
R1-10	D08	17.86111	28.35	2
R1-10	D08	17.91134	28.32	2
R1-10	D08	17.96127	28.51	2
R1-10	D08	18.01094	28.42	2
R1-10	D08	18.06121	28.43	2
R1-10	D08	18.11122	28.42	2
R1-10	D08	18.16131	28.53	2
R1-10	D08	18.21135	28.43	2
R1-10	D08	18.26135	28.46	2
R1-10	D08	18.31115	28.51	2
R1-10	D08	18.3614	28.69	2
R1-10	D08	18.41138	28.63	2
R1-10	D08	18.46149	28.86	2
R1-10	D08	18.5113	28.82	2
R1-10	D08	18.56118	28.86	2
R1-10	D08	18.61121	28.59	2
R1-10	D08	18.66134	28.87	2
R1-10	D08	18.71125	29.04	2
R1-10	D08	18.76138	29.03	2
R1-10	D08	18.81137	29.03	2
R1-10	D08	18.86166	29.28	2
R1-10	D08	18.9116	29.24	2
R1-10	D08	18.96114	29.23	2
R1-10	D08	19.0115	29.28	2
R1-10	D08	19.06127	29.34	2
R1-10	D08	19.11123	29.46	2
R1-10	D08	19.16133	29.63	2
R1-10	D08	19.21184	29.61	2
R1-10	D08	19.2615	29.66	2
R1-10	D08	19.31147	29.61	2
R1-10	D08	19.36134	29.78	2
R1-10	D08	19.41165	29.99	2
R1-10	D08	19.46143	30.03	2
R1-10	D08	19.51152	29.92	2
R1-10	D08	19.56153	30.16	2
R1-10	D08	19.61138	29.97	2
R1-10	D08	19.66169	30.18	2
R1-10	D08	19.71189	30.13	2
R1-10	D08	19.76149	30.3	2
R1-10	D08	19.81197	30.41	2
R1-10	D08	19.86175	30.52	2
R1-10	D08	19.91179	30.47	2
R1-10	D08	19.96162	30.48	2
R1-10	D08	20.01172	30.66	2
R1-10	D08	20.06146	30.64	2
R1-10	D08	20.11158	30.83	2
R1-10	D08	20.16167	30.73	2
R1-10	D08	20.21174	30.83	2
R1-10	D08	20.26169	31.05	2
R1-10	D08	20.31187	31.09	2
R1-10	D08	20.36183	31.03	2
R1-10	D08	20.41155	31	2
R1-10	D08	20.46172	31.16	2
R1-10	D08	20.51175	31.13	2
R1-10	D08	20.56178	31.14	2
R1-10	D08	20.6117	31.38	2
R1-10	D08	20.66203	31.37	2
R1-10	D08	20.7117	31.26	2
R1-10	D08	20.76196	31.52	2
R1-10	D08	20.81197	31.6	2
R1-10	D08	20.86185	31.4	2
R1-10	D08	20.91199	31.52	2
R1-10	D08	20.96203	31.64	2
R1-10	D08	21.01185	31.36	2
R1-10	D08	21.06164	31.61	2
R1-10	D08	21.11192	31.55	2
R1-10	D08	21.16171	31.58	2
R1-10	D08	21.21194	31.74	2
R1-10	D08	21.26222	31.65	2
R1-10	D08	21.31198	31.67	2
R1-10	D08	21.36176	31.84	2
R1-10	D08	21.41222	31.71	2
R1-10	D08	21.46185	31.55	2
R1-10	D08	21.51175	31.72	2
R1-10	D08	21.56219	31.64	2
R1-10	D08	21.61208	31.78	2
R1-10	D08	21.66191	31.75	2
R1-10	D08	21.71186	31.96	2
R1-10	D08	21.76167	31.82	2
R1-10	D08	21.81212	31.78	2
R1-10	D08	21.86207	31.78	2
R1-10	D08	21.91196	31.89	2
R1-10	D08	21.96166	31.81	2
R1-10	D08	22.01227	31.82	2
R1-10	D08	22.06203	31.88	2
R1-10	D08	22.11244	31.92	2
R1-10	D08	22.16179	31.84	2
R1-10	D08	22.212	31.93	2
R1-10	D08	22.26201	31.95	2
R1-10	D08	22.31192	31.84	2
R1-10	D08	22.36182	32.02	2
R1-10	D08	22.41219	31.85	2
R1-10	D08	22.46197	32.03	2
R1-10	D08	22.51215	32.15	2
R1-10	D08	22.56242	31.98	2
R1-10	D08	22.612	32.07	2
R1-10	D08	22.66204	31.98	2
R1-10	D08	22.71272	32.13	2
R1-10	D08	22.76214	32.03	2
R1-10	D08	22.81235	32.22	2
R1-10	D08	22.86234	32.09	2
R1-10	D08	22.91219	32.23	2
R1-10	D08	22.96243	32.06	2
R1-10	D08	23.01229	32.12	2
R1-10	D08	23.06214	32.1	2
R1-10	D08	23.11231	32.16	2
R1-10	D08	23.16238	32.15	2
R1-10	D08	23.21206	32.23	2
R1-10	D08	23.26223	32.24	2
R1-10	D08	23.31213	32.3	2
R1-10	D08	23.36244	32.22	2
R1-10	D08	23.41243	32.27	2
R1-10	D08	23.46223	32.4	2
R1-10	D08	23.51215	32.33	2
R1-10	D08	23.56247	32.29	2
R1-10	D08	23.61241	32.3	2
R1-10	D08	23.66229	32.47	2
R1-10	D08	23.71258	32.34	2
R1-10	D08	23.76219	32.7	2
R1-10	D08	23.8121	32.4	2
R1-10	D08	23.86228	32.5	2
R1-10	D08	23.91245	32.43	2
R1-10	D08	23.96213	32.4	2
R1-10	D08	24.01221	32.61	2
R1-10	D08	24.06216	32.58	2
R1-10	D08	24.11261	32.61	2
R1-10	D08	24.16257	32.64	2
R1-10	D08	24.21263	32.54	2
R1-10	D08	24.26255	32.67	2
R1-10	D08	24.31231	32.55	2
R1-10	D08	24.36248	32.71	2
R1-10	D08	24.41243	32.68	2
R1-10	D08	24.46263	32.79	2
R1-10	D08	24.51261	32.79	2
R1-10	D08	24.56262	32.82	2
R1-10	D08	24.61294	32.7	2
R1-10	D08	24.66282	32.78	2
R1-10	D08	24.7125	32.89	2
R1-10	D08	24.76292	32.91	2
R1-10	D08	24.81242	32.87	2
R1-10	D08	24.86243	32.92	2
R1-10	D08	24.91236	32.84	2
R1-10	D08	24.96251	33.01	2
R1-10	D08	25.01257	32.95	2
R1-10	D08	25.06262	32.94	2
R1-10	D08	25.11219	33.05	2
R1-10	D08	25.16286	33.1	2
R1-10	D08	25.21266	33.08	2
R1-10	D08	25.26258	32.98	2
R1-10	D08	25.3126	33.13	2
R1-10	D08	25.36229	32.96	2
R1-10	D08	25.41286	33.03	2
R1-10	D08	25.46257	33.15	2
R1-10	D08	25.51267	33.13	2
R1-10	D08	25.56311	32.98	2
R1-10	D08	25.61284	33.22	2
R1-10	D08	25.66258	33.36	2
R1-10	D08	25.71304	33.05	2
R1-10	D08	25.76275	33.27	2
R1-10	D08	25.81259	33.37	2
R1-10	D08	25.86287	33.26	2
R1-10	D08	25.91249	33.08	2
R1-10	D08	25.96305	33.43	2
R1-10	D08	26.0126	33.26	2
R1-10	D08	26.0628	33.2	2
R1-10	D08	26.11283	33.42	2
R1-10	D08	26.16263	33.29	2
R1-10	D08	26.21273	33.44	2
R1-10	D08	26.2628	33.43	2
R1-10	D08	26.31283	33.56	2
R1-10	D08	26.36276	33.44	2
R1-10	D08	26.41282	33.53	2
R1-10	D08	26.46281	33.58	2
R1-10	D08	26.51288	33.58	2
R1-10	D08	26.56276	33.47	2
R1-10	D08	26.61299	33.53	2
R1-10	D08	26.66313	33.3	2
R1-10	D08	26.71311	33.6	2
R1-10	D08	26.76313	33.68	2
R1-10	D08	26.81286	33.7	2
R1-10	D08	26.86288	33.71	2
R1-10	D08	26.91304	33.6	2
R1-10	D08	26.96276	33.42	2
R1-10	D08	27.01319	33.53	2
R1-10	D08	27.06286	33.57	2
R1-10	D08	27.11274	33.78	2
R1-10	D08	27.16283	33.64	2
R1-10	D08	27.21315	33.67	2
R1-10	D08	27.26289	33.77	2
R1-10	D08	27.31298	33.73	2
R1-10	D08	27.36328	33.63	2
R1-10	D08	27.41321	33.71	2
R1-10	D08	27.46298	33.75	2
R1-10	D08	27.51291	33.8	2
R1-10	D08	27.56299	33.8	2
R1-10	D08	27.61305	33.87	2
R1-10	D08	27.66338	33.82	2
R1-10	D08	27.71304	33.66	2
R1-10	D08	27.7628	33.82	2
R1-10	D08	27.81301	33.8	2
R1-10	D08	27.86308	33.88	2
R1-10	D08	27.91314	33.7	2
R1-10	D08	27.96296	33.85	2
R1-10	D08	28.01323	33.88	2
R1-10	D08	28.06314	33.92	2
R1-10	D08	28.11343	33.88	2
R1-10	D08	28.16297	33.84	2
R1-10	D08	28.21333	33.91	2
R1-10	D08	28.26307	33.9	2
R1-10	D08	28.31309	33.98	2
R1-10	D08	28.36317	33.92	2
R1-10	D08	28.41321	33.9	2
R1-10	D08	28.46317	33.91	2
R1-10	D08	28.51297	33.94	2
R1-10	D08	28.56319	34.01	2
R1-10	D08	28.61357	34.04	2
R1-10	D08	28.66356	33.91	2
R1-10	D08	28.71328	34.01	2
R1-10	D08	28.76327	33.92	2
R1-10	D08	28.81332	33.85	2
R1-10	D08	28.86342	34.09	2
R1-10	D08	28.91347	34.09	2
R1-10	D08	28.96326	34.13	2
R1-10	D08	29.01352	34.13	2
R1-10	D08	29.0635	34.12	2
R1-10	D08	29.11343	34.04	2
R1-10	D08	29.16322	34.25	2
R1-10	D08	29.21325	34.06	2
R1-10	D08	29.2635	34.13	2
R1-10	D08	29.31323	34.11	2
R1-10	D08	29.3634	34.11	2
R1-10	D08	29.41339	34.19	2
R1-10	D08	29.46353	34.26	2
R1-10	D08	29.51362	34.23	2
R1-10	D08	29.56335	34.21	2
R1-10	D08	29.61334	34.11	2
R1-10	D08	29.66325	34.12	2
R1-10	D08	29.71346	34.25	2
R1-10	D08	29.76343	34.26	2
R1-10	D08	29.81333	34.26	2
R1-10	D08	29.86343	34.3	2
R1-10	D08	29.91356	34.36	2
R1-10	D08	29.96323	34.39	2
R1-10	D08	30.01336	34.42	2
R1-10	D08	30.06347	34.23	2
R1-10	D08	30.11354	34.35	2
R1-10	D08	30.16361	34.33	2
R1-10	D08	30.21377	34.49	2
R1-10	D08	30.2639	34.43	2
R1-10	D08	30.31345	34.35	2
R1-10	D08	30.36354	34.28	2
R1-10	D08	30.41375	34.46	2
R1-10	D08	30.46364	34.4	2
R1-10	D08	30.5139	34.53	2
R1-10	D08	30.56364	34.52	2
R1-10	D08	30.61358	34.49	2
R1-10	D08	30.66381	34.46	2
R1-10	D08	30.71369	34.5	2
R1-10	D08	30.76348	34.71	2
R1-10	D08	30.81338	34.57	2
R1-10	D08	30.86385	34.63	2
R1-10	D08	30.914	34.74	2
R1-10	D08	30.96407	34.71	2
R1-10	D08	31.014	34.63	2
R1-10	D08	31.06379	34.78	2
R1-10	D08	31.11405	34.77	2
R1-10	D08	31.16385	34.7	2
R1-10	D08	31.21382	34.84	2
R1-10	D08	31.26386	34.77	2
R1-10	D08	31.31377	34.8	2
R1-10	D08	31.36353	34.83	2
R1-10	D08	31.41402	34.97	2
R1-10	D08	31.46396	34.85	2
R1-10	D08	31.51406	35.01	2
R1-10	D08	31.56407	34.88	2
R1-10	D08	31.61366	35.07	2
R1-10	D08	31.66379	34.83	2
R1-10	D08	31.71392	34.95	2
R1-10	D08	31.76382	35	2
R1-10	D08	31.81393	35.08	2
R1-10	D08	31.86411	35.09	2
R1-10	D08	31.91395	35.15	2
R1-10	D08	31.96418	35.09	2
R1-10	D08	32.01402	35.08	2
R1-10	D08	32.06393	35.18	2
R1-10	D08	32.1139	35.01	2
R1-10	D08	32.16375	35.16	2
R1-10	D08	32.21389	35.31	2
R1-10	D08	32.26443	35.25	2
R1-10	D08	32.31424	35.24	2
R1-10	D08	32.36405	35.26	2
R1-10	D08	32.41431	35.25	2
R1-10	D08	32.4643	35.35	2
R1-10	D08	32.51428	35.29	2
R1-10	D08	32.56435	35.39	2
R1-10	D08	32.61395	35.33	2
R1-10	D08	32.6641	35.49	2
R1-10	D08	32.71395	35.42	2
R1-10	D08	32.76401	35.43	2
R1-10	D08	32.81385	35.56	2
R1-10	D08	32.86408	35.5	2
R1-10	D08	32.91413	35.6	2
R1-10	D08	32.96446	35.56	2
R1-10	D08	33.01362	35.77	2
R1-10	D08	33.06432	35.63	2
R1-10	D08	33.11424	35.69	2
R1-10	D08	33.16418	35.81	2
R1-10	D08	33.21455	35.9	2
R1-10	D08	33.2643	36	2
R1-10	D08	33.31424	35.88	2
R1-10	D08	33.36397	35.98	2
R1-10	D08	33.41429	36.01	2
R1-10	D08	33.46417	36	2
R1-10	D08	33.51423	36.05	2
R1-10	D08	33.56402	36.12	2
R1-10	D08	33.61423	36.1	2
R1-10	D08	33.66447	36.29	2
R1-10	D08	33.71408	36.21	2
R1-10	D08	33.76427	36.39	2
R1-10	D08	33.81447	36.31	2
R1-10	D08	33.86425	36.38	2
R1-10	D08	33.91451	36.53	2
R1-10	D08	33.96396	36.56	2
R1-10	D08	34.01441	36.66	2
R1-10	D08	34.06441	36.59	2
R1-10	D08	34.11429	36.48	2
R1-10	D08	34.1642	36.74	2
R1-10	D08	34.21434	36.86	2
R1-10	D08	34.26434	36.8	2
R1-10	D08	34.31402	36.87	2
R1-10	D08	34.36456	36.89	2
R1-10	D08	34.41455	36.91	2
R1-10	D08	34.46465	37.06	2
R1-10	D08	34.51604	37.08	2
R1-10	D08	34.56514	37.06	2
R1-10	D08	34.61432	37.06	2
R1-10	D08	34.66443	37.17	2
R1-10	D08	34.71435	37.24	2
R1-10	D08	34.76499	37.21	2
R1-10	D08	34.81456	37.34	2
R1-10	D08	34.86457	37.35	2
R1-10	D08	34.91439	37.41	2
R1-10	D08	34.96444	37.55	2
R1-10	D08	35.01464	37.51	2
R1-10	D08	35.06497	37.55	2
R1-10	D08	35.11442	37.65	2
R1-10	D08	35.16462	37.55	2
R1-10	D08	35.21462	37.77	2
R1-10	D08	35.26447	37.73	2
R1-10	D08	35.31459	37.75	2
R1-10	D08	35.36465	37.8	2
R1-10	D08	35.41503	37.83	2
R1-10	D08	35.46456	38	2
R1-10	D08	35.51474	38.01	2
R1-10	D08	35.56479	37.97	2
R1-10	D08	35.61506	38.13	2
R1-10	D08	35.66439	38.16	2
R1-10	D08	35.71464	38.13	2
R1-10	D08	35.76466	38.33	2
R1-10	D08	35.81517	38.27	2
R1-10	D08	35.8657	38.31	2
R1-10	D08	35.91556	38.41	2
R1-10	D08	35.96501	38.41	2
R1-10	D08	36.01484	38.58	2
R1-10	D08	36.06494	38.61	2
R1-10	D08	36.11464	38.66	2
R1-10	D08	36.16465	38.51	2
R1-10	D08	36.21461	38.78	2
R1-10	D08	36.26497	38.76	2
R1-10	D08	36.31463	38.61	2
R1-10	D08	36.36508	38.8	2
R1-10	D08	36.41488	38.85	2
R1-10	D08	36.46465	38.95	2
R1-10	D08	36.51438	38.99	2
R1-10	D08	36.56501	39.06	2
R1-10	D08	36.61504	39.17	2
R1-10	D08	36.66477	39.13	2
R1-10	D08	36.71503	39.1	2
R1-10	D08	36.7648	39.33	2
R1-10	D08	36.81519	39.23	2
R1-10	D08	36.86463	39.38	2
R1-10	D08	36.91477	39.34	2
R1-10	D08	36.96473	39.61	2
R1-10	D08	37.01505	39.62	2
R1-10	D08	37.06479	39.59	2
R1-10	D08	37.115	39.67	2
R1-10	D08	37.16486	39.64	2
R1-10	D08	37.21497	39.88	2
R1-10	D08	37.26503	39.95	2
R1-10	D08	37.31505	39.99	2
R1-10	D08	37.36536	39.88	2
R1-10	D08	37.41502	40.03	2
R1-10	D08	37.4651	40	2
R1-10	D08	37.51509	40.12	2
R1-10	D08	37.56488	40.2	2
R1-10	D08	37.61506	40.29	2
R1-10	D08	37.66481	40.31	2
R1-10	D08	37.71503	40.43	2
R1-10	D08	37.76502	40.44	2
R1-10	D08	37.81528	40.39	2
R1-10	D08	37.86491	40.58	2
R1-10	D08	37.91516	40.58	2
R1-10	D08	37.96677	40.81	2
R1-10	D08	38.01499	40.51	2
R1-10	D08	38.06532	40.78	2
R1-10	D08	38.11518	40.89	2
R1-10	D08	38.16526	40.94	2
R1-10	D08	38.21499	40.95	2
R1-10	D08	38.26474	40.95	2
R1-10	D08	38.31515	41.13	2
R1-10	D08	38.36515	41.2	2
R1-10	D08	38.41531	41.23	2
R1-10	D08	38.4651	41.18	2
R1-10	D08	38.51513	41.27	2
R1-10	D08	38.56511	41.54	2
R1-10	D08	38.61541	41.56	2
R1-10	D08	38.66529	41.54	2
R1-10	D08	38.71659	41.6	2
R1-10	D08	38.76507	41.64	2
R1-10	D08	38.81542	41.68	2
R1-10	D08	38.8652	41.82	2
R1-10	D08	38.91548	41.89	2
R1-10	D08	38.96516	41.95	2
R1-10	D08	39.01532	41.95	2
R1-10	D08	39.06578	42.05	2
R1-10	D08	39.11523	42.13	2
R1-10	D08	39.16557	42.21	2
R1-10	D08	39.21513	42.33	2
R1-10	D08	39.26548	42.26	2
R1-10	D08	39.31548	42.53	2
R1-10	D08	39.36577	42.56	2
R1-10	D08	39.41518	42.66	2
R1-10	D08	39.4655	42.76	2
R1-10	D08	39.5154	42.63	2
R1-10	D08	39.56538	42.64	2
R1-10	D08	39.61646	42.84	2
R1-10	D08	39.66586	42.73	2
R1-10	D08	39.71556	43.01	2
R1-10	D08	39.76563	42.95	2
R1-10	D08	39.81542	42.98	2
R1-10	D08	39.86545	43.04	2
R1-10	D08	39.91574	43.18	2
R1-10	D08	39.96553	43.26	2
R1-10	D08	40.0153	43.32	2
R1-10	D08	40.06527	43.35	2
R1-10	D08	40.11535	43.49	2
R1-10	D08	40.16583	43.43	2
R1-10	D08	40.21524	43.55	2
R1-10	D08	40.26604	43.77	2
R1-10	D08	40.3161	43.74	2
R1-10	D08	40.36543	43.71	2
R1-10	D08	40.41591	43.91	2
R1-10	D08	40.46558	43.98	2
R1-10	D08	40.51581	43.95	2
R1-10	D08	40.56577	44.05	2
R1-10	D08	40.61572	44.1	2
R1-10	D08	40.66566	44.26	2
R1-10	D08	40.71556	44.35	2
R1-10	D08	40.76659	44.42	2
R1-10	D08	40.81598	44.5	2
R1-10	D08	40.86562	44.5	2
R1-10	D08	40.91581	44.53	2
R1-10	D08	40.96572	44.63	2
R1-10	D08	41.01556	44.62	2
R1-10	D08	41.0661	44.84	2
R1-10	D08	41.1166	44.94	2
R1-10	D08	41.16607	44.87	2
R1-10	D08	41.21577	45	2
R1-10	D08	41.26582	45.11	2
R1-10	D08	41.31599	45.18	2
R1-10	D08	41.36578	45.17	2
R1-10	D08	41.41569	45.18	2
R1-10	D08	41.46591	45.35	2
R1-10	D08	41.51553	45.27	2
R1-10	D08	41.56568	45.39	2
R1-10	D08	41.61576	45.61	2
R1-10	D08	41.66617	45.49	2
R1-10	D08	41.7161	45.53	2
R1-10	D08	41.76569	45.56	2
R1-10	D08	41.81625	45.73	2
R1-10	D08	41.86624	45.89	2
R1-10	D08	41.91611	45.94	2
R1-10	D08	41.96579	46.07	2
R1-10	D08	42.01568	46	2
R1-10	D08	42.06602	46.07	2
R1-10	D08	42.11578	46.35	2
R1-10	D08	42.16601	46.11	2
R1-10	D08	42.21588	46.24	2
R1-10	D08	42.26598	46.3	2
R1-10	D08	42.31594	46.42	2
R1-10	D08	42.36589	46.41	2
R1-10	D08	42.41629	46.47	2
R1-10	D08	42.46587	46.41	2
R1-10	D08	42.51593	46.44	2
R1-10	D08	42.56583	46.59	2
R1-10	D08	42.61599	46.78	2
R1-10	D08	42.66593	46.79	2
R1-10	D08	42.71601	46.72	2
R1-10	D08	42.76623	46.9	2
R1-10	D08	42.8159	46.8	2
R1-10	D08	42.86587	46.95	2
R1-10	D08	42.91634	47.03	2
R1-10	D08	42.96611	47.24	2
R1-10	D08	43.01627	47.2	2
R1-10	D08	43.06595	47.24	2
R1-10	D08	43.11632	47.19	2
R1-10	D08	43.16594	47.28	2
R1-10	D08	43.21585	47.48	2
R1-10	D08	43.26603	47.54	2
R1-10	D08	43.31607	47.59	2
R1-10	D08	43.36612	47.69	2
R1-10	D08	43.41671	47.74	2
R1-10	D08	43.4662	47.65	2
R1-10	D08	43.51609	47.88	2
R1-10	D08	43.56638	48.05	2
R1-10	D08	43.6161	47.98	2
R1-10	D08	43.66601	47.81	2
R1-10	D08	43.71616	47.93	2
R1-10	D08	43.76636	48.12	2
R1-10	D08	43.81617	48.26	2
R1-10	D08	43.86603	48.22	2
R1-10	D08	43.91664	48.22	2
R1-10	D08	43.96634	48.43	2
R1-10	D08	44.01598	48.29	2
R1-10	D08	44.06612	48.43	2
R1-10	D08	44.11648	48.55	2
R1-10	D08	44.16665	48.68	2
R1-10	D08	44.21626	48.72	2
R1-10	D08	44.26647	48.64	2
R1-10	D08	44.316	48.6	2
R1-10	D08	44.36633	48.77	2
R1-10	D08	44.41615	48.88	2
R1-10	D08	44.46601	48.77	2
R1-10	D08	44.51664	48.91	2
R1-10	D08	44.56628	48.84	2
R1-10	D08	44.61657	48.93	2
R1-10	D08	44.66611	49.13	2
R1-10	D08	44.71651	49.1	2
R1-10	D08	44.76634	49.1	2
R1-10	D08	44.81648	49.26	2
R1-10	D08	44.86623	49.17	2
R1-10	D08	44.91666	49.46	2
R1-10	D08	44.96621	49.39	2
R1-10	D08	45.01642	49.49	2
R1-10	D08	45.06671	49.4	2
R1-10	D08	45.11672	49.49	2
R1-10	D08	45.16679	49.57	2
R1-10	D08	45.21632	49.57	2
R1-10	D08	45.26646	49.87	2
R1-10	D08	45.31663	49.8	2
R1-10	D08	45.36666	49.82	2
R1-10	D08	45.41638	49.75	2
R1-10	D08	45.46647	49.89	2
R1-10	D08	45.5165	50.02	2
R1-10	D08	45.56674	50.01	2
R1-10	D08	45.61692	50.13	2
R1-10	D08	45.66693	50.13	2
R1-10	D08	45.71658	50.15	2
R1-10	D08	45.76672	50.13	2
R1-10	D08	45.81678	50.39	2
R1-10	D08	45.86664	50.37	2
R1-10	D08	45.91656	50.4	2
R1-10	D08	45.96664	50.32	2
R1-10	D08	46.01669	50.49	2
R1-10	D08	46.06758	50.49	2
R1-10	D08	46.11678	50.66	2
R1-10	D08	46.16685	50.7	2
R1-10	D08	46.21672	50.84	2
R1-10	D08	46.26664	50.85	2
R1-10	D08	46.31666	50.9	2
R1-10	D08	46.3667	50.83	2
R1-10	D08	46.41665	50.97	2
R1-10	D08	46.467	50.94	2
R1-10	D08	46.51671	51.07	2
R1-10	D08	46.56712	50.91	2
R1-10	D08	46.61678	51.05	2
R1-10	D08	46.66716	51.14	2
R1-10	D08	46.71685	51.23	2
R1-10	D08	46.76644	51.23	2
R1-10	D08	46.81703	51.26	2
R1-10	D08	46.86694	51.4	2
R1-10	D08	46.91697	51.4	2
R1-10	D08	46.96698	51.42	2
R1-10	D08	47.01694	51.42	2
R1-10	D08	47.0671	51.52	2
R1-10	D08	47.11671	51.47	2
R1-10	D08	47.1671	51.39	2
R1-10	D08	47.21718	51.69	2
R1-10	D08	47.26698	51.54	2
R1-10	D08	47.31711	51.84	2
R1-10	D08	47.3669	51.74	2
R1-10	D08	47.41685	51.67	2
R1-10	D08	47.46687	51.54	2
R1-10	D08	47.5181	51.77	2
R1-10	D08	47.56698	51.77	2
R1-10	D08	47.61674	51.78	2
R1-10	D08	47.66708	51.73	2
R1-10	D08	47.71703	51.77	2
R1-10	D08	47.76707	52.04	2
R1-10	D08	47.81688	52.1	2
R1-10	D08	47.86678	52	2
R1-10	D08	47.91704	51.87	2
R1-10	D08	47.96699	52.12	2
R1-10	D08	48.01687	52.05	2
R1-10	D08	48.06695	52.19	2
R1-10	D08	48.11702	52.17	2
R1-10	D08	48.16692	52.26	2
