# Supplementary material for: Natural genetic variation impacts expression levels of coding, non-coding, and antisense transcripts in fission yeast
Source: Mol Syst Biol. 2014 Nov 28;10(11):764. doi: 10.15252/msb.20145123 (PMC4299605; doi:10.15252/msb.20145123)
Supplement: Supplementary file 2 — Supplementary Dataset S1 [file msb0010-0764-sd2.zip › Dataset S1/datasetS1/R1-11_std_raw.txt]

Strain	well	time	measure	interval
R1-11	A01	0.01196	15.78	1
R1-11	A01	0.06255	15.8	1
R1-11	A01	0.11205	15.72	1
R1-11	A01	0.16207	15.87	1
R1-11	A01	0.21255	15.98	1
R1-11	A01	0.26218	15.84	1
R1-11	A01	0.31236	15.81	1
R1-11	A01	0.3625	16.03	1
R1-11	A01	0.41214	15.94	1
R1-11	A01	0.46259	16.1	1
R1-11	A01	0.51296	16.01	1
R1-11	A01	0.56264	15.88	1
R1-11	A01	0.61276	15.68	1
R1-11	A01	0.6628	15.85	1
R1-11	A01	0.71314	15.91	1
R1-11	A01	0.76332	15.96	1
R1-11	A01	0.81331	16	1
R1-11	A01	0.86345	15.97	1
R1-11	A01	0.91334	16.16	1
R1-11	A01	0.96369	15.97	1
R1-11	A01	1.01344	16.01	1
R1-11	A01	1.06373	16.16	1
R1-11	A01	1.11392	16.1	1
R1-11	A01	1.16378	16.03	1
R1-11	A01	1.21398	16.29	1
R1-11	A01	1.26433	16.2	1
R1-11	A01	1.3139	16.32	1
R1-11	A01	1.36406	16.41	1
R1-11	A01	1.41421	16.07	1
R1-11	A01	1.46411	16.14	1
R1-11	A01	1.51467	16.1	1
R1-11	A01	1.56445	16.16	1
R1-11	A01	1.61484	16.28	1
R1-11	A01	1.66462	16.09	1
R1-11	A01	1.71458	16.03	1
R1-11	A01	1.76464	16.33	1
R1-11	A01	1.81508	16.54	1
R1-11	A01	1.86505	16.07	1
R1-11	A01	1.91511	16.12	1
R1-11	A01	1.9653	16.26	1
R1-11	A01	2.01547	16.41	1
R1-11	A01	2.06549	16.28	1
R1-11	A01	2.11575	16.42	1
R1-11	A01	2.16589	16.63	1
R1-11	A01	2.21568	16.83	1
R1-11	A01	2.26615	16.42	1
R1-11	A01	2.31606	16.39	1
R1-11	A01	2.36614	16.51	1
R1-11	A01	2.41579	16.49	1
R1-11	A01	2.46638	16.49	1
R1-11	A01	2.51641	16.51	1
R1-11	A01	2.56637	16.55	1
R1-11	A01	2.61632	16.45	1
R1-11	A01	2.6668	16.74	1
R1-11	A01	2.71657	16.61	1
R1-11	A01	2.76692	16.76	1
R1-11	A01	2.81683	16.83	1
R1-11	A01	2.86685	16.71	1
R1-11	A01	2.91687	16.6	1
R1-11	A01	2.96703	16.93	1
R1-11	A01	3.01743	16.7	1
R1-11	A01	3.06712	16.9	1
R1-11	A01	3.11753	16.77	1
R1-11	A01	3.16759	16.98	1
R1-11	A01	3.21724	16.89	1
R1-11	A01	3.26753	16.76	1
R1-11	A01	3.31809	16.83	1
R1-11	A01	3.36799	16.92	1
R1-11	A01	3.41827	16.96	1
R1-11	A01	3.46798	16.79	1
R1-11	A01	3.5177	16.95	1
R1-11	A01	3.56799	16.77	1
R1-11	A01	3.6181	16.74	1
R1-11	A01	3.66818	17.06	1
R1-11	A01	3.71829	16.95	1
R1-11	A01	3.76846	16.96	1
R1-11	A01	3.81863	16.98	1
R1-11	A01	3.86884	17.01	1
R1-11	A01	3.9189	17.02	1
R1-11	A01	3.96896	16.82	1
R1-11	A01	4.01857	17.12	1
R1-11	A01	4.06894	17.11	1
R1-11	A01	4.11925	17.01	1
R1-11	A01	4.16921	17.19	1
R1-11	A01	4.21938	17.27	1
R1-11	A01	4.26938	17.12	1
R1-11	A01	4.31942	17.11	1
R1-11	A01	4.36988	17.18	1
R1-11	A01	4.41956	17.3	1
R1-11	A01	4.46966	17.19	1
R1-11	A01	4.52008	17.06	1
R1-11	A01	4.56983	17.19	1
R1-11	A01	4.62013	17.24	1
R1-11	A01	4.67002	17.22	1
R1-11	A01	4.72005	17.25	1
R1-11	A01	4.77007	17.38	1
R1-11	A01	4.82064	17.49	1
R1-11	A01	4.87026	17.44	1
R1-11	A01	4.92032	17.4	1
R1-11	A01	4.97069	17.41	1
R1-11	A01	5.02114	17.6	1
R1-11	A01	5.07062	17.53	1
R1-11	A01	5.12117	17.53	1
R1-11	A01	5.17105	17.47	1
R1-11	A01	5.22089	17.69	1
R1-11	A01	5.27123	17.47	1
R1-11	A01	5.32119	17.6	1
R1-11	A01	5.37134	17.69	1
R1-11	A01	5.42135	17.41	1
R1-11	A01	5.47174	17.82	1
R1-11	A01	5.52161	17.87	1
R1-11	A01	5.57185	17.56	1
R1-11	A01	5.62176	17.5	1
R1-11	A01	5.67213	17.68	1
R1-11	A01	5.72199	17.63	1
R1-11	A01	5.77203	17.68	1
R1-11	A01	5.82235	17.85	1
R1-11	A01	5.87219	17.68	1
R1-11	A01	5.92205	17.7	1
R1-11	A01	5.97274	17.78	1
R1-11	A01	6.02244	17.94	1
R1-11	A01	6.07257	17.78	1
R1-11	A01	6.12246	18.05	1
R1-11	A01	6.1726	18.17	1
R1-11	A01	6.22307	17.98	1
R1-11	A01	6.27339	18.22	1
R1-11	A01	6.32321	18.26	1
R1-11	A01	6.37283	18.24	1
R1-11	A01	6.42323	18.23	1
R1-11	A01	6.47323	18.35	1
R1-11	A01	6.5236	18.19	1
R1-11	A01	6.57337	18.17	1
R1-11	A01	6.62366	18.36	1
R1-11	A01	6.67385	18.49	1
R1-11	A01	6.72372	18.27	1
R1-11	A01	6.77407	18.39	1
R1-11	A01	6.82404	18.57	1
R1-11	A01	6.87402	18.38	1
R1-11	A01	6.92383	18.43	1
R1-11	A01	6.97429	18.48	1
R1-11	A01	7.02406	18.61	1
R1-11	A01	7.07451	18.7	1
R1-11	A01	7.12438	18.78	1
R1-11	A01	7.17481	18.89	1
R1-11	A01	7.22476	18.83	1
R1-11	A01	7.27516	18.92	1
R1-11	A01	7.32515	19.16	1
R1-11	A01	7.37499	19.24	1
R1-11	A01	7.42538	19.35	1
R1-11	A01	7.47486	19.26	1
R1-11	A01	7.52521	19.19	1
R1-11	A01	7.57522	19.28	1
R1-11	A01	7.62523	19.5	1
R1-11	A01	7.67529	19.44	1
R1-11	A01	7.72574	19.57	1
R1-11	A01	7.7757	19.6	1
R1-11	A01	7.82603	19.66	1
R1-11	A01	7.87589	19.64	1
R1-11	A01	7.92601	19.78	1
R1-11	A01	7.97631	19.82	1
R1-11	A01	8.0264	19.88	1
R1-11	A01	8.07613	19.86	1
R1-11	A01	8.12596	19.94	1
R1-11	A01	8.17597	20.15	1
R1-11	A01	8.22667	19.99	1
R1-11	A01	8.27655	19.99	1
R1-11	A01	8.32649	20.23	1
R1-11	A01	8.37674	20.29	1
R1-11	A01	8.42683	20.29	1
R1-11	A01	8.47666	20.33	1
R1-11	A01	8.52721	20.45	1
R1-11	A01	8.57777	20.43	1
R1-11	A01	8.62722	20.39	1
R1-11	A01	8.67753	20.58	1
R1-11	A01	8.72764	20.69	1
R1-11	A01	8.77811	20.72	1
R1-11	A01	8.82757	20.77	1
R1-11	A01	8.87778	20.9	1
R1-11	A01	8.92767	21.1	1
R1-11	A01	8.97763	21.07	1
R1-11	A01	9.0278	21.1	1
R1-11	A01	9.0777	21.04	1
R1-11	A01	9.12818	21.15	1
R1-11	A01	9.17815	21.06	1
R1-11	A01	9.22826	21.28	1
R1-11	A01	9.27838	21.41	1
R1-11	A01	9.32813	21.5	1
R1-11	A01	9.37844	21.5	1
R1-11	A01	9.42847	21.55	1
R1-11	A01	9.47864	21.71	1
R1-11	A01	9.52869	21.87	1
R1-11	A01	9.57905	21.92	1
R1-11	A01	9.62902	21.93	1
R1-11	A01	9.67888	22.15	1
R1-11	A01	9.7295	22.21	1
R1-11	A01	9.77903	22.34	1
R1-11	A01	9.82945	22.34	1
R1-11	A01	9.87938	22.36	1
R1-11	A01	9.92922	22.46	1
R1-11	A01	9.97918	22.5	1
R1-11	A01	10.02959	22.66	1
R1-11	A01	10.07978	22.72	1
R1-11	A01	10.37481	24.57	2
R1-11	A01	10.4241	24.69	2
R1-11	A01	10.47423	25.55	2
R1-11	A01	10.5241	25.68	2
R1-11	A01	10.57454	26.04	2
R1-11	A01	10.62459	25.81	2
R1-11	A01	10.67431	25.88	2
R1-11	A01	10.72464	26.1	2
R1-11	A01	10.77469	26.34	2
R1-11	A01	10.82477	26.38	2
R1-11	A01	10.87444	26.25	2
R1-11	A01	10.92466	26.42	2
R1-11	A01	10.97513	26.42	2
R1-11	A01	11.02507	26.54	2
R1-11	A01	11.07519	26.55	2
R1-11	A01	11.12536	26.73	2
R1-11	A01	11.17545	26.73	2
R1-11	A01	11.22523	26.7	2
R1-11	A01	11.27556	26.7	2
R1-11	A01	11.32585	26.83	2
R1-11	A01	11.37581	26.82	2
R1-11	A01	11.42586	26.9	2
R1-11	A01	11.47609	27.04	2
R1-11	A01	11.52606	27.09	2
R1-11	A01	11.57619	27.24	2
R1-11	A01	11.62607	27.36	2
R1-11	A01	11.67613	27.33	2
R1-11	A01	11.72659	27.52	2
R1-11	A01	11.77655	27.63	2
R1-11	A01	11.82651	27.56	2
R1-11	A01	11.87649	27.63	2
R1-11	A01	11.92621	27.74	2
R1-11	A01	11.97728	27.85	2
R1-11	A01	12.02693	28.06	2
R1-11	A01	12.07701	28.07	2
R1-11	A01	12.12705	28.16	2
R1-11	A01	12.17693	28.29	2
R1-11	A01	12.22712	28.16	2
R1-11	A01	12.27751	28.33	2
R1-11	A01	12.32758	28.49	2
R1-11	A01	12.37741	28.55	2
R1-11	A01	12.42735	28.57	2
R1-11	A01	12.47765	28.57	2
R1-11	A01	12.52792	28.67	2
R1-11	A01	12.57796	28.86	2
R1-11	A01	12.62784	28.96	2
R1-11	A01	12.67784	28.86	2
R1-11	A01	12.72841	28.87	2
R1-11	A01	12.77796	29.05	2
R1-11	A01	12.82836	29.08	2
R1-11	A01	12.87845	29.12	2
R1-11	A01	12.9285	29.16	2
R1-11	A01	12.97853	29.27	2
R1-11	A01	13.02831	29.35	2
R1-11	A01	13.07898	29.25	2
R1-11	A01	13.12867	29.31	2
R1-11	A01	13.1791	29.35	2
R1-11	A01	13.22883	29.5	2
R1-11	A01	13.27938	29.56	2
R1-11	A01	13.32937	29.57	2
R1-11	A01	13.37935	29.66	2
R1-11	A01	13.42908	29.69	2
R1-11	A01	13.47944	29.62	2
R1-11	A01	13.52972	29.78	2
R1-11	A01	13.57955	29.86	2
R1-11	A01	13.62981	29.92	2
R1-11	A01	13.68007	30	2
R1-11	A01	13.72956	29.95	2
R1-11	A01	13.78018	29.95	2
R1-11	A01	13.83008	30.16	2
R1-11	A01	13.88006	30.11	2
R1-11	A01	13.93023	30.13	2
R1-11	A01	13.98026	30.23	2
R1-11	A01	14.03003	30.3	2
R1-11	A01	14.08056	30.21	2
R1-11	A01	14.1308	30.37	2
R1-11	A01	14.18032	30.46	2
R1-11	A01	14.23032	30.23	2
R1-11	A01	14.28079	30.62	2
R1-11	A01	14.33066	30.55	2
R1-11	A01	14.38119	30.72	2
R1-11	A01	14.43103	30.62	2
R1-11	A01	14.48101	30.75	2
R1-11	A01	14.53119	30.8	2
R1-11	A01	14.58128	30.99	2
R1-11	A01	14.63163	30.86	2
R1-11	A01	14.68151	31.09	2
R1-11	A01	14.73172	30.97	2
R1-11	A01	14.78174	30.88	2
R1-11	A01	14.83183	31.07	2
R1-11	A01	14.88181	31.05	2
R1-11	A01	14.93229	31.16	2
R1-11	A01	14.98215	31.41	2
R1-11	A01	15.03196	31.23	2
R1-11	A01	15.08206	31.4	2
R1-11	A01	15.13268	31.18	2
R1-11	A01	15.18228	31.45	2
R1-11	A01	15.2325	31.45	2
R1-11	A01	15.28261	31.51	2
R1-11	A01	15.33228	31.56	2
R1-11	A01	15.3827	31.61	2
R1-11	A01	15.4327	31.57	2
R1-11	A01	15.48276	31.7	2
R1-11	A01	15.53324	31.74	2
R1-11	A01	15.58296	31.82	2
R1-11	A01	15.63297	31.89	2
R1-11	A01	15.68347	31.98	2
R1-11	A01	15.73347	31.76	2
R1-11	A01	15.78342	31.93	2
R1-11	A01	15.83378	31.93	2
R1-11	A01	15.88357	32.12	2
R1-11	A01	15.9339	32.04	2
R1-11	A01	15.98381	32.21	2
R1-11	A01	16.03383	32.26	2
R1-11	A01	16.08419	32.3	2
R1-11	A01	16.13382	32.4	2
R1-11	A01	16.18404	32.3	2
R1-11	A01	16.23404	32.44	2
R1-11	A01	16.28409	32.36	2
R1-11	A01	16.3344	32.49	2
R1-11	A01	16.38426	32.46	2
R1-11	A01	16.43433	32.61	2
R1-11	A01	16.4848	32.68	2
R1-11	A01	16.53455	32.5	2
R1-11	A01	16.58474	32.69	2
R1-11	A01	16.63508	32.75	2
R1-11	A01	16.68525	32.68	2
R1-11	A01	16.73516	32.85	2
R1-11	A01	16.78542	33	2
R1-11	A01	16.83542	32.93	2
R1-11	A01	16.88531	33	2
R1-11	A01	16.93562	33.14	2
R1-11	A01	16.98556	33.12	2
R1-11	A01	17.03584	33.12	2
R1-11	A01	17.08591	33.19	2
R1-11	A01	17.13549	33.29	2
R1-11	A01	17.18595	33.17	2
R1-11	A01	17.23605	33.2	2
R1-11	A01	17.28628	33.33	2
R1-11	A01	17.33605	33.28	2
R1-11	A01	17.3862	33.38	2
R1-11	A01	17.43618	33.49	2
R1-11	A01	17.48612	33.55	2
R1-11	A01	17.53646	33.47	2
R1-11	A01	17.58674	33.48	2
R1-11	A01	17.63694	33.64	2
R1-11	A01	17.68676	33.55	2
R1-11	A01	17.73706	33.71	2
R1-11	A01	17.78707	33.71	2
R1-11	A01	17.83684	33.74	2
R1-11	A01	17.88722	33.7	2
R1-11	A01	17.93724	33.83	2
R1-11	A01	17.98717	34	2
R1-11	A01	18.03734	33.73	2
R1-11	A01	18.08773	33.92	2
R1-11	A01	18.13791	33.87	2
R1-11	A01	18.18774	34	2
R1-11	A01	18.23794	34.03	2
R1-11	A01	18.28762	33.98	2
R1-11	A01	18.3378	34.18	2
R1-11	A01	18.38816	34.15	2
R1-11	A01	18.4384	34.17	2
R1-11	A01	18.48844	34.24	2
R1-11	A01	18.5384	34.18	2
R1-11	A01	18.58819	34.27	2
R1-11	A01	18.63848	34.24	2
R1-11	A01	18.68875	34.19	2
R1-11	A01	18.73885	34.31	2
R1-11	A01	18.78865	34.33	2
R1-11	A01	18.83889	34.37	2
R1-11	A01	18.88906	34.47	2
R1-11	A01	18.93923	34.37	2
R1-11	A01	18.98899	34.4	2
R1-11	A01	19.03921	34.5	2
R1-11	A01	19.08928	34.46	2
R1-11	A01	19.13979	34.54	2
R1-11	A01	19.18919	34.5	2
R1-11	A01	19.23937	34.54	2
R1-11	A01	19.28969	34.54	2
R1-11	A01	19.33941	34.6	2
R1-11	A01	19.38985	34.66	2
R1-11	A01	19.44007	34.63	2
R1-11	A01	19.48994	34.73	2
R1-11	A01	19.53974	34.75	2
R1-11	A01	19.59007	34.79	2
R1-11	A01	19.63997	34.84	2
R1-11	A01	19.69005	34.78	2
R1-11	A01	19.74027	34.79	2
R1-11	A01	19.79063	34.88	2
R1-11	A01	19.84048	34.97	2
R1-11	A01	19.8908	34.89	2
R1-11	A01	19.94062	34.95	2
R1-11	A01	19.99057	34.98	2
R1-11	A01	20.04103	34.89	2
R1-11	A01	20.09093	34.97	2
R1-11	A01	20.14108	35.11	2
R1-11	A01	20.19112	35.16	2
R1-11	A01	20.24118	35.26	2
R1-11	A01	20.29137	35.16	2
R1-11	A01	20.3415	35.16	2
R1-11	A01	20.39148	35.2	2
R1-11	A01	20.44141	35.24	2
R1-11	A01	20.4919	35.33	2
R1-11	A01	20.54159	35.26	2
R1-11	A01	20.5918	35.27	2
R1-11	A01	20.64192	35.27	2
R1-11	A01	20.69217	35.42	2
R1-11	A01	20.74231	35.39	2
R1-11	A01	20.7925	35.26	2
R1-11	A01	20.8424	35.35	2
R1-11	A01	20.89246	35.42	2
R1-11	A01	20.9428	35.48	2
R1-11	A01	20.99253	35.49	2
R1-11	A01	21.04295	35.65	2
R1-11	A01	21.09271	35.43	2
R1-11	A01	21.14289	35.49	2
R1-11	A01	21.1929	35.56	2
R1-11	A01	21.24283	35.64	2
R1-11	A01	21.29324	35.62	2
R1-11	A01	21.34291	35.71	2
R1-11	A01	21.39311	35.62	2
R1-11	A01	21.44334	35.68	2
R1-11	A01	21.49358	35.77	2
R1-11	A01	21.54362	35.81	2
R1-11	A01	21.5939	35.74	2
R1-11	A01	21.64368	35.67	2
R1-11	A01	21.69388	35.73	2
R1-11	A01	21.74389	35.73	2
R1-11	A01	21.79403	35.81	2
R1-11	A01	21.84442	35.78	2
R1-11	A01	21.89419	35.86	2
R1-11	A01	21.94447	35.96	2
R1-11	A01	21.99424	35.91	2
R1-11	A01	22.04457	35.96	2
R1-11	A01	22.09455	35.96	2
R1-11	A01	22.14466	35.97	2
R1-11	A01	22.19474	35.97	2
R1-11	A01	22.24491	35.99	2
R1-11	A01	22.29461	35.94	2
R1-11	A01	22.34518	36.1	2
R1-11	A01	22.39497	36.15	2
R1-11	A01	22.4453	35.99	2
R1-11	A01	22.49534	36.16	2
R1-11	A01	22.54509	36.1	2
R1-11	A01	22.59538	36.1	2
R1-11	A01	22.64569	36.24	2
R1-11	A01	22.69568	36.18	2
R1-11	A01	22.74582	36.26	2
R1-11	A01	22.79596	36.26	2
R1-11	A01	22.84561	36.25	2
R1-11	A01	22.89605	36.31	2
R1-11	A01	22.94633	36.41	2
R1-11	A01	22.99612	36.28	2
R1-11	A01	23.04616	36.21	2
R1-11	A01	23.09665	36.19	2
R1-11	A01	23.14644	36.31	2
R1-11	A01	23.19676	36.32	2
R1-11	A01	23.24683	36.44	2
R1-11	A01	23.29696	36.47	2
R1-11	A01	23.34657	36.29	2
R1-11	A01	23.39717	36.42	2
R1-11	A01	23.44694	36.44	2
R1-11	A01	23.49722	36.34	2
R1-11	A01	23.54717	36.45	2
R1-11	A01	23.59746	36.45	2
R1-11	A01	23.64737	36.42	2
R1-11	A01	23.69767	36.45	2
R1-11	A01	23.74779	36.4	2
R1-11	A01	23.79757	36.48	2
R1-11	A01	23.84783	36.45	2
R1-11	A01	23.89775	36.35	2
R1-11	A01	23.94801	36.28	2
R1-11	A01	23.99802	36.37	2
R1-11	A01	24.04786	36.38	2
R1-11	A01	24.09806	36.48	2
R1-11	A01	24.14834	36.41	2
R1-11	A01	24.19847	36.42	2
R1-11	A01	24.2486	36.5	2
R1-11	A01	24.29859	36.31	2
R1-11	A01	24.34863	36.28	2
R1-11	A01	24.39887	36.34	2
R1-11	A01	24.44891	36.38	2
R1-11	A01	24.49909	36.37	2
R1-11	A01	24.54888	36.47	2
R1-11	A01	24.59893	36.5	2
R1-11	A01	24.64896	36.45	2
R1-11	A01	24.69931	36.51	2
R1-11	A01	24.74905	36.42	2
R1-11	A01	24.79938	36.41	2
R1-11	A01	24.84929	36.41	2
R1-11	A01	24.89915	36.31	2
R1-11	A01	24.9498	36.44	2
R1-11	A01	24.99962	36.45	2
R1-11	A01	25.04973	36.47	2
R1-11	A01	25.0998	36.51	2
R1-11	A01	25.15005	36.6	2
R1-11	A01	25.19994	36.48	2
R1-11	A01	25.25018	36.44	2
R1-11	A01	25.3001	36.48	2
R1-11	A01	25.35047	36.47	2
R1-11	A01	25.40065	36.45	2
R1-11	A01	25.45048	36.57	2
R1-11	A01	25.5006	36.51	2
R1-11	A01	25.5508	36.6	2
R1-11	A01	25.60089	36.66	2
R1-11	A01	25.65102	36.75	2
R1-11	A01	25.70133	36.66	2
R1-11	A01	25.75138	36.72	2
R1-11	A01	25.8015	36.7	2
R1-11	A01	25.85127	36.73	2
R1-11	A01	25.90156	36.76	2
R1-11	A01	25.95136	36.64	2
R1-11	A01	26.00143	36.75	2
R1-11	A01	26.05171	36.75	2
R1-11	A01	26.10158	36.77	2
R1-11	A01	26.15165	36.72	2
R1-11	A01	26.20174	36.77	2
R1-11	A01	26.25179	36.75	2
R1-11	A01	26.30191	36.73	2
R1-11	A01	26.35184	36.79	2
R1-11	A01	26.4021	36.86	2
R1-11	A01	26.45216	36.94	2
R1-11	A01	26.5025	36.88	2
R1-11	A01	26.55246	37.01	2
R1-11	A01	26.60265	36.92	2
R1-11	A01	26.65297	36.94	2
R1-11	A01	26.70261	37.01	2
R1-11	A01	26.75295	37.01	2
R1-11	A01	26.80297	37.1	2
R1-11	A01	26.85303	36.94	2
R1-11	A01	26.90322	37.01	2
R1-11	A01	26.95335	37.07	2
R1-11	A01	27.00333	37.05	2
R1-11	A01	27.05332	37.1	2
R1-11	A01	27.10327	37.1	2
R1-11	A01	27.15357	37.14	2
R1-11	A01	27.20343	37.1	2
R1-11	A01	27.25388	37.15	2
R1-11	A01	27.30389	37.07	2
R1-11	A01	27.35366	37.23	2
R1-11	A01	27.40382	37.24	2
R1-11	A01	27.45415	37.12	2
R1-11	A01	27.50407	37.27	2
R1-11	A01	27.55415	37.34	2
R1-11	A01	27.60423	37.34	2
R1-11	A01	27.65453	37.23	2
R1-11	A01	27.70443	37.39	2
R1-11	A01	27.75441	37.36	2
R1-11	A01	27.80477	37.33	2
R1-11	A01	27.85468	37.45	2
R1-11	A01	27.9051	37.42	2
R1-11	A01	27.95475	37.37	2
R1-11	A01	28.00491	37.4	2
R1-11	A01	28.05518	37.47	2
R1-11	A01	28.10537	37.5	2
R1-11	A01	28.1553	37.52	2
R1-11	A01	28.20509	37.61	2
R1-11	A01	28.25555	37.66	2
R1-11	A01	28.30527	37.61	2
R1-11	A01	28.35567	37.68	2
R1-11	A01	28.40568	37.75	2
R1-11	A01	28.4558	37.74	2
R1-11	A01	28.50597	37.9	2
R1-11	A01	28.55609	38	2
R1-11	A01	28.60582	37.93	2
R1-11	A01	28.65636	37.97	2
R1-11	A01	28.70626	38.13	2
R1-11	A01	28.75655	38.16	2
R1-11	A01	28.80649	38.15	2
R1-11	A01	28.85629	38.13	2
R1-11	A01	28.90659	38.41	2
R1-11	A01	28.95675	38.28	2
R1-11	A01	29.00663	38.45	2
R1-11	A01	29.0568	38.52	2
R1-11	A01	29.10672	38.48	2
R1-11	A01	29.15718	38.6	2
R1-11	A01	29.20727	38.7	2
R1-11	A01	29.25729	38.79	2
R1-11	A01	29.30734	38.8	2
R1-11	A01	29.35742	38.82	2
R1-11	A01	29.40751	38.9	2
R1-11	A01	29.45732	38.93	2
R1-11	A01	29.50779	39.11	2
R1-11	A01	29.55787	38.98	2
R1-11	A01	29.60776	39.14	2
R1-11	A01	29.65781	39.06	2
R1-11	A01	29.70788	39.21	2
R1-11	A01	29.75821	39.08	2
R1-11	A01	29.80842	39.21	2
R1-11	A01	29.85814	39.11	2
R1-11	A01	29.9084	39.3	2
R1-11	A01	29.95822	39.24	2
R1-11	A01	30.00864	39.24	2
R1-11	A01	30.05877	39.34	2
R1-11	A01	30.10855	39.38	2
R1-11	A01	30.15871	39.4	2
R1-11	A01	30.20906	39.47	2
R1-11	A01	30.25862	39.44	2
R1-11	A01	30.30898	39.52	2
R1-11	A01	30.35933	39.49	2
R1-11	A01	30.4094	39.56	2
R1-11	A01	30.45918	39.59	2
R1-11	A01	30.50928	39.68	2
R1-11	A01	30.55946	39.73	2
R1-11	A01	30.60924	39.59	2
R1-11	A01	30.65967	39.73	2
R1-11	A01	30.70979	39.73	2
R1-11	A01	30.76002	39.73	2
R1-11	A01	30.80972	39.79	2
R1-11	A01	30.85975	39.84	2
R1-11	A01	30.91025	39.88	2
R1-11	A01	30.96033	39.97	2
R1-11	A01	31.01032	39.95	2
R1-11	A01	31.06004	39.94	2
R1-11	A01	31.11054	39.92	2
R1-11	A01	31.16076	40.14	2
R1-11	A01	31.21065	40.11	2
R1-11	A01	31.26044	40.13	2
R1-11	A01	31.31106	40.22	2
R1-11	A01	31.36105	40.3	2
R1-11	A01	31.41089	40.33	2
R1-11	A01	31.46128	40.27	2
R1-11	A01	31.51112	40.42	2
R1-11	A01	31.56151	40.42	2
R1-11	A01	31.61153	40.35	2
R1-11	A01	31.66148	40.51	2
R1-11	A01	31.7116	40.45	2
R1-11	A01	31.76169	40.62	2
R1-11	A01	31.81168	40.64	2
R1-11	A01	31.86173	40.67	2
R1-11	A01	31.91175	40.67	2
R1-11	A01	31.96206	40.61	2
R1-11	A01	32.01202	40.83	2
R1-11	A01	32.06203	40.76	2
R1-11	A01	32.11224	40.89	2
R1-11	A01	32.16207	40.83	2
R1-11	A01	32.21237	40.84	2
R1-11	A01	32.26221	40.94	2
R1-11	A01	32.31239	40.93	2
R1-11	A01	32.36274	40.94	2
R1-11	A01	32.41299	41.08	2
R1-11	A01	32.46262	41.15	2
R1-11	A01	32.51296	41.16	2
R1-11	A01	32.56294	41.15	2
R1-11	A01	32.61309	41.22	2
R1-11	A01	32.66324	41.29	2
R1-11	A01	32.71348	41.41	2
R1-11	A01	32.76342	41.35	2
R1-11	A01	32.81357	41.45	2
R1-11	A01	32.8635	41.41	2
R1-11	A01	32.91395	41.47	2
R1-11	A01	32.96387	41.57	2
R1-11	A01	33.01406	41.59	2
R1-11	A01	33.0639	41.64	2
R1-11	A01	33.1139	41.72	2
R1-11	A01	33.16393	41.83	2
R1-11	A01	33.21386	41.75	2
R1-11	A01	33.26403	41.69	2
R1-11	A01	33.31435	41.86	2
R1-11	A01	33.36412	41.82	2
R1-11	A01	33.41472	41.88	2
R1-11	A01	33.4645	41.75	2
R1-11	A01	33.51465	41.89	2
R1-11	A01	33.56468	42.13	2
R1-11	A01	33.61485	42.02	2
R1-11	A01	33.66479	42.02	2
R1-11	A01	33.71498	41.91	2
R1-11	A01	33.76511	42.13	2
R1-11	A01	33.81506	42.01	2
R1-11	A01	33.86528	42.05	2
R1-11	A01	33.91514	42.08	2
R1-11	A01	33.96564	42.17	2
R1-11	A01	34.01551	42.11	2
R1-11	A01	34.0657	42.3	2
R1-11	A01	34.11581	42.39	2
R1-11	A01	34.16576	42.33	2
R1-11	A01	34.21594	42.49	2
R1-11	A01	34.26601	42.43	2
R1-11	A01	34.31621	42.46	2
R1-11	A01	34.36591	42.43	2
R1-11	A01	34.41642	42.32	2
R1-11	A01	34.46664	42.49	2
R1-11	A01	34.51676	42.53	2
R1-11	A01	34.56661	42.62	2
R1-11	A01	34.61672	42.61	2
R1-11	A01	34.66678	42.64	2
R1-11	A01	34.71685	42.8	2
R1-11	A01	34.76694	42.85	2
R1-11	A01	34.81697	42.71	2
R1-11	A01	34.86676	42.83	2
R1-11	A01	34.91748	42.69	2
R1-11	A01	34.96716	42.83	2
R1-11	A01	35.01699	42.91	2
R1-11	A01	35.06746	42.94	2
R1-11	A01	35.11732	42.87	2
R1-11	A01	35.16759	43	2
R1-11	A01	35.21779	43.16	2
R1-11	A01	35.26779	42.99	2
R1-11	A01	35.3177	43.04	2
R1-11	A01	35.36781	43.1	2
R1-11	A01	35.41809	43.16	2
R1-11	A01	35.46807	43.25	2
R1-11	A01	35.51823	43.31	2
R1-11	A01	35.56808	43.44	2
R1-11	A01	35.61824	43.45	2
R1-11	A01	35.6683	43.42	2
R1-11	A01	35.71834	43.41	2
R1-11	A01	35.76843	43.53	2
R1-11	A01	35.81836	43.55	2
R1-11	A01	35.86842	43.74	2
R1-11	A01	35.91897	43.69	2
R1-11	A01	35.96873	43.83	2
R1-11	A01	36.01915	43.85	2
R1-11	A01	36.06921	43.95	2
R1-11	A01	36.11927	43.88	2
R1-11	A01	36.16903	43.96	2
R1-11	A01	36.21898	44.02	2
R1-11	A01	36.26925	44.02	2
R1-11	A01	36.31921	44.22	2
R1-11	A01	36.36942	44.27	2
R1-11	A01	36.41966	44.24	2
R1-11	A01	36.46991	44.33	2
R1-11	A01	36.51986	44.4	2
R1-11	A01	36.56996	44.36	2
R1-11	A01	36.6202	44.36	2
R1-11	A01	36.67006	44.52	2
R1-11	A01	36.72006	44.57	2
R1-11	A01	36.7703	44.65	2
R1-11	A01	36.82044	44.76	2
R1-11	A01	36.87066	44.81	2
R1-11	A01	36.9205	44.79	2
R1-11	A01	36.97074	44.92	2
R1-11	A01	37.02078	44.9	2
R1-11	A01	37.0706	45.01	2
R1-11	A01	37.12074	45.17	2
R1-11	A01	37.17085	45.06	2
R1-11	A01	37.22084	45.14	2
R1-11	A01	37.27087	45.1	2
R1-11	A01	37.32129	45.2	2
R1-11	A01	37.37127	45.3	2
R1-11	A01	37.42136	45.23	2
R1-11	A01	37.47149	45.29	2
R1-11	A01	37.5216	45.35	2
R1-11	A01	37.57188	45.49	2
R1-11	A01	37.62177	45.42	2
R1-11	A01	37.67196	45.58	2
R1-11	A01	37.72198	45.71	2
R1-11	A01	37.77193	45.65	2
R1-11	A01	37.82187	45.73	2
R1-11	A01	37.87221	45.86	2
R1-11	A01	37.92188	45.81	2
R1-11	A01	37.97209	45.95	2
R1-11	A01	38.02228	45.83	2
R1-11	A01	38.07218	46.08	2
R1-11	A01	38.12233	45.99	2
R1-11	A01	38.1725	46.16	2
R1-11	A01	38.22272	46.09	2
R1-11	A01	38.27284	46.22	2
R1-11	A01	38.32294	46.19	2
R1-11	A01	38.37298	46.32	2
R1-11	A01	38.42256	46.4	2
R1-11	A01	38.47313	46.43	2
R1-11	A01	38.52323	46.54	2
R1-11	A01	38.57311	46.59	2
R1-11	A01	38.62317	46.6	2
R1-11	A01	38.67334	46.66	2
R1-11	A01	38.72363	46.56	2
R1-11	A01	38.77367	46.78	2
R1-11	A01	38.82375	46.78	2
R1-11	A01	38.87351	46.75	2
R1-11	A01	38.92403	46.97	2
R1-11	A01	38.9739	46.86	2
R1-11	A01	39.02396	47.01	2
R1-11	A01	39.07432	47.1	2
R1-11	A01	39.12437	47.13	2
R1-11	A01	39.17441	47.14	2
R1-11	A01	39.2245	47.17	2
R1-11	A01	39.27448	47.34	2
R1-11	A01	39.32449	47.29	2
R1-11	A01	39.37456	47.4	2
R1-11	A01	39.42477	47.45	2
R1-11	A01	39.47449	47.53	2
R1-11	A01	39.52497	47.61	2
R1-11	A01	39.57465	47.53	2
R1-11	A01	39.62486	47.61	2
R1-11	A01	39.67493	47.59	2
R1-11	A01	39.72496	47.74	2
R1-11	A01	39.77531	47.91	2
R1-11	A01	39.82545	47.83	2
R1-11	A01	39.8755	47.96	2
R1-11	A01	39.92559	48.09	2
R1-11	A01	39.97593	48	2
R1-11	A01	40.02591	48.1	2
R1-11	A01	40.07597	48.06	2
R1-11	A01	40.12613	48.35	2
R1-11	A01	40.1757	48.21	2
R1-11	A01	40.22567	48.29	2
R1-11	A01	40.27613	48.35	2
R1-11	A01	40.32639	48.44	2
R1-11	A01	40.3763	48.35	2
R1-11	A01	40.42653	48.51	2
R1-11	A01	40.47676	48.51	2
R1-11	A01	40.52664	48.7	2
R1-11	A01	40.57688	48.53	2
R1-11	A01	40.62684	48.77	2
R1-11	A01	40.67685	48.8	2
R1-11	A01	40.72655	48.88	2
R1-11	A01	40.77692	48.86	2
R1-11	A01	40.82693	49.04	2
R1-11	A01	40.87704	49.05	2
R1-11	A01	40.92733	49.11	2
R1-11	A01	40.9774	49.09	2
R1-11	A01	41.02769	49.11	2
R1-11	A01	41.07717	49.15	2
R1-11	A01	41.12742	49.2	2
R1-11	A01	41.17767	49.43	2
R1-11	A01	41.22781	49.42	2
R1-11	A01	41.27766	49.4	2
R1-11	A01	41.3278	49.49	2
R1-11	A01	41.37807	49.63	2
R1-11	A01	41.42816	49.74	2
R1-11	A01	41.47862	49.68	2
R1-11	A01	41.52845	49.78	2
R1-11	A01	41.5787	49.82	2
R1-11	A01	41.62865	49.93	2
R1-11	A01	41.67873	49.9	2
R1-11	A01	41.72873	49.93	2
R1-11	A01	41.77855	49.93	2
R1-11	A01	41.8284	50	2
R1-11	A01	41.87904	50.19	2
R1-11	A01	41.92888	50.25	2
R1-11	A01	41.97883	50.28	2
R1-11	A01	42.02896	50.26	2
R1-11	A01	42.07894	50.35	2
R1-11	A01	42.12931	50.44	2
R1-11	A01	42.17932	50.45	2
R1-11	A01	42.22934	50.49	2
R1-11	A01	42.27966	50.48	2
R1-11	A01	42.32958	50.61	2
R1-11	A01	42.37994	50.73	2
R1-11	A01	42.42966	50.79	2
R1-11	A01	42.47955	50.93	2
R1-11	A01	42.52988	50.79	2
R1-11	A01	42.58001	50.9	2
R1-11	A01	42.62974	51	2
R1-11	A01	42.67992	51.08	2
R1-11	A01	42.73045	51.08	2
R1-11	A01	42.78026	51.18	2
R1-11	A01	42.83036	51.15	2
R1-11	A01	42.88051	51.37	2
R1-11	A01	42.93077	51.15	2
R1-11	A01	42.98058	51.3	2
R1-11	A01	43.03081	51.37	2
R1-11	A01	43.08065	51.49	2
R1-11	A01	43.13102	51.68	2
R1-11	A01	43.18107	51.63	2
R1-11	A01	43.23169	51.69	2
R1-11	A01	43.28111	51.78	2
R1-11	A01	43.33122	51.75	2
R1-11	A01	43.38146	51.86	2
R1-11	A01	43.43113	51.86	2
R1-11	A01	43.48149	51.85	2
R1-11	A01	43.53138	51.89	2
R1-11	A01	43.58186	52.07	2
R1-11	A01	43.63172	52.04	2
R1-11	A01	43.68175	52.11	2
R1-11	A01	43.73214	52.23	2
R1-11	A01	43.78217	52.32	2
R1-11	A01	43.83224	52.4	2
R1-11	A01	43.88235	52.49	2
R1-11	A01	43.93241	52.51	2
R1-11	A01	43.98219	52.46	2
R1-11	A01	44.03254	52.43	2
R1-11	A01	44.08243	52.45	2
R1-11	A01	44.13259	52.71	2
R1-11	A01	44.18293	52.58	2
R1-11	A01	44.23248	52.83	2
R1-11	A01	44.28307	52.81	2
R1-11	A01	44.33283	52.87	2
R1-11	A01	44.38299	52.87	2
R1-11	A01	44.43312	53.03	2
R1-11	A01	44.48293	53.09	2
R1-11	A01	44.53315	53.25	2
R1-11	A01	44.58347	53.12	2
R1-11	A01	44.63358	53.28	2
R1-11	A01	44.68359	53.28	2
R1-11	A01	44.73382	53.32	2
R1-11	A01	44.78335	53.44	2
R1-11	A01	44.83383	53.5	2
R1-11	A01	44.88359	53.58	2
R1-11	A01	44.93394	53.51	2
R1-11	A01	44.98415	53.73	2
R1-11	A01	45.03426	53.63	2
R1-11	A01	45.08418	53.77	2
R1-11	A01	45.13414	53.76	2
R1-11	A01	45.18454	53.83	2
R1-11	A01	45.23409	53.93	2
R1-11	A01	45.28473	53.99	2
R1-11	A01	45.33476	54.07	2
R1-11	A01	45.38453	53.92	2
R1-11	A01	45.43484	54.11	2
R1-11	A01	45.48488	54.05	2
R1-11	A01	45.53485	54.34	2
R1-11	A01	45.58487	54.33	2
R1-11	A01	45.63512	54.53	2
R1-11	A01	45.68533	54.5	2
R1-11	A01	45.73481	54.36	2
R1-11	A01	45.78513	54.55	2
R1-11	A01	45.83546	54.68	2
R1-11	A01	45.88542	54.61	2
R1-11	A01	45.93583	54.75	2
R1-11	A01	45.98603	54.75	2
R1-11	A01	46.03587	54.85	2
R1-11	A01	46.0858	54.98	2
R1-11	A01	46.13615	54.93	2
R1-11	A01	46.18603	55.04	2
R1-11	A01	46.2357	55.13	2
R1-11	A01	46.28642	55.13	2
R1-11	A01	46.33631	55.17	2
R1-11	A01	46.38649	55.29	2
R1-11	A01	46.43634	55.16	2
R1-11	A01	46.48671	55.39	2
R1-11	A01	46.53663	55.36	2
R1-11	A01	46.58638	55.35	2
R1-11	A01	46.63695	55.57	2
R1-11	A01	46.68704	55.48	2
R1-11	A01	46.73661	55.64	2
R1-11	A01	46.78682	55.67	2
R1-11	A01	46.83679	55.82	2
R1-11	A01	46.88755	55.8	2
R1-11	A01	46.93748	55.96	2
R1-11	A01	46.98724	56.02	2
R1-11	A01	47.03739	56.06	2
R1-11	A01	47.08736	55.99	2
R1-11	A01	47.13763	56.17	2
R1-11	A01	47.18761	56.21	2
R1-11	A01	47.23748	56.25	2
R1-11	A01	47.28781	56.37	2
R1-11	A01	47.33783	56.37	2
R1-11	A01	47.38818	56.44	2
R1-11	A01	47.43808	56.44	2
R1-11	A01	47.48809	56.53	2
R1-11	A01	47.538	56.76	2
R1-11	A01	47.58845	56.65	2
R1-11	A01	47.63824	56.68	2
R1-11	A01	47.68863	56.85	2
R1-11	A01	47.73827	56.82	2
R1-11	A01	47.78897	56.85	2
R1-11	A01	47.83883	56.92	2
R1-11	A01	47.88934	57.07	2
R1-11	A01	47.93908	57.11	2
R1-11	A01	47.98878	57.17	2
R1-11	A01	48.0391	57.26	2
R1-11	A01	48.08938	57.43	2
R1-11	A01	48.13931	57.33	2
R1-11	A01	48.18913	57.27	2
R1-11	A01	48.23943	57.48	2
R1-11	A01	48.28951	57.46	2
R1-11	A01	48.33972	57.74	2
R1-11	A01	48.38953	57.54	2
R1-11	A01	48.43992	57.61	2
R1-11	A01	48.49007	57.7	2
R1-11	A01	48.53985	57.67	2
R1-11	A01	48.58973	57.96	2
R1-11	A01	48.64026	57.89	2
R1-11	A01	48.68999	57.89	2
R1-11	A01	48.74042	57.96	2
R1-11	A01	48.79048	57.96	2
R1-11	A01	48.84028	58.18	2
R1-11	A01	48.89067	58.09	2
R1-11	A01	48.94074	58.31	2
R1-11	A01	48.99076	58.31	2
R1-11	A01	49.04086	58.34	2
R1-11	A01	49.09056	58.4	2
R1-11	A01	49.14099	58.61	2
R1-11	A01	49.19127	58.54	2
R1-11	A01	49.24124	58.54	2
R1-11	A01	49.29118	58.7	2
R1-11	A01	49.34142	58.76	2
R1-11	A01	49.39136	58.78	2
R1-11	A01	49.44147	58.94	2
R1-11	A01	49.49154	58.98	2
R1-11	A01	49.5417	58.92	2
R1-11	A01	49.59209	58.88	2
R1-11	A01	49.64175	59.02	2
R1-11	A01	49.69192	58.94	2
R1-11	A01	49.74191	59.27	2
R1-11	A01	49.79179	59.04	2
R1-11	A01	49.84199	59.2	2
R1-11	A01	49.89212	59.27	2
R1-11	A01	49.94186	59.21	2
R1-11	A01	49.9922	59.24	2
R1-11	A01	50.04258	59.36	2
R1-11	A01	50.09238	59.33	2
R1-11	A01	50.14278	59.24	2
R1-11	A01	50.19264	59.47	2
R1-11	A01	50.24276	59.49	2
R1-11	A01	50.29298	59.36	2
R1-11	A01	50.34268	59.56	2
R1-11	A01	50.39281	59.68	2
R1-11	A01	50.4433	59.59	2
R1-11	A01	50.4934	59.64	2
R1-11	A01	50.54354	59.71	2
R1-11	A01	50.59365	59.52	2
R1-11	A01	50.64332	59.64	2
R1-11	A01	50.6932	59.82	2
R1-11	A01	50.7438	59.75	2
R1-11	A01	50.79358	59.85	2
R1-11	D01	0.03133	14.83	1
R1-11	D01	0.08173	14.74	1
R1-11	D01	0.13098	14.85	1
R1-11	D01	0.18099	15.13	1
R1-11	D01	0.23243	15.01	1
R1-11	D01	0.28139	14.88	1
R1-11	D01	0.33182	14.98	1
R1-11	D01	0.38095	15.04	1
R1-11	D01	0.43107	15.04	1
R1-11	D01	0.48191	15.44	1
R1-11	D01	0.53205	15.22	1
R1-11	D01	0.58142	15.14	1
R1-11	D01	0.63167	14.95	1
R1-11	D01	0.68204	15.17	1
R1-11	D01	0.73232	15.08	1
R1-11	D01	0.78218	15.32	1
R1-11	D01	0.83185	15.25	1
R1-11	D01	0.88229	15.38	1
R1-11	D01	0.93188	15.13	1
R1-11	D01	0.98222	15.34	1
R1-11	D01	1.03194	15.52	1
R1-11	D01	1.08241	15.47	1
R1-11	D01	1.1323	15.44	1
R1-11	D01	1.18259	15.34	1
R1-11	D01	1.23315	15.83	1
R1-11	D01	1.28285	15.46	1
R1-11	D01	1.33244	15.5	1
R1-11	D01	1.38264	15.71	1
R1-11	D01	1.43322	15.56	1
R1-11	D01	1.48276	15.63	1
R1-11	D01	1.53364	15.72	1
R1-11	D01	1.58337	15.37	1
R1-11	D01	1.63325	15.65	1
R1-11	D01	1.68316	15.81	1
R1-11	D01	1.73322	15.58	1
R1-11	D01	1.78345	15.93	1
R1-11	D01	1.83347	16.1	1
R1-11	D01	1.88371	15.8	1
R1-11	D01	1.93378	15.89	1
R1-11	D01	1.98385	15.95	1
R1-11	D01	2.03422	15.74	1
R1-11	D01	2.08405	15.8	1
R1-11	D01	2.13454	15.69	1
R1-11	D01	2.18473	16.04	1
R1-11	D01	2.23417	16.27	1
R1-11	D01	2.28511	15.84	1
R1-11	D01	2.33438	16.23	1
R1-11	D01	2.38479	15.98	1
R1-11	D01	2.43456	15.99	1
R1-11	D01	2.48507	16.15	1
R1-11	D01	2.53489	16.33	1
R1-11	D01	2.58552	16.3	1
R1-11	D01	2.63508	16.27	1
R1-11	D01	2.68544	15.99	1
R1-11	D01	2.73555	16.12	1
R1-11	D01	2.78584	15.81	1
R1-11	D01	2.83571	16.26	1
R1-11	D01	2.88585	16.02	1
R1-11	D01	2.93589	16.26	1
R1-11	D01	2.98573	16.24	1
R1-11	D01	3.03651	16.26	1
R1-11	D01	3.08702	16.47	1
R1-11	D01	3.13655	16.08	1
R1-11	D01	3.18636	16.17	1
R1-11	D01	3.23611	16.18	1
R1-11	D01	3.28634	16.41	1
R1-11	D01	3.33688	16.5	1
R1-11	D01	3.38649	16.23	1
R1-11	D01	3.43753	16.45	1
R1-11	D01	3.48613	16.27	1
R1-11	D01	3.53667	16.56	1
R1-11	D01	3.58699	16.33	1
R1-11	D01	3.6371	16.39	1
R1-11	D01	3.68686	16.54	1
R1-11	D01	3.73741	16.26	1
R1-11	D01	3.78741	16.33	1
R1-11	D01	3.837	16.65	1
R1-11	D01	3.88735	16.59	1
R1-11	D01	3.93773	16.38	1
R1-11	D01	3.98728	16.42	1
R1-11	D01	4.03751	16.51	1
R1-11	D01	4.08781	16.62	1
R1-11	D01	4.13801	16.42	1
R1-11	D01	4.18769	16.75	1
R1-11	D01	4.2382	16.48	1
R1-11	D01	4.2876	16.6	1
R1-11	D01	4.33794	16.84	1
R1-11	D01	4.38855	16.6	1
R1-11	D01	4.43823	16.81	1
R1-11	D01	4.48793	16.73	1
R1-11	D01	4.53865	16.97	1
R1-11	D01	4.58852	16.69	1
R1-11	D01	4.63904	16.48	1
R1-11	D01	4.68862	16.75	1
R1-11	D01	4.73877	16.6	1
R1-11	D01	4.7888	17.03	1
R1-11	D01	4.83928	16.79	1
R1-11	D01	4.88909	16.88	1
R1-11	D01	4.93875	16.73	1
R1-11	D01	4.98968	16.9	1
R1-11	D01	5.04025	16.85	1
R1-11	D01	5.08891	17.05	1
R1-11	D01	5.14031	16.76	1
R1-11	D01	5.19001	16.87	1
R1-11	D01	5.23941	16.97	1
R1-11	D01	5.28964	17.03	1
R1-11	D01	5.3399	16.9	1
R1-11	D01	5.39019	16.79	1
R1-11	D01	5.44004	17.02	1
R1-11	D01	5.49073	17.49	1
R1-11	D01	5.5407	17.14	1
R1-11	D01	5.59062	16.99	1
R1-11	D01	5.64052	17.12	1
R1-11	D01	5.69082	17.25	1
R1-11	D01	5.74057	17.42	1
R1-11	D01	5.79073	17.21	1
R1-11	D01	5.84079	17.33	1
R1-11	D01	5.89073	17.17	1
R1-11	D01	5.94114	17.39	1
R1-11	D01	5.99146	17.27	1
R1-11	D01	6.04086	17.39	1
R1-11	D01	6.09148	17.48	1
R1-11	D01	6.14147	17.45	1
R1-11	D01	6.19137	17.49	1
R1-11	D01	6.24189	17.58	1
R1-11	D01	6.29235	17.37	1
R1-11	D01	6.34164	17.92	1
R1-11	D01	6.39294	17.92	1
R1-11	D01	6.44194	17.67	1
R1-11	D01	6.49221	17.6	1
R1-11	D01	6.54219	17.77	1
R1-11	D01	6.59228	17.76	1
R1-11	D01	6.64216	17.94	1
R1-11	D01	6.69235	17.86	1
R1-11	D01	6.74269	18	1
R1-11	D01	6.79262	17.88	1
R1-11	D01	6.84281	17.85	1
R1-11	D01	6.89352	18.01	1
R1-11	D01	6.94307	18.01	1
R1-11	D01	6.99253	18	1
R1-11	D01	7.04298	18.01	1
R1-11	D01	7.09297	18.01	1
R1-11	D01	7.14272	18.28	1
R1-11	D01	7.1934	18.35	1
R1-11	D01	7.24306	18.32	1
R1-11	D01	7.29386	18.65	1
R1-11	D01	7.34456	18.46	1
R1-11	D01	7.39372	18.83	1
R1-11	D01	7.44471	18.8	1
R1-11	D01	7.49319	18.59	1
R1-11	D01	7.54352	18.64	1
R1-11	D01	7.59407	18.52	1
R1-11	D01	7.64369	18.73	1
R1-11	D01	7.69409	18.92	1
R1-11	D01	7.74436	19.1	1
R1-11	D01	7.7944	19.22	1
R1-11	D01	7.84455	19.2	1
R1-11	D01	7.89421	19.42	1
R1-11	D01	7.94504	19.28	1
R1-11	D01	7.99514	19.39	1
R1-11	D01	8.04463	19.54	1
R1-11	D01	8.09516	19.53	1
R1-11	D01	8.14494	19.53	1
R1-11	D01	8.19452	19.19	1
R1-11	D01	8.24542	19.3	1
R1-11	D01	8.29565	19.23	1
R1-11	D01	8.34522	19.57	1
R1-11	D01	8.39536	19.48	1
R1-11	D01	8.44531	19.69	1
R1-11	D01	8.49514	19.84	1
R1-11	D01	8.54595	20.08	1
R1-11	D01	8.59631	19.96	1
R1-11	D01	8.64616	19.69	1
R1-11	D01	8.69618	20.03	1
R1-11	D01	8.7462	20.05	1
R1-11	D01	8.79644	20.11	1
R1-11	D01	8.84659	20.37	1
R1-11	D01	8.89644	20.45	1
R1-11	D01	8.94654	20.27	1
R1-11	D01	8.99629	20.32	1
R1-11	D01	9.04679	20.66	1
R1-11	D01	9.09643	20.49	1
R1-11	D01	9.1466	20.54	1
R1-11	D01	9.19706	20.66	1
R1-11	D01	9.24644	20.87	1
R1-11	D01	9.29717	20.97	1
R1-11	D01	9.34737	20.97	1
R1-11	D01	9.39691	21.13	1
R1-11	D01	9.44727	20.84	1
R1-11	D01	9.49731	20.84	1
R1-11	D01	9.54753	21.04	1
R1-11	D01	9.59754	21.31	1
R1-11	D01	9.64763	21.39	1
R1-11	D01	9.69788	21.39	1
R1-11	D01	9.74794	21.74	1
R1-11	D01	9.79783	21.77	1
R1-11	D01	9.84835	21.73	1
R1-11	D01	9.89825	21.62	1
R1-11	D01	9.9485	21.74	1
R1-11	D01	9.99801	22.01	1
R1-11	D01	10.04805	22.19	1
R1-11	D01	10.35417	22.68	1
R1-11	D01	10.39372	22.86	2
R1-11	D01	10.44339	23.93	2
R1-11	D01	10.49377	24.21	2
R1-11	D01	10.54344	24.27	2
R1-11	D01	10.59326	24.37	2
R1-11	D01	10.644	24.36	2
R1-11	D01	10.69337	24.55	2
R1-11	D01	10.74379	24.83	2
R1-11	D01	10.79353	24.86	2
R1-11	D01	10.8433	24.77	2
R1-11	D01	10.89324	24.91	2
R1-11	D01	10.94342	24.97	2
R1-11	D01	10.99387	25	2
R1-11	D01	11.04416	25.1	2
R1-11	D01	11.09395	25.14	2
R1-11	D01	11.14448	25.41	2
R1-11	D01	11.19401	25.43	2
R1-11	D01	11.24454	25.23	2
R1-11	D01	11.29378	25.44	2
R1-11	D01	11.34425	25.43	2
R1-11	D01	11.39431	25.62	2
R1-11	D01	11.44436	25.68	2
R1-11	D01	11.49464	25.59	2
R1-11	D01	11.54457	25.72	2
R1-11	D01	11.5951	25.92	2
R1-11	D01	11.64455	25.99	2
R1-11	D01	11.69497	25.98	2
R1-11	D01	11.74551	26.13	2
R1-11	D01	11.79549	26.14	2
R1-11	D01	11.84642	26.3	2
R1-11	D01	11.89545	26.42	2
R1-11	D01	11.945	26.63	2
R1-11	D01	11.99591	26.65	2
R1-11	D01	12.04566	26.72	2
R1-11	D01	12.09556	26.7	2
R1-11	D01	12.14534	26.84	2
R1-11	D01	12.19542	26.93	2
R1-11	D01	12.24587	26.79	2
R1-11	D01	12.296	27.05	2
R1-11	D01	12.34631	27.08	2
R1-11	D01	12.39631	27.31	2
R1-11	D01	12.44629	27.28	2
R1-11	D01	12.49662	27.46	2
R1-11	D01	12.54706	27.54	2
R1-11	D01	12.59675	27.77	2
R1-11	D01	12.64662	27.57	2
R1-11	D01	12.69622	27.66	2
R1-11	D01	12.74741	27.63	2
R1-11	D01	12.7973	27.88	2
R1-11	D01	12.84689	27.82	2
R1-11	D01	12.89741	27.97	2
R1-11	D01	12.94735	27.95	2
R1-11	D01	12.997	28.01	2
R1-11	D01	13.04713	28.1	2
R1-11	D01	13.09791	28.01	2
R1-11	D01	13.14709	28.1	2
R1-11	D01	13.19739	28.15	2
R1-11	D01	13.24767	28.21	2
R1-11	D01	13.298	28.29	2
R1-11	D01	13.34837	28.28	2
R1-11	D01	13.39834	28.32	2
R1-11	D01	13.44791	28.32	2
R1-11	D01	13.49788	28.41	2
R1-11	D01	13.54885	28.56	2
R1-11	D01	13.5984	28.61	2
R1-11	D01	13.64882	28.65	2
R1-11	D01	13.70071	28.64	2
R1-11	D01	13.74914	28.71	2
R1-11	D01	13.79915	28.79	2
R1-11	D01	13.84856	28.89	2
R1-11	D01	13.89892	28.93	2
R1-11	D01	13.94952	28.86	2
R1-11	D01	13.9992	28.93	2
R1-11	D01	14.04856	28.95	2
R1-11	D01	14.09911	29.04	2
R1-11	D01	14.1493	29.08	2
R1-11	D01	14.19851	29.2	2
R1-11	D01	14.24937	29.35	2
R1-11	D01	14.29956	29.31	2
R1-11	D01	14.34979	29.33	2
R1-11	D01	14.39987	29.35	2
R1-11	D01	14.44946	29.39	2
R1-11	D01	14.49971	29.47	2
R1-11	D01	14.54988	29.6	2
R1-11	D01	14.60008	29.6	2
R1-11	D01	14.65038	29.62	2
R1-11	D01	14.7003	29.6	2
R1-11	D01	14.75034	29.8	2
R1-11	D01	14.8006	29.81	2
R1-11	D01	14.85057	29.8	2
R1-11	D01	14.90076	29.99	2
R1-11	D01	14.95129	30.06	2
R1-11	D01	15.00134	29.99	2
R1-11	D01	15.0506	30.12	2
R1-11	D01	15.10068	30.05	2
R1-11	D01	15.15123	30.14	2
R1-11	D01	15.2011	30.23	2
R1-11	D01	15.25126	30.33	2
R1-11	D01	15.30138	30.32	2
R1-11	D01	15.35058	30.3	2
R1-11	D01	15.40144	30.33	2
R1-11	D01	15.45127	30.42	2
R1-11	D01	15.50132	30.52	2
R1-11	D01	15.55192	30.52	2
R1-11	D01	15.60162	30.57	2
R1-11	D01	15.65205	30.64	2
R1-11	D01	15.70254	30.58	2
R1-11	D01	15.75234	30.75	2
R1-11	D01	15.80209	30.63	2
R1-11	D01	15.85242	30.79	2
R1-11	D01	15.90238	30.84	2
R1-11	D01	15.9527	30.91	2
R1-11	D01	16.00303	30.87	2
R1-11	D01	16.05264	30.94	2
R1-11	D01	16.103	30.98	2
R1-11	D01	16.15236	31.06	2
R1-11	D01	16.20276	31.07	2
R1-11	D01	16.25295	31.12	2
R1-11	D01	16.3028	31.19	2
R1-11	D01	16.35308	31.19	2
R1-11	D01	16.40339	31.27	2
R1-11	D01	16.45309	31.43	2
R1-11	D01	16.50336	31.31	2
R1-11	D01	16.55311	31.42	2
R1-11	D01	16.60334	31.39	2
R1-11	D01	16.65391	31.44	2
R1-11	D01	16.70448	31.53	2
R1-11	D01	16.75405	31.53	2
R1-11	D01	16.80466	31.56	2
R1-11	D01	16.85408	31.65	2
R1-11	D01	16.90414	31.67	2
R1-11	D01	16.95451	31.65	2
R1-11	D01	17.00446	31.71	2
R1-11	D01	17.05479	31.79	2
R1-11	D01	17.10476	31.91	2
R1-11	D01	17.154	31.91	2
R1-11	D01	17.20446	31.89	2
R1-11	D01	17.25483	31.92	2
R1-11	D01	17.30493	32.02	2
R1-11	D01	17.35563	32.08	2
R1-11	D01	17.40534	32.1	2
R1-11	D01	17.45569	32.17	2
R1-11	D01	17.50469	32.16	2
R1-11	D01	17.55569	32.23	2
R1-11	D01	17.6055	32.29	2
R1-11	D01	17.65597	32.29	2
R1-11	D01	17.70575	32.29	2
R1-11	D01	17.75573	32.37	2
R1-11	D01	17.80602	32.46	2
R1-11	D01	17.85562	32.46	2
R1-11	D01	17.90627	32.47	2
R1-11	D01	17.95606	32.51	2
R1-11	D01	18.00597	32.56	2
R1-11	D01	18.05565	32.56	2
R1-11	D01	18.10649	32.59	2
R1-11	D01	18.15654	32.66	2
R1-11	D01	18.20675	32.83	2
R1-11	D01	18.25657	32.84	2
R1-11	D01	18.3064	32.83	2
R1-11	D01	18.35652	32.84	2
R1-11	D01	18.40687	32.87	2
R1-11	D01	18.45745	32.92	2
R1-11	D01	18.50701	32.96	2
R1-11	D01	18.55745	33.01	2
R1-11	D01	18.60674	32.98	2
R1-11	D01	18.65754	33.06	2
R1-11	D01	18.7074	33.24	2
R1-11	D01	18.75774	33.09	2
R1-11	D01	18.80742	33.12	2
R1-11	D01	18.85773	33.17	2
R1-11	D01	18.9079	33.3	2
R1-11	D01	18.95794	33.21	2
R1-11	D01	19.00759	33.3	2
R1-11	D01	19.05765	33.2	2
R1-11	D01	19.10784	33.38	2
R1-11	D01	19.15845	33.36	2
R1-11	D01	19.20776	33.38	2
R1-11	D01	19.25834	33.47	2
R1-11	D01	19.30845	33.44	2
R1-11	D01	19.3584	33.53	2
R1-11	D01	19.40849	33.63	2
R1-11	D01	19.45868	33.64	2
R1-11	D01	19.50838	33.5	2
R1-11	D01	19.55855	33.58	2
R1-11	D01	19.60848	33.64	2
R1-11	D01	19.65874	33.64	2
R1-11	D01	19.70929	33.67	2
R1-11	D01	19.75926	33.72	2
R1-11	D01	19.80917	33.78	2
R1-11	D01	19.85934	33.85	2
R1-11	D01	19.90946	33.79	2
R1-11	D01	19.95903	33.76	2
R1-11	D01	20.00911	33.87	2
R1-11	D01	20.05964	33.97	2
R1-11	D01	20.10968	34.02	2
R1-11	D01	20.16022	33.93	2
R1-11	D01	20.21012	33.96	2
R1-11	D01	20.25986	34.08	2
R1-11	D01	20.31032	34.09	2
R1-11	D01	20.35996	34.09	2
R1-11	D01	20.41047	34.18	2
R1-11	D01	20.45984	34.06	2
R1-11	D01	20.51055	34.21	2
R1-11	D01	20.5603	34.16	2
R1-11	D01	20.61092	34.25	2
R1-11	D01	20.66051	34.24	2
R1-11	D01	20.71073	34.33	2
R1-11	D01	20.76152	34.3	2
R1-11	D01	20.81181	34.37	2
R1-11	D01	20.86081	34.3	2
R1-11	D01	20.9111	34.42	2
R1-11	D01	20.96157	34.4	2
R1-11	D01	21.01115	34.39	2
R1-11	D01	21.06248	34.4	2
R1-11	D01	21.11147	34.42	2
R1-11	D01	21.16199	34.57	2
R1-11	D01	21.21159	34.52	2
R1-11	D01	21.26189	34.58	2
R1-11	D01	21.31217	34.64	2
R1-11	D01	21.36155	34.67	2
R1-11	D01	21.41219	34.64	2
R1-11	D01	21.46204	34.61	2
R1-11	D01	21.51228	34.73	2
R1-11	D01	21.56247	34.65	2
R1-11	D01	21.61262	34.73	2
R1-11	D01	21.66293	34.73	2
R1-11	D01	21.7129	34.7	2
R1-11	D01	21.76263	34.73	2
R1-11	D01	21.81281	34.82	2
R1-11	D01	21.8639	34.86	2
R1-11	D01	21.91296	34.85	2
R1-11	D01	21.96327	34.89	2
R1-11	D01	22.01301	34.8	2
R1-11	D01	22.06333	34.88	2
R1-11	D01	22.11352	34.98	2
R1-11	D01	22.16344	34.97	2
R1-11	D01	22.21368	34.97	2
R1-11	D01	22.26354	35.04	2
R1-11	D01	22.31371	35.12	2
R1-11	D01	22.36373	35.04	2
R1-11	D01	22.41471	35.17	2
R1-11	D01	22.46494	35.06	2
R1-11	D01	22.51414	35.16	2
R1-11	D01	22.56364	35.17	2
R1-11	D01	22.61434	35.14	2
R1-11	D01	22.66469	35.28	2
R1-11	D01	22.71429	35.22	2
R1-11	D01	22.76448	35.28	2
R1-11	D01	22.81495	35.4	2
R1-11	D01	22.86495	35.31	2
R1-11	D01	22.91513	35.37	2
R1-11	D01	22.96522	35.44	2
R1-11	D01	23.01476	35.28	2
R1-11	D01	23.06462	35.28	2
R1-11	D01	23.11546	35.28	2
R1-11	D01	23.1647	35.43	2
R1-11	D01	23.216	35.43	2
R1-11	D01	23.26613	35.41	2
R1-11	D01	23.31582	35.43	2
R1-11	D01	23.36523	35.38	2
R1-11	D01	23.41641	35.35	2
R1-11	D01	23.46585	35.53	2
R1-11	D01	23.51603	35.46	2
R1-11	D01	23.56641	35.53	2
R1-11	D01	23.61648	35.52	2
R1-11	D01	23.666	35.55	2
R1-11	D01	23.71625	35.58	2
R1-11	D01	23.76671	35.59	2
R1-11	D01	23.81634	35.55	2
R1-11	D01	23.86667	35.58	2
R1-11	D01	23.91642	35.5	2
R1-11	D01	23.96691	35.61	2
R1-11	D01	24.01632	35.52	2
R1-11	D01	24.06677	35.59	2
R1-11	D01	24.117	35.58	2
R1-11	D01	24.16746	35.58	2
R1-11	D01	24.2171	35.58	2
R1-11	D01	24.26757	35.56	2
R1-11	D01	24.31757	35.56	2
R1-11	D01	24.36713	35.69	2
R1-11	D01	24.4176	35.58	2
R1-11	D01	24.46749	35.62	2
R1-11	D01	24.51804	35.66	2
R1-11	D01	24.56811	35.64	2
R1-11	D01	24.6176	35.81	2
R1-11	D01	24.66788	35.71	2
R1-11	D01	24.71819	35.69	2
R1-11	D01	24.76757	35.71	2
R1-11	D01	24.81772	35.62	2
R1-11	D01	24.86809	35.62	2
R1-11	D01	24.91816	35.72	2
R1-11	D01	24.96926	35.8	2
R1-11	D01	25.01858	35.75	2
R1-11	D01	25.0684	35.78	2
R1-11	D01	25.11852	35.69	2
R1-11	D01	25.16877	35.78	2
R1-11	D01	25.21846	35.81	2
R1-11	D01	25.26871	35.81	2
R1-11	D01	25.31896	35.92	2
R1-11	D01	25.36899	35.86	2
R1-11	D01	25.41964	35.87	2
R1-11	D01	25.46897	35.93	2
R1-11	D01	25.51921	35.98	2
R1-11	D01	25.56931	35.83	2
R1-11	D01	25.61927	35.92	2
R1-11	D01	25.6701	35.87	2
R1-11	D01	25.71992	35.93	2
R1-11	D01	25.77013	35.95	2
R1-11	D01	25.82063	36.02	2
R1-11	D01	25.86999	35.96	2
R1-11	D01	25.9205	36.1	2
R1-11	D01	25.9703	36.04	2
R1-11	D01	26.02073	36.05	2
R1-11	D01	26.07079	36.1	2
R1-11	D01	26.12088	36.02	2
R1-11	D01	26.17077	36.13	2
R1-11	D01	26.22019	36.07	2
R1-11	D01	26.2703	36.11	2
R1-11	D01	26.32204	36.16	2
R1-11	D01	26.37087	36.17	2
R1-11	D01	26.42047	36.27	2
R1-11	D01	26.47114	36.21	2
R1-11	D01	26.52113	36.19	2
R1-11	D01	26.57147	36.23	2
R1-11	D01	26.62143	36.27	2
R1-11	D01	26.6721	36.26	2
R1-11	D01	26.72208	36.39	2
R1-11	D01	26.77211	36.35	2
R1-11	D01	26.82205	36.24	2
R1-11	D01	26.87175	36.32	2
R1-11	D01	26.92161	36.35	2
R1-11	D01	26.97232	36.33	2
R1-11	D01	27.02251	36.47	2
R1-11	D01	27.07271	36.41	2
R1-11	D01	27.12192	36.36	2
R1-11	D01	27.17237	36.48	2
R1-11	D01	27.2224	36.39	2
R1-11	D01	27.27263	36.45	2
R1-11	D01	27.32239	36.56	2
R1-11	D01	27.37226	36.6	2
R1-11	D01	27.42262	36.62	2
R1-11	D01	27.47275	36.62	2
R1-11	D01	27.52248	36.63	2
R1-11	D01	27.57312	36.63	2
R1-11	D01	27.62276	36.66	2
R1-11	D01	27.67313	36.68	2
R1-11	D01	27.72311	36.65	2
R1-11	D01	27.77353	36.81	2
R1-11	D01	27.82365	36.71	2
R1-11	D01	27.8732	36.76	2
R1-11	D01	27.92414	36.84	2
R1-11	D01	27.97324	36.91	2
R1-11	D01	28.02369	36.85	2
R1-11	D01	28.07432	36.9	2
R1-11	D01	28.12408	36.96	2
R1-11	D01	28.17401	36.93	2
R1-11	D01	28.22411	36.93	2
R1-11	D01	28.27459	37.03	2
R1-11	D01	28.32433	37	2
R1-11	D01	28.37487	37.14	2
R1-11	D01	28.4242	37.12	2
R1-11	D01	28.47475	37.2	2
R1-11	D01	28.52547	37.2	2
R1-11	D01	28.57559	37.23	2
R1-11	D01	28.62452	37.2	2
R1-11	D01	28.67514	37.31	2
R1-11	D01	28.72543	37.3	2
R1-11	D01	28.77544	37.4	2
R1-11	D01	28.82565	37.43	2
R1-11	D01	28.87523	37.51	2
R1-11	D01	28.92554	37.52	2
R1-11	D01	28.97552	37.55	2
R1-11	D01	29.02631	37.63	2
R1-11	D01	29.07577	37.72	2
R1-11	D01	29.12535	37.79	2
R1-11	D01	29.17626	37.89	2
R1-11	D01	29.22602	37.82	2
R1-11	D01	29.2763	38.03	2
R1-11	D01	29.32601	38.04	2
R1-11	D01	29.37691	38.09	2
R1-11	D01	29.42633	38.15	2
R1-11	D01	29.47639	38.16	2
R1-11	D01	29.52662	38.16	2
R1-11	D01	29.57648	38.3	2
R1-11	D01	29.62675	38.4	2
R1-11	D01	29.67682	38.32	2
R1-11	D01	29.72681	38.41	2
R1-11	D01	29.77681	38.34	2
R1-11	D01	29.82719	38.35	2
R1-11	D01	29.87663	38.56	2
R1-11	D01	29.92799	38.41	2
R1-11	D01	29.97688	38.49	2
R1-11	D01	30.02727	38.5	2
R1-11	D01	30.07783	38.55	2
R1-11	D01	30.12748	38.59	2
R1-11	D01	30.17756	38.65	2
R1-11	D01	30.22863	38.61	2
R1-11	D01	30.27772	38.65	2
R1-11	D01	30.32792	38.7	2
R1-11	D01	30.37815	38.71	2
R1-11	D01	30.42879	38.79	2
R1-11	D01	30.47774	38.79	2
R1-11	D01	30.52767	38.87	2
R1-11	D01	30.57827	38.82	2
R1-11	D01	30.62767	38.93	2
R1-11	D01	30.679	38.93	2
R1-11	D01	30.72964	38.92	2
R1-11	D01	30.77869	38.98	2
R1-11	D01	30.82924	39.07	2
R1-11	D01	30.87863	39.13	2
R1-11	D01	30.92975	39.14	2
R1-11	D01	30.97952	39.04	2
R1-11	D01	31.02882	39.16	2
R1-11	D01	31.07937	39.07	2
R1-11	D01	31.12908	39.16	2
R1-11	D01	31.1793	39.23	2
R1-11	D01	31.22983	39.25	2
R1-11	D01	31.2796	39.32	2
R1-11	D01	31.32952	39.39	2
R1-11	D01	31.38011	39.47	2
R1-11	D01	31.42949	39.42	2
R1-11	D01	31.4802	39.44	2
R1-11	D01	31.52984	39.48	2
R1-11	D01	31.5806	39.53	2
R1-11	D01	31.63096	39.65	2
R1-11	D01	31.6801	39.65	2
R1-11	D01	31.73	39.6	2
R1-11	D01	31.7803	39.69	2
R1-11	D01	31.83108	39.8	2
R1-11	D01	31.88052	39.78	2
R1-11	D01	31.93039	39.9	2
R1-11	D01	31.98086	39.69	2
R1-11	D01	32.03098	39.9	2
R1-11	D01	32.08096	39.88	2
R1-11	D01	32.13064	39.87	2
R1-11	D01	32.18087	39.99	2
R1-11	D01	32.23133	40	2
R1-11	D01	32.28057	40.14	2
R1-11	D01	32.33108	40.11	2
R1-11	D01	32.38159	40.14	2
R1-11	D01	32.43174	40.21	2
R1-11	D01	32.48159	40.29	2
R1-11	D01	32.53186	40.38	2
R1-11	D01	32.58172	40.23	2
R1-11	D01	32.63192	40.43	2
R1-11	D01	32.6827	40.46	2
R1-11	D01	32.73205	40.51	2
R1-11	D01	32.78222	40.57	2
R1-11	D01	32.83199	40.6	2
R1-11	D01	32.88237	40.63	2
R1-11	D01	32.93307	40.7	2
R1-11	D01	32.98237	40.79	2
R1-11	D01	33.03255	40.82	2
R1-11	D01	33.08254	40.87	2
R1-11	D01	33.13265	40.94	2
R1-11	D01	33.18296	40.95	2
R1-11	D01	33.23296	41.01	2
R1-11	D01	33.28281	41.03	2
R1-11	D01	33.33376	41.07	2
R1-11	D01	33.38322	41.07	2
R1-11	D01	33.43352	41.09	2
R1-11	D01	33.48322	41.09	2
R1-11	D01	33.53316	41.21	2
R1-11	D01	33.58337	41.18	2
R1-11	D01	33.63387	41.19	2
R1-11	D01	33.68386	41.31	2
R1-11	D01	33.73396	41.27	2
R1-11	D01	33.78429	41.3	2
R1-11	D01	33.83406	41.37	2
R1-11	D01	33.8844	41.42	2
R1-11	D01	33.93427	41.43	2
R1-11	D01	33.98483	41.55	2
R1-11	D01	34.03458	41.52	2
R1-11	D01	34.08471	41.59	2
R1-11	D01	34.13461	41.65	2
R1-11	D01	34.18467	41.67	2
R1-11	D01	34.23475	41.61	2
R1-11	D01	34.28537	41.71	2
R1-11	D01	34.33497	41.74	2
R1-11	D01	34.3852	41.85	2
R1-11	D01	34.43586	41.77	2
R1-11	D01	34.48554	41.97	2
R1-11	D01	34.53587	41.94	2
R1-11	D01	34.58583	41.95	2
R1-11	D01	34.63581	41.95	2
R1-11	D01	34.68566	42.01	2
R1-11	D01	34.73586	42.11	2
R1-11	D01	34.78622	42.13	2
R1-11	D01	34.83577	42.14	2
R1-11	D01	34.88559	42.2	2
R1-11	D01	34.93684	42.25	2
R1-11	D01	34.98684	42.35	2
R1-11	D01	35.03551	42.32	2
R1-11	D01	35.08651	42.43	2
R1-11	D01	35.13702	42.47	2
R1-11	D01	35.18714	42.54	2
R1-11	D01	35.23629	42.46	2
R1-11	D01	35.2866	42.53	2
R1-11	D01	35.33644	42.69	2
R1-11	D01	35.3868	42.69	2
R1-11	D01	35.43672	42.57	2
R1-11	D01	35.48764	42.78	2
R1-11	D01	35.53701	42.83	2
R1-11	D01	35.58698	42.87	2
R1-11	D01	35.63693	42.92	2
R1-11	D01	35.68753	43.01	2
R1-11	D01	35.73766	43.05	2
R1-11	D01	35.78707	43.11	2
R1-11	D01	35.83768	43.12	2
R1-11	D01	35.88793	43.3	2
R1-11	D01	35.93835	43.29	2
R1-11	D01	35.98793	43.26	2
R1-11	D01	36.03843	43.36	2
R1-11	D01	36.08887	43.38	2
R1-11	D01	36.13826	43.44	2
R1-11	D01	36.18779	43.53	2
R1-11	D01	36.23798	43.73	2
R1-11	D01	36.2881	43.7	2
R1-11	D01	36.3382	43.73	2
R1-11	D01	36.38862	43.9	2
R1-11	D01	36.43835	43.87	2
R1-11	D01	36.48851	43.91	2
R1-11	D01	36.53904	43.99	2
R1-11	D01	36.589	44.03	2
R1-11	D01	36.63908	44.11	2
R1-11	D01	36.68913	44.24	2
R1-11	D01	36.73895	44.28	2
R1-11	D01	36.78928	44.27	2
R1-11	D01	36.83973	44.36	2
R1-11	D01	36.88956	44.45	2
R1-11	D01	36.93971	44.6	2
R1-11	D01	36.99004	44.55	2
R1-11	D01	37.03928	44.57	2
R1-11	D01	37.08919	44.71	2
R1-11	D01	37.13931	44.67	2
R1-11	D01	37.18935	44.85	2
R1-11	D01	37.23975	44.86	2
R1-11	D01	37.28957	44.94	2
R1-11	D01	37.34005	45.03	2
R1-11	D01	37.39003	45.09	2
R1-11	D01	37.44036	45.12	2
R1-11	D01	37.49018	45.19	2
R1-11	D01	37.54024	45.22	2
R1-11	D01	37.59137	45.29	2
R1-11	D01	37.6405	45.29	2
R1-11	D01	37.69051	45.32	2
R1-11	D01	37.74105	45.4	2
R1-11	D01	37.79146	45.58	2
R1-11	D01	37.84049	45.65	2
R1-11	D01	37.89082	45.77	2
R1-11	D01	37.94069	45.75	2
R1-11	D01	37.99088	45.81	2
R1-11	D01	38.04148	45.87	2
R1-11	D01	38.091	46.04	2
R1-11	D01	38.14154	46.1	2
R1-11	D01	38.1912	46.1	2
R1-11	D01	38.2417	46.08	2
R1-11	D01	38.29236	46.24	2
R1-11	D01	38.342	46.29	2
R1-11	D01	38.39198	46.36	2
R1-11	D01	38.44132	46.51	2
R1-11	D01	38.49216	46.39	2
R1-11	D01	38.54244	46.57	2
R1-11	D01	38.5917	46.68	2
R1-11	D01	38.64161	46.71	2
R1-11	D01	38.69242	46.79	2
R1-11	D01	38.74255	46.87	2
R1-11	D01	38.79305	46.82	2
R1-11	D01	38.84259	46.99	2
R1-11	D01	38.89242	47	2
R1-11	D01	38.94304	47.05	2
R1-11	D01	38.99313	47.15	2
R1-11	D01	39.04292	47.11	2
R1-11	D01	39.09295	47.23	2
R1-11	D01	39.14347	47.27	2
R1-11	D01	39.19313	47.39	2
R1-11	D01	39.2441	47.52	2
R1-11	D01	39.29373	47.67	2
R1-11	D01	39.34364	47.69	2
R1-11	D01	39.39345	47.73	2
R1-11	D01	39.44389	47.78	2
R1-11	D01	39.49322	47.79	2
R1-11	D01	39.54399	47.91	2
R1-11	D01	39.59333	48.07	2
R1-11	D01	39.64409	48.16	2
R1-11	D01	39.69421	48.15	2
R1-11	D01	39.74375	48.13	2
R1-11	D01	39.79406	48.25	2
R1-11	D01	39.8443	48.37	2
R1-11	D01	39.89431	48.47	2
R1-11	D01	39.94488	48.56	2
R1-11	D01	39.99508	48.49	2
R1-11	D01	40.04514	48.62	2
R1-11	D01	40.09501	48.71	2
R1-11	D01	40.14482	48.7	2
R1-11	D01	40.19489	48.77	2
R1-11	D01	40.2447	48.96	2
R1-11	D01	40.29529	48.98	2
R1-11	D01	40.34522	48.99	2
R1-11	D01	40.39555	49.07	2
R1-11	D01	40.44553	49.17	2
R1-11	D01	40.49611	49.26	2
R1-11	D01	40.5462	49.38	2
R1-11	D01	40.5956	49.38	2
R1-11	D01	40.64563	49.5	2
R1-11	D01	40.69577	49.57	2
R1-11	D01	40.74588	49.66	2
R1-11	D01	40.79618	49.57	2
R1-11	D01	40.84641	49.72	2
R1-11	D01	40.8967	49.77	2
R1-11	D01	40.94645	49.96	2
R1-11	D01	40.99598	50.03	2
R1-11	D01	41.04671	50.02	2
R1-11	D01	41.09652	50.03	2
R1-11	D01	41.14602	50.17	2
R1-11	D01	41.19641	50.32	2
R1-11	D01	41.24732	50.23	2
R1-11	D01	41.2964	50.27	2
R1-11	D01	41.34643	50.39	2
R1-11	D01	41.39674	50.57	2
R1-11	D01	41.44749	50.51	2
R1-11	D01	41.49818	50.6	2
R1-11	D01	41.54694	50.73	2
R1-11	D01	41.59716	50.81	2
R1-11	D01	41.64731	50.85	2
R1-11	D01	41.69743	50.96	2
R1-11	D01	41.74778	50.98	2
R1-11	D01	41.79796	51.07	2
R1-11	D01	41.84731	51.18	2
R1-11	D01	41.89823	51.3	2
R1-11	D01	41.94734	51.36	2
R1-11	D01	41.99833	51.27	2
R1-11	D01	42.04777	51.55	2
R1-11	D01	42.09802	51.48	2
R1-11	D01	42.14783	51.52	2
R1-11	D01	42.19822	51.82	2
R1-11	D01	42.24817	51.74	2
R1-11	D01	42.29788	51.88	2
R1-11	D01	42.34834	51.79	2
R1-11	D01	42.39871	52.07	2
R1-11	D01	42.44913	51.98	2
R1-11	D01	42.49935	52.11	2
R1-11	D01	42.54889	52.16	2
R1-11	D01	42.59898	52.22	2
R1-11	D01	42.64809	52.31	2
R1-11	D01	42.69914	52.4	2
R1-11	D01	42.74965	52.49	2
R1-11	D01	42.79896	52.56	2
R1-11	D01	42.84914	52.56	2
R1-11	D01	42.89909	52.63	2
R1-11	D01	42.94968	52.71	2
R1-11	D01	42.99932	52.75	2
R1-11	D01	43.0495	52.92	2
R1-11	D01	43.09933	53.01	2
R1-11	D01	43.14944	53.08	2
R1-11	D01	43.20022	53.02	2
R1-11	D01	43.25039	53.23	2
R1-11	D01	43.30069	53.42	2
R1-11	D01	43.34993	53.47	2
R1-11	D01	43.40099	53.51	2
R1-11	D01	43.45091	53.45	2
R1-11	D01	43.50086	53.6	2
R1-11	D01	43.55021	53.67	2
R1-11	D01	43.60073	53.81	2
R1-11	D01	43.65089	53.78	2
R1-11	D01	43.70061	53.9	2
R1-11	D01	43.75179	54	2
R1-11	D01	43.80108	53.97	2
R1-11	D01	43.85142	54.06	2
R1-11	D01	43.90093	54.15	2
R1-11	D01	43.95177	54.28	2
R1-11	D01	44.00144	54.21	2
R1-11	D01	44.05135	54.28	2
R1-11	D01	44.10184	54.57	2
R1-11	D01	44.15094	54.71	2
R1-11	D01	44.20222	54.73	2
R1-11	D01	44.25099	54.66	2
R1-11	D01	44.30204	54.86	2
R1-11	D01	44.35181	54.77	2
R1-11	D01	44.40184	54.8	2
R1-11	D01	44.45218	54.91	2
R1-11	D01	44.50132	55.04	2
R1-11	D01	44.55262	55.07	2
R1-11	D01	44.60316	55.19	2
R1-11	D01	44.65297	55.26	2
R1-11	D01	44.70198	55.34	2
R1-11	D01	44.75316	55.26	2
R1-11	D01	44.80209	55.41	2
R1-11	D01	44.85268	55.5	2
R1-11	D01	44.90232	55.49	2
R1-11	D01	44.95285	55.67	2
R1-11	D01	45.00314	55.74	2
R1-11	D01	45.05365	55.84	2
R1-11	D01	45.10334	55.86	2
R1-11	D01	45.15277	55.96	2
R1-11	D01	45.20364	56.02	2
R1-11	D01	45.25294	56.07	2
R1-11	D01	45.30403	56.22	2
R1-11	D01	45.35431	56.2	2
R1-11	D01	45.40401	56.35	2
R1-11	D01	45.45358	56.47	2
R1-11	D01	45.50389	56.44	2
R1-11	D01	45.55392	56.54	2
R1-11	D01	45.60436	56.57	2
R1-11	D01	45.65503	56.72	2
R1-11	D01	45.7045	56.77	2
R1-11	D01	45.75366	56.81	2
R1-11	D01	45.80402	56.87	2
R1-11	D01	45.85435	57	2
R1-11	D01	45.90467	57.15	2
R1-11	D01	45.95509	57.14	2
R1-11	D01	46.00475	57.14	2
R1-11	D01	46.05484	57.21	2
R1-11	D01	46.10481	57.27	2
R1-11	D01	46.15518	57.36	2
R1-11	D01	46.20479	57.64	2
R1-11	D01	46.25485	57.51	2
R1-11	D01	46.306	57.64	2
R1-11	D01	46.3552	57.85	2
R1-11	D01	46.40552	57.84	2
R1-11	D01	46.45536	57.92	2
R1-11	D01	46.50587	58.06	2
R1-11	D01	46.55553	58.01	2
R1-11	D01	46.60628	58.13	2
R1-11	D01	46.656	58.16	2
R1-11	D01	46.7064	58.15	2
R1-11	D01	46.75576	58.3	2
R1-11	D01	46.80518	58.22	2
R1-11	D01	46.85585	58.33	2
R1-11	D01	46.90622	58.52	2
R1-11	D01	46.95694	58.52	2
R1-11	D01	47.00617	58.73	2
R1-11	D01	47.0564	58.7	2
R1-11	D01	47.10646	58.9	2
R1-11	D01	47.15664	59.05	2
R1-11	D01	47.20614	58.96	2
R1-11	D01	47.25672	59.1	2
R1-11	D01	47.3065	59.08	2
R1-11	D01	47.35712	59.08	2
R1-11	D01	47.40737	59.19	2
R1-11	D01	47.4571	59.29	2
R1-11	D01	47.50686	59.35	2
R1-11	D01	47.55732	59.44	2
R1-11	D01	47.60717	59.62	2
R1-11	D01	47.6574	59.6	2
R1-11	D01	47.70768	59.66	2
R1-11	D01	47.75712	59.72	2
R1-11	D01	47.808	59.75	2
R1-11	D01	47.85783	59.92	2
R1-11	D01	47.90807	59.87	2
R1-11	D01	47.95848	60.03	2
R1-11	D01	48.00776	60.12	2
R1-11	D01	48.05846	60.21	2
R1-11	D01	48.10814	60.29	2
R1-11	D01	48.15846	60.23	2
R1-11	D01	48.20857	60.42	2
R1-11	D01	48.25837	60.54	2
R1-11	D01	48.30873	60.44	2
R1-11	D01	48.35851	60.48	2
R1-11	D01	48.40894	60.49	2
R1-11	D01	48.459	60.72	2
R1-11	D01	48.50933	60.78	2
R1-11	D01	48.55892	60.72	2
R1-11	D01	48.60876	60.99	2
R1-11	D01	48.65929	60.97	2
R1-11	D01	48.7091	61.09	2
R1-11	D01	48.75909	61.06	2
R1-11	D01	48.80962	61.13	2
R1-11	D01	48.85924	61.22	2
R1-11	D01	48.90997	61.22	2
R1-11	D01	48.95953	61.42	2
R1-11	D01	49.00984	61.37	2
R1-11	D01	49.05973	61.53	2
R1-11	D01	49.1094	61.49	2
R1-11	D01	49.16	61.58	2
R1-11	D01	49.21068	61.83	2
R1-11	D01	49.2607	61.79	2
R1-11	D01	49.30987	61.88	2
R1-11	D01	49.36032	62.03	2
R1-11	D01	49.41037	62	2
R1-11	D01	49.46063	62.22	2
R1-11	D01	49.51079	62.1	2
R1-11	D01	49.56054	62.25	2
R1-11	D01	49.61174	62.17	2
R1-11	D01	49.66072	62.28	2
R1-11	D01	49.71074	62.28	2
R1-11	D01	49.76087	62.34	2
[truncated: 21 more rows]
