# Supplementary material for: Natural genetic variation impacts expression levels of coding, non-coding, and antisense transcripts in fission yeast
Source: Mol Syst Biol. 2014 Nov 28;10(11):764. doi: 10.15252/msb.20145123 (PMC4299605; doi:10.15252/msb.20145123)
Supplement: Supplementary file 2 — Supplementary Dataset S1 [file msb0010-0764-sd2.zip › Dataset S1/datasetS1/R1-12_std_raw.txt]

Strain	well	time	measure	interval
R1-12	A04	0.01389	17.77	1
R1-12	A04	0.06429	17.73	1
R1-12	A04	0.1138	17.66	1
R1-12	A04	0.16402	17.75	1
R1-12	A04	0.21547	17.7	1
R1-12	A04	0.26391	17.67	1
R1-12	A04	0.31429	17.74	1
R1-12	A04	0.36424	17.83	1
R1-12	A04	0.41408	17.68	1
R1-12	A04	0.46454	17.78	1
R1-12	A04	0.51473	17.68	1
R1-12	A04	0.56439	17.8	1
R1-12	A04	0.61473	17.73	1
R1-12	A04	0.66472	17.61	1
R1-12	A04	0.71489	17.58	1
R1-12	A04	0.76528	17.98	1
R1-12	A04	0.81506	18.04	1
R1-12	A04	0.86544	17.71	1
R1-12	A04	0.91509	17.71	1
R1-12	A04	0.96565	17.78	1
R1-12	A04	1.01517	17.91	1
R1-12	A04	1.06568	17.91	1
R1-12	A04	1.11565	18.03	1
R1-12	A04	1.16552	18	1
R1-12	A04	1.21589	17.84	1
R1-12	A04	1.26611	17.81	1
R1-12	A04	1.31566	17.77	1
R1-12	A04	1.36582	17.97	1
R1-12	A04	1.41622	17.97	1
R1-12	A04	1.46605	17.8	1
R1-12	A04	1.5167	17.94	1
R1-12	A04	1.56638	18	1
R1-12	A04	1.61654	18.04	1
R1-12	A04	1.66656	17.84	1
R1-12	A04	1.71651	17.81	1
R1-12	A04	1.76658	17.95	1
R1-12	A04	1.81701	18.1	1
R1-12	A04	1.86703	17.84	1
R1-12	A04	1.91707	17.93	1
R1-12	A04	1.96709	17.98	1
R1-12	A04	2.01721	18.01	1
R1-12	A04	2.06746	17.98	1
R1-12	A04	2.11768	18.1	1
R1-12	A04	2.16768	18.01	1
R1-12	A04	2.21747	18.3	1
R1-12	A04	2.26795	17.97	1
R1-12	A04	2.31783	18.08	1
R1-12	A04	2.36795	17.85	1
R1-12	A04	2.41758	17.94	1
R1-12	A04	2.46815	17.91	1
R1-12	A04	2.51819	17.94	1
R1-12	A04	2.56828	18.28	1
R1-12	A04	2.61812	18.25	1
R1-12	A04	2.66855	18.13	1
R1-12	A04	2.71839	17.97	1
R1-12	A04	2.76887	18.04	1
R1-12	A04	2.81858	17.98	1
R1-12	A04	2.86878	18.07	1
R1-12	A04	2.91867	17.98	1
R1-12	A04	2.96875	18.23	1
R1-12	A04	3.0192	18.03	1
R1-12	A04	3.06911	18.1	1
R1-12	A04	3.11952	18.07	1
R1-12	A04	3.16938	18.2	1
R1-12	A04	3.2192	17.91	1
R1-12	A04	3.26949	17.9	1
R1-12	A04	3.31986	18.01	1
R1-12	A04	3.36974	18.01	1
R1-12	A04	3.42003	18.25	1
R1-12	A04	3.46973	18.34	1
R1-12	A04	3.51965	18.08	1
R1-12	A04	3.56995	17.95	1
R1-12	A04	3.62004	18	1
R1-12	A04	3.66995	18.1	1
R1-12	A04	3.72027	18.07	1
R1-12	A04	3.77041	18.07	1
R1-12	A04	3.82041	18.17	1
R1-12	A04	3.87062	18.21	1
R1-12	A04	3.92066	18.1	1
R1-12	A04	3.97079	18.07	1
R1-12	A04	4.02053	18.1	1
R1-12	A04	4.07083	18.3	1
R1-12	A04	4.12104	18.25	1
R1-12	A04	4.17114	18.08	1
R1-12	A04	4.22117	18.03	1
R1-12	A04	4.27112	18.1	1
R1-12	A04	4.32137	18.33	1
R1-12	A04	4.3718	18.24	1
R1-12	A04	4.42132	18.18	1
R1-12	A04	4.47141	18.27	1
R1-12	A04	4.522	18.21	1
R1-12	A04	4.57174	18.35	1
R1-12	A04	4.62209	18.2	1
R1-12	A04	4.67178	18.24	1
R1-12	A04	4.72192	18.47	1
R1-12	A04	4.77183	18.33	1
R1-12	A04	4.82261	18.25	1
R1-12	A04	4.87219	18.35	1
R1-12	A04	4.92227	18.15	1
R1-12	A04	4.97265	18.34	1
R1-12	A04	5.02293	18.6	1
R1-12	A04	5.07236	18.35	1
R1-12	A04	5.12318	18.33	1
R1-12	A04	5.17296	18.44	1
R1-12	A04	5.22264	18.37	1
R1-12	A04	5.27301	18.23	1
R1-12	A04	5.32295	18.25	1
R1-12	A04	5.37307	18.27	1
R1-12	A04	5.42333	18.51	1
R1-12	A04	5.47375	18.6	1
R1-12	A04	5.5235	18.4	1
R1-12	A04	5.57388	18.44	1
R1-12	A04	5.62354	18.38	1
R1-12	A04	5.67396	18.62	1
R1-12	A04	5.72373	18.41	1
R1-12	A04	5.77399	18.44	1
R1-12	A04	5.82412	18.5	1
R1-12	A04	5.87418	18.47	1
R1-12	A04	5.92399	18.4	1
R1-12	A04	5.97448	18.64	1
R1-12	A04	6.0242	18.57	1
R1-12	A04	6.07432	18.54	1
R1-12	A04	6.12442	18.6	1
R1-12	A04	6.17454	18.65	1
R1-12	A04	6.22493	18.55	1
R1-12	A04	6.27537	18.65	1
R1-12	A04	6.32515	18.68	1
R1-12	A04	6.37455	18.68	1
R1-12	A04	6.42513	18.72	1
R1-12	A04	6.47516	18.58	1
R1-12	A04	6.52536	18.84	1
R1-12	A04	6.57533	18.75	1
R1-12	A04	6.62544	18.78	1
R1-12	A04	6.67579	18.81	1
R1-12	A04	6.72568	18.82	1
R1-12	A04	6.77601	18.98	1
R1-12	A04	6.826	18.97	1
R1-12	A04	6.87581	19.04	1
R1-12	A04	6.9258	18.95	1
R1-12	A04	6.97601	19.37	1
R1-12	A04	7.02582	18.97	1
R1-12	A04	7.07627	19.07	1
R1-12	A04	7.1261	18.98	1
R1-12	A04	7.1766	19.1	1
R1-12	A04	7.22651	19.27	1
R1-12	A04	7.27694	19.35	1
R1-12	A04	7.32713	19.11	1
R1-12	A04	7.37679	19.28	1
R1-12	A04	7.42731	19.49	1
R1-12	A04	7.47664	19.35	1
R1-12	A04	7.52698	19.42	1
R1-12	A04	7.57699	19.39	1
R1-12	A04	7.62696	19.59	1
R1-12	A04	7.67719	19.61	1
R1-12	A04	7.7275	19.3	1
R1-12	A04	7.77745	19.48	1
R1-12	A04	7.82783	19.47	1
R1-12	A04	7.87763	19.68	1
R1-12	A04	7.928	19.84	1
R1-12	A04	7.9781	19.78	1
R1-12	A04	8.02815	19.57	1
R1-12	A04	8.07813	19.94	1
R1-12	A04	8.1279	19.72	1
R1-12	A04	8.17775	19.88	1
R1-12	A04	8.22846	19.64	1
R1-12	A04	8.27857	19.78	1
R1-12	A04	8.32842	19.92	1
R1-12	A04	8.37851	20.07	1
R1-12	A04	8.4286	19.99	1
R1-12	A04	8.4786	19.99	1
R1-12	A04	8.52896	20.01	1
R1-12	A04	8.57953	20.02	1
R1-12	A04	8.62896	20.08	1
R1-12	A04	8.67946	20.07	1
R1-12	A04	8.72964	20.05	1
R1-12	A04	8.77985	20.26	1
R1-12	A04	8.82948	20.45	1
R1-12	A04	8.87959	20.41	1
R1-12	A04	8.92967	20.55	1
R1-12	A04	8.9794	20.69	1
R1-12	A04	9.02975	20.81	1
R1-12	A04	9.07962	20.59	1
R1-12	A04	9.13014	20.64	1
R1-12	A04	9.18007	20.64	1
R1-12	A04	9.22997	20.84	1
R1-12	A04	9.28031	20.72	1
R1-12	A04	9.33011	20.98	1
R1-12	A04	9.38022	21.09	1
R1-12	A04	9.43043	20.88	1
R1-12	A04	9.48038	21.21	1
R1-12	A04	9.53063	21.03	1
R1-12	A04	9.58086	21.13	1
R1-12	A04	9.63079	21.06	1
R1-12	A04	9.68082	21.56	1
R1-12	A04	9.73125	21.16	1
R1-12	A04	9.78101	21.46	1
R1-12	A04	9.83124	21.49	1
R1-12	A04	9.88136	21.43	1
R1-12	A04	9.93115	21.59	1
R1-12	A04	9.98098	21.45	1
R1-12	A04	10.03133	21.73	1
R1-12	A04	10.08174	21.96	1
R1-12	A04	10.37658	23.06	2
R1-12	A04	10.42607	23.2	2
R1-12	A04	10.47617	23.17	2
R1-12	A04	10.52605	23.07	2
R1-12	A04	10.57651	23.36	2
R1-12	A04	10.62657	23.36	2
R1-12	A04	10.67608	23.22	2
R1-12	A04	10.72646	23.6	2
R1-12	A04	10.77646	24	2
R1-12	A04	10.82654	23.86	2
R1-12	A04	10.87648	23.79	2
R1-12	A04	10.92662	23.9	2
R1-12	A04	10.97684	24.27	2
R1-12	A04	11.02701	24.27	2
R1-12	A04	11.07706	24.4	2
R1-12	A04	11.12731	24.81	2
R1-12	A04	11.17724	24.8	2
R1-12	A04	11.22696	25.03	2
R1-12	A04	11.27726	24.96	2
R1-12	A04	11.32764	25.14	2
R1-12	A04	11.37774	25.3	2
R1-12	A04	11.42781	25.44	2
R1-12	A04	11.47787	25.74	2
R1-12	A04	11.52785	25.93	2
R1-12	A04	11.57814	26.24	2
R1-12	A04	11.62785	26.43	2
R1-12	A04	11.67807	26.6	2
R1-12	A04	11.72838	26.92	2
R1-12	A04	11.77848	26.88	2
R1-12	A04	11.82828	27.45	2
R1-12	A04	11.87823	27.71	2
R1-12	A04	11.92818	27.95	2
R1-12	A04	11.979	28.19	2
R1-12	A04	12.02869	28.48	2
R1-12	A04	12.07876	29.18	2
R1-12	A04	12.1288	29.16	2
R1-12	A04	12.17887	29.62	2
R1-12	A04	12.22888	29.83	2
R1-12	A04	12.27947	30.16	2
R1-12	A04	12.32951	30.5	2
R1-12	A04	12.37939	30.67	2
R1-12	A04	12.42913	31	2
R1-12	A04	12.47962	31.19	2
R1-12	A04	12.52985	31.74	2
R1-12	A04	12.57969	31.76	2
R1-12	A04	12.62982	32.24	2
R1-12	A04	12.67963	32.56	2
R1-12	A04	12.73036	32.87	2
R1-12	A04	12.78017	32.76	2
R1-12	A04	12.83011	33.16	2
R1-12	A04	12.88023	33.46	2
R1-12	A04	12.93046	34.21	2
R1-12	A04	12.98051	34.18	2
R1-12	A04	13.03027	34.48	2
R1-12	A04	13.081	34.84	2
R1-12	A04	13.13063	35.04	2
R1-12	A04	13.18084	35.27	2
R1-12	A04	13.23068	35.51	2
R1-12	A04	13.28111	35.97	2
R1-12	A04	13.33113	36.22	2
R1-12	A04	13.38111	36.52	2
R1-12	A04	13.43083	36.76	2
R1-12	A04	13.48137	36.98	2
R1-12	A04	13.53146	37.16	2
R1-12	A04	13.58129	37.41	2
R1-12	A04	13.63166	37.65	2
R1-12	A04	13.68203	37.85	2
R1-12	A04	13.7313	38	2
R1-12	A04	13.78212	38.35	2
R1-12	A04	13.83182	38.52	2
R1-12	A04	13.88183	38.72	2
R1-12	A04	13.93225	38.73	2
R1-12	A04	13.98199	39.06	2
R1-12	A04	14.03184	39.13	2
R1-12	A04	14.08232	39.36	2
R1-12	A04	14.13254	39.42	2
R1-12	A04	14.1821	39.57	2
R1-12	A04	14.23216	39.83	2
R1-12	A04	14.28257	40.03	2
R1-12	A04	14.33261	40.12	2
R1-12	A04	14.38298	40.13	2
R1-12	A04	14.43276	40.29	2
R1-12	A04	14.48298	40.4	2
R1-12	A04	14.53314	40.66	2
R1-12	A04	14.58309	40.76	2
R1-12	A04	14.63338	40.94	2
R1-12	A04	14.68333	40.87	2
R1-12	A04	14.73348	41.14	2
R1-12	A04	14.78347	41.3	2
R1-12	A04	14.83359	41.4	2
R1-12	A04	14.88376	41.54	2
R1-12	A04	14.93422	41.51	2
R1-12	A04	14.98392	41.78	2
R1-12	A04	15.03387	41.86	2
R1-12	A04	15.08403	42.1	2
R1-12	A04	15.13444	42.07	2
R1-12	A04	15.18425	42.25	2
R1-12	A04	15.23446	42.28	2
R1-12	A04	15.28434	42.38	2
R1-12	A04	15.33401	42.4	2
R1-12	A04	15.38465	42.67	2
R1-12	A04	15.43449	42.74	2
R1-12	A04	15.4847	42.82	2
R1-12	A04	15.53497	43.04	2
R1-12	A04	15.58491	43.18	2
R1-12	A04	15.63468	43.1	2
R1-12	A04	15.68545	43.25	2
R1-12	A04	15.73538	43.3	2
R1-12	A04	15.78526	43.45	2
R1-12	A04	15.83574	43.57	2
R1-12	A04	15.88534	43.74	2
R1-12	A04	15.93586	43.72	2
R1-12	A04	15.98556	43.84	2
R1-12	A04	16.0356	44.05	2
R1-12	A04	16.08606	44.08	2
R1-12	A04	16.13576	44.14	2
R1-12	A04	16.18605	44.15	2
R1-12	A04	16.23577	44.39	2
R1-12	A04	16.28603	44.42	2
R1-12	A04	16.33634	44.41	2
R1-12	A04	16.38622	44.51	2
R1-12	A04	16.43627	44.56	2
R1-12	A04	16.4868	44.66	2
R1-12	A04	16.53629	44.66	2
R1-12	A04	16.58655	44.89	2
R1-12	A04	16.63686	44.81	2
R1-12	A04	16.68744	44.99	2
R1-12	A04	16.73712	44.95	2
R1-12	A04	16.7872	45.05	2
R1-12	A04	16.83722	45.08	2
R1-12	A04	16.8873	45.22	2
R1-12	A04	16.93756	45.26	2
R1-12	A04	16.98755	45.28	2
R1-12	A04	17.03758	45.42	2
R1-12	A04	17.08768	45.43	2
R1-12	A04	17.13745	45.43	2
R1-12	A04	17.1879	45.52	2
R1-12	A04	17.2378	45.45	2
R1-12	A04	17.28822	45.48	2
R1-12	A04	17.33828	45.63	2
R1-12	A04	17.38796	45.58	2
R1-12	A04	17.43819	45.69	2
R1-12	A04	17.48809	45.73	2
R1-12	A04	17.5382	45.73	2
R1-12	A04	17.58854	45.85	2
R1-12	A04	17.63868	45.88	2
R1-12	A04	17.68873	45.89	2
R1-12	A04	17.73882	45.91	2
R1-12	A04	17.7888	45.89	2
R1-12	A04	17.83877	46.1	2
R1-12	A04	17.88897	45.89	2
R1-12	A04	17.9392	45.91	2
R1-12	A04	17.98895	46.16	2
R1-12	A04	18.03912	45.93	2
R1-12	A04	18.08954	46.25	2
R1-12	A04	18.13968	46.13	2
R1-12	A04	18.1897	46.3	2
R1-12	A04	18.23972	46.33	2
R1-12	A04	18.28954	46.23	2
R1-12	A04	18.33974	46.33	2
R1-12	A04	18.3901	46.39	2
R1-12	A04	18.44041	46.42	2
R1-12	A04	18.49025	46.68	2
R1-12	A04	18.54044	46.63	2
R1-12	A04	18.58998	46.62	2
R1-12	A04	18.64042	46.62	2
R1-12	A04	18.69064	46.95	2
R1-12	A04	18.74058	46.82	2
R1-12	A04	18.79059	46.7	2
R1-12	A04	18.84065	46.86	2
R1-12	A04	18.89086	47.02	2
R1-12	A04	18.94117	47.12	2
R1-12	A04	18.99076	46.95	2
R1-12	A04	19.04101	47.17	2
R1-12	A04	19.09106	47	2
R1-12	A04	19.14173	47.27	2
R1-12	A04	19.19094	47.26	2
R1-12	A04	19.24114	47.25	2
R1-12	A04	19.29151	47.26	2
R1-12	A04	19.34137	47.33	2
R1-12	A04	19.3916	47.16	2
R1-12	A04	19.44201	47.39	2
R1-12	A04	19.49169	47.56	2
R1-12	A04	19.54166	47.62	2
R1-12	A04	19.59182	47.73	2
R1-12	A04	19.64194	47.69	2
R1-12	A04	19.69182	47.6	2
R1-12	A04	19.74225	47.77	2
R1-12	A04	19.7924	47.8	2
R1-12	A04	19.84223	47.87	2
R1-12	A04	19.89259	47.93	2
R1-12	A04	19.94235	47.83	2
R1-12	A04	19.99253	47.92	2
R1-12	A04	20.04273	48.14	2
R1-12	A04	20.09267	48.2	2
R1-12	A04	20.14286	48.02	2
R1-12	A04	20.19309	48.14	2
R1-12	A04	20.24313	48.24	2
R1-12	A04	20.29336	48.32	2
R1-12	A04	20.34329	48.34	2
R1-12	A04	20.39344	48.56	2
R1-12	A04	20.44322	48.34	2
R1-12	A04	20.49383	48.46	2
R1-12	A04	20.54337	48.49	2
R1-12	A04	20.59357	48.46	2
R1-12	A04	20.64384	48.4	2
R1-12	A04	20.69392	48.46	2
R1-12	A04	20.74408	48.64	2
R1-12	A04	20.79456	48.41	2
R1-12	A04	20.84418	48.49	2
R1-12	A04	20.89424	48.74	2
R1-12	A04	20.94477	48.64	2
R1-12	A04	20.9943	48.71	2
R1-12	A04	21.04518	48.91	2
R1-12	A04	21.09467	48.79	2
R1-12	A04	21.14482	48.89	2
R1-12	A04	21.19486	48.97	2
R1-12	A04	21.24479	48.97	2
R1-12	A04	21.29519	48.94	2
R1-12	A04	21.34464	48.96	2
R1-12	A04	21.39508	48.86	2
R1-12	A04	21.44506	48.99	2
R1-12	A04	21.49556	49.17	2
R1-12	A04	21.5456	49.14	2
R1-12	A04	21.59568	49.06	2
R1-12	A04	21.64561	49.26	2
R1-12	A04	21.69582	49.21	2
R1-12	A04	21.74594	49.24	2
R1-12	A04	21.796	49.17	2
R1-12	A04	21.84646	49.3	2
R1-12	A04	21.8959	49.34	2
R1-12	A04	21.94623	49.17	2
R1-12	A04	21.99615	49.33	2
R1-12	A04	22.04636	49.47	2
R1-12	A04	22.09632	49.34	2
R1-12	A04	22.14664	49.34	2
R1-12	A04	22.1967	49.66	2
R1-12	A04	22.24667	49.48	2
R1-12	A04	22.29658	49.34	2
R1-12	A04	22.34697	49.63	2
R1-12	A04	22.39674	49.4	2
R1-12	A04	22.44701	49.57	2
R1-12	A04	22.4973	49.51	2
R1-12	A04	22.54702	49.67	2
R1-12	A04	22.59734	49.73	2
R1-12	A04	22.64747	49.9	2
R1-12	A04	22.69765	49.88	2
R1-12	A04	22.74759	49.98	2
R1-12	A04	22.79774	49.83	2
R1-12	A04	22.84753	49.84	2
R1-12	A04	22.89809	49.97	2
R1-12	A04	22.94811	49.98	2
R1-12	A04	22.99808	49.95	2
R1-12	A04	23.04811	50.1	2
R1-12	A04	23.09841	50.01	2
R1-12	A04	23.1482	49.9	2
R1-12	A04	23.19868	50.05	2
R1-12	A04	23.24883	50.1	2
R1-12	A04	23.29889	50.11	2
R1-12	A04	23.34837	50.04	2
R1-12	A04	23.39911	50.18	2
R1-12	A04	23.44893	50.13	2
R1-12	A04	23.49898	50.23	2
R1-12	A04	23.54913	50.2	2
R1-12	A04	23.59924	50.41	2
R1-12	A04	23.64921	50.31	2
R1-12	A04	23.69946	50.33	2
R1-12	A04	23.74976	50.23	2
R1-12	A04	23.79934	50.37	2
R1-12	A04	23.84965	50.51	2
R1-12	A04	23.8997	50.28	2
R1-12	A04	23.9498	50.57	2
R1-12	A04	23.99976	50.34	2
R1-12	A04	24.04962	50.37	2
R1-12	A04	24.10001	50.47	2
R1-12	A04	24.15009	50.35	2
R1-12	A04	24.20024	50.51	2
R1-12	A04	24.25059	50.65	2
R1-12	A04	24.30036	50.63	2
R1-12	A04	24.35057	50.5	2
R1-12	A04	24.40064	50.58	2
R1-12	A04	24.4507	50.54	2
R1-12	A04	24.50089	50.75	2
R1-12	A04	24.55081	50.81	2
R1-12	A04	24.60086	50.8	2
R1-12	A04	24.65073	50.81	2
R1-12	A04	24.70111	50.84	2
R1-12	A04	24.75084	50.88	2
R1-12	A04	24.80126	50.91	2
R1-12	A04	24.85124	50.88	2
R1-12	A04	24.90117	50.92	2
R1-12	A04	24.95155	50.94	2
R1-12	A04	25.00154	51	2
R1-12	A04	25.05169	51.1	2
R1-12	A04	25.10159	51.11	2
R1-12	A04	25.15182	51.11	2
R1-12	A04	25.20167	51.21	2
R1-12	A04	25.25196	51.24	2
R1-12	A04	25.30206	51.2	2
R1-12	A04	25.35223	51.32	2
R1-12	A04	25.4024	51.37	2
R1-12	A04	25.45219	51.41	2
R1-12	A04	25.50256	51.37	2
R1-12	A04	25.55254	51.48	2
R1-12	A04	25.60266	51.52	2
R1-12	A04	25.65277	51.54	2
R1-12	A04	25.70309	51.62	2
R1-12	A04	25.75332	51.68	2
R1-12	A04	25.80345	51.87	2
R1-12	A04	25.85322	51.79	2
R1-12	A04	25.9035	51.85	2
R1-12	A04	25.95329	51.79	2
R1-12	A04	26.00319	51.99	2
R1-12	A04	26.05367	52.04	2
R1-12	A04	26.10352	52.02	2
R1-12	A04	26.15338	52.09	2
R1-12	A04	26.2035	52.14	2
R1-12	A04	26.25377	52.07	2
R1-12	A04	26.3048	52.24	2
R1-12	A04	26.35358	52.17	2
R1-12	A04	26.40389	52.34	2
R1-12	A04	26.45409	52.44	2
R1-12	A04	26.50444	52.44	2
R1-12	A04	26.55431	52.48	2
R1-12	A04	26.60438	52.55	2
R1-12	A04	26.65477	52.59	2
R1-12	A04	26.70437	52.64	2
R1-12	A04	26.75496	52.64	2
R1-12	A04	26.80475	52.72	2
R1-12	A04	26.85479	52.76	2
R1-12	A04	26.905	52.79	2
R1-12	A04	26.95529	52.86	2
R1-12	A04	27.00528	52.88	2
R1-12	A04	27.05531	52.99	2
R1-12	A04	27.10503	52.95	2
R1-12	A04	27.15536	53.02	2
R1-12	A04	27.20526	53.15	2
R1-12	A04	27.25569	53.12	2
R1-12	A04	27.30567	53.15	2
R1-12	A04	27.35541	53.32	2
R1-12	A04	27.40558	53.33	2
R1-12	A04	27.4561	53.38	2
R1-12	A04	27.50587	53.48	2
R1-12	A04	27.5559	53.42	2
R1-12	A04	27.60596	53.59	2
R1-12	A04	27.65656	53.58	2
R1-12	A04	27.70622	53.62	2
R1-12	A04	27.75631	53.61	2
R1-12	A04	27.80672	53.73	2
R1-12	A04	27.85649	53.88	2
R1-12	A04	27.90685	53.85	2
R1-12	A04	27.95651	53.79	2
R1-12	A04	28.0069	54	2
R1-12	A04	28.05707	53.95	2
R1-12	A04	28.10717	54.18	2
R1-12	A04	28.15704	54.16	2
R1-12	A04	28.20704	54.26	2
R1-12	A04	28.25752	54.25	2
R1-12	A04	28.30726	54.46	2
R1-12	A04	28.35743	54.33	2
R1-12	A04	28.40747	54.46	2
R1-12	A04	28.45753	54.53	2
R1-12	A04	28.50793	54.66	2
R1-12	A04	28.55802	54.69	2
R1-12	A04	28.60766	54.83	2
R1-12	A04	28.65815	54.85	2
R1-12	A04	28.70816	54.92	2
R1-12	A04	28.75834	55.15	2
R1-12	A04	28.80844	55.13	2
R1-12	A04	28.8582	55.19	2
R1-12	A04	28.9084	55.26	2
R1-12	A04	28.9585	55.36	2
R1-12	A04	29.00863	55.5	2
R1-12	A04	29.05863	55.49	2
R1-12	A04	29.10866	55.66	2
R1-12	A04	29.15897	55.87	2
R1-12	A04	29.20927	55.96	2
R1-12	A04	29.25932	56	2
R1-12	A04	29.3093	56.14	2
R1-12	A04	29.35936	56.39	2
R1-12	A04	29.40928	56.36	2
R1-12	A04	29.45929	56.36	2
R1-12	A04	29.50974	56.51	2
R1-12	A04	29.55966	56.49	2
R1-12	A04	29.60956	56.71	2
R1-12	A04	29.6598	56.86	2
R1-12	A04	29.70976	56.67	2
R1-12	A04	29.76	56.74	2
R1-12	A04	29.81038	56.76	2
R1-12	A04	29.85989	56.84	2
R1-12	A04	29.91046	56.9	2
R1-12	A04	29.96015	56.87	2
R1-12	A04	30.01064	56.93	2
R1-12	A04	30.06059	57.04	2
R1-12	A04	30.11053	57.01	2
R1-12	A04	30.16063	57.09	2
R1-12	A04	30.211	57.21	2
R1-12	A04	30.26059	57.24	2
R1-12	A04	30.31075	57.31	2
R1-12	A04	30.36129	57.37	2
R1-12	A04	30.41116	57.4	2
R1-12	A04	30.46094	57.46	2
R1-12	A04	30.51104	57.48	2
R1-12	A04	30.56145	57.38	2
R1-12	A04	30.61095	57.53	2
R1-12	A04	30.66163	57.7	2
R1-12	A04	30.71268	57.74	2
R1-12	A04	30.76176	57.78	2
R1-12	A04	30.81169	57.64	2
R1-12	A04	30.86173	57.8	2
R1-12	A04	30.91224	57.88	2
R1-12	A04	30.96206	57.94	2
R1-12	A04	31.01232	57.94	2
R1-12	A04	31.06203	57.98	2
R1-12	A04	31.11228	58.07	2
R1-12	A04	31.16253	58.05	2
R1-12	A04	31.21259	58.15	2
R1-12	A04	31.26241	58.27	2
R1-12	A04	31.31277	58.33	2
R1-12	A04	31.36276	58.37	2
R1-12	A04	31.41264	58.44	2
R1-12	A04	31.46305	58.44	2
R1-12	A04	31.51304	58.55	2
R1-12	A04	31.56352	58.44	2
R1-12	A04	31.61351	58.61	2
R1-12	A04	31.66328	58.58	2
R1-12	A04	31.71334	58.77	2
R1-12	A04	31.76347	58.75	2
R1-12	A04	31.81345	58.84	2
R1-12	A04	31.86368	58.9	2
R1-12	A04	31.91367	59.01	2
R1-12	A04	31.96382	58.95	2
R1-12	A04	32.01383	59.04	2
R1-12	A04	32.06403	59.21	2
R1-12	A04	32.11401	59.07	2
R1-12	A04	32.16401	59.15	2
R1-12	A04	32.21415	59.28	2
R1-12	A04	32.26398	59.31	2
R1-12	A04	32.31435	59.21	2
R1-12	A04	32.36468	59.5	2
R1-12	A04	32.41481	59.52	2
R1-12	A04	32.4644	59.5	2
R1-12	A04	32.5149	59.47	2
R1-12	A04	32.5651	59.64	2
R1-12	A04	32.61502	59.65	2
R1-12	A04	32.66523	59.78	2
R1-12	A04	32.71524	59.87	2
R1-12	A04	32.76514	59.84	2
R1-12	A04	32.81533	59.97	2
R1-12	A04	32.86545	59.91	2
R1-12	A04	32.91592	60.22	2
R1-12	A04	32.96559	60.08	2
R1-12	A04	33.01582	60.22	2
R1-12	A04	33.06587	60.21	2
R1-12	A04	33.1159	60.31	2
R1-12	A04	33.16566	60.32	2
R1-12	A04	33.21559	60.59	2
R1-12	A04	33.266	60.45	2
R1-12	A04	33.31629	60.45	2
R1-12	A04	33.36605	60.54	2
R1-12	A04	33.4167	60.49	2
R1-12	A04	33.46628	60.55	2
R1-12	A04	33.51638	60.59	2
R1-12	A04	33.56643	60.75	2
R1-12	A04	33.61679	60.66	2
R1-12	A04	33.66648	60.68	2
R1-12	A04	33.71693	60.72	2
R1-12	A04	33.76707	60.72	2
R1-12	A04	33.81682	61.01	2
R1-12	A04	33.86722	60.86	2
R1-12	A04	33.9171	60.82	2
R1-12	A04	33.96759	61.09	2
R1-12	A04	34.0175	60.92	2
R1-12	A04	34.06766	61.12	2
R1-12	A04	34.11777	61.25	2
R1-12	A04	34.16771	61.21	2
R1-12	A04	34.2179	61.16	2
R1-12	A04	34.26793	61.05	2
R1-12	A04	34.31821	61.33	2
R1-12	A04	34.36813	61.28	2
R1-12	A04	34.41835	61.35	2
R1-12	A04	34.46857	61.38	2
R1-12	A04	34.51875	61.39	2
R1-12	A04	34.56835	61.42	2
R1-12	A04	34.61845	61.53	2
R1-12	A04	34.66858	61.56	2
R1-12	A04	34.7188	61.58	2
R1-12	A04	34.76889	61.68	2
R1-12	A04	34.8187	61.55	2
R1-12	A04	34.86866	61.53	2
R1-12	A04	34.9194	61.72	2
R1-12	A04	34.9691	61.76	2
R1-12	A04	35.01876	61.81	2
R1-12	A04	35.06948	61.85	2
R1-12	A04	35.11928	61.79	2
R1-12	A04	35.16963	61.95	2
R1-12	A04	35.21951	62.09	2
R1-12	A04	35.26976	62.05	2
R1-12	A04	35.31945	62.08	2
R1-12	A04	35.36976	62.22	2
R1-12	A04	35.42008	62.09	2
R1-12	A04	35.47001	62.23	2
R1-12	A04	35.52018	62.32	2
R1-12	A04	35.57004	62.36	2
R1-12	A04	35.6202	62.46	2
R1-12	A04	35.67026	62.49	2
R1-12	A04	35.72026	62.45	2
R1-12	A04	35.77022	62.53	2
R1-12	A04	35.82029	62.56	2
R1-12	A04	35.87045	62.73	2
R1-12	A04	35.92095	62.75	2
R1-12	A04	35.97065	62.83	2
R1-12	A04	36.02112	62.92	2
R1-12	A04	36.07117	62.89	2
R1-12	A04	36.12123	62.93	2
R1-12	A04	36.17097	62.92	2
R1-12	A04	36.22093	63.1	2
R1-12	A04	36.2714	63.13	2
R1-12	A04	36.32113	63.1	2
R1-12	A04	36.37141	63.25	2
R1-12	A04	36.42146	63.23	2
R1-12	A04	36.47187	63.37	2
R1-12	A04	36.5218	63.42	2
R1-12	A04	36.57177	63.46	2
R1-12	A04	36.62218	63.4	2
R1-12	A04	36.67191	63.53	2
R1-12	A04	36.72181	63.52	2
R1-12	A04	36.77227	63.57	2
R1-12	A04	36.8224	63.67	2
R1-12	A04	36.87263	63.86	2
R1-12	A04	36.92248	63.87	2
R1-12	A04	36.97271	63.76	2
R1-12	A04	37.02256	63.86	2
R1-12	A04	37.07239	63.92	2
R1-12	A04	37.12253	64.02	2
R1-12	A04	37.17264	64.07	2
R1-12	A04	37.22266	64.14	2
R1-12	A04	37.27285	64.12	2
R1-12	A04	37.32327	64.2	2
R1-12	A04	37.37311	64.29	2
R1-12	A04	37.42312	64.29	2
R1-12	A04	37.47325	64.33	2
R1-12	A04	37.52357	64.47	2
R1-12	A04	37.57366	64.49	2
R1-12	A04	37.62354	64.5	2
R1-12	A04	37.67389	64.59	2
R1-12	A04	37.72375	64.63	2
R1-12	A04	37.77385	64.66	2
R1-12	A04	37.82365	64.7	2
R1-12	A04	37.87396	64.64	2
R1-12	A04	37.92383	64.61	2
R1-12	A04	37.97403	64.87	2
R1-12	A04	38.02401	64.86	2
R1-12	A04	38.07399	64.94	2
R1-12	A04	38.12429	65.03	2
R1-12	A04	38.17447	64.9	2
R1-12	A04	38.22467	64.96	2
R1-12	A04	38.27485	65.13	2
R1-12	A04	38.32495	65.06	2
R1-12	A04	38.37478	65.27	2
R1-12	A04	38.42448	65.17	2
R1-12	A04	38.47511	65.3	2
R1-12	A04	38.52501	65.44	2
R1-12	A04	38.57486	65.36	2
R1-12	A04	38.6249	65.34	2
R1-12	A04	38.67529	65.44	2
R1-12	A04	38.72542	65.5	2
R1-12	A04	38.77544	65.46	2
R1-12	A04	38.82553	65.58	2
R1-12	A04	38.87532	65.58	2
R1-12	A04	38.92595	65.71	2
R1-12	A04	38.97565	65.67	2
R1-12	A04	39.02595	65.84	2
R1-12	A04	39.07632	65.83	2
R1-12	A04	39.12631	65.8	2
R1-12	A04	39.17612	65.9	2
R1-12	A04	39.22644	65.88	2
R1-12	A04	39.27628	65.97	2
R1-12	A04	39.32643	66.01	2
R1-12	A04	39.37636	66.04	2
R1-12	A04	39.4265	66.04	2
R1-12	A04	39.47645	66.05	2
R1-12	A04	39.52679	66.14	2
R1-12	A04	39.57645	66.11	2
R1-12	A04	39.62681	66.14	2
R1-12	A04	39.67693	66.11	2
R1-12	A04	39.7267	66.3	2
R1-12	A04	39.77708	66.25	2
R1-12	A04	39.82722	66.31	2
R1-12	A04	39.8773	66.41	2
R1-12	A04	39.92754	66.37	2
R1-12	A04	39.9777	66.43	2
R1-12	A04	40.02782	66.4	2
R1-12	A04	40.07791	66.33	2
R1-12	A04	40.12808	66.67	2
R1-12	A04	40.17765	66.55	2
R1-12	A04	40.22765	66.61	2
R1-12	A04	40.27807	66.57	2
R1-12	A04	40.32833	66.67	2
R1-12	A04	40.37826	66.73	2
R1-12	A04	40.42828	66.78	2
R1-12	A04	40.47873	66.67	2
R1-12	A04	40.52859	66.81	2
R1-12	A04	40.57873	66.84	2
R1-12	A04	40.62858	66.9	2
R1-12	A04	40.67862	66.88	2
R1-12	A04	40.72849	66.92	2
R1-12	A04	40.77892	67.12	2
R1-12	A04	40.82869	66.98	2
R1-12	A04	40.87886	66.95	2
R1-12	A04	40.92928	67.05	2
R1-12	A04	40.97913	67.1	2
R1-12	A04	41.02958	67.15	2
R1-12	A04	41.07911	67.14	2
R1-12	A04	41.1294	67.17	2
R1-12	A04	41.17964	67.24	2
R1-12	A04	41.23001	67.22	2
R1-12	A04	41.27961	67.24	2
R1-12	A04	41.32954	67.28	2
R1-12	A04	41.38006	67.37	2
R1-12	A04	41.43039	67.35	2
R1-12	A04	41.48056	67.4	2
R1-12	A04	41.53041	67.37	2
R1-12	A04	41.58051	67.42	2
R1-12	A04	41.63067	67.48	2
R1-12	A04	41.68047	67.61	2
R1-12	A04	41.73071	67.45	2
R1-12	A04	41.78058	67.61	2
R1-12	A04	41.83033	67.54	2
R1-12	A04	41.88108	67.54	2
R1-12	A04	41.93061	67.64	2
R1-12	A04	41.98086	67.58	2
R1-12	A04	42.03069	67.78	2
R1-12	A04	42.0807	67.79	2
R1-12	A04	42.13112	67.71	2
R1-12	A04	42.18128	67.68	2
R1-12	A04	42.23106	67.81	2
R1-12	A04	42.28144	67.81	2
R1-12	A04	42.33139	67.95	2
R1-12	A04	42.38174	67.78	2
R1-12	A04	42.43161	67.87	2
R1-12	A04	42.48244	67.94	2
R1-12	A04	42.53183	67.94	2
R1-12	A04	42.58178	67.98	2
R1-12	A04	42.63155	67.98	2
R1-12	A04	42.68187	68.01	2
R1-12	A04	42.73238	68.01	2
R1-12	A04	42.78216	68.19	2
R1-12	A04	42.83213	68.05	2
R1-12	A04	42.88232	68.11	2
R1-12	A04	42.93255	68.12	2
R1-12	A04	42.98228	68.28	2
R1-12	A04	43.03276	68.21	2
R1-12	A04	43.08257	68.24	2
R1-12	A04	43.13282	68.19	2
R1-12	A04	43.18287	68.22	2
R1-12	A04	43.23348	68.35	2
R1-12	A04	43.28333	68.32	2
R1-12	A04	43.33319	68.15	2
R1-12	A04	43.38364	68.46	2
R1-12	A04	43.43306	68.29	2
R1-12	A04	43.48347	68.48	2
R1-12	A04	43.53334	68.46	2
R1-12	A04	43.58363	68.52	2
R1-12	A04	43.63371	68.35	2
R1-12	A04	43.68373	68.42	2
R1-12	A04	43.73402	68.54	2
R1-12	A04	43.78412	68.65	2
R1-12	A04	43.83397	68.71	2
R1-12	A04	43.8843	68.59	2
R1-12	A04	43.93441	68.56	2
R1-12	A04	43.98414	68.61	2
R1-12	A04	44.03448	68.55	2
R1-12	A04	44.08443	68.76	2
R1-12	A04	44.13438	68.79	2
R1-12	A04	44.18474	68.62	2
R1-12	A04	44.23441	68.71	2
R1-12	A04	44.285	68.74	2
R1-12	A04	44.33477	68.78	2
R1-12	A04	44.38496	68.69	2
R1-12	A04	44.43509	68.64	2
R1-12	A04	44.48484	68.71	2
R1-12	A04	44.53495	68.84	2
R1-12	A04	44.58641	68.88	2
R1-12	A04	44.63556	68.89	2
R1-12	A04	44.68535	68.91	2
R1-12	A04	44.73577	68.86	2
R1-12	A04	44.78512	68.91	2
R1-12	A04	44.83582	68.91	2
R1-12	A04	44.88533	68.76	2
R1-12	A04	44.93589	68.88	2
R1-12	A04	44.98591	68.95	2
R1-12	A04	45.03621	68.92	2
R1-12	A04	45.08611	68.94	2
R1-12	A04	45.13591	68.85	2
R1-12	A04	45.1863	69.02	2
R1-12	A04	45.23602	69.05	2
R1-12	A04	45.28666	68.89	2
R1-12	A04	45.33657	68.98	2
R1-12	A04	45.38647	69.04	2
R1-12	A04	45.43678	68.98	2
R1-12	A04	45.48685	69.05	2
R1-12	A04	45.53677	69.05	2
R1-12	A04	45.58684	69.05	2
R1-12	A04	45.63689	69.05	2
R1-12	A04	45.68728	69.04	2
R1-12	A04	45.73655	69.05	2
R1-12	A04	45.78709	68.99	2
R1-12	A04	45.83725	69.16	2
R1-12	A04	45.88741	69.11	2
R1-12	A04	45.93778	69.06	2
R1-12	A04	45.988	69.06	2
R1-12	A04	46.03781	69.11	2
R1-12	A04	46.08772	69.04	2
R1-12	A04	46.13792	69.14	2
R1-12	A04	46.18776	69.19	2
R1-12	A04	46.23764	69.26	2
R1-12	A04	46.28842	69.18	2
R1-12	A04	46.33824	69.29	2
R1-12	A04	46.38846	69.14	2
R1-12	A04	46.4383	69.21	2
R1-12	A04	46.48869	69.21	2
R1-12	A04	46.53838	69.22	2
R1-12	A04	46.58856	69.28	2
R1-12	A04	46.63874	69.32	2
R1-12	A04	46.6889	69.31	2
R1-12	A04	46.73861	69.29	2
R1-12	A04	46.78858	69.33	2
R1-12	A04	46.83879	69.24	2
R1-12	A04	46.88935	69.42	2
R1-12	A04	46.93928	69.26	2
R1-12	A04	46.98902	69.31	2
R1-12	A04	47.03913	69.39	2
R1-12	A04	47.08937	69.25	2
R1-12	A04	47.13942	69.24	2
R1-12	A04	47.18941	69.36	2
R1-12	A04	47.23942	69.33	2
R1-12	A04	47.28959	69.33	2
R1-12	A04	47.33976	69.22	2
R1-12	A04	47.38993	69.25	2
R1-12	A04	47.43982	69.39	2
R1-12	A04	47.49002	69.41	2
R1-12	A04	47.53975	69.39	2
R1-12	A04	47.59023	69.38	2
R1-12	A04	47.64003	69.58	2
R1-12	A04	47.6904	69.55	2
R1-12	A04	47.74025	69.46	2
R1-12	A04	47.79092	69.51	2
R1-12	A04	47.84059	69.43	2
R1-12	A04	47.89116	69.53	2
R1-12	A04	47.94106	69.41	2
R1-12	A04	47.99054	69.38	2
R1-12	A04	48.04103	69.49	2
R1-12	A04	48.09131	69.55	2
R1-12	A04	48.14112	69.52	2
R1-12	A04	48.19108	69.43	2
R1-12	A04	48.24115	69.61	2
R1-12	A04	48.29132	69.55	2
R1-12	A04	48.34166	69.52	2
R1-12	A04	48.39133	69.55	2
R1-12	A04	48.44173	69.66	2
R1-12	A04	48.49186	69.56	2
R1-12	A04	48.54158	69.49	2
R1-12	A04	48.59149	69.56	2
R1-12	A04	48.64228	69.63	2
R1-12	A04	48.69176	69.51	2
R1-12	A04	48.74216	69.53	2
R1-12	A04	48.79244	69.48	2
R1-12	A04	48.84217	69.52	2
R1-12	A04	48.89257	69.48	2
R1-12	A04	48.9425	69.58	2
R1-12	A04	48.9925	69.69	2
R1-12	A04	49.04264	69.55	2
R1-12	A04	49.09251	69.42	2
R1-12	A04	49.14297	69.52	2
R1-12	A04	49.19316	69.55	2
R1-12	A04	49.24303	69.46	2
R1-12	A04	49.29314	69.49	2
R1-12	A04	49.34319	69.55	2
R1-12	A04	49.39328	69.46	2
R1-12	A04	49.44322	69.49	2
R1-12	A04	49.49348	69.62	2
R1-12	A04	49.54363	69.42	2
R1-12	A04	49.59412	69.45	2
R1-12	A04	49.64351	69.49	2
R1-12	A04	49.69371	69.22	2
R1-12	A04	49.74364	69.33	2
R1-12	A04	49.79378	69.42	2
R1-12	A04	49.84375	69.32	2
R1-12	A04	49.89414	69.33	2
R1-12	A04	49.94384	69.22	2
R1-12	A04	49.99415	69.16	2
R1-12	A04	50.04454	69.26	2
R1-12	A04	50.09437	69.09	2
R1-12	A04	50.14471	69.05	2
R1-12	A04	50.19458	69.18	2
R1-12	A04	50.24471	68.95	2
R1-12	A04	50.29476	69.11	2
R1-12	A04	50.34462	68.91	2
R1-12	A04	50.39472	68.91	2
R1-12	A04	50.44526	68.96	2
R1-12	A04	50.49513	68.89	2
R1-12	A04	50.54527	68.96	2
R1-12	A04	50.59565	68.86	2
R1-12	A04	50.64505	68.71	2
R1-12	A04	50.69517	68.79	2
R1-12	A04	50.74577	68.69	2
R1-12	A04	50.7953	68.59	2
R1-12	D04	0.02928	16.73	1
R1-12	D04	0.07998	16.72	1
R1-12	D04	0.12892	16.81	1
R1-12	D04	0.17921	16.94	1
R1-12	D04	0.23065	16.98	1
R1-12	D04	0.27962	16.72	1
R1-12	D04	0.3298	16.73	1
R1-12	D04	0.37918	17.23	1
R1-12	D04	0.42933	17.01	1
R1-12	D04	0.48006	17.2	1
R1-12	D04	0.53029	16.97	1
R1-12	D04	0.57965	17.04	1
R1-12	D04	0.62986	16.86	1
R1-12	D04	0.68002	17.14	1
R1-12	D04	0.73037	17.01	1
R1-12	D04	0.78041	17.11	1
R1-12	D04	0.83008	17	1
R1-12	D04	0.88051	17.05	1
R1-12	D04	0.93012	17.05	1
R1-12	D04	0.98046	16.94	1
R1-12	D04	1.03019	17.01	1
R1-12	D04	1.08045	17.1	1
R1-12	D04	1.13055	17.08	1
R1-12	D04	1.18079	17.16	1
R1-12	D04	1.23137	17.05	1
R1-12	D04	1.28089	17.1	1
R1-12	D04	1.33067	17.3	1
R1-12	D04	1.38084	17.07	1
R1-12	D04	1.43119	17.17	1
R1-12	D04	1.481	17.2	1
R1-12	D04	1.53189	17.11	1
R1-12	D04	1.5816	17.05	1
R1-12	D04	1.63147	17.1	1
R1-12	D04	1.68134	17.24	1
R1-12	D04	1.73148	17.13	1
R1-12	D04	1.78166	17.3	1
R1-12	D04	1.83175	17.37	1
R1-12	D04	1.88194	17.21	1
R1-12	D04	1.93201	17.43	1
R1-12	D04	1.9821	17.37	1
R1-12	D04	2.03248	17.46	1
R1-12	D04	2.08227	17.5	1
R1-12	D04	2.13275	17.58	1
R1-12	D04	2.18294	18.1	1
R1-12	D04	2.23242	17.71	1
R1-12	D04	2.28332	17.34	1
R1-12	D04	2.3326	17.36	1
R1-12	D04	2.38304	17.36	1
R1-12	D04	2.43257	17.65	1
R1-12	D04	2.48333	17.55	1
R1-12	D04	2.53302	17.43	1
R1-12	D04	2.58358	17.72	1
R1-12	D04	2.63329	17.5	1
R1-12	D04	2.68366	17.66	1
R1-12	D04	2.73378	17.63	1
R1-12	D04	2.78411	17.26	1
R1-12	D04	2.83368	17.3	1
R1-12	D04	2.8839	17.29	1
R1-12	D04	2.93388	17.52	1
R1-12	D04	2.98393	17.53	1
R1-12	D04	3.03473	17.81	1
R1-12	D04	3.08521	17.9	1
R1-12	D04	3.1345	17.37	1
R1-12	D04	3.18462	17.74	1
R1-12	D04	3.23437	17.65	1
R1-12	D04	3.28456	17.71	1
R1-12	D04	3.33511	17.49	1
R1-12	D04	3.38471	17.81	1
R1-12	D04	3.43578	17.69	1
R1-12	D04	3.48434	17.85	1
R1-12	D04	3.53484	17.68	1
R1-12	D04	3.58498	17.58	1
R1-12	D04	3.63534	17.59	1
R1-12	D04	3.68512	17.52	1
R1-12	D04	3.73558	17.39	1
R1-12	D04	3.7856	17.52	1
R1-12	D04	3.83516	17.77	1
R1-12	D04	3.88557	17.65	1
R1-12	D04	3.93596	17.53	1
R1-12	D04	3.98552	17.5	1
R1-12	D04	4.03573	17.59	1
R1-12	D04	4.08603	17.61	1
R1-12	D04	4.13624	17.78	1
R1-12	D04	4.18592	17.69	1
R1-12	D04	4.23626	17.53	1
R1-12	D04	4.28587	17.65	1
R1-12	D04	4.33617	17.49	1
R1-12	D04	4.38679	17.78	1
R1-12	D04	4.43645	17.81	1
R1-12	D04	4.48615	17.69	1
R1-12	D04	4.53683	17.93	1
R1-12	D04	4.58674	17.69	1
R1-12	D04	4.63708	17.62	1
R1-12	D04	4.68668	17.65	1
R1-12	D04	4.73704	17.74	1
R1-12	D04	4.78704	18.04	1
R1-12	D04	4.83755	17.87	1
R1-12	D04	4.88731	17.69	1
R1-12	D04	4.93699	17.91	1
R1-12	D04	4.98769	17.75	1
R1-12	D04	5.0385	17.63	1
R1-12	D04	5.08711	17.69	1
R1-12	D04	5.13849	17.71	1
R1-12	D04	5.18826	17.78	1
R1-12	D04	5.23763	17.72	1
R1-12	D04	5.28787	17.62	1
R1-12	D04	5.33814	17.93	1
R1-12	D04	5.38846	17.71	1
R1-12	D04	5.43828	17.68	1
R1-12	D04	5.48898	17.91	1
R1-12	D04	5.53874	18.3	1
R1-12	D04	5.58886	18	1
R1-12	D04	5.63851	18.04	1
R1-12	D04	5.68903	18.04	1
R1-12	D04	5.7388	17.77	1
R1-12	D04	5.78898	17.81	1
R1-12	D04	5.83904	18.22	1
R1-12	D04	5.88897	18.03	1
R1-12	D04	5.93937	18.1	1
R1-12	D04	5.98969	18.01	1
R1-12	D04	6.03908	18.16	1
R1-12	D04	6.08973	18.27	1
R1-12	D04	6.13969	18.22	1
R1-12	D04	6.18958	17.97	1
R1-12	D04	6.24005	18.16	1
R1-12	D04	6.29062	18.3	1
R1-12	D04	6.33988	18.29	1
R1-12	D04	6.391	18.35	1
R1-12	D04	6.44016	18.14	1
R1-12	D04	6.49045	18.07	1
R1-12	D04	6.54042	18.46	1
R1-12	D04	6.59052	18.46	1
R1-12	D04	6.64043	18.4	1
R1-12	D04	6.69061	18.52	1
R1-12	D04	6.74095	18.33	1
R1-12	D04	6.79084	18.2	1
R1-12	D04	6.84097	18.58	1
R1-12	D04	6.8917	18.51	1
R1-12	D04	6.94127	18.32	1
R1-12	D04	6.99076	18.61	1
R1-12	D04	7.04103	18.49	1
R1-12	D04	7.09118	18.52	1
R1-12	D04	7.14095	18.64	1
R1-12	D04	7.19161	18.7	1
R1-12	D04	7.24126	18.67	1
R1-12	D04	7.2921	18.74	1
R1-12	D04	7.34281	18.7	1
R1-12	D04	7.39192	19.04	1
R1-12	D04	7.44293	18.77	1
R1-12	D04	7.49146	19.09	1
R1-12	D04	7.54178	18.88	1
R1-12	D04	7.59226	18.9	1
R1-12	D04	7.64191	19.04	1
R1-12	D04	7.69229	19.22	1
R1-12	D04	7.74253	19.13	1
R1-12	D04	7.79266	19.15	1
R1-12	D04	7.84278	19.02	1
R1-12	D04	7.89247	19.33	1
R1-12	D04	7.94324	19.28	1
R1-12	D04	7.99335	19.19	1
R1-12	D04	8.04285	19.25	1
R1-12	D04	8.09317	19.22	1
R1-12	D04	8.14316	19.47	1
R1-12	D04	8.19255	19.25	1
R1-12	D04	8.24362	19.51	1
R1-12	D04	8.29362	19.52	1
R1-12	D04	8.34348	19.54	1
R1-12	D04	8.3936	19.41	1
R1-12	D04	8.44357	19.58	1
R1-12	D04	8.49339	19.41	1
R1-12	D04	8.5442	19.68	1
R1-12	D04	8.5945	19.79	1
R1-12	D04	8.6444	19.58	1
R1-12	D04	8.69425	19.74	1
R1-12	D04	8.7444	20	1
R1-12	D04	8.79466	20.18	1
R1-12	D04	8.8448	19.83	1
R1-12	D04	8.89466	20.05	1
R1-12	D04	8.94449	19.96	1
R1-12	D04	8.99449	20.34	1
R1-12	D04	9.045	20.13	1
R1-12	D04	9.09444	20.35	1
R1-12	D04	9.14481	20.22	1
R1-12	D04	9.19512	20.32	1
R1-12	D04	9.24469	20.28	1
R1-12	D04	9.29517	20.5	1
R1-12	D04	9.34537	20.5	1
R1-12	D04	9.39517	20.53	1
R1-12	D04	9.44553	20.64	1
R1-12	D04	9.49554	20.67	1
R1-12	D04	9.54577	20.7	1
R1-12	D04	9.59575	20.9	1
R1-12	D04	9.64587	21.12	1
R1-12	D04	9.69606	20.86	1
R1-12	D04	9.74618	21.43	1
R1-12	D04	9.79597	21.27	1
R1-12	D04	9.84659	21.37	1
R1-12	D04	9.89648	21.44	1
R1-12	D04	9.94675	21.4	1
R1-12	D04	9.99624	21.35	1
R1-12	D04	10.04632	21.46	1
R1-12	D04	10.3514	23.42	1
R1-12	D04	10.39194	22.81	2
R1-12	D04	10.44162	22.87	2
R1-12	D04	10.49195	23.16	2
R1-12	D04	10.54165	23.18	2
R1-12	D04	10.59151	23.34	2
R1-12	D04	10.64225	23.34	2
R1-12	D04	10.69162	23.14	2
R1-12	D04	10.74202	23.43	2
R1-12	D04	10.79173	23.59	2
R1-12	D04	10.84151	23.85	2
R1-12	D04	10.89148	23.69	2
R1-12	D04	10.94164	23.84	2
R1-12	D04	10.99212	24.04	2
R1-12	D04	11.04239	24.1	2
R1-12	D04	11.09212	24.11	2
R1-12	D04	11.14275	24.46	2
R1-12	D04	11.19206	24.56	2
R1-12	D04	11.24257	24.54	2
R1-12	D04	11.29199	24.64	2
R1-12	D04	11.3425	25.26	2
R1-12	D04	11.39254	25.12	2
R1-12	D04	11.44255	25.32	2
R1-12	D04	11.4929	25.58	2
R1-12	D04	11.54281	25.61	2
R1-12	D04	11.59331	25.74	2
R1-12	D04	11.64282	26	2
R1-12	D04	11.69322	26.15	2
R1-12	D04	11.74344	26.58	2
R1-12	D04	11.79348	26.53	2
R1-12	D04	11.84351	26.64	2
R1-12	D04	11.89341	27.09	2
R1-12	D04	11.94324	27.27	2
R1-12	D04	11.99413	27.88	2
R1-12	D04	12.04393	28.02	2
R1-12	D04	12.09355	28.4	2
R1-12	D04	12.14357	28.79	2
R1-12	D04	12.19365	29.04	2
R1-12	D04	12.24412	29.11	2
R1-12	D04	12.29424	29.39	2
R1-12	D04	12.34454	29.65	2
R1-12	D04	12.39454	30.06	2
R1-12	D04	12.44446	30.54	2
R1-12	D04	12.49482	30.67	2
R1-12	D04	12.54512	31.02	2
R1-12	D04	12.59496	31.29	2
R1-12	D04	12.64477	31.55	2
R1-12	D04	12.69443	31.96	2
R1-12	D04	12.74544	32.03	2
R1-12	D04	12.7955	32.25	2
R1-12	D04	12.84514	32.57	2
R1-12	D04	12.89539	32.93	2
R1-12	D04	12.94557	33.17	2
R1-12	D04	12.99522	33.27	2
R1-12	D04	13.04536	33.98	2
R1-12	D04	13.09615	33.85	2
R1-12	D04	13.14534	34.08	2
R1-12	D04	13.19562	34.27	2
R1-12	D04	13.24589	34.6	2
R1-12	D04	13.29624	35.13	2
R1-12	D04	13.34659	35.39	2
R1-12	D04	13.39655	35.56	2
R1-12	D04	13.44613	35.84	2
R1-12	D04	13.49613	36.23	2
R1-12	D04	13.54699	36.42	2
R1-12	D04	13.59665	36.51	2
R1-12	D04	13.64686	36.88	2
R1-12	D04	13.69895	37.13	2
R1-12	D04	13.74736	37.25	2
R1-12	D04	13.79739	37.38	2
R1-12	D04	13.84677	37.73	2
R1-12	D04	13.89713	37.95	2
R1-12	D04	13.94775	38.05	2
R1-12	D04	13.99747	38.13	2
R1-12	D04	14.0468	38.26	2
R1-12	D04	14.09731	38.44	2
R1-12	D04	14.14751	38.73	2
R1-12	D04	14.19679	38.8	2
R1-12	D04	14.24734	39.08	2
R1-12	D04	14.29776	39.19	2
R1-12	D04	14.34799	39.31	2
R1-12	D04	14.39788	39.3	2
R1-12	D04	14.4477	39.64	2
R1-12	D04	14.49794	39.76	2
R1-12	D04	14.54811	40.05	2
R1-12	D04	14.5983	40.15	2
R1-12	D04	14.64865	40.17	2
R1-12	D04	14.6985	40.36	2
R1-12	D04	14.74853	40.59	2
R1-12	D04	14.79884	40.53	2
R1-12	D04	14.84881	40.76	2
R1-12	D04	14.8988	40.75	2
R1-12	D04	14.94953	41.01	2
R1-12	D04	14.99961	41.18	2
R1-12	D04	15.04886	41.26	2
R1-12	D04	15.09893	41.42	2
R1-12	D04	15.1495	41.39	2
R1-12	D04	15.19934	41.53	2
R1-12	D04	15.24952	41.66	2
R1-12	D04	15.29958	41.81	2
R1-12	D04	15.34879	41.98	2
R1-12	D04	15.39967	42.13	2
R1-12	D04	15.44949	42.1	2
R1-12	D04	15.49958	42.23	2
R1-12	D04	15.55012	42.38	2
R1-12	D04	15.59988	42.42	2
R1-12	D04	15.65026	42.65	2
R1-12	D04	15.70052	42.72	2
R1-12	D04	15.75056	42.87	2
R1-12	D04	15.80029	42.84	2
R1-12	D04	15.85069	42.96	2
R1-12	D04	15.9006	43.09	2
R1-12	D04	15.9509	43.16	2
R1-12	D04	16.00129	43.29	2
R1-12	D04	16.05083	43.35	2
R1-12	D04	16.10122	43.42	2
R1-12	D04	16.15054	43.48	2
R1-12	D04	16.201	43.55	2
R1-12	D04	16.25102	43.74	2
R1-12	D04	16.30106	43.83	2
R1-12	D04	16.35135	43.9	2
R1-12	D04	16.4016	44.02	2
R1-12	D04	16.45134	44.21	2
R1-12	D04	16.50158	44.15	2
R1-12	D04	16.55131	44.22	2
R1-12	D04	16.60155	44.25	2
R1-12	D04	16.65214	44.47	2
R1-12	D04	16.70247	44.42	2
R1-12	D04	16.75222	44.47	2
R1-12	D04	16.80268	44.54	2
R1-12	D04	16.85205	44.57	2
R1-12	D04	16.9024	44.69	2
R1-12	D04	16.9527	44.69	2
R1-12	D04	17.0027	44.73	2
R1-12	D04	17.05305	44.67	2
R1-12	D04	17.10295	44.86	2
R1-12	D04	17.15223	44.89	2
R1-12	D04	17.20272	44.83	2
R1-12	D04	17.25306	44.99	2
R1-12	D04	17.30317	44.9	2
R1-12	D04	17.35389	44.89	2
R1-12	D04	17.40351	45.14	2
R1-12	D04	17.45392	45.05	2
R1-12	D04	17.50297	45.06	2
R1-12	D04	17.55345	45.15	2
R1-12	D04	17.60371	45.19	2
R1-12	D04	17.65393	45.33	2
R1-12	D04	17.70399	45.18	2
R1-12	D04	17.75391	45.17	2
R1-12	D04	17.80421	45.18	2
R1-12	D04	17.85368	45.34	2
R1-12	D04	17.9045	45.37	2
R1-12	D04	17.95411	45.44	2
R1-12	D04	18.00417	45.38	2
R1-12	D04	18.05388	45.41	2
R1-12	D04	18.10471	45.35	2
R1-12	D04	18.15476	45.37	2
R1-12	D04	18.20499	45.4	2
R1-12	D04	18.25479	45.6	2
R1-12	D04	18.30462	45.7	2
R1-12	D04	18.35476	45.67	2
R1-12	D04	18.40511	45.7	2
R1-12	D04	18.45568	45.7	2
R1-12	D04	18.50524	45.72	2
R1-12	D04	18.55569	45.83	2
R1-12	D04	18.60494	45.92	2
R1-12	D04	18.65577	45.79	2
R1-12	D04	18.70563	45.86	2
R1-12	D04	18.75595	45.95	2
R1-12	D04	18.80562	45.82	2
R1-12	D04	18.85595	46.05	2
R1-12	D04	18.90612	46.17	2
R1-12	D04	18.95611	46.21	2
R1-12	D04	19.00577	46.12	2
R1-12	D04	19.05586	46.17	2
R1-12	D04	19.10607	46.12	2
R1-12	D04	19.15663	46.37	2
R1-12	D04	19.20576	46.41	2
R1-12	D04	19.25632	46.53	2
R1-12	D04	19.30667	46.44	2
R1-12	D04	19.35661	46.53	2
R1-12	D04	19.40671	46.63	2
R1-12	D04	19.4569	46.69	2
R1-12	D04	19.50662	46.72	2
R1-12	D04	19.55677	46.63	2
R1-12	D04	19.60671	46.73	2
R1-12	D04	19.65693	46.79	2
R1-12	D04	19.70752	46.87	2
R1-12	D04	19.75751	46.91	2
R1-12	D04	19.80744	46.92	2
R1-12	D04	19.85755	47.16	2
R1-12	D04	19.90769	47	2
R1-12	D04	19.95726	47.14	2
R1-12	D04	20.00735	47.05	2
R1-12	D04	20.05788	47.18	2
R1-12	D04	20.10786	47.23	2
R1-12	D04	20.15831	47.26	2
R1-12	D04	20.20833	47.37	2
R1-12	D04	20.25808	47.46	2
R1-12	D04	20.30852	47.36	2
R1-12	D04	20.35818	47.45	2
R1-12	D04	20.40856	47.55	2
R1-12	D04	20.458	47.53	2
R1-12	D04	20.50876	47.58	2
R1-12	D04	20.55852	47.71	2
R1-12	D04	20.60917	47.69	2
R1-12	D04	20.65857	47.75	2
R1-12	D04	20.70892	47.84	2
R1-12	D04	20.75973	47.78	2
R1-12	D04	20.80997	47.68	2
R1-12	D04	20.85903	47.95	2
R1-12	D04	20.90933	47.84	2
R1-12	D04	20.95977	47.87	2
R1-12	D04	21.00935	47.95	2
R1-12	D04	21.0607	48.01	2
R1-12	D04	21.10944	48.04	2
R1-12	D04	21.16022	48.03	2
R1-12	D04	21.20981	48.22	2
R1-12	D04	21.25992	48.04	2
R1-12	D04	21.31021	48.29	2
R1-12	D04	21.3598	48.3	2
R1-12	D04	21.41042	48.36	2
R1-12	D04	21.46026	48.35	2
R1-12	D04	21.51051	48.19	2
R1-12	D04	21.56061	48.25	2
R1-12	D04	21.61085	48.36	2
R1-12	D04	21.66098	48.42	2
R1-12	D04	21.71111	48.3	2
R1-12	D04	21.76088	48.43	2
R1-12	D04	21.81105	48.61	2
R1-12	D04	21.86214	48.58	2
R1-12	D04	21.91115	48.55	2
R1-12	D04	21.96148	48.48	2
R1-12	D04	22.01104	48.71	2
R1-12	D04	22.06152	48.7	2
R1-12	D04	22.11155	48.65	2
R1-12	D04	22.16165	48.75	2
R1-12	D04	22.2119	48.8	2
R1-12	D04	22.26174	48.78	2
R1-12	D04	22.31178	48.83	2
R1-12	D04	22.36196	48.96	2
R1-12	D04	22.41269	48.87	2
R1-12	D04	22.46318	49.16	2
R1-12	D04	22.51235	49.09	2
R1-12	D04	22.56185	49.18	2
R1-12	D04	22.6124	49.06	2
R1-12	D04	22.66293	48.97	2
R1-12	D04	22.71252	49.02	2
R1-12	D04	22.76264	49.15	2
R1-12	D04	22.81293	49.29	2
R1-12	D04	22.86317	49.29	2
R1-12	D04	22.91331	49.31	2
R1-12	D04	22.96341	49.44	2
R1-12	D04	23.01302	49.31	2
R1-12	D04	23.06285	49.35	2
R1-12	D04	23.11369	49.29	2
R1-12	D04	23.16296	49.35	2
R1-12	D04	23.21423	49.31	2
R1-12	D04	23.26436	49.45	2
R1-12	D04	23.31385	49.6	2
R1-12	D04	23.36349	49.41	2
R1-12	D04	23.41443	49.63	2
R1-12	D04	23.46411	49.47	2
R1-12	D04	23.51402	49.65	2
R1-12	D04	23.56458	49.55	2
R1-12	D04	23.6147	49.76	2
R1-12	D04	23.66423	49.71	2
R1-12	D04	23.71448	49.86	2
R1-12	D04	23.76498	49.84	2
R1-12	D04	23.81458	49.96	2
R1-12	D04	23.86491	49.89	2
R1-12	D04	23.91464	49.73	2
R1-12	D04	23.96507	49.74	2
R1-12	D04	24.01448	49.81	2
R1-12	D04	24.06501	50.02	2
R1-12	D04	24.11524	50.03	2
R1-12	D04	24.16569	50.08	2
R1-12	D04	24.21534	50.06	2
R1-12	D04	24.26578	50.11	2
R1-12	D04	24.31561	50.12	2
R1-12	D04	24.36541	50.09	2
R1-12	D04	24.41585	50.18	2
R1-12	D04	24.46574	50.24	2
R1-12	D04	24.51631	50.22	2
R1-12	D04	24.56627	50.18	2
R1-12	D04	24.61576	50.31	2
R1-12	D04	24.66591	50.35	2
R1-12	D04	24.71641	50.42	2
R1-12	D04	24.7658	50.45	2
R1-12	D04	24.81595	50.51	2
R1-12	D04	24.86628	50.48	2
R1-12	D04	24.91617	50.56	2
R1-12	D04	24.96749	50.56	2
R1-12	D04	25.01684	50.72	2
R1-12	D04	25.0666	50.69	2
R1-12	D04	25.1165	50.85	2
R1-12	D04	25.16681	50.77	2
R1-12	D04	25.21668	50.89	2
R1-12	D04	25.26697	50.86	2
R1-12	D04	25.31697	50.76	2
R1-12	D04	25.36723	50.99	2
R1-12	D04	25.41767	51.06	2
R1-12	D04	25.46721	51.02	2
R1-12	D04	25.51747	51.14	2
R1-12	D04	25.56751	51.33	2
R1-12	D04	25.6175	51.38	2
R1-12	D04	25.66829	51.43	2
R1-12	D04	25.71814	51.49	2
R1-12	D04	25.76837	51.46	2
R1-12	D04	25.81868	51.57	2
R1-12	D04	25.86821	51.7	2
R1-12	D04	25.91855	51.8	2
R1-12	D04	25.9685	51.66	2
R1-12	D04	26.01901	51.78	2
R1-12	D04	26.069	51.82	2
R1-12	D04	26.11881	51.83	2
R1-12	D04	26.16878	51.91	2
R1-12	D04	26.21841	52.05	2
R1-12	D04	26.26854	52.08	2
R1-12	D04	26.32002	52.11	2
R1-12	D04	26.36908	52.24	2
R1-12	D04	26.41869	52.36	2
R1-12	D04	26.46936	52.4	2
R1-12	D04	26.51936	52.43	2
R1-12	D04	26.56963	52.49	2
R1-12	D04	26.61969	52.56	2
R1-12	D04	26.67029	52.59	2
R1-12	D04	26.7201	52.71	2
R1-12	D04	26.77039	52.82	2
R1-12	D04	26.82032	52.75	2
R1-12	D04	26.86996	52.88	2
R1-12	D04	26.91984	52.97	2
R1-12	D04	26.97055	52.89	2
R1-12	D04	27.02073	53	2
R1-12	D04	27.07092	53.13	2
R1-12	D04	27.12012	53.13	2
R1-12	D04	27.17059	53.2	2
R1-12	D04	27.22063	53.32	2
R1-12	D04	27.27085	53.32	2
R1-12	D04	27.32064	53.45	2
R1-12	D04	27.37049	53.53	2
R1-12	D04	27.42083	53.52	2
R1-12	D04	27.47096	53.56	2
R1-12	D04	27.52071	53.64	2
R1-12	D04	27.57133	53.71	2
R1-12	D04	27.62083	53.78	2
R1-12	D04	27.67131	53.9	2
R1-12	D04	27.72137	53.94	2
R1-12	D04	27.77178	54.03	2
R1-12	D04	27.82185	54.04	2
R1-12	D04	27.87141	54.11	2
R1-12	D04	27.92237	54.2	2
R1-12	D04	27.97153	54.25	2
R1-12	D04	28.02167	54.29	2
R1-12	D04	28.0725	54.48	2
R1-12	D04	28.12226	54.42	2
R1-12	D04	28.17224	54.68	2
R1-12	D04	28.22237	54.7	2
R1-12	D04	28.2728	54.8	2
R1-12	D04	28.32251	54.8	2
R1-12	D04	28.37294	54.9	2
R1-12	D04	28.42244	55.02	2
R1-12	D04	28.47297	55.03	2
R1-12	D04	28.52369	55.16	2
R1-12	D04	28.57364	55.25	2
R1-12	D04	28.62276	55.23	2
R1-12	D04	28.67329	55.52	2
R1-12	D04	28.72362	55.51	2
R1-12	D04	28.7737	55.71	2
R1-12	D04	28.82387	55.67	2
R1-12	D04	28.87319	55.76	2
R1-12	D04	28.92372	55.93	2
R1-12	D04	28.97371	56.11	2
R1-12	D04	29.02453	56.05	2
R1-12	D04	29.07394	56.35	2
R1-12	D04	29.12355	56.45	2
R1-12	D04	29.17427	56.61	2
R1-12	D04	29.22425	56.54	2
R1-12	D04	29.27452	56.77	2
R1-12	D04	29.32424	56.93	2
R1-12	D04	29.37499	57.09	2
R1-12	D04	29.42455	57.03	2
R1-12	D04	29.47463	57.17	2
R1-12	D04	29.52489	57.14	2
R1-12	D04	29.57471	57.28	2
R1-12	D04	29.62496	57.34	2
R1-12	D04	29.67503	57.37	2
R1-12	D04	29.72506	57.44	2
R1-12	D04	29.77505	57.53	2
R1-12	D04	29.82541	57.54	2
R1-12	D04	29.87471	57.66	2
R1-12	D04	29.92604	57.63	2
R1-12	D04	29.97511	57.82	2
R1-12	D04	30.02546	57.78	2
R1-12	D04	30.0761	58.01	2
R1-12	D04	30.12572	58.01	2
R1-12	D04	30.17581	58.02	2
R1-12	D04	30.22687	58.11	2
R1-12	D04	30.27598	58.15	2
R1-12	D04	30.32619	58.15	2
R1-12	D04	30.37633	58.37	2
R1-12	D04	30.42696	58.44	2
R1-12	D04	30.47577	58.3	2
R1-12	D04	30.52589	58.4	2
R1-12	D04	30.57649	58.42	2
R1-12	D04	30.62591	58.55	2
R1-12	D04	30.67726	58.72	2
R1-12	D04	30.72762	58.65	2
R1-12	D04	30.77696	58.85	2
R1-12	D04	30.82744	58.6	2
R1-12	D04	30.87682	58.81	2
R1-12	D04	30.92775	58.84	2
R1-12	D04	30.97755	58.84	2
R1-12	D04	31.02704	58.95	2
R1-12	D04	31.07763	59.04	2
R1-12	D04	31.12734	59.08	2
R1-12	D04	31.17757	59.1	2
R1-12	D04	31.22789	59.14	2
R1-12	D04	31.27777	59.26	2
R1-12	D04	31.32777	59.34	2
R1-12	D04	31.37832	59.46	2
R1-12	D04	31.42754	59.48	2
R1-12	D04	31.47846	59.49	2
R1-12	D04	31.5279	59.69	2
R1-12	D04	31.57877	59.71	2
R1-12	D04	31.62919	59.78	2
R1-12	D04	31.67833	59.81	2
R1-12	D04	31.72823	59.85	2
R1-12	D04	31.77851	59.93	2
R1-12	D04	31.82924	59.84	2
R1-12	D04	31.8787	60.2	2
R1-12	D04	31.92861	60.06	2
R1-12	D04	31.97911	60.06	2
R1-12	D04	32.02916	60.25	2
R1-12	D04	32.07897	60.2	2
R1-12	D04	32.12886	60.13	2
R1-12	D04	32.1791	60.3	2
R1-12	D04	32.22954	60.51	2
R1-12	D04	32.27884	60.46	2
R1-12	D04	32.32933	60.48	2
R1-12	D04	32.37983	60.55	2
R1-12	D04	32.42996	60.61	2
R1-12	D04	32.47981	60.68	2
R1-12	D04	32.53008	60.88	2
R1-12	D04	32.57994	60.74	2
R1-12	D04	32.63009	60.9	2
R1-12	D04	32.68094	60.9	2
R1-12	D04	32.73023	61.02	2
R1-12	D04	32.78051	61.13	2
R1-12	D04	32.83027	61.23	2
R1-12	D04	32.8806	61.31	2
R1-12	D04	32.93124	61.38	2
R1-12	D04	32.98059	61.39	2
R1-12	D04	33.03065	61.48	2
R1-12	D04	33.08083	61.63	2
R1-12	D04	33.13086	61.55	2
R1-12	D04	33.18115	61.67	2
R1-12	D04	33.23115	61.52	2
R1-12	D04	33.28095	61.73	2
R1-12	D04	33.33156	61.77	2
R1-12	D04	33.38146	61.74	2
R1-12	D04	33.43179	61.81	2
R1-12	D04	33.48141	61.79	2
R1-12	D04	33.53136	61.92	2
R1-12	D04	33.58159	61.99	2
R1-12	D04	33.63209	62.08	2
R1-12	D04	33.68186	62.06	2
R1-12	D04	33.7322	62.05	2
R1-12	D04	33.78255	62.27	2
R1-12	D04	33.8323	62.25	2
R1-12	D04	33.88258	62.18	2
R1-12	D04	33.93247	62.24	2
R1-12	D04	33.98307	62.32	2
R1-12	D04	34.03273	62.42	2
R1-12	D04	34.08292	62.57	2
R1-12	D04	34.13281	62.44	2
R1-12	D04	34.18268	62.56	2
R1-12	D04	34.23298	62.64	2
R1-12	D04	34.28355	62.72	2
R1-12	D04	34.33319	62.79	2
R1-12	D04	34.38336	62.66	2
R1-12	D04	34.43388	62.79	2
R1-12	D04	34.48372	62.79	2
R1-12	D04	34.53406	62.88	2
R1-12	D04	34.58404	62.92	2
R1-12	D04	34.634	62.96	2
R1-12	D04	34.68385	63.05	2
R1-12	D04	34.73407	63.05	2
R1-12	D04	34.78447	63.14	2
R1-12	D04	34.83388	63.11	2
R1-12	D04	34.88383	63.08	2
R1-12	D04	34.93502	63.18	2
R1-12	D04	34.98463	63.31	2
R1-12	D04	35.03368	63.27	2
R1-12	D04	35.08473	63.35	2
R1-12	D04	35.13504	63.49	2
R1-12	D04	35.18534	63.35	2
R1-12	D04	35.23452	63.57	2
R1-12	D04	35.28482	63.43	2
R1-12	D04	35.33469	63.5	2
R1-12	D04	35.38504	63.67	2
R1-12	D04	35.43494	63.59	2
R1-12	D04	35.48589	63.82	2
R1-12	D04	35.53524	63.94	2
R1-12	D04	35.58519	64.02	2
R1-12	D04	35.63518	64.05	2
R1-12	D04	35.68557	64.1	2
R1-12	D04	35.73591	64.15	2
R1-12	D04	35.78529	64.07	2
R1-12	D04	35.83596	64.21	2
R1-12	D04	35.88603	64.26	2
R1-12	D04	35.93661	64.44	2
R1-12	D04	35.98606	64.43	2
R1-12	D04	36.03663	64.65	2
R1-12	D04	36.08712	64.65	2
R1-12	D04	36.13629	64.63	2
R1-12	D04	36.18602	64.75	2
R1-12	D04	36.23618	64.87	2
R1-12	D04	36.2863	64.73	2
R1-12	D04	36.33646	64.82	2
R1-12	D04	36.38684	64.97	2
R1-12	D04	36.43657	65.14	2
R1-12	D04	36.48675	65.13	2
R1-12	D04	36.53727	65.14	2
R1-12	D04	36.58719	65.19	2
R1-12	D04	36.63728	65.26	2
R1-12	D04	36.68727	65.4	2
R1-12	D04	36.73716	65.52	2
R1-12	D04	36.78751	65.42	2
R1-12	D04	36.83794	65.58	2
R1-12	D04	36.88779	65.64	2
R1-12	D04	36.93791	65.61	2
R1-12	D04	36.98827	65.82	2
R1-12	D04	37.03753	65.81	2
R1-12	D04	37.08747	65.77	2
R1-12	D04	37.13754	65.88	2
R1-12	D04	37.18759	66.03	2
R1-12	D04	37.23794	66.03	2
R1-12	D04	37.28781	65.91	2
R1-12	D04	37.33828	66.11	2
R1-12	D04	37.38826	66.09	2
R1-12	D04	37.43856	66.27	2
R1-12	D04	37.48822	66.29	2
R1-12	D04	37.53844	66.41	2
R1-12	D04	37.58957	66.41	2
R1-12	D04	37.63872	66.42	2
R1-12	D04	37.6887	66.61	2
R1-12	D04	37.73907	66.62	2
R1-12	D04	37.78954	66.64	2
R1-12	D04	37.8387	66.64	2
R1-12	D04	37.88902	66.86	2
R1-12	D04	37.93893	66.75	2
R1-12	D04	37.98908	66.78	2
R1-12	D04	38.03954	66.94	2
R1-12	D04	38.08901	67.03	2
R1-12	D04	38.13975	66.96	2
R1-12	D04	38.18931	67.1	2
R1-12	D04	38.23991	67.13	2
R1-12	D04	38.29057	67.1	2
R1-12	D04	38.34026	67.25	2
R1-12	D04	38.39018	67.25	2
R1-12	D04	38.43952	67.29	2
R1-12	D04	38.49014	67.35	2
R1-12	D04	38.54067	67.45	2
R1-12	D04	38.58994	67.42	2
R1-12	D04	38.63986	67.51	2
R1-12	D04	38.69062	67.64	2
R1-12	D04	38.74071	67.65	2
R1-12	D04	38.79123	67.57	2
R1-12	D04	38.84082	67.79	2
R1-12	D04	38.89064	67.57	2
R1-12	D04	38.94126	67.83	2
R1-12	D04	38.99118	67.84	2
R1-12	D04	39.04114	68	2
R1-12	D04	39.09121	67.97	2
R1-12	D04	39.14169	68.03	2
R1-12	D04	39.19137	67.96	2
R1-12	D04	39.24234	68.16	2
R1-12	D04	39.29197	68.12	2
R1-12	D04	39.34171	68.13	2
R1-12	D04	39.39167	68.21	2
R1-12	D04	39.4421	68.27	2
R1-12	D04	39.49144	68.28	2
R1-12	D04	39.54204	68.38	2
R1-12	D04	39.59151	68.32	2
R1-12	D04	39.64231	68.57	2
R1-12	D04	39.69244	68.48	2
R1-12	D04	39.74202	68.6	2
R1-12	D04	39.79228	68.6	2
R1-12	D04	39.84225	68.66	2
R1-12	D04	39.89256	68.6	2
R1-12	D04	39.94313	68.66	2
R1-12	D04	39.99311	68.7	2
R1-12	D04	40.04332	68.76	2
R1-12	D04	40.09303	68.77	2
R1-12	D04	40.14309	68.82	2
R1-12	D04	40.19313	68.79	2
R1-12	D04	40.24296	68.9	2
R1-12	D04	40.29353	69.12	2
R1-12	D04	40.34343	68.99	2
R1-12	D04	40.39379	69.12	2
R1-12	D04	40.44349	69.19	2
R1-12	D04	40.49413	69.08	2
R1-12	D04	40.54423	69.11	2
R1-12	D04	40.59369	69.19	2
R1-12	D04	40.64386	69.17	2
R1-12	D04	40.69373	69.37	2
R1-12	D04	40.7441	69.35	2
R1-12	D04	40.79443	69.34	2
R1-12	D04	40.84465	69.37	2
R1-12	D04	40.89487	69.63	2
R1-12	D04	40.9447	69.59	2
R1-12	D04	40.99423	69.69	2
R1-12	D04	41.04487	69.57	2
R1-12	D04	41.09475	69.56	2
R1-12	D04	41.14428	69.67	2
R1-12	D04	41.19461	69.73	2
R1-12	D04	41.2455	69.69	2
R1-12	D04	41.29462	69.75	2
R1-12	D04	41.3447	69.69	2
R1-12	D04	41.39496	69.86	2
R1-12	D04	41.44574	69.92	2
R1-12	D04	41.49647	69.96	2
R1-12	D04	41.54522	70.11	2
R1-12	D04	41.59538	69.99	2
R1-12	D04	41.64552	70.04	2
R1-12	D04	41.69564	70.21	2
R1-12	D04	41.74603	70.15	2
R1-12	D04	41.79624	70.07	2
R1-12	D04	41.84549	70.23	2
R1-12	D04	41.89645	70.23	2
R1-12	D04	41.94555	70.39	2
R1-12	D04	41.9963	70.21	2
R1-12	D04	42.046	70.33	2
R1-12	D04	42.09621	70.3	2
R1-12	D04	42.1461	70.31	2
R1-12	D04	42.19644	70.44	2
R1-12	D04	42.24643	70.46	2
R1-12	D04	42.29614	70.42	2
R1-12	D04	42.34638	70.53	2
R1-12	D04	42.39675	70.49	2
R1-12	D04	42.44735	70.66	2
R1-12	D04	42.49759	70.65	2
R1-12	D04	42.54711	70.73	2
R1-12	D04	42.59716	70.6	2
R1-12	D04	42.64631	70.59	2
R1-12	D04	42.69738	70.71	2
R1-12	D04	42.74768	70.76	2
R1-12	D04	42.79718	70.94	2
R1-12	D04	42.84731	71.01	2
R1-12	D04	42.8973	70.95	2
R1-12	D04	42.94791	70.85	2
R1-12	D04	42.99751	70.94	2
R1-12	D04	43.04776	70.95	2
R1-12	D04	43.09753	70.98	2
R1-12	D04	43.14766	70.89	2
R1-12	D04	43.19835	70.92	2
R1-12	D04	43.24846	70.97	2
R1-12	D04	43.29885	71.05	2
R1-12	D04	43.34795	71.13	2
R1-12	D04	43.39918	71.2	2
R1-12	D04	43.44916	71.26	2
R1-12	D04	43.49905	71.24	2
R1-12	D04	43.5484	71.21	2
R1-12	D04	43.59893	71.3	2
R1-12	D04	43.64919	71.32	2
R1-12	D04	43.69887	71.43	2
R1-12	D04	43.74976	71.46	2
R1-12	D04	43.7993	71.4	2
R1-12	D04	43.84961	71.46	2
R1-12	D04	43.89914	71.42	2
R1-12	D04	43.95004	71.48	2
R1-12	D04	43.99944	71.4	2
R1-12	D04	44.04957	71.36	2
R1-12	D04	44.10001	71.58	2
R1-12	D04	44.14912	71.52	2
R1-12	D04	44.20028	71.56	2
R1-12	D04	44.24923	71.69	2
R1-12	D04	44.30024	71.68	2
R1-12	D04	44.35004	71.74	2
R1-12	D04	44.40009	71.71	2
R1-12	D04	44.45041	71.69	2
R1-12	D04	44.49954	71.85	2
R1-12	D04	44.55084	71.66	2
R1-12	D04	44.60139	71.62	2
R1-12	D04	44.65103	71.72	2
R1-12	D04	44.7002	71.78	2
R1-12	D04	44.75116	71.8	2
R1-12	D04	44.80037	71.88	2
R1-12	D04	44.85093	71.91	2
R1-12	D04	44.90057	71.78	2
R1-12	D04	44.95089	72	2
R1-12	D04	45.0013	72	2
R1-12	D04	45.05185	71.97	2
R1-12	D04	45.10154	72	2
R1-12	D04	45.15096	71.97	2
R1-12	D04	45.2017	72	2
R1-12	D04	45.2512	72	2
R1-12	D04	45.30205	72.03	2
R1-12	D04	45.3523	72.06	2
R1-12	D04	45.40206	72.01	2
R1-12	D04	45.45183	72.07	2
R1-12	D04	45.50208	72.09	2
R1-12	D04	45.55214	72.1	2
R1-12	D04	45.60256	72	2
R1-12	D04	45.65307	72.29	2
R1-12	D04	45.70275	72.13	2
R1-12	D04	45.75193	72.16	2
R1-12	D04	45.80231	72.19	2
R1-12	D04	45.85252	72.07	2
R1-12	D04	45.9029	72.14	2
R1-12	D04	45.9531	72.23	2
R1-12	D04	46.00298	72.25	2
R1-12	D04	46.05283	72.26	2
R1-12	D04	46.10303	72.19	2
R1-12	D04	46.15334	72.23	2
R1-12	D04	46.20301	72.35	2
R1-12	D04	46.25314	72.2	2
R1-12	D04	46.30426	72.33	2
R1-12	D04	46.35346	72.33	2
R1-12	D04	46.40355	72.49	2
R1-12	D04	46.45359	72.38	2
R1-12	D04	46.50393	72.54	2
R1-12	D04	46.55357	72.52	2
R1-12	D04	46.60454	72.46	2
R1-12	D04	46.65422	72.62	2
R1-12	D04	46.70461	72.51	2
R1-12	D04	46.754	72.51	2
R1-12	D04	46.80344	72.46	2
R1-12	D04	46.85409	72.61	2
R1-12	D04	46.90446	72.45	2
R1-12	D04	46.95513	72.45	2
R1-12	D04	47.00441	72.65	2
R1-12	D04	47.05457	72.58	2
R1-12	D04	47.10448	72.64	2
R1-12	D04	47.15468	72.81	2
R1-12	D04	47.20439	72.54	2
R1-12	D04	47.2547	72.8	2
R1-12	D04	47.30459	72.8	2
R1-12	D04	47.35531	72.84	2
R1-12	D04	47.4055	72.71	2
R1-12	D04	47.45531	72.74	2
R1-12	D04	47.50506	72.78	2
R1-12	D04	47.55532	72.75	2
R1-12	D04	47.60543	72.97	2
R1-12	D04	47.65566	72.77	2
R1-12	D04	47.70586	72.77	2
R1-12	D04	47.75533	72.8	2
R1-12	D04	47.80597	72.77	2
R1-12	D04	47.85611	72.94	2
R1-12	D04	47.90635	72.93	2
R1-12	D04	47.95663	73.03	2
R1-12	D04	48.00603	73.09	2
R1-12	D04	48.05666	73.02	2
R1-12	D04	48.10638	73	2
R1-12	D04	48.15666	73	2
R1-12	D04	48.20663	72.96	2
R1-12	D04	48.25642	72.94	2
R1-12	D04	48.30667	72.99	2
R1-12	D04	48.35677	72.91	2
R1-12	D04	48.40701	73.18	2
R1-12	D04	48.45713	73.06	2
R1-12	D04	48.50761	73.06	2
R1-12	D04	48.55715	73.1	2
R1-12	D04	48.60696	73.26	2
R1-12	D04	48.65755	72.94	2
R1-12	D04	48.70705	73.1	2
R1-12	D04	48.75728	73.07	2
R1-12	D04	48.80763	73.04	2
R1-12	D04	48.85749	73.07	2
R1-12	D04	48.908	72.96	2
R1-12	D04	48.95781	73.19	2
R1-12	D04	49.00806	73.15	2
R1-12	D04	49.05797	73.1	2
R1-12	D04	49.10754	73.22	2
R1-12	D04	49.15821	73.07	2
R1-12	D04	49.20891	73.31	2
R1-12	D04	49.25892	73.23	2
R1-12	D04	49.30815	73.22	2
R1-12	D04	49.35841	73.23	2
R1-12	D04	49.40863	73.35	2
R1-12	D04	49.45887	73.2	2
R1-12	D04	49.50899	73.23	2
R1-12	D04	49.55874	73	2
R1-12	D04	49.60997	73.16	2
R1-12	D04	49.65898	73.19	2
R1-12	D04	49.70874	73.06	2
R1-12	D04	49.75909	72.99	2
[truncated: 21 more rows]
