# Supplementary material for: Natural genetic variation impacts expression levels of coding, non-coding, and antisense transcripts in fission yeast
Source: Mol Syst Biol. 2014 Nov 28;10(11):764. doi: 10.15252/msb.20145123 (PMC4299605; doi:10.15252/msb.20145123)
Supplement: Supplementary file 2 — Supplementary Dataset S1 [file msb0010-0764-sd2.zip › Dataset S1/datasetS1/R1-13_std_raw.txt]

Strain	well	time	measure	interval
R1-13	B01	0.02135	17.01	1
R1-13	B01	0.07206	16.98	1
R1-13	B01	0.12116	17.02	1
R1-13	B01	0.17124	17.16	1
R1-13	B01	0.22281	17.01	1
R1-13	B01	0.2715	16.88	1
R1-13	B01	0.32188	17.11	1
R1-13	B01	0.37126	16.98	1
R1-13	B01	0.42168	17.08	1
R1-13	B01	0.47196	16.99	1
R1-13	B01	0.52237	16.95	1
R1-13	B01	0.57177	16.91	1
R1-13	B01	0.62212	16.92	1
R1-13	B01	0.67178	16.98	1
R1-13	B01	0.72232	16.96	1
R1-13	B01	0.77266	16.96	1
R1-13	B01	0.82218	17.01	1
R1-13	B01	0.87238	17.08	1
R1-13	B01	0.92216	17.26	1
R1-13	B01	0.97276	17.13	1
R1-13	B01	1.02264	17.17	1
R1-13	B01	1.07275	17.23	1
R1-13	B01	1.1227	17.18	1
R1-13	B01	1.17267	17.3	1
R1-13	B01	1.22368	16.94	1
R1-13	B01	1.27318	17.17	1
R1-13	B01	1.32298	17.01	1
R1-13	B01	1.3729	17.32	1
R1-13	B01	1.4233	17.08	1
R1-13	B01	1.47315	17.24	1
R1-13	B01	1.52395	17.3	1
R1-13	B01	1.57349	17.04	1
R1-13	B01	1.62353	17.13	1
R1-13	B01	1.67361	17.21	1
R1-13	B01	1.72354	17.2	1
R1-13	B01	1.77369	17.35	1
R1-13	B01	1.82411	17.2	1
R1-13	B01	1.8741	17.17	1
R1-13	B01	1.92424	16.98	1
R1-13	B01	1.97421	17.32	1
R1-13	B01	2.02431	17.17	1
R1-13	B01	2.07455	17.24	1
R1-13	B01	2.12504	17.26	1
R1-13	B01	2.17503	17.41	1
R1-13	B01	2.22452	17.32	1
R1-13	B01	2.27517	17.18	1
R1-13	B01	2.32492	17.11	1
R1-13	B01	2.3753	17.18	1
R1-13	B01	2.42486	17.33	1
R1-13	B01	2.47527	17.29	1
R1-13	B01	2.5253	17.49	1
R1-13	B01	2.57568	17.18	1
R1-13	B01	2.62536	17.32	1
R1-13	B01	2.67571	17.14	1
R1-13	B01	2.72572	17.26	1
R1-13	B01	2.77596	17.29	1
R1-13	B01	2.82564	17.38	1
R1-13	B01	2.87588	17.43	1
R1-13	B01	2.92597	17.26	1
R1-13	B01	2.97604	17.3	1
R1-13	B01	3.02671	17.54	1
R1-13	B01	3.07748	17.26	1
R1-13	B01	3.12657	17.46	1
R1-13	B01	3.17673	17.2	1
R1-13	B01	3.22644	17.32	1
R1-13	B01	3.27662	17.18	1
R1-13	B01	3.32716	17.35	1
R1-13	B01	3.37706	17.26	1
R1-13	B01	3.42752	17.52	1
R1-13	B01	3.47669	17.36	1
R1-13	B01	3.52698	17.36	1
R1-13	B01	3.57705	17.27	1
R1-13	B01	3.62742	17.3	1
R1-13	B01	3.67734	17.36	1
R1-13	B01	3.72762	17.32	1
R1-13	B01	3.77771	17.33	1
R1-13	B01	3.82749	17.35	1
R1-13	B01	3.87785	17.41	1
R1-13	B01	3.92802	17.49	1
R1-13	B01	3.97784	17.32	1
R1-13	B01	4.02763	17.43	1
R1-13	B01	4.07817	17.49	1
R1-13	B01	4.12832	17.35	1
R1-13	B01	4.17823	17.39	1
R1-13	B01	4.22826	17.57	1
R1-13	B01	4.2782	17.43	1
R1-13	B01	4.32849	17.48	1
R1-13	B01	4.3789	17.51	1
R1-13	B01	4.42844	17.54	1
R1-13	B01	4.47852	17.55	1
R1-13	B01	4.52914	17.7	1
R1-13	B01	4.57885	17.99	1
R1-13	B01	4.62915	17.51	1
R1-13	B01	4.67894	17.58	1
R1-13	B01	4.72929	17.58	1
R1-13	B01	4.77911	17.48	1
R1-13	B01	4.82986	17.74	1
R1-13	B01	4.87926	17.64	1
R1-13	B01	4.92932	17.55	1
R1-13	B01	4.97995	17.54	1
R1-13	B01	5.03027	17.65	1
R1-13	B01	5.07941	17.63	1
R1-13	B01	5.13053	17.7	1
R1-13	B01	5.18033	17.73	1
R1-13	B01	5.2297	17.79	1
R1-13	B01	5.28026	17.61	1
R1-13	B01	5.33024	17.63	1
R1-13	B01	5.38055	17.74	1
R1-13	B01	5.43041	17.82	1
R1-13	B01	5.48101	17.82	1
R1-13	B01	5.5311	17.77	1
R1-13	B01	5.58111	17.8	1
R1-13	B01	5.6306	18.02	1
R1-13	B01	5.68114	17.87	1
R1-13	B01	5.73095	17.76	1
R1-13	B01	5.78133	18.04	1
R1-13	B01	5.83135	18.04	1
R1-13	B01	5.88124	17.92	1
R1-13	B01	5.93158	17.99	1
R1-13	B01	5.982	18.07	1
R1-13	B01	6.03143	18.15	1
R1-13	B01	6.08164	18.04	1
R1-13	B01	6.13178	18.24	1
R1-13	B01	6.18166	18.15	1
R1-13	B01	6.23213	18.46	1
R1-13	B01	6.28267	18.4	1
R1-13	B01	6.33218	18.37	1
R1-13	B01	6.3833	18.42	1
R1-13	B01	6.43245	18.4	1
R1-13	B01	6.48229	18.34	1
R1-13	B01	6.53269	18.36	1
R1-13	B01	6.58266	18.46	1
R1-13	B01	6.63253	18.51	1
R1-13	B01	6.68286	18.55	1
R1-13	B01	6.73301	18.67	1
R1-13	B01	6.7831	18.51	1
R1-13	B01	6.8331	18.55	1
R1-13	B01	6.88399	18.71	1
R1-13	B01	6.93312	18.48	1
R1-13	B01	6.98309	18.55	1
R1-13	B01	7.03314	18.7	1
R1-13	B01	7.08333	18.64	1
R1-13	B01	7.1332	18.84	1
R1-13	B01	7.18388	18.8	1
R1-13	B01	7.23357	18.87	1
R1-13	B01	7.28423	18.9	1
R1-13	B01	7.33438	19	1
R1-13	B01	7.38387	19.21	1
R1-13	B01	7.4347	19.17	1
R1-13	B01	7.48378	19.19	1
R1-13	B01	7.53409	19.25	1
R1-13	B01	7.58432	19.24	1
R1-13	B01	7.63418	19.27	1
R1-13	B01	7.68457	19.39	1
R1-13	B01	7.7346	19.47	1
R1-13	B01	7.78479	19.43	1
R1-13	B01	7.83486	19.62	1
R1-13	B01	7.88474	19.94	1
R1-13	B01	7.93538	19.64	1
R1-13	B01	7.98541	19.91	1
R1-13	B01	8.03522	19.81	1
R1-13	B01	8.08528	20.03	1
R1-13	B01	8.13527	19.96	1
R1-13	B01	8.18478	19.74	1
R1-13	B01	8.23574	20.02	1
R1-13	B01	8.28566	20.15	1
R1-13	B01	8.33552	20.12	1
R1-13	B01	8.38565	20.18	1
R1-13	B01	8.43571	20.21	1
R1-13	B01	8.48568	20.28	1
R1-13	B01	8.53646	20.68	1
R1-13	B01	8.58666	20.43	1
R1-13	B01	8.63599	20.35	1
R1-13	B01	8.68653	20.6	1
R1-13	B01	8.73678	20.82	1
R1-13	B01	8.78691	20.68	1
R1-13	B01	8.83657	20.71	1
R1-13	B01	8.88694	21.07	1
R1-13	B01	8.93681	21.2	1
R1-13	B01	8.98659	21.5	1
R1-13	B01	9.03707	21.4	1
R1-13	B01	9.08667	21.41	1
R1-13	B01	9.1372	21.4	1
R1-13	B01	9.18715	21.76	1
R1-13	B01	9.23703	21.73	1
R1-13	B01	9.2874	21.94	1
R1-13	B01	9.3375	21.91	1
R1-13	B01	9.38756	21.82	1
R1-13	B01	9.43762	21.98	1
R1-13	B01	9.4875	22.16	1
R1-13	B01	9.53815	22.13	1
R1-13	B01	9.58791	22.48	1
R1-13	B01	9.63812	22.48	1
R1-13	B01	9.68812	22.55	1
R1-13	B01	9.73829	22.75	1
R1-13	B01	9.78805	22.73	1
R1-13	B01	9.83834	22.72	1
R1-13	B01	9.88865	22.88	1
R1-13	B01	9.93853	22.95	1
R1-13	B01	9.98831	23.27	1
R1-13	B01	10.03865	23.35	1
R1-13	B01	10.34341	23.49	1
R1-13	B01	10.38402	24.51	2
R1-13	B01	10.43342	24.56	2
R1-13	B01	10.48351	24.84	2
R1-13	B01	10.53331	25.02	2
R1-13	B01	10.58365	25.17	2
R1-13	B01	10.63409	25.31	2
R1-13	B01	10.68339	25.25	2
R1-13	B01	10.73387	25.56	2
R1-13	B01	10.78355	25.55	2
R1-13	B01	10.8336	25.96	2
R1-13	B01	10.88355	25.91	2
R1-13	B01	10.93394	26.03	2
R1-13	B01	10.98418	26.13	2
R1-13	B01	11.03426	26.34	2
R1-13	B01	11.0844	26.49	2
R1-13	B01	11.13484	26.56	2
R1-13	B01	11.18436	26.85	2
R1-13	B01	11.23452	26.69	2
R1-13	B01	11.28432	26.63	2
R1-13	B01	11.33474	26.96	2
R1-13	B01	11.38482	27.13	2
R1-13	B01	11.43492	27.28	2
R1-13	B01	11.48501	27.37	2
R1-13	B01	11.53496	27.37	2
R1-13	B01	11.58549	27.82	2
R1-13	B01	11.63494	27.78	2
R1-13	B01	11.68514	27.97	2
R1-13	B01	11.73551	28.14	2
R1-13	B01	11.78584	28.19	2
R1-13	B01	11.83561	28.48	2
R1-13	B01	11.88551	28.53	2
R1-13	B01	11.9352	28.78	2
R1-13	B01	11.98619	28.97	2
R1-13	B01	12.03604	29.49	2
R1-13	B01	12.08591	29.22	2
R1-13	B01	12.13585	29.69	2
R1-13	B01	12.18606	29.95	2
R1-13	B01	12.23598	29.86	2
R1-13	B01	12.28657	29.95	2
R1-13	B01	12.33688	30.21	2
R1-13	B01	12.38684	30.48	2
R1-13	B01	12.43641	30.52	2
R1-13	B01	12.48679	30.74	2
R1-13	B01	12.53714	31.2	2
R1-13	B01	12.58678	30.9	2
R1-13	B01	12.63685	31.27	2
R1-13	B01	12.68672	31.61	2
R1-13	B01	12.73742	31.67	2
R1-13	B01	12.78747	31.72	2
R1-13	B01	12.83721	31.83	2
R1-13	B01	12.88766	32.18	2
R1-13	B01	12.93763	32.36	2
R1-13	B01	12.98755	32.33	2
R1-13	B01	13.03762	32.65	2
R1-13	B01	13.08826	32.93	2
R1-13	B01	13.13769	32.91	2
R1-13	B01	13.18794	33.18	2
R1-13	B01	13.23794	33.32	2
R1-13	B01	13.28858	33.57	2
R1-13	B01	13.33869	33.75	2
R1-13	B01	13.3884	33.76	2
R1-13	B01	13.43787	34.09	2
R1-13	B01	13.48845	34.04	2
R1-13	B01	13.5388	34.41	2
R1-13	B01	13.58898	34.25	2
R1-13	B01	13.63893	34.7	2
R1-13	B01	13.6897	34.85	2
R1-13	B01	13.73884	35.11	2
R1-13	B01	13.78923	35.27	2
R1-13	B01	13.8389	35.14	2
R1-13	B01	13.88912	35.44	2
R1-13	B01	13.93965	35.73	2
R1-13	B01	13.9895	35.63	2
R1-13	B01	14.03895	36.01	2
R1-13	B01	14.08947	36.1	2
R1-13	B01	14.13987	36.43	2
R1-13	B01	14.18913	36.33	2
R1-13	B01	14.23944	36.8	2
R1-13	B01	14.28982	36.99	2
R1-13	B01	14.33974	37.01	2
R1-13	B01	14.39003	37.3	2
R1-13	B01	14.44004	37.17	2
R1-13	B01	14.49028	37.4	2
R1-13	B01	14.5404	37.62	2
R1-13	B01	14.59022	37.95	2
R1-13	B01	14.64071	38.15	2
R1-13	B01	14.69061	38.12	2
R1-13	B01	14.74078	38.27	2
R1-13	B01	14.79058	38.24	2
R1-13	B01	14.84075	38.55	2
R1-13	B01	14.89083	38.46	2
R1-13	B01	14.94164	38.93	2
R1-13	B01	14.99152	38.9	2
R1-13	B01	15.04122	39.07	2
R1-13	B01	15.09115	39.03	2
R1-13	B01	15.14155	39.34	2
R1-13	B01	15.19167	39.35	2
R1-13	B01	15.24162	39.57	2
R1-13	B01	15.29142	39.78	2
R1-13	B01	15.34113	39.56	2
R1-13	B01	15.39177	40	2
R1-13	B01	15.44162	40.1	2
R1-13	B01	15.4918	40.26	2
R1-13	B01	15.54215	40.04	2
R1-13	B01	15.59205	40.38	2
R1-13	B01	15.64256	40.41	2
R1-13	B01	15.69279	40.72	2
R1-13	B01	15.74269	40.62	2
R1-13	B01	15.79252	40.7	2
R1-13	B01	15.84279	41.07	2
R1-13	B01	15.89245	40.97	2
R1-13	B01	15.94321	41.16	2
R1-13	B01	15.99338	41.2	2
R1-13	B01	16.04324	41.36	2
R1-13	B01	16.09344	41.55	2
R1-13	B01	16.14283	41.53	2
R1-13	B01	16.19311	41.69	2
R1-13	B01	16.24307	41.8	2
R1-13	B01	16.29311	42.19	2
R1-13	B01	16.34369	42.14	2
R1-13	B01	16.39367	42.33	2
R1-13	B01	16.44339	42.16	2
R1-13	B01	16.4939	42.48	2
R1-13	B01	16.54342	42.24	2
R1-13	B01	16.59362	42.45	2
R1-13	B01	16.64394	42.49	2
R1-13	B01	16.6946	42.57	2
R1-13	B01	16.7445	42.93	2
R1-13	B01	16.79471	42.93	2
R1-13	B01	16.84431	43.01	2
R1-13	B01	16.89456	42.89	2
R1-13	B01	16.94484	43.04	2
R1-13	B01	16.99467	43.17	2
R1-13	B01	17.04517	43.18	2
R1-13	B01	17.09499	43.52	2
R1-13	B01	17.14457	43.43	2
R1-13	B01	17.19497	43.46	2
R1-13	B01	17.24494	43.36	2
R1-13	B01	17.29554	43.92	2
R1-13	B01	17.34562	43.96	2
R1-13	B01	17.39529	43.86	2
R1-13	B01	17.44551	44.12	2
R1-13	B01	17.4952	44.14	2
R1-13	B01	17.54553	44	2
R1-13	B01	17.59579	44.34	2
R1-13	B01	17.64599	44.5	2
R1-13	B01	17.69585	44.61	2
R1-13	B01	17.74609	44.42	2
R1-13	B01	17.79625	44.42	2
R1-13	B01	17.84592	44.72	2
R1-13	B01	17.8968	44.74	2
R1-13	B01	17.94634	44.93	2
R1-13	B01	17.99626	44.99	2
R1-13	B01	18.04618	44.9	2
R1-13	B01	18.09656	45.34	2
R1-13	B01	18.14708	45.46	2
R1-13	B01	18.1968	45.31	2
R1-13	B01	18.24682	45.57	2
R1-13	B01	18.29671	45.9	2
R1-13	B01	18.34705	45.65	2
R1-13	B01	18.39719	45.71	2
R1-13	B01	18.4476	46.25	2
R1-13	B01	18.49739	45.87	2
R1-13	B01	18.54779	46.07	2
R1-13	B01	18.59729	46.38	2
R1-13	B01	18.64751	46.5	2
R1-13	B01	18.69773	46.45	2
R1-13	B01	18.74801	46.53	2
R1-13	B01	18.79766	46.38	2
R1-13	B01	18.84825	46.89	2
R1-13	B01	18.89814	46.62	2
R1-13	B01	18.94829	46.92	2
R1-13	B01	18.99809	46.79	2
R1-13	B01	19.04815	47.2	2
R1-13	B01	19.09839	47.07	2
R1-13	B01	19.14889	47.1	2
R1-13	B01	19.19802	47.35	2
R1-13	B01	19.24859	47.44	2
R1-13	B01	19.29876	47.39	2
R1-13	B01	19.34878	47.58	2
R1-13	B01	19.39886	47.61	2
R1-13	B01	19.44905	47.69	2
R1-13	B01	19.49903	47.61	2
R1-13	B01	19.5489	47.85	2
R1-13	B01	19.59887	48.08	2
R1-13	B01	19.64926	48.17	2
R1-13	B01	19.69936	48.07	2
R1-13	B01	19.7496	48.24	2
R1-13	B01	19.79977	48.22	2
R1-13	B01	19.84955	48.26	2
R1-13	B01	19.89999	48.35	2
R1-13	B01	19.94954	48.63	2
R1-13	B01	19.99965	48.9	2
R1-13	B01	20.05	48.68	2
R1-13	B01	20.10017	48.95	2
R1-13	B01	20.14997	49.08	2
R1-13	B01	20.20041	49.01	2
R1-13	B01	20.25043	48.99	2
R1-13	B01	20.30062	49.07	2
R1-13	B01	20.35048	49.34	2
R1-13	B01	20.4006	49.33	2
R1-13	B01	20.45036	49.05	2
R1-13	B01	20.50088	49.33	2
R1-13	B01	20.55065	49.33	2
R1-13	B01	20.60104	49.79	2
R1-13	B01	20.65095	49.62	2
R1-13	B01	20.70106	50.01	2
R1-13	B01	20.75171	49.65	2
R1-13	B01	20.80184	49.8	2
R1-13	B01	20.85133	49.74	2
R1-13	B01	20.90141	50.15	2
R1-13	B01	20.95188	49.89	2
R1-13	B01	21.0015	50.2	2
R1-13	B01	21.05242	50.12	2
R1-13	B01	21.10178	50.14	2
R1-13	B01	21.15208	50.15	2
R1-13	B01	21.20209	50.23	2
R1-13	B01	21.25196	50.2	2
R1-13	B01	21.30251	50.27	2
R1-13	B01	21.35192	50.4	2
R1-13	B01	21.40274	50.24	2
R1-13	B01	21.45237	50.34	2
R1-13	B01	21.50263	50.46	2
R1-13	B01	21.55272	50.5	2
R1-13	B01	21.60297	50.52	2
R1-13	B01	21.65311	51.06	2
R1-13	B01	21.70317	50.96	2
R1-13	B01	21.7532	50.84	2
R1-13	B01	21.8031	50.89	2
R1-13	B01	21.85408	51.24	2
R1-13	B01	21.90331	51.05	2
R1-13	B01	21.95334	51.25	2
R1-13	B01	22.00328	51.15	2
R1-13	B01	22.05379	51.35	2
R1-13	B01	22.10365	51.27	2
R1-13	B01	22.15375	51.35	2
R1-13	B01	22.20397	51.88	2
R1-13	B01	22.25404	51.52	2
R1-13	B01	22.30364	51.72	2
R1-13	B01	22.35405	51.69	2
R1-13	B01	22.40388	51.75	2
R1-13	B01	22.45432	51.97	2
R1-13	B01	22.50464	51.9	2
R1-13	B01	22.55412	52.19	2
R1-13	B01	22.60468	51.87	2
R1-13	B01	22.65502	51.82	2
R1-13	B01	22.70468	52.46	2
R1-13	B01	22.75495	52.19	2
R1-13	B01	22.80487	52.47	2
R1-13	B01	22.85467	52.48	2
R1-13	B01	22.90541	52.37	2
R1-13	B01	22.95549	52.32	2
R1-13	B01	23.00535	52.57	2
R1-13	B01	23.05515	52.4	2
R1-13	B01	23.10547	52.25	2
R1-13	B01	23.15534	52.56	2
R1-13	B01	23.20618	52.75	2
R1-13	B01	23.25637	52.46	2
R1-13	B01	23.30618	52.47	2
R1-13	B01	23.35563	52.78	2
R1-13	B01	23.40624	52.59	2
R1-13	B01	23.45627	52.7	2
R1-13	B01	23.50606	52.73	2
R1-13	B01	23.55639	52.91	2
R1-13	B01	23.60665	52.87	2
R1-13	B01	23.6565	52.92	2
R1-13	B01	23.70676	53.1	2
R1-13	B01	23.75688	53	2
R1-13	B01	23.80671	52.88	2
R1-13	B01	23.85698	53.03	2
R1-13	B01	23.90668	52.82	2
R1-13	B01	23.95706	53.06	2
R1-13	B01	24.00683	53.28	2
R1-13	B01	24.05731	53.01	2
R1-13	B01	24.10736	53.26	2
R1-13	B01	24.15778	53.26	2
R1-13	B01	24.20736	53.38	2
R1-13	B01	24.25796	53.25	2
R1-13	B01	24.30772	53.64	2
R1-13	B01	24.35771	53.16	2
R1-13	B01	24.40766	53.39	2
R1-13	B01	24.45776	53.39	2
R1-13	B01	24.50839	53.61	2
R1-13	B01	24.55789	53.57	2
R1-13	B01	24.60797	53.45	2
R1-13	B01	24.65792	53.73	2
R1-13	B01	24.7085	53.53	2
R1-13	B01	24.75812	53.72	2
R1-13	B01	24.8083	53.56	2
R1-13	B01	24.85832	53.45	2
R1-13	B01	24.9085	53.95	2
R1-13	B01	24.95915	53.83	2
R1-13	B01	25.00892	53.72	2
R1-13	B01	25.05875	53.81	2
R1-13	B01	25.10868	53.94	2
R1-13	B01	25.15912	53.91	2
R1-13	B01	25.20879	53.95	2
R1-13	B01	25.25925	54.05	2
R1-13	B01	25.30907	54.19	2
R1-13	B01	25.35944	53.94	2
R1-13	B01	25.40974	54.13	2
R1-13	B01	25.45926	54.23	2
R1-13	B01	25.50979	54.11	2
R1-13	B01	25.55961	54.25	2
R1-13	B01	25.60981	54.39	2
R1-13	B01	25.66007	54.41	2
R1-13	B01	25.71019	54.3	2
R1-13	B01	25.76071	54.42	2
R1-13	B01	25.81078	54.51	2
R1-13	B01	25.86055	54.58	2
R1-13	B01	25.91081	54.54	2
R1-13	B01	25.96078	54.63	2
R1-13	B01	26.01104	54.64	2
R1-13	B01	26.06088	54.67	2
R1-13	B01	26.11065	54.71	2
R1-13	B01	26.1606	54.71	2
R1-13	B01	26.21067	54.74	2
R1-13	B01	26.26081	54.71	2
R1-13	B01	26.31213	54.86	2
R1-13	B01	26.36078	54.79	2
R1-13	B01	26.41099	54.93	2
R1-13	B01	26.46131	54.88	2
R1-13	B01	26.51154	55.11	2
R1-13	B01	26.56152	54.92	2
R1-13	B01	26.61162	55.1	2
R1-13	B01	26.66207	55.15	2
R1-13	B01	26.71219	55.1	2
R1-13	B01	26.76223	55.43	2
R1-13	B01	26.81211	55.3	2
R1-13	B01	26.8621	55.23	2
R1-13	B01	26.91214	55.29	2
R1-13	B01	26.96241	55.49	2
R1-13	B01	27.01261	55.49	2
R1-13	B01	27.06284	55.58	2
R1-13	B01	27.11238	55.36	2
R1-13	B01	27.16291	55.61	2
R1-13	B01	27.21276	55.52	2
R1-13	B01	27.26279	55.8	2
R1-13	B01	27.31265	55.51	2
R1-13	B01	27.36253	55.57	2
R1-13	B01	27.41288	55.76	2
R1-13	B01	27.46324	55.87	2
R1-13	B01	27.513	55.76	2
R1-13	B01	27.56319	55.96	2
R1-13	B01	27.61305	55.93	2
R1-13	B01	27.6636	56.04	2
R1-13	B01	27.7135	56.14	2
R1-13	B01	27.76361	56.09	2
R1-13	B01	27.81388	56.15	2
R1-13	B01	27.86361	56.17	2
R1-13	B01	27.91417	56.17	2
R1-13	B01	27.96385	56.26	2
R1-13	B01	28.01382	56.18	2
R1-13	B01	28.06441	56.2	2
R1-13	B01	28.11444	56.26	2
R1-13	B01	28.16429	56.59	2
R1-13	B01	28.21443	56.46	2
R1-13	B01	28.26507	56.46	2
R1-13	B01	28.31432	56.67	2
R1-13	B01	28.36491	56.52	2
R1-13	B01	28.41473	56.83	2
R1-13	B01	28.46484	56.87	2
R1-13	B01	28.51563	57.03	2
R1-13	B01	28.56564	56.96	2
R1-13	B01	28.61492	57.05	2
R1-13	B01	28.66526	57.41	2
R1-13	B01	28.71525	57.38	2
R1-13	B01	28.76563	57.3	2
R1-13	B01	28.81571	57.25	2
R1-13	B01	28.86524	57.49	2
R1-13	B01	28.91576	57.61	2
R1-13	B01	28.96562	57.55	2
R1-13	B01	29.01616	57.77	2
R1-13	B01	29.06582	57.81	2
R1-13	B01	29.1158	57.69	2
R1-13	B01	29.16607	57.91	2
R1-13	B01	29.21633	58.09	2
R1-13	B01	29.26665	58.28	2
R1-13	B01	29.31656	58.35	2
R1-13	B01	29.36703	58.43	2
R1-13	B01	29.41638	58.44	2
R1-13	B01	29.46657	58.54	2
R1-13	B01	29.51701	58.53	2
R1-13	B01	29.56675	58.63	2
R1-13	B01	29.61677	58.71	2
R1-13	B01	29.66693	58.75	2
R1-13	B01	29.71683	58.73	2
R1-13	B01	29.76736	58.71	2
R1-13	B01	29.81748	58.87	2
R1-13	B01	29.86702	58.87	2
R1-13	B01	29.91807	58.93	2
R1-13	B01	29.96724	59.07	2
R1-13	B01	30.01775	59.04	2
R1-13	B01	30.06794	59.06	2
R1-13	B01	30.11758	59.22	2
R1-13	B01	30.16795	59.22	2
R1-13	B01	30.21804	58.93	2
R1-13	B01	30.26808	59.2	2
R1-13	B01	30.31835	59.2	2
R1-13	B01	30.36856	59.38	2
R1-13	B01	30.41893	59.26	2
R1-13	B01	30.46809	59.23	2
R1-13	B01	30.51815	59.41	2
R1-13	B01	30.56874	59.66	2
R1-13	B01	30.61796	59.47	2
R1-13	B01	30.66897	59.38	2
R1-13	B01	30.71981	59.73	2
R1-13	B01	30.76927	59.44	2
R1-13	B01	30.81925	59.59	2
R1-13	B01	30.86885	59.66	2
R1-13	B01	30.91978	59.64	2
R1-13	B01	30.96958	59.66	2
R1-13	B01	31.01938	59.79	2
R1-13	B01	31.06936	59.72	2
R1-13	B01	31.11956	59.94	2
R1-13	B01	31.16987	60.11	2
R1-13	B01	31.21988	60.11	2
R1-13	B01	31.26975	60.1	2
R1-13	B01	31.31985	60	2
R1-13	B01	31.37039	60.39	2
R1-13	B01	31.41978	60.06	2
R1-13	B01	31.47054	60.07	2
R1-13	B01	31.52015	60.38	2
R1-13	B01	31.5709	60.45	2
R1-13	B01	31.62105	60.61	2
R1-13	B01	31.67053	60.32	2
R1-13	B01	31.72046	60.41	2
R1-13	B01	31.77083	60.54	2
R1-13	B01	31.82132	60.51	2
R1-13	B01	31.87074	60.82	2
R1-13	B01	31.92068	60.63	2
R1-13	B01	31.97117	60.69	2
R1-13	B01	32.02115	60.76	2
R1-13	B01	32.07107	60.88	2
R1-13	B01	32.12112	60.77	2
R1-13	B01	32.17114	60.73	2
R1-13	B01	32.22136	61.1	2
R1-13	B01	32.27111	60.98	2
R1-13	B01	32.32144	60.83	2
R1-13	B01	32.37194	60.95	2
R1-13	B01	32.4221	61.2	2
R1-13	B01	32.47165	61.33	2
R1-13	B01	32.52196	61.1	2
R1-13	B01	32.57218	61.33	2
R1-13	B01	32.62217	61.3	2
R1-13	B01	32.67264	61.43	2
R1-13	B01	32.72258	61.61	2
R1-13	B01	32.77224	61.63	2
R1-13	B01	32.82264	61.3	2
R1-13	B01	32.87283	61.58	2
R1-13	B01	32.92322	61.57	2
R1-13	B01	32.97289	61.58	2
R1-13	B01	33.02296	61.64	2
R1-13	B01	33.07301	61.98	2
R1-13	B01	33.12296	61.89	2
R1-13	B01	33.17322	61.77	2
R1-13	B01	33.22297	62.02	2
R1-13	B01	33.27328	61.73	2
R1-13	B01	33.32362	61.85	2
R1-13	B01	33.37361	61.79	2
R1-13	B01	33.42406	62.17	2
R1-13	B01	33.47354	61.95	2
R1-13	B01	33.52368	61.95	2
R1-13	B01	33.57366	62.24	2
R1-13	B01	33.62391	62.11	2
R1-13	B01	33.67412	62.04	2
R1-13	B01	33.72433	62.37	2
R1-13	B01	33.7745	62.36	2
R1-13	B01	33.82437	62.29	2
R1-13	B01	33.87457	62.45	2
R1-13	B01	33.92424	62.52	2
R1-13	B01	33.97494	62.59	2
R1-13	B01	34.02478	62.52	2
R1-13	B01	34.07515	62.29	2
R1-13	B01	34.12485	62.59	2
R1-13	B01	34.17478	62.67	2
R1-13	B01	34.22527	62.48	2
R1-13	B01	34.27549	62.55	2
R1-13	B01	34.32529	62.58	2
R1-13	B01	34.37554	62.73	2
R1-13	B01	34.42564	62.86	2
R1-13	B01	34.4759	62.8	2
R1-13	B01	34.52613	62.68	2
R1-13	B01	34.57547	63.03	2
R1-13	B01	34.62601	62.86	2
R1-13	B01	34.67589	62.81	2
R1-13	B01	34.72594	62.95	2
R1-13	B01	34.77655	63.19	2
R1-13	B01	34.826	63.22	2
R1-13	B01	34.87597	62.78	2
R1-13	B01	34.92692	63.02	2
R1-13	B01	34.97646	63.17	2
R1-13	B01	35.02586	63.21	2
R1-13	B01	35.07678	63.24	2
R1-13	B01	35.12658	63.53	2
R1-13	B01	35.17714	63.24	2
R1-13	B01	35.2268	63.52	2
R1-13	B01	35.277	63.62	2
R1-13	B01	35.32679	63.65	2
R1-13	B01	35.37732	63.44	2
R1-13	B01	35.42719	63.64	2
R1-13	B01	35.47733	63.58	2
R1-13	B01	35.52729	63.75	2
R1-13	B01	35.57727	64.09	2
R1-13	B01	35.62728	63.96	2
R1-13	B01	35.67752	64.1	2
R1-13	B01	35.72781	64.12	2
R1-13	B01	35.77732	63.96	2
R1-13	B01	35.82787	64.09	2
R1-13	B01	35.87782	64.3	2
R1-13	B01	35.92847	64.19	2
R1-13	B01	35.97791	64.24	2
R1-13	B01	36.02852	64.31	2
R1-13	B01	36.07867	64.13	2
R1-13	B01	36.12854	64.5	2
R1-13	B01	36.17839	64.5	2
R1-13	B01	36.22803	64.72	2
R1-13	B01	36.27843	64.46	2
R1-13	B01	36.32876	64.6	2
R1-13	B01	36.37895	64.69	2
R1-13	B01	36.42879	64.78	2
R1-13	B01	36.47894	64.76	2
R1-13	B01	36.5291	65.01	2
R1-13	B01	36.57902	65.19	2
R1-13	B01	36.62936	65.26	2
R1-13	B01	36.67934	65.1	2
R1-13	B01	36.72903	65.35	2
R1-13	B01	36.7798	65.31	2
R1-13	B01	36.83	65.6	2
R1-13	B01	36.87965	65.35	2
R1-13	B01	36.92983	65.47	2
R1-13	B01	36.9801	65.66	2
R1-13	B01	37.02964	65.57	2
R1-13	B01	37.07981	65.62	2
R1-13	B01	37.12969	65.98	2
R1-13	B01	37.17974	65.79	2
R1-13	B01	37.23001	66.03	2
R1-13	B01	37.28012	65.84	2
R1-13	B01	37.33038	65.85	2
R1-13	B01	37.38064	65.94	2
R1-13	B01	37.43088	65.91	2
R1-13	B01	37.48061	66.45	2
R1-13	B01	37.53081	66.19	2
R1-13	B01	37.58114	66.04	2
R1-13	B01	37.6307	66.19	2
R1-13	B01	37.681	66.29	2
R1-13	B01	37.73114	66.47	2
R1-13	B01	37.78122	66.54	2
R1-13	B01	37.83094	66.67	2
R1-13	B01	37.88114	66.73	2
R1-13	B01	37.93108	66.61	2
R1-13	B01	37.98113	66.95	2
R1-13	B01	38.03133	66.72	2
R1-13	B01	38.0811	66.83	2
R1-13	B01	38.13165	66.97	2
R1-13	B01	38.18162	67.08	2
R1-13	B01	38.23218	66.98	2
R1-13	B01	38.28246	67.02	2
R1-13	B01	38.33232	67.23	2
R1-13	B01	38.38205	67.46	2
R1-13	B01	38.43159	67.33	2
R1-13	B01	38.48232	67.16	2
R1-13	B01	38.53235	67.61	2
R1-13	B01	38.58198	67.46	2
R1-13	B01	38.63204	67.63	2
R1-13	B01	38.68244	67.49	2
R1-13	B01	38.73297	67.66	2
R1-13	B01	38.78281	67.82	2
R1-13	B01	38.83271	67.77	2
R1-13	B01	38.88271	67.66	2
R1-13	B01	38.93332	67.79	2
R1-13	B01	38.98296	67.86	2
R1-13	B01	39.03325	68.05	2
R1-13	B01	39.08346	67.8	2
R1-13	B01	39.13396	67.95	2
R1-13	B01	39.1834	67.88	2
R1-13	B01	39.23458	68.2	2
R1-13	B01	39.28357	68.26	2
R1-13	B01	39.33382	68.14	2
R1-13	B01	39.3835	68.43	2
R1-13	B01	39.43397	68.43	2
R1-13	B01	39.48368	68.56	2
R1-13	B01	39.53405	68.76	2
R1-13	B01	39.58385	68.23	2
R1-13	B01	39.6344	68.54	2
R1-13	B01	39.68423	68.43	2
R1-13	B01	39.73387	68.61	2
R1-13	B01	39.78464	68.45	2
R1-13	B01	39.83467	68.56	2
R1-13	B01	39.88461	68.76	2
R1-13	B01	39.93497	69.05	2
R1-13	B01	39.98503	68.54	2
R1-13	B01	40.03515	68.71	2
R1-13	B01	40.08513	68.87	2
R1-13	B01	40.13519	69.05	2
R1-13	B01	40.18491	68.84	2
R1-13	B01	40.23521	68.83	2
R1-13	B01	40.28559	69.03	2
R1-13	B01	40.33565	68.89	2
R1-13	B01	40.38568	69.14	2
R1-13	B01	40.43533	69.03	2
R1-13	B01	40.48609	69.39	2
R1-13	B01	40.53606	69.67	2
R1-13	B01	40.58583	69.14	2
R1-13	B01	40.63589	69.49	2
R1-13	B01	40.68597	69.34	2
R1-13	B01	40.736	69.81	2
R1-13	B01	40.78651	69.22	2
R1-13	B01	40.83632	69.64	2
R1-13	B01	40.88644	69.56	2
R1-13	B01	40.93674	69.65	2
R1-13	B01	40.98626	69.47	2
R1-13	B01	41.03693	69.67	2
R1-13	B01	41.0868	69.89	2
R1-13	B01	41.13656	69.72	2
R1-13	B01	41.18674	69.74	2
R1-13	B01	41.23728	69.78	2
R1-13	B01	41.28692	69.99	2
R1-13	B01	41.33703	69.69	2
R1-13	B01	41.38726	69.91	2
R1-13	B01	41.43758	70.06	2
R1-13	B01	41.48812	70	2
R1-13	B01	41.53753	69.91	2
R1-13	B01	41.5876	69.93	2
R1-13	B01	41.63781	70.18	2
R1-13	B01	41.68752	70.25	2
R1-13	B01	41.73808	70.43	2
R1-13	B01	41.7879	70.38	2
R1-13	B01	41.83765	70.41	2
R1-13	B01	41.88847	70.06	2
R1-13	B01	41.9379	69.96	2
R1-13	B01	41.98806	70.31	2
R1-13	B01	42.0383	70.43	2
R1-13	B01	42.08805	70.27	2
R1-13	B01	42.13836	70.41	2
R1-13	B01	42.18861	70.35	2
R1-13	B01	42.23856	70.24	2
R1-13	B01	42.28843	70.4	2
R1-13	B01	42.33852	70.56	2
R1-13	B01	42.3888	70.72	2
R1-13	B01	42.43898	70.88	2
R1-13	B01	42.48965	70.71	2
R1-13	B01	42.53921	70.68	2
R1-13	B01	42.58901	70.75	2
R1-13	B01	42.63854	70.79	2
R1-13	B01	42.6894	70.63	2
R1-13	B01	42.73976	70.71	2
R1-13	B01	42.78944	70.82	2
R1-13	B01	42.83942	70.84	2
R1-13	B01	42.88961	71.04	2
R1-13	B01	42.93974	71.07	2
R1-13	B01	42.98954	70.91	2
R1-13	B01	43.03986	71.29	2
R1-13	B01	43.08964	70.99	2
R1-13	B01	43.13997	70.91	2
R1-13	B01	43.19044	70.96	2
R1-13	B01	43.24052	71.28	2
R1-13	B01	43.29047	71.19	2
R1-13	B01	43.3403	70.91	2
R1-13	B01	43.39098	71.5	2
R1-13	B01	43.44048	71.54	2
R1-13	B01	43.49086	71.18	2
R1-13	B01	43.5405	71.4	2
R1-13	B01	43.59085	71.54	2
R1-13	B01	43.64123	71.48	2
R1-13	B01	43.691	71.45	2
R1-13	B01	43.74155	71.28	2
R1-13	B01	43.79126	71.75	2
R1-13	B01	43.84153	71.31	2
R1-13	B01	43.8914	71.76	2
R1-13	B01	43.94191	71.54	2
R1-13	B01	43.99129	71.57	2
R1-13	B01	44.04165	71.41	2
R1-13	B01	44.09195	71.69	2
R1-13	B01	44.14143	71.75	2
R1-13	B01	44.19226	71.47	2
R1-13	B01	44.24154	71.92	2
R1-13	B01	44.29237	71.75	2
R1-13	B01	44.34236	71.63	2
R1-13	B01	44.39211	71.98	2
R1-13	B01	44.44271	71.98	2
R1-13	B01	44.49188	72.01	2
R1-13	B01	44.54256	71.69	2
R1-13	B01	44.59358	71.92	2
R1-13	B01	44.64293	71.97	2
R1-13	B01	44.69248	71.91	2
R1-13	B01	44.74291	72	2
R1-13	B01	44.7924	71.68	2
R1-13	B01	44.84321	71.92	2
R1-13	B01	44.89262	72.1	2
R1-13	B01	44.94301	72.16	2
R1-13	B01	44.99329	71.95	2
R1-13	B01	45.04367	72.13	2
R1-13	B01	45.09342	72.26	2
R1-13	B01	45.14301	72.19	2
R1-13	B01	45.19348	72.38	2
R1-13	B01	45.24333	72.25	2
R1-13	B01	45.29407	72.28	2
R1-13	B01	45.34393	72.2	2
R1-13	B01	45.39412	72.29	2
R1-13	B01	45.44401	72.36	2
R1-13	B01	45.49421	72.53	2
R1-13	B01	45.54405	72.23	2
R1-13	B01	45.59441	72.42	2
R1-13	B01	45.64513	72.41	2
R1-13	B01	45.69469	72.51	2
R1-13	B01	45.74397	72.48	2
R1-13	B01	45.79443	72.42	2
R1-13	B01	45.84435	72.69	2
R1-13	B01	45.89474	72.78	2
R1-13	B01	45.9454	72.57	2
R1-13	B01	45.9951	72.58	2
R1-13	B01	46.04514	72.48	2
R1-13	B01	46.09494	72.6	2
R1-13	B01	46.14542	72.6	2
R1-13	B01	46.19511	72.5	2
R1-13	B01	46.24479	72.58	2
R1-13	B01	46.29611	72.6	2
R1-13	B01	46.34556	72.57	2
R1-13	B01	46.39559	73.1	2
R1-13	B01	46.44538	73	2
R1-13	B01	46.49592	72.73	2
R1-13	B01	46.54585	72.76	2
R1-13	B01	46.59619	72.79	2
R1-13	B01	46.64622	73	2
R1-13	B01	46.69677	72.83	2
R1-13	B01	46.74598	73.17	2
R1-13	B01	46.79567	72.95	2
R1-13	B01	46.84617	72.89	2
R1-13	B01	46.89647	73.07	2
R1-13	B01	46.94703	73.17	2
R1-13	B01	46.99651	73.22	2
R1-13	B01	47.04646	73.36	2
R1-13	B01	47.09637	72.89	2
R1-13	B01	47.14653	72.94	2
R1-13	B01	47.19674	72.89	2
R1-13	B01	47.24649	73.16	2
R1-13	B01	47.29668	73.14	2
R1-13	B01	47.3474	73.17	2
R1-13	B01	47.39744	73.39	2
R1-13	B01	47.44739	73.07	2
R1-13	B01	47.49712	73.1	2
R1-13	B01	47.54703	73.51	2
R1-13	B01	47.59751	73.26	2
R1-13	B01	47.64738	73.35	2
R1-13	B01	47.69764	73	2
R1-13	B01	47.74744	73.54	2
R1-13	B01	47.79802	73.22	2
R1-13	B01	47.84817	73.45	2
R1-13	B01	47.89822	73.29	2
R1-13	B01	47.94828	73.27	2
R1-13	B01	47.99792	73.63	2
R1-13	B01	48.04839	73.54	2
R1-13	B01	48.09866	73.45	2
R1-13	B01	48.14842	73.67	2
R1-13	B01	48.19865	73.61	2
R1-13	B01	48.24848	73.69	2
R1-13	B01	48.29878	73.88	2
R1-13	B01	48.34876	73.6	2
R1-13	B01	48.399	73.44	2
R1-13	B01	48.44905	73.63	2
R1-13	B01	48.49922	73.77	2
R1-13	B01	48.54939	73.58	2
R1-13	B01	48.59917	73.69	2
R1-13	B01	48.64955	73.7	2
R1-13	B01	48.69933	73.7	2
R1-13	B01	48.74955	73.71	2
R1-13	B01	48.79971	73.64	2
R1-13	B01	48.84985	74.01	2
R1-13	B01	48.89995	73.7	2
R1-13	B01	48.94986	73.96	2
R1-13	B01	49.00005	73.74	2
R1-13	B01	49.05023	73.92	2
R1-13	B01	49.09986	73.92	2
R1-13	B01	49.15011	73.88	2
R1-13	B01	49.20053	73.98	2
R1-13	B01	49.25032	73.91	2
R1-13	B01	49.3002	74.14	2
R1-13	B01	49.35048	73.77	2
R1-13	B01	49.40055	73.95	2
R1-13	B01	49.4507	74.17	2
R1-13	B01	49.50055	73.77	2
R1-13	B01	49.55079	73.93	2
R1-13	B01	49.60178	74.04	2
R1-13	B01	49.65086	73.95	2
R1-13	B01	49.70082	73.88	2
R1-13	B01	49.75146	73.99	2
R1-13	B01	49.80133	74.02	2
R1-13	B01	49.85109	74.08	2
R1-13	B01	49.90165	73.69	2
R1-13	B01	49.95137	73.91	2
R1-13	B01	50.00157	73.86	2
R1-13	B01	50.05188	73.76	2
R1-13	B01	50.1017	73.85	2
R1-13	B01	50.15201	73.92	2
R1-13	B01	50.20195	73.82	2
R1-13	B01	50.25174	73.79	2
R1-13	B01	50.30191	73.77	2
R1-13	B01	50.35201	73.7	2
R1-13	B01	50.40207	73.7	2
R1-13	B01	50.45258	73.7	2
R1-13	B01	50.5027	73.7	2
R1-13	B01	50.55238	73.95	2
R1-13	B01	50.60296	73.76	2
R1-13	B01	50.65239	73.54	2
R1-13	B01	50.70222	73.77	2
R1-13	B01	50.75313	73.83	2
R1-13	B01	50.80235	73.88	2
R1-13	E01	0.03193	16.65	1
R1-13	E01	0.08234	16.72	1
R1-13	E01	0.13158	16.68	1
R1-13	E01	0.1816	16.68	1
R1-13	E01	0.23303	16.78	1
R1-13	E01	0.28201	16.62	1
R1-13	E01	0.33242	16.74	1
R1-13	E01	0.38158	16.84	1
R1-13	E01	0.43167	16.74	1
R1-13	E01	0.4827	16.84	1
R1-13	E01	0.53278	16.81	1
R1-13	E01	0.58203	16.63	1
R1-13	E01	0.63227	16.78	1
R1-13	E01	0.68263	16.72	1
R1-13	E01	0.73291	16.74	1
R1-13	E01	0.7828	16.75	1
R1-13	E01	0.83271	16.77	1
R1-13	E01	0.8829	16.71	1
R1-13	E01	0.93247	16.78	1
R1-13	E01	0.98281	16.93	1
R1-13	E01	1.0326	17.08	1
R1-13	E01	1.08303	16.9	1
R1-13	E01	1.13292	16.89	1
R1-13	E01	1.18319	16.86	1
R1-13	E01	1.23375	16.84	1
R1-13	E01	1.28346	16.93	1
R1-13	E01	1.33305	16.92	1
R1-13	E01	1.38323	16.99	1
R1-13	E01	1.43382	16.8	1
R1-13	E01	1.48336	16.9	1
R1-13	E01	1.53425	16.89	1
R1-13	E01	1.58398	16.89	1
R1-13	E01	1.63386	16.87	1
R1-13	E01	1.68377	16.96	1
R1-13	E01	1.73383	16.81	1
R1-13	E01	1.78404	17.07	1
R1-13	E01	1.83408	16.92	1
R1-13	E01	1.88431	16.81	1
R1-13	E01	1.9344	16.87	1
R1-13	E01	1.98446	16.81	1
R1-13	E01	2.03482	17.2	1
R1-13	E01	2.08464	17.02	1
R1-13	E01	2.13516	17.1	1
R1-13	E01	2.18534	17.07	1
R1-13	E01	2.23477	16.87	1
R1-13	E01	2.28571	16.98	1
R1-13	E01	2.33501	16.83	1
R1-13	E01	2.38539	17.68	1
R1-13	E01	2.43516	17.8	1
R1-13	E01	2.48567	17.66	1
R1-13	E01	2.53564	17.69	1
R1-13	E01	2.58619	17.71	1
R1-13	E01	2.63569	17.75	1
R1-13	E01	2.68607	17.77	1
R1-13	E01	2.73634	17.9	1
R1-13	E01	2.78649	17.92	1
R1-13	E01	2.83632	17.8	1
R1-13	E01	2.88645	17.99	1
R1-13	E01	2.93649	17.74	1
R1-13	E01	2.98633	17.84	1
R1-13	E01	3.03713	17.98	1
R1-13	E01	3.08762	17.86	1
R1-13	E01	3.13716	17.89	1
R1-13	E01	3.18696	17.96	1
R1-13	E01	3.2367	17.89	1
R1-13	E01	3.28697	18.17	1
R1-13	E01	3.33752	18.01	1
R1-13	E01	3.38709	17.92	1
R1-13	E01	3.43812	17.8	1
R1-13	E01	3.48677	18.02	1
R1-13	E01	3.53727	17.92	1
R1-13	E01	3.5876	18.07	1
R1-13	E01	3.6377	17.84	1
R1-13	E01	3.68746	17.78	1
R1-13	E01	3.73802	17.92	1
R1-13	E01	3.78802	17.92	1
R1-13	E01	3.83778	18.29	1
R1-13	E01	3.88796	17.92	1
R1-13	E01	3.93834	18.04	1
R1-13	E01	3.98788	17.8	1
R1-13	E01	4.03811	17.83	1
R1-13	E01	4.08842	18.2	1
R1-13	E01	4.1386	17.96	1
R1-13	E01	4.18828	17.87	1
R1-13	E01	4.2388	17.95	1
R1-13	E01	4.2882	17.86	1
R1-13	E01	4.33855	17.84	1
R1-13	E01	4.38914	18.22	1
R1-13	E01	4.43882	18.19	1
R1-13	E01	4.48854	17.98	1
R1-13	E01	4.53926	18.25	1
R1-13	E01	4.58911	17.96	1
R1-13	E01	4.63965	18.08	1
R1-13	E01	4.68921	18.11	1
R1-13	E01	4.73936	18.1	1
R1-13	E01	4.78939	18.02	1
R1-13	E01	4.83989	18.17	1
R1-13	E01	4.88968	18.14	1
R1-13	E01	4.93936	18.19	1
R1-13	E01	4.99029	18.25	1
R1-13	E01	5.04085	18.31	1
R1-13	E01	5.08952	18.32	1
R1-13	E01	5.14091	18.23	1
R1-13	E01	5.19061	18.17	1
R1-13	E01	5.24002	18.32	1
R1-13	E01	5.29023	18.25	1
R1-13	E01	5.34052	18.26	1
R1-13	E01	5.39079	18.23	1
R1-13	E01	5.44063	18.4	1
R1-13	E01	5.49133	18.47	1
R1-13	E01	5.54132	18.38	1
R1-13	E01	5.59143	18.37	1
R1-13	E01	5.64111	18.43	1
R1-13	E01	5.69142	18.43	1
R1-13	E01	5.74117	18.47	1
R1-13	E01	5.79132	18.32	1
R1-13	E01	5.84138	18.58	1
R1-13	E01	5.89133	18.64	1
R1-13	E01	5.94174	18.59	1
R1-13	E01	5.99205	18.62	1
R1-13	E01	6.04148	18.65	1
R1-13	E01	6.09208	18.98	1
R1-13	E01	6.14206	18.77	1
R1-13	E01	6.19197	18.8	1
R1-13	E01	6.24248	18.71	1
R1-13	E01	6.29295	18.65	1
R1-13	E01	6.34225	18.98	1
R1-13	E01	6.39354	19.1	1
R1-13	E01	6.44254	18.99	1
R1-13	E01	6.49282	19.2	1
R1-13	E01	6.54278	19.08	1
R1-13	E01	6.5929	19.1	1
R1-13	E01	6.64277	19.16	1
R1-13	E01	6.69298	19.16	1
R1-13	E01	6.74329	19.19	1
R1-13	E01	6.79338	19.25	1
R1-13	E01	6.84341	19.19	1
R1-13	E01	6.8943	19.28	1
R1-13	E01	6.94393	19.11	1
R1-13	E01	6.99314	19.16	1
R1-13	E01	7.0436	19.38	1
R1-13	E01	7.09358	19.22	1
R1-13	E01	7.14332	19.4	1
R1-13	E01	7.194	19.41	1
R1-13	E01	7.24366	19.7	1
R1-13	E01	7.29447	19.58	1
R1-13	E01	7.34514	19.67	1
R1-13	E01	7.39449	19.74	1
R1-13	E01	7.44532	19.74	1
R1-13	E01	7.4938	19.71	1
R1-13	E01	7.54412	20.06	1
R1-13	E01	7.59467	19.77	1
R1-13	E01	7.64433	19.74	1
R1-13	E01	7.69469	20.12	1
R1-13	E01	7.74512	19.97	1
R1-13	E01	7.79505	20.31	1
R1-13	E01	7.84516	19.97	1
R1-13	E01	7.89485	20.31	1
R1-13	E01	7.94564	20.45	1
R1-13	E01	7.99574	20.46	1
R1-13	E01	8.04523	20.39	1
R1-13	E01	8.09577	20.43	1
R1-13	E01	8.14553	20.48	1
R1-13	E01	8.19513	20.5	1
R1-13	E01	8.24602	20.55	1
R1-13	E01	8.29625	20.53	1
R1-13	E01	8.34589	20.8	1
R1-13	E01	8.39597	20.98	1
R1-13	E01	8.44591	20.89	1
R1-13	E01	8.49573	21.09	1
R1-13	E01	8.54656	21.3	1
R1-13	E01	8.59693	21.15	1
R1-13	E01	8.64678	21.25	1
R1-13	E01	8.69679	21.61	1
R1-13	E01	8.74679	21.49	1
R1-13	E01	8.79707	21.63	1
R1-13	E01	8.84719	21.63	1
R1-13	E01	8.89704	22.05	1
R1-13	E01	8.94713	21.7	1
R1-13	E01	8.99689	21.96	1
R1-13	E01	9.04739	22.05	1
R1-13	E01	9.09702	22.05	1
R1-13	E01	9.1472	22.21	1
R1-13	E01	9.19765	22.34	1
R1-13	E01	9.24704	22.43	1
R1-13	E01	9.29778	22.37	1
R1-13	E01	9.34798	22.81	1
R1-13	E01	9.39751	23.08	1
R1-13	E01	9.44785	22.63	1
R1-13	E01	9.49792	22.94	1
R1-13	E01	9.54814	23.11	1
R1-13	E01	9.59814	23.18	1
R1-13	E01	9.64823	23.3	1
R1-13	E01	9.69848	23.51	1
R1-13	E01	9.74854	23.66	1
R1-13	E01	9.79843	23.6	1
R1-13	E01	9.84894	23.62	1
R1-13	E01	9.89885	23.77	1
R1-13	E01	9.9491	23.93	1
R1-13	E01	9.99861	24	1
R1-13	E01	10.04865	24.08	1
R1-13	E01	10.35486	25.11	1
R1-13	E01	10.39431	25.19	2
R1-13	E01	10.44402	25.71	2
R1-13	E01	10.49439	25.86	2
R1-13	E01	10.54404	25.99	2
R1-13	E01	10.59389	26.31	2
R1-13	E01	10.6448	26.26	2
R1-13	E01	10.69397	26.55	2
R1-13	E01	10.7444	26.4	2
R1-13	E01	10.79414	26.71	2
R1-13	E01	10.84391	26.89	2
R1-13	E01	10.89384	26.7	2
R1-13	E01	10.94421	27.19	2
R1-13	E01	10.99447	27.09	2
R1-13	E01	11.04475	27.32	2
R1-13	E01	11.09454	27.29	2
R1-13	E01	11.14507	27.71	2
R1-13	E01	11.19461	27.76	2
R1-13	E01	11.24515	27.83	2
R1-13	E01	11.29468	27.91	2
R1-13	E01	11.34486	27.82	2
R1-13	E01	11.39491	28.19	2
R1-13	E01	11.44498	28.25	2
R1-13	E01	11.49524	28.51	2
R1-13	E01	11.54517	28.57	2
R1-13	E01	11.5957	29.27	2
R1-13	E01	11.64515	29.19	2
R1-13	E01	11.69558	29.15	2
R1-13	E01	11.7461	29.36	2
R1-13	E01	11.7962	29.24	2
R1-13	E01	11.84701	29.64	2
R1-13	E01	11.89606	30.02	2
R1-13	E01	11.94561	30.02	2
R1-13	E01	11.99652	30.49	2
R1-13	E01	12.04626	30.49	2
R1-13	E01	12.09615	30.58	2
R1-13	E01	12.14594	30.69	2
R1-13	E01	12.19604	31.17	2
R1-13	E01	12.24647	31.14	2
R1-13	E01	12.29659	31.38	2
R1-13	E01	12.34691	31.47	2
R1-13	E01	12.39691	31.83	2
R1-13	E01	12.44689	31.84	2
R1-13	E01	12.49723	32.05	2
R1-13	E01	12.54766	32.26	2
R1-13	E01	12.59735	32.42	2
R1-13	E01	12.6474	32.68	2
R1-13	E01	12.69683	32.57	2
R1-13	E01	12.74802	32.77	2
R1-13	E01	12.7979	33.13	2
R1-13	E01	12.8475	33.04	2
R1-13	E01	12.89803	33.52	2
R1-13	E01	12.94795	33.59	2
R1-13	E01	12.9976	33.73	2
R1-13	E01	13.04776	33.74	2
R1-13	E01	13.09851	33.84	2
R1-13	E01	13.1477	34.07	2
R1-13	E01	13.19801	34.22	2
R1-13	E01	13.24827	34.47	2
R1-13	E01	13.29865	34.58	2
R1-13	E01	13.34914	34.91	2
R1-13	E01	13.39894	34.88	2
R1-13	E01	13.44851	35.19	2
R1-13	E01	13.49848	35.49	2
R1-13	E01	13.54945	35.52	2
R1-13	E01	13.59901	35.39	2
R1-13	E01	13.64944	35.89	2
R1-13	E01	13.70131	36.24	2
R1-13	E01	13.74974	36.07	2
R1-13	E01	13.79977	36.3	2
R1-13	E01	13.84916	36.34	2
R1-13	E01	13.89971	36.79	2
R1-13	E01	13.95012	36.66	2
R1-13	E01	13.99981	36.91	2
R1-13	E01	14.04915	37.21	2
R1-13	E01	14.09976	37.46	2
R1-13	E01	14.14991	37.37	2
R1-13	E01	14.19913	37.64	2
R1-13	E01	14.24997	38.39	2
R1-13	E01	14.30019	38.08	2
R1-13	E01	14.3504	37.97	2
R1-13	E01	14.40048	38.08	2
R1-13	E01	14.4501	38.35	2
R1-13	E01	14.50032	38.59	2
R1-13	E01	14.5505	39	2
R1-13	E01	14.60068	38.87	2
R1-13	E01	14.65098	39.2	2
R1-13	E01	14.7009	39.3	2
R1-13	E01	14.75122	39.18	2
R1-13	E01	14.8012	39.14	2
R1-13	E01	14.85118	39.78	2
R1-13	E01	14.90136	39.71	2
R1-13	E01	14.95196	39.8	2
R1-13	E01	15.00194	40.1	2
R1-13	E01	15.0512	40.17	2
R1-13	E01	15.10128	40.32	2
R1-13	E01	15.15185	40.28	2
R1-13	E01	15.20169	40.81	2
R1-13	E01	15.25186	40.84	2
R1-13	E01	15.30196	40.86	2
R1-13	E01	15.35118	40.86	2
R1-13	E01	15.40208	41.08	2
R1-13	E01	15.45188	41.1	2
R1-13	E01	15.50192	41.26	2
R1-13	E01	15.55253	41.49	2
R1-13	E01	15.60223	41.52	2
R1-13	E01	15.65264	41.7	2
R1-13	E01	15.70315	42.01	2
R1-13	E01	15.75293	42.07	2
R1-13	E01	15.80269	41.83	2
R1-13	E01	15.85303	42.17	2
R1-13	E01	15.90317	42.09	2
R1-13	E01	15.95329	42.11	2
R1-13	E01	16.00363	42.52	2
R1-13	E01	16.05325	42.77	2
R1-13	E01	16.1036	42.73	2
R1-13	E01	16.15297	42.62	2
R1-13	E01	16.20338	43	2
R1-13	E01	16.25364	42.8	2
R1-13	E01	16.3034	42.97	2
R1-13	E01	16.35378	43.24	2
R1-13	E01	16.404	43.27	2
R1-13	E01	16.45369	43.36	2
R1-13	E01	16.50396	43.54	2
R1-13	E01	16.55371	43.43	2
R1-13	E01	16.604	43.7	2
R1-13	E01	16.65451	43.97	2
R1-13	E01	16.7051	44.21	2
R1-13	E01	16.75465	44.12	2
R1-13	E01	16.80526	44.07	2
R1-13	E01	16.85468	44.3	2
R1-13	E01	16.90473	44.13	2
R1-13	E01	16.95511	44.63	2
R1-13	E01	17.00507	44.54	2
R1-13	E01	17.05556	44.63	2
R1-13	E01	17.10537	44.61	2
R1-13	E01	17.15461	44.82	2
R1-13	E01	17.20508	44.57	2
R1-13	E01	17.25545	44.87	2
R1-13	E01	17.30553	45.09	2
R1-13	E01	17.35623	45.29	2
R1-13	E01	17.40594	45.33	2
R1-13	E01	17.4563	45.55	2
R1-13	E01	17.50529	45.6	2
R1-13	E01	17.55629	45.69	2
R1-13	E01	17.60611	45.72	2
R1-13	E01	17.65658	45.79	2
R1-13	E01	17.70637	46.23	2
R1-13	E01	17.75633	46.08	2
R1-13	E01	17.80662	46.26	2
R1-13	E01	17.85621	46.35	2
R1-13	E01	17.90686	46.47	2
R1-13	E01	17.95667	46.47	2
R1-13	E01	18.00658	46.69	2
R1-13	E01	18.05626	46.47	2
R1-13	E01	18.10711	47.14	2
R1-13	E01	18.15714	46.95	2
R1-13	E01	18.20735	47.15	2
R1-13	E01	18.25717	47.09	2
R1-13	E01	18.30701	47.57	2
R1-13	E01	18.35712	47.32	2
R1-13	E01	18.40748	47.26	2
R1-13	E01	18.45805	47.69	2
R1-13	E01	18.50765	47.48	2
R1-13	E01	18.55805	47.77	2
R1-13	E01	18.60736	48.02	2
R1-13	E01	18.65813	48.11	2
R1-13	E01	18.708	48.07	2
R1-13	E01	18.75835	48.28	2
R1-13	E01	18.80802	48.22	2
R1-13	E01	18.85833	48.38	2
R1-13	E01	18.90851	48.34	2
R1-13	E01	18.95855	48.34	2
R1-13	E01	19.00822	48.67	2
R1-13	E01	19.05825	48.73	2
R1-13	E01	19.10844	48.93	2
R1-13	E01	19.15905	48.9	2
R1-13	E01	19.20841	49.04	2
R1-13	E01	19.25895	49.04	2
R1-13	E01	19.30903	49.23	2
R1-13	E01	19.359	49.47	2
R1-13	E01	19.40911	49.44	2
R1-13	E01	19.45927	49.46	2
R1-13	E01	19.50898	49.56	2
R1-13	E01	19.55914	49.88	2
R1-13	E01	19.60909	49.55	2
R1-13	E01	19.65935	49.64	2
R1-13	E01	19.70989	49.76	2
R1-13	E01	19.75986	49.86	2
R1-13	E01	19.80981	50.15	2
R1-13	E01	19.85994	49.91	2
R1-13	E01	19.9101	50.18	2
R1-13	E01	19.95963	50.36	2
R1-13	E01	20.00973	50.3	2
R1-13	E01	20.06024	50.3	2
R1-13	E01	20.11027	50.31	2
R1-13	E01	20.16082	50.36	2
R1-13	E01	20.21074	50.49	2
R1-13	E01	20.26047	50.79	2
R1-13	E01	20.31093	50.82	2
R1-13	E01	20.36057	50.95	2
R1-13	E01	20.4111	50.94	2
R1-13	E01	20.46043	50.97	2
R1-13	E01	20.51122	50.94	2
R1-13	E01	20.56092	51.03	2
R1-13	E01	20.61152	51.28	2
R1-13	E01	20.6611	51.49	2
R1-13	E01	20.71136	51.49	2
R1-13	E01	20.76212	51.4	2
R1-13	E01	20.81243	51.42	2
R1-13	E01	20.86143	51.58	2
R1-13	E01	20.91169	51.37	2
R1-13	E01	20.96217	51.52	2
R1-13	E01	21.01174	51.6	2
R1-13	E01	21.06309	51.75	2
R1-13	E01	21.11206	51.72	2
R1-13	E01	21.16258	51.81	2
R1-13	E01	21.21219	52.13	2
R1-13	E01	21.26251	52.02	2
R1-13	E01	21.31277	52.21	2
R1-13	E01	21.3622	52.15	2
R1-13	E01	21.41281	52.25	2
R1-13	E01	21.46264	52.61	2
R1-13	E01	21.51289	52.28	2
R1-13	E01	21.56322	52.52	2
R1-13	E01	21.61322	52.3	2
R1-13	E01	21.66355	52.42	2
R1-13	E01	21.71351	52.87	2
R1-13	E01	21.76325	52.73	2
R1-13	E01	21.81342	52.6	2
R1-13	E01	21.86451	52.76	2
R1-13	E01	21.91357	52.69	2
R1-13	E01	21.96387	53	2
R1-13	E01	22.01363	52.87	2
R1-13	E01	22.06393	53.08	2
R1-13	E01	22.11413	53.23	2
R1-13	E01	22.16405	53.11	2
R1-13	E01	22.21429	53.21	2
R1-13	E01	22.26417	53.23	2
R1-13	E01	22.31432	53.51	2
R1-13	E01	22.36459	53.53	2
R1-13	E01	22.41533	53.45	2
R1-13	E01	22.46556	53.53	2
R1-13	E01	22.51475	53.72	2
R1-13	E01	22.56425	53.72	2
R1-13	E01	22.61494	53.73	2
R1-13	E01	22.66529	53.88	2
R1-13	E01	22.7149	53.81	2
R1-13	E01	22.76528	54.03	2
R1-13	E01	22.81554	53.72	2
R1-13	E01	22.86555	54.02	2
R1-13	E01	22.91573	54.12	2
R1-13	E01	22.96599	54.09	2
R1-13	E01	23.01536	54.15	2
R1-13	E01	23.06522	54.41	2
R1-13	E01	23.11607	54.12	2
R1-13	E01	23.1653	54.29	2
R1-13	E01	23.2166	54.42	2
R1-13	E01	23.26672	54.5	2
R1-13	E01	23.31641	54.33	2
R1-13	E01	23.36587	54.35	2
R1-13	E01	23.41702	54.68	2
R1-13	E01	23.46646	54.68	2
R1-13	E01	23.51664	54.54	2
R1-13	E01	23.56701	54.6	2
R1-13	E01	23.6171	54.66	2
R1-13	E01	23.66662	54.89	2
R1-13	E01	23.71684	54.74	2
R1-13	E01	23.7673	54.83	2
R1-13	E01	23.81695	54.8	2
R1-13	E01	23.86752	54.84	2
R1-13	E01	23.91703	54.87	2
R1-13	E01	23.96767	54.96	2
R1-13	E01	24.01694	55.01	2
R1-13	E01	24.06741	54.92	2
R1-13	E01	24.1176	55.08	2
R1-13	E01	24.16807	55.19	2
R1-13	E01	24.2177	55.05	2
R1-13	E01	24.26822	54.95	2
R1-13	E01	24.3182	55.11	2
R1-13	E01	24.36777	55.14	2
R1-13	E01	24.41821	55.14	2
R1-13	E01	24.4681	55.29	2
R1-13	E01	24.51865	55.17	2
R1-13	E01	24.56871	55.32	2
R1-13	E01	24.6182	55.34	2
R1-13	E01	24.66852	55.26	2
R1-13	E01	24.7188	55.5	2
R1-13	E01	24.76821	55.29	2
R1-13	E01	24.81832	55.37	2
R1-13	E01	24.86868	55.34	2
R1-13	E01	24.91876	55.56	2
R1-13	E01	24.96985	55.62	2
R1-13	E01	25.01918	55.71	2
R1-13	E01	25.06899	55.56	2
R1-13	E01	25.11913	55.53	2
R1-13	E01	25.16938	55.77	2
R1-13	E01	25.21907	55.84	2
R1-13	E01	25.26931	55.78	2
R1-13	E01	25.31956	55.81	2
R1-13	E01	25.36966	55.89	2
R1-13	E01	25.42024	55.95	2
R1-13	E01	25.46959	55.87	2
R1-13	E01	25.5198	56.05	2
R1-13	E01	25.56991	56.29	2
R1-13	E01	25.61988	56.1	2
R1-13	E01	25.67072	56.05	2
R1-13	E01	25.72054	56.02	2
R1-13	E01	25.77074	56.16	2
R1-13	E01	25.82124	56.31	2
R1-13	E01	25.87059	56.31	2
R1-13	E01	25.92111	56.34	2
R1-13	E01	25.97091	56.49	2
R1-13	E01	26.02139	56.55	2
R1-13	E01	26.0714	56.32	2
R1-13	E01	26.12148	56.47	2
R1-13	E01	26.17137	56.4	2
R1-13	E01	26.22079	56.5	2
R1-13	E01	26.2709	56.67	2
R1-13	E01	26.32264	56.56	2
R1-13	E01	26.37147	56.7	2
R1-13	E01	26.42105	56.92	2
R1-13	E01	26.47174	57	2
R1-13	E01	26.52172	56.79	2
R1-13	E01	26.57209	56.89	2
R1-13	E01	26.62205	57.03	2
R1-13	E01	26.6727	57.14	2
R1-13	E01	26.72268	56.98	2
R1-13	E01	26.7727	57.19	2
R1-13	E01	26.8227	56.97	2
R1-13	E01	26.87242	57.28	2
R1-13	E01	26.9222	57.25	2
R1-13	E01	26.97294	57.08	2
R1-13	E01	27.02315	57.08	2
R1-13	E01	27.07332	57.55	2
R1-13	E01	27.12253	57.44	2
R1-13	E01	27.17298	57.52	2
R1-13	E01	27.223	57.49	2
R1-13	E01	27.27325	57.52	2
R1-13	E01	27.32299	57.59	2
R1-13	E01	27.37288	57.53	2
R1-13	E01	27.42322	57.74	2
R1-13	E01	27.47336	57.64	2
R1-13	E01	27.52308	57.68	2
R1-13	E01	27.57372	57.8	2
R1-13	E01	27.62342	57.77	2
R1-13	E01	27.67374	57.8	2
R1-13	E01	27.7237	57.98	2
R1-13	E01	27.77413	58.15	2
R1-13	E01	27.82425	57.91	2
R1-13	E01	27.8738	58.09	2
R1-13	E01	27.92473	58.16	2
R1-13	E01	27.97384	58.03	2
R1-13	E01	28.02429	58.19	2
R1-13	E01	28.07492	58.24	2
R1-13	E01	28.12468	58.48	2
R1-13	E01	28.17462	58.34	2
R1-13	E01	28.22473	58.39	2
R1-13	E01	28.2752	58.55	2
R1-13	E01	28.32493	58.42	2
R1-13	E01	28.37548	58.73	2
R1-13	E01	28.4248	58.77	2
R1-13	E01	28.47535	58.77	2
R1-13	E01	28.52609	58.76	2
R1-13	E01	28.57619	58.98	2
R1-13	E01	28.62516	58.85	2
R1-13	E01	28.67574	58.97	2
R1-13	E01	28.72603	59.27	2
R1-13	E01	28.77605	59.1	2
R1-13	E01	28.82644	59.25	2
R1-13	E01	28.87584	59.18	2
R1-13	E01	28.92614	59.45	2
R1-13	E01	28.97612	59.49	2
R1-13	E01	29.02691	59.67	2
R1-13	E01	29.07637	59.94	2
R1-13	E01	29.12597	59.79	2
R1-13	E01	29.17687	59.87	2
R1-13	E01	29.22662	59.91	2
R1-13	E01	29.2769	60.32	2
R1-13	E01	29.32661	60.21	2
R1-13	E01	29.37752	60.35	2
R1-13	E01	29.42694	60.23	2
R1-13	E01	29.47701	60.52	2
R1-13	E01	29.52721	60.49	2
R1-13	E01	29.57709	60.48	2
R1-13	E01	29.62734	60.58	2
R1-13	E01	29.67743	60.73	2
R1-13	E01	29.72741	60.67	2
R1-13	E01	29.77741	60.49	2
R1-13	E01	29.8278	60.94	2
R1-13	E01	29.87722	60.9	2
R1-13	E01	29.92858	60.82	2
R1-13	E01	29.9775	60.97	2
R1-13	E01	30.02789	60.85	2
R1-13	E01	30.07843	61.09	2
R1-13	E01	30.12809	61.11	2
R1-13	E01	30.17816	61.05	2
R1-13	E01	30.22939	61.38	2
R1-13	E01	30.27832	61.14	2
R1-13	E01	30.32852	61.17	2
R1-13	E01	30.37875	61.56	2
R1-13	E01	30.42938	61.47	2
R1-13	E01	30.47833	61.35	2
R1-13	E01	30.52826	61.21	2
R1-13	E01	30.57888	61.42	2
R1-13	E01	30.62829	61.56	2
R1-13	E01	30.6796	61.98	2
R1-13	E01	30.73024	62.06	2
R1-13	E01	30.77946	62.23	2
R1-13	E01	30.82983	62.06	2
R1-13	E01	30.87942	62.2	2
R1-13	E01	30.93034	62.24	2
R1-13	E01	30.98014	62.14	2
R1-13	E01	31.02942	62.47	2
R1-13	E01	31.07997	62.39	2
R1-13	E01	31.12969	62.44	2
R1-13	E01	31.17992	62.41	2
R1-13	E01	31.23044	62.44	2
R1-13	E01	31.28038	62.5	2
R1-13	E01	31.33014	62.71	2
R1-13	E01	31.38071	62.6	2
R1-13	E01	31.4301	62.65	2
R1-13	E01	31.48079	62.59	2
R1-13	E01	31.53049	62.9	2
R1-13	E01	31.58119	62.84	2
R1-13	E01	31.63157	63.1	2
R1-13	E01	31.6807	62.78	2
R1-13	E01	31.7306	62.9	2
R1-13	E01	31.7809	63.14	2
R1-13	E01	31.83186	63.1	2
R1-13	E01	31.88111	63.08	2
R1-13	E01	31.93101	63.34	2
R1-13	E01	31.98146	63.34	2
R1-13	E01	32.03182	63.44	2
R1-13	E01	32.08156	63.37	2
R1-13	E01	32.13124	63.37	2
R1-13	E01	32.18147	63.47	2
R1-13	E01	32.23212	63.53	2
R1-13	E01	32.28118	63.49	2
R1-13	E01	32.33167	63.61	2
R1-13	E01	32.38246	63.65	2
R1-13	E01	32.43235	63.81	2
R1-13	E01	32.4822	63.93	2
R1-13	E01	32.53246	63.8	2
R1-13	E01	32.58231	63.89	2
R1-13	E01	32.63252	63.99	2
R1-13	E01	32.6833	64.2	2
R1-13	E01	32.73268	64.01	2
R1-13	E01	32.78283	64.07	2
R1-13	E01	32.83261	64.28	2
R1-13	E01	32.88296	64.49	2
R1-13	E01	32.93386	64.25	2
R1-13	E01	32.98297	64.56	2
R1-13	E01	33.03328	64.41	2
R1-13	E01	33.08314	64.41	2
R1-13	E01	33.13324	64.59	2
R1-13	E01	33.18373	64.46	2
R1-13	E01	33.23357	64.68	2
R1-13	E01	33.28357	64.58	2
R1-13	E01	33.33435	64.73	2
R1-13	E01	33.38403	64.77	2
R1-13	E01	33.43441	64.74	2
R1-13	E01	33.48381	64.8	2
R1-13	E01	33.53376	64.95	2
R1-13	E01	33.58397	65.01	2
R1-13	E01	33.63448	64.86	2
R1-13	E01	33.68464	64.86	2
R1-13	E01	33.73454	64.94	2
R1-13	E01	33.78489	65.09	2
R1-13	E01	33.83467	64.92	2
R1-13	E01	33.885	65.19	2
R1-13	E01	33.93487	65.16	2
R1-13	E01	33.98542	65.22	2
R1-13	E01	34.03519	65.16	2
R1-13	E01	34.0853	65.34	2
R1-13	E01	34.13525	65.41	2
R1-13	E01	34.18526	65.46	2
R1-13	E01	34.23538	65.31	2
R1-13	E01	34.28598	65.33	2
R1-13	E01	34.33558	65.43	2
R1-13	E01	34.38597	65.49	2
R1-13	E01	34.43646	65.52	2
R1-13	E01	34.4863	65.53	2
R1-13	E01	34.53648	65.74	2
R1-13	E01	34.58644	65.65	2
R1-13	E01	34.63656	65.7	2
R1-13	E01	34.68626	65.7	2
R1-13	E01	34.73646	65.98	2
R1-13	E01	34.78704	65.97	2
R1-13	E01	34.83638	66.06	2
R1-13	E01	34.88618	65.76	2
R1-13	E01	34.93748	65.92	2
R1-13	E01	34.98745	66.1	2
R1-13	E01	35.03613	66.04	2
R1-13	E01	35.08711	66.28	2
R1-13	E01	35.1376	66.21	2
R1-13	E01	35.18776	66.31	2
R1-13	E01	35.23689	66.27	2
R1-13	E01	35.28736	66.3	2
R1-13	E01	35.33705	66.39	2
R1-13	E01	35.38741	66.46	2
R1-13	E01	35.43732	66.37	2
R1-13	E01	35.48827	66.61	2
R1-13	E01	35.53762	66.72	2
R1-13	E01	35.58757	66.78	2
R1-13	E01	35.63753	66.94	2
R1-13	E01	35.68813	66.94	2
R1-13	E01	35.73826	66.84	2
R1-13	E01	35.78768	67.07	2
R1-13	E01	35.83829	67.07	2
R1-13	E01	35.88855	67.15	2
R1-13	E01	35.93902	67.28	2
R1-13	E01	35.98867	67.34	2
R1-13	E01	36.03904	67.22	2
R1-13	E01	36.08947	67.28	2
R1-13	E01	36.13887	67.39	2
R1-13	E01	36.1884	67.73	2
R1-13	E01	36.23858	67.67	2
R1-13	E01	36.28888	67.7	2
R1-13	E01	36.33908	67.79	2
R1-13	E01	36.38923	67.66	2
R1-13	E01	36.43896	67.75	2
R1-13	E01	36.48936	67.82	2
R1-13	E01	36.53963	67.99	2
R1-13	E01	36.58961	68.12	2
R1-13	E01	36.63968	68.23	2
R1-13	E01	36.68992	68.08	2
R1-13	E01	36.73954	68.26	2
R1-13	E01	36.78989	68.39	2
R1-13	E01	36.84032	68.27	2
R1-13	E01	36.89016	68.38	2
R1-13	E01	36.94031	68.6	2
R1-13	E01	36.99064	68.84	2
R1-13	E01	37.03989	68.72	2
R1-13	E01	37.08979	68.87	2
R1-13	E01	37.13992	68.73	2
R1-13	E01	37.18994	68.93	2
R1-13	E01	37.24035	69.14	2
R1-13	E01	37.29018	69.05	2
R1-13	E01	37.34064	69.15	2
R1-13	E01	37.39063	69.06	2
R1-13	E01	37.44114	69.41	2
R1-13	E01	37.49078	69.23	2
R1-13	E01	37.54084	69.35	2
R1-13	E01	37.59197	69.24	2
R1-13	E01	37.64111	69.36	2
R1-13	E01	37.6911	69.45	2
R1-13	E01	37.74166	69.44	2
R1-13	E01	37.79206	69.54	2
R1-13	E01	37.84126	69.6	2
R1-13	E01	37.89143	69.63	2
R1-13	E01	37.9413	69.95	2
R1-13	E01	37.99149	69.9	2
R1-13	E01	38.04209	70.01	2
R1-13	E01	38.0916	70.05	2
R1-13	E01	38.14214	70.2	2
R1-13	E01	38.19196	69.86	2
R1-13	E01	38.24231	70.16	2
R1-13	E01	38.29298	70.04	2
R1-13	E01	38.3426	70.26	2
R1-13	E01	38.39276	70.28	2
R1-13	E01	38.44191	70.39	2
R1-13	E01	38.49277	70.54	2
R1-13	E01	38.54304	70.59	2
R1-13	E01	38.5923	70.51	2
R1-13	E01	38.64223	70.6	2
R1-13	E01	38.69302	70.68	2
R1-13	E01	38.74314	70.84	2
R1-13	E01	38.79364	70.69	2
R1-13	E01	38.84319	70.81	2
R1-13	E01	38.89303	71.01	2
R1-13	E01	38.94365	70.81	2
R1-13	E01	38.99372	70.9	2
R1-13	E01	39.04352	71.04	2
R1-13	E01	39.09354	71.11	2
R1-13	E01	39.14408	70.96	2
R1-13	E01	39.19373	71.02	2
R1-13	E01	39.24474	71.26	2
R1-13	E01	39.29433	71.17	2
R1-13	E01	39.34424	71.19	2
R1-13	E01	39.39433	71.14	2
R1-13	E01	39.44449	71.26	2
R1-13	E01	39.49382	71.41	2
R1-13	E01	39.5446	71.46	2
R1-13	E01	39.5941	71.46	2
R1-13	E01	39.64473	71.56	2
R1-13	E01	39.69481	71.61	2
R1-13	E01	39.7444	71.58	2
R1-13	E01	39.79464	71.77	2
R1-13	E01	39.84491	71.91	2
R1-13	E01	39.89495	71.59	2
R1-13	E01	39.94547	71.77	2
R1-13	E01	39.99567	71.97	2
R1-13	E01	40.04575	72.04	2
R1-13	E01	40.09576	72.08	2
R1-13	E01	40.14542	71.99	2
R1-13	E01	40.19548	71.95	2
R1-13	E01	40.2453	71.91	2
R1-13	E01	40.29589	72.1	2
R1-13	E01	40.34583	72.2	2
R1-13	E01	40.39615	72.25	2
R1-13	E01	40.44614	72.16	2
R1-13	E01	40.4967	72.11	2
R1-13	E01	40.5468	72.19	2
R1-13	E01	40.59621	72.13	2
R1-13	E01	40.64624	72.28	2
R1-13	E01	40.69638	72.49	2
R1-13	E01	40.74647	72.44	2
R1-13	E01	40.79679	72.46	2
R1-13	E01	40.847	72.47	2
R1-13	E01	40.8973	72.44	2
R1-13	E01	40.94706	72.68	2
R1-13	E01	40.99658	72.65	2
R1-13	E01	41.04746	72.73	2
R1-13	E01	41.09713	72.65	2
R1-13	E01	41.14664	72.92	2
R1-13	E01	41.19702	72.76	2
R1-13	E01	41.24793	72.67	2
R1-13	E01	41.297	73.04	2
R1-13	E01	41.34703	72.62	2
R1-13	E01	41.39734	72.88	2
R1-13	E01	41.44809	72.94	2
R1-13	E01	41.49896	72.95	2
R1-13	E01	41.54753	73.06	2
R1-13	E01	41.59778	72.97	2
R1-13	E01	41.64791	73.06	2
R1-13	E01	41.69804	73.36	2
R1-13	E01	41.74838	73.04	2
R1-13	E01	41.79856	73.27	2
R1-13	E01	41.8479	73.36	2
R1-13	E01	41.89885	73.46	2
R1-13	E01	41.94794	73.13	2
R1-13	E01	41.99892	73.31	2
R1-13	E01	42.04839	73.48	2
R1-13	E01	42.09863	73.4	2
R1-13	E01	42.14844	73.49	2
R1-13	E01	42.19884	73.48	2
R1-13	E01	42.24877	73.49	2
R1-13	E01	42.29848	73.45	2
R1-13	E01	42.34894	73.46	2
R1-13	E01	42.39932	73.68	2
R1-13	E01	42.44973	73.73	2
R1-13	E01	42.49995	73.76	2
R1-13	E01	42.5495	73.58	2
R1-13	E01	42.5996	73.77	2
R1-13	E01	42.64887	73.65	2
R1-13	E01	42.69987	73.86	2
R1-13	E01	42.75027	73.88	2
R1-13	E01	42.79955	74.04	2
R1-13	E01	42.8499	73.95	2
R1-13	E01	42.89968	73.97	2
R1-13	E01	42.95029	73.92	2
R1-13	E01	42.99992	73.94	2
R1-13	E01	43.05032	74.13	2
R1-13	E01	43.09994	74.22	2
R1-13	E01	43.15005	74.01	2
R1-13	E01	43.20081	74.03	2
R1-13	E01	43.25099	74.19	2
R1-13	E01	43.30145	74.24	2
R1-13	E01	43.35054	74.28	2
R1-13	E01	43.40161	74.48	2
R1-13	E01	43.45151	74.37	2
R1-13	E01	43.50146	74.69	2
R1-13	E01	43.55082	74.3	2
R1-13	E01	43.60135	74.36	2
R1-13	E01	43.65151	74.34	2
R1-13	E01	43.70121	74.55	2
R1-13	E01	43.7524	74.63	2
R1-13	E01	43.80169	74.45	2
R1-13	E01	43.85202	74.67	2
R1-13	E01	43.90172	74.66	2
R1-13	E01	43.95238	74.61	2
R1-13	E01	44.00203	74.69	2
R1-13	E01	44.05198	74.64	2
R1-13	E01	44.10244	74.54	2
R1-13	E01	44.15172	74.64	2
R1-13	E01	44.20285	74.85	2
R1-13	E01	44.25159	74.64	2
R1-13	E01	44.30264	74.84	2
R1-13	E01	44.3524	74.85	2
R1-13	E01	44.40244	74.91	2
R1-13	E01	44.45291	74.78	2
R1-13	E01	44.50193	74.9	2
R1-13	E01	44.55328	74.85	2
R1-13	E01	44.60376	74.82	2
R1-13	E01	44.65363	74.97	2
R1-13	E01	44.70259	74.88	2
R1-13	E01	44.7538	74.87	2
R1-13	E01	44.80286	75.21	2
R1-13	E01	44.85329	74.97	2
R1-13	E01	44.90293	75.26	2
R1-13	E01	44.95346	75.23	2
R1-13	E01	45.00373	75.14	2
R1-13	E01	45.05443	75.36	2
R1-13	E01	45.10394	75.23	2
R1-13	E01	45.15337	75.24	2
R1-13	E01	45.20426	75.09	2
R1-13	E01	45.25354	75.26	2
R1-13	E01	45.30489	75.24	2
R1-13	E01	45.35491	75.09	2
R1-13	E01	45.40465	75.2	2
R1-13	E01	45.45417	75.29	2
R1-13	E01	45.50451	75.31	2
R1-13	E01	45.55453	75.51	2
R1-13	E01	45.60495	75.2	2
R1-13	E01	45.65563	75.54	2
R1-13	E01	45.7051	75.42	2
R1-13	E01	45.75428	75.52	2
R1-13	E01	45.80462	75.48	2
R1-13	E01	45.85494	75.49	2
R1-13	E01	45.90528	75.57	2
R1-13	E01	45.9557	75.69	2
R1-13	E01	46.00533	75.6	2
R1-13	E01	46.05545	75.72	2
R1-13	E01	46.10541	75.85	2
R1-13	E01	46.15577	75.57	2
R1-13	E01	46.20539	75.52	2
R1-13	E01	46.25563	75.49	2
R1-13	E01	46.30663	75.57	2
R1-13	E01	46.35592	75.72	2
R1-13	E01	46.40612	75.79	2
R1-13	E01	46.45596	75.78	2
R1-13	E01	46.50645	75.66	2
R1-13	E01	46.55613	75.76	2
R1-13	E01	46.6069	75.94	2
R1-13	E01	46.65662	75.85	2
R1-13	E01	46.70721	75.87	2
R1-13	E01	46.75637	75.88	2
R1-13	E01	46.80582	75.93	2
R1-13	E01	46.85645	75.88	2
R1-13	E01	46.90682	75.79	2
R1-13	E01	46.95753	75.97	2
R1-13	E01	47.00677	75.96	2
R1-13	E01	47.05701	75.96	2
R1-13	E01	47.10707	76.05	2
R1-13	E01	47.15728	76.09	2
R1-13	E01	47.20673	76.02	2
R1-13	E01	47.25731	76.15	2
R1-13	E01	47.30712	76.18	2
R1-13	E01	47.35772	76.02	2
R1-13	E01	47.40814	76.11	2
R1-13	E01	47.45769	76.2	2
R1-13	E01	47.50748	76.21	2
R1-13	E01	47.55792	76.09	2
R1-13	E01	47.60778	76.35	2
R1-13	E01	47.65803	76.32	2
R1-13	E01	47.70846	76.29	2
R1-13	E01	47.75772	76.18	2
R1-13	E01	47.8086	76.38	2
R1-13	E01	47.85843	76.3	2
R1-13	E01	47.90867	76.33	2
R1-13	E01	47.95908	76.17	2
R1-13	E01	48.00836	76.35	2
R1-13	E01	48.05908	76.27	2
R1-13	E01	48.10874	76.27	2
R1-13	E01	48.15905	76.38	2
R1-13	E01	48.20916	76.38	2
R1-13	E01	48.25896	76.5	2
R1-13	E01	48.30933	76.48	2
R1-13	E01	48.35938	76.32	2
R1-13	E01	48.40982	76.48	2
R1-13	E01	48.45978	76.57	2
R1-13	E01	48.50994	76.59	2
R1-13	E01	48.55956	76.66	2
R1-13	E01	48.60937	76.78	2
R1-13	E01	48.65989	76.83	2
R1-13	E01	48.70972	76.63	2
R1-13	E01	48.75969	76.5	2
R1-13	E01	48.81023	76.8	2
R1-13	E01	48.85988	76.83	2
R1-13	E01	48.91059	76.86	2
R1-13	E01	48.96014	76.81	2
R1-13	E01	49.01069	76.62	2
R1-13	E01	49.06035	76.78	2
R1-13	E01	49.11015	76.81	2
R1-13	E01	49.16059	76.77	2
R1-13	E01	49.21128	76.77	2
R1-13	E01	49.26131	76.65	2
R1-13	E01	49.31052	76.93	2
R1-13	E01	49.36096	76.97	2
R1-13	E01	49.411	77.33	2
R1-13	E01	49.46123	77.02	2
R1-13	E01	49.5114	76.8	2
R1-13	E01	49.56114	76.92	2
R1-13	E01	49.61236	76.93	2
R1-13	E01	49.66133	77.05	2
R1-13	E01	49.71137	77.12	2
R1-13	E01	49.76149	76.96	2
[truncated: 21 more rows]
