# Supplementary material for: Natural genetic variation impacts expression levels of coding, non-coding, and antisense transcripts in fission yeast
Source: Mol Syst Biol. 2014 Nov 28;10(11):764. doi: 10.15252/msb.20145123 (PMC4299605; doi:10.15252/msb.20145123)
Supplement: Supplementary file 2 — Supplementary Dataset S1 [file msb0010-0764-sd2.zip › Dataset S1/datasetS1/R1-14_std_raw.txt]

Strain	well	time	measure	interval
R1-14	B04	0.01954	14.74	1
R1-14	B04	0.07007	14.62	1
R1-14	B04	0.1194	14.72	1
R1-14	B04	0.16929	14.75	1
R1-14	B04	0.221	14.82	1
R1-14	B04	0.26972	14.81	1
R1-14	B04	0.31988	14.89	1
R1-14	B04	0.36953	15.09	1
R1-14	B04	0.4199	14.99	1
R1-14	B04	0.47016	15.09	1
R1-14	B04	0.52033	15.08	1
R1-14	B04	0.5697	15.04	1
R1-14	B04	0.62008	15.04	1
R1-14	B04	0.67003	14.98	1
R1-14	B04	0.72053	14.99	1
R1-14	B04	0.77087	15.07	1
R1-14	B04	0.82039	14.99	1
R1-14	B04	0.87065	15.14	1
R1-14	B04	0.92039	15.08	1
R1-14	B04	0.971	15.04	1
R1-14	B04	1.02088	15.42	1
R1-14	B04	1.07094	15.07	1
R1-14	B04	1.12095	15.27	1
R1-14	B04	1.17085	15.14	1
R1-14	B04	1.22188	15.21	1
R1-14	B04	1.27144	15.57	1
R1-14	B04	1.32122	15.34	1
R1-14	B04	1.37113	15.21	1
R1-14	B04	1.42156	15.14	1
R1-14	B04	1.47136	15.58	1
R1-14	B04	1.5222	15.35	1
R1-14	B04	1.57167	15.63	1
R1-14	B04	1.62179	15.35	1
R1-14	B04	1.67187	15.17	1
R1-14	B04	1.72179	15.25	1
R1-14	B04	1.7719	15.21	1
R1-14	B04	1.82236	15.25	1
R1-14	B04	1.87234	15.58	1
R1-14	B04	1.92246	15.22	1
R1-14	B04	1.97242	15.5	1
R1-14	B04	2.02255	15.21	1
R1-14	B04	2.07276	15.3	1
R1-14	B04	2.12323	15.35	1
R1-14	B04	2.17318	15.3	1
R1-14	B04	2.22273	15.42	1
R1-14	B04	2.27341	15.28	1
R1-14	B04	2.32315	15.3	1
R1-14	B04	2.37352	15.21	1
R1-14	B04	2.42306	15.48	1
R1-14	B04	2.47344	15.41	1
R1-14	B04	2.52354	15.35	1
R1-14	B04	2.57382	15.41	1
R1-14	B04	2.62361	15.77	1
R1-14	B04	2.67395	15.41	1
R1-14	B04	2.72394	15.47	1
R1-14	B04	2.77421	15.44	1
R1-14	B04	2.82386	15.32	1
R1-14	B04	2.87413	15.58	1
R1-14	B04	2.92419	15.32	1
R1-14	B04	2.97428	15.5	1
R1-14	B04	3.02497	15.41	1
R1-14	B04	3.07572	15.64	1
R1-14	B04	3.12479	15.38	1
R1-14	B04	3.17495	15.45	1
R1-14	B04	3.22466	15.37	1
R1-14	B04	3.27481	15.6	1
R1-14	B04	3.32544	15.52	1
R1-14	B04	3.37531	15.51	1
R1-14	B04	3.42557	15.7	1
R1-14	B04	3.47496	15.45	1
R1-14	B04	3.52522	15.64	1
R1-14	B04	3.57527	15.57	1
R1-14	B04	3.62563	15.7	1
R1-14	B04	3.67557	15.48	1
R1-14	B04	3.72585	15.67	1
R1-14	B04	3.77593	15.47	1
R1-14	B04	3.82571	15.55	1
R1-14	B04	3.87583	15.7	1
R1-14	B04	3.92627	15.52	1
R1-14	B04	3.9761	15.7	1
R1-14	B04	4.02584	15.67	1
R1-14	B04	4.07638	15.77	1
R1-14	B04	4.12638	15.91	1
R1-14	B04	4.17644	15.73	1
R1-14	B04	4.22649	15.74	1
R1-14	B04	4.27642	15.61	1
R1-14	B04	4.32673	15.9	1
R1-14	B04	4.37715	15.7	1
R1-14	B04	4.42666	15.85	1
R1-14	B04	4.47675	15.81	1
R1-14	B04	4.5274	15.84	1
R1-14	B04	4.57711	15.88	1
R1-14	B04	4.62737	15.77	1
R1-14	B04	4.67718	15.68	1
R1-14	B04	4.72751	15.75	1
R1-14	B04	4.77735	15.93	1
R1-14	B04	4.8281	16.26	1
R1-14	B04	4.87756	15.93	1
R1-14	B04	4.92753	15.77	1
R1-14	B04	4.97794	15.85	1
R1-14	B04	5.0283	15.73	1
R1-14	B04	5.07765	16	1
R1-14	B04	5.12855	15.91	1
R1-14	B04	5.17853	16.06	1
R1-14	B04	5.22794	15.98	1
R1-14	B04	5.27852	15.96	1
R1-14	B04	5.32846	16.17	1
R1-14	B04	5.37879	16.03	1
R1-14	B04	5.42861	16.21	1
R1-14	B04	5.47923	16.06	1
R1-14	B04	5.52911	15.94	1
R1-14	B04	5.57936	16.13	1
R1-14	B04	5.62885	16.1	1
R1-14	B04	5.67939	16.2	1
R1-14	B04	5.72912	16.01	1
R1-14	B04	5.77953	16.13	1
R1-14	B04	5.82961	16.16	1
R1-14	B04	5.87946	15.97	1
R1-14	B04	5.92978	16.06	1
R1-14	B04	5.98023	16.06	1
R1-14	B04	6.02965	16.11	1
R1-14	B04	6.07991	16.04	1
R1-14	B04	6.13002	16.2	1
R1-14	B04	6.17983	16.17	1
R1-14	B04	6.23034	16.4	1
R1-14	B04	6.28077	16.31	1
R1-14	B04	6.33044	16.29	1
R1-14	B04	6.3813	16.31	1
R1-14	B04	6.43069	16.2	1
R1-14	B04	6.48054	16.33	1
R1-14	B04	6.53097	16.46	1
R1-14	B04	6.58087	16.37	1
R1-14	B04	6.63076	16.36	1
R1-14	B04	6.68108	16.46	1
R1-14	B04	6.73122	16.41	1
R1-14	B04	6.78135	16.18	1
R1-14	B04	6.83132	16.44	1
R1-14	B04	6.88223	16.63	1
R1-14	B04	6.93137	16.24	1
R1-14	B04	6.98131	16.27	1
R1-14	B04	7.03115	16.53	1
R1-14	B04	7.08158	16.37	1
R1-14	B04	7.13141	16.43	1
R1-14	B04	7.18211	16.4	1
R1-14	B04	7.23179	16.49	1
R1-14	B04	7.28224	16.79	1
R1-14	B04	7.3326	16.62	1
R1-14	B04	7.38209	16.4	1
R1-14	B04	7.4329	16.74	1
R1-14	B04	7.482	16.8	1
R1-14	B04	7.53231	16.76	1
R1-14	B04	7.58256	16.59	1
R1-14	B04	7.63244	16.96	1
R1-14	B04	7.68279	16.5	1
R1-14	B04	7.73281	16.89	1
R1-14	B04	7.78302	16.83	1
R1-14	B04	7.83311	16.73	1
R1-14	B04	7.88296	17	1
R1-14	B04	7.93361	16.93	1
R1-14	B04	7.98345	17.1	1
R1-14	B04	8.03346	16.82	1
R1-14	B04	8.08352	17.06	1
R1-14	B04	8.13347	16.86	1
R1-14	B04	8.18303	16.86	1
R1-14	B04	8.23395	16.84	1
R1-14	B04	8.28388	16.84	1
R1-14	B04	8.33376	16.93	1
R1-14	B04	8.38388	16.93	1
R1-14	B04	8.4339	17.1	1
R1-14	B04	8.48394	17.38	1
R1-14	B04	8.53451	17.19	1
R1-14	B04	8.58488	17.07	1
R1-14	B04	8.63427	17.05	1
R1-14	B04	8.68476	17.12	1
R1-14	B04	8.73499	17.45	1
R1-14	B04	8.78514	17.25	1
R1-14	B04	8.83481	17.22	1
R1-14	B04	8.88515	17.22	1
R1-14	B04	8.93507	17.33	1
R1-14	B04	8.98481	17.16	1
R1-14	B04	9.0351	17.3	1
R1-14	B04	9.0849	17.32	1
R1-14	B04	9.13544	17.52	1
R1-14	B04	9.18541	17.42	1
R1-14	B04	9.23528	17.53	1
R1-14	B04	9.28562	17.4	1
R1-14	B04	9.3357	17.46	1
R1-14	B04	9.38575	17.59	1
R1-14	B04	9.43579	17.58	1
R1-14	B04	9.48571	17.72	1
R1-14	B04	9.53621	17.45	1
R1-14	B04	9.58617	17.55	1
R1-14	B04	9.63637	17.62	1
R1-14	B04	9.6864	17.59	1
R1-14	B04	9.73653	17.71	1
R1-14	B04	9.78629	17.68	1
R1-14	B04	9.83658	17.76	1
R1-14	B04	9.88687	17.82	1
R1-14	B04	9.93675	17.85	1
R1-14	B04	9.98637	17.79	1
R1-14	B04	10.03685	18.05	1
R1-14	B04	10.08709	18.08	1
R1-14	B04	10.38218	18.37	2
R1-14	B04	10.43163	18.44	2
R1-14	B04	10.4817	18.58	2
R1-14	B04	10.53128	18.62	2
R1-14	B04	10.58189	18.88	2
R1-14	B04	10.63206	18.93	2
R1-14	B04	10.68143	19.03	2
R1-14	B04	10.7321	19	2
R1-14	B04	10.78176	18.98	2
R1-14	B04	10.83187	19.33	2
R1-14	B04	10.88176	19.18	2
R1-14	B04	10.93189	19.44	2
R1-14	B04	10.9824	19.37	2
R1-14	B04	11.03244	19.27	2
R1-14	B04	11.08262	19.37	2
R1-14	B04	11.13289	19.64	2
R1-14	B04	11.18258	19.67	2
R1-14	B04	11.23256	19.56	2
R1-14	B04	11.28253	19.67	2
R1-14	B04	11.33297	19.83	2
R1-14	B04	11.38304	19.93	2
R1-14	B04	11.43316	20.02	2
R1-14	B04	11.48322	20.15	2
R1-14	B04	11.53319	20.1	2
R1-14	B04	11.5837	20.2	2
R1-14	B04	11.63316	20.23	2
R1-14	B04	11.68337	20.42	2
R1-14	B04	11.73371	20.37	2
R1-14	B04	11.78407	20.66	2
R1-14	B04	11.8338	20.4	2
R1-14	B04	11.88375	20.72	2
R1-14	B04	11.93345	20.65	2
R1-14	B04	11.98444	20.93	2
R1-14	B04	12.03426	20.99	2
R1-14	B04	12.08409	21.08	2
R1-14	B04	12.13409	21.14	2
R1-14	B04	12.18427	21.29	2
R1-14	B04	12.23417	21.16	2
R1-14	B04	12.28477	21.26	2
R1-14	B04	12.33508	21.39	2
R1-14	B04	12.38507	21.78	2
R1-14	B04	12.43444	21.64	2
R1-14	B04	12.485	21.65	2
R1-14	B04	12.53541	21.95	2
R1-14	B04	12.58501	21.9	2
R1-14	B04	12.63509	22.04	2
R1-14	B04	12.68498	22.28	2
R1-14	B04	12.73562	22.38	2
R1-14	B04	12.78571	22.33	2
R1-14	B04	12.83542	22.63	2
R1-14	B04	12.88583	22.58	2
R1-14	B04	12.9358	22.83	2
R1-14	B04	12.98579	22.84	2
R1-14	B04	13.03566	23.19	2
R1-14	B04	13.08655	23.06	2
R1-14	B04	13.13592	23.16	2
R1-14	B04	13.18615	23.37	2
R1-14	B04	13.23617	23.65	2
R1-14	B04	13.28681	23.65	2
R1-14	B04	13.33692	23.72	2
R1-14	B04	13.38647	23.92	2
R1-14	B04	13.4361	24.22	2
R1-14	B04	13.4867	24.29	2
R1-14	B04	13.53687	24.46	2
R1-14	B04	13.58718	24.72	2
R1-14	B04	13.63717	25.04	2
R1-14	B04	13.68771	24.92	2
R1-14	B04	13.73684	25.18	2
R1-14	B04	13.78745	25.45	2
R1-14	B04	13.83712	25.25	2
R1-14	B04	13.88733	25.64	2
R1-14	B04	13.93786	25.78	2
R1-14	B04	13.98775	25.78	2
R1-14	B04	14.0372	25.8	2
R1-14	B04	14.08767	25.83	2
R1-14	B04	14.1381	26.17	2
R1-14	B04	14.18736	26.17	2
R1-14	B04	14.23774	26.17	2
R1-14	B04	14.28805	26.7	2
R1-14	B04	14.33797	26.85	2
R1-14	B04	14.38826	26.93	2
R1-14	B04	14.43827	27.05	2
R1-14	B04	14.48854	27.13	2
R1-14	B04	14.53864	27.51	2
R1-14	B04	14.58839	27.49	2
R1-14	B04	14.63893	27.62	2
R1-14	B04	14.68882	27.52	2
R1-14	B04	14.73904	27.94	2
R1-14	B04	14.78884	27.64	2
R1-14	B04	14.83897	27.97	2
R1-14	B04	14.88904	27.84	2
R1-14	B04	14.93984	28.15	2
R1-14	B04	14.98975	28.17	2
R1-14	B04	15.03942	28.32	2
R1-14	B04	15.08935	28.28	2
R1-14	B04	15.13978	28.3	2
R1-14	B04	15.18987	28.75	2
R1-14	B04	15.23979	28.54	2
R1-14	B04	15.28967	28.61	2
R1-14	B04	15.33934	28.9	2
R1-14	B04	15.38996	28.88	2
R1-14	B04	15.43982	28.67	2
R1-14	B04	15.49004	28.81	2
R1-14	B04	15.54031	28.94	2
R1-14	B04	15.59025	29.08	2
R1-14	B04	15.64034	29.17	2
R1-14	B04	15.69105	28.91	2
R1-14	B04	15.74091	29.06	2
R1-14	B04	15.79076	29.04	2
R1-14	B04	15.84103	29.06	2
R1-14	B04	15.89067	29.26	2
R1-14	B04	15.94121	29.1	2
R1-14	B04	15.99157	29.41	2
R1-14	B04	16.04145	29.33	2
R1-14	B04	16.09163	29.14	2
R1-14	B04	16.1411	29.31	2
R1-14	B04	16.19132	29.23	2
R1-14	B04	16.24132	29.53	2
R1-14	B04	16.29136	29.56	2
R1-14	B04	16.34165	29.66	2
R1-14	B04	16.39183	29.4	2
R1-14	B04	16.44163	29.54	2
R1-14	B04	16.4921	29.41	2
R1-14	B04	16.54164	29.3	2
R1-14	B04	16.59189	29.69	2
R1-14	B04	16.6422	29.59	2
R1-14	B04	16.6928	29.74	2
R1-14	B04	16.74269	29.72	2
R1-14	B04	16.79295	29.46	2
R1-14	B04	16.84255	29.47	2
R1-14	B04	16.89279	29.63	2
R1-14	B04	16.94307	29.73	2
R1-14	B04	16.99287	29.66	2
R1-14	B04	17.04343	29.62	2
R1-14	B04	17.09304	29.63	2
R1-14	B04	17.14279	29.7	2
R1-14	B04	17.19321	29.59	2
R1-14	B04	17.24314	29.64	2
R1-14	B04	17.29375	29.73	2
R1-14	B04	17.34385	29.77	2
R1-14	B04	17.3935	29.77	2
R1-14	B04	17.44354	29.77	2
R1-14	B04	17.49344	29.83	2
R1-14	B04	17.54379	29.76	2
R1-14	B04	17.59401	29.83	2
R1-14	B04	17.6442	29.77	2
R1-14	B04	17.69407	29.69	2
R1-14	B04	17.74412	29.92	2
R1-14	B04	17.79449	30.02	2
R1-14	B04	17.84413	29.84	2
R1-14	B04	17.89458	29.96	2
R1-14	B04	17.94456	30.1	2
R1-14	B04	17.99449	29.97	2
R1-14	B04	18.04443	30.15	2
R1-14	B04	18.09482	29.95	2
R1-14	B04	18.14528	30.15	2
R1-14	B04	18.19503	29.86	2
R1-14	B04	18.24507	29.92	2
R1-14	B04	18.29483	30.13	2
R1-14	B04	18.34528	30.35	2
R1-14	B04	18.39542	30.28	2
R1-14	B04	18.44583	30.09	2
R1-14	B04	18.4956	30.32	2
R1-14	B04	18.54598	30.19	2
R1-14	B04	18.59531	30.09	2
R1-14	B04	18.64578	30.26	2
R1-14	B04	18.69597	30.42	2
R1-14	B04	18.74624	30.42	2
R1-14	B04	18.79591	30.42	2
R1-14	B04	18.84625	30.39	2
R1-14	B04	18.89637	30.65	2
R1-14	B04	18.94653	30.56	2
R1-14	B04	18.99631	30.48	2
R1-14	B04	19.04638	30.79	2
R1-14	B04	19.09643	30.65	2
R1-14	B04	19.1471	30.68	2
R1-14	B04	19.19626	30.86	2
R1-14	B04	19.24678	30.95	2
R1-14	B04	19.29698	30.78	2
R1-14	B04	19.34695	30.86	2
R1-14	B04	19.3971	30.95	2
R1-14	B04	19.44729	30.91	2
R1-14	B04	19.49703	31.05	2
R1-14	B04	19.54715	31.05	2
R1-14	B04	19.59712	31.11	2
R1-14	B04	19.6475	31.34	2
R1-14	B04	19.69759	31.29	2
R1-14	B04	19.7478	31.41	2
R1-14	B04	19.7978	31.68	2
R1-14	B04	19.84777	31.39	2
R1-14	B04	19.89805	31.6	2
R1-14	B04	19.94775	31.57	2
R1-14	B04	19.99784	31.7	2
R1-14	B04	20.04803	31.68	2
R1-14	B04	20.09824	31.9	2
R1-14	B04	20.1482	32.01	2
R1-14	B04	20.19866	32.11	2
R1-14	B04	20.24847	31.95	2
R1-14	B04	20.29884	32	2
R1-14	B04	20.34874	32.05	2
R1-14	B04	20.39877	32.21	2
R1-14	B04	20.4486	32.08	2
R1-14	B04	20.49912	32.33	2
R1-14	B04	20.5487	32.3	2
R1-14	B04	20.59908	32.44	2
R1-14	B04	20.6492	32.41	2
R1-14	B04	20.69928	32.31	2
R1-14	B04	20.74994	32.53	2
R1-14	B04	20.80008	32.56	2
R1-14	B04	20.84954	32.51	2
R1-14	B04	20.8996	32.6	2
R1-14	B04	20.95012	32.67	2
R1-14	B04	20.99967	32.74	2
R1-14	B04	21.05068	32.9	2
R1-14	B04	21.09993	32.81	2
R1-14	B04	21.15034	32.92	2
R1-14	B04	21.20015	33.17	2
R1-14	B04	21.25017	33.25	2
R1-14	B04	21.30075	33.16	2
R1-14	B04	21.35018	33.16	2
R1-14	B04	21.4007	33.1	2
R1-14	B04	21.45062	33.25	2
R1-14	B04	21.50086	33.27	2
R1-14	B04	21.55099	33.27	2
R1-14	B04	21.60123	33.45	2
R1-14	B04	21.6513	33.35	2
R1-14	B04	21.70142	33.23	2
R1-14	B04	21.75141	33.52	2
R1-14	B04	21.80135	33.56	2
R1-14	B04	21.85228	33.49	2
R1-14	B04	21.9015	33.53	2
R1-14	B04	21.95156	33.42	2
R1-14	B04	22.00149	33.52	2
R1-14	B04	22.05198	33.45	2
R1-14	B04	22.10187	33.52	2
R1-14	B04	22.15201	33.55	2
R1-14	B04	22.2022	33.72	2
R1-14	B04	22.25225	33.5	2
R1-14	B04	22.30188	33.65	2
R1-14	B04	22.35225	33.62	2
R1-14	B04	22.40211	33.59	2
R1-14	B04	22.45256	33.55	2
R1-14	B04	22.50285	33.68	2
R1-14	B04	22.55233	33.5	2
R1-14	B04	22.6029	33.62	2
R1-14	B04	22.65305	33.5	2
R1-14	B04	22.7029	33.49	2
R1-14	B04	22.75318	33.5	2
R1-14	B04	22.80308	33.59	2
R1-14	B04	22.85287	33.58	2
R1-14	B04	22.90368	33.69	2
R1-14	B04	22.9537	33.59	2
R1-14	B04	23.00356	33.33	2
R1-14	B04	23.05339	33.62	2
R1-14	B04	23.10371	33.49	2
R1-14	B04	23.15358	33.5	2
R1-14	B04	23.20442	33.66	2
R1-14	B04	23.25442	33.6	2
R1-14	B04	23.30442	33.53	2
R1-14	B04	23.35367	33.58	2
R1-14	B04	23.40443	33.52	2
R1-14	B04	23.4545	33.45	2
R1-14	B04	23.50428	33.66	2
R1-14	B04	23.55463	33.58	2
R1-14	B04	23.60482	33.49	2
R1-14	B04	23.65471	33.52	2
R1-14	B04	23.70497	33.49	2
R1-14	B04	23.75515	33.6	2
R1-14	B04	23.80487	33.37	2
R1-14	B04	23.85501	33.49	2
R1-14	B04	23.90498	33.39	2
R1-14	B04	23.95527	33.3	2
R1-14	B04	24.00508	33.43	2
R1-14	B04	24.05538	33.45	2
R1-14	B04	24.10551	33.52	2
R1-14	B04	24.15579	33.46	2
R1-14	B04	24.20554	33.4	2
R1-14	B04	24.25619	33.35	2
R1-14	B04	24.30594	33.42	2
R1-14	B04	24.35593	33.07	2
R1-14	B04	24.4059	33.25	2
R1-14	B04	24.456	33.27	2
R1-14	B04	24.50662	33.27	2
R1-14	B04	24.55612	33.32	2
R1-14	B04	24.6062	33.32	2
R1-14	B04	24.65613	33.36	2
R1-14	B04	24.70653	33.2	2
R1-14	B04	24.7561	33.16	2
R1-14	B04	24.80656	33.1	2
R1-14	B04	24.85654	33.16	2
R1-14	B04	24.90668	33.19	2
R1-14	B04	24.95735	33.03	2
R1-14	B04	25.00691	33.29	2
R1-14	B04	25.057	33.17	2
R1-14	B04	25.10689	33.19	2
R1-14	B04	25.15737	33.07	2
R1-14	B04	25.20702	33.19	2
R1-14	B04	25.2573	33.1	2
R1-14	B04	25.30736	33.26	2
R1-14	B04	25.35766	33.13	2
R1-14	B04	25.40798	33.16	2
R1-14	B04	25.45747	33.2	2
R1-14	B04	25.50805	33.14	2
R1-14	B04	25.55786	33.17	2
R1-14	B04	25.60802	33.42	2
R1-14	B04	25.65808	33.22	2
R1-14	B04	25.70841	33.27	2
R1-14	B04	25.75867	33.23	2
R1-14	B04	25.80899	33.07	2
R1-14	B04	25.85878	33.2	2
R1-14	B04	25.90904	33.3	2
R1-14	B04	25.95902	33.14	2
R1-14	B04	26.009	33.22	2
R1-14	B04	26.05915	33.25	2
R1-14	B04	26.10891	33.04	2
R1-14	B04	26.15888	33.09	2
R1-14	B04	26.20891	33.32	2
R1-14	B04	26.25904	33.23	2
R1-14	B04	26.31036	33.26	2
R1-14	B04	26.35893	33.2	2
R1-14	B04	26.40925	33.36	2
R1-14	B04	26.45956	33.17	2
R1-14	B04	26.50977	33.27	2
R1-14	B04	26.55975	33.25	2
R1-14	B04	26.60984	33.35	2
R1-14	B04	26.66031	33.36	2
R1-14	B04	26.71023	33.29	2
R1-14	B04	26.76048	33.29	2
R1-14	B04	26.81007	33.22	2
R1-14	B04	26.8603	33.26	2
R1-14	B04	26.91035	33.3	2
R1-14	B04	26.96063	33.29	2
R1-14	B04	27.0109	33.27	2
R1-14	B04	27.06084	33.35	2
R1-14	B04	27.11057	33.29	2
R1-14	B04	27.16112	33.29	2
R1-14	B04	27.21102	33.3	2
R1-14	B04	27.26105	33.3	2
R1-14	B04	27.31095	33.4	2
R1-14	B04	27.36073	33.29	2
R1-14	B04	27.41114	33.33	2
R1-14	B04	27.46147	33.25	2
R1-14	B04	27.51117	33.16	2
R1-14	B04	27.5614	33.3	2
R1-14	B04	27.61128	33.35	2
R1-14	B04	27.66183	33.22	2
R1-14	B04	27.71169	33.37	2
R1-14	B04	27.76158	33.33	2
R1-14	B04	27.81209	33.3	2
R1-14	B04	27.86179	33.35	2
R1-14	B04	27.91223	33.39	2
R1-14	B04	27.96189	33.4	2
R1-14	B04	28.01209	33.3	2
R1-14	B04	28.06241	33.4	2
R1-14	B04	28.11249	33.26	2
R1-14	B04	28.16254	33.42	2
R1-14	B04	28.21264	33.47	2
R1-14	B04	28.26309	33.45	2
R1-14	B04	28.31258	33.4	2
R1-14	B04	28.36314	33.35	2
R1-14	B04	28.41292	33.55	2
R1-14	B04	28.46283	33.49	2
R1-14	B04	28.51381	33.55	2
R1-14	B04	28.56359	33.58	2
R1-14	B04	28.61311	33.52	2
R1-14	B04	28.66345	33.52	2
R1-14	B04	28.71346	33.66	2
R1-14	B04	28.76365	33.59	2
R1-14	B04	28.81397	33.68	2
R1-14	B04	28.8635	33.66	2
R1-14	B04	28.91401	33.73	2
R1-14	B04	28.96387	33.66	2
R1-14	B04	29.0144	33.8	2
R1-14	B04	29.06399	33.86	2
R1-14	B04	29.11402	33.86	2
R1-14	B04	29.16429	33.93	2
R1-14	B04	29.21459	33.91	2
R1-14	B04	29.26488	34.06	2
R1-14	B04	29.31477	34.08	2
R1-14	B04	29.36497	34.06	2
R1-14	B04	29.41455	34.05	2
R1-14	B04	29.46477	34.12	2
R1-14	B04	29.51524	34.21	2
R1-14	B04	29.56498	34.08	2
R1-14	B04	29.61491	34.15	2
R1-14	B04	29.66513	34.18	2
R1-14	B04	29.7151	34.15	2
R1-14	B04	29.76556	34.11	2
R1-14	B04	29.81571	34.08	2
R1-14	B04	29.86524	34.05	2
R1-14	B04	29.91626	34.06	2
R1-14	B04	29.96545	34.16	2
R1-14	B04	30.01599	34.16	2
R1-14	B04	30.06614	34.01	2
R1-14	B04	30.11581	34.11	2
R1-14	B04	30.16615	34.21	2
R1-14	B04	30.21629	34.25	2
R1-14	B04	30.26614	34.09	2
R1-14	B04	30.31637	34.29	2
R1-14	B04	30.36681	34.31	2
R1-14	B04	30.41716	34.16	2
R1-14	B04	30.4663	34.16	2
R1-14	B04	30.51636	33.91	2
R1-14	B04	30.56701	34.08	2
R1-14	B04	30.61621	34.09	2
R1-14	B04	30.66717	34.32	2
R1-14	B04	30.71805	34.19	2
R1-14	B04	30.76731	34.21	2
R1-14	B04	30.81734	34.05	2
R1-14	B04	30.86706	34.25	2
R1-14	B04	30.91801	34.21	2
R1-14	B04	30.96777	34.22	2
R1-14	B04	31.0176	34.19	2
R1-14	B04	31.0676	34.25	2
R1-14	B04	31.11779	34.24	2
R1-14	B04	31.16808	34.29	2
R1-14	B04	31.2181	34.32	2
R1-14	B04	31.26794	34.21	2
R1-14	B04	31.31808	34.32	2
R1-14	B04	31.3686	34.18	2
R1-14	B04	31.418	34.34	2
R1-14	B04	31.46881	34.38	2
R1-14	B04	31.51837	34.36	2
R1-14	B04	31.56911	34.29	2
R1-14	B04	31.61908	34.32	2
R1-14	B04	31.66875	34.46	2
R1-14	B04	31.7187	34.41	2
R1-14	B04	31.76904	34.36	2
R1-14	B04	31.81935	34.35	2
R1-14	B04	31.869	34.39	2
R1-14	B04	31.91895	34.44	2
R1-14	B04	31.96941	34.34	2
R1-14	B04	32.01929	34.36	2
R1-14	B04	32.06932	34.44	2
R1-14	B04	32.11936	34.44	2
R1-14	B04	32.16937	34.48	2
R1-14	B04	32.2196	34.45	2
R1-14	B04	32.26933	34.36	2
R1-14	B04	32.3197	34.51	2
R1-14	B04	32.37019	34.51	2
R1-14	B04	32.42031	34.41	2
R1-14	B04	32.46988	34.39	2
R1-14	B04	32.5202	34.46	2
R1-14	B04	32.5704	34.57	2
R1-14	B04	32.62042	34.58	2
R1-14	B04	32.67082	34.51	2
R1-14	B04	32.72063	34.62	2
R1-14	B04	32.77045	34.69	2
R1-14	B04	32.82089	34.58	2
R1-14	B04	32.87111	34.64	2
R1-14	B04	32.92144	34.69	2
R1-14	B04	32.9711	34.64	2
R1-14	B04	33.02119	34.62	2
R1-14	B04	33.07113	34.71	2
R1-14	B04	33.12117	34.74	2
R1-14	B04	33.17142	34.81	2
R1-14	B04	33.22121	34.77	2
R1-14	B04	33.27151	34.62	2
R1-14	B04	33.32186	34.79	2
R1-14	B04	33.37183	34.77	2
R1-14	B04	33.42229	34.82	2
R1-14	B04	33.4718	34.67	2
R1-14	B04	33.52194	34.71	2
R1-14	B04	33.5719	34.72	2
R1-14	B04	33.62212	34.59	2
R1-14	B04	33.6721	34.71	2
R1-14	B04	33.72256	34.69	2
R1-14	B04	33.7727	34.68	2
R1-14	B04	33.82244	34.74	2
R1-14	B04	33.8726	34.67	2
R1-14	B04	33.92244	34.79	2
R1-14	B04	33.97316	34.74	2
R1-14	B04	34.02304	34.75	2
R1-14	B04	34.07339	34.81	2
R1-14	B04	34.12313	34.78	2
R1-14	B04	34.17299	34.81	2
R1-14	B04	34.22346	34.77	2
R1-14	B04	34.27354	34.82	2
R1-14	B04	34.32353	34.82	2
R1-14	B04	34.3737	34.79	2
R1-14	B04	34.42388	34.81	2
R1-14	B04	34.47391	34.75	2
R1-14	B04	34.52433	34.78	2
R1-14	B04	34.5737	34.78	2
R1-14	B04	34.62403	34.82	2
R1-14	B04	34.67415	34.9	2
R1-14	B04	34.72416	34.75	2
R1-14	B04	34.7747	34.85	2
R1-14	B04	34.82417	34.81	2
R1-14	B04	34.87403	34.75	2
R1-14	B04	34.92516	34.84	2
R1-14	B04	34.9747	34.94	2
R1-14	B04	35.02409	34.88	2
R1-14	B04	35.07505	34.92	2
R1-14	B04	35.12479	34.85	2
R1-14	B04	35.17535	34.82	2
R1-14	B04	35.22502	34.97	2
R1-14	B04	35.27505	34.84	2
R1-14	B04	35.32498	34.85	2
R1-14	B04	35.37554	34.91	2
R1-14	B04	35.42543	34.95	2
R1-14	B04	35.47558	34.95	2
R1-14	B04	35.52553	35.04	2
R1-14	B04	35.57555	35.12	2
R1-14	B04	35.62551	35.11	2
R1-14	B04	35.67567	35.11	2
R1-14	B04	35.72584	35.1	2
R1-14	B04	35.77557	34.97	2
R1-14	B04	35.82584	35.27	2
R1-14	B04	35.87579	35.18	2
R1-14	B04	35.92669	35.07	2
R1-14	B04	35.97614	35.23	2
R1-14	B04	36.02672	35.11	2
R1-14	B04	36.07692	35.24	2
R1-14	B04	36.1268	35.24	2
R1-14	B04	36.17656	35.18	2
R1-14	B04	36.22623	35.33	2
R1-14	B04	36.27668	35.35	2
R1-14	B04	36.32673	35.4	2
R1-14	B04	36.37697	35.38	2
R1-14	B04	36.42696	35.37	2
R1-14	B04	36.4772	35.28	2
R1-14	B04	36.52733	35.33	2
R1-14	B04	36.57722	35.47	2
R1-14	B04	36.62757	35.4	2
R1-14	B04	36.67757	35.57	2
R1-14	B04	36.72727	35.44	2
R1-14	B04	36.77805	35.5	2
R1-14	B04	36.82824	35.64	2
R1-14	B04	36.87788	35.63	2
R1-14	B04	36.92804	35.58	2
R1-14	B04	36.97826	35.61	2
R1-14	B04	37.02792	35.61	2
R1-14	B04	37.07806	35.64	2
R1-14	B04	37.12791	35.63	2
R1-14	B04	37.17794	35.63	2
R1-14	B04	37.22821	35.73	2
R1-14	B04	37.27837	35.66	2
R1-14	B04	37.32864	35.73	2
R1-14	B04	37.37868	35.7	2
R1-14	B04	37.42909	35.73	2
R1-14	B04	37.47881	35.89	2
R1-14	B04	37.52904	35.87	2
R1-14	B04	37.57938	35.7	2
R1-14	B04	37.62892	36	2
R1-14	B04	37.67926	35.99	2
R1-14	B04	37.72932	36.01	2
R1-14	B04	37.77938	35.91	2
R1-14	B04	37.82893	35.86	2
R1-14	B04	37.8793	36.01	2
R1-14	B04	37.92937	36.04	2
R1-14	B04	37.97937	35.96	2
R1-14	B04	38.02955	35.9	2
R1-14	B04	38.0793	36.04	2
R1-14	B04	38.12963	36.06	2
R1-14	B04	38.17985	36.01	2
R1-14	B04	38.23026	36.07	2
R1-14	B04	38.28053	36.3	2
R1-14	B04	38.33055	36.13	2
R1-14	B04	38.38012	36.17	2
R1-14	B04	38.42985	36.22	2
R1-14	B04	38.48058	36.29	2
R1-14	B04	38.53031	36.26	2
R1-14	B04	38.58022	36.24	2
R1-14	B04	38.63026	36.29	2
R1-14	B04	38.68066	36.34	2
R1-14	B04	38.7312	36.32	2
R1-14	B04	38.78098	36.52	2
R1-14	B04	38.83088	36.4	2
R1-14	B04	38.88065	36.33	2
R1-14	B04	38.93151	36.42	2
R1-14	B04	38.98116	36.39	2
R1-14	B04	39.03144	36.45	2
R1-14	B04	39.08167	36.39	2
R1-14	B04	39.13216	36.47	2
R1-14	B04	39.18166	36.46	2
R1-14	B04	39.23175	36.49	2
R1-14	B04	39.28178	36.5	2
R1-14	B04	39.33202	36.5	2
R1-14	B04	39.38171	36.56	2
R1-14	B04	39.43226	36.55	2
R1-14	B04	39.48195	36.55	2
R1-14	B04	39.53224	36.49	2
R1-14	B04	39.58207	36.62	2
R1-14	B04	39.63239	36.7	2
R1-14	B04	39.68224	36.63	2
R1-14	B04	39.73206	36.69	2
R1-14	B04	39.78283	36.67	2
R1-14	B04	39.83292	36.69	2
R1-14	B04	39.88261	36.73	2
R1-14	B04	39.93315	36.76	2
R1-14	B04	39.9833	36.83	2
R1-14	B04	40.03334	36.75	2
R1-14	B04	40.0834	36.78	2
R1-14	B04	40.13342	36.88	2
R1-14	B04	40.18317	36.83	2
R1-14	B04	40.23325	36.9	2
R1-14	B04	40.2836	36.88	2
R1-14	B04	40.33367	36.82	2
R1-14	B04	40.38387	36.85	2
R1-14	B04	40.4336	36.96	2
R1-14	B04	40.48421	37.05	2
R1-14	B04	40.53429	37.03	2
R1-14	B04	40.58407	37.11	2
R1-14	B04	40.6341	37.06	2
R1-14	B04	40.68398	37.06	2
R1-14	B04	40.73403	37.12	2
R1-14	B04	40.78471	37.08	2
R1-14	B04	40.83451	37.15	2
R1-14	B04	40.88465	37.15	2
R1-14	B04	40.93481	37.22	2
R1-14	B04	40.9845	37	2
R1-14	B04	41.03515	37.22	2
R1-14	B04	41.08472	37.08	2
R1-14	B04	41.13475	37.29	2
R1-14	B04	41.18498	37.25	2
R1-14	B04	41.23557	37.22	2
R1-14	B04	41.28517	37.23	2
R1-14	B04	41.33506	37.31	2
R1-14	B04	41.38551	37.25	2
R1-14	B04	41.43583	37.46	2
R1-14	B04	41.48614	37.42	2
R1-14	B04	41.53574	37.31	2
R1-14	B04	41.58587	37.45	2
R1-14	B04	41.63601	37.38	2
R1-14	B04	41.6858	37.35	2
R1-14	B04	41.73629	37.49	2
R1-14	B04	41.78614	37.48	2
R1-14	B04	41.8359	37.46	2
R1-14	B04	41.88667	37.61	2
R1-14	B04	41.93614	37.59	2
R1-14	B04	41.98629	37.52	2
R1-14	B04	42.0365	37.52	2
R1-14	B04	42.0863	37.55	2
R1-14	B04	42.13656	37.58	2
R1-14	B04	42.18661	37.49	2
R1-14	B04	42.23679	37.59	2
R1-14	B04	42.28669	37.78	2
R1-14	B04	42.33664	37.78	2
R1-14	B04	42.38701	37.65	2
R1-14	B04	42.43723	37.69	2
R1-14	B04	42.48788	37.79	2
R1-14	B04	42.53745	37.77	2
R1-14	B04	42.58721	37.88	2
R1-14	B04	42.63681	37.87	2
R1-14	B04	42.68732	37.75	2
R1-14	B04	42.73793	37.78	2
R1-14	B04	42.78749	37.89	2
R1-14	B04	42.83762	37.97	2
R1-14	B04	42.88781	38.01	2
R1-14	B04	42.93796	37.85	2
R1-14	B04	42.98776	38.01	2
R1-14	B04	43.03811	38.02	2
R1-14	B04	43.08784	38.08	2
R1-14	B04	43.13815	37.85	2
R1-14	B04	43.18846	38.04	2
R1-14	B04	43.23877	38.05	2
R1-14	B04	43.2887	38.15	2
R1-14	B04	43.33857	37.95	2
R1-14	B04	43.38921	38.2	2
R1-14	B04	43.43867	38.15	2
R1-14	B04	43.48911	38.24	2
R1-14	B04	43.53869	38.08	2
R1-14	B04	43.58908	38.2	2
R1-14	B04	43.63947	38.24	2
R1-14	B04	43.68923	38.25	2
R1-14	B04	43.73984	38.22	2
R1-14	B04	43.78941	38.37	2
R1-14	B04	43.83955	38.22	2
R1-14	B04	43.88964	38.22	2
R1-14	B04	43.93998	38.44	2
R1-14	B04	43.98957	38.32	2
R1-14	B04	44.03989	38.37	2
R1-14	B04	44.0902	38.38	2
R1-14	B04	44.13966	38.38	2
R1-14	B04	44.19044	38.55	2
R1-14	B04	44.23979	38.43	2
R1-14	B04	44.2906	38.41	2
R1-14	B04	44.34045	38.41	2
R1-14	B04	44.39035	38.51	2
R1-14	B04	44.44074	38.44	2
R1-14	B04	44.49012	38.57	2
R1-14	B04	44.54076	38.61	2
R1-14	B04	44.59177	38.54	2
R1-14	B04	44.64112	38.68	2
R1-14	B04	44.69067	38.68	2
R1-14	B04	44.74112	38.73	2
R1-14	B04	44.79067	38.61	2
R1-14	B04	44.8414	38.71	2
R1-14	B04	44.89064	38.77	2
R1-14	B04	44.94117	38.76	2
R1-14	B04	44.99149	38.86	2
R1-14	B04	45.04175	38.74	2
R1-14	B04	45.09158	38.73	2
R1-14	B04	45.14123	38.67	2
R1-14	B04	45.19163	38.78	2
R1-14	B04	45.24151	38.88	2
R1-14	B04	45.29226	38.84	2
R1-14	B04	45.34212	38.9	2
R1-14	B04	45.39214	38.86	2
R1-14	B04	45.44221	39.09	2
R1-14	B04	45.49246	39	2
R1-14	B04	45.54234	38.94	2
R1-14	B04	45.59251	38.91	2
R1-14	B04	45.64339	38.93	2
R1-14	B04	45.69265	38.96	2
R1-14	B04	45.7419	39	2
R1-14	B04	45.79248	39.03	2
R1-14	B04	45.84256	39.21	2
R1-14	B04	45.89297	39.04	2
R1-14	B04	45.94345	39.16	2
R1-14	B04	45.99332	39.04	2
R1-14	B04	46.04343	39.14	2
R1-14	B04	46.09301	39.16	2
R1-14	B04	46.14349	39.09	2
R1-14	B04	46.19336	39.19	2
R1-14	B04	46.24297	39.23	2
R1-14	B04	46.29425	39.13	2
R1-14	B04	46.3438	39.31	2
R1-14	B04	46.39379	39.27	2
R1-14	B04	46.44362	39.3	2
R1-14	B04	46.49416	39.42	2
R1-14	B04	46.54412	39.49	2
R1-14	B04	46.59415	39.33	2
R1-14	B04	46.64448	39.42	2
R1-14	B04	46.6947	39.37	2
R1-14	B04	46.74419	39.44	2
R1-14	B04	46.7939	39.36	2
R1-14	B04	46.84427	39.52	2
R1-14	B04	46.89467	39.43	2
R1-14	B04	46.94527	39.63	2
R1-14	B04	46.99473	39.56	2
R1-14	B04	47.04466	39.54	2
R1-14	B04	47.09465	39.54	2
R1-14	B04	47.14469	39.54	2
R1-14	B04	47.19492	39.62	2
R1-14	B04	47.24474	39.56	2
R1-14	B04	47.29493	39.57	2
R1-14	B04	47.34543	39.69	2
R1-14	B04	47.39545	39.52	2
R1-14	B04	47.44561	39.7	2
R1-14	B04	47.49537	39.67	2
R1-14	B04	47.54527	39.7	2
R1-14	B04	47.59573	39.54	2
R1-14	B04	47.64558	39.63	2
R1-14	B04	47.69591	39.9	2
R1-14	B04	47.74567	39.76	2
R1-14	B04	47.79624	39.72	2
R1-14	B04	47.84616	39.8	2
R1-14	B04	47.8965	39.76	2
R1-14	B04	47.94647	39.92	2
R1-14	B04	47.99615	40.02	2
R1-14	B04	48.04666	39.77	2
R1-14	B04	48.09688	39.89	2
R1-14	B04	48.14643	39.77	2
R1-14	B04	48.19667	39.86	2
R1-14	B04	48.24671	39.9	2
R1-14	B04	48.29706	39.83	2
R1-14	B04	48.34698	39.73	2
R1-14	B04	48.39721	39.95	2
R1-14	B04	48.44726	39.99	2
R1-14	B04	48.49741	40.06	2
R1-14	B04	48.54737	40.02	2
R1-14	B04	48.59737	39.96	2
R1-14	B04	48.64774	40.23	2
R1-14	B04	48.69758	40.12	2
R1-14	B04	48.74773	40.13	2
R1-14	B04	48.79777	40.06	2
R1-14	B04	48.84781	40.12	2
R1-14	B04	48.89815	40.03	2
R1-14	B04	48.94809	40.2	2
R1-14	B04	48.99809	40.09	2
R1-14	B04	49.04821	40.32	2
R1-14	B04	49.09811	40.23	2
R1-14	B04	49.14834	40.2	2
R1-14	B04	49.19873	40.22	2
R1-14	B04	49.2485	40.26	2
R1-14	B04	49.29844	40.26	2
R1-14	B04	49.34868	40.43	2
R1-14	B04	49.39875	40.43	2
R1-14	B04	49.44893	40.25	2
R1-14	B04	49.4988	40.35	2
R1-14	B04	49.54897	40.33	2
R1-14	B04	49.5998	40.32	2
R1-14	B04	49.64907	40.41	2
R1-14	B04	49.69903	40.49	2
R1-14	B04	49.74954	40.39	2
R1-14	B04	49.79958	40.2	2
R1-14	B04	49.84907	40.39	2
R1-14	B04	49.89986	40.39	2
R1-14	B04	49.94954	40.3	2
R1-14	B04	49.99981	40.39	2
R1-14	B04	50.05009	40.32	2
R1-14	B04	50.09996	40.19	2
R1-14	B04	50.15028	40.52	2
R1-14	B04	50.20018	40.29	2
R1-14	B04	50.24999	40.41	2
R1-14	B04	50.30009	40.38	2
R1-14	B04	50.3502	40.3	2
R1-14	B04	50.40026	40.36	2
R1-14	B04	50.45078	40.41	2
R1-14	B04	50.50072	40.48	2
R1-14	B04	50.55066	40.39	2
R1-14	B04	50.60124	40.26	2
R1-14	B04	50.65062	40.33	2
R1-14	B04	50.7005	40.38	2
R1-14	B04	50.75136	40.35	2
R1-14	B04	50.8006	40.23	2
R1-14	E04	0.03369	16.14	1
R1-14	E04	0.08414	16.01	1
R1-14	E04	0.1334	15.86	1
R1-14	E04	0.18339	16.27	1
R1-14	E04	0.23474	15.98	1
R1-14	E04	0.28378	16.05	1
R1-14	E04	0.33437	16.4	1
R1-14	E04	0.38352	16.43	1
R1-14	E04	0.4337	16.55	1
R1-14	E04	0.48457	16.97	1
R1-14	E04	0.5347	16.58	1
R1-14	E04	0.58378	16.22	1
R1-14	E04	0.63402	16.47	1
R1-14	E04	0.68454	17	1
R1-14	E04	0.73465	16.28	1
R1-14	E04	0.78477	16.58	1
R1-14	E04	0.83447	16.56	1
R1-14	E04	0.88484	16.96	1
R1-14	E04	0.93426	16.52	1
R1-14	E04	0.9846	16.62	1
R1-14	E04	1.03458	16.66	1
R1-14	E04	1.0848	16.62	1
R1-14	E04	1.13469	16.66	1
R1-14	E04	1.18493	16.91	1
R1-14	E04	1.23556	16.49	1
R1-14	E04	1.28523	16.87	1
R1-14	E04	1.33478	16.96	1
R1-14	E04	1.38495	16.68	1
R1-14	E04	1.43558	16.75	1
R1-14	E04	1.48535	16.78	1
R1-14	E04	1.53598	16.9	1
R1-14	E04	1.58577	16.9	1
R1-14	E04	1.63561	16.47	1
R1-14	E04	1.68552	16.68	1
R1-14	E04	1.7356	16.9	1
R1-14	E04	1.78597	16.69	1
R1-14	E04	1.83585	16.84	1
R1-14	E04	1.8861	16.97	1
R1-14	E04	1.93639	16.56	1
R1-14	E04	1.9862	16.52	1
R1-14	E04	2.03656	16.81	1
R1-14	E04	2.0864	17.07	1
R1-14	E04	2.13695	16.79	1
R1-14	E04	2.1873	16.62	1
R1-14	E04	2.23654	16.82	1
R1-14	E04	2.28768	16.87	1
R1-14	E04	2.33695	16.9	1
R1-14	E04	2.38711	16.6	1
R1-14	E04	2.4369	16.88	1
R1-14	E04	2.48762	16.81	1
R1-14	E04	2.53743	16.88	1
R1-14	E04	2.58811	17.13	1
R1-14	E04	2.63743	16.77	1
R1-14	E04	2.68804	16.87	1
R1-14	E04	2.73808	16.81	1
R1-14	E04	2.78822	16.56	1
R1-14	E04	2.83808	16.97	1
R1-14	E04	2.88826	17.13	1
R1-14	E04	2.93822	17.03	1
R1-14	E04	2.98808	17.23	1
R1-14	E04	3.03891	16.91	1
R1-14	E04	3.08938	17	1
R1-14	E04	3.13893	16.84	1
R1-14	E04	3.18891	16.82	1
R1-14	E04	3.23847	17.07	1
R1-14	E04	3.28871	16.84	1
R1-14	E04	3.33925	17.01	1
R1-14	E04	3.38885	16.97	1
R1-14	E04	3.43986	17.1	1
R1-14	E04	3.48852	16.87	1
R1-14	E04	3.53901	16.77	1
R1-14	E04	3.58936	17.31	1
R1-14	E04	3.63951	16.85	1
R1-14	E04	3.68924	16.87	1
R1-14	E04	3.73996	17	1
R1-14	E04	3.78979	17.22	1
R1-14	E04	3.83959	17.31	1
R1-14	E04	3.88976	16.91	1
R1-14	E04	3.9401	16.88	1
R1-14	E04	3.98965	16.87	1
R1-14	E04	4.03988	17.03	1
R1-14	E04	4.09022	17.28	1
R1-14	E04	4.14035	17.2	1
R1-14	E04	4.19031	16.88	1
R1-14	E04	4.24073	17.26	1
R1-14	E04	4.28994	16.93	1
R1-14	E04	4.34033	17.15	1
R1-14	E04	4.39092	17.28	1
R1-14	E04	4.44061	17.32	1
R1-14	E04	4.49032	17.19	1
R1-14	E04	4.54106	17.88	1
R1-14	E04	4.59088	17.1	1
R1-14	E04	4.64142	17.01	1
R1-14	E04	4.69097	17.64	1
R1-14	E04	4.74112	17.39	1
R1-14	E04	4.79115	17.23	1
R1-14	E04	4.84167	17.31	1
R1-14	E04	4.89145	17.25	1
R1-14	E04	4.94114	17.1	1
R1-14	E04	4.99227	17.13	1
R1-14	E04	5.04262	17.34	1
R1-14	E04	5.09127	17.16	1
R1-14	E04	5.14265	17.73	1
R1-14	E04	5.19239	17.1	1
R1-14	E04	5.24178	17.38	1
R1-14	E04	5.29202	17.22	1
R1-14	E04	5.34233	17.22	1
R1-14	E04	5.39258	17.45	1
R1-14	E04	5.44239	17.44	1
R1-14	E04	5.49311	17.42	1
R1-14	E04	5.54311	17.29	1
R1-14	E04	5.59321	17.22	1
R1-14	E04	5.64289	17.19	1
R1-14	E04	5.69317	17.23	1
R1-14	E04	5.74293	17.41	1
R1-14	E04	5.79313	17.32	1
R1-14	E04	5.84313	17.79	1
R1-14	E04	5.89307	17.41	1
R1-14	E04	5.94372	17.45	1
R1-14	E04	5.99383	17.41	1
R1-14	E04	6.04321	17.6	1
R1-14	E04	6.09384	17.53	1
R1-14	E04	6.14387	17.67	1
R1-14	E04	6.19372	17.31	1
R1-14	E04	6.24441	17.36	1
R1-14	E04	6.29469	17.55	1
R1-14	E04	6.344	17.5	1
R1-14	E04	6.39529	17.64	1
R1-14	E04	6.44456	17.57	1
R1-14	E04	6.49461	17.51	1
R1-14	E04	6.54454	17.76	1
R1-14	E04	6.59465	17.74	1
R1-14	E04	6.64456	17.86	1
R1-14	E04	6.69475	17.72	1
R1-14	E04	6.74507	17.79	1
R1-14	E04	6.79518	17.88	1
R1-14	E04	6.84537	18.01	1
R1-14	E04	6.89606	17.76	1
R1-14	E04	6.94587	17.69	1
R1-14	E04	6.9949	17.77	1
R1-14	E04	7.04538	17.64	1
R1-14	E04	7.09539	17.57	1
R1-14	E04	7.14508	17.5	1
R1-14	E04	7.19604	17.53	1
R1-14	E04	7.2454	17.8	1
R1-14	E04	7.29628	17.69	1
R1-14	E04	7.34693	17.8	1
R1-14	E04	7.39626	18.14	1
R1-14	E04	7.4473	18.18	1
R1-14	E04	7.49555	17.86	1
R1-14	E04	7.5459	18.02	1
R1-14	E04	7.59644	18.14	1
R1-14	E04	7.6463	18.07	1
R1-14	E04	7.69643	17.86	1
R1-14	E04	7.7469	18.48	1
R1-14	E04	7.79701	18.13	1
R1-14	E04	7.84707	17.98	1
R1-14	E04	7.89655	18.39	1
R1-14	E04	7.94746	18.1	1
R1-14	E04	7.99746	18.34	1
R1-14	E04	8.04701	18.2	1
R1-14	E04	8.09754	18.21	1
R1-14	E04	8.14729	18.23	1
R1-14	E04	8.19685	18.26	1
R1-14	E04	8.24776	18.02	1
R1-14	E04	8.29801	17.96	1
R1-14	E04	8.34759	18.1	1
R1-14	E04	8.39771	18.56	1
R1-14	E04	8.44769	18.17	1
R1-14	E04	8.49756	18.33	1
R1-14	E04	8.54833	18.43	1
R1-14	E04	8.59867	18.32	1
R1-14	E04	8.64853	18.36	1
R1-14	E04	8.69879	18.62	1
R1-14	E04	8.74861	18.48	1
R1-14	E04	8.79902	18.65	1
R1-14	E04	8.84898	18.48	1
R1-14	E04	8.8988	18.56	1
R1-14	E04	8.9489	18.49	1
R1-14	E04	8.99869	18.72	1
R1-14	E04	9.04917	18.86	1
R1-14	E04	9.09905	18.99	1
R1-14	E04	9.14898	18.62	1
R1-14	E04	9.19963	18.91	1
R1-14	E04	9.2488	18.74	1
R1-14	E04	9.29974	18.83	1
R1-14	E04	9.34972	18.7	1
R1-14	E04	9.39953	18.94	1
R1-14	E04	9.44964	18.8	1
R1-14	E04	9.4997	18.68	1
R1-14	E04	9.54988	18.84	1
R1-14	E04	9.59988	18.93	1
R1-14	E04	9.65002	19.13	1
R1-14	E04	9.70042	18.93	1
R1-14	E04	9.75032	18.97	1
R1-14	E04	9.80042	19.22	1
R1-14	E04	9.85071	19.25	1
R1-14	E04	9.90061	19.22	1
R1-14	E04	9.95088	19.19	1
R1-14	E04	10.00039	19.03	1
R1-14	E04	10.05043	19.47	1
R1-14	E04	10.35656	19.28	1
R1-14	E04	10.39634	19.44	2
R1-14	E04	10.44577	19.73	2
R1-14	E04	10.49613	20	2
R1-14	E04	10.54584	19.88	2
R1-14	E04	10.59569	20.17	2
R1-14	E04	10.64663	20.16	2
R1-14	E04	10.69594	20.2	2
R1-14	E04	10.74622	20.41	2
R1-14	E04	10.79588	20.51	2
R1-14	E04	10.8457	20.3	2
R1-14	E04	10.89562	20.64	2
R1-14	E04	10.94599	20.76	2
R1-14	E04	10.9962	20.6	2
R1-14	E04	11.04655	20.8	2
R1-14	E04	11.0965	20.77	2
R1-14	E04	11.14685	21.17	2
R1-14	E04	11.19637	20.98	2
R1-14	E04	11.24718	20.84	2
R1-14	E04	11.29684	21.14	2
R1-14	E04	11.34658	21.3	2
R1-14	E04	11.39668	21.24	2
R1-14	E04	11.44672	21.46	2
R1-14	E04	11.49701	21.44	2
R1-14	E04	11.54695	21.6	2
R1-14	E04	11.59777	21.94	2
R1-14	E04	11.6469	22.03	2
R1-14	E04	11.69736	21.69	2
R1-14	E04	11.74794	21.71	2
R1-14	E04	11.79811	21.98	2
R1-14	E04	11.8488	22.04	2
R1-14	E04	11.89782	22.35	2
R1-14	E04	11.94743	22.16	2
R1-14	E04	11.99838	22.5	2
R1-14	E04	12.04803	22.42	2
R1-14	E04	12.09794	22.55	2
R1-14	E04	12.14771	22.82	2
R1-14	E04	12.19789	22.73	2
R1-14	E04	12.24825	22.7	2
R1-14	E04	12.2984	22.89	2
R1-14	E04	12.34874	22.92	2
R1-14	E04	12.39892	23.17	2
R1-14	E04	12.44886	23.37	2
R1-14	E04	12.499	23.32	2
R1-14	E04	12.54941	23.43	2
R1-14	E04	12.59913	23.55	2
R1-14	E04	12.64917	23.65	2
R1-14	E04	12.69857	23.68	2
R1-14	E04	12.74976	23.67	2
R1-14	E04	12.79982	24.25	2
R1-14	E04	12.84946	24.06	2
R1-14	E04	12.89975	24.13	2
R1-14	E04	12.94968	24.08	2
R1-14	E04	12.99944	24.7	2
R1-14	E04	13.04951	24.41	2
R1-14	E04	13.10027	24.62	2
R1-14	E04	13.14948	24.65	2
R1-14	E04	13.19995	24.98	2
R1-14	E04	13.25006	25.01	2
R1-14	E04	13.30037	25.51	2
R1-14	E04	13.35095	25.51	2
R1-14	E04	13.40072	25.76	2
R1-14	E04	13.45027	25.95	2
R1-14	E04	13.5002	26.12	2
R1-14	E04	13.55137	26.08	2
R1-14	E04	13.60075	26.18	2
R1-14	E04	13.65126	26.5	2
R1-14	E04	13.70306	26.65	2
R1-14	E04	13.75172	26.75	2
R1-14	E04	13.80157	27.2	2
R1-14	E04	13.85118	26.87	2
R1-14	E04	13.90147	27.2	2
R1-14	E04	13.9519	27.03	2
R1-14	E04	14.00159	27.17	2
R1-14	E04	14.05095	27.47	2
R1-14	E04	14.10171	27.53	2
R1-14	E04	14.15168	27.88	2
R1-14	E04	14.20085	28.1	2
R1-14	E04	14.25173	28.15	2
R1-14	E04	14.30194	28.26	2
R1-14	E04	14.35211	28.21	2
R1-14	E04	14.40224	28.43	2
R1-14	E04	14.45181	28.45	2
R1-14	E04	14.50234	28.84	2
R1-14	E04	14.55244	29.06	2
R1-14	E04	14.60245	28.86	2
R1-14	E04	14.65278	29.32	2
R1-14	E04	14.70263	29.13	2
R1-14	E04	14.75322	29.22	2
R1-14	E04	14.80296	29.43	2
R1-14	E04	14.85293	29.34	2
R1-14	E04	14.90315	29.46	2
R1-14	E04	14.95393	29.76	2
R1-14	E04	15.00398	29.88	2
R1-14	E04	15.05316	29.84	2
R1-14	E04	15.10301	29.89	2
R1-14	E04	15.15383	29.85	2
R1-14	E04	15.2035	30.01	2
R1-14	E04	15.2536	29.95	2
R1-14	E04	15.30372	30.03	2
R1-14	E04	15.35295	29.89	2
R1-14	E04	15.40407	30.19	2
R1-14	E04	15.45387	30.42	2
R1-14	E04	15.50371	30.27	2
R1-14	E04	15.55428	30.33	2
R1-14	E04	15.60398	30.19	2
R1-14	E04	15.65442	30.49	2
R1-14	E04	15.70491	30.67	2
R1-14	E04	15.75471	30.54	2
R1-14	E04	15.80443	30.11	2
R1-14	E04	15.85502	30.58	2
R1-14	E04	15.90495	30.68	2
R1-14	E04	15.95507	30.58	2
R1-14	E04	16.00559	30.76	2
R1-14	E04	16.05507	30.64	2
R1-14	E04	16.10552	30.71	2
R1-14	E04	16.15519	30.74	2
R1-14	E04	16.20513	30.79	2
R1-14	E04	16.25558	30.89	2
R1-14	E04	16.30523	30.79	2
R1-14	E04	16.3557	30.87	2
R1-14	E04	16.40579	30.96	2
R1-14	E04	16.45549	30.95	2
R1-14	E04	16.50575	30.92	2
R1-14	E04	16.55543	30.93	2
R1-14	E04	16.60596	30.84	2
R1-14	E04	16.65627	31.06	2
R1-14	E04	16.70687	31.25	2
R1-14	E04	16.75663	31.08	2
R1-14	E04	16.80702	31.12	2
R1-14	E04	16.85669	31.27	2
R1-14	E04	16.90647	31.09	2
R1-14	E04	16.9569	31.08	2
R1-14	E04	17.0068	31.25	2
R1-14	E04	17.05745	31.34	2
R1-14	E04	17.10711	31.38	2
R1-14	E04	17.15636	31.6	2
R1-14	E04	17.20682	31.27	2
R1-14	E04	17.25723	31.49	2
R1-14	E04	17.30738	31.36	2
R1-14	E04	17.35824	31.44	2
R1-14	E04	17.40788	31.37	2
R1-14	E04	17.45812	31.36	2
R1-14	E04	17.50708	31.44	2
R1-14	E04	17.5581	31.49	2
R1-14	E04	17.60784	31.58	2
R1-14	E04	17.65836	31.59	2
R1-14	E04	17.70812	31.55	2
R1-14	E04	17.75825	31.62	2
R1-14	E04	17.80835	31.78	2
R1-14	E04	17.85799	31.81	2
R1-14	E04	17.90865	31.69	2
R1-14	E04	17.95842	31.69	2
R1-14	E04	18.00838	31.66	2
R1-14	E04	18.05801	31.75	2
R1-14	E04	18.10909	31.79	2
R1-14	E04	18.15892	31.79	2
R1-14	E04	18.20913	31.91	2
R1-14	E04	18.25892	32.19	2
R1-14	E04	18.30877	32.22	2
R1-14	E04	18.35888	32.13	2
R1-14	E04	18.40923	32.16	2
R1-14	E04	18.45991	32.16	2
R1-14	E04	18.50959	32.31	2
R1-14	E04	18.55984	32.31	2
R1-14	E04	18.60909	32.44	2
R1-14	E04	18.65989	32.5	2
R1-14	E04	18.70979	32.36	2
R1-14	E04	18.76039	32.54	2
R1-14	E04	18.80981	32.63	2
R1-14	E04	18.86011	32.53	2
R1-14	E04	18.91033	32.73	2
R1-14	E04	18.96031	32.72	2
R1-14	E04	19.0102	32.58	2
R1-14	E04	19.06007	32.85	2
R1-14	E04	19.11037	32.79	2
R1-14	E04	19.1608	32.77	2
R1-14	E04	19.21014	32.8	2
R1-14	E04	19.26073	33.15	2
R1-14	E04	19.3108	33.15	2
R1-14	E04	19.36075	33.2	2
R1-14	E04	19.4109	33.14	2
R1-14	E04	19.46105	33.33	2
R1-14	E04	19.51074	33.24	2
R1-14	E04	19.56089	33.33	2
R1-14	E04	19.61113	33.5	2
R1-14	E04	19.66129	33.45	2
R1-14	E04	19.71165	33.45	2
R1-14	E04	19.76164	33.5	2
R1-14	E04	19.81173	33.69	2
R1-14	E04	19.8617	33.71	2
R1-14	E04	19.9118	33.68	2
R1-14	E04	19.96142	33.88	2
R1-14	E04	20.01178	33.77	2
R1-14	E04	20.062	33.97	2
R1-14	E04	20.11204	33.88	2
R1-14	E04	20.16254	34.03	2
R1-14	E04	20.21247	34.25	2
R1-14	E04	20.26242	34.53	2
R1-14	E04	20.31271	34.12	2
R1-14	E04	20.36231	34.4	2
R1-14	E04	20.41289	34.4	2
R1-14	E04	20.46242	34.46	2
R1-14	E04	20.51316	34.5	2
R1-14	E04	20.56286	34.53	2
R1-14	E04	20.61329	34.54	2
R1-14	E04	20.66292	34.66	2
R1-14	E04	20.71335	34.72	2
R1-14	E04	20.76388	34.81	2
R1-14	E04	20.81437	34.81	2
R1-14	E04	20.86319	34.79	2
R1-14	E04	20.91342	34.79	2
R1-14	E04	20.96391	34.81	2
R1-14	E04	21.01347	34.86	2
R1-14	E04	21.06484	34.98	2
R1-14	E04	21.11385	35.03	2
R1-14	E04	21.16433	34.98	2
R1-14	E04	21.21402	35.04	2
R1-14	E04	21.26426	35.08	2
R1-14	E04	21.31476	35.29	2
R1-14	E04	21.36414	35.13	2
R1-14	E04	21.41481	35.19	2
R1-14	E04	21.46442	35.3	2
R1-14	E04	21.51471	35.36	2
R1-14	E04	21.56502	35.32	2
R1-14	E04	21.61497	35.33	2
R1-14	E04	21.66533	35.26	2
R1-14	E04	21.71525	35.29	2
R1-14	E04	21.76501	35.32	2
R1-14	E04	21.81517	35.22	2
R1-14	E04	21.86635	35.2	2
R1-14	E04	21.91531	35.35	2
R1-14	E04	21.96564	35.32	2
R1-14	E04	22.01558	35.38	2
R1-14	E04	22.06589	35.35	2
R1-14	E04	22.11591	35.51	2
R1-14	E04	22.16584	35.46	2
R1-14	E04	22.21628	35.38	2
R1-14	E04	22.26596	35.35	2
R1-14	E04	22.31607	35.46	2
R1-14	E04	22.36636	35.46	2
R1-14	E04	22.41707	35.41	2
R1-14	E04	22.46751	35.33	2
R1-14	E04	22.5165	35.45	2
R1-14	E04	22.56624	35.42	2
R1-14	E04	22.6167	35.55	2
R1-14	E04	22.66713	35.52	2
R1-14	E04	22.71668	35.52	2
R1-14	E04	22.76716	35.43	2
R1-14	E04	22.81733	35.45	2
R1-14	E04	22.86749	35.42	2
R1-14	E04	22.91751	35.55	2
R1-14	E04	22.96778	35.58	2
R1-14	E04	23.01721	35.45	2
R1-14	E04	23.06701	35.38	2
R1-14	E04	23.11785	35.33	2
R1-14	E04	23.16712	35.38	2
R1-14	E04	23.21859	35.62	2
R1-14	E04	23.26849	35.62	2
R1-14	E04	23.31817	35.49	2
R1-14	E04	23.36757	35.45	2
R1-14	E04	23.419	35.3	2
R1-14	E04	23.46822	35.39	2
R1-14	E04	23.51843	35.32	2
R1-14	E04	23.56902	35.36	2
R1-14	E04	23.61907	35.35	2
R1-14	E04	23.66841	35.35	2
R1-14	E04	23.71864	35.41	2
R1-14	E04	23.76907	35.41	2
R1-14	E04	23.81875	35.42	2
R1-14	E04	23.86932	35.38	2
R1-14	E04	23.91923	35.16	2
R1-14	E04	23.96948	35.13	2
R1-14	E04	24.01888	35.11	2
R1-14	E04	24.06919	35.24	2
R1-14	E04	24.11955	35.24	2
R1-14	E04	24.16986	35.3	2
R1-14	E04	24.21948	35.11	2
R1-14	E04	24.27019	35.32	2
R1-14	E04	24.31997	35.08	2
R1-14	E04	24.36951	35.13	2
R1-14	E04	24.41999	35.17	2
R1-14	E04	24.46988	35.14	2
R1-14	E04	24.52043	35.16	2
R1-14	E04	24.57059	35.2	2
R1-14	E04	24.62013	35.17	2
R1-14	E04	24.67027	35.17	2
R1-14	E04	24.72058	35.08	2
R1-14	E04	24.76998	35.08	2
R1-14	E04	24.82012	35.08	2
R1-14	E04	24.87043	35.04	2
R1-14	E04	24.92055	35.01	2
R1-14	E04	24.97191	35.04	2
R1-14	E04	25.02095	35.1	2
R1-14	E04	25.07084	35.04	2
R1-14	E04	25.12092	35.24	2
R1-14	E04	25.17114	35.24	2
R1-14	E04	25.22091	35.03	2
R1-14	E04	25.27107	34.98	2
R1-14	E04	25.32134	35.05	2
R1-14	E04	25.37142	35.03	2
R1-14	E04	25.422	35.05	2
R1-14	E04	25.47132	35.05	2
R1-14	E04	25.52182	35.03	2
R1-14	E04	25.57163	35.05	2
R1-14	E04	25.62173	35.23	2
R1-14	E04	25.67272	35.19	2
R1-14	E04	25.72236	35.16	2
R1-14	E04	25.7727	35.23	2
R1-14	E04	25.82303	35.13	2
R1-14	E04	25.87254	35.26	2
R1-14	E04	25.92286	35.19	2
R1-14	E04	25.97263	35.04	2
R1-14	E04	26.02331	35.1	2
R1-14	E04	26.07342	35.08	2
R1-14	E04	26.12326	35.1	2
R1-14	E04	26.17339	35.11	2
R1-14	E04	26.22252	35	2
R1-14	E04	26.27268	35.05	2
R1-14	E04	26.32447	35.1	2
R1-14	E04	26.37324	35.08	2
R1-14	E04	26.42281	35.1	2
R1-14	E04	26.47374	35.2	2
R1-14	E04	26.52349	35.19	2
R1-14	E04	26.57405	35.2	2
R1-14	E04	26.62405	35.19	2
R1-14	E04	26.67452	35.19	2
R1-14	E04	26.72445	35.16	2
R1-14	E04	26.77449	35.2	2
R1-14	E04	26.82462	35.14	2
R1-14	E04	26.87439	35.26	2
R1-14	E04	26.92396	35.13	2
R1-14	E04	26.97478	35.27	2
R1-14	E04	27.02491	35.11	2
R1-14	E04	27.07506	35.2	2
R1-14	E04	27.12456	35.23	2
R1-14	E04	27.17492	35.3	2
R1-14	E04	27.22478	35.41	2
R1-14	E04	27.27503	35.19	2
R1-14	E04	27.32498	35.16	2
R1-14	E04	27.37465	35.24	2
R1-14	E04	27.42518	35.24	2
R1-14	E04	27.47515	35.2	2
R1-14	E04	27.52487	35.26	2
R1-14	E04	27.57547	35.26	2
R1-14	E04	27.62536	35.32	2
R1-14	E04	27.67568	35.24	2
R1-14	E04	27.72547	35.3	2
R1-14	E04	27.77592	35.26	2
R1-14	E04	27.8263	35.26	2
R1-14	E04	27.8756	35.38	2
R1-14	E04	27.92653	35.29	2
R1-14	E04	27.9756	35.35	2
R1-14	E04	28.02606	35.35	2
R1-14	E04	28.07664	35.32	2
R1-14	E04	28.12644	35.29	2
R1-14	E04	28.17641	35.26	2
R1-14	E04	28.22648	35.29	2
R1-14	E04	28.27699	35.36	2
R1-14	E04	28.32686	35.41	2
R1-14	E04	28.37721	35.36	2
R1-14	E04	28.42658	35.52	2
R1-14	E04	28.47712	35.46	2
R1-14	E04	28.52784	35.43	2
R1-14	E04	28.57798	35.6	2
R1-14	E04	28.62692	35.6	2
R1-14	E04	28.67747	35.67	2
R1-14	E04	28.72779	35.57	2
R1-14	E04	28.77806	35.57	2
R1-14	E04	28.82821	35.55	2
R1-14	E04	28.87784	35.68	2
R1-14	E04	28.92799	35.62	2
R1-14	E04	28.97836	35.71	2
R1-14	E04	29.02885	35.74	2
R1-14	E04	29.07836	35.89	2
R1-14	E04	29.12772	35.92	2
R1-14	E04	29.17886	36.02	2
R1-14	E04	29.22845	35.86	2
R1-14	E04	29.27872	36.24	2
R1-14	E04	29.32842	36.08	2
R1-14	E04	29.37946	36.14	2
R1-14	E04	29.42892	36.03	2
R1-14	E04	29.47895	36.02	2
R1-14	E04	29.52902	36.08	2
R1-14	E04	29.57889	36.12	2
R1-14	E04	29.62912	36.05	2
R1-14	E04	29.67923	36.11	2
R1-14	E04	29.72937	36.15	2
R1-14	E04	29.77922	36.14	2
R1-14	E04	29.82975	36.06	2
R1-14	E04	29.87927	36.19	2
R1-14	E04	29.93035	36.18	2
R1-14	E04	29.97925	36.36	2
R1-14	E04	30.02961	36.14	2
R1-14	E04	30.08019	36.14	2
R1-14	E04	30.12983	36.19	2
R1-14	E04	30.17992	36.33	2
R1-14	E04	30.23118	36.24	2
R1-14	E04	30.28026	36.09	2
R1-14	E04	30.33028	36.21	2
R1-14	E04	30.38069	36.21	2
R1-14	E04	30.43141	36.21	2
R1-14	E04	30.48012	36.12	2
R1-14	E04	30.53009	36.15	2
R1-14	E04	30.58068	36.22	2
R1-14	E04	30.63024	36.25	2
R1-14	E04	30.68139	36.22	2
R1-14	E04	30.73202	36.22	2
R1-14	E04	30.78125	36.3	2
R1-14	E04	30.83158	36.21	2
R1-14	E04	30.8812	36.25	2
R1-14	E04	30.93211	36.28	2
R1-14	E04	30.98212	36.12	2
R1-14	E04	31.03123	36.15	2
R1-14	E04	31.08172	36.25	2
R1-14	E04	31.13148	36.28	2
R1-14	E04	31.18172	36.36	2
R1-14	E04	31.23217	36.28	2
R1-14	E04	31.28216	36.33	2
R1-14	E04	31.33219	36.22	2
R1-14	E04	31.38243	36.28	2
R1-14	E04	31.43204	36.34	2
R1-14	E04	31.48256	36.37	2
R1-14	E04	31.53242	36.34	2
R1-14	E04	31.58321	36.27	2
R1-14	E04	31.63344	36.4	2
R1-14	E04	31.68248	36.33	2
R1-14	E04	31.73233	36.28	2
R1-14	E04	31.78275	36.38	2
R1-14	E04	31.83367	36.28	2
R1-14	E04	31.88288	36.43	2
R1-14	E04	31.93281	36.44	2
R1-14	E04	31.98325	36.41	2
R1-14	E04	32.03363	36.46	2
R1-14	E04	32.08335	36.46	2
R1-14	E04	32.13298	36.37	2
R1-14	E04	32.18326	36.49	2
R1-14	E04	32.23392	36.53	2
R1-14	E04	32.28302	36.4	2
R1-14	E04	32.33344	36.41	2
R1-14	E04	32.38425	36.53	2
R1-14	E04	32.43407	36.4	2
R1-14	E04	32.48397	36.62	2
R1-14	E04	32.53424	36.68	2
R1-14	E04	32.58405	36.55	2
R1-14	E04	32.63428	36.57	2
R1-14	E04	32.68503	36.55	2
R1-14	E04	32.73443	36.68	2
R1-14	E04	32.78458	36.49	2
R1-14	E04	32.83443	36.63	2
R1-14	E04	32.88472	36.63	2
R1-14	E04	32.93562	36.65	2
R1-14	E04	32.98474	36.59	2
R1-14	E04	33.03504	36.68	2
R1-14	E04	33.08491	36.75	2
R1-14	E04	33.13495	36.68	2
R1-14	E04	33.18552	36.63	2
R1-14	E04	33.23553	36.84	2
R1-14	E04	33.28537	36.69	2
R1-14	E04	33.33611	36.69	2
R1-14	E04	33.38581	36.71	2
R1-14	E04	33.43634	36.84	2
R1-14	E04	33.48575	36.57	2
R1-14	E04	33.53549	36.81	2
R1-14	E04	33.58595	36.87	2
R1-14	E04	33.63625	36.74	2
R1-14	E04	33.68645	36.65	2
R1-14	E04	33.73631	36.76	2
R1-14	E04	33.78685	36.72	2
R1-14	E04	33.83658	36.84	2
R1-14	E04	33.88704	36.79	2
R1-14	E04	33.93686	36.82	2
R1-14	E04	33.98745	36.63	2
R1-14	E04	34.03698	36.87	2
R1-14	E04	34.08709	36.78	2
R1-14	E04	34.13701	36.85	2
R1-14	E04	34.18702	36.9	2
R1-14	E04	34.23717	36.71	2
R1-14	E04	34.28772	36.85	2
R1-14	E04	34.33733	36.9	2
R1-14	E04	34.38775	36.82	2
R1-14	E04	34.43845	36.76	2
R1-14	E04	34.48806	36.9	2
R1-14	E04	34.53839	36.87	2
R1-14	E04	34.58842	36.81	2
R1-14	E04	34.63835	36.91	2
R1-14	E04	34.68798	36.91	2
R1-14	E04	34.73827	36.94	2
R1-14	E04	34.7888	36.87	2
R1-14	E04	34.8384	36.9	2
R1-14	E04	34.88797	36.82	2
R1-14	E04	34.93939	36.95	2
R1-14	E04	34.98947	36.93	2
R1-14	E04	35.03794	36.88	2
R1-14	E04	35.08891	36.95	2
R1-14	E04	35.13936	37.07	2
R1-14	E04	35.18949	36.97	2
R1-14	E04	35.23874	37.01	2
R1-14	E04	35.28915	36.9	2
R1-14	E04	35.33879	36.98	2
R1-14	E04	35.3892	37.04	2
R1-14	E04	35.43909	36.98	2
R1-14	E04	35.49003	37.03	2
R1-14	E04	35.53958	37.16	2
R1-14	E04	35.58932	37.19	2
R1-14	E04	35.63931	37.13	2
R1-14	E04	35.68993	37.23	2
R1-14	E04	35.74008	37.17	2
R1-14	E04	35.78941	37.25	2
R1-14	E04	35.84021	37.17	2
R1-14	E04	35.8903	37.32	2
R1-14	E04	35.94076	37.26	2
R1-14	E04	35.99046	37.2	2
R1-14	E04	36.04075	37.29	2
R1-14	E04	36.09129	37.19	2
R1-14	E04	36.1406	37.31	2
R1-14	E04	36.19048	37.26	2
R1-14	E04	36.2403	37.41	2
R1-14	E04	36.29066	37.47	2
R1-14	E04	36.34082	37.44	2
R1-14	E04	36.39097	37.45	2
R1-14	E04	36.44072	37.32	2
R1-14	E04	36.49113	37.53	2
R1-14	E04	36.54137	37.47	2
R1-14	E04	36.59134	37.47	2
R1-14	E04	36.64144	37.48	2
R1-14	E04	36.6917	37.61	2
R1-14	E04	36.74133	37.72	2
R1-14	E04	36.79163	37.6	2
R1-14	E04	36.8421	37.51	2
R1-14	E04	36.89215	37.6	2
R1-14	E04	36.9423	37.72	2
R1-14	E04	36.99241	37.73	2
R1-14	E04	37.04166	37.72	2
R1-14	E04	37.09182	37.79	2
R1-14	E04	37.14171	37.86	2
R1-14	E04	37.19176	37.88	2
R1-14	E04	37.2421	37.76	2
R1-14	E04	37.29193	37.8	2
R1-14	E04	37.34245	37.88	2
R1-14	E04	37.39246	37.79	2
R1-14	E04	37.44289	38.04	2
R1-14	E04	37.49254	37.89	2
R1-14	E04	37.54282	37.98	2
R1-14	E04	37.59374	38.01	2
R1-14	E04	37.64288	38.02	2
R1-14	E04	37.6929	37.92	2
R1-14	E04	37.74344	38.11	2
R1-14	E04	37.79402	37.96	2
R1-14	E04	37.84304	38.1	2
R1-14	E04	37.89322	38.1	2
R1-14	E04	37.9431	38.07	2
R1-14	E04	37.99321	38.14	2
R1-14	E04	38.04384	38.24	2
R1-14	E04	38.09336	38.14	2
R1-14	E04	38.14396	38.15	2
R1-14	E04	38.19372	38.37	2
R1-14	E04	38.24408	38.24	2
R1-14	E04	38.29469	38.24	2
R1-14	E04	38.34433	38.37	2
R1-14	E04	38.39455	38.26	2
R1-14	E04	38.44369	38.39	2
R1-14	E04	38.49456	38.42	2
R1-14	E04	38.54476	38.33	2
R1-14	E04	38.59426	38.23	2
R1-14	E04	38.64401	38.49	2
R1-14	E04	38.69479	38.42	2
R1-14	E04	38.74509	38.48	2
R1-14	E04	38.7956	38.49	2
R1-14	E04	38.84498	38.52	2
R1-14	E04	38.895	38.49	2
R1-14	E04	38.9455	38.65	2
R1-14	E04	38.99569	38.42	2
R1-14	E04	39.04554	38.56	2
R1-14	E04	39.09534	38.52	2
R1-14	E04	39.14611	38.52	2
R1-14	E04	39.19551	38.64	2
R1-14	E04	39.24655	38.59	2
R1-14	E04	39.29632	38.67	2
R1-14	E04	39.346	38.69	2
R1-14	E04	39.39616	38.64	2
R1-14	E04	39.44649	38.8	2
R1-14	E04	39.4956	38.78	2
R1-14	E04	39.54634	38.77	2
R1-14	E04	39.59587	38.84	2
R1-14	E04	39.64669	38.86	2
R1-14	E04	39.69666	38.75	2
R1-14	E04	39.74636	38.86	2
R1-14	E04	39.7965	38.99	2
R1-14	E04	39.84687	38.99	2
R1-14	E04	39.89671	38.9	2
R1-14	E04	39.94722	38.96	2
R1-14	E04	39.99747	38.93	2
R1-14	E04	40.04771	38.97	2
R1-14	E04	40.09753	38.86	2
R1-14	E04	40.14722	39.02	2
R1-14	E04	40.19741	38.88	2
R1-14	E04	40.24711	38.9	2
R1-14	E04	40.29763	38.99	2
R1-14	E04	40.34781	39.07	2
R1-14	E04	40.3979	39.15	2
R1-14	E04	40.44794	39.05	2
R1-14	E04	40.49844	39.15	2
R1-14	E04	40.54857	39.06	2
R1-14	E04	40.59806	39.15	2
R1-14	E04	40.64819	39.1	2
R1-14	E04	40.69843	39.21	2
R1-14	E04	40.74843	39.22	2
R1-14	E04	40.79858	39.25	2
R1-14	E04	40.84877	39.4	2
R1-14	E04	40.89923	39.43	2
R1-14	E04	40.94884	39.4	2
R1-14	E04	40.99833	39.41	2
R1-14	E04	41.04923	39.44	2
R1-14	E04	41.09917	39.4	2
R1-14	E04	41.14841	39.5	2
R1-14	E04	41.19876	39.45	2
R1-14	E04	41.24988	39.32	2
R1-14	E04	41.29872	39.54	2
R1-14	E04	41.3488	39.45	2
R1-14	E04	41.39915	39.54	2
R1-14	E04	41.44994	39.63	2
R1-14	E04	41.50072	39.53	2
R1-14	E04	41.54932	39.51	2
R1-14	E04	41.59955	39.62	2
R1-14	E04	41.64975	39.6	2
R1-14	E04	41.69981	39.64	2
R1-14	E04	41.75039	39.67	2
R1-14	E04	41.80053	39.66	2
R1-14	E04	41.84986	39.64	2
R1-14	E04	41.90062	39.82	2
R1-14	E04	41.95002	39.67	2
R1-14	E04	42.00077	39.7	2
R1-14	E04	42.05032	39.85	2
R1-14	E04	42.10039	39.82	2
R1-14	E04	42.15046	39.84	2
R1-14	E04	42.20085	39.85	2
R1-14	E04	42.25071	39.81	2
R1-14	E04	42.30022	39.91	2
R1-14	E04	42.35073	39.88	2
R1-14	E04	42.40133	39.97	2
R1-14	E04	42.45167	40.01	2
R1-14	E04	42.50179	39.95	2
R1-14	E04	42.55133	40.04	2
R1-14	E04	42.60139	40.03	2
R1-14	E04	42.65063	40.04	2
R1-14	E04	42.70177	40.01	2
R1-14	E04	42.752	40.13	2
R1-14	E04	42.80134	40.1	2
R1-14	E04	42.85165	40.23	2
R1-14	E04	42.90145	40.23	2
R1-14	E04	42.95209	40.13	2
R1-14	E04	43.00186	40.16	2
R1-14	E04	43.05228	40.17	2
R1-14	E04	43.10172	40.13	2
R1-14	E04	43.15205	40.23	2
R1-14	E04	43.20278	40.19	2
R1-14	E04	43.25276	40.32	2
R1-14	E04	43.30328	40.32	2
R1-14	E04	43.35261	40.36	2
R1-14	E04	43.40339	40.41	2
R1-14	E04	43.45328	40.48	2
R1-14	E04	43.50344	40.46	2
R1-14	E04	43.55253	40.51	2
R1-14	E04	43.60321	40.41	2
R1-14	E04	43.6533	40.38	2
R1-14	E04	43.70296	40.41	2
R1-14	E04	43.75417	40.49	2
R1-14	E04	43.80344	40.55	2
R1-14	E04	43.85383	40.62	2
R1-14	E04	43.90376	40.64	2
R1-14	E04	43.95434	40.61	2
R1-14	E04	44.00379	40.67	2
R1-14	E04	44.05392	40.74	2
R1-14	E04	44.10416	40.58	2
R1-14	E04	44.1535	40.81	2
R1-14	E04	44.20463	40.73	2
R1-14	E04	44.25339	40.76	2
R1-14	E04	44.30467	40.74	2
R1-14	E04	44.35419	40.87	2
R1-14	E04	44.40423	40.93	2
R1-14	E04	44.45465	40.71	2
R1-14	E04	44.50365	40.87	2
R1-14	E04	44.55504	40.9	2
R1-14	E04	44.60552	40.79	2
R1-14	E04	44.65558	40.95	2
R1-14	E04	44.70436	40.83	2
R1-14	E04	44.75576	40.89	2
R1-14	E04	44.80462	40.93	2
R1-14	E04	44.85513	40.92	2
R1-14	E04	44.90474	40.96	2
R1-14	E04	44.95525	40.99	2
R1-14	E04	45.00547	41.08	2
R1-14	E04	45.05624	41.14	2
R1-14	E04	45.10592	41.17	2
R1-14	E04	45.15536	41.15	2
R1-14	E04	45.20604	41.18	2
R1-14	E04	45.25534	41.21	2
R1-14	E04	45.30667	41.24	2
R1-14	E04	45.35671	41.17	2
R1-14	E04	45.40659	41.12	2
R1-14	E04	45.45592	41.21	2
R1-14	E04	45.50656	41.15	2
R1-14	E04	45.55624	41.25	2
R1-14	E04	45.60693	41.21	2
R1-14	E04	45.6574	41.34	2
R1-14	E04	45.70686	41.3	2
R1-14	E04	45.75602	41.27	2
R1-14	E04	45.80645	41.25	2
R1-14	E04	45.8567	41.47	2
R1-14	E04	45.90732	41.47	2
R1-14	E04	45.95742	41.53	2
R1-14	E04	46.00712	41.4	2
R1-14	E04	46.05722	41.37	2
R1-14	E04	46.1072	41.52	2
R1-14	E04	46.15773	41.49	2
R1-14	E04	46.20722	41.5	2
R1-14	E04	46.2574	41.5	2
R1-14	E04	46.30841	41.46	2
R1-14	E04	46.35784	41.6	2
R1-14	E04	46.40783	41.63	2
R1-14	E04	46.45769	41.57	2
R1-14	E04	46.50826	41.68	2
R1-14	E04	46.55788	41.66	2
R1-14	E04	46.60863	41.68	2
R1-14	E04	46.65841	41.75	2
R1-14	E04	46.70918	41.68	2
R1-14	E04	46.75831	41.75	2
R1-14	E04	46.80756	41.71	2
R1-14	E04	46.8584	41.69	2
R1-14	E04	46.90861	41.85	2
R1-14	E04	46.95929	41.88	2
R1-14	E04	47.00855	41.85	2
R1-14	E04	47.05875	41.85	2
R1-14	E04	47.10881	41.84	2
R1-14	E04	47.15924	41.78	2
R1-14	E04	47.20851	41.85	2
R1-14	E04	47.25903	41.84	2
R1-14	E04	47.30893	42	2
R1-14	E04	47.35953	42.16	2
R1-14	E04	47.40993	41.87	2
R1-14	E04	47.45949	41.94	2
R1-14	E04	47.50926	41.98	2
R1-14	E04	47.55967	42.01	2
R1-14	E04	47.60966	42	2
R1-14	E04	47.65996	42.03	2
R1-14	E04	47.71024	42.09	2
R1-14	E04	47.75951	42.06	2
R1-14	E04	47.81041	42.2	2
R1-14	E04	47.86018	42.2	2
R1-14	E04	47.91047	42.1	2
R1-14	E04	47.96104	42.12	2
R1-14	E04	48.01014	42.22	2
R1-14	E04	48.06111	42.31	2
R1-14	E04	48.11053	42.16	2
R1-14	E04	48.16106	42.23	2
R1-14	E04	48.2109	42.23	2
R1-14	E04	48.26071	42.36	2
R1-14	E04	48.31114	42.29	2
R1-14	E04	48.36113	42.41	2
R1-14	E04	48.41161	42.42	2
R1-14	E04	48.46165	42.42	2
R1-14	E04	48.51186	42.36	2
R1-14	E04	48.56128	42.42	2
R1-14	E04	48.61116	42.31	2
R1-14	E04	48.66171	42.44	2
R1-14	E04	48.71155	42.32	2
R1-14	E04	48.76165	42.5	2
R1-14	E04	48.81224	42.42	2
R1-14	E04	48.86161	42.35	2
R1-14	E04	48.91252	42.44	2
R1-14	E04	48.96189	42.47	2
R1-14	E04	49.01245	42.5	2
R1-14	E04	49.06208	42.54	2
R1-14	E04	49.11197	42.48	2
R1-14	E04	49.16233	42.66	2
R1-14	E04	49.21314	42.54	2
R1-14	E04	49.26305	42.64	2
R1-14	E04	49.31248	42.69	2
R1-14	E04	49.36269	42.63	2
R1-14	E04	49.41278	42.55	2
R1-14	E04	49.46319	42.82	2
R1-14	E04	49.51334	42.69	2
R1-14	E04	49.56294	42.73	2
R1-14	E04	49.61415	42.66	2
R1-14	E04	49.66311	42.76	2
R1-14	E04	49.71315	42.67	2
R1-14	E04	49.7633	42.73	2
[truncated: 21 more rows]
