# Supplementary material for: Natural genetic variation impacts expression levels of coding, non-coding, and antisense transcripts in fission yeast
Source: Mol Syst Biol. 2014 Nov 28;10(11):764. doi: 10.15252/msb.20145123 (PMC4299605; doi:10.15252/msb.20145123)
Supplement: Supplementary file 2 — Supplementary Dataset S1 [file msb0010-0764-sd2.zip › Dataset S1/datasetS1/R1-15_std_raw.txt]

Strain	well	time	measure	interval
R1-15	B01	0.02116	18.62	1
R1-15	B01	0.07062	18.67	1
R1-15	B01	0.12095	18.49	1
R1-15	B01	0.1716	18.4	1
R1-15	B01	0.22115	18.46	1
R1-15	B01	0.2713	18.7	1
R1-15	B01	0.32135	18.49	1
R1-15	B01	0.37124	18.52	1
R1-15	B01	0.422	19.05	1
R1-15	B01	0.47195	18.84	1
R1-15	B01	0.52147	18.62	1
R1-15	B01	0.57252	18.37	1
R1-15	B01	0.62215	18.62	1
R1-15	B01	0.67226	18.7	1
R1-15	B01	0.72247	18.78	1
R1-15	B01	0.77238	19.3	1
R1-15	B01	0.82306	18.89	1
R1-15	B01	0.87296	18.86	1
R1-15	B01	0.92246	18.8	1
R1-15	B01	0.97276	18.74	1
R1-15	B01	1.02288	18.48	1
R1-15	B01	1.07329	18.58	1
R1-15	B01	1.12294	18.7	1
R1-15	B01	1.17308	19.03	1
R1-15	B01	1.2233	18.78	1
R1-15	B01	1.27339	18.86	1
R1-15	B01	1.32375	18.92	1
R1-15	B01	1.37337	18.93	1
R1-15	B01	1.4235	18.73	1
R1-15	B01	1.47322	18.81	1
R1-15	B01	1.52363	18.77	1
R1-15	B01	1.57368	18.95	1
R1-15	B01	1.6239	18.96	1
R1-15	B01	1.67396	19.09	1
R1-15	B01	1.72463	18.92	1
R1-15	B01	1.7748	18.8	1
R1-15	B01	1.82445	19.05	1
R1-15	B01	1.87429	18.67	1
R1-15	B01	1.92459	19.06	1
R1-15	B01	1.97464	18.92	1
R1-15	B01	2.02438	19.15	1
R1-15	B01	2.07477	18.96	1
R1-15	B01	2.12474	18.83	1
R1-15	B01	2.17527	18.9	1
R1-15	B01	2.2249	18.97	1
R1-15	B01	2.27499	18.86	1
R1-15	B01	2.32521	19.03	1
R1-15	B01	2.37472	19.03	1
R1-15	B01	2.42527	18.9	1
R1-15	B01	2.47574	19.08	1
R1-15	B01	2.52575	19.34	1
R1-15	B01	2.57589	19	1
R1-15	B01	2.62576	19.18	1
R1-15	B01	2.67605	19.27	1
R1-15	B01	2.72614	19.05	1
R1-15	B01	2.77608	18.99	1
R1-15	B01	2.82583	19.05	1
R1-15	B01	2.87592	19.11	1
R1-15	B01	2.92643	18.95	1
R1-15	B01	2.97646	18.99	1
R1-15	B01	3.02677	18.86	1
R1-15	B01	3.07625	19.05	1
R1-15	B01	3.12636	19.34	1
R1-15	B01	3.17621	19.18	1
R1-15	B01	3.22649	19.02	1
R1-15	B01	3.27736	18.93	1
R1-15	B01	3.32726	19.17	1
R1-15	B01	3.37671	19.09	1
R1-15	B01	3.42694	19.03	1
R1-15	B01	3.47706	18.96	1
R1-15	B01	3.52748	19.06	1
R1-15	B01	3.57735	19.11	1
R1-15	B01	3.62762	19.12	1
R1-15	B01	3.6774	19.21	1
R1-15	B01	3.7277	19.08	1
R1-15	B01	3.77746	18.9	1
R1-15	B01	3.82759	18.9	1
R1-15	B01	3.87801	19.39	1
R1-15	B01	3.92801	19.62	1
R1-15	B01	3.97785	19.18	1
R1-15	B01	4.0282	19.49	1
R1-15	B01	4.07771	19.14	1
R1-15	B01	4.12828	19.02	1
R1-15	B01	4.17843	19.24	1
R1-15	B01	4.22837	19.22	1
R1-15	B01	4.27832	19.69	1
R1-15	B01	4.32874	19.44	1
R1-15	B01	4.37874	19.15	1
R1-15	B01	4.42866	19.27	1
R1-15	B01	4.47919	19.49	1
R1-15	B01	4.52887	19.39	1
R1-15	B01	4.57939	19.3	1
R1-15	B01	4.62942	19.68	1
R1-15	B01	4.6791	19.27	1
R1-15	B01	4.72947	19.24	1
R1-15	B01	4.77977	19.05	1
R1-15	B01	4.8297	19.59	1
R1-15	B01	4.87969	19.17	1
R1-15	B01	4.92986	19.36	1
R1-15	B01	4.97985	19.4	1
R1-15	B01	5.02975	19.33	1
R1-15	B01	5.08045	19.42	1
R1-15	B01	5.12971	19.55	1
R1-15	B01	5.18042	19.4	1
R1-15	B01	5.23236	19.42	1
R1-15	B01	5.27994	19.3	1
R1-15	B01	5.33015	19.33	1
R1-15	B01	5.38051	19.42	1
R1-15	B01	5.43014	19.37	1
R1-15	B01	5.48028	19.56	1
R1-15	B01	5.5309	19.39	1
R1-15	B01	5.581	19.61	1
R1-15	B01	5.63087	19.33	1
R1-15	B01	5.68077	19.49	1
R1-15	B01	5.7313	19.56	1
R1-15	B01	5.78122	19.74	1
R1-15	B01	5.83183	19.71	1
R1-15	B01	5.88176	19.72	1
R1-15	B01	5.93162	19.47	1
R1-15	B01	5.98127	19.86	1
R1-15	B01	6.03178	19.72	1
R1-15	B01	6.08181	19.75	1
R1-15	B01	6.13148	19.56	1
R1-15	B01	6.18203	19.65	1
R1-15	B01	6.23233	19.47	1
R1-15	B01	6.28239	19.61	1
R1-15	B01	6.33222	19.58	1
R1-15	B01	6.38239	19.69	1
R1-15	B01	6.43246	19.59	1
R1-15	B01	6.48224	19.84	1
R1-15	B01	6.53236	19.87	1
R1-15	B01	6.58284	19.97	1
R1-15	B01	6.63296	19.74	1
R1-15	B01	6.68303	19.78	1
R1-15	B01	6.73268	19.94	1
R1-15	B01	6.78296	19.72	1
R1-15	B01	6.83296	19.99	1
R1-15	B01	6.8831	20.08	1
R1-15	B01	6.93352	20.12	1
R1-15	B01	6.98337	19.96	1
R1-15	B01	7.03337	20.08	1
R1-15	B01	7.08394	19.91	1
R1-15	B01	7.13353	20.22	1
R1-15	B01	7.1841	20	1
R1-15	B01	7.2335	19.86	1
R1-15	B01	7.28382	20	1
R1-15	B01	7.33389	20.18	1
R1-15	B01	7.38421	20.18	1
R1-15	B01	7.4355	20.22	1
R1-15	B01	7.48457	20.15	1
R1-15	B01	7.53443	20.15	1
R1-15	B01	7.58414	20.15	1
R1-15	B01	7.63454	20.27	1
R1-15	B01	7.68455	20.37	1
R1-15	B01	7.7348	20.4	1
R1-15	B01	7.78499	20.41	1
R1-15	B01	7.83464	20.41	1
R1-15	B01	7.88543	20.53	1
R1-15	B01	7.93565	20.47	1
R1-15	B01	7.98512	20.54	1
R1-15	B01	8.03508	20.53	1
R1-15	B01	8.08541	20.72	1
R1-15	B01	8.13603	20.68	1
R1-15	B01	8.18614	20.78	1
R1-15	B01	8.23562	20.93	1
R1-15	B01	8.28584	20.91	1
R1-15	B01	8.33589	20.78	1
R1-15	B01	8.38587	20.94	1
R1-15	B01	8.43593	21.22	1
R1-15	B01	8.48586	21.1	1
R1-15	B01	8.53632	21.06	1
R1-15	B01	8.58672	21.16	1
R1-15	B01	8.63625	21.15	1
R1-15	B01	8.68625	21.23	1
R1-15	B01	8.73786	21.28	1
R1-15	B01	8.78688	21.35	1
R1-15	B01	8.83724	21.5	1
R1-15	B01	8.88717	21.51	1
R1-15	B01	8.93659	21.56	1
R1-15	B01	8.9871	21.67	1
R1-15	B01	9.03741	21.62	1
R1-15	B01	9.08754	21.92	1
R1-15	B01	9.38922	22.45	2
R1-15	B01	9.43945	22.47	2
R1-15	B01	9.48956	22.67	2
R1-15	B01	9.53885	22.7	2
R1-15	B01	9.58966	22.54	2
R1-15	B01	9.63917	22.54	2
R1-15	B01	9.69004	22.95	2
R1-15	B01	9.74014	22.77	2
R1-15	B01	9.79009	22.97	2
R1-15	B01	9.83969	22.91	2
R1-15	B01	9.88964	23.16	2
R1-15	B01	9.93991	23.13	2
R1-15	B01	9.99019	23.17	2
R1-15	B01	10.0406	23.21	2
R1-15	B01	10.09036	23.07	2
R1-15	B01	10.14101	23.26	2
R1-15	B01	10.19017	23.48	2
R1-15	B01	10.24096	23.68	2
R1-15	B01	10.291	23.58	2
R1-15	B01	10.34059	23.83	2
R1-15	B01	10.39116	23.98	2
R1-15	B01	10.4411	23.86	2
R1-15	B01	10.49121	24.02	2
R1-15	B01	10.54094	24.07	2
R1-15	B01	10.59136	24.07	2
R1-15	B01	10.64135	24.24	2
R1-15	B01	10.6916	24.33	2
R1-15	B01	10.74129	24.51	2
R1-15	B01	10.79201	24.61	2
R1-15	B01	10.84143	24.68	2
R1-15	B01	10.89155	24.68	2
R1-15	B01	10.94171	24.96	2
R1-15	B01	10.99193	24.96	2
R1-15	B01	11.04204	25.08	2
R1-15	B01	11.0926	25.09	2
R1-15	B01	11.14189	25.18	2
R1-15	B01	11.19185	25.47	2
R1-15	B01	11.24196	25.42	2
R1-15	B01	11.29215	25.77	2
R1-15	B01	11.34234	25.68	2
R1-15	B01	11.39265	26	2
R1-15	B01	11.44232	26.08	2
R1-15	B01	11.49264	26.21	2
R1-15	B01	11.54247	26.22	2
R1-15	B01	11.5935	26.43	2
R1-15	B01	11.64327	26.56	2
R1-15	B01	11.69271	26.82	2
R1-15	B01	11.74337	26.62	2
R1-15	B01	11.79361	26.84	2
R1-15	B01	11.84354	27.06	2
R1-15	B01	11.89391	27.25	2
R1-15	B01	11.94391	27.34	2
R1-15	B01	11.99334	27.46	2
R1-15	B01	12.04344	27.57	2
R1-15	B01	12.09302	27.66	2
R1-15	B01	12.14367	27.91	2
R1-15	B01	12.19378	27.95	2
R1-15	B01	12.24408	27.91	2
R1-15	B01	12.29395	28.1	2
R1-15	B01	12.34387	28.29	2
R1-15	B01	12.3944	28.53	2
R1-15	B01	12.44416	28.56	2
R1-15	B01	12.49471	28.73	2
R1-15	B01	12.54442	28.78	2
R1-15	B01	12.59488	29.13	2
R1-15	B01	12.6444	28.98	2
R1-15	B01	12.69494	29.44	2
R1-15	B01	12.74527	29.7	2
R1-15	B01	12.79519	29.67	2
R1-15	B01	12.84544	29.91	2
R1-15	B01	12.89521	29.96	2
R1-15	B01	12.94537	29.98	2
R1-15	B01	12.99544	30.39	2
R1-15	B01	13.04506	30.45	2
R1-15	B01	13.09517	30.77	2
R1-15	B01	13.14618	30.89	2
R1-15	B01	13.19573	31.09	2
R1-15	B01	13.24586	31.12	2
R1-15	B01	13.29584	31.3	2
R1-15	B01	13.34617	31.24	2
R1-15	B01	13.39607	31.62	2
R1-15	B01	13.44614	31.83	2
R1-15	B01	13.49661	31.93	2
R1-15	B01	13.54648	32.06	2
R1-15	B01	13.59638	32.25	2
R1-15	B01	13.64618	32.53	2
R1-15	B01	13.69673	32.55	2
R1-15	B01	13.74699	32.8	2
R1-15	B01	13.79693	33.04	2
R1-15	B01	13.84663	33.02	2
R1-15	B01	13.89717	33.18	2
R1-15	B01	13.94698	33.57	2
R1-15	B01	13.99767	33.47	2
R1-15	B01	14.0476	33.56	2
R1-15	B01	14.09731	33.76	2
R1-15	B01	14.14702	34.09	2
R1-15	B01	14.19853	34.26	2
R1-15	B01	14.24777	34.53	2
R1-15	B01	14.29816	34.53	2
R1-15	B01	14.34754	34.7	2
R1-15	B01	14.39822	34.76	2
R1-15	B01	14.44816	34.97	2
R1-15	B01	14.49845	35	2
R1-15	B01	14.54862	35.23	2
R1-15	B01	14.5984	35.35	2
R1-15	B01	14.6484	35.41	2
R1-15	B01	14.69875	35.55	2
R1-15	B01	14.74885	35.51	2
R1-15	B01	14.79875	35.77	2
R1-15	B01	14.84897	35.94	2
R1-15	B01	14.89909	35.98	2
R1-15	B01	14.94868	36.2	2
R1-15	B01	14.99916	36.26	2
R1-15	B01	15.04908	36.35	2
R1-15	B01	15.09917	36.32	2
R1-15	B01	15.14902	36.48	2
R1-15	B01	15.19938	36.58	2
R1-15	B01	15.24908	36.9	2
R1-15	B01	15.29918	36.89	2
R1-15	B01	15.34983	36.98	2
R1-15	B01	15.39976	37.01	2
R1-15	B01	15.44991	37.11	2
R1-15	B01	15.49953	37.28	2
R1-15	B01	15.54987	37.36	2
R1-15	B01	15.60079	37.4	2
R1-15	B01	15.65057	37.17	2
R1-15	B01	15.70001	37.49	2
R1-15	B01	15.7502	37.64	2
R1-15	B01	15.80081	37.61	2
R1-15	B01	15.85069	37.74	2
R1-15	B01	15.90044	37.84	2
R1-15	B01	15.95052	38	2
R1-15	B01	16.00106	38.08	2
R1-15	B01	16.05094	38.12	2
R1-15	B01	16.10084	38.24	2
R1-15	B01	16.15126	38.25	2
R1-15	B01	16.20179	38.22	2
R1-15	B01	16.25109	38.33	2
R1-15	B01	16.30132	38.36	2
R1-15	B01	16.35123	38.4	2
R1-15	B01	16.40146	38.55	2
R1-15	B01	16.45136	38.47	2
R1-15	B01	16.50153	38.52	2
R1-15	B01	16.55156	38.69	2
R1-15	B01	16.60232	38.49	2
R1-15	B01	16.65207	38.53	2
R1-15	B01	16.70199	38.72	2
R1-15	B01	16.75223	38.68	2
R1-15	B01	16.80258	38.77	2
R1-15	B01	16.85192	38.8	2
R1-15	B01	16.90224	38.74	2
R1-15	B01	16.95263	38.91	2
R1-15	B01	17.00296	39	2
R1-15	B01	17.05254	39.05	2
R1-15	B01	17.10314	38.97	2
R1-15	B01	17.15239	39.21	2
R1-15	B01	17.20276	39.05	2
R1-15	B01	17.25314	39.21	2
R1-15	B01	17.3029	39.15	2
R1-15	B01	17.35331	39.21	2
R1-15	B01	17.40314	39.34	2
R1-15	B01	17.45317	39.34	2
R1-15	B01	17.50334	39.37	2
R1-15	B01	17.55324	39.32	2
R1-15	B01	17.60337	39.46	2
R1-15	B01	17.65356	39.43	2
R1-15	B01	17.70328	39.57	2
R1-15	B01	17.75393	39.57	2
R1-15	B01	17.80371	39.56	2
R1-15	B01	17.85397	39.57	2
R1-15	B01	17.90429	39.76	2
R1-15	B01	17.95408	39.62	2
R1-15	B01	18.00521	39.72	2
R1-15	B01	18.05439	39.75	2
R1-15	B01	18.10476	39.82	2
R1-15	B01	18.15452	39.68	2
R1-15	B01	18.20533	39.85	2
R1-15	B01	18.25501	39.87	2
R1-15	B01	18.30501	39.88	2
R1-15	B01	18.35494	40	2
R1-15	B01	18.40548	39.9	2
R1-15	B01	18.45534	39.93	2
R1-15	B01	18.50532	40.12	2
R1-15	B01	18.55517	40.12	2
R1-15	B01	18.60547	40.07	2
R1-15	B01	18.65545	40.28	2
R1-15	B01	18.70616	40.25	2
R1-15	B01	18.75536	40.09	2
R1-15	B01	18.80692	40.13	2
R1-15	B01	18.85635	40.26	2
R1-15	B01	18.90586	40.37	2
R1-15	B01	18.9559	40.28	2
R1-15	B01	19.00618	40.44	2
R1-15	B01	19.05671	40.42	2
R1-15	B01	19.10642	40.53	2
R1-15	B01	19.15629	40.53	2
R1-15	B01	19.20642	40.64	2
R1-15	B01	19.25681	40.59	2
R1-15	B01	19.30644	40.76	2
R1-15	B01	19.35675	40.75	2
R1-15	B01	19.40746	40.73	2
R1-15	B01	19.45717	40.85	2
R1-15	B01	19.5068	40.81	2
R1-15	B01	19.55703	40.89	2
R1-15	B01	19.60698	40.98	2
R1-15	B01	19.65797	41.03	2
R1-15	B01	19.70743	41.13	2
R1-15	B01	19.75736	41.06	2
R1-15	B01	19.80779	41.23	2
R1-15	B01	19.85794	41.25	2
R1-15	B01	19.90784	41.17	2
R1-15	B01	19.95803	41.3	2
R1-15	B01	20.00777	41.36	2
R1-15	B01	20.05844	41.19	2
R1-15	B01	20.10813	41.33	2
R1-15	B01	20.15798	41.48	2
R1-15	B01	20.20807	41.48	2
R1-15	B01	20.25845	41.57	2
R1-15	B01	20.3088	41.63	2
R1-15	B01	20.35928	41.6	2
R1-15	B01	20.40977	41.75	2
R1-15	B01	20.45939	41.75	2
R1-15	B01	20.50887	41.75	2
R1-15	B01	20.55887	41.92	2
R1-15	B01	20.60946	41.83	2
R1-15	B01	20.65894	41.85	2
R1-15	B01	20.70947	41.98	2
R1-15	B01	20.75956	42.02	2
R1-15	B01	20.80932	42.02	2
R1-15	B01	20.85943	42.14	2
R1-15	B01	20.90939	42.02	2
R1-15	B01	20.95941	42.21	2
R1-15	B01	21.00993	42.2	2
R1-15	B01	21.05954	42.35	2
R1-15	B01	21.1111	42.35	2
R1-15	B01	21.16007	42.33	2
R1-15	B01	21.21065	42.46	2
R1-15	B01	21.26054	42.61	2
R1-15	B01	21.31001	42.48	2
R1-15	B01	21.36024	42.57	2
R1-15	B01	21.41073	42.61	2
R1-15	B01	21.46104	42.63	2
R1-15	B01	21.51069	42.8	2
R1-15	B01	21.56085	42.9	2
R1-15	B01	21.61069	42.74	2
R1-15	B01	21.66096	42.93	2
R1-15	B01	21.71124	42.87	2
R1-15	B01	21.76106	42.96	2
R1-15	B01	21.81134	42.92	2
R1-15	B01	21.86117	43.07	2
R1-15	B01	21.91131	43.02	2
R1-15	B01	21.96219	43.09	2
R1-15	B01	22.01182	43.09	2
R1-15	B01	22.06216	43.12	2
R1-15	B01	22.11215	43.21	2
R1-15	B01	22.16231	43.37	2
R1-15	B01	22.21176	43.34	2
R1-15	B01	22.26218	43.37	2
R1-15	B01	22.31231	43.3	2
R1-15	B01	22.36265	43.45	2
R1-15	B01	22.41187	43.58	2
R1-15	B01	22.46275	43.58	2
R1-15	B01	22.51268	43.56	2
R1-15	B01	22.56248	43.67	2
R1-15	B01	22.61266	43.71	2
R1-15	B01	22.66248	43.62	2
R1-15	B01	22.71319	43.73	2
R1-15	B01	22.76345	43.77	2
R1-15	B01	22.81349	43.74	2
R1-15	B01	22.8632	43.84	2
R1-15	B01	22.91351	43.9	2
R1-15	B01	22.9633	43.87	2
R1-15	B01	23.01338	43.84	2
R1-15	B01	23.06378	44.05	2
R1-15	B01	23.11359	44.03	2
R1-15	B01	23.16381	44.11	2
R1-15	B01	23.21309	44.17	2
R1-15	B01	23.26358	44.12	2
R1-15	B01	23.31422	44.22	2
R1-15	B01	23.36401	44.34	2
R1-15	B01	23.41381	44.39	2
R1-15	B01	23.46441	44.34	2
R1-15	B01	23.51421	44.31	2
R1-15	B01	23.56441	44.37	2
R1-15	B01	23.61501	44.49	2
R1-15	B01	23.66416	44.53	2
R1-15	B01	23.71482	44.5	2
R1-15	B01	23.7648	44.59	2
R1-15	B01	23.81435	44.64	2
R1-15	B01	23.86521	44.66	2
R1-15	B01	23.91481	44.62	2
R1-15	B01	23.96511	44.84	2
R1-15	B01	24.0153	44.84	2
R1-15	B01	24.06496	44.81	2
R1-15	B01	24.11554	44.8	2
R1-15	B01	24.16529	44.88	2
R1-15	B01	24.21551	44.87	2
R1-15	B01	24.26573	44.99	2
R1-15	B01	24.31603	45.15	2
R1-15	B01	24.36561	45.08	2
R1-15	B01	24.41579	44.97	2
R1-15	B01	24.46576	45.12	2
R1-15	B01	24.51611	45.06	2
R1-15	B01	24.56583	45.22	2
R1-15	B01	24.61605	45.18	2
R1-15	B01	24.66626	45.18	2
R1-15	B01	24.71655	45.18	2
R1-15	B01	24.76643	45.27	2
R1-15	B01	24.81775	45.37	2
R1-15	B01	24.86682	45.38	2
R1-15	B01	24.91649	45.49	2
R1-15	B01	24.96704	45.44	2
R1-15	B01	25.01731	45.56	2
R1-15	B01	25.06698	45.52	2
R1-15	B01	25.11782	45.59	2
R1-15	B01	25.16723	45.53	2
R1-15	B01	25.21777	45.53	2
R1-15	B01	25.26777	45.66	2
R1-15	B01	25.31743	45.68	2
R1-15	B01	25.36752	45.85	2
R1-15	B01	25.41747	45.68	2
R1-15	B01	25.46799	45.82	2
R1-15	B01	25.51801	45.88	2
R1-15	B01	25.56776	45.87	2
R1-15	B01	25.61769	45.96	2
R1-15	B01	25.66814	45.97	2
R1-15	B01	25.71843	45.91	2
R1-15	B01	25.76829	46.06	2
R1-15	B01	25.81818	46.07	2
R1-15	B01	25.86865	46.06	2
R1-15	B01	25.91881	46.09	2
R1-15	B01	25.96891	45.99	2
R1-15	B01	26.01867	46.25	2
R1-15	B01	26.0684	46.29	2
R1-15	B01	26.11855	46.32	2
R1-15	B01	26.16862	46.34	2
R1-15	B01	26.21899	46.23	2
R1-15	B01	26.2691	46.53	2
R1-15	B01	26.31883	46.37	2
R1-15	B01	26.36927	46.5	2
R1-15	B01	26.41972	46.51	2
R1-15	B01	26.46951	46.63	2
R1-15	B01	26.51949	46.7	2
R1-15	B01	26.57043	46.62	2
R1-15	B01	26.61987	46.75	2
R1-15	B01	26.66955	46.63	2
R1-15	B01	26.72007	46.78	2
R1-15	B01	26.77034	46.81	2
R1-15	B01	26.8203	46.79	2
R1-15	B01	26.87	46.91	2
R1-15	B01	26.92032	46.98	2
R1-15	B01	26.96993	46.98	2
R1-15	B01	27.02082	46.94	2
R1-15	B01	27.07022	46.97	2
R1-15	B01	27.12073	47.14	2
R1-15	B01	27.17033	47.19	2
R1-15	B01	27.22099	47.17	2
R1-15	B01	27.2708	47.2	2
R1-15	B01	27.32117	47.23	2
R1-15	B01	27.37116	47.31	2
R1-15	B01	27.42124	47.35	2
R1-15	B01	27.47092	47.38	2
R1-15	B01	27.52086	47.47	2
R1-15	B01	27.57153	47.56	2
R1-15	B01	27.62176	47.54	2
R1-15	B01	27.67169	47.53	2
R1-15	B01	27.72108	47.67	2
R1-15	B01	27.77168	47.56	2
R1-15	B01	27.82191	47.63	2
R1-15	B01	27.87217	47.67	2
R1-15	B01	27.92212	47.67	2
R1-15	B01	27.97224	47.7	2
R1-15	B01	28.02212	47.82	2
R1-15	B01	28.07233	47.86	2
R1-15	B01	28.12276	47.88	2
R1-15	B01	28.17221	48.02	2
R1-15	B01	28.22301	48.05	2
R1-15	B01	28.27263	47.89	2
R1-15	B01	28.32243	48.02	2
R1-15	B01	28.37286	48.14	2
R1-15	B01	28.42319	48.05	2
R1-15	B01	28.47284	48.19	2
R1-15	B01	28.52323	48.1	2
R1-15	B01	28.57304	48.2	2
R1-15	B01	28.62364	48.23	2
R1-15	B01	28.67302	48.29	2
R1-15	B01	28.72349	48.29	2
R1-15	B01	28.77382	48.29	2
R1-15	B01	28.824	48.26	2
R1-15	B01	28.87374	48.42	2
R1-15	B01	28.92412	48.54	2
R1-15	B01	28.97395	48.6	2
R1-15	B01	29.02419	48.54	2
R1-15	B01	29.07369	48.58	2
R1-15	B01	29.12456	48.54	2
R1-15	B01	29.17443	48.46	2
R1-15	B01	29.22443	48.73	2
R1-15	B01	29.27464	48.64	2
R1-15	B01	29.32443	48.8	2
R1-15	B01	29.37451	48.68	2
R1-15	B01	29.42522	48.86	2
R1-15	B01	29.47528	48.76	2
R1-15	B01	29.52497	48.95	2
R1-15	B01	29.57502	48.88	2
R1-15	B01	29.62524	48.96	2
R1-15	B01	29.67518	48.93	2
R1-15	B01	29.72551	49.11	2
R1-15	B01	29.77506	48.99	2
R1-15	B01	29.82532	49.21	2
R1-15	B01	29.87517	49.21	2
R1-15	B01	29.9258	49.21	2
R1-15	B01	29.9758	49.32	2
R1-15	B01	30.02577	49.23	2
R1-15	B01	30.07644	49.37	2
R1-15	B01	30.12577	49.52	2
R1-15	B01	30.17725	49.45	2
R1-15	B01	30.22589	49.54	2
R1-15	B01	30.27677	49.59	2
R1-15	B01	30.32646	49.51	2
R1-15	B01	30.37697	49.64	2
R1-15	B01	30.42677	49.62	2
R1-15	B01	30.4768	49.65	2
R1-15	B01	30.52677	49.58	2
R1-15	B01	30.57677	49.81	2
R1-15	B01	30.62647	49.76	2
R1-15	B01	30.6771	49.86	2
R1-15	B01	30.72754	49.98	2
R1-15	B01	30.77705	49.98	2
R1-15	B01	30.82667	50.05	2
R1-15	B01	30.87747	50.2	2
R1-15	B01	30.92761	50.23	2
R1-15	B01	30.977	50.2	2
R1-15	B01	31.02732	50.2	2
R1-15	B01	31.07733	50.33	2
R1-15	B01	31.12784	50.28	2
R1-15	B01	31.1779	50.28	2
R1-15	B01	31.22816	50.39	2
R1-15	B01	31.27791	50.52	2
R1-15	B01	31.32834	50.62	2
R1-15	B01	31.3786	50.58	2
R1-15	B01	31.42831	50.58	2
R1-15	B01	31.47849	50.77	2
R1-15	B01	31.52848	50.8	2
R1-15	B01	31.57792	50.75	2
R1-15	B01	31.62834	50.74	2
R1-15	B01	31.67871	51.05	2
R1-15	B01	31.72919	51.15	2
R1-15	B01	31.77897	51.21	2
R1-15	B01	31.82877	51.15	2
R1-15	B01	31.87861	51.13	2
R1-15	B01	31.92925	51.19	2
R1-15	B01	31.9789	51.24	2
R1-15	B01	32.0295	51.34	2
R1-15	B01	32.07942	51.53	2
R1-15	B01	32.12946	51.59	2
R1-15	B01	32.17962	51.85	2
R1-15	B01	32.22971	51.74	2
R1-15	B01	32.28016	51.6	2
R1-15	B01	32.33006	51.9	2
R1-15	B01	32.37936	51.9	2
R1-15	B01	32.43011	52.02	2
R1-15	B01	32.48056	52	2
R1-15	B01	32.52988	51.99	2
R1-15	B01	32.58042	52.22	2
R1-15	B01	32.63061	52.26	2
R1-15	B01	32.68011	52.22	2
R1-15	B01	32.73037	52.47	2
R1-15	B01	32.78135	52.54	2
R1-15	B01	32.83045	52.63	2
R1-15	B01	32.88028	52.6	2
R1-15	B01	32.9308	52.7	2
R1-15	B01	32.98034	52.85	2
R1-15	B01	33.0312	52.85	2
R1-15	B01	33.0807	52.94	2
R1-15	B01	33.13079	53.1	2
R1-15	B01	33.18185	53.1	2
R1-15	B01	33.23122	53.23	2
R1-15	B01	33.28149	53.23	2
R1-15	B01	33.33177	53.36	2
R1-15	B01	33.38181	53.32	2
R1-15	B01	33.43243	53.47	2
R1-15	B01	33.48207	53.54	2
R1-15	B01	33.53222	53.6	2
R1-15	B01	33.58199	53.82	2
R1-15	B01	33.63231	53.89	2
R1-15	B01	33.6819	53.79	2
R1-15	B01	33.73206	53.97	2
R1-15	B01	33.78243	53.85	2
R1-15	B01	33.83263	54.1	2
R1-15	B01	33.88279	54.14	2
R1-15	B01	33.93281	54.26	2
R1-15	B01	33.98284	54.26	2
R1-15	B01	34.03259	54.36	2
R1-15	B01	34.083	54.57	2
R1-15	B01	34.13299	54.41	2
R1-15	B01	34.18273	54.66	2
R1-15	B01	34.23301	54.64	2
R1-15	B01	34.28356	54.7	2
R1-15	B01	34.33332	54.93	2
R1-15	B01	34.3833	54.88	2
R1-15	B01	34.43397	55.11	2
R1-15	B01	34.48354	55.13	2
R1-15	B01	34.534	55.17	2
R1-15	B01	34.58332	55.2	2
R1-15	B01	34.63435	55.24	2
R1-15	B01	34.68458	55.39	2
R1-15	B01	34.73406	55.46	2
R1-15	B01	34.78378	55.51	2
R1-15	B01	34.83406	55.65	2
R1-15	B01	34.88426	55.77	2
R1-15	B01	34.93439	55.67	2
R1-15	B01	34.98444	55.87	2
R1-15	B01	35.03441	56.09	2
R1-15	B01	35.08463	55.95	2
R1-15	B01	35.13448	56.09	2
R1-15	B01	35.18476	56.17	2
R1-15	B01	35.23528	56.27	2
R1-15	B01	35.28459	56.45	2
R1-15	B01	35.33521	56.4	2
R1-15	B01	35.38542	56.45	2
R1-15	B01	35.43502	56.62	2
R1-15	B01	35.48561	56.64	2
R1-15	B01	35.53573	56.74	2
R1-15	B01	35.58577	56.77	2
R1-15	B01	35.6358	57.02	2
R1-15	B01	35.686	56.9	2
R1-15	B01	35.73539	56.96	2
R1-15	B01	35.78611	57.09	2
R1-15	B01	35.8358	57.11	2
R1-15	B01	35.88574	57.27	2
R1-15	B01	35.93586	57.38	2
R1-15	B01	35.98619	57.25	2
R1-15	B01	36.03618	57.44	2
R1-15	B01	36.08653	57.61	2
R1-15	B01	36.13626	57.66	2
R1-15	B01	36.18628	57.72	2
R1-15	B01	36.23697	57.69	2
R1-15	B01	36.28649	57.85	2
R1-15	B01	36.33691	57.85	2
R1-15	B01	36.38705	57.96	2
R1-15	B01	36.43679	58	2
R1-15	B01	36.48752	58.21	2
R1-15	B01	36.53736	58.09	2
R1-15	B01	36.58817	58.12	2
R1-15	B01	36.63726	58.25	2
R1-15	B01	36.68769	58.25	2
R1-15	B01	36.7379	58.41	2
R1-15	B01	36.78793	58.53	2
R1-15	B01	36.83774	58.56	2
R1-15	B01	36.8877	58.62	2
R1-15	B01	36.93774	58.78	2
R1-15	B01	36.98849	58.84	2
R1-15	B01	37.03814	59	2
R1-15	B01	37.08786	58.94	2
R1-15	B01	37.13807	59.03	2
R1-15	B01	37.18839	59.06	2
R1-15	B01	37.23846	59.19	2
R1-15	B01	37.2883	59.17	2
R1-15	B01	37.33862	59.44	2
R1-15	B01	37.38863	59.37	2
R1-15	B01	37.43902	59.54	2
R1-15	B01	37.48889	59.48	2
R1-15	B01	37.53921	59.63	2
R1-15	B01	37.58918	59.69	2
R1-15	B01	37.63926	59.76	2
R1-15	B01	37.68927	59.89	2
R1-15	B01	37.73943	59.86	2
R1-15	B01	37.78941	59.98	2
R1-15	B01	37.83961	60.06	2
R1-15	B01	37.88929	60.13	2
R1-15	B01	37.93955	60.22	2
R1-15	B01	37.9899	60.14	2
R1-15	B01	38.04027	60.22	2
R1-15	B01	38.08979	60.25	2
R1-15	B01	38.14004	60.45	2
R1-15	B01	38.19046	60.54	2
R1-15	B01	38.23998	60.54	2
R1-15	B01	38.29076	60.61	2
R1-15	B01	38.34046	60.64	2
R1-15	B01	38.3906	60.91	2
R1-15	B01	38.44001	60.94	2
R1-15	B01	38.4907	60.94	2
R1-15	B01	38.54001	60.98	2
R1-15	B01	38.59105	61.21	2
R1-15	B01	38.64077	60.94	2
R1-15	B01	38.69104	61.18	2
R1-15	B01	38.74134	61.21	2
R1-15	B01	38.79147	61.32	2
R1-15	B01	38.84144	61.43	2
R1-15	B01	38.89157	61.35	2
R1-15	B01	38.94173	61.54	2
R1-15	B01	38.99157	61.7	2
R1-15	B01	39.04168	61.68	2
R1-15	B01	39.09209	61.63	2
R1-15	B01	39.14169	61.67	2
R1-15	B01	39.19176	61.77	2
R1-15	B01	39.2417	61.96	2
R1-15	B01	39.29286	61.95	2
R1-15	B01	39.34278	62.01	2
R1-15	B01	39.39258	62.17	2
R1-15	B01	39.44267	62.08	2
R1-15	B01	39.49205	62.17	2
R1-15	B01	39.54279	62.26	2
R1-15	B01	39.59283	62.42	2
R1-15	B01	39.64268	62.3	2
R1-15	B01	39.69246	62.33	2
R1-15	B01	39.74256	62.43	2
R1-15	B01	39.79293	62.64	2
R1-15	B01	39.84356	62.74	2
R1-15	B01	39.89357	62.64	2
R1-15	B01	39.94312	62.73	2
R1-15	B01	39.99369	62.96	2
R1-15	B01	40.0437	62.84	2
R1-15	B01	40.09393	62.93	2
R1-15	B01	40.14367	62.89	2
R1-15	B01	40.19424	63.24	2
R1-15	B01	40.24391	63.25	2
R1-15	B01	40.29384	63.33	2
R1-15	B01	40.34397	63.33	2
R1-15	B01	40.39363	63.3	2
R1-15	B01	40.4439	63.43	2
R1-15	B01	40.49397	63.47	2
R1-15	B01	40.54411	63.47	2
R1-15	B01	40.59344	63.46	2
R1-15	B01	40.64445	63.74	2
R1-15	B01	40.69455	63.59	2
R1-15	B01	40.74492	63.78	2
R1-15	B01	40.79442	63.81	2
R1-15	B01	40.84503	63.86	2
R1-15	B01	40.89463	63.75	2
R1-15	B01	40.94468	63.84	2
R1-15	B01	40.99512	64	2
R1-15	B01	41.04467	64.05	2
R1-15	B01	41.09498	64.05	2
R1-15	B01	41.14601	63.99	2
R1-15	B01	41.19545	64.25	2
R1-15	B01	41.24541	64.19	2
R1-15	B01	41.2957	64.28	2
R1-15	B01	41.34602	64.32	2
R1-15	B01	41.39577	64.53	2
R1-15	B01	41.44622	64.28	2
R1-15	B01	41.49582	64.5	2
R1-15	B01	41.54595	64.49	2
R1-15	B01	41.59572	64.56	2
R1-15	B01	41.64597	64.68	2
R1-15	B01	41.69567	64.9	2
R1-15	B01	41.74617	64.88	2
R1-15	B01	41.79652	64.76	2
R1-15	B01	41.84663	64.91	2
R1-15	B01	41.89718	64.85	2
R1-15	B01	41.94674	65.09	2
R1-15	B01	41.99684	65.13	2
R1-15	B01	42.04647	65.09	2
R1-15	B01	42.0966	65	2
R1-15	B01	42.14721	65.07	2
R1-15	B01	42.19664	64.94	2
R1-15	B01	42.24683	65.29	2
R1-15	B01	42.29701	65.29	2
R1-15	B01	42.34748	65.41	2
R1-15	B01	42.39769	65.26	2
R1-15	B01	42.44752	65.38	2
R1-15	B01	42.49748	65.51	2
R1-15	B01	42.5471	65.57	2
R1-15	B01	42.59798	65.75	2
R1-15	B01	42.64789	65.81	2
R1-15	B01	42.69839	65.69	2
R1-15	B01	42.74794	65.69	2
R1-15	B01	42.79812	65.72	2
R1-15	B01	42.84784	65.85	2
R1-15	B01	42.89863	65.79	2
R1-15	B01	42.94824	66.09	2
R1-15	B01	42.99829	66.04	2
R1-15	B01	43.04878	66.16	2
R1-15	B01	43.09909	66.1	2
R1-15	B01	43.14878	66.11	2
R1-15	B01	43.19854	66.06	2
R1-15	B01	43.24902	66.17	2
R1-15	B01	43.29947	66.38	2
R1-15	B01	43.34914	66.25	2
R1-15	B01	43.39922	66.47	2
R1-15	B01	43.44936	66.28	2
R1-15	B01	43.49908	66.45	2
R1-15	B01	43.54921	66.73	2
R1-15	B01	43.60022	66.57	2
R1-15	B01	43.64995	66.73	2
R1-15	B01	43.69953	66.61	2
R1-15	B01	43.74967	66.69	2
R1-15	B01	43.79956	66.7	2
R1-15	B01	43.85049	66.8	2
R1-15	B01	43.89993	66.8	2
R1-15	B01	43.94975	66.85	2
R1-15	B01	44.00031	66.99	2
R1-15	B01	44.05026	67.08	2
R1-15	B01	44.10016	67.08	2
R1-15	B01	44.15064	67.1	2
R1-15	B01	44.20042	67.05	2
R1-15	B01	44.25093	67.36	2
R1-15	B01	44.30111	67.23	2
R1-15	B01	44.35135	67.3	2
R1-15	B01	44.40094	67.3	2
R1-15	B01	44.45118	67.33	2
R1-15	B01	44.50105	67.42	2
R1-15	B01	44.55144	67.54	2
R1-15	B01	44.60175	67.64	2
R1-15	B01	44.65076	67.54	2
R1-15	B01	44.70139	67.66	2
R1-15	B01	44.75192	67.71	2
R1-15	B01	44.80238	67.73	2
R1-15	B01	44.85201	67.57	2
R1-15	B01	44.90161	67.7	2
R1-15	B01	44.9524	67.6	2
R1-15	B01	45.00172	67.83	2
R1-15	B01	45.05189	67.68	2
R1-15	B01	45.10201	67.86	2
R1-15	B01	45.15248	67.83	2
R1-15	B01	45.20301	67.73	2
R1-15	B01	45.25254	67.68	2
R1-15	B01	45.30208	68.01	2
R1-15	B01	45.35249	67.92	2
R1-15	B01	45.40213	67.93	2
R1-15	B01	45.45286	67.99	2
R1-15	B01	45.5026	67.82	2
R1-15	B01	45.55292	68.02	2
R1-15	B01	45.60314	67.99	2
R1-15	B01	45.65355	67.93	2
R1-15	E01	0.03192	18.08	1
R1-15	E01	0.08113	17.63	1
R1-15	E01	0.13152	18.01	1
R1-15	E01	0.18214	18.25	1
R1-15	E01	0.23141	17.87	1
R1-15	E01	0.28178	18.37	1
R1-15	E01	0.33194	17.98	1
R1-15	E01	0.38151	18.4	1
R1-15	E01	0.43244	18.52	1
R1-15	E01	0.4823	18.31	1
R1-15	E01	0.53172	18.28	1
R1-15	E01	0.58302	17.96	1
R1-15	E01	0.63217	18.02	1
R1-15	E01	0.68285	17.98	1
R1-15	E01	0.7328	17.92	1
R1-15	E01	0.78269	18.17	1
R1-15	E01	0.83337	17.89	1
R1-15	E01	0.88302	18.58	1
R1-15	E01	0.93248	17.99	1
R1-15	E01	0.98362	18.19	1
R1-15	E01	1.03297	17.89	1
R1-15	E01	1.08357	17.78	1
R1-15	E01	1.13367	18.17	1
R1-15	E01	1.18338	17.95	1
R1-15	E01	1.2337	18.26	1
R1-15	E01	1.28368	18.73	1
R1-15	E01	1.33379	18.89	1
R1-15	E01	1.3835	18.41	1
R1-15	E01	1.43434	18.26	1
R1-15	E01	1.48321	18.46	1
R1-15	E01	1.53374	18.16	1
R1-15	E01	1.58426	17.78	1
R1-15	E01	1.63428	18.87	1
R1-15	E01	1.6843	18.14	1
R1-15	E01	1.73477	18.29	1
R1-15	E01	1.78533	18.73	1
R1-15	E01	1.8345	18.31	1
R1-15	E01	1.88489	18.23	1
R1-15	E01	1.93487	18.14	1
R1-15	E01	1.98515	18.5	1
R1-15	E01	2.03459	18.16	1
R1-15	E01	2.0851	18.52	1
R1-15	E01	2.13526	18.23	1
R1-15	E01	2.18589	18.19	1
R1-15	E01	2.2349	18.4	1
R1-15	E01	2.28525	18.19	1
R1-15	E01	2.33546	18.08	1
R1-15	E01	2.38484	18.95	1
R1-15	E01	2.43557	18.31	1
R1-15	E01	2.48626	18.25	1
R1-15	E01	2.53582	18.5	1
R1-15	E01	2.58656	18.37	1
R1-15	E01	2.636	18.68	1
R1-15	E01	2.68617	18.19	1
R1-15	E01	2.73628	18.53	1
R1-15	E01	2.78639	18.01	1
R1-15	E01	2.83592	18.61	1
R1-15	E01	2.88625	18.7	1
R1-15	E01	2.93691	18.23	1
R1-15	E01	2.987	18.59	1
R1-15	E01	3.03757	18.47	1
R1-15	E01	3.08657	18.44	1
R1-15	E01	3.13641	17.93	1
R1-15	E01	3.18617	18.68	1
R1-15	E01	3.23805	18.67	1
R1-15	E01	3.28737	18.52	1
R1-15	E01	3.33733	18.25	1
R1-15	E01	3.38758	18.64	1
R1-15	E01	3.43769	18.46	1
R1-15	E01	3.48714	19.08	1
R1-15	E01	3.53778	18.67	1
R1-15	E01	3.58758	18.44	1
R1-15	E01	3.63765	18.55	1
R1-15	E01	3.68765	18.28	1
R1-15	E01	3.73791	18.35	1
R1-15	E01	3.78752	18.44	1
R1-15	E01	3.83781	18.4	1
R1-15	E01	3.88824	18.43	1
R1-15	E01	3.93806	18.65	1
R1-15	E01	3.98852	18.29	1
R1-15	E01	4.0383	18.93	1
R1-15	E01	4.08782	18.44	1
R1-15	E01	4.13881	18.59	1
R1-15	E01	4.18892	18.58	1
R1-15	E01	4.2386	18.46	1
R1-15	E01	4.28862	18.79	1
R1-15	E01	4.339	18.52	1
R1-15	E01	4.3891	18.5	1
R1-15	E01	4.4389	18.52	1
R1-15	E01	4.4896	18.7	1
R1-15	E01	4.5389	18.43	1
R1-15	E01	4.58979	18.76	1
R1-15	E01	4.63969	18.58	1
R1-15	E01	4.6894	18.79	1
R1-15	E01	4.73977	18.67	1
R1-15	E01	4.78989	18.5	1
R1-15	E01	4.83995	18.58	1
R1-15	E01	4.89048	18.52	1
R1-15	E01	4.94009	18.73	1
R1-15	E01	4.98987	18.83	1
R1-15	E01	5.04	18.77	1
R1-15	E01	5.09064	18.64	1
R1-15	E01	5.13999	18.67	1
R1-15	E01	5.1905	18.87	1
R1-15	E01	5.24271	18.9	1
R1-15	E01	5.29067	18.47	1
R1-15	E01	5.34045	19.11	1
R1-15	E01	5.39102	19.05	1
R1-15	E01	5.44036	19.11	1
R1-15	E01	5.49081	18.82	1
R1-15	E01	5.54145	18.79	1
R1-15	E01	5.59135	18.77	1
R1-15	E01	5.64099	18.89	1
R1-15	E01	5.69085	19.04	1
R1-15	E01	5.74137	18.71	1
R1-15	E01	5.79154	18.86	1
R1-15	E01	5.84212	19.02	1
R1-15	E01	5.89175	19.1	1
R1-15	E01	5.94168	18.79	1
R1-15	E01	5.99157	19.04	1
R1-15	E01	6.042	19.07	1
R1-15	E01	6.0923	18.8	1
R1-15	E01	6.14176	18.87	1
R1-15	E01	6.19242	19.04	1
R1-15	E01	6.24267	19.17	1
R1-15	E01	6.2927	18.92	1
R1-15	E01	6.34234	18.93	1
R1-15	E01	6.39286	19.31	1
R1-15	E01	6.44286	19.17	1
R1-15	E01	6.49245	19.01	1
R1-15	E01	6.54259	19.08	1
R1-15	E01	6.59335	19.23	1
R1-15	E01	6.64346	19.38	1
R1-15	E01	6.69313	19.5	1
R1-15	E01	6.74273	19.22	1
R1-15	E01	6.79303	19.13	1
R1-15	E01	6.8435	19.52	1
R1-15	E01	6.89366	19.16	1
R1-15	E01	6.94402	19.31	1
R1-15	E01	6.99359	19.22	1
R1-15	E01	7.04389	19.43	1
R1-15	E01	7.09532	19.46	1
R1-15	E01	7.14381	19.59	1
R1-15	E01	7.19464	19.88	1
R1-15	E01	7.24427	19.49	1
R1-15	E01	7.29395	19.52	1
R1-15	E01	7.34438	19.7	1
R1-15	E01	7.39434	19.43	1
R1-15	E01	7.44566	19.53	1
R1-15	E01	7.495	19.86	1
R1-15	E01	7.54477	19.55	1
R1-15	E01	7.59422	19.65	1
R1-15	E01	7.64484	19.79	1
R1-15	E01	7.69469	19.95	1
R1-15	E01	7.74527	19.55	1
R1-15	E01	7.7961	19.97	1
R1-15	E01	7.84474	19.85	1
R1-15	E01	7.89577	19.94	1
R1-15	E01	7.94589	20.07	1
R1-15	E01	7.9954	20.03	1
R1-15	E01	8.04566	20.07	1
R1-15	E01	8.09593	20.24	1
R1-15	E01	8.14625	20.03	1
R1-15	E01	8.19654	20.21	1
R1-15	E01	8.24607	20.46	1
R1-15	E01	8.29641	20.31	1
R1-15	E01	8.34635	20.33	1
R1-15	E01	8.39611	20.33	1
R1-15	E01	8.44617	20.31	1
R1-15	E01	8.4963	20.53	1
R1-15	E01	8.54655	20.43	1
R1-15	E01	8.59704	20.73	1
R1-15	E01	8.64634	20.64	1
R1-15	E01	8.69683	20.68	1
R1-15	E01	8.74841	20.98	1
R1-15	E01	8.79715	20.76	1
R1-15	E01	8.84744	20.92	1
R1-15	E01	8.89726	20.92	1
R1-15	E01	8.9473	20.89	1
R1-15	E01	8.99757	20.98	1
R1-15	E01	9.04795	21.21	1
R1-15	E01	9.09782	21.18	1
R1-15	E01	9.40004	21.61	2
R1-15	E01	9.45053	22.09	2
R1-15	E01	9.50045	21.78	2
R1-15	E01	9.54964	21.87	2
R1-15	E01	9.60049	22	2
R1-15	E01	9.64981	21.84	2
R1-15	E01	9.70015	22.06	2
R1-15	E01	9.75023	22.19	2
R1-15	E01	9.80036	22.31	2
R1-15	E01	9.84995	22.16	2
R1-15	E01	9.89969	22.42	2
R1-15	E01	9.95016	22.61	2
R1-15	E01	10.00076	22.45	2
R1-15	E01	10.05163	22.63	2
R1-15	E01	10.10061	22.43	2
R1-15	E01	10.15201	22.64	2
R1-15	E01	10.20048	22.76	2
R1-15	E01	10.25152	23	2
R1-15	E01	10.30144	23.08	2
R1-15	E01	10.35067	23.2	2
R1-15	E01	10.40139	23.48	2
R1-15	E01	10.45162	23.36	2
R1-15	E01	10.50149	23.38	2
R1-15	E01	10.55123	23.63	2
R1-15	E01	10.60189	23.6	2
R1-15	E01	10.65186	23.6	2
R1-15	E01	10.70234	23.88	2
R1-15	E01	10.75144	23.91	2
R1-15	E01	10.80227	24.21	2
R1-15	E01	10.85197	24.27	2
R1-15	E01	10.90176	24.12	2
R1-15	E01	10.95197	24.36	2
R1-15	E01	11.00273	24.45	2
R1-15	E01	11.05255	24.56	2
R1-15	E01	11.10299	24.68	2
R1-15	E01	11.15227	24.69	2
R1-15	E01	11.20212	25.04	2
R1-15	E01	11.25261	25.1	2
R1-15	E01	11.30237	25.17	2
R1-15	E01	11.35242	25.19	2
R1-15	E01	11.40284	25.43	2
R1-15	E01	11.45266	25.56	2
R1-15	E01	11.50312	25.81	2
R1-15	E01	11.5537	25.8	2
R1-15	E01	11.60385	25.93	2
R1-15	E01	11.65333	26.13	2
R1-15	E01	11.70303	26.17	2
R1-15	E01	11.75421	26.35	2
R1-15	E01	11.80373	26.46	2
R1-15	E01	11.85409	26.53	2
R1-15	E01	11.90397	26.68	2
R1-15	E01	11.95464	26.82	2
R1-15	E01	12.00401	26.95	2
R1-15	E01	12.05393	27.16	2
R1-15	E01	12.10314	27.19	2
R1-15	E01	12.1542	27.56	2
R1-15	E01	12.20478	27.5	2
R1-15	E01	12.25462	27.68	2
R1-15	E01	12.30398	27.89	2
R1-15	E01	12.35437	28.1	2
R1-15	E01	12.40479	28.19	2
R1-15	E01	12.45447	28.31	2
R1-15	E01	12.50534	28.58	2
R1-15	E01	12.55531	28.61	2
R1-15	E01	12.60571	28.94	2
R1-15	E01	12.65462	28.86	2
R1-15	E01	12.70543	29.37	2
R1-15	E01	12.7559	29.61	2
R1-15	E01	12.80616	29.76	2
R1-15	E01	12.85623	29.97	2
R1-15	E01	12.9058	29.91	2
R1-15	E01	12.95585	30.12	2
R1-15	E01	13.0057	30.35	2
R1-15	E01	13.05514	30.46	2
R1-15	E01	13.10524	30.54	2
R1-15	E01	13.15654	30.78	2
R1-15	E01	13.20583	31.08	2
R1-15	E01	13.25595	31.2	2
R1-15	E01	13.30718	31.27	2
R1-15	E01	13.35675	31.35	2
R1-15	E01	13.40666	31.6	2
R1-15	E01	13.4564	31.74	2
R1-15	E01	13.50684	31.89	2
R1-15	E01	13.55677	32.11	2
R1-15	E01	13.60668	32.15	2
R1-15	E01	13.65645	32.53	2
R1-15	E01	13.70751	32.56	2
R1-15	E01	13.75701	32.71	2
R1-15	E01	13.80746	33.04	2
R1-15	E01	13.8568	33.1	2
R1-15	E01	13.90739	33.19	2
R1-15	E01	13.95751	33.46	2
R1-15	E01	14.00813	33.53	2
R1-15	E01	14.05816	33.59	2
R1-15	E01	14.1078	33.81	2
R1-15	E01	14.15731	33.95	2
R1-15	E01	14.20881	34.1	2
R1-15	E01	14.25794	34.25	2
R1-15	E01	14.30867	34.2	2
R1-15	E01	14.35779	34.61	2
R1-15	E01	14.40883	34.5	2
R1-15	E01	14.459	34.59	2
R1-15	E01	14.5088	34.86	2
R1-15	E01	14.55898	34.98	2
R1-15	E01	14.60876	35.07	2
R1-15	E01	14.65896	35.24	2
R1-15	E01	14.70879	35.3	2
R1-15	E01	14.75963	35.34	2
R1-15	E01	14.80911	35.56	2
R1-15	E01	14.85907	35.56	2
R1-15	E01	14.90946	35.8	2
R1-15	E01	14.95894	35.88	2
R1-15	E01	15.00963	36.04	2
R1-15	E01	15.05962	36.15	2
R1-15	E01	15.1097	36.21	2
R1-15	E01	15.15983	36.27	2
R1-15	E01	15.20949	36.48	2
R1-15	E01	15.25962	36.42	2
R1-15	E01	15.30948	36.6	2
R1-15	E01	15.36051	36.73	2
R1-15	E01	15.41005	36.75	2
R1-15	E01	15.46025	36.82	2
R1-15	E01	15.51061	36.93	2
R1-15	E01	15.56041	37.03	2
R1-15	E01	15.61123	37.05	2
R1-15	E01	15.66082	36.94	2
R1-15	E01	15.71059	37.25	2
R1-15	E01	15.76036	37.4	2
R1-15	E01	15.81089	37.25	2
R1-15	E01	15.86074	37.42	2
R1-15	E01	15.91065	37.51	2
R1-15	E01	15.96087	37.69	2
R1-15	E01	16.01111	37.7	2
R1-15	E01	16.06129	37.72	2
R1-15	E01	16.11111	37.88	2
R1-15	E01	16.16153	37.78	2
R1-15	E01	16.2121	37.85	2
R1-15	E01	16.26169	37.9	2
R1-15	E01	16.3123	37.93	2
R1-15	E01	16.36132	37.99	2
R1-15	E01	16.41171	38.06	2
R1-15	E01	16.46164	38.21	2
R1-15	E01	16.51178	38.24	2
R1-15	E01	16.5619	38.24	2
R1-15	E01	16.61234	38.21	2
R1-15	E01	16.66251	38.3	2
R1-15	E01	16.71339	38.57	2
R1-15	E01	16.76276	38.47	2
R1-15	E01	16.81268	38.6	2
R1-15	E01	16.86241	38.59	2
R1-15	E01	16.9126	38.56	2
R1-15	E01	16.96317	38.72	2
R1-15	E01	17.01304	38.69	2
R1-15	E01	17.06284	38.72	2
R1-15	E01	17.11382	38.84	2
R1-15	E01	17.16277	38.82	2
R1-15	E01	17.21284	38.76	2
R1-15	E01	17.26387	38.78	2
R1-15	E01	17.31311	38.9	2
R1-15	E01	17.36365	38.88	2
R1-15	E01	17.41333	38.97	2
R1-15	E01	17.46344	39.08	2
R1-15	E01	17.51373	39.03	2
R1-15	E01	17.56325	39.06	2
R1-15	E01	17.61427	39.32	2
R1-15	E01	17.66405	39.2	2
R1-15	E01	17.71336	39.23	2
R1-15	E01	17.76425	39.27	2
R1-15	E01	17.81404	39.41	2
R1-15	E01	17.86451	39.35	2
R1-15	E01	17.91432	39.45	2
R1-15	E01	17.96442	39.54	2
R1-15	E01	18.01548	39.47	2
R1-15	E01	18.06474	39.48	2
R1-15	E01	18.11501	39.6	2
R1-15	E01	18.16459	39.54	2
R1-15	E01	18.21545	39.6	2
R1-15	E01	18.26529	39.74	2
R1-15	E01	18.31528	39.84	2
R1-15	E01	18.36521	39.74	2
R1-15	E01	18.41617	39.84	2
R1-15	E01	18.46599	39.87	2
R1-15	E01	18.51549	39.92	2
R1-15	E01	18.56553	39.98	2
R1-15	E01	18.61583	40.13	2
R1-15	E01	18.6658	40.1	2
R1-15	E01	18.71637	40.08	2
R1-15	E01	18.76576	40.16	2
R1-15	E01	18.81717	40.16	2
R1-15	E01	18.86652	40.22	2
R1-15	E01	18.91644	40.29	2
R1-15	E01	18.96746	40.26	2
R1-15	E01	19.01629	40.53	2
R1-15	E01	19.06688	40.37	2
R1-15	E01	19.11729	40.44	2
R1-15	E01	19.16657	40.59	2
R1-15	E01	19.21676	40.51	2
R1-15	E01	19.26752	40.63	2
R1-15	E01	19.31708	40.57	2
R1-15	E01	19.36729	40.71	2
R1-15	E01	19.41768	40.77	2
R1-15	E01	19.46751	40.75	2
R1-15	E01	19.51755	40.98	2
R1-15	E01	19.56757	40.83	2
R1-15	E01	19.61734	40.87	2
R1-15	E01	19.66864	40.95	2
R1-15	E01	19.71824	40.98	2
R1-15	E01	19.76745	41.08	2
R1-15	E01	19.81835	41.14	2
R1-15	E01	19.86852	41.23	2
R1-15	E01	19.91836	41.28	2
R1-15	E01	19.96906	41.28	2
R1-15	E01	20.01805	41.26	2
R1-15	E01	20.0691	41.37	2
R1-15	E01	20.11855	41.43	2
R1-15	E01	20.16844	41.52	2
R1-15	E01	20.21866	41.55	2
R1-15	E01	20.26877	41.73	2
R1-15	E01	20.31917	41.73	2
R1-15	E01	20.36946	41.67	2
R1-15	E01	20.42011	41.88	2
R1-15	E01	20.47059	41.79	2
R1-15	E01	20.51926	41.85	2
R1-15	E01	20.56918	41.91	2
R1-15	E01	20.61987	41.98	2
R1-15	E01	20.6694	42.04	2
R1-15	E01	20.71983	42.07	2
R1-15	E01	20.76983	42.17	2
R1-15	E01	20.81978	42.19	2
R1-15	E01	20.86982	42.22	2
R1-15	E01	20.91998	42.25	2
R1-15	E01	20.96968	42.28	2
R1-15	E01	21.01998	42.29	2
R1-15	E01	21.06983	42.46	2
R1-15	E01	21.12161	42.46	2
R1-15	E01	21.1704	42.56	2
R1-15	E01	21.22076	42.62	2
R1-15	E01	21.27104	42.62	2
R1-15	E01	21.32014	42.53	2
R1-15	E01	21.37069	42.73	2
R1-15	E01	21.42137	42.82	2
R1-15	E01	21.47161	42.76	2
R1-15	E01	21.5211	42.82	2
R1-15	E01	21.5715	42.85	2
R1-15	E01	21.62126	42.97	2
R1-15	E01	21.6715	43.04	2
R1-15	E01	21.72201	43	2
R1-15	E01	21.77156	43.07	2
R1-15	E01	21.82162	43.04	2
R1-15	E01	21.8724	43.13	2
R1-15	E01	21.92187	43.18	2
R1-15	E01	21.97265	43.18	2
R1-15	E01	22.02207	43.34	2
R1-15	E01	22.07216	43.36	2
R1-15	E01	22.12271	43.4	2
R1-15	E01	22.17279	43.42	2
R1-15	E01	22.2221	43.54	2
R1-15	E01	22.27262	43.58	2
R1-15	E01	22.32282	43.69	2
R1-15	E01	22.37298	43.67	2
R1-15	E01	22.4218	43.75	2
R1-15	E01	22.47305	43.79	2
R1-15	E01	22.52346	43.76	2
R1-15	E01	22.57292	43.73	2
R1-15	E01	22.62292	43.88	2
R1-15	E01	22.67296	43.92	2
R1-15	E01	22.72371	44.1	2
R1-15	E01	22.77373	43.95	2
R1-15	E01	22.82396	44.07	2
R1-15	E01	22.87339	44.18	2
R1-15	E01	22.9239	44.18	2
R1-15	E01	22.9738	44.16	2
R1-15	E01	23.02358	44.21	2
R1-15	E01	23.0738	44.31	2
R1-15	E01	23.12416	44.31	2
R1-15	E01	23.17429	44.43	2
R1-15	E01	23.22364	44.54	2
R1-15	E01	23.27407	44.42	2
R1-15	E01	23.32479	44.48	2
R1-15	E01	23.37456	44.57	2
R1-15	E01	23.42438	44.57	2
R1-15	E01	23.47519	44.69	2
R1-15	E01	23.52432	44.76	2
R1-15	E01	23.57489	44.75	2
R1-15	E01	23.6256	44.81	2
R1-15	E01	23.67421	44.79	2
R1-15	E01	23.72534	44.88	2
R1-15	E01	23.77499	44.93	2
R1-15	E01	23.82467	44.99	2
R1-15	E01	23.87559	45.09	2
R1-15	E01	23.92516	44.97	2
R1-15	E01	23.97577	45.12	2
R1-15	E01	24.02577	45.12	2
R1-15	E01	24.07501	45.23	2
R1-15	E01	24.12654	45.24	2
R1-15	E01	24.17585	45.36	2
R1-15	E01	24.22645	45.27	2
R1-15	E01	24.27582	45.39	2
R1-15	E01	24.32673	45.43	2
R1-15	E01	24.37601	45.43	2
R1-15	E01	24.42592	45.57	2
R1-15	E01	24.47616	45.55	2
R1-15	E01	24.52641	45.58	2
R1-15	E01	24.57629	45.58	2
R1-15	E01	24.62651	45.63	2
R1-15	E01	24.6769	45.67	2
R1-15	E01	24.72708	45.73	2
R1-15	E01	24.77662	45.79	2
R1-15	E01	24.82803	45.81	2
R1-15	E01	24.87739	45.91	2
R1-15	E01	24.92715	45.91	2
R1-15	E01	24.97757	45.94	2
R1-15	E01	25.02783	45.99	2
R1-15	E01	25.07726	46.03	2
R1-15	E01	25.12794	46.03	2
R1-15	E01	25.17779	46.21	2
R1-15	E01	25.22819	46.11	2
R1-15	E01	25.27802	46.18	2
R1-15	E01	25.32772	46.35	2
R1-15	E01	25.37795	46.32	2
R1-15	E01	25.42764	46.44	2
R1-15	E01	25.47859	46.44	2
R1-15	E01	25.52855	46.5	2
R1-15	E01	25.5781	46.48	2
R1-15	E01	25.62775	46.56	2
R1-15	E01	25.67871	46.59	2
R1-15	E01	25.729	46.75	2
R1-15	E01	25.77837	46.8	2
R1-15	E01	25.82915	46.71	2
R1-15	E01	25.87891	46.83	2
R1-15	E01	25.92936	46.81	2
R1-15	E01	25.97964	46.9	2
R1-15	E01	26.02924	46.98	2
R1-15	E01	26.07852	47.02	2
R1-15	E01	26.12882	47.02	2
R1-15	E01	26.17911	47.12	2
R1-15	E01	26.22911	47.09	2
R1-15	E01	26.27918	47.29	2
R1-15	E01	26.32946	47.38	2
R1-15	E01	26.37955	47.3	2
R1-15	E01	26.43021	47.41	2
R1-15	E01	26.48035	47.38	2
R1-15	E01	26.52974	47.41	2
R1-15	E01	26.58083	47.59	2
R1-15	E01	26.6303	47.54	2
R1-15	E01	26.68009	47.6	2
R1-15	E01	26.73083	47.6	2
R1-15	E01	26.78066	47.69	2
R1-15	E01	26.83109	47.72	2
R1-15	E01	26.88055	47.77	2
R1-15	E01	26.93105	47.8	2
R1-15	E01	26.98054	47.93	2
R1-15	E01	27.03155	47.86	2
R1-15	E01	27.08076	47.89	2
R1-15	E01	27.13112	48.02	2
R1-15	E01	27.18092	48.14	2
R1-15	E01	27.23184	48.17	2
R1-15	E01	27.28117	48.23	2
R1-15	E01	27.33169	48.19	2
R1-15	E01	27.3826	48.26	2
R1-15	E01	27.43152	48.44	2
R1-15	E01	27.48159	48.38	2
R1-15	E01	27.53108	48.58	2
R1-15	E01	27.58194	48.56	2
R1-15	E01	27.63218	48.64	2
R1-15	E01	27.68221	48.71	2
R1-15	E01	27.73137	48.7	2
R1-15	E01	27.78229	48.74	2
R1-15	E01	27.8326	48.71	2
R1-15	E01	27.88263	48.8	2
R1-15	E01	27.93241	48.78	2
R1-15	E01	27.98266	48.86	2
R1-15	E01	28.03241	48.99	2
R1-15	E01	28.08288	49.16	2
R1-15	E01	28.13334	49.25	2
R1-15	E01	28.18247	49.16	2
R1-15	E01	28.23352	49.31	2
R1-15	E01	28.28275	49.29	2
R1-15	E01	28.33297	49.32	2
R1-15	E01	28.38346	49.34	2
R1-15	E01	28.43353	49.46	2
R1-15	E01	28.48329	49.59	2
R1-15	E01	28.53398	49.56	2
R1-15	E01	28.5834	49.62	2
R1-15	E01	28.63388	49.62	2
R1-15	E01	28.68335	49.62	2
R1-15	E01	28.73374	49.71	2
R1-15	E01	28.78476	49.86	2
R1-15	E01	28.83434	49.83	2
R1-15	E01	28.88382	49.89	2
R1-15	E01	28.9345	49.94	2
R1-15	E01	28.98437	50.1	2
R1-15	E01	29.03475	50.1	2
R1-15	E01	29.08395	50.06	2
R1-15	E01	29.13487	50.1	2
R1-15	E01	29.18512	50.27	2
R1-15	E01	29.23473	50.16	2
R1-15	E01	29.28489	50.28	2
R1-15	E01	29.33477	50.41	2
R1-15	E01	29.38491	50.46	2
R1-15	E01	29.43642	50.44	2
R1-15	E01	29.48613	50.64	2
R1-15	E01	29.53541	50.61	2
R1-15	E01	29.58524	50.47	2
R1-15	E01	29.63661	50.68	2
R1-15	E01	29.68549	50.68	2
R1-15	E01	29.73605	50.83	2
R1-15	E01	29.78508	50.89	2
R1-15	E01	29.83568	51.15	2
R1-15	E01	29.88575	51.16	2
R1-15	E01	29.93677	51.07	2
R1-15	E01	29.98605	51.1	2
R1-15	E01	30.03629	51.31	2
R1-15	E01	30.08701	51.3	2
R1-15	E01	30.13597	51.34	2
R1-15	E01	30.18789	51.46	2
R1-15	E01	30.2363	51.57	2
R1-15	E01	30.28728	51.64	2
R1-15	E01	30.33705	51.7	2
R1-15	E01	30.38693	51.78	2
R1-15	E01	30.43736	51.76	2
R1-15	E01	30.48798	51.82	2
R1-15	E01	30.53755	51.91	2
R1-15	E01	30.58735	52.12	2
R1-15	E01	30.63677	52.12	2
R1-15	E01	30.68811	52.09	2
R1-15	E01	30.73806	52.24	2
R1-15	E01	30.78734	52.27	2
R1-15	E01	30.83724	52.37	2
R1-15	E01	30.88778	52.46	2
R1-15	E01	30.93793	52.55	2
R1-15	E01	30.98726	52.63	2
R1-15	E01	31.03778	52.61	2
R1-15	E01	31.08764	52.69	2
R1-15	E01	31.13821	52.73	2
R1-15	E01	31.18837	52.87	2
R1-15	E01	31.23874	52.97	2
R1-15	E01	31.28822	53.02	2
R1-15	E01	31.33868	53.08	2
R1-15	E01	31.38926	53.2	2
R1-15	E01	31.4388	53.3	2
R1-15	E01	31.4887	53.26	2
R1-15	E01	31.53876	53.33	2
R1-15	E01	31.58821	53.41	2
R1-15	E01	31.63867	53.62	2
R1-15	E01	31.68922	53.73	2
R1-15	E01	31.73983	53.76	2
R1-15	E01	31.7893	53.78	2
R1-15	E01	31.83921	53.94	2
R1-15	E01	31.88877	54.03	2
R1-15	E01	31.93964	54.06	2
R1-15	E01	31.9894	54.21	2
R1-15	E01	32.03986	54.29	2
R1-15	E01	32.0899	54.39	2
R1-15	E01	32.13973	54.45	2
R1-15	E01	32.19012	54.72	2
R1-15	E01	32.24	54.69	2
R1-15	E01	32.29044	54.74	2
R1-15	E01	32.34019	54.95	2
R1-15	E01	32.39006	55.11	2
R1-15	E01	32.44016	55.14	2
R1-15	E01	32.49081	55.2	2
R1-15	E01	32.54021	55.45	2
R1-15	E01	32.59053	55.51	2
R1-15	E01	32.64109	55.53	2
R1-15	E01	32.69038	55.66	2
R1-15	E01	32.74086	55.68	2
R1-15	E01	32.79152	55.74	2
R1-15	E01	32.84109	55.9	2
R1-15	E01	32.89119	55.98	2
R1-15	E01	32.94128	56.04	2
R1-15	E01	32.99081	56.19	2
R1-15	E01	33.04125	56.37	2
R1-15	E01	33.09082	56.35	2
R1-15	E01	33.14082	56.43	2
R1-15	E01	33.19237	56.41	2
R1-15	E01	33.24136	56.58	2
R1-15	E01	33.29192	56.73	2
R1-15	E01	33.34205	56.83	2
R1-15	E01	33.39249	56.76	2
R1-15	E01	33.44325	56.85	2
R1-15	E01	33.49257	57.19	2
R1-15	E01	33.54337	57.11	2
R1-15	E01	33.59228	57.19	2
R1-15	E01	33.6426	57.41	2
R1-15	E01	33.69264	57.5	2
R1-15	E01	33.74241	57.56	2
R1-15	E01	33.79285	57.64	2
R1-15	E01	33.84308	57.79	2
R1-15	E01	33.89338	57.71	2
R1-15	E01	33.94305	57.86	2
R1-15	E01	33.9933	57.94	2
R1-15	E01	34.04285	58.01	2
R1-15	E01	34.09312	58.24	2
R1-15	E01	34.14331	58.19	2
R1-15	E01	34.19303	58.33	2
R1-15	E01	34.24353	58.49	2
R1-15	E01	34.29504	58.69	2
R1-15	E01	34.34362	58.58	2
R1-15	E01	34.39338	58.71	2
R1-15	E01	34.44424	58.91	2
R1-15	E01	34.49385	58.98	2
R1-15	E01	34.54448	59.03	2
R1-15	E01	34.59386	59.19	2
R1-15	E01	34.64476	59.16	2
R1-15	E01	34.69459	59.33	2
R1-15	E01	34.74474	59.37	2
R1-15	E01	34.79411	59.42	2
R1-15	E01	34.84476	59.67	2
R1-15	E01	34.89474	59.78	2
R1-15	E01	34.94439	59.69	2
R1-15	E01	34.99453	59.88	2
R1-15	E01	35.04463	59.96	2
R1-15	E01	35.09513	60	2
R1-15	E01	35.14472	60.06	2
R1-15	E01	35.1953	60.27	2
R1-15	E01	35.24557	60.23	2
R1-15	E01	35.29492	60.29	2
R1-15	E01	35.3457	60.49	2
R1-15	E01	35.39608	60.57	2
R1-15	E01	35.44571	60.63	2
R1-15	E01	35.49604	60.75	2
R1-15	E01	35.54574	60.85	2
R1-15	E01	35.59627	60.79	2
R1-15	E01	35.64651	60.96	2
R1-15	E01	35.69596	61.05	2
R1-15	E01	35.74574	61.14	2
R1-15	E01	35.7967	61.26	2
R1-15	E01	35.84607	61.23	2
R1-15	E01	35.89616	61.39	2
R1-15	E01	35.94619	61.44	2
R1-15	E01	35.99646	61.51	2
R1-15	E01	36.04631	61.57	2
R1-15	E01	36.09703	61.69	2
R1-15	E01	36.14657	61.96	2
R1-15	E01	36.19682	61.87	2
R1-15	E01	36.24752	61.93	2
R1-15	E01	36.29683	62.01	2
R1-15	E01	36.34742	62.12	2
R1-15	E01	36.39736	62.14	2
R1-15	E01	36.44735	62.2	2
R1-15	E01	36.49798	62.39	2
R1-15	E01	36.54789	62.44	2
R1-15	E01	36.59872	62.44	2
R1-15	E01	36.6478	62.42	2
R1-15	E01	36.69812	62.51	2
R1-15	E01	36.74825	62.66	2
R1-15	E01	36.79859	62.63	2
R1-15	E01	36.84829	63.02	2
R1-15	E01	36.89826	62.92	2
R1-15	E01	36.94823	62.93	2
R1-15	E01	36.99852	63.25	2
R1-15	E01	37.04849	63.29	2
R1-15	E01	37.09832	63.22	2
R1-15	E01	37.14858	63.37	2
R1-15	E01	37.19845	63.34	2
R1-15	E01	37.24914	63.58	2
R1-15	E01	37.29863	63.52	2
R1-15	E01	37.34881	63.58	2
R1-15	E01	37.39887	63.71	2
R1-15	E01	37.44962	63.71	2
R1-15	E01	37.49909	63.8	2
R1-15	E01	37.54985	63.86	2
R1-15	E01	37.59972	63.93	2
R1-15	E01	37.64971	64.19	2
R1-15	E01	37.70012	64.02	2
R1-15	E01	37.74965	64.22	2
R1-15	E01	37.7999	64.23	2
R1-15	E01	37.84995	64.29	2
R1-15	E01	37.89971	64.5	2
R1-15	E01	37.94999	64.47	2
R1-15	E01	38.00064	64.4	2
R1-15	E01	38.05056	64.55	2
R1-15	E01	38.09993	64.67	2
R1-15	E01	38.15038	64.71	2
R1-15	E01	38.20092	64.7	2
R1-15	E01	38.25049	64.74	2
R1-15	E01	38.30124	64.92	2
R1-15	E01	38.35114	64.98	2
R1-15	E01	38.40095	64.97	2
R1-15	E01	38.45024	65.01	2
R1-15	E01	38.50258	65.12	2
R1-15	E01	38.55032	65.22	2
R1-15	E01	38.60156	65.28	2
R1-15	E01	38.65151	65.34	2
R1-15	E01	38.70179	65.46	2
R1-15	E01	38.7526	65.49	2
R1-15	E01	38.80184	65.44	2
R1-15	E01	38.85162	65.53	2
R1-15	E01	38.90222	65.59	2
R1-15	E01	38.95258	65.77	2
R1-15	E01	39.00241	65.8	2
R1-15	E01	39.05206	65.83	2
R1-15	E01	39.10249	66.01	2
R1-15	E01	39.15262	65.97	2
R1-15	E01	39.20263	66.04	2
R1-15	E01	39.25236	66.06	2
R1-15	E01	39.30375	66.07	2
R1-15	E01	39.35372	66.28	2
R1-15	E01	39.4029	66.28	2
R1-15	E01	39.45325	66.19	2
R1-15	E01	39.50261	66.51	2
R1-15	E01	39.55342	66.4	2
R1-15	E01	39.60351	66.52	2
R1-15	E01	39.65298	66.46	2
R1-15	E01	39.70296	66.66	2
R1-15	E01	39.75273	66.7	2
R1-15	E01	39.80309	66.72	2
R1-15	E01	39.85389	66.82	2
R1-15	E01	39.90393	66.84	2
R1-15	E01	39.95348	66.84	2
R1-15	E01	40.00433	66.88	2
R1-15	E01	40.05376	66.99	2
R1-15	E01	40.10463	67.03	2
R1-15	E01	40.1538	67.22	2
R1-15	E01	40.20465	67.24	2
R1-15	E01	40.2544	67.28	2
R1-15	E01	40.30419	67.18	2
R1-15	E01	40.35464	67.24	2
R1-15	E01	40.40415	67.45	2
R1-15	E01	40.45452	67.39	2
R1-15	E01	40.50406	67.61	2
R1-15	E01	40.55442	67.54	2
R1-15	E01	40.60398	67.67	2
R1-15	E01	40.65455	67.67	2
R1-15	E01	40.70571	67.76	2
R1-15	E01	40.75556	67.78	2
R1-15	E01	40.80482	68	2
R1-15	E01	40.85569	67.97	2
R1-15	E01	40.90493	67.96	2
R1-15	E01	40.95518	68.08	2
R1-15	E01	41.00545	68.05	2
R1-15	E01	41.05514	68.06	2
R1-15	E01	41.10517	68.17	2
R1-15	E01	41.15649	68.26	2
R1-15	E01	41.20589	68.38	2
R1-15	E01	41.25578	68.23	2
R1-15	E01	41.30598	68.2	2
R1-15	E01	41.35645	68.27	2
R1-15	E01	41.4063	68.44	2
R1-15	E01	41.45668	68.42	2
R1-15	E01	41.50634	68.53	2
R1-15	E01	41.55638	68.53	2
R1-15	E01	41.6063	68.7	2
R1-15	E01	41.65652	68.73	2
R1-15	E01	41.70675	68.78	2
R1-15	E01	41.75694	68.75	2
R1-15	E01	41.80733	68.82	2
R1-15	E01	41.85764	68.78	2
R1-15	E01	41.90773	68.91	2
R1-15	E01	41.95775	68.9	2
R1-15	E01	42.00748	69.06	2
R1-15	E01	42.05722	69.12	2
R1-15	E01	42.10682	69.09	2
R1-15	E01	42.15777	69.24	2
R1-15	E01	42.20737	69.12	2
R1-15	E01	42.25735	69.21	2
R1-15	E01	42.30705	69.29	2
R1-15	E01	42.35776	69.32	2
R1-15	E01	42.40835	69.26	2
R1-15	E01	42.45778	69.39	2
R1-15	E01	42.50822	69.53	2
R1-15	E01	42.55755	69.36	2
R1-15	E01	42.60878	69.48	2
R1-15	E01	42.65804	69.71	2
R1-15	E01	42.70888	69.54	2
R1-15	E01	42.75821	69.77	2
R1-15	E01	42.8086	69.74	2
R1-15	E01	42.85841	69.81	2
R1-15	E01	42.90906	69.81	2
R1-15	E01	42.95878	69.84	2
R1-15	E01	43.00867	69.96	2
R1-15	E01	43.05927	69.95	2
R1-15	E01	43.10967	69.92	2
R1-15	E01	43.15914	69.93	2
R1-15	E01	43.20901	70.05	2
R1-15	E01	43.2593	70.11	2
R1-15	E01	43.31034	69.98	2
R1-15	E01	43.35958	70.2	2
R1-15	E01	43.40955	70.2	2
R1-15	E01	43.45982	70.29	2
R1-15	E01	43.50939	70.31	2
R1-15	E01	43.55958	70.39	2
R1-15	E01	43.61089	70.41	2
R1-15	E01	43.66019	70.63	2
R1-15	E01	43.70986	70.5	2
R1-15	E01	43.76039	70.56	2
R1-15	E01	43.81028	70.63	2
R1-15	E01	43.86116	70.51	2
R1-15	E01	43.91007	70.74	2
R1-15	E01	43.96023	70.89	2
R1-15	E01	44.0109	70.89	2
R1-15	E01	44.06081	70.96	2
R1-15	E01	44.11086	71.17	2
R1-15	E01	44.16122	70.99	2
R1-15	E01	44.21091	71.04	2
R1-15	E01	44.26101	71.29	2
R1-15	E01	44.31189	71.19	2
R1-15	E01	44.36168	71.34	2
R1-15	E01	44.41168	71.28	2
R1-15	E01	44.46209	71.13	2
R1-15	E01	44.51157	71.23	2
R1-15	E01	44.56144	71.31	2
R1-15	E01	44.61231	71.37	2
R1-15	E01	44.66127	71.32	2
R1-15	E01	44.71168	71.44	2
R1-15	E01	44.76265	71.41	2
R1-15	E01	44.813	71.5	2
R1-15	E01	44.86301	71.53	2
R1-15	E01	44.91223	71.58	2
R1-15	E01	44.9629	71.65	2
R1-15	E01	45.01266	71.62	2
R1-15	E01	45.06263	71.59	2
R1-15	E01	45.11248	71.59	2
R1-15	E01	45.16358	71.64	2
R1-15	E01	45.21337	71.71	2
R1-15	E01	45.26327	71.71	2
R1-15	E01	45.31234	71.71	2
R1-15	E01	45.36304	71.88	2
R1-15	E01	45.41244	71.62	2
R1-15	E01	45.46338	71.65	2
R1-15	E01	45.51348	71.67	2
R1-15	E01	45.56342	71.86	2
R1-15	E01	45.61421	71.74	2
R1-15	E01	45.66394	71.61	2
