# Supplementary material for: Natural genetic variation impacts expression levels of coding, non-coding, and antisense transcripts in fission yeast
Source: Mol Syst Biol. 2014 Nov 28;10(11):764. doi: 10.15252/msb.20145123 (PMC4299605; doi:10.15252/msb.20145123)
Supplement: Supplementary file 2 — Supplementary Dataset S1 [file msb0010-0764-sd2.zip › Dataset S1/datasetS1/R1-16_std_raw.txt]

Strain	well	time	measure	interval
R1-16	B04	0.01911	17.85	1
R1-16	B04	0.06902	17.81	1
R1-16	B04	0.11878	17.96	1
R1-16	B04	0.16914	17.89	1
R1-16	B04	0.21921	17.91	1
R1-16	B04	0.26905	18.09	1
R1-16	B04	0.31902	18.01	1
R1-16	B04	0.369	17.91	1
R1-16	B04	0.41877	17.94	1
R1-16	B04	0.46908	17.98	1
R1-16	B04	0.51926	18.02	1
R1-16	B04	0.56895	17.95	1
R1-16	B04	0.61897	17.89	1
R1-16	B04	0.66888	17.94	1
R1-16	B04	0.71889	17.95	1
R1-16	B04	0.76907	17.84	1
R1-16	B04	0.81904	17.92	1
R1-16	B04	0.86886	17.84	1
R1-16	B04	0.919	17.92	1
R1-16	B04	0.96898	17.89	1
R1-16	B04	1.01903	18.11	1
R1-16	B04	1.06946	17.98	1
R1-16	B04	1.119	18.05	1
R1-16	B04	1.16922	18.06	1
R1-16	B04	1.21895	18.04	1
R1-16	B04	1.26904	18.21	1
R1-16	B04	1.31924	18.09	1
R1-16	B04	1.36905	18.22	1
R1-16	B04	1.41906	18.04	1
R1-16	B04	1.46925	18.14	1
R1-16	B04	1.51919	18.21	1
R1-16	B04	1.56915	18.25	1
R1-16	B04	1.61925	18.19	1
R1-16	B04	1.66888	18.28	1
R1-16	B04	1.71933	18.28	1
R1-16	B04	1.76921	18.14	1
R1-16	B04	1.81939	18.32	1
R1-16	B04	1.86918	18.35	1
R1-16	B04	1.91908	18.28	1
R1-16	B04	1.96913	18.31	1
R1-16	B04	2.01929	18.39	1
R1-16	B04	2.06926	18.58	1
R1-16	B04	2.11915	18.42	1
R1-16	B04	2.16953	18.57	1
R1-16	B04	2.21936	18.54	1
R1-16	B04	2.26933	18.74	1
R1-16	B04	2.31933	18.55	1
R1-16	B04	2.36918	18.65	1
R1-16	B04	2.41916	18.62	1
R1-16	B04	2.46942	18.75	1
R1-16	B04	2.51919	18.7	1
R1-16	B04	2.56918	18.61	1
R1-16	B04	2.61932	18.77	1
R1-16	B04	2.66949	18.67	1
R1-16	B04	2.71955	18.88	1
R1-16	B04	2.76961	18.95	1
R1-16	B04	2.81927	19.07	1
R1-16	B04	2.86923	18.95	1
R1-16	B04	2.91937	18.84	1
R1-16	B04	2.96934	18.81	1
R1-16	B04	3.01953	18.81	1
R1-16	B04	3.06938	19.13	1
R1-16	B04	3.11928	19.03	1
R1-16	B04	3.16941	19.08	1
R1-16	B04	3.21957	18.93	1
R1-16	B04	3.26967	19.14	1
R1-16	B04	3.31954	19.23	1
R1-16	B04	3.36944	19.27	1
R1-16	B04	3.41964	19.36	1
R1-16	B04	3.46947	19.24	1
R1-16	B04	3.51988	19.26	1
R1-16	B04	3.56954	19.37	1
R1-16	B04	3.61935	19.46	1
R1-16	B04	3.66956	19.5	1
R1-16	B04	3.71943	19.46	1
R1-16	B04	3.7696	19.41	1
R1-16	B04	3.81947	19.44	1
R1-16	B04	3.86963	19.33	1
R1-16	B04	3.91951	19.46	1
R1-16	B04	3.96946	19.59	1
R1-16	B04	4.01977	19.56	1
R1-16	B04	4.06976	19.69	1
R1-16	B04	4.11979	19.6	1
R1-16	B04	4.16974	19.6	1
R1-16	B04	4.21988	19.76	1
R1-16	B04	4.26957	19.79	1
R1-16	B04	4.31944	19.77	1
R1-16	B04	4.3698	19.86	1
R1-16	B04	4.42026	19.9	1
R1-16	B04	4.4696	20.12	1
R1-16	B04	4.51963	19.92	1
R1-16	B04	4.56973	20.03	1
R1-16	B04	4.61935	19.93	1
R1-16	B04	4.67051	20.06	1
R1-16	B04	4.71968	20.19	1
R1-16	B04	4.76969	20.19	1
R1-16	B04	4.81957	20.58	1
R1-16	B04	4.86996	20.4	1
R1-16	B04	4.91982	20.45	1
R1-16	B04	4.96963	20.53	1
R1-16	B04	5.02005	20.46	1
R1-16	B04	5.06973	20.69	1
R1-16	B04	5.11984	20.7	1
R1-16	B04	5.1697	20.7	1
R1-16	B04	5.21978	20.78	1
R1-16	B04	5.2697	20.79	1
R1-16	B04	5.31999	20.91	1
R1-16	B04	5.36965	21.01	1
R1-16	B04	5.41973	20.99	1
R1-16	B04	5.46989	21.12	1
R1-16	B04	5.51968	21.16	1
R1-16	B04	5.57015	21.22	1
R1-16	B04	5.61983	21.31	1
R1-16	B04	5.67007	21.47	1
R1-16	B04	5.71992	21.36	1
R1-16	B04	5.76997	21.64	1
R1-16	B04	5.82011	21.65	1
R1-16	B04	5.86979	21.71	1
R1-16	B04	5.91978	21.74	1
R1-16	B04	5.97041	21.87	1
R1-16	B04	6.01971	21.91	1
R1-16	B04	6.07004	21.97	1
R1-16	B04	6.11999	22.17	1
R1-16	B04	6.16997	22.25	1
R1-16	B04	6.22017	22.43	1
R1-16	B04	6.2701	22.41	1
R1-16	B04	6.31984	22.67	1
R1-16	B04	6.36984	22.66	1
R1-16	B04	6.4201	22.81	1
R1-16	B04	6.46989	22.73	1
R1-16	B04	6.51966	22.84	1
R1-16	B04	6.57013	23.01	1
R1-16	B04	6.62006	23.09	1
R1-16	B04	6.67013	23.27	1
R1-16	B04	6.72003	23.4	1
R1-16	B04	6.77008	23.47	1
R1-16	B04	6.82019	23.73	1
R1-16	B04	6.87034	23.7	1
R1-16	B04	6.92016	23.95	1
R1-16	B04	6.97025	24.06	1
R1-16	B04	7.01999	24.16	1
R1-16	B04	7.07021	24.21	1
R1-16	B04	7.12114	24.46	1
R1-16	B04	7.17017	24.54	1
R1-16	B04	7.22019	24.75	1
R1-16	B04	7.51773	25.91	2
R1-16	B04	7.56692	26.16	2
R1-16	B04	7.61773	26.2	2
R1-16	B04	7.66728	26.56	2
R1-16	B04	7.71725	26.65	2
R1-16	B04	7.76724	26.76	2
R1-16	B04	7.81747	27.05	2
R1-16	B04	7.86729	27.23	2
R1-16	B04	7.91707	27.23	2
R1-16	B04	7.96737	27.72	2
R1-16	B04	8.01729	27.76	2
R1-16	B04	8.06734	28.02	2
R1-16	B04	8.11738	28.28	2
R1-16	B04	8.16722	28.6	2
R1-16	B04	8.21731	28.68	2
R1-16	B04	8.26734	29.08	2
R1-16	B04	8.31733	29.3	2
R1-16	B04	8.36733	29.51	2
R1-16	B04	8.41718	29.7	2
R1-16	B04	8.4673	30.09	2
R1-16	B04	8.51762	30.33	2
R1-16	B04	8.56739	30.5	2
R1-16	B04	8.61726	30.68	2
R1-16	B04	8.66744	31.11	2
R1-16	B04	8.71757	31.22	2
R1-16	B04	8.76742	31.31	2
R1-16	B04	8.8174	32.01	2
R1-16	B04	8.86727	32.33	2
R1-16	B04	8.91746	32.48	2
R1-16	B04	8.96733	32.48	2
R1-16	B04	9.01752	32.77	2
R1-16	B04	9.0676	33.29	2
R1-16	B04	9.1176	33.7	2
R1-16	B04	9.16762	33.65	2
R1-16	B04	9.21745	33.98	2
R1-16	B04	9.26743	34.05	2
R1-16	B04	9.31743	34.84	2
R1-16	B04	9.36762	34.75	2
R1-16	B04	9.41743	35.12	2
R1-16	B04	9.46758	35.44	2
R1-16	B04	9.51746	35.94	2
R1-16	B04	9.56739	36.36	2
R1-16	B04	9.61754	36.83	2
R1-16	B04	9.66751	36.78	2
R1-16	B04	9.71787	37.19	2
R1-16	B04	9.76733	38.01	2
R1-16	B04	9.81743	38.15	2
R1-16	B04	9.86765	38.27	2
R1-16	B04	9.91767	38.51	2
R1-16	B04	9.96751	38.96	2
R1-16	B04	10.01772	39.27	2
R1-16	B04	10.0675	39.79	2
R1-16	B04	10.11762	39.96	2
R1-16	B04	10.16776	40.49	2
R1-16	B04	10.21762	40.38	2
R1-16	B04	10.26774	40.84	2
R1-16	B04	10.31777	41.65	2
R1-16	B04	10.36781	41.27	2
R1-16	B04	10.41772	41.71	2
R1-16	B04	10.46762	41.94	2
R1-16	B04	10.51781	42.01	2
R1-16	B04	10.56798	42.96	2
R1-16	B04	10.61739	43.1	2
R1-16	B04	10.66795	43.29	2
R1-16	B04	10.71769	43.98	2
R1-16	B04	10.76785	43.66	2
R1-16	B04	10.81794	44.29	2
R1-16	B04	10.86767	45.04	2
R1-16	B04	10.91776	44.97	2
R1-16	B04	10.96758	45.11	2
R1-16	B04	11.01811	46.06	2
R1-16	B04	11.068	46.63	2
R1-16	B04	11.11784	46.4	2
R1-16	B04	11.16789	47.08	2
R1-16	B04	11.21789	47.52	2
R1-16	B04	11.2679	48.1	2
R1-16	B04	11.31801	48.44	2
R1-16	B04	11.36773	48.15	2
R1-16	B04	11.41769	48.08	2
R1-16	B04	11.46775	48.47	2
R1-16	B04	11.51804	48.71	2
R1-16	B04	11.56789	48.64	2
R1-16	B04	11.61793	48.76	2
R1-16	B04	11.66815	49.56	2
R1-16	B04	11.71809	50	2
R1-16	B04	11.76808	50.23	2
R1-16	B04	11.8179	50.21	2
R1-16	B04	11.8683	50.99	2
R1-16	B04	11.91806	51.42	2
R1-16	B04	11.96787	51.53	2
R1-16	B04	12.01793	51.65	2
R1-16	B04	12.06778	52.1	2
R1-16	B04	12.11811	52.21	2
R1-16	B04	12.16828	52.77	2
R1-16	B04	12.21819	52.44	2
R1-16	B04	12.26812	52.34	2
R1-16	B04	12.3181	52.87	2
R1-16	B04	12.36799	52.53	2
R1-16	B04	12.41806	52.66	2
R1-16	B04	12.46823	52.5	2
R1-16	B04	12.51807	52.2	2
R1-16	B04	12.56844	52.31	2
R1-16	B04	12.61829	52.1	2
R1-16	B04	12.66796	52.07	2
R1-16	B04	12.71801	52.33	2
R1-16	B04	12.7681	51.87	2
R1-16	B04	12.81822	51.88	2
R1-16	B04	12.8682	51.54	2
R1-16	B04	12.9181	51.35	2
R1-16	B04	12.96824	51.37	2
R1-16	B04	13.0182	51.41	2
R1-16	B04	13.06824	51.64	2
R1-16	B04	13.11815	51.73	2
R1-16	B04	13.16855	51.65	2
R1-16	B04	13.21828	51.61	2
R1-16	B04	13.26844	51.68	2
R1-16	B04	13.31832	51.78	2
R1-16	B04	13.36808	51.97	2
R1-16	B04	13.41865	52.11	2
R1-16	B04	13.46836	52.39	2
R1-16	B04	13.51811	52.44	2
R1-16	B04	13.56881	52.97	2
R1-16	B04	13.61851	52.9	2
R1-16	B04	13.66834	53.18	2
R1-16	B04	13.71852	53.26	2
R1-16	B04	13.76825	53.53	2
R1-16	B04	13.81813	53.85	2
R1-16	B04	13.86845	54.11	2
R1-16	B04	13.91853	54.19	2
R1-16	B04	13.96833	54.25	2
R1-16	B04	14.01828	54.42	2
R1-16	B04	14.06855	54.64	2
R1-16	B04	14.11837	54.97	2
R1-16	B04	14.16843	55.18	2
R1-16	B04	14.21851	55.44	2
R1-16	B04	14.26835	55.8	2
R1-16	B04	14.31871	56.12	2
R1-16	B04	14.36857	56.02	2
R1-16	B04	14.41884	56.48	2
R1-16	B04	14.46847	56.55	2
R1-16	B04	14.51852	56.98	2
R1-16	B04	14.56856	57.26	2
R1-16	B04	14.61854	57.47	2
R1-16	B04	14.66847	57.9	2
R1-16	B04	14.7186	58.07	2
R1-16	B04	14.76843	58.27	2
R1-16	B04	14.81858	58.79	2
R1-16	B04	14.86838	58.83	2
R1-16	B04	14.91868	59.24	2
R1-16	B04	14.96858	59.46	2
R1-16	B04	15.0186	59.82	2
R1-16	B04	15.0686	60.15	2
R1-16	B04	15.11851	60.48	2
R1-16	B04	15.1687	60.68	2
R1-16	B04	15.21907	60.98	2
R1-16	B04	15.26854	61.2	2
R1-16	B04	15.31874	61.4	2
R1-16	B04	15.36885	61.83	2
R1-16	B04	15.41856	62	2
R1-16	B04	15.46888	62.69	2
R1-16	B04	15.51897	62.59	2
R1-16	B04	15.56858	62.72	2
R1-16	B04	15.61877	63.09	2
R1-16	B04	15.66873	63.29	2
R1-16	B04	15.71881	63.58	2
R1-16	B04	15.76975	63.64	2
R1-16	B04	15.81908	63.92	2
R1-16	B04	15.86875	64.31	2
R1-16	B04	15.91868	64.44	2
R1-16	B04	15.96882	64.87	2
R1-16	B04	16.019	64.96	2
R1-16	B04	16.06896	65.52	2
R1-16	B04	16.11876	65.54	2
R1-16	B04	16.16881	65.64	2
R1-16	B04	16.2189	66.07	2
R1-16	B04	16.26907	66.35	2
R1-16	B04	16.31903	66.49	2
R1-16	B04	16.36867	66.88	2
R1-16	B04	16.41892	67.28	2
R1-16	B04	16.46894	67.5	2
R1-16	B04	16.51879	67.93	2
R1-16	B04	16.56889	68.01	2
R1-16	B04	16.61886	68.38	2
R1-16	B04	16.66884	68.6	2
R1-16	B04	16.71908	68.8	2
R1-16	B04	16.76877	69.26	2
R1-16	B04	16.81876	69.5	2
R1-16	B04	16.86907	69.89	2
R1-16	B04	16.91895	70.09	2
R1-16	B04	16.9691	70.38	2
R1-16	B04	17.01894	70.75	2
R1-16	B04	17.06904	70.98	2
R1-16	B04	17.119	71.08	2
R1-16	B04	17.16895	71.47	2
R1-16	B04	17.21904	71.76	2
R1-16	B04	17.2692	71.97	2
R1-16	B04	17.31898	72.4	2
R1-16	B04	17.36905	72.4	2
R1-16	B04	17.41903	72.92	2
R1-16	B04	17.46897	73.05	2
R1-16	B04	17.51918	73.34	2
R1-16	B04	17.56909	73.54	2
R1-16	B04	17.61923	73.72	2
R1-16	B04	17.66893	74.08	2
R1-16	B04	17.7191	74.24	2
R1-16	B04	17.76903	74.61	2
R1-16	B04	17.81917	74.6	2
R1-16	B04	17.8693	75.11	2
R1-16	B04	17.91923	75.13	2
R1-16	B04	17.96901	75.43	2
R1-16	B04	18.01914	75.89	2
R1-16	B04	18.06913	75.56	2
R1-16	B04	18.1195	75.93	2
R1-16	B04	18.16923	76.29	2
R1-16	B04	18.21922	76.35	2
R1-16	B04	18.26923	76.52	2
R1-16	B04	18.31889	76.65	2
R1-16	B04	18.36947	76.86	2
R1-16	B04	18.4193	77.17	2
R1-16	B04	18.46927	77.19	2
R1-16	B04	18.51952	77.34	2
R1-16	B04	18.56931	77.25	2
R1-16	B04	18.61914	77.48	2
R1-16	B04	18.66926	77.71	2
R1-16	B04	18.71929	78.03	2
R1-16	B04	18.76928	77.98	2
R1-16	B04	18.81962	78.13	2
R1-16	B04	18.8697	78.33	2
R1-16	B04	18.91916	78.37	2
R1-16	B04	18.96923	78.67	2
R1-16	B04	19.01921	78.9	2
R1-16	B04	19.06963	78.95	2
R1-16	B04	19.11921	79.13	2
R1-16	B04	19.16952	79.3	2
R1-16	B04	19.21931	79.33	2
R1-16	B04	19.26934	79.59	2
R1-16	B04	19.31928	79.78	2
R1-16	B04	19.36934	79.85	2
R1-16	B04	19.41938	79.98	2
R1-16	B04	19.4694	80.25	2
R1-16	B04	19.51933	80.39	2
R1-16	B04	19.56934	80.58	2
R1-16	B04	19.61958	80.7	2
R1-16	B04	19.66935	80.75	2
R1-16	B04	19.71946	81.01	2
R1-16	B04	19.76965	80.98	2
R1-16	B04	19.8197	81.14	2
R1-16	B04	19.86973	81.38	2
R1-16	B04	19.91952	81.53	2
R1-16	B04	19.96961	81.73	2
R1-16	B04	20.01964	81.74	2
R1-16	B04	20.06984	82.09	2
R1-16	B04	20.11988	82.03	2
R1-16	B04	20.1694	82.06	2
R1-16	B04	20.21966	82.45	2
R1-16	B04	20.26964	82.19	2
R1-16	B04	20.31981	82.68	2
R1-16	B04	20.36957	82.7	2
R1-16	B04	20.41974	82.95	2
R1-16	B04	20.46963	82.73	2
R1-16	B04	20.51969	83.18	2
R1-16	B04	20.56997	83.09	2
R1-16	B04	20.61937	83.19	2
R1-16	B04	20.66945	83.51	2
R1-16	B04	20.7198	83.44	2
R1-16	B04	20.76967	83.61	2
R1-16	B04	20.81962	83.68	2
R1-16	B04	20.86972	83.85	2
R1-16	B04	20.91961	83.88	2
R1-16	B04	20.96967	84.02	2
R1-16	B04	21.01988	84.24	2
R1-16	B04	21.06967	84.14	2
R1-16	B04	21.11989	84.2	2
R1-16	B04	21.16975	84.3	2
R1-16	B04	21.2198	84.3	2
R1-16	B04	21.26962	84.46	2
R1-16	B04	21.31974	84.66	2
R1-16	B04	21.36985	84.8	2
R1-16	B04	21.42005	84.93	2
R1-16	B04	21.46975	85.01	2
R1-16	B04	21.51987	85.07	2
R1-16	B04	21.56996	85.03	2
R1-16	B04	21.61986	85.12	2
R1-16	B04	21.67004	85.19	2
R1-16	B04	21.71967	85.12	2
R1-16	B04	21.76988	85.3	2
R1-16	B04	21.81989	85.33	2
R1-16	B04	21.86978	85.56	2
R1-16	B04	21.91971	85.32	2
R1-16	B04	21.96979	85.47	2
R1-16	B04	22.01996	85.69	2
R1-16	B04	22.0698	85.55	2
R1-16	B04	22.11969	85.75	2
R1-16	B04	22.17008	85.6	2
R1-16	B04	22.2201	86.06	2
R1-16	B04	22.26996	85.96	2
R1-16	B04	22.32002	86.19	2
R1-16	B04	22.36998	86.33	2
R1-16	B04	22.41986	86.13	2
R1-16	B04	22.46987	86.16	2
R1-16	B04	22.51992	86.26	2
R1-16	B04	22.5701	86.49	2
R1-16	B04	22.62003	86.52	2
R1-16	B04	22.6701	86.59	2
R1-16	B04	22.71999	86.58	2
R1-16	B04	22.77016	86.58	2
R1-16	B04	22.82022	86.65	2
R1-16	B04	22.86994	86.74	2
R1-16	B04	22.91997	86.72	2
R1-16	B04	22.9701	86.98	2
R1-16	B04	23.01993	87.08	2
R1-16	B04	23.07029	86.68	2
R1-16	B04	23.12005	86.95	2
R1-16	B04	23.17028	86.91	2
R1-16	B04	23.2202	87.15	2
R1-16	B04	23.26991	87.14	2
R1-16	B04	23.32016	87.04	2
R1-16	B04	23.3712	87.1	2
R1-16	B04	23.42034	87.21	2
R1-16	B04	23.47059	87.24	2
R1-16	B04	23.52035	87.12	2
R1-16	B04	23.57023	87.2	2
R1-16	B04	23.62035	87.28	2
R1-16	B04	23.67007	87.37	2
R1-16	B04	23.72024	87.4	2
R1-16	B04	23.7704	87.25	2
R1-16	B04	23.82063	87.08	2
R1-16	B04	23.87011	87.24	2
R1-16	B04	23.92019	87.37	2
R1-16	B04	23.97017	87.44	2
R1-16	B04	24.02037	87.81	2
R1-16	B04	24.07028	87.51	2
R1-16	B04	24.12042	87.32	2
R1-16	B04	24.17049	87.61	2
R1-16	B04	24.22024	87.5	2
R1-16	B04	24.27033	87.51	2
R1-16	B04	24.31997	87.51	2
R1-16	B04	24.37058	87.64	2
R1-16	B04	24.42057	87.47	2
R1-16	B04	24.47047	87.73	2
R1-16	B04	24.52039	87.9	2
R1-16	B04	24.57043	87.84	2
R1-16	B04	24.62045	87.84	2
R1-16	B04	24.67046	87.84	2
R1-16	B04	24.7204	87.81	2
R1-16	B04	24.7703	87.97	2
R1-16	B04	24.82036	87.84	2
R1-16	B04	24.8705	88	2
R1-16	B04	24.92035	88.19	2
R1-16	B04	24.97094	88.24	2
R1-16	B04	25.02032	88.06	2
R1-16	B04	25.07053	88.31	2
R1-16	B04	25.12056	88.13	2
R1-16	B04	25.17164	88.16	2
R1-16	B04	25.22072	88.07	2
R1-16	B04	25.27048	88.27	2
R1-16	B04	25.32068	88.44	2
R1-16	B04	25.37062	88.49	2
R1-16	B04	25.42067	88.46	2
R1-16	B04	25.4707	88.37	2
R1-16	B04	25.52065	88.46	2
R1-16	B04	25.57068	88.75	2
R1-16	B04	25.62067	88.75	2
R1-16	B04	25.67074	88.76	2
R1-16	B04	25.72024	88.66	2
R1-16	B04	25.77059	88.75	2
R1-16	B04	25.82036	89.13	2
R1-16	B04	25.8706	88.99	2
R1-16	B04	25.92072	89.26	2
R1-16	B04	25.97077	89.35	2
R1-16	B04	26.0207	89.3	2
R1-16	B04	26.07064	89.33	2
R1-16	B04	26.12051	89.52	2
R1-16	B04	26.17048	89.69	2
R1-16	B04	26.22065	89.53	2
R1-16	B04	26.27085	89.75	2
R1-16	B04	26.32093	89.88	2
R1-16	B04	26.37093	89.88	2
R1-16	B04	26.4206	89.95	2
R1-16	B04	26.47072	89.84	2
R1-16	B04	26.52077	90.19	2
R1-16	B04	26.57079	90.18	2
R1-16	B04	26.6208	90.02	2
R1-16	B04	26.67089	90.15	2
R1-16	B04	26.7207	90.08	2
R1-16	B04	26.77071	90.37	2
R1-16	B04	26.82077	90.55	2
R1-16	B04	26.87108	90.01	2
R1-16	B04	26.92065	90.44	2
R1-16	B04	26.97066	90.47	2
R1-16	B04	27.02062	90.57	2
R1-16	B04	27.07084	90.41	2
R1-16	B04	27.12063	90.45	2
R1-16	B04	27.17068	90.58	2
R1-16	B04	27.22093	90.48	2
R1-16	B04	27.27063	90.67	2
R1-16	B04	27.32072	90.71	2
R1-16	B04	27.37101	90.8	2
R1-16	B04	27.421	90.93	2
R1-16	B04	27.47099	90.97	2
R1-16	B04	27.52082	90.84	2
R1-16	B04	27.57068	91	2
R1-16	B04	27.62127	90.94	2
R1-16	B04	27.6711	91.04	2
R1-16	B04	27.7208	91.08	2
R1-16	B04	27.77105	91.06	2
R1-16	B04	27.8211	91.17	2
R1-16	B04	27.87073	91.14	2
R1-16	B04	27.92106	91.54	2
R1-16	B04	27.97102	91.49	2
R1-16	B04	28.02089	91.56	2
R1-16	B04	28.07102	91.59	2
R1-16	B04	28.12101	91.63	2
R1-16	B04	28.17102	91.73	2
R1-16	B04	28.22093	91.77	2
R1-16	B04	28.27121	91.93	2
R1-16	B04	28.32124	92.25	2
R1-16	B04	28.3709	92.19	2
R1-16	B04	28.42101	92.02	2
R1-16	B04	28.47097	92.28	2
R1-16	B04	28.52112	92.19	2
R1-16	B04	28.57104	92.25	2
R1-16	B04	28.62113	92.26	2
R1-16	B04	28.67109	92.23	2
R1-16	B04	28.7209	92.52	2
R1-16	B04	28.77099	92.53	2
R1-16	B04	28.82112	92.69	2
R1-16	B04	28.87149	92.5	2
R1-16	B04	28.92126	92.52	2
R1-16	B04	28.97098	92.75	2
R1-16	B04	29.02102	92.88	2
R1-16	B04	29.07123	92.86	2
R1-16	B04	29.12135	93.21	2
R1-16	B04	29.17153	93.11	2
R1-16	B04	29.22158	93.31	2
R1-16	B04	29.27154	93.47	2
R1-16	B04	29.32093	93.38	2
R1-16	B04	29.37154	93.62	2
R1-16	B04	29.42118	93.57	2
R1-16	B04	29.47148	93.7	2
R1-16	B04	29.52122	93.61	2
R1-16	B04	29.57163	93.61	2
R1-16	B04	29.62148	93.9	2
R1-16	B04	29.6712	93.81	2
R1-16	B04	29.72155	94.05	2
R1-16	B04	29.77138	93.98	2
R1-16	B04	29.82169	94.41	2
R1-16	B04	29.87135	94.41	2
R1-16	B04	29.92132	94.15	2
R1-16	B04	29.9712	94.23	2
R1-16	B04	30.02139	94.18	2
R1-16	B04	30.07122	94.41	2
R1-16	B04	30.12169	94.37	2
R1-16	B04	30.17138	94.37	2
R1-16	B04	30.22135	94.69	2
R1-16	B04	30.27126	94.84	2
R1-16	B04	30.32141	95.02	2
R1-16	B04	30.37153	94.63	2
R1-16	B04	30.42146	94.93	2
R1-16	B04	30.47135	94.92	2
R1-16	B04	30.52155	95	2
R1-16	B04	30.57138	95.33	2
R1-16	B04	30.62172	95.19	2
R1-16	B04	30.67161	95.35	2
R1-16	B04	30.72153	95.35	2
R1-16	B04	30.77154	95.4	2
R1-16	B04	30.82148	95.45	2
R1-16	B04	30.87163	95.59	2
R1-16	B04	30.92155	95.8	2
R1-16	B04	30.97152	95.75	2
R1-16	B04	31.02153	95.89	2
R1-16	B04	31.07296	95.93	2
R1-16	B04	31.12175	96.13	2
R1-16	B04	31.17163	95.76	2
R1-16	B04	31.22158	96.35	2
R1-16	B04	31.27139	96.21	2
R1-16	B04	31.32272	96.28	2
R1-16	B04	31.37162	96.11	2
R1-16	B04	31.42161	96.16	2
R1-16	B04	31.47164	96.35	2
R1-16	B04	31.52169	96.48	2
R1-16	B04	31.5716	96.58	2
R1-16	B04	31.62152	96.61	2
R1-16	B04	31.67173	96.85	2
R1-16	B04	31.72167	96.59	2
R1-16	B04	31.77199	96.82	2
R1-16	B04	31.8217	96.77	2
R1-16	B04	31.87151	96.91	2
R1-16	B04	31.92168	96.9	2
R1-16	B04	31.97167	97.05	2
R1-16	B04	32.02161	97.17	2
R1-16	B04	32.07182	97.27	2
R1-16	B04	32.12186	97.15	2
R1-16	B04	32.17293	97.25	2
R1-16	B04	32.22177	97.53	2
R1-16	B04	32.27168	97.53	2
R1-16	B04	32.32171	97.7	2
R1-16	B04	32.37167	97.64	2
R1-16	B04	32.42206	97.63	2
R1-16	B04	32.47208	97.66	2
R1-16	B04	32.52176	97.86	2
R1-16	B04	32.57153	97.7	2
R1-16	B04	32.62189	97.77	2
R1-16	B04	32.67188	97.61	2
R1-16	B04	32.72192	97.99	2
R1-16	B04	32.77197	97.94	2
R1-16	B04	32.82178	97.74	2
R1-16	B04	32.87188	98.01	2
R1-16	B04	32.92191	98.16	2
R1-16	B04	32.97184	98.13	2
R1-16	B04	33.02199	98.47	2
R1-16	B04	33.07209	98.3	2
R1-16	B04	33.12204	98.32	2
R1-16	B04	33.17189	98.53	2
R1-16	B04	33.22212	98.59	2
R1-16	B04	33.27172	98.76	2
R1-16	B04	33.32191	98.49	2
R1-16	B04	33.37196	98.95	2
R1-16	B04	33.42208	98.82	2
R1-16	B04	33.47196	98.7	2
R1-16	B04	33.52215	99.1	2
R1-16	B04	33.57192	98.9	2
R1-16	B04	33.62184	98.77	2
R1-16	B04	33.67202	99.03	2
R1-16	B04	33.72232	99.05	2
R1-16	B04	33.77243	99.18	2
R1-16	B04	33.82195	99.15	2
R1-16	B04	33.87212	99.36	2
R1-16	B04	33.92189	99.26	2
R1-16	B04	33.97233	99.43	2
R1-16	B04	34.02234	99.19	2
R1-16	B04	34.07204	99.35	2
R1-16	B04	34.12201	99.29	2
R1-16	B04	34.17203	99.55	2
R1-16	B04	34.22212	99.28	2
R1-16	B04	34.27221	99.48	2
R1-16	B04	34.32238	99.65	2
R1-16	B04	34.37215	99.46	2
R1-16	B04	34.42217	99.55	2
R1-16	B04	34.472	99.55	2
R1-16	B04	34.52244	99.82	2
R1-16	B04	34.57233	99.69	2
R1-16	B04	34.62245	99.81	2
R1-16	B04	34.67215	99.87	2
R1-16	B04	34.72216	99.85	2
R1-16	B04	34.77248	100.02	2
R1-16	B04	34.82219	100.27	2
R1-16	B04	34.87224	100.24	2
R1-16	B04	34.9235	100.37	2
R1-16	B04	34.97252	99.99	2
R1-16	B04	35.02244	100.2	2
R1-16	B04	35.07214	100.28	2
R1-16	B04	35.12216	100.37	2
R1-16	B04	35.17228	100.48	2
R1-16	B04	35.22265	100.53	2
R1-16	B04	35.27214	100.83	2
R1-16	B04	35.32232	100.77	2
R1-16	B04	35.37238	100.86	2
R1-16	B04	35.42242	100.83	2
R1-16	B04	35.47264	100.83	2
R1-16	B04	35.52193	100.78	2
R1-16	B04	35.57236	100.93	2
R1-16	B04	35.62212	101.01	2
R1-16	B04	35.67233	101.03	2
R1-16	B04	35.7223	101.16	2
R1-16	B04	35.77244	101.33	2
R1-16	B04	35.82222	101.14	2
R1-16	B04	35.87259	101.21	2
R1-16	B04	35.92258	101.17	2
R1-16	B04	35.97255	101.2	2
R1-16	B04	36.02269	101.59	2
R1-16	B04	36.07233	101.49	2
R1-16	B04	36.12244	101.72	2
R1-16	B04	36.17233	101.64	2
R1-16	B04	36.2226	101.76	2
R1-16	B04	36.27236	101.97	2
R1-16	B04	36.32266	101.87	2
R1-16	B04	36.37263	101.87	2
R1-16	B04	36.42253	101.72	2
R1-16	B04	36.4727	102.16	2
R1-16	B04	36.52291	102.05	2
R1-16	B04	36.57256	102.09	2
R1-16	B04	36.62271	102.12	2
R1-16	B04	36.67271	102.18	2
R1-16	B04	36.72214	102.1	2
R1-16	B04	36.7725	102.35	2
R1-16	B04	36.82254	102.49	2
R1-16	B04	36.87265	102.56	2
R1-16	B04	36.92258	102.49	2
R1-16	B04	36.97269	102.63	2
R1-16	B04	37.02282	102.55	2
R1-16	B04	37.07269	102.52	2
R1-16	B04	37.12281	102.63	2
R1-16	B04	37.17291	103.01	2
R1-16	B04	37.22281	102.62	2
R1-16	B04	37.27245	102.65	2
R1-16	B04	37.32288	102.85	2
R1-16	B04	37.37291	102.82	2
R1-16	B04	37.42274	102.84	2
R1-16	B04	37.47262	102.91	2
R1-16	B04	37.5228	102.74	2
R1-16	B04	37.57293	103.09	2
R1-16	B04	37.62271	102.88	2
R1-16	B04	37.67292	102.91	2
R1-16	B04	37.72288	103.05	2
R1-16	B04	37.77276	102.94	2
R1-16	B04	37.82268	103.24	2
R1-16	B04	37.87283	103.25	2
R1-16	B04	37.92278	103.27	2
R1-16	B04	37.97318	103.29	2
R1-16	B04	38.02263	103.02	2
R1-16	B04	38.07298	103.28	2
R1-16	B04	38.12281	103.5	2
R1-16	B04	38.17294	103.51	2
R1-16	B04	38.22292	103.41	2
R1-16	B04	38.27305	103.47	2
R1-16	B04	38.32303	103.61	2
R1-16	B04	38.37291	103.81	2
R1-16	B04	38.42283	103.57	2
R1-16	B04	38.47294	103.61	2
R1-16	B04	38.52302	103.74	2
R1-16	B04	38.57311	103.83	2
R1-16	B04	38.62297	103.71	2
R1-16	B04	38.67331	103.8	2
R1-16	B04	38.72295	103.83	2
R1-16	B04	38.7732	104.11	2
R1-16	B04	38.82318	104.07	2
R1-16	B04	38.87317	104.11	2
R1-16	B04	38.92314	104.13	2
R1-16	B04	38.97318	103.94	2
R1-16	B04	39.02306	104.24	2
R1-16	B04	39.07307	104.11	2
R1-16	B04	39.12302	104.31	2
R1-16	B04	39.17294	104.41	2
R1-16	B04	39.22299	104.33	2
R1-16	B04	39.2729	104.43	2
R1-16	B04	39.32302	104.67	2
R1-16	B04	39.37329	104.46	2
R1-16	B04	39.42304	104.41	2
R1-16	B04	39.47317	104.63	2
R1-16	B04	39.52318	104.77	2
R1-16	B04	39.57319	104.89	2
R1-16	B04	39.62295	104.72	2
R1-16	B04	39.67321	104.82	2
R1-16	B04	39.72305	104.92	2
R1-16	B04	39.77309	104.92	2
R1-16	B04	39.82339	105.13	2
R1-16	B04	39.87344	104.89	2
R1-16	B04	39.92326	104.69	2
R1-16	B04	39.97322	105.05	2
R1-16	B04	40.02335	104.87	2
R1-16	B04	40.07337	105.38	2
R1-16	B04	40.12318	104.83	2
R1-16	B04	40.17327	105.16	2
R1-16	B04	40.22332	105.4	2
R1-16	B04	40.27322	105.03	2
R1-16	B04	40.32319	105.43	2
R1-16	B04	40.37328	105.16	2
R1-16	B04	40.42331	105.5	2
R1-16	B04	40.47334	105.29	2
R1-16	B04	40.52326	105.43	2
R1-16	B04	40.57325	105.66	2
R1-16	B04	40.62334	105.46	2
R1-16	B04	40.67339	105.62	2
R1-16	B04	40.72325	105.65	2
R1-16	B04	40.77359	106.01	2
R1-16	B04	40.8237	105.83	2
R1-16	B04	40.87347	105.71	2
R1-16	B04	40.92331	105.68	2
R1-16	B04	40.97343	105.86	2
R1-16	B04	41.02356	106.04	2
R1-16	B04	41.07381	106.31	2
R1-16	B04	41.12359	106.02	2
R1-16	B04	41.17339	105.88	2
R1-16	B04	41.22329	105.98	2
R1-16	B04	41.27328	105.99	2
R1-16	B04	41.32354	106.22	2
R1-16	B04	41.37349	106.44	2
R1-16	B04	41.42344	106.06	2
R1-16	B04	41.47351	106.35	2
R1-16	B04	41.52356	106.49	2
R1-16	B04	41.57338	106.19	2
R1-16	B04	41.62352	106.41	2
R1-16	B04	41.67371	106.24	2
R1-16	B04	41.7236	106.19	2
R1-16	B04	41.77362	106.38	2
R1-16	B04	41.82347	106.39	2
R1-16	B04	41.87364	106.41	2
R1-16	B04	41.9235	106.55	2
R1-16	B04	41.97346	106.54	2
R1-16	B04	42.0237	106.75	2
R1-16	B04	42.07376	106.74	2
R1-16	B04	42.12378	106.51	2
R1-16	B04	42.17393	106.7	2
R1-16	B04	42.22372	106.71	2
R1-16	B04	42.27402	106.65	2
R1-16	B04	42.32317	106.68	2
R1-16	B04	42.37359	106.74	2
R1-16	B04	42.42326	106.72	2
R1-16	B04	42.47396	107.08	2
R1-16	B04	42.52365	106.95	2
R1-16	B04	42.57362	106.78	2
R1-16	B04	42.62365	107.04	2
R1-16	B04	42.67384	107	2
R1-16	B04	42.72365	107.33	2
R1-16	B04	42.77394	107.1	2
R1-16	B04	42.82368	107.27	2
R1-16	B04	42.87484	107.27	2
R1-16	B04	42.92396	107.17	2
R1-16	B04	42.97382	107.44	2
R1-16	B04	43.0238	107.4	2
R1-16	B04	43.07348	107.07	2
R1-16	B04	43.12387	107.3	2
R1-16	B04	43.17369	107.46	2
R1-16	B04	43.224	107.25	2
R1-16	B04	43.27379	107.3	2
R1-16	B04	43.32419	107.69	2
R1-16	B04	43.37423	107.61	2
R1-16	B04	43.42376	107.73	2
R1-16	B04	43.4739	107.81	2
R1-16	B04	43.52374	107.81	2
R1-16	B04	43.57385	107.86	2
R1-16	B04	43.62358	108.07	2
R1-16	B04	43.67385	108.12	2
R1-16	B04	43.72398	107.99	2
R1-16	B04	43.77372	108.02	2
R1-16	B04	43.82397	108.09	2
R1-16	B04	43.87415	108.03	2
R1-16	B04	43.92445	108.03	2
R1-16	B04	43.97387	108.09	2
R1-16	B04	44.02402	108.14	2
R1-16	B04	44.07412	108.2	2
R1-16	B04	44.12407	108.2	2
R1-16	B04	44.17416	108.43	2
R1-16	B04	44.22396	108.49	2
R1-16	B04	44.2743	108.5	2
R1-16	B04	44.32359	108.24	2
R1-16	B04	44.37432	108.26	2
R1-16	B04	44.42455	108.53	2
R1-16	B04	44.47414	108.52	2
R1-16	B04	44.52387	108.37	2
R1-16	B04	44.57413	108.59	2
R1-16	B04	44.62398	108.5	2
R1-16	B04	44.67392	108.52	2
R1-16	B04	44.72445	108.73	2
R1-16	B04	44.77431	108.68	2
R1-16	B04	44.82419	108.55	2
R1-16	B04	44.87405	108.72	2
R1-16	B04	44.92382	108.72	2
R1-16	B04	44.974	108.8	2
R1-16	B04	45.02417	108.86	2
R1-16	B04	45.07409	108.86	2
R1-16	B04	45.12407	108.72	2
R1-16	B04	45.17427	109.09	2
R1-16	B04	45.22471	109.19	2
R1-16	B04	45.27437	109.16	2
R1-16	B04	45.32425	109.09	2
R1-16	B04	45.37445	109.22	2
R1-16	B04	45.42461	109.13	2
R1-16	B04	45.4744	109.52	2
R1-16	B04	45.52407	109.34	2
R1-16	B04	45.57439	109.38	2
R1-16	B04	45.62432	109.57	2
R1-16	B04	45.67428	109.25	2
R1-16	B04	45.72417	109.26	2
R1-16	B04	45.7744	109.64	2
R1-16	B04	45.82437	109.51	2
R1-16	B04	45.87446	109.31	2
R1-16	B04	45.92431	109.54	2
R1-16	B04	45.97417	109.54	2
R1-16	B04	46.02446	109.52	2
R1-16	B04	46.07457	109.65	2
R1-16	B04	46.12415	109.48	2
R1-16	B04	46.17431	109.68	2
R1-16	B04	46.22466	109.64	2
R1-16	B04	46.27415	109.67	2
R1-16	B04	46.32398	109.77	2
R1-16	B04	46.3744	109.91	2
R1-16	B04	46.42439	109.64	2
R1-16	B04	46.47443	109.84	2
R1-16	B04	46.52438	109.82	2
R1-16	B04	46.5744	109.78	2
R1-16	B04	46.62462	110.05	2
R1-16	B04	46.67436	110.01	2
R1-16	B04	46.72435	110.07	2
R1-16	B04	46.77468	109.91	2
R1-16	B04	46.82446	109.91	2
R1-16	B04	46.87446	110.02	2
R1-16	B04	46.92453	109.9	2
R1-16	B04	46.97439	110.23	2
R1-16	B04	47.02451	110.01	2
R1-16	B04	47.07448	110.14	2
R1-16	B04	47.1248	110.05	2
R1-16	B04	47.17464	110	2
R1-16	B04	47.22463	110.11	2
R1-16	B04	47.27445	110.31	2
R1-16	B04	47.32452	110.33	2
R1-16	B04	47.3746	110.24	2
R1-16	B04	47.42448	110.18	2
R1-16	B04	47.4745	110.35	2
R1-16	B04	47.52493	110.56	2
R1-16	B04	47.57479	110.37	2
R1-16	B04	47.62461	110.4	2
R1-16	B04	47.67464	110.51	2
R1-16	B04	47.72465	110.51	2
R1-16	B04	47.77478	110.67	2
R1-16	B04	47.82498	110.28	2
R1-16	B04	47.87481	110.1	2
R1-16	B04	47.92457	110.5	2
R1-16	B04	47.97479	110.56	2
R1-16	B04	48.02458	110.35	2
R1-16	B04	48.07484	110.53	2
R1-16	B04	48.1246	110.63	2
R1-16	B04	48.17483	110.56	2
R1-16	B04	48.22474	110.54	2
R1-16	B04	48.2746	110.44	2
R1-16	B04	48.32487	110.44	2
R1-16	B04	48.37486	110.5	2
R1-16	B04	48.42467	110.66	2
R1-16	B04	48.47469	110.61	2
R1-16	B04	48.52482	110.57	2
R1-16	B04	48.57513	110.63	2
R1-16	B04	48.62484	110.8	2
R1-16	B04	48.67473	110.6	2
R1-16	B04	48.72479	110.63	2
R1-16	B04	48.77498	110.67	2
R1-16	B04	48.82468	110.86	2
R1-16	B04	48.87476	110.57	2
R1-16	B04	48.92501	110.81	2
R1-16	B04	48.97463	110.57	2
R1-16	B04	49.02473	111.09	2
R1-16	B04	49.07467	110.74	2
R1-16	B04	49.12478	110.78	2
R1-16	B04	49.17474	111.06	2
R1-16	B04	49.22503	110.74	2
R1-16	B04	49.2749	110.94	2
R1-16	B04	49.32501	110.93	2
R1-16	B04	49.37505	111.09	2
R1-16	B04	49.42522	111.17	2
R1-16	B04	49.47503	111.09	2
R1-16	B04	49.52506	111.27	2
R1-16	B04	49.57502	111.26	2
R1-16	B04	49.62519	111.17	2
R1-16	B04	49.67505	111.07	2
R1-16	B04	49.72513	111.29	2
R1-16	B04	49.77493	111.55	2
R1-16	E04	0.03258	17.13	1
R1-16	E04	0.08253	17.04	1
R1-16	E04	0.13224	17.15	1
R1-16	E04	0.18302	17.12	1
R1-16	E04	0.23285	17.32	1
R1-16	E04	0.28262	17.28	1
R1-16	E04	0.33242	17.28	1
R1-16	E04	0.3824	17.31	1
R1-16	E04	0.43249	17.29	1
R1-16	E04	0.48263	17.36	1
R1-16	E04	0.53272	17.26	1
R1-16	E04	0.58251	17.34	1
R1-16	E04	0.63261	17.35	1
R1-16	E04	0.68243	17.32	1
R1-16	E04	0.73261	17.42	1
R1-16	E04	0.78271	17.25	1
R1-16	E04	0.83274	17.25	1
R1-16	E04	0.8824	17.47	1
R1-16	E04	0.9325	17.32	1
R1-16	E04	0.98248	17.32	1
R1-16	E04	1.03252	17.42	1
R1-16	E04	1.08296	17.76	1
R1-16	E04	1.13249	17.44	1
R1-16	E04	1.18274	17.36	1
R1-16	E04	1.23255	17.44	1
R1-16	E04	1.28255	17.5	1
R1-16	E04	1.33278	17.63	1
R1-16	E04	1.38251	17.42	1
R1-16	E04	1.4325	17.42	1
R1-16	E04	1.48276	17.63	1
R1-16	E04	1.53276	17.74	1
R1-16	E04	1.58278	17.67	1
R1-16	E04	1.63268	17.57	1
R1-16	E04	1.68225	17.85	1
R1-16	E04	1.73273	17.66	1
R1-16	E04	1.78294	17.85	1
R1-16	E04	1.83293	17.63	1
R1-16	E04	1.88273	17.77	1
R1-16	E04	1.93261	17.83	1
R1-16	E04	1.9828	17.79	1
R1-16	E04	2.03271	17.85	1
R1-16	E04	2.08278	17.86	1
R1-16	E04	2.13265	18.2	1
R1-16	E04	2.18334	17.95	1
R1-16	E04	2.23292	17.94	1
R1-16	E04	2.28291	18.1	1
R1-16	E04	2.33302	18.02	1
R1-16	E04	2.38272	17.99	1
R1-16	E04	2.43263	18.14	1
R1-16	E04	2.48278	18.11	1
R1-16	E04	2.53262	18.18	1
R1-16	E04	2.58289	18.29	1
R1-16	E04	2.63289	18.23	1
R1-16	E04	2.68302	18.46	1
R1-16	E04	2.73308	18.52	1
R1-16	E04	2.78304	18.59	1
R1-16	E04	2.83285	18.26	1
R1-16	E04	2.88271	18.55	1
R1-16	E04	2.93335	18.4	1
R1-16	E04	2.9827	18.34	1
R1-16	E04	3.03382	18.36	1
R1-16	E04	3.08313	18.53	1
R1-16	E04	3.13277	18.75	1
R1-16	E04	3.18301	18.65	1
R1-16	E04	3.23318	18.55	1
R1-16	E04	3.28313	18.68	1
R1-16	E04	3.33294	18.58	1
R1-16	E04	3.38306	18.61	1
R1-16	E04	3.43304	18.65	1
R1-16	E04	3.48329	18.89	1
R1-16	E04	3.53353	18.77	1
R1-16	E04	3.58304	19.03	1
R1-16	E04	3.6328	19.06	1
R1-16	E04	3.68306	18.87	1
R1-16	E04	3.73287	18.97	1
R1-16	E04	3.78332	18.87	1
R1-16	E04	3.833	18.97	1
R1-16	E04	3.88307	19	1
R1-16	E04	3.93295	19.03	1
R1-16	E04	3.983	19.12	1
R1-16	E04	4.03349	19.12	1
R1-16	E04	4.0832	19.32	1
R1-16	E04	4.1335	19.22	1
R1-16	E04	4.18321	19.35	1
R1-16	E04	4.23354	19.28	1
R1-16	E04	4.2833	19.31	1
R1-16	E04	4.33294	19.31	1
R1-16	E04	4.38356	19.34	1
R1-16	E04	4.43373	19.66	1
R1-16	E04	4.48302	19.53	1
R1-16	E04	4.53303	19.62	1
R1-16	E04	4.58327	19.63	1
R1-16	E04	4.63291	19.6	1
R1-16	E04	4.68414	19.7	1
R1-16	E04	4.73319	19.7	1
R1-16	E04	4.783	19.95	1
R1-16	E04	4.83324	19.76	1
R1-16	E04	4.88348	20.22	1
R1-16	E04	4.93338	20.07	1
R1-16	E04	4.98332	20.1	1
R1-16	E04	5.03352	20.27	1
R1-16	E04	5.08315	20.11	1
R1-16	E04	5.13334	20.36	1
R1-16	E04	5.18346	20.17	1
R1-16	E04	5.23323	20.39	1
R1-16	E04	5.2832	20.52	1
R1-16	E04	5.33368	20.43	1
R1-16	E04	5.38317	20.7	1
R1-16	E04	5.43321	20.57	1
R1-16	E04	5.4834	21.09	1
R1-16	E04	5.53308	21.47	1
R1-16	E04	5.5836	21.27	1
R1-16	E04	5.63373	21.22	1
R1-16	E04	5.68346	21.52	1
R1-16	E04	5.73375	21.47	1
R1-16	E04	5.78341	21.68	1
R1-16	E04	5.83369	21.62	1
R1-16	E04	5.88349	21.74	1
R1-16	E04	5.93452	21.82	1
R1-16	E04	5.98436	22.01	1
R1-16	E04	6.03325	21.9	1
R1-16	E04	6.08356	22.23	1
R1-16	E04	6.13353	22.22	1
R1-16	E04	6.18376	22.17	1
R1-16	E04	6.23389	22.42	1
R1-16	E04	6.28374	22.48	1
R1-16	E04	6.3335	22.55	1
R1-16	E04	6.38339	22.73	1
R1-16	E04	6.43364	22.83	1
R1-16	E04	6.48351	22.98	1
R1-16	E04	6.53314	23.2	1
R1-16	E04	6.58361	23.26	1
R1-16	E04	6.63372	23.27	1
R1-16	E04	6.68352	23.39	1
R1-16	E04	6.73357	23.51	1
R1-16	E04	6.7837	23.74	1
R1-16	E04	6.8341	23.62	1
R1-16	E04	6.88401	24.02	1
R1-16	E04	6.93369	24.06	1
R1-16	E04	6.98477	24.22	1
R1-16	E04	7.03358	24.29	1
R1-16	E04	7.08368	24.43	1
R1-16	E04	7.13476	24.7	1
R1-16	E04	7.1841	24.95	1
R1-16	E04	7.49291	25.35	1
R1-16	E04	7.53129	25.58	2
R1-16	E04	7.58042	25.67	2
R1-16	E04	7.63119	25.67	2
R1-16	E04	7.68078	26.24	2
R1-16	E04	7.73095	26.49	2
R1-16	E04	7.78098	26.71	2
R1-16	E04	7.83092	26.62	2
R1-16	E04	7.881	26.88	2
R1-16	E04	7.93053	27.22	2
R1-16	E04	7.98084	27.55	2
R1-16	E04	8.03104	27.85	2
R1-16	E04	8.0808	27.82	2
R1-16	E04	8.13092	28.34	2
R1-16	E04	8.18067	28.34	2
R1-16	E04	8.23087	28.67	2
R1-16	E04	8.28093	29.05	2
R1-16	E04	8.33085	29.24	2
R1-16	E04	8.38099	29.44	2
R1-16	E04	8.4306	29.67	2
R1-16	E04	8.48078	30.1	2
R1-16	E04	8.5311	30.46	2
R1-16	E04	8.58097	30.62	2
R1-16	E04	8.63074	30.83	2
R1-16	E04	8.68091	30.87	2
R1-16	E04	8.73116	31.18	2
R1-16	E04	8.78088	31.56	2
R1-16	E04	8.83085	31.96	2
R1-16	E04	8.88077	32.13	2
R1-16	E04	8.93098	32.61	2
R1-16	E04	8.9811	32.66	2
R1-16	E04	9.03106	33.15	2
R1-16	E04	9.0814	33.27	2
R1-16	E04	9.13115	33.68	2
R1-16	E04	9.1812	33.9	2
R1-16	E04	9.23098	34.4	2
R1-16	E04	9.28113	34.35	2
R1-16	E04	9.33098	35.03	2
R1-16	E04	9.38137	35.2	2
R1-16	E04	9.4309	35.93	2
R1-16	E04	9.48128	36.18	2
R1-16	E04	9.53214	36.4	2
R1-16	E04	9.58091	36.44	2
R1-16	E04	9.63123	36.71	2
R1-16	E04	9.68161	37.35	2
R1-16	E04	9.73159	37.64	2
R1-16	E04	9.7808	38.12	2
R1-16	E04	9.831	38.81	2
R1-16	E04	9.88111	38.8	2
R1-16	E04	9.93135	39.21	2
R1-16	E04	9.98118	39.54	2
R1-16	E04	10.0313	39.7	2
R1-16	E04	10.08098	40.07	2
R1-16	E04	10.13125	40.26	2
R1-16	E04	10.18122	40.8	2
R1-16	E04	10.23135	41.12	2
R1-16	E04	10.28169	41.37	2
R1-16	E04	10.33126	41.78	2
R1-16	E04	10.3813	42.47	2
R1-16	E04	10.43119	42.76	2
R1-16	E04	10.48109	42.86	2
R1-16	E04	10.53125	43.15	2
R1-16	E04	10.58161	43.34	2
R1-16	E04	10.63093	43.74	2
R1-16	E04	10.68147	43.83	2
R1-16	E04	10.73123	44.44	2
R1-16	E04	10.78134	44.79	2
R1-16	E04	10.83158	45.23	2
R1-16	E04	10.88144	45.77	2
R1-16	E04	10.9312	46.27	2
R1-16	E04	10.98106	46.59	2
R1-16	E04	11.03155	46.82	2
R1-16	E04	11.08173	47.54	2
R1-16	E04	11.13153	47.86	2
R1-16	E04	11.18133	47.98	2
R1-16	E04	11.23143	48.77	2
R1-16	E04	11.2815	48.24	2
R1-16	E04	11.33161	48.77	2
R1-16	E04	11.38153	48.4	2
R1-16	E04	11.43119	48.75	2
R1-16	E04	11.48113	49.51	2
R1-16	E04	11.53158	49.57	2
R1-16	E04	11.58128	50.2	2
R1-16	E04	11.63135	50.46	2
R1-16	E04	11.68286	50.93	2
R1-16	E04	11.73167	50.95	2
R1-16	E04	11.78147	51.44	2
R1-16	E04	11.83138	51.56	2
R1-16	E04	11.88181	52.01	2
R1-16	E04	11.9316	52.41	2
R1-16	E04	11.98243	52.66	2
R1-16	E04	12.03143	52.45	2
R1-16	E04	12.08141	53.2	2
R1-16	E04	12.13158	53.2	2
R1-16	E04	12.18195	53.36	2
R1-16	E04	12.23161	53.58	2
R1-16	E04	12.28155	53.2	2
R1-16	E04	12.33182	53.37	2
R1-16	E04	12.38144	52.96	2
R1-16	E04	12.43151	52.85	2
R1-16	E04	12.48181	52.96	2
R1-16	E04	12.53177	52.74	2
R1-16	E04	12.58193	52.38	2
R1-16	E04	12.63184	52.29	2
R1-16	E04	12.68162	52.38	2
R1-16	E04	12.73143	52.29	2
R1-16	E04	12.78169	52.31	2
R1-16	E04	12.83173	52.33	2
R1-16	E04	12.88166	52.28	2
R1-16	E04	12.9316	51.97	2
R1-16	E04	12.9817	52	2
R1-16	E04	13.03178	52.09	2
R1-16	E04	13.08175	52.38	2
R1-16	E04	13.13161	52.35	2
R1-16	E04	13.18246	52.63	2
R1-16	E04	13.23177	52.51	2
R1-16	E04	13.28221	52.82	2
R1-16	E04	13.33207	53.04	2
R1-16	E04	13.38204	53.36	2
R1-16	E04	13.43217	53.36	2
R1-16	E04	13.48179	53.55	2
R1-16	E04	13.53185	53.78	2
R1-16	E04	13.58228	53.81	2
R1-16	E04	13.63233	54.1	2
R1-16	E04	13.68179	54.48	2
R1-16	E04	13.73205	54.63	2
R1-16	E04	13.78196	54.86	2
R1-16	E04	13.83165	55.1	2
R1-16	E04	13.88194	55.32	2
R1-16	E04	13.93217	55.49	2
R1-16	E04	13.98186	55.67	2
R1-16	E04	14.03203	55.87	2
R1-16	E04	14.08223	56.08	2
R1-16	E04	14.13184	56.43	2
R1-16	E04	14.18231	56.53	2
R1-16	E04	14.23206	57.03	2
R1-16	E04	14.28199	57.38	2
R1-16	E04	14.33265	57.54	2
R1-16	E04	14.3821	57.74	2
R1-16	E04	14.43226	57.86	2
R1-16	E04	14.48237	58.24	2
R1-16	E04	14.53223	58.4	2
R1-16	E04	14.58212	58.87	2
R1-16	E04	14.63234	59.18	2
R1-16	E04	14.68307	59.4	2
R1-16	E04	14.73211	59.75	2
R1-16	E04	14.78214	60.17	2
R1-16	E04	14.83227	60.48	2
R1-16	E04	14.88182	60.68	2
R1-16	E04	14.93221	60.97	2
R1-16	E04	14.98206	61.25	2
R1-16	E04	15.03224	61.41	2
R1-16	E04	15.0823	61.81	2
R1-16	E04	15.13204	62.22	2
R1-16	E04	15.18244	62.69	2
R1-16	E04	15.23255	62.55	2
R1-16	E04	15.28228	62.95	2
R1-16	E04	15.33232	63.36	2
R1-16	E04	15.38229	63.47	2
R1-16	E04	15.43215	63.5	2
R1-16	E04	15.48228	64.04	2
R1-16	E04	15.53247	64.25	2
R1-16	E04	15.58199	64.35	2
R1-16	E04	15.63238	64.89	2
R1-16	E04	15.68239	64.88	2
R1-16	E04	15.73244	65.05	2
R1-16	E04	15.78325	65.33	2
R1-16	E04	15.83284	65.61	2
R1-16	E04	15.88229	65.81	2
R1-16	E04	15.93213	66.18	2
R1-16	E04	15.98235	66.62	2
R1-16	E04	16.03252	66.82	2
R1-16	E04	16.0825	67	2
R1-16	E04	16.13236	67.16	2
R1-16	E04	16.18252	67.7	2
R1-16	E04	16.23261	67.86	2
R1-16	E04	16.28296	68.46	2
R1-16	E04	16.33252	68.55	2
R1-16	E04	16.38212	68.72	2
R1-16	E04	16.43241	69.23	2
R1-16	E04	16.48245	69.5	2
R1-16	E04	16.53247	69.98	2
R1-16	E04	16.58242	70.19	2
R1-16	E04	16.63238	70.45	2
R1-16	E04	16.68253	70.76	2
R1-16	E04	16.7326	70.99	2
R1-16	E04	16.78222	71.4	2
R1-16	E04	16.83221	71.75	2
R1-16	E04	16.88266	71.92	2
R1-16	E04	16.93246	72.3	2
R1-16	E04	16.9826	72.86	2
R1-16	E04	17.03268	72.99	2
R1-16	E04	17.08277	73.23	2
R1-16	E04	17.13269	73.45	2
R1-16	E04	17.18271	73.83	2
R1-16	E04	17.23265	74	2
R1-16	E04	17.28263	74.25	2
R1-16	E04	17.33248	74.82	2
R1-16	E04	17.38272	74.83	2
R1-16	E04	17.43269	75.1	2
R1-16	E04	17.48237	75.18	2
R1-16	E04	17.53298	75.65	2
R1-16	E04	17.58287	75.9	2
R1-16	E04	17.63272	76.16	2
R1-16	E04	17.68276	76.4	2
R1-16	E04	17.73267	76.78	2
R1-16	E04	17.78244	76.95	2
R1-16	E04	17.83269	77.22	2
R1-16	E04	17.88302	77.6	2
R1-16	E04	17.93277	77.7	2
R1-16	E04	17.98251	77.79	2
R1-16	E04	18.03281	77.96	2
R1-16	E04	18.08264	78.24	2
R1-16	E04	18.13328	78.56	2
R1-16	E04	18.18265	78.69	2
R1-16	E04	18.23276	78.91	2
R1-16	E04	18.28267	79.16	2
R1-16	E04	18.33227	79.32	2
R1-16	E04	18.38305	79.45	2
R1-16	E04	18.43288	79.67	2
R1-16	E04	18.48279	79.67	2
R1-16	E04	18.53344	80.07	2
R1-16	E04	18.58279	80.17	2
R1-16	E04	18.63291	80.21	2
R1-16	E04	18.68289	80.43	2
R1-16	E04	18.73329	80.74	2
R1-16	E04	18.78275	80.8	2
R1-16	E04	18.83355	80.97	2
R1-16	E04	18.88345	80.99	2
R1-16	E04	18.93271	81.3	2
R1-16	E04	18.98272	81.27	2
R1-16	E04	19.03301	81.52	2
R1-16	E04	19.08322	81.65	2
R1-16	E04	19.13274	82.1	2
R1-16	E04	19.18297	82.32	2
R1-16	E04	19.23284	82.73	2
R1-16	E04	19.283	82.9	2
R1-16	E04	19.33298	83.12	2
R1-16	E04	19.38284	83.23	2
R1-16	E04	19.43284	83.75	2
R1-16	E04	19.48294	83.77	2
R1-16	E04	19.53307	84.12	2
R1-16	E04	19.58306	84.1	2
R1-16	E04	19.63299	84.48	2
R1-16	E04	19.68311	84.79	2
R1-16	E04	19.73322	84.95	2
R1-16	E04	19.78319	85.1	2
R1-16	E04	19.83315	85.32	2
R1-16	E04	19.88318	85.43	2
R1-16	E04	19.93324	85.71	2
R1-16	E04	19.98334	85.54	2
R1-16	E04	20.03308	85.8	2
R1-16	E04	20.08347	85.74	2
R1-16	E04	20.1334	85.87	2
R1-16	E04	20.18286	86.28	2
R1-16	E04	20.23339	86.44	2
R1-16	E04	20.28335	86.27	2
R1-16	E04	20.33351	86.5	2
R1-16	E04	20.38332	86.54	2
R1-16	E04	20.43349	86.75	2
R1-16	E04	20.48316	86.9	2
R1-16	E04	20.53322	86.68	2
R1-16	E04	20.58349	87.01	2
R1-16	E04	20.63275	87.01	2
R1-16	E04	20.68293	87.13	2
R1-16	E04	20.73328	87.25	2
R1-16	E04	20.78316	87.44	2
R1-16	E04	20.83303	87.52	2
R1-16	E04	20.88334	87.7	2
R1-16	E04	20.93318	87.64	2
R1-16	E04	20.98342	87.95	2
R1-16	E04	21.03348	87.8	2
R1-16	E04	21.08327	88.01	2
R1-16	E04	21.13331	87.85	2
R1-16	E04	21.1834	88.06	2
R1-16	E04	21.2335	88.06	2
R1-16	E04	21.28321	88.09	2
R1-16	E04	21.3335	88.18	2
R1-16	E04	21.38365	88.66	2
R1-16	E04	21.43357	88.34	2
R1-16	E04	21.48328	88.56	2
R1-16	E04	21.53363	88.61	2
R1-16	E04	21.58348	88.97	2
R1-16	E04	21.63351	88.9	2
R1-16	E04	21.68375	88.87	2
R1-16	E04	21.73336	88.88	2
R1-16	E04	21.78348	89	2
R1-16	E04	21.83342	89.19	2
R1-16	E04	21.88332	89.5	2
R1-16	E04	21.93318	89.48	2
R1-16	E04	21.98347	89.5	2
R1-16	E04	22.03395	89.47	2
R1-16	E04	22.08348	89.7	2
R1-16	E04	22.13314	89.63	2
R1-16	E04	22.18404	89.7	2
R1-16	E04	22.23378	89.86	2
R1-16	E04	22.28347	90.17	2
R1-16	E04	22.33361	90.01	2
R1-16	E04	22.38369	90.14	2
R1-16	E04	22.43354	90.4	2
R1-16	E04	22.48356	90.18	2
R1-16	E04	22.53334	90.17	2
R1-16	E04	22.58362	90.21	2
R1-16	E04	22.63378	90.36	2
R1-16	E04	22.68358	90.29	2
R1-16	E04	22.73348	90.51	2
R1-16	E04	22.78383	90.58	2
R1-16	E04	22.83406	90.68	2
R1-16	E04	22.88386	90.77	2
R1-16	E04	22.93338	90.68	2
R1-16	E04	22.98376	90.56	2
R1-16	E04	23.03372	90.99	2
R1-16	E04	23.08373	90.94	2
R1-16	E04	23.13381	91.09	2
R1-16	E04	23.18382	91.03	2
R1-16	E04	23.23369	91.25	2
R1-16	E04	23.28351	91.27	2
R1-16	E04	23.33385	91.08	2
R1-16	E04	23.3848	90.84	2
R1-16	E04	23.4341	91	2
R1-16	E04	23.4845	91.05	2
R1-16	E04	23.53387	91.24	2
R1-16	E04	23.5839	91.38	2
R1-16	E04	23.63396	91.51	2
R1-16	E04	23.68363	91.49	2
R1-16	E04	23.73393	91.38	2
R1-16	E04	23.78414	91.71	2
R1-16	E04	23.8341	91.38	2
R1-16	E04	23.88385	91.56	2
R1-16	E04	23.93365	91.6	2
R1-16	E04	23.98367	91.5	2
R1-16	E04	24.03393	91.59	2
R1-16	E04	24.08374	91.63	2
R1-16	E04	24.13392	91.59	2
R1-16	E04	24.18405	91.68	2
R1-16	E04	24.23385	91.57	2
R1-16	E04	24.28373	91.79	2
R1-16	E04	24.33372	91.54	2
R1-16	E04	24.38432	91.78	2
R1-16	E04	24.43412	91.94	2
R1-16	E04	24.48397	91.9	2
R1-16	E04	24.53396	92.09	2
R1-16	E04	24.58402	92.2	2
R1-16	E04	24.63398	92.29	2
R1-16	E04	24.68439	92.07	2
R1-16	E04	24.73389	92.2	2
R1-16	E04	24.7841	92.07	2
R1-16	E04	24.8341	92.09	2
R1-16	E04	24.88426	92.16	2
R1-16	E04	24.93514	92.44	2
R1-16	E04	24.98458	92.36	2
R1-16	E04	25.03377	92.3	2
R1-16	E04	25.08451	92.22	2
R1-16	E04	25.13452	92.47	2
R1-16	E04	25.18517	92.41	2
R1-16	E04	25.23437	92.35	2
R1-16	E04	25.28398	92.68	2
R1-16	E04	25.33448	92.79	2
R1-16	E04	25.38404	92.86	2
R1-16	E04	25.43415	92.77	2
R1-16	E04	25.48433	93.02	2
R1-16	E04	25.53411	92.98	2
R1-16	E04	25.58436	93.02	2
R1-16	E04	25.63436	92.86	2
R1-16	E04	25.68459	93.06	2
R1-16	E04	25.73401	93.36	2
R1-16	E04	25.78538	93.46	2
R1-16	E04	25.83404	93.37	2
R1-16	E04	25.88429	93.52	2
R1-16	E04	25.93424	93.59	2
R1-16	E04	25.98419	93.59	2
R1-16	E04	26.03404	93.77	2
R1-16	E04	26.08418	93.71	2
R1-16	E04	26.13395	93.77	2
R1-16	E04	26.18407	94.1	2
R1-16	E04	26.23409	94	2
R1-16	E04	26.28436	94.06	2
R1-16	E04	26.33438	94.31	2
R1-16	E04	26.38441	94.42	2
R1-16	E04	26.43404	94.2	2
R1-16	E04	26.4843	94.51	2
R1-16	E04	26.53496	94.59	2
R1-16	E04	26.5843	94.73	2
R1-16	E04	26.63449	94.41	2
R1-16	E04	26.68433	94.53	2
R1-16	E04	26.73419	94.66	2
R1-16	E04	26.7844	94.63	2
R1-16	E04	26.83424	94.75	2
R1-16	E04	26.88455	94.92	2
R1-16	E04	26.93423	94.91	2
R1-16	E04	26.98415	94.75	2
R1-16	E04	27.03405	94.78	2
R1-16	E04	27.08451	94.85	2
R1-16	E04	27.13424	94.47	2
R1-16	E04	27.18415	94.98	2
R1-16	E04	27.23461	95.08	2
R1-16	E04	27.28408	95.1	2
R1-16	E04	27.33421	95.18	2
R1-16	E04	27.38447	95.23	2
R1-16	E04	27.43448	95.3	2
R1-16	E04	27.48471	95.49	2
R1-16	E04	27.53433	95.37	2
R1-16	E04	27.58417	95.64	2
R1-16	E04	27.63481	95.55	2
R1-16	E04	27.68456	95.49	2
R1-16	E04	27.73449	95.59	2
R1-16	E04	27.78483	95.75	2
R1-16	E04	27.83451	96.16	2
R1-16	E04	27.88448	95.9	2
R1-16	E04	27.93476	96.06	2
R1-16	E04	27.9845	96.16	2
R1-16	E04	28.03433	96.03	2
R1-16	E04	28.08447	96.12	2
R1-16	E04	28.13482	96.3	2
R1-16	E04	28.18444	96.19	2
R1-16	E04	28.23438	96.44	2
R1-16	E04	28.28483	96.47	2
R1-16	E04	28.33467	96.59	2
R1-16	E04	28.38433	96.72	2
R1-16	E04	28.4346	96.76	2
R1-16	E04	28.48445	96.59	2
R1-16	E04	28.53575	96.6	2
R1-16	E04	28.58483	96.82	2
R1-16	E04	28.63481	97.01	2
R1-16	E04	28.68455	97.19	2
R1-16	E04	28.73438	97.17	2
R1-16	E04	28.78473	97.33	2
R1-16	E04	28.83452	97.47	2
R1-16	E04	28.88501	97.39	2
R1-16	E04	28.93484	97.64	2
R1-16	E04	28.98447	97.41	2
R1-16	E04	29.03456	97.67	2
R1-16	E04	29.08471	97.66	2
R1-16	E04	29.13504	97.8	2
R1-16	E04	29.18508	98.09	2
R1-16	E04	29.23512	97.9	2
R1-16	E04	29.28498	98.09	2
R1-16	E04	29.33439	98.23	2
R1-16	E04	29.38507	98.33	2
R1-16	E04	29.43472	98.61	2
R1-16	E04	29.48497	98.39	2
R1-16	E04	29.53465	98.43	2
R1-16	E04	29.58518	98.56	2
R1-16	E04	29.63491	98.8	2
R1-16	E04	29.6849	98.65	2
R1-16	E04	29.73526	99.03	2
R1-16	E04	29.7853	98.91	2
R1-16	E04	29.83524	98.99	2
R1-16	E04	29.88488	98.88	2
R1-16	E04	29.93519	99.16	2
R1-16	E04	29.98496	99.22	2
R1-16	E04	30.03486	99.29	2
R1-16	E04	30.08471	99.19	2
R1-16	E04	30.1352	99.61	2
R1-16	E04	30.18487	99.57	2
R1-16	E04	30.23491	99.58	2
R1-16	E04	30.28478	99.64	2
R1-16	E04	30.33499	99.8	2
R1-16	E04	30.38512	99.7	2
R1-16	E04	30.43497	99.98	2
R1-16	E04	30.48483	99.99	2
R1-16	E04	30.53518	100.3	2
R1-16	E04	30.58495	100.3	2
R1-16	E04	30.63544	100.54	2
R1-16	E04	30.68537	100.64	2
R1-16	E04	30.73521	100.54	2
R1-16	E04	30.78534	100.51	2
R1-16	E04	30.83504	100.49	2
R1-16	E04	30.8852	100.64	2
R1-16	E04	30.93503	100.97	2
R1-16	E04	30.98634	101.06	2
R1-16	E04	31.03503	100.99	2
R1-16	E04	31.08651	100.9	2
R1-16	E04	31.13563	101.24	2
R1-16	E04	31.18503	101.38	2
R1-16	E04	31.23529	101.37	2
R1-16	E04	31.28494	101.54	2
R1-16	E04	31.33628	101.54	2
R1-16	E04	31.38516	101.53	2
R1-16	E04	31.43558	101.72	2
R1-16	E04	31.48539	101.89	2
R1-16	E04	31.53523	102.07	2
R1-16	E04	31.58516	101.92	2
R1-16	E04	31.63509	102.06	2
R1-16	E04	31.68529	102.13	2
R1-16	E04	31.7352	102.42	2
R1-16	E04	31.7855	102.06	2
R1-16	E04	31.83551	102.3	2
R1-16	E04	31.88512	102.44	2
R1-16	E04	31.93518	102.45	2
R1-16	E04	31.98524	102.76	2
R1-16	E04	32.03515	102.96	2
R1-16	E04	32.08537	102.93	2
R1-16	E04	32.13554	102.92	2
R1-16	E04	32.18687	102.77	2
R1-16	E04	32.23545	103.18	2
R1-16	E04	32.28529	103.14	2
R1-16	E04	32.33541	103.15	2
R1-16	E04	32.3857	103.11	2
R1-16	E04	32.43565	103.52	2
R1-16	E04	32.48558	103.23	2
R1-16	E04	32.53529	103.31	2
R1-16	E04	32.58512	103.39	2
R1-16	E04	32.63554	103.61	2
R1-16	E04	32.6854	103.77	2
R1-16	E04	32.73542	103.66	2
R1-16	E04	32.78566	103.91	2
R1-16	E04	32.83535	103.94	2
R1-16	E04	32.88533	104.03	2
R1-16	E04	32.93536	104.09	2
R1-16	E04	32.98655	104.2	2
R1-16	E04	33.03543	104.23	2
R1-16	E04	33.0857	104.25	2
R1-16	E04	33.13579	104.19	2
R1-16	E04	33.18533	104.09	2
R1-16	E04	33.23586	104.44	2
R1-16	E04	33.2855	104.5	2
R1-16	E04	33.33569	104.64	2
R1-16	E04	33.3855	104.53	2
R1-16	E04	33.43565	104.86	2
R1-16	E04	33.4855	104.85	2
R1-16	E04	33.53579	105.01	2
R1-16	E04	33.58542	105.04	2
R1-16	E04	33.63548	105.02	2
R1-16	E04	33.68549	104.94	2
R1-16	E04	33.73619	104.79	2
R1-16	E04	33.78601	105.11	2
R1-16	E04	33.83569	105.55	2
R1-16	E04	33.88581	105.46	2
R1-16	E04	33.93542	105.65	2
R1-16	E04	33.98603	105.48	2
R1-16	E04	34.03605	105.75	2
R1-16	E04	34.08554	105.77	2
R1-16	E04	34.13548	105.8	2
R1-16	E04	34.18548	105.65	2
R1-16	E04	34.23585	105.81	2
R1-16	E04	34.28569	105.81	2
R1-16	E04	34.3364	106	2
R1-16	E04	34.38567	106.09	2
R1-16	E04	34.43585	106.24	2
R1-16	E04	34.48541	106.13	2
R1-16	E04	34.53601	106.11	2
R1-16	E04	34.58583	106.28	2
R1-16	E04	34.63597	106.49	2
R1-16	E04	34.68589	106.3	2
R1-16	E04	34.73564	106.54	2
R1-16	E04	34.78609	106.75	2
R1-16	E04	34.83571	106.75	2
R1-16	E04	34.88569	106.82	2
R1-16	E04	34.9371	106.84	2
R1-16	E04	34.986	106.82	2
R1-16	E04	35.036	107.03	2
R1-16	E04	35.08571	106.95	2
R1-16	E04	35.13562	107.22	2
R1-16	E04	35.1859	107.22	2
R1-16	E04	35.23619	107.35	2
R1-16	E04	35.28586	107.04	2
R1-16	E04	35.33584	107.38	2
R1-16	E04	35.38597	107.44	2
R1-16	E04	35.43599	107.57	2
R1-16	E04	35.48617	107.54	2
R1-16	E04	35.53564	107.7	2
R1-16	E04	35.58606	107.68	2
R1-16	E04	35.63568	107.89	2
R1-16	E04	35.68602	107.82	2
R1-16	E04	35.7359	107.89	2
R1-16	E04	35.78613	107.9	2
R1-16	E04	35.83592	107.89	2
R1-16	E04	35.88607	107.93	2
R1-16	E04	35.93611	108.09	2
R1-16	E04	35.98607	108.14	2
R1-16	E04	36.0363	108.12	2
R1-16	E04	36.08582	108.31	2
R1-16	E04	36.13616	108.71	2
R1-16	E04	36.18587	108.46	2
R1-16	E04	36.23616	108.49	2
R1-16	E04	36.28605	108.52	2
R1-16	E04	36.33614	108.47	2
R1-16	E04	36.3861	110.23	2
R1-16	E04	36.43592	110.64	2
R1-16	E04	36.48635	110.49	2
R1-16	E04	36.53648	110.92	2
R1-16	E04	36.58651	110.65	2
R1-16	E04	36.63625	110.53	2
R1-16	E04	36.68621	110.86	2
R1-16	E04	36.73583	110.58	2
R1-16	E04	36.78608	110.96	2
R1-16	E04	36.83604	110.78	2
R1-16	E04	36.88619	110.77	2
R1-16	E04	36.93604	110.75	2
R1-16	E04	36.98636	111	2
R1-16	E04	37.03653	110.94	2
R1-16	E04	37.08624	110.99	2
R1-16	E04	37.13648	111.03	2
R1-16	E04	37.18633	110.99	2
R1-16	E04	37.23632	110.9	2
R1-16	E04	37.28603	111.53	2
R1-16	E04	37.33649	111.53	2
R1-16	E04	37.38649	111.3	2
R1-16	E04	37.43658	111.41	2
R1-16	E04	37.48628	111.3	2
R1-16	E04	37.53639	111.62	2
R1-16	E04	37.58678	111.34	2
R1-16	E04	37.6363	111.54	2
R1-16	E04	37.6864	111.69	2
R1-16	E04	37.73661	111.5	2
R1-16	E04	37.78645	111.7	2
R1-16	E04	37.83633	111.49	2
R1-16	E04	37.88625	111.76	2
R1-16	E04	37.93646	111.87	2
R1-16	E04	37.98668	111.91	2
R1-16	E04	38.03605	111.94	2
R1-16	E04	38.08661	112.17	2
R1-16	E04	38.13659	111.95	2
R1-16	E04	38.18669	112.35	2
R1-16	E04	38.23638	112.23	2
R1-16	E04	38.28658	112.19	2
R1-16	E04	38.33657	112.25	2
R1-16	E04	38.38644	112.49	2
R1-16	E04	38.43643	112.44	2
R1-16	E04	38.48655	112.42	2
R1-16	E04	38.53661	112.45	2
R1-16	E04	38.58661	112.44	2
R1-16	E04	38.63691	112.55	2
R1-16	E04	38.68683	112.57	2
R1-16	E04	38.73667	112.6	2
R1-16	E04	38.78662	112.74	2
R1-16	E04	38.83666	112.68	2
R1-16	E04	38.8868	112.73	2
R1-16	E04	38.93668	113.05	2
R1-16	E04	38.98667	112.74	2
R1-16	E04	39.03653	112.82	2
R1-16	E04	39.08657	112.87	2
R1-16	E04	39.13673	112.9	2
R1-16	E04	39.18638	112.93	2
R1-16	E04	39.23645	113.03	2
R1-16	E04	39.28639	113.24	2
R1-16	E04	39.3366	113.31	2
R1-16	E04	39.38678	113.39	2
R1-16	E04	39.43658	113.14	2
R1-16	E04	39.4869	113.33	2
R1-16	E04	39.53663	113.55	2
R1-16	E04	39.58689	113.33	2
R1-16	E04	39.6364	113.28	2
R1-16	E04	39.68689	113.47	2
R1-16	E04	39.7365	113.43	2
R1-16	E04	39.78677	114.01	2
R1-16	E04	39.83687	113.41	2
R1-16	E04	39.88691	113.61	2
R1-16	E04	39.93696	113.69	2
R1-16	E04	39.98663	113.78	2
R1-16	E04	40.0371	113.94	2
R1-16	E04	40.08704	113.94	2
R1-16	E04	40.13661	113.68	2
R1-16	E04	40.18675	114.1	2
R1-16	E04	40.23695	113.96	2
R1-16	E04	40.28699	113.94	2
R1-16	E04	40.33723	114.23	2
R1-16	E04	40.38665	114.1	2
R1-16	E04	40.43686	114.31	2
R1-16	E04	40.48693	114.25	2
R1-16	E04	40.53665	114.35	2
R1-16	E04	40.58718	114.29	2
R1-16	E04	40.63687	114.38	2
R1-16	E04	40.68682	114.63	2
R1-16	E04	40.73685	114.61	2
R1-16	E04	40.78716	114.37	2
R1-16	E04	40.83744	114.69	2
R1-16	E04	40.88745	114.45	2
R1-16	E04	40.93686	114.88	2
R1-16	E04	40.98698	114.67	2
R1-16	E04	41.03748	114.92	2
R1-16	E04	41.08738	114.8	2
R1-16	E04	41.13722	114.92	2
R1-16	E04	41.18711	114.94	2
R1-16	E04	41.23672	114.86	2
R1-16	E04	41.2869	114.94	2
R1-16	E04	41.33706	115.01	2
R1-16	E04	41.38731	115.15	2
R1-16	E04	41.43686	114.85	2
R1-16	E04	41.48693	115.4	2
R1-16	E04	41.53726	115.32	2
R1-16	E04	41.58693	115.42	2
R1-16	E04	41.63707	115.14	2
R1-16	E04	41.68753	115.2	2
R1-16	E04	41.73726	115.24	2
R1-16	E04	41.78739	115.18	2
R1-16	E04	41.83694	115.21	2
R1-16	E04	41.88718	115.37	2
R1-16	E04	41.93707	115.52	2
R1-16	E04	41.98694	115.61	2
R1-16	E04	42.03769	115.67	2
R1-16	E04	42.08708	115.62	2
R1-16	E04	42.13726	115.64	2
R1-16	E04	42.18746	115.46	2
R1-16	E04	42.23721	115.65	2
R1-16	E04	42.28755	115.55	2
R1-16	E04	42.3367	115.55	2
R1-16	E04	42.38705	115.64	2
R1-16	E04	42.43688	115.87	2
R1-16	E04	42.48857	116.05	2
R1-16	E04	42.53709	115.9	2
R1-16	E04	42.58703	115.96	2
R1-16	E04	42.63715	115.84	2
R1-16	E04	42.68745	116.02	2
R1-16	E04	42.73721	115.99	2
R1-16	E04	42.78755	116.15	2
R1-16	E04	42.83739	116	2
R1-16	E04	42.88837	116.13	2
R1-16	E04	42.93772	116.25	2
R1-16	E04	42.98775	116.18	2
R1-16	E04	43.03732	116.06	2
R1-16	E04	43.08717	116.22	2
R1-16	E04	43.13754	116.1	2
R1-16	E04	43.18722	116.75	2
R1-16	E04	43.23748	116.31	2
R1-16	E04	43.28753	116.57	2
R1-16	E04	43.33788	116.66	2
R1-16	E04	43.38769	116.7	2
R1-16	E04	43.43848	116.68	2
R1-16	E04	43.48768	116.7	2
R1-16	E04	43.53769	116.68	2
R1-16	E04	43.58749	116.69	2
R1-16	E04	43.63714	116.75	2
R1-16	E04	43.68736	116.75	2
R1-16	E04	43.73744	116.87	2
R1-16	E04	43.78732	116.95	2
R1-16	E04	43.83749	117.17	2
R1-16	E04	43.8877	117.14	2
R1-16	E04	43.93847	116.82	2
R1-16	E04	43.98742	117.01	2
R1-16	E04	44.03771	116.92	2
R1-16	E04	44.08786	117.2	2
R1-16	E04	44.13763	117.33	2
R1-16	E04	44.18765	117	2
R1-16	E04	44.23761	117	2
R1-16	E04	44.28804	117.17	2
R1-16	E04	44.33709	117.22	2
R1-16	E04	44.38794	117.33	2
R1-16	E04	44.4381	117.32	2
R1-16	E04	44.48758	117.6	2
R1-16	E04	44.53736	117.33	2
R1-16	E04	44.5881	117.77	2
R1-16	E04	44.63743	117.39	2
R1-16	E04	44.6877	117.61	2
R1-16	E04	44.73807	117.51	2
R1-16	E04	44.78801	117.48	2
R1-16	E04	44.83794	117.3	2
R1-16	E04	44.88751	117.79	2
R1-16	E04	44.93735	118.01	2
R1-16	E04	44.98771	117.83	2
R1-16	E04	45.03766	118.17	2
R1-16	E04	45.08757	117.87	2
R1-16	E04	45.13776	117.92	2
R1-16	E04	45.18794	117.87	2
R1-16	E04	45.23824	117.95	2
R1-16	E04	45.28778	117.83	2
R1-16	E04	45.3377	117.93	2
R1-16	E04	45.38794	117.92	2
R1-16	E04	45.43811	118.02	2
R1-16	E04	45.48801	118.28	2
R1-16	E04	45.5378	118.18	2
R1-16	E04	45.58805	118.33	2
R1-16	E04	45.638	118.06	2
R1-16	E04	45.68782	118.21	2
R1-16	E04	45.73782	118.09	2
R1-16	E04	45.78782	118.37	2
R1-16	E04	45.83783	118.36	2
R1-16	E04	45.88815	118.5	2
R1-16	E04	45.93776	118.5	2
R1-16	E04	45.98788	118.3	2
R1-16	E04	46.0379	118.59	2
R1-16	E04	46.08819	118.62	2
R1-16	E04	46.13802	118.46	2
R1-16	E04	46.18795	118.58	2
R1-16	E04	46.23843	118.63	2
R1-16	E04	46.28793	118.77	2
R1-16	E04	46.33741	118.59	2
R1-16	E04	46.38827	118.62	2
R1-16	E04	46.43813	118.55	2
R1-16	E04	46.48791	118.5	2
R1-16	E04	46.53817	118.72	2
R1-16	E04	46.5883	118.63	2
R1-16	E04	46.63811	118.72	2
R1-16	E04	46.68804	118.75	2
R1-16	E04	46.73804	119.07	2
R1-16	E04	46.78824	118.75	2
R1-16	E04	46.83805	118.94	2
R1-16	E04	46.88816	118.69	2
R1-16	E04	46.93829	118.79	2
R1-16	E04	46.98843	118.85	2
R1-16	E04	47.03806	118.97	2
R1-16	E04	47.08823	118.97	2
R1-16	E04	47.13857	119.16	2
R1-16	E04	47.18861	119	2
R1-16	E04	47.23809	118.98	2
R1-16	E04	47.28813	119.13	2
R1-16	E04	47.33813	118.94	2
R1-16	E04	47.38809	118.9	2
R1-16	E04	47.43809	119.03	2
R1-16	E04	47.48799	118.77	2
R1-16	E04	47.53857	119.22	2
R1-16	E04	47.5883	119.12	2
R1-16	E04	47.63855	119.35	2
R1-16	E04	47.68818	119	2
R1-16	E04	47.73825	118.94	2
R1-16	E04	47.78839	119.22	2
R1-16	E04	47.83854	119.04	2
R1-16	E04	47.8884	119.06	2
R1-16	E04	47.93815	118.93	2
R1-16	E04	47.98862	119.2	2
R1-16	E04	48.03836	119.09	2
R1-16	E04	48.08848	119.15	2
R1-16	E04	48.13808	119.12	2
R1-16	E04	48.18837	119.29	2
R1-16	E04	48.23822	119.35	2
R1-16	E04	48.2882	119.19	2
R1-16	E04	48.33834	119.34	2
R1-16	E04	48.38864	119.19	2
R1-16	E04	48.43834	119.37	2
R1-16	E04	48.48861	119.48	2
R1-16	E04	48.53846	119.31	2
R1-16	E04	48.58857	119.42	2
R1-16	E04	48.63832	119.45	2
R1-16	E04	48.68834	119.22	2
R1-16	E04	48.73843	119.34	2
R1-16	E04	48.78852	119.48	2
R1-16	E04	48.83814	119.45	2
R1-16	E04	48.88837	119.57	2
R1-16	E04	48.9386	119.26	2
R1-16	E04	48.98814	119.53	2
R1-16	E04	49.03836	119.44	2
R1-16	E04	49.08864	119.25	2
R1-16	E04	49.13845	119.39	2
R1-16	E04	49.1884	119.44	2
R1-16	E04	49.23863	119.44	2
R1-16	E04	49.28856	119.79	2
R1-16	E04	49.33872	119.6	2
R1-16	E04	49.38863	119.8	2
R1-16	E04	49.43885	119.82	2
R1-16	E04	49.48877	119.6	2
R1-16	E04	49.53898	119.75	2
R1-16	E04	49.58867	119.77	2
R1-16	E04	49.63865	120.08	2
R1-16	E04	49.68868	119.82	2
R1-16	E04	49.73869	119.95	2
R1-16	E04	49.78844	119.96	2
