# Supplementary material for: Natural genetic variation impacts expression levels of coding, non-coding, and antisense transcripts in fission yeast
Source: Mol Syst Biol. 2014 Nov 28;10(11):764. doi: 10.15252/msb.20145123 (PMC4299605; doi:10.15252/msb.20145123)
Supplement: Supplementary file 2 — Supplementary Dataset S1 [file msb0010-0764-sd2.zip › Dataset S1/datasetS1/R1-17_std_raw.txt]

Strain	well	time	measure	interval
R1-17	C01	0.02146	19.83	1
R1-17	C01	0.07136	19.74	1
R1-17	C01	0.12113	19.76	1
R1-17	C01	0.1715	19.77	1
R1-17	C01	0.22157	19.83	1
R1-17	C01	0.27154	19.85	1
R1-17	C01	0.32139	19.89	1
R1-17	C01	0.37133	19.83	1
R1-17	C01	0.42114	19.69	1
R1-17	C01	0.47147	19.7	1
R1-17	C01	0.52157	19.67	1
R1-17	C01	0.57132	19.55	1
R1-17	C01	0.62133	19.71	1
R1-17	C01	0.67126	19.66	1
R1-17	C01	0.72125	19.7	1
R1-17	C01	0.77144	19.73	1
R1-17	C01	0.82142	19.79	1
R1-17	C01	0.87124	19.79	1
R1-17	C01	0.92142	19.74	1
R1-17	C01	0.97133	19.92	1
R1-17	C01	1.02137	19.98	1
R1-17	C01	1.07182	19.91	1
R1-17	C01	1.12134	19.97	1
R1-17	C01	1.17159	19.94	1
R1-17	C01	1.22134	19.95	1
R1-17	C01	1.27139	20.08	1
R1-17	C01	1.32158	19.94	1
R1-17	C01	1.37141	20.05	1
R1-17	C01	1.42143	20.07	1
R1-17	C01	1.47161	20.11	1
R1-17	C01	1.52155	20.08	1
R1-17	C01	1.5715	20.01	1
R1-17	C01	1.62161	20.22	1
R1-17	C01	1.67121	20.13	1
R1-17	C01	1.72168	20.19	1
R1-17	C01	1.77157	20.07	1
R1-17	C01	1.82176	20.26	1
R1-17	C01	1.87155	20.23	1
R1-17	C01	1.92147	20.26	1
R1-17	C01	1.97148	20.23	1
R1-17	C01	2.02162	20.2	1
R1-17	C01	2.07161	20.17	1
R1-17	C01	2.12148	20.32	1
R1-17	C01	2.17194	20.29	1
R1-17	C01	2.22174	20.54	1
R1-17	C01	2.27172	20.53	1
R1-17	C01	2.32172	20.42	1
R1-17	C01	2.37154	20.47	1
R1-17	C01	2.42155	20.53	1
R1-17	C01	2.47179	20.69	1
R1-17	C01	2.52154	20.6	1
R1-17	C01	2.5716	20.51	1
R1-17	C01	2.6217	20.59	1
R1-17	C01	2.67186	20.78	1
R1-17	C01	2.72193	20.87	1
R1-17	C01	2.77195	20.91	1
R1-17	C01	2.82168	20.79	1
R1-17	C01	2.87158	20.9	1
R1-17	C01	2.9219	21	1
R1-17	C01	2.97167	20.94	1
R1-17	C01	3.02195	20.93	1
R1-17	C01	3.07176	20.94	1
R1-17	C01	3.12161	21	1
R1-17	C01	3.17181	21.07	1
R1-17	C01	3.22198	20.97	1
R1-17	C01	3.27203	21.07	1
R1-17	C01	3.32188	21.21	1
R1-17	C01	3.37182	21.15	1
R1-17	C01	3.42199	21.13	1
R1-17	C01	3.47182	21.12	1
R1-17	C01	3.52227	21.22	1
R1-17	C01	3.5719	21.44	1
R1-17	C01	3.62167	21.38	1
R1-17	C01	3.67192	21.37	1
R1-17	C01	3.72181	21.63	1
R1-17	C01	3.77197	21.46	1
R1-17	C01	3.82186	21.56	1
R1-17	C01	3.87196	21.58	1
R1-17	C01	3.92188	21.65	1
R1-17	C01	3.97182	21.56	1
R1-17	C01	4.02216	21.84	1
R1-17	C01	4.07215	21.72	1
R1-17	C01	4.12216	21.65	1
R1-17	C01	4.17205	21.8	1
R1-17	C01	4.22222	21.78	1
R1-17	C01	4.27193	21.93	1
R1-17	C01	4.32183	21.8	1
R1-17	C01	4.37216	21.91	1
R1-17	C01	4.42261	22.03	1
R1-17	C01	4.47197	22.15	1
R1-17	C01	4.522	22.09	1
R1-17	C01	4.57205	22.2	1
R1-17	C01	4.62186	22.08	1
R1-17	C01	4.67291	22.18	1
R1-17	C01	4.72201	22.33	1
R1-17	C01	4.77201	22.3	1
R1-17	C01	4.82192	22.46	1
R1-17	C01	4.87232	22.46	1
R1-17	C01	4.92221	22.55	1
R1-17	C01	4.972	22.58	1
R1-17	C01	5.02242	22.62	1
R1-17	C01	5.07207	22.82	1
R1-17	C01	5.12221	22.83	1
R1-17	C01	5.1721	22.99	1
R1-17	C01	5.22213	22.96	1
R1-17	C01	5.27206	23.11	1
R1-17	C01	5.32234	23.1	1
R1-17	C01	5.37201	23.15	1
R1-17	C01	5.42209	23.2	1
R1-17	C01	5.47227	23.29	1
R1-17	C01	5.52203	23.44	1
R1-17	C01	5.5725	23.6	1
R1-17	C01	5.62216	23.58	1
R1-17	C01	5.67243	23.85	1
R1-17	C01	5.72227	23.76	1
R1-17	C01	5.77232	24.09	1
R1-17	C01	5.82249	24.13	1
R1-17	C01	5.87214	24.17	1
R1-17	C01	5.92217	24.29	1
R1-17	C01	5.97284	24.38	1
R1-17	C01	6.02209	24.45	1
R1-17	C01	6.07242	24.56	1
R1-17	C01	6.12236	24.71	1
R1-17	C01	6.1725	24.87	1
R1-17	C01	6.22251	24.96	1
R1-17	C01	6.27249	25.07	1
R1-17	C01	6.32223	25.19	1
R1-17	C01	6.37224	25.33	1
R1-17	C01	6.42244	25.5	1
R1-17	C01	6.47226	25.53	1
R1-17	C01	6.52201	25.75	1
R1-17	C01	6.57251	25.9	1
R1-17	C01	6.62239	26.06	1
R1-17	C01	6.67246	26.24	1
R1-17	C01	6.72244	26.26	1
R1-17	C01	6.77248	26.48	1
R1-17	C01	6.82274	26.68	1
R1-17	C01	6.87292	26.88	1
R1-17	C01	6.9225	26.91	1
R1-17	C01	6.97263	27.16	1
R1-17	C01	7.02237	27.27	1
R1-17	C01	7.07258	27.45	1
R1-17	C01	7.12351	27.67	1
R1-17	C01	7.17252	27.82	1
R1-17	C01	7.22253	28	1
R1-17	C01	7.52011	29.28	2
R1-17	C01	7.56924	29.55	2
R1-17	C01	7.6201	29.62	2
R1-17	C01	7.66964	29.98	2
R1-17	C01	7.71959	30.05	2
R1-17	C01	7.7696	30.27	2
R1-17	C01	7.81982	30.51	2
R1-17	C01	7.86965	30.68	2
R1-17	C01	7.91946	30.94	2
R1-17	C01	7.96972	31.28	2
R1-17	C01	8.01987	31.72	2
R1-17	C01	8.06972	31.88	2
R1-17	C01	8.11972	32.13	2
R1-17	C01	8.16958	32.26	2
R1-17	C01	8.21967	32.52	2
R1-17	C01	8.2697	32.8	2
R1-17	C01	8.31974	32.99	2
R1-17	C01	8.36974	33.24	2
R1-17	C01	8.41954	33.48	2
R1-17	C01	8.46967	33.64	2
R1-17	C01	8.51999	33.99	2
R1-17	C01	8.56981	34.3	2
R1-17	C01	8.61962	34.45	2
R1-17	C01	8.66978	34.86	2
R1-17	C01	8.71995	35.23	2
R1-17	C01	8.7698	35.45	2
R1-17	C01	8.81975	35.81	2
R1-17	C01	8.86966	36.15	2
R1-17	C01	8.91993	36.47	2
R1-17	C01	8.96967	36.83	2
R1-17	C01	9.01992	37.09	2
R1-17	C01	9.06998	37.33	2
R1-17	C01	9.11997	37.68	2
R1-17	C01	9.17001	38.05	2
R1-17	C01	9.21986	38.44	2
R1-17	C01	9.2698	38.81	2
R1-17	C01	9.31979	39.04	2
R1-17	C01	9.37	39.44	2
R1-17	C01	9.41981	39.81	2
R1-17	C01	9.46997	40.18	2
R1-17	C01	9.51981	40.61	2
R1-17	C01	9.56978	40.96	2
R1-17	C01	9.61984	41.23	2
R1-17	C01	9.66997	41.64	2
R1-17	C01	9.72035	41.98	2
R1-17	C01	9.7697	42.36	2
R1-17	C01	9.81978	42.75	2
R1-17	C01	9.87001	43.25	2
R1-17	C01	9.92002	43.44	2
R1-17	C01	9.96987	43.91	2
R1-17	C01	10.02006	44.22	2
R1-17	C01	10.06988	44.61	2
R1-17	C01	10.11998	44.92	2
R1-17	C01	10.17016	45.42	2
R1-17	C01	10.21999	45.92	2
R1-17	C01	10.27008	46.19	2
R1-17	C01	10.3201	46.54	2
R1-17	C01	10.3702	47.01	2
R1-17	C01	10.42006	47.4	2
R1-17	C01	10.46997	47.71	2
R1-17	C01	10.52018	47.99	2
R1-17	C01	10.57036	48.58	2
R1-17	C01	10.61975	48.82	2
R1-17	C01	10.67034	49.41	2
R1-17	C01	10.72001	49.82	2
R1-17	C01	10.77024	50.32	2
R1-17	C01	10.82033	50.66	2
R1-17	C01	10.87004	51.03	2
R1-17	C01	10.92012	51.46	2
R1-17	C01	10.96995	51.67	2
R1-17	C01	11.02046	52.34	2
R1-17	C01	11.07037	52.68	2
R1-17	C01	11.1202	53.05	2
R1-17	C01	11.17023	53.17	2
R1-17	C01	11.22026	53.3	2
R1-17	C01	11.27026	53.08	2
R1-17	C01	11.32034	53.13	2
R1-17	C01	11.37012	53.04	2
R1-17	C01	11.42003	53.08	2
R1-17	C01	11.47007	53.19	2
R1-17	C01	11.52044	53.39	2
R1-17	C01	11.57019	53.78	2
R1-17	C01	11.62025	54.15	2
R1-17	C01	11.67055	54.68	2
R1-17	C01	11.7205	55.19	2
R1-17	C01	11.77045	55.56	2
R1-17	C01	11.82023	56.04	2
R1-17	C01	11.87062	56.43	2
R1-17	C01	11.92045	56.69	2
R1-17	C01	11.97022	56.94	2
R1-17	C01	12.02026	57.25	2
R1-17	C01	12.07016	57.5	2
R1-17	C01	12.12045	57.69	2
R1-17	C01	12.17066	58.09	2
R1-17	C01	12.22055	58.24	2
R1-17	C01	12.27048	58.69	2
R1-17	C01	12.32051	59.15	2
R1-17	C01	12.37035	59.43	2
R1-17	C01	12.42041	59.8	2
R1-17	C01	12.47058	60.26	2
R1-17	C01	12.52046	60.66	2
R1-17	C01	12.57076	60.91	2
R1-17	C01	12.62067	61.17	2
R1-17	C01	12.67053	61.43	2
R1-17	C01	12.72035	61.78	2
R1-17	C01	12.77049	61.9	2
R1-17	C01	12.82056	62.34	2
R1-17	C01	12.87055	62.64	2
R1-17	C01	12.92047	62.72	2
R1-17	C01	12.97058	62.96	2
R1-17	C01	13.02057	63.14	2
R1-17	C01	13.07061	63.23	2
R1-17	C01	13.1205	63.18	2
R1-17	C01	13.17095	63.26	2
R1-17	C01	13.2207	63.03	2
R1-17	C01	13.27097	62.77	2
R1-17	C01	13.32074	62.65	2
R1-17	C01	13.37046	62.4	2
R1-17	C01	13.42099	61.94	2
R1-17	C01	13.47069	61.4	2
R1-17	C01	13.52068	60.78	2
R1-17	C01	13.57116	60.35	2
R1-17	C01	13.62089	59.89	2
R1-17	C01	13.67069	59.62	2
R1-17	C01	13.72093	59.27	2
R1-17	C01	13.77061	59.18	2
R1-17	C01	13.82052	59.21	2
R1-17	C01	13.87082	59.3	2
R1-17	C01	13.92088	59.23	2
R1-17	C01	13.97066	59.28	2
R1-17	C01	14.02065	59.58	2
R1-17	C01	14.07088	60.02	2
R1-17	C01	14.12071	60.55	2
R1-17	C01	14.1708	60.81	2
R1-17	C01	14.22096	61.53	2
R1-17	C01	14.27072	61.93	2
R1-17	C01	14.3212	62.55	2
R1-17	C01	14.37094	63.01	2
R1-17	C01	14.42118	63.45	2
R1-17	C01	14.47097	64.27	2
R1-17	C01	14.52089	64.76	2
R1-17	C01	14.57096	65.52	2
R1-17	C01	14.62089	66.16	2
R1-17	C01	14.67084	66.71	2
R1-17	C01	14.72098	67.46	2
R1-17	C01	14.77081	68.04	2
R1-17	C01	14.82092	68.69	2
R1-17	C01	14.87077	69.13	2
R1-17	C01	14.92105	69.8	2
R1-17	C01	14.97092	70.48	2
R1-17	C01	15.02098	70.83	2
R1-17	C01	15.07094	71.41	2
R1-17	C01	15.12091	71.95	2
R1-17	C01	15.17104	72.53	2
R1-17	C01	15.2214	72.93	2
R1-17	C01	15.27092	73.56	2
R1-17	C01	15.32112	73.65	2
R1-17	C01	15.37121	74.26	2
R1-17	C01	15.42093	74.58	2
R1-17	C01	15.47122	75.04	2
R1-17	C01	15.52138	75.26	2
R1-17	C01	15.57092	75.51	2
R1-17	C01	15.62115	75.82	2
R1-17	C01	15.67111	76.2	2
R1-17	C01	15.72131	76.28	2
R1-17	C01	15.7721	76.49	2
R1-17	C01	15.82144	76.88	2
R1-17	C01	15.87113	77.14	2
R1-17	C01	15.92105	77.22	2
R1-17	C01	15.9712	77.68	2
R1-17	C01	16.02138	77.68	2
R1-17	C01	16.07132	77.89	2
R1-17	C01	16.1211	78.07	2
R1-17	C01	16.17135	78.21	2
R1-17	C01	16.22125	78.27	2
R1-17	C01	16.27143	78.46	2
R1-17	C01	16.32137	78.61	2
R1-17	C01	16.37102	78.73	2
R1-17	C01	16.42132	78.83	2
R1-17	C01	16.47131	79.26	2
R1-17	C01	16.52116	79.31	2
R1-17	C01	16.57121	79.28	2
R1-17	C01	16.62123	79.32	2
R1-17	C01	16.67125	79.59	2
R1-17	C01	16.72144	79.47	2
R1-17	C01	16.77111	79.7	2
R1-17	C01	16.82112	79.94	2
R1-17	C01	16.87154	79.98	2
R1-17	C01	16.9213	80.01	2
R1-17	C01	16.97146	80.34	2
R1-17	C01	17.02151	80.37	2
R1-17	C01	17.07144	80.28	2
R1-17	C01	17.12135	80.35	2
R1-17	C01	17.1713	80.53	2
R1-17	C01	17.22137	80.75	2
R1-17	C01	17.27157	80.8	2
R1-17	C01	17.32136	80.8	2
R1-17	C01	17.37139	80.96	2
R1-17	C01	17.42134	81.08	2
R1-17	C01	17.47133	81.18	2
R1-17	C01	17.52152	81.18	2
R1-17	C01	17.57147	81.55	2
R1-17	C01	17.62159	81.46	2
R1-17	C01	17.67134	81.56	2
R1-17	C01	17.72145	81.59	2
R1-17	C01	17.77136	81.83	2
R1-17	C01	17.82149	82.2	2
R1-17	C01	17.87165	82.14	2
R1-17	C01	17.92163	82.27	2
R1-17	C01	17.9714	82.47	2
R1-17	C01	18.02151	82.54	2
R1-17	C01	18.0715	82.27	2
R1-17	C01	18.12189	82.35	2
R1-17	C01	18.17156	82.58	2
R1-17	C01	18.22164	82.58	2
R1-17	C01	18.2716	82.69	2
R1-17	C01	18.32124	82.89	2
R1-17	C01	18.37185	82.92	2
R1-17	C01	18.4216	82.88	2
R1-17	C01	18.47166	82.86	2
R1-17	C01	18.52186	82.8	2
R1-17	C01	18.57164	82.83	2
R1-17	C01	18.62151	82.95	2
R1-17	C01	18.67165	82.73	2
R1-17	C01	18.72171	83.13	2
R1-17	C01	18.77165	83.13	2
R1-17	C01	18.82198	83.26	2
R1-17	C01	18.87206	83.17	2
R1-17	C01	18.9215	82.86	2
R1-17	C01	18.9716	83.26	2
R1-17	C01	19.0216	83.07	2
R1-17	C01	19.072	83.11	2
R1-17	C01	19.12158	82.95	2
R1-17	C01	19.17183	82.8	2
R1-17	C01	19.2217	83.1	2
R1-17	C01	19.27175	83.01	2
R1-17	C01	19.32164	82.91	2
R1-17	C01	19.37165	82.83	2
R1-17	C01	19.42173	82.58	2
R1-17	C01	19.47175	82.64	2
R1-17	C01	19.5217	82.73	2
R1-17	C01	19.57173	82.89	2
R1-17	C01	19.62194	83.01	2
R1-17	C01	19.6717	82.73	2
R1-17	C01	19.72181	82.91	2
R1-17	C01	19.77206	82.47	2
R1-17	C01	19.82204	82.6	2
R1-17	C01	19.87209	82.6	2
R1-17	C01	19.92207	82.91	2
R1-17	C01	19.97208	82.6	2
R1-17	C01	20.02195	82.49	2
R1-17	C01	20.07215	82.67	2
R1-17	C01	20.12222	82.63	2
R1-17	C01	20.17175	82.8	2
R1-17	C01	20.22201	82.78	2
R1-17	C01	20.27214	82.63	2
R1-17	C01	20.32219	82.73	2
R1-17	C01	20.37195	82.73	2
R1-17	C01	20.42212	82.85	2
R1-17	C01	20.472	83.01	2
R1-17	C01	20.52205	83	2
R1-17	C01	20.57233	82.75	2
R1-17	C01	20.62172	82.92	2
R1-17	C01	20.67182	83.04	2
R1-17	C01	20.72216	83.14	2
R1-17	C01	20.77202	82.82	2
R1-17	C01	20.82195	82.89	2
R1-17	C01	20.87222	82.98	2
R1-17	C01	20.92195	82.89	2
R1-17	C01	20.97202	83.14	2
R1-17	C01	21.02226	83.07	2
R1-17	C01	21.07206	83.17	2
R1-17	C01	21.12225	83.1	2
R1-17	C01	21.17215	83.13	2
R1-17	C01	21.22218	82.98	2
R1-17	C01	21.27203	82.97	2
R1-17	C01	21.32212	82.97	2
R1-17	C01	21.37227	83.13	2
R1-17	C01	21.42243	83.31	2
R1-17	C01	21.4721	83.04	2
R1-17	C01	21.52226	83.1	2
R1-17	C01	21.57234	82.94	2
R1-17	C01	21.62226	83.26	2
R1-17	C01	21.67245	83.22	2
R1-17	C01	21.72201	83.04	2
R1-17	C01	21.77221	82.95	2
R1-17	C01	21.82225	83.32	2
R1-17	C01	21.87215	83.17	2
R1-17	C01	21.92208	83.23	2
R1-17	C01	21.97216	83.31	2
R1-17	C01	22.02233	83.35	2
R1-17	C01	22.07226	83.25	2
R1-17	C01	22.12209	83.28	2
R1-17	C01	22.17244	83.1	2
R1-17	C01	22.2225	83.09	2
R1-17	C01	22.2723	83.28	2
R1-17	C01	22.32239	83.32	2
R1-17	C01	22.37235	83.57	2
R1-17	C01	22.42223	83.42	2
R1-17	C01	22.47226	83	2
R1-17	C01	22.52225	83.51	2
R1-17	C01	22.57244	83.31	2
R1-17	C01	22.6224	83.29	2
R1-17	C01	22.67244	83.22	2
R1-17	C01	22.72231	83.32	2
R1-17	C01	22.77251	83.45	2
R1-17	C01	22.82261	83.31	2
R1-17	C01	22.87245	83.31	2
R1-17	C01	22.92231	83.14	2
R1-17	C01	22.97245	83.32	2
R1-17	C01	23.02229	83.29	2
R1-17	C01	23.07264	83.16	2
R1-17	C01	23.12245	83.34	2
R1-17	C01	23.17266	83.41	2
R1-17	C01	23.22256	83.5	2
R1-17	C01	23.27232	83.42	2
R1-17	C01	23.32255	83.48	2
R1-17	C01	23.37358	83.16	2
R1-17	C01	23.42271	83.2	2
R1-17	C01	23.4731	83.32	2
R1-17	C01	23.52269	83.25	2
R1-17	C01	23.57257	83.26	2
R1-17	C01	23.62278	83.29	2
R1-17	C01	23.67245	83.31	2
R1-17	C01	23.72261	83.14	2
R1-17	C01	23.77279	83.44	2
R1-17	C01	23.82296	83.29	2
R1-17	C01	23.87249	83.25	2
R1-17	C01	23.92256	83.03	2
R1-17	C01	23.97256	83.26	2
R1-17	C01	24.02275	83.1	2
R1-17	C01	24.07262	83.01	2
R1-17	C01	24.12277	83.04	2
R1-17	C01	24.17289	83	2
R1-17	C01	24.22264	83.07	2
R1-17	C01	24.27268	82.85	2
R1-17	C01	24.32237	83.11	2
R1-17	C01	24.37299	83.1	2
R1-17	C01	24.42296	83.11	2
R1-17	C01	24.47282	83	2
R1-17	C01	24.52274	83.16	2
R1-17	C01	24.57285	83.23	2
R1-17	C01	24.62279	83.13	2
R1-17	C01	24.67296	83	2
R1-17	C01	24.72275	83.16	2
R1-17	C01	24.77268	83.11	2
R1-17	C01	24.82287	82.94	2
R1-17	C01	24.87287	82.95	2
R1-17	C01	24.92268	82.88	2
R1-17	C01	24.9735	83.17	2
R1-17	C01	25.02263	83.1	2
R1-17	C01	25.07291	83.09	2
R1-17	C01	25.12294	83.17	2
R1-17	C01	25.17399	82.95	2
R1-17	C01	25.22306	82.8	2
R1-17	C01	25.27287	83.07	2
R1-17	C01	25.32306	82.86	2
R1-17	C01	25.37292	83.26	2
R1-17	C01	25.42301	83.16	2
R1-17	C01	25.47309	83.16	2
R1-17	C01	25.52303	83.03	2
R1-17	C01	25.573	83.13	2
R1-17	C01	25.62305	83.25	2
R1-17	C01	25.67313	82.98	2
R1-17	C01	25.72261	83.17	2
R1-17	C01	25.77309	83.06	2
R1-17	C01	25.82269	83.26	2
R1-17	C01	25.87308	83.2	2
R1-17	C01	25.92307	83.29	2
R1-17	C01	25.97312	83.16	2
R1-17	C01	26.02305	83.16	2
R1-17	C01	26.073	83.29	2
R1-17	C01	26.12284	83.5	2
R1-17	C01	26.17289	83.57	2
R1-17	C01	26.223	83.38	2
R1-17	C01	26.27323	83.45	2
R1-17	C01	26.32327	83.53	2
R1-17	C01	26.37325	83.57	2
R1-17	C01	26.42295	83.63	2
R1-17	C01	26.47308	83.5	2
R1-17	C01	26.5232	83.85	2
R1-17	C01	26.57317	83.79	2
R1-17	C01	26.62315	83.48	2
R1-17	C01	26.67327	83.44	2
R1-17	C01	26.72308	83.59	2
R1-17	C01	26.77322	83.45	2
R1-17	C01	26.82315	83.66	2
R1-17	C01	26.8734	83.29	2
R1-17	C01	26.92305	83.41	2
R1-17	C01	26.97303	83.28	2
R1-17	C01	27.02298	83.54	2
R1-17	C01	27.07324	83.69	2
R1-17	C01	27.12298	83.65	2
R1-17	C01	27.17305	83.53	2
R1-17	C01	27.22329	83.47	2
R1-17	C01	27.27297	83.31	2
R1-17	C01	27.32309	83.65	2
R1-17	C01	27.37335	83.59	2
R1-17	C01	27.42336	83.63	2
R1-17	C01	27.47337	83.57	2
R1-17	C01	27.52316	83.6	2
R1-17	C01	27.57303	83.51	2
R1-17	C01	27.62362	83.28	2
R1-17	C01	27.67345	83.51	2
R1-17	C01	27.72312	83.53	2
R1-17	C01	27.77342	83.42	2
R1-17	C01	27.82343	83.38	2
R1-17	C01	27.8731	83.66	2
R1-17	C01	27.92342	83.6	2
R1-17	C01	27.97335	83.6	2
R1-17	C01	28.02328	83.76	2
R1-17	C01	28.07338	83.81	2
R1-17	C01	28.12338	83.93	2
R1-17	C01	28.17339	83.42	2
R1-17	C01	28.22331	83.51	2
R1-17	C01	28.27356	83.78	2
R1-17	C01	28.32358	83.78	2
R1-17	C01	28.37329	83.93	2
R1-17	C01	28.42339	83.88	2
R1-17	C01	28.47331	83.84	2
R1-17	C01	28.52353	83.82	2
R1-17	C01	28.57343	83.87	2
R1-17	C01	28.62358	83.72	2
R1-17	C01	28.67343	83.73	2
R1-17	C01	28.72322	83.6	2
R1-17	C01	28.77335	83.94	2
R1-17	C01	28.82346	83.93	2
R1-17	C01	28.87389	83.88	2
R1-17	C01	28.92365	84.27	2
R1-17	C01	28.97333	84.02	2
R1-17	C01	29.02338	83.9	2
R1-17	C01	29.07359	83.85	2
R1-17	C01	29.1237	84.21	2
R1-17	C01	29.17389	84.16	2
R1-17	C01	29.22396	84.38	2
R1-17	C01	29.2739	84.09	2
R1-17	C01	29.3233	84.21	2
R1-17	C01	29.37392	84.43	2
R1-17	C01	29.42357	84.31	2
R1-17	C01	29.47382	84.25	2
R1-17	C01	29.52357	84.36	2
R1-17	C01	29.574	84.21	2
R1-17	C01	29.62379	84.44	2
R1-17	C01	29.67355	84.5	2
R1-17	C01	29.72408	84.56	2
R1-17	C01	29.77373	84.47	2
R1-17	C01	29.82406	84.77	2
R1-17	C01	29.87373	84.46	2
R1-17	C01	29.92368	84.58	2
R1-17	C01	29.97359	84.28	2
R1-17	C01	30.02374	84.75	2
R1-17	C01	30.07356	84.67	2
R1-17	C01	30.12408	84.55	2
R1-17	C01	30.17372	84.62	2
R1-17	C01	30.22368	84.65	2
R1-17	C01	30.27361	84.77	2
R1-17	C01	30.32377	84.68	2
R1-17	C01	30.37394	84.68	2
R1-17	C01	30.42381	84.69	2
R1-17	C01	30.47373	85.02	2
R1-17	C01	30.52391	84.68	2
R1-17	C01	30.57376	84.89	2
R1-17	C01	30.62408	84.89	2
R1-17	C01	30.67395	84.9	2
R1-17	C01	30.72388	84.95	2
R1-17	C01	30.77392	84.81	2
R1-17	C01	30.82382	85.26	2
R1-17	C01	30.87401	85.02	2
R1-17	C01	30.9239	85.02	2
R1-17	C01	30.97389	84.62	2
R1-17	C01	31.0239	85.21	2
R1-17	C01	31.07533	85.36	2
R1-17	C01	31.12411	85.18	2
R1-17	C01	31.174	85.21	2
R1-17	C01	31.22396	85.61	2
R1-17	C01	31.2738	85.3	2
R1-17	C01	31.32511	85.09	2
R1-17	C01	31.374	85	2
R1-17	C01	31.42414	85.3	2
R1-17	C01	31.47399	85.3	2
R1-17	C01	31.52405	85.36	2
R1-17	C01	31.57393	85.65	2
R1-17	C01	31.62392	85.46	2
R1-17	C01	31.67411	85.43	2
R1-17	C01	31.72404	85.42	2
R1-17	C01	31.77439	85.27	2
R1-17	C01	31.82407	85.43	2
R1-17	C01	31.87385	85.82	2
R1-17	C01	31.92404	85.52	2
R1-17	C01	31.97404	85.64	2
R1-17	C01	32.02396	85.74	2
R1-17	C01	32.07425	85.67	2
R1-17	C01	32.12424	85.79	2
R1-17	C01	32.17533	85.76	2
R1-17	C01	32.22412	85.79	2
R1-17	C01	32.2741	85.79	2
R1-17	C01	32.32431	85.85	2
R1-17	C01	32.37402	85.99	2
R1-17	C01	32.42444	85.82	2
R1-17	C01	32.47444	86.05	2
R1-17	C01	32.52412	85.93	2
R1-17	C01	32.57386	85.82	2
R1-17	C01	32.62441	85.91	2
R1-17	C01	32.6743	85.79	2
R1-17	C01	32.72427	86.11	2
R1-17	C01	32.77428	85.71	2
R1-17	C01	32.8242	85.93	2
R1-17	C01	32.87426	86.04	2
R1-17	C01	32.92424	85.88	2
R1-17	C01	32.97421	86.16	2
R1-17	C01	33.02433	86.08	2
R1-17	C01	33.07452	86.02	2
R1-17	C01	33.1244	86.01	2
R1-17	C01	33.17423	85.98	2
R1-17	C01	33.2245	86.19	2
R1-17	C01	33.27411	86.24	2
R1-17	C01	33.32427	86.22	2
R1-17	C01	33.37434	86.32	2
R1-17	C01	33.42449	86.1	2
R1-17	C01	33.47429	86.54	2
R1-17	C01	33.52458	86.26	2
R1-17	C01	33.57429	86.22	2
R1-17	C01	33.62418	86.32	2
R1-17	C01	33.67438	86.36	2
R1-17	C01	33.72469	86.33	2
R1-17	C01	33.77481	86.35	2
R1-17	C01	33.8243	86.19	2
R1-17	C01	33.87453	86.36	2
R1-17	C01	33.92425	86.3	2
R1-17	C01	33.97469	86.47	2
R1-17	C01	34.02471	86.41	2
R1-17	C01	34.07439	86.3	2
R1-17	C01	34.12438	86.5	2
R1-17	C01	34.17439	86.63	2
R1-17	C01	34.22449	86.64	2
R1-17	C01	34.27455	86.57	2
R1-17	C01	34.32472	86.61	2
R1-17	C01	34.3745	86.54	2
R1-17	C01	34.42451	86.63	2
R1-17	C01	34.47436	86.66	2
R1-17	C01	34.5248	86.42	2
R1-17	C01	34.5747	86.54	2
R1-17	C01	34.62476	86.58	2
R1-17	C01	34.67453	87.04	2
R1-17	C01	34.72451	86.48	2
R1-17	C01	34.77486	86.81	2
R1-17	C01	34.82457	86.95	2
R1-17	C01	34.87458	86.92	2
R1-17	C01	34.92585	86.7	2
R1-17	C01	34.97485	86.78	2
R1-17	C01	35.02487	86.66	2
R1-17	C01	35.07448	86.92	2
R1-17	C01	35.12453	86.89	2
R1-17	C01	35.17463	86.66	2
R1-17	C01	35.22502	86.78	2
R1-17	C01	35.27451	86.67	2
R1-17	C01	35.32473	86.78	2
R1-17	C01	35.37476	86.94	2
R1-17	C01	35.42483	86.95	2
R1-17	C01	35.47502	86.87	2
R1-17	C01	35.52431	87.03	2
R1-17	C01	35.57472	87.01	2
R1-17	C01	35.62451	87.03	2
R1-17	C01	35.67489	87.19	2
R1-17	C01	35.7247	87.1	2
R1-17	C01	35.77483	87	2
R1-17	C01	35.82458	86.85	2
R1-17	C01	35.87496	86.98	2
R1-17	C01	35.92496	87	2
R1-17	C01	35.97496	87.15	2
R1-17	C01	36.0251	87.09	2
R1-17	C01	36.07467	87.09	2
R1-17	C01	36.12481	87.04	2
R1-17	C01	36.17468	87.18	2
R1-17	C01	36.22501	87.22	2
R1-17	C01	36.27473	87.19	2
R1-17	C01	36.32504	87.09	2
R1-17	C01	36.37497	87.29	2
R1-17	C01	36.42485	87.19	2
R1-17	C01	36.47508	87.25	2
R1-17	C01	36.5254	87.19	2
R1-17	C01	36.57497	87.18	2
R1-17	C01	36.62507	87.38	2
R1-17	C01	36.67512	87.06	2
R1-17	C01	36.72451	87.29	2
R1-17	C01	36.77487	87.63	2
R1-17	C01	36.82487	87.26	2
R1-17	C01	36.87498	87.22	2
R1-17	C01	36.92491	87.25	2
R1-17	C01	36.97507	87.29	2
R1-17	C01	37.0252	87.47	2
R1-17	C01	37.07507	87.53	2
R1-17	C01	37.1252	87.53	2
R1-17	C01	37.17524	87.18	2
R1-17	C01	37.22514	87.53	2
R1-17	C01	37.27486	87.59	2
R1-17	C01	37.32527	87.23	2
R1-17	C01	37.37528	87.38	2
R1-17	C01	37.42514	87.29	2
R1-17	C01	37.47498	87.34	2
R1-17	C01	37.52523	87.41	2
R1-17	C01	37.57524	87.41	2
R1-17	C01	37.6251	87.49	2
R1-17	C01	37.67528	87.35	2
R1-17	C01	37.72528	87.44	2
R1-17	C01	37.77509	87.31	2
R1-17	C01	37.8251	87.41	2
R1-17	C01	37.87518	87.54	2
R1-17	C01	37.92533	87.38	2
R1-17	C01	37.97555	87.41	2
R1-17	C01	38.02496	87.54	2
R1-17	C01	38.07539	87.4	2
R1-17	C01	38.12519	87.57	2
R1-17	C01	38.17528	87.34	2
R1-17	C01	38.22523	87.4	2
R1-17	C01	38.27541	87.32	2
R1-17	C01	38.3254	87.8	2
R1-17	C01	38.37524	87.38	2
R1-17	C01	38.42519	87.51	2
R1-17	C01	38.47534	87.57	2
R1-17	C01	38.52551	87.75	2
R1-17	C01	38.57548	87.49	2
R1-17	C01	38.62529	87.46	2
R1-17	C01	38.67569	87.68	2
R1-17	C01	38.72533	87.62	2
R1-17	C01	38.77556	87.82	2
R1-17	C01	38.82552	87.72	2
R1-17	C01	38.87557	87.56	2
R1-17	C01	38.9255	87.63	2
R1-17	C01	38.97556	87.8	2
R1-17	C01	39.02546	87.84	2
R1-17	C01	39.0754	87.63	2
R1-17	C01	39.12534	87.63	2
R1-17	C01	39.17532	87.82	2
R1-17	C01	39.22536	87.6	2
R1-17	C01	39.27523	87.88	2
R1-17	C01	39.32538	87.8	2
R1-17	C01	39.37569	87.77	2
R1-17	C01	39.42538	87.72	2
R1-17	C01	39.47554	87.78	2
R1-17	C01	39.52551	87.96	2
R1-17	C01	39.57569	88.02	2
R1-17	C01	39.62532	87.81	2
R1-17	C01	39.67554	87.9	2
R1-17	C01	39.72536	88.03	2
R1-17	C01	39.77544	88.12	2
R1-17	C01	39.82573	88.06	2
R1-17	C01	39.87582	87.99	2
R1-17	C01	39.92565	87.75	2
R1-17	C01	39.97557	87.91	2
R1-17	C01	40.02587	87.84	2
R1-17	C01	40.07573	87.72	2
R1-17	C01	40.12555	87.9	2
R1-17	C01	40.17562	87.82	2
R1-17	C01	40.2257	87.93	2
R1-17	C01	40.27559	88.05	2
R1-17	C01	40.3256	87.84	2
R1-17	C01	40.3756	87.93	2
R1-17	C01	40.42572	87.97	2
R1-17	C01	40.47573	87.91	2
R1-17	C01	40.52562	88.16	2
R1-17	C01	40.57563	88.18	2
R1-17	C01	40.62573	88.4	2
R1-17	C01	40.67572	88.11	2
R1-17	C01	40.72563	88.02	2
R1-17	C01	40.77597	88.18	2
R1-17	C01	40.8262	88.25	2
R1-17	C01	40.87596	88.03	2
R1-17	C01	40.92566	88.02	2
R1-17	C01	40.97577	88.24	2
R1-17	C01	41.0259	87.99	2
R1-17	C01	41.07621	88.24	2
R1-17	C01	41.12597	88.27	2
R1-17	C01	41.17577	88.36	2
R1-17	C01	41.22565	88.39	2
R1-17	C01	41.27569	88.22	2
R1-17	C01	41.32589	88.36	2
R1-17	C01	41.37583	88.06	2
R1-17	C01	41.42577	88.33	2
R1-17	C01	41.47583	88.02	2
R1-17	C01	41.52591	88.36	2
R1-17	C01	41.57575	88.31	2
R1-17	C01	41.62586	88.24	2
R1-17	C01	41.67612	88.34	2
R1-17	C01	41.72598	88.46	2
R1-17	C01	41.7761	88.18	2
R1-17	C01	41.82582	88.3	2
R1-17	C01	41.87601	88.18	2
R1-17	C01	41.92588	88.15	2
R1-17	C01	41.97583	88.3	2
R1-17	C01	42.02608	88.33	2
R1-17	C01	42.0761	88.21	2
R1-17	C01	42.12612	88.33	2
R1-17	C01	42.17627	88.15	2
R1-17	C01	42.22606	88.4	2
R1-17	C01	42.27638	88.25	2
R1-17	C01	42.32554	88.36	2
R1-17	C01	42.37595	88.34	2
R1-17	C01	42.42564	88.36	2
R1-17	C01	42.47632	88.52	2
R1-17	C01	42.52602	88.53	2
R1-17	C01	42.57595	88.3	2
R1-17	C01	42.62599	88.28	2
R1-17	C01	42.67617	88.31	2
R1-17	C01	42.72602	88.37	2
R1-17	C01	42.77633	88.4	2
R1-17	C01	42.82606	88.16	2
R1-17	C01	42.8772	88.5	2
R1-17	C01	42.92632	88.27	2
R1-17	C01	42.9762	88.73	2
R1-17	C01	43.0262	88.46	2
R1-17	C01	43.07582	88.5	2
R1-17	C01	43.12621	88.3	2
R1-17	C01	43.17603	88.47	2
R1-17	C01	43.22635	88.37	2
R1-17	C01	43.27618	88.65	2
R1-17	C01	43.32657	88.65	2
R1-17	C01	43.37661	88.67	2
R1-17	C01	43.42725	88.64	2
R1-17	C01	43.47625	88.61	2
R1-17	C01	43.52623	88.58	2
R1-17	C01	43.5762	88.75	2
R1-17	C01	43.62593	88.56	2
R1-17	C01	43.6762	88.86	2
R1-17	C01	43.7263	89.02	2
R1-17	C01	43.77613	88.61	2
R1-17	C01	43.82634	88.74	2
R1-17	C01	43.87654	88.52	2
R1-17	C01	43.92682	88.71	2
R1-17	C01	43.97625	88.83	2
R1-17	C01	44.02642	88.83	2
R1-17	C01	44.07648	88.59	2
R1-17	C01	44.12643	88.77	2
R1-17	C01	44.17655	88.98	2
R1-17	C01	44.22634	88.89	2
R1-17	C01	44.27667	88.86	2
R1-17	C01	44.32591	88.87	2
R1-17	C01	44.37673	88.92	2
R1-17	C01	44.42693	88.78	2
R1-17	C01	44.47649	88.92	2
R1-17	C01	44.52623	88.73	2
R1-17	C01	44.57663	89.02	2
R1-17	C01	44.62634	88.98	2
R1-17	C01	44.67631	88.92	2
R1-17	C01	44.72686	89.05	2
R1-17	C01	44.7768	88.84	2
R1-17	C01	44.82655	88.75	2
R1-17	C01	44.87637	88.86	2
R1-17	C01	44.92619	88.92	2
R1-17	C01	44.97633	89.01	2
R1-17	C01	45.02651	89.09	2
R1-17	C01	45.0765	88.98	2
R1-17	C01	45.12642	89.21	2
R1-17	C01	45.17661	89.08	2
R1-17	C01	45.22708	88.86	2
R1-17	C01	45.27671	89.2	2
R1-17	C01	45.32658	89.11	2
R1-17	C01	45.37679	88.96	2
R1-17	C01	45.42697	89.2	2
R1-17	C01	45.4769	89.2	2
R1-17	C01	45.52645	89.12	2
R1-17	C01	45.57675	89.23	2
R1-17	C01	45.62667	89.08	2
R1-17	C01	45.67665	89.33	2
R1-17	C01	45.72656	88.93	2
R1-17	C01	45.77674	88.98	2
R1-17	C01	45.82674	89.02	2
R1-17	C01	45.87682	89.15	2
R1-17	C01	45.92664	89.17	2
R1-17	C01	45.97654	89.42	2
R1-17	C01	46.02679	88.96	2
R1-17	C01	46.07698	89.17	2
R1-17	C01	46.12653	89.09	2
R1-17	C01	46.17666	89.12	2
R1-17	C01	46.22698	89.02	2
R1-17	C01	46.27654	89.15	2
R1-17	C01	46.32631	89.4	2
R1-17	C01	46.3768	89.11	2
R1-17	C01	46.42679	89.6	2
R1-17	C01	46.4768	89.21	2
R1-17	C01	46.52689	89.17	2
R1-17	C01	46.57675	89.12	2
R1-17	C01	46.62701	89.24	2
R1-17	C01	46.67672	89.17	2
R1-17	C01	46.72673	89.42	2
R1-17	C01	46.77711	89.36	2
R1-17	C01	46.82684	89.2	2
R1-17	C01	46.87682	89.18	2
R1-17	C01	46.9269	89.35	2
R1-17	C01	46.97683	89.29	2
R1-17	C01	47.02683	89.21	2
R1-17	C01	47.07684	89.39	2
R1-17	C01	47.12716	89.29	2
R1-17	C01	47.17706	89.14	2
R1-17	C01	47.22699	89.06	2
R1-17	C01	47.27686	89.43	2
R1-17	C01	47.32687	89.14	2
R1-17	C01	47.37695	89.29	2
R1-17	C01	47.4268	89.08	2
R1-17	C01	47.47689	89.33	2
R1-17	C01	47.52729	89.29	2
R1-17	C01	47.57717	89.17	2
R1-17	C01	47.62698	89.42	2
R1-17	C01	47.677	89.21	2
R1-17	C01	47.72702	89.26	2
R1-17	C01	47.77716	89.21	2
R1-17	C01	47.82739	89.17	2
R1-17	C01	47.87717	89.26	2
R1-17	C01	47.92698	89.08	2
R1-17	C01	47.97739	89.36	2
R1-17	C01	48.02696	89.24	2
R1-17	C01	48.07728	89.32	2
R1-17	C01	48.12695	89.32	2
R1-17	C01	48.1772	89.15	2
R1-17	C01	48.22712	88.93	2
R1-17	C01	48.27697	89.02	2
R1-17	C01	48.32722	88.99	2
R1-17	C01	48.37728	88.89	2
R1-17	C01	48.42704	89.23	2
R1-17	C01	48.47705	89.36	2
R1-17	C01	48.52722	89.3	2
R1-17	C01	48.57744	89.2	2
R1-17	C01	48.62719	89.29	2
R1-17	C01	48.67709	89.06	2
R1-17	C01	48.72716	89.29	2
R1-17	C01	48.77738	89.08	2
R1-17	C01	48.82703	89.05	2
R1-17	C01	48.87715	89.33	2
R1-17	C01	48.92749	89.24	2
R1-17	C01	48.97702	89.39	2
R1-17	C01	49.02708	89.2	2
R1-17	C01	49.07732	89.15	2
R1-17	C01	49.12716	89.27	2
R1-17	C01	49.17711	89.18	2
R1-17	C01	49.22743	89.09	2
R1-17	C01	49.27729	89.11	2
R1-17	C01	49.32742	89.2	2
R1-17	C01	49.37747	89.21	2
R1-17	C01	49.42761	89.4	2
R1-17	C01	49.4774	89.48	2
R1-17	C01	49.52747	89.29	2
R1-17	C01	49.5774	89.49	2
R1-17	C01	49.62752	89.38	2
R1-17	C01	49.67746	89.36	2
R1-17	C01	49.72749	89.36	2
R1-17	C01	49.77737	89.43	2
R1-17	F01	0.03966	16.63	1
R1-17	F01	0.08953	16.71	1
R1-17	F01	0.13924	16.65	1
R1-17	F01	0.19001	16.9	1
R1-17	F01	0.23991	16.78	1
R1-17	F01	0.28961	16.86	1
R1-17	F01	0.33965	16.87	1
R1-17	F01	0.38948	16.74	1
R1-17	F01	0.43948	16.74	1
R1-17	F01	0.48995	16.8	1
R1-17	F01	0.53992	16.78	1
R1-17	F01	0.58947	16.72	1
R1-17	F01	0.63958	16.72	1
R1-17	F01	0.68958	16.77	1
R1-17	F01	0.73982	16.83	1
R1-17	F01	0.78994	17.02	1
R1-17	F01	0.83971	17.02	1
R1-17	F01	0.88946	17.16	1
R1-17	F01	0.93952	17.16	1
R1-17	F01	0.98955	16.98	1
R1-17	F01	1.03959	17.34	1
R1-17	F01	1.09002	17.13	1
R1-17	F01	1.13955	17.1	1
R1-17	F01	1.18986	17.16	1
R1-17	F01	1.23962	17.04	1
R1-17	F01	1.28965	17.17	1
R1-17	F01	1.33975	17.11	1
R1-17	F01	1.38976	17.34	1
R1-17	F01	1.43953	17.27	1
R1-17	F01	1.48976	17.3	1
R1-17	F01	1.53977	17.28	1
R1-17	F01	1.58986	17.27	1
R1-17	F01	1.63968	17.33	1
R1-17	F01	1.68942	17.28	1
R1-17	F01	1.73982	17.4	1
R1-17	F01	1.79	17.39	1
R1-17	F01	1.84002	17.49	1
R1-17	F01	1.88972	17.34	1
R1-17	F01	1.93979	17.36	1
R1-17	F01	1.9898	17.37	1
R1-17	F01	2.03968	17.46	1
R1-17	F01	2.08979	17.43	1
R1-17	F01	2.13984	17.58	1
R1-17	F01	2.19048	17.61	1
R1-17	F01	2.24022	17.81	1
R1-17	F01	2.29002	17.78	1
R1-17	F01	2.34008	17.88	1
R1-17	F01	2.38974	17.81	1
R1-17	F01	2.43964	17.84	1
R1-17	F01	2.48977	17.85	1
R1-17	F01	2.53966	17.96	1
R1-17	F01	2.59012	18.05	1
R1-17	F01	2.63996	18.03	1
R1-17	F01	2.69005	18.15	1
R1-17	F01	2.74034	18.11	1
R1-17	F01	2.79011	18.09	1
R1-17	F01	2.83989	18.24	1
R1-17	F01	2.88995	18.21	1
R1-17	F01	2.94037	18.14	1
R1-17	F01	2.98974	18.11	1
R1-17	F01	3.04134	18.35	1
R1-17	F01	3.09017	18.45	1
R1-17	F01	3.13998	18.36	1
R1-17	F01	3.19005	18.54	1
R1-17	F01	3.24018	18.26	1
R1-17	F01	3.29016	18.54	1
R1-17	F01	3.33997	18.65	1
R1-17	F01	3.39018	18.67	1
R1-17	F01	3.44029	18.56	1
R1-17	F01	3.4906	18.89	1
R1-17	F01	3.54156	18.56	1
R1-17	F01	3.59011	18.65	1
R1-17	F01	3.63983	18.83	1
R1-17	F01	3.69007	18.86	1
R1-17	F01	3.73991	18.88	1
R1-17	F01	3.79035	18.85	1
R1-17	F01	3.84008	19.04	1
R1-17	F01	3.89013	18.91	1
R1-17	F01	3.93996	18.83	1
R1-17	F01	3.99003	19.19	1
R1-17	F01	4.04052	19.15	1
R1-17	F01	4.09018	19.18	1
R1-17	F01	4.14048	19.37	1
R1-17	F01	4.19029	19.36	1
R1-17	F01	4.24072	19.27	1
R1-17	F01	4.29029	19.37	1
R1-17	F01	4.33996	19.52	1
R1-17	F01	4.39061	19.61	1
R1-17	F01	4.44072	19.55	1
R1-17	F01	4.4901	19.67	1
R1-17	F01	4.54006	19.79	1
R1-17	F01	4.59036	19.69	1
R1-17	F01	4.63991	19.61	1
R1-17	F01	4.69113	19.81	1
R1-17	F01	4.74043	19.9	1
R1-17	F01	4.78999	20	1
R1-17	F01	4.84021	20.06	1
R1-17	F01	4.89048	20.13	1
R1-17	F01	4.94042	20.35	1
R1-17	F01	4.99041	20.41	1
R1-17	F01	5.04053	20.37	1
R1-17	F01	5.09023	20.38	1
R1-17	F01	5.14029	20.64	1
R1-17	F01	5.19055	20.62	1
R1-17	F01	5.2403	20.67	1
R1-17	F01	5.29034	20.79	1
R1-17	F01	5.34079	20.91	1
R1-17	F01	5.39021	21.15	1
R1-17	F01	5.44018	21.07	1
R1-17	F01	5.49042	21.24	1
R1-17	F01	5.54027	21.36	1
R1-17	F01	5.59067	21.51	1
R1-17	F01	5.64079	21.56	1
R1-17	F01	5.69044	21.62	1
R1-17	F01	5.74075	21.8	1
R1-17	F01	5.79051	21.8	1
R1-17	F01	5.84076	22.07	1
R1-17	F01	5.89075	22.07	1
R1-17	F01	5.94168	22.26	1
R1-17	F01	5.9914	22.35	1
R1-17	F01	6.04022	22.58	1
R1-17	F01	6.09064	22.55	1
R1-17	F01	6.1405	22.76	1
R1-17	F01	6.19083	22.94	1
R1-17	F01	6.24099	23	1
R1-17	F01	6.29069	23.2	1
R1-17	F01	6.34054	23.39	1
R1-17	F01	6.39061	23.48	1
R1-17	F01	6.44069	23.75	1
R1-17	F01	6.49077	23.78	1
R1-17	F01	6.54013	23.89	1
R1-17	F01	6.59065	24.16	1
R1-17	F01	6.64076	24.34	1
R1-17	F01	6.6905	24.6	1
R1-17	F01	6.74063	24.69	1
R1-17	F01	6.79113	24.75	1
R1-17	F01	6.84112	24.9	1
R1-17	F01	6.89106	25.06	1
R1-17	F01	6.94076	25.5	1
R1-17	F01	6.99175	25.63	1
R1-17	F01	7.04073	25.72	1
R1-17	F01	7.09072	26	1
R1-17	F01	7.14201	26.15	1
R1-17	F01	7.1913	26.36	1
R1-17	F01	7.49988	28.69	1
R1-17	F01	7.53835	29.11	2
R1-17	F01	7.58756	29.32	2
R1-17	F01	7.6382	29.41	2
R1-17	F01	7.68803	29.7	2
R1-17	F01	7.73796	29.79	2
R1-17	F01	7.78807	30.16	2
R1-17	F01	7.83804	30.39	2
R1-17	F01	7.88805	30.65	2
R1-17	F01	7.93763	31.05	2
R1-17	F01	7.98794	31.4	2
R1-17	F01	8.03808	31.56	2
R1-17	F01	8.08785	31.88	2
R1-17	F01	8.13798	31.9	2
R1-17	F01	8.18786	32.14	2
R1-17	F01	8.23793	32.48	2
R1-17	F01	8.28798	32.74	2
R1-17	F01	8.33791	32.93	2
R1-17	F01	8.38809	33.28	2
R1-17	F01	8.43757	33.54	2
R1-17	F01	8.48782	33.96	2
R1-17	F01	8.53808	34.35	2
R1-17	F01	8.58794	34.53	2
R1-17	F01	8.63785	34.89	2
R1-17	F01	8.68799	35.15	2
R1-17	F01	8.73819	35.49	2
R1-17	F01	8.78791	35.9	2
R1-17	F01	8.83808	36.17	2
R1-17	F01	8.88788	36.8	2
R1-17	F01	8.93798	36.95	2
R1-17	F01	8.98814	37.34	2
R1-17	F01	9.03809	37.66	2
R1-17	F01	9.08851	38.07	2
R1-17	F01	9.13839	38.62	2
R1-17	F01	9.18826	39	2
R1-17	F01	9.23795	39.3	2
R1-17	F01	9.28838	39.66	2
R1-17	F01	9.33798	40.04	2
R1-17	F01	9.38834	40.42	2
R1-17	F01	9.43832	40.93	2
R1-17	F01	9.48837	41.35	2
R1-17	F01	9.53955	41.63	2
R1-17	F01	9.58804	42	2
R1-17	F01	9.63827	42.46	2
R1-17	F01	9.68859	42.85	2
R1-17	F01	9.7386	43.32	2
R1-17	F01	9.78781	43.82	2
R1-17	F01	9.83809	44.16	2
R1-17	F01	9.88818	44.52	2
R1-17	F01	9.93828	45.05	2
R1-17	F01	9.98822	45.47	2
R1-17	F01	10.03837	45.89	2
R1-17	F01	10.08821	46.15	2
R1-17	F01	10.13846	46.62	2
R1-17	F01	10.18845	47.11	2
R1-17	F01	10.23843	47.53	2
R1-17	F01	10.2888	47.99	2
R1-17	F01	10.33861	48.42	2
R1-17	F01	10.38827	48.72	2
R1-17	F01	10.43821	49.25	2
R1-17	F01	10.48817	49.61	2
R1-17	F01	10.53825	50.11	2
R1-17	F01	10.58862	50.68	2
R1-17	F01	10.63802	51.1	2
R1-17	F01	10.68854	51.6	2
R1-17	F01	10.73835	51.93	2
R1-17	F01	10.78844	52.29	2
R1-17	F01	10.83863	52.65	2
R1-17	F01	10.88841	52.58	2
R1-17	F01	10.93831	52.67	2
R1-17	F01	10.98816	52.61	2
R1-17	F01	11.03868	52.56	2
R1-17	F01	11.08874	52.67	2
R1-17	F01	11.13859	52.79	2
R1-17	F01	11.18842	53.09	2
R1-17	F01	11.23843	53.48	2
R1-17	F01	11.2886	54.01	2
R1-17	F01	11.33865	54.32	2
R1-17	F01	11.3886	54.85	2
R1-17	F01	11.43827	55.33	2
R1-17	F01	11.48825	55.81	2
R1-17	F01	11.53861	56.08	2
R1-17	F01	11.58828	56.34	2
R1-17	F01	11.63841	56.57	2
R1-17	F01	11.68989	56.75	2
R1-17	F01	11.73874	57.05	2
R1-17	F01	11.78874	57.57	2
R1-17	F01	11.83858	57.78	2
R1-17	F01	11.88905	58.27	2
R1-17	F01	11.93865	58.54	2
R1-17	F01	11.98937	58.9	2
R1-17	F01	12.03849	59.37	2
R1-17	F01	12.08844	59.56	2
R1-17	F01	12.13864	60.1	2
R1-17	F01	12.18903	60.4	2
R1-17	F01	12.23867	60.69	2
R1-17	F01	12.28871	60.93	2
R1-17	F01	12.33905	61.22	2
R1-17	F01	12.38865	61.46	2
R1-17	F01	12.43851	61.7	2
R1-17	F01	12.48885	62.03	2
R1-17	F01	12.53875	62.24	2
R1-17	F01	12.58891	62.47	2
R1-17	F01	12.63883	62.44	2
R1-17	F01	12.68884	62.63	2
R1-17	F01	12.7384	62.59	2
R1-17	F01	12.78867	62.63	2
R1-17	F01	12.83899	62.5	2
R1-17	F01	12.88867	62.35	2
R1-17	F01	12.93865	61.94	2
R1-17	F01	12.98894	61.65	2
R1-17	F01	13.03896	61.08	2
R1-17	F01	13.08894	60.6	2
R1-17	F01	13.13868	60.13	2
R1-17	F01	13.18949	59.7	2
R1-17	F01	13.23878	59.47	2
R1-17	F01	13.28926	59.28	2
R1-17	F01	13.3392	59.31	2
R1-17	F01	13.3891	59.29	2
R1-17	F01	13.43946	59.4	2
R1-17	F01	13.48884	59.79	2
R1-17	F01	13.5389	60.07	2
R1-17	F01	13.58936	60.51	2
R1-17	F01	13.63936	60.87	2
R1-17	F01	13.68889	61.55	2
R1-17	F01	13.73904	61.88	2
R1-17	F01	13.78899	62.6	2
R1-17	F01	13.83872	63.34	2
R1-17	F01	13.88897	63.82	2
R1-17	F01	13.9392	64.35	2
R1-17	F01	13.98907	65.02	2
R1-17	F01	14.03909	65.63	2
R1-17	F01	14.08928	66.5	2
R1-17	F01	14.13909	67.04	2
R1-17	F01	14.18953	67.96	2
R1-17	F01	14.23912	68.79	2
R1-17	F01	14.28899	69.78	2
R1-17	F01	14.33972	70.23	2
R1-17	F01	14.38914	71.02	2
R1-17	F01	14.43926	71.59	2
R1-17	F01	14.48935	72.48	2
R1-17	F01	14.53926	73.18	2
R1-17	F01	14.58918	73.63	2
R1-17	F01	14.6396	74.4	2
R1-17	F01	14.69007	74.82	2
R1-17	F01	14.73928	75.64	2
R1-17	F01	14.78918	75.83	2
R1-17	F01	14.83935	76.36	2
R1-17	F01	14.88892	76.84	2
R1-17	F01	14.93948	77.28	2
R1-17	F01	14.98916	77.73	2
R1-17	F01	15.0392	78.01	2
R1-17	F01	15.0894	78.35	2
R1-17	F01	15.13929	78.83	2
R1-17	F01	15.1895	79.13	2
R1-17	F01	15.23965	79.57	2
R1-17	F01	15.28928	79.82	2
R1-17	F01	15.33933	80.06	2
R1-17	F01	15.38931	80.48	2
R1-17	F01	15.43915	80.68	2
R1-17	F01	15.48928	80.89	2
R1-17	F01	15.53946	81	2
R1-17	F01	15.58898	81.45	2
R1-17	F01	15.63949	81.73	2
R1-17	F01	15.68944	81.81	2
R1-17	F01	15.73948	82.08	2
R1-17	F01	15.79041	82.12	2
R1-17	F01	15.8399	82.29	2
R1-17	F01	15.88939	82.61	2
R1-17	F01	15.93915	82.65	2
R1-17	F01	15.98936	82.83	2
R1-17	F01	16.03955	83.13	2
R1-17	F01	16.08957	83.43	2
R1-17	F01	16.1394	83.27	2
R1-17	F01	16.1895	83.61	2
R1-17	F01	16.23965	83.57	2
R1-17	F01	16.2901	83.63	2
R1-17	F01	16.33957	84.19	2
R1-17	F01	16.38936	84.07	2
R1-17	F01	16.43942	84.4	2
R1-17	F01	16.48972	84.59	2
R1-17	F01	16.53954	84.64	2
R1-17	F01	16.58947	84.53	2
R1-17	F01	16.63952	85.01	2
R1-17	F01	16.68956	84.86	2
R1-17	F01	16.73976	85.12	2
R1-17	F01	16.78925	85.21	2
R1-17	F01	16.83948	85.36	2
R1-17	F01	16.88965	85.74	2
R1-17	F01	16.93951	85.66	2
R1-17	F01	16.98971	85.77	2
R1-17	F01	17.03982	85.83	2
R1-17	F01	17.08998	86.02	2
R1-17	F01	17.13998	86.19	2
R1-17	F01	17.1898	86.1	2
R1-17	F01	17.23972	86.41	2
R1-17	F01	17.28959	86.46	2
R1-17	F01	17.33954	86.38	2
R1-17	F01	17.38996	86.73	2
R1-17	F01	17.43971	86.88	2
R1-17	F01	17.48949	87.02	2
R1-17	F01	17.54006	87.17	2
R1-17	F01	17.58987	87.06	2
R1-17	F01	17.63997	87.09	2
R1-17	F01	17.68984	87.09	2
R1-17	F01	17.73978	87.35	2
R1-17	F01	17.78943	87.63	2
R1-17	F01	17.83986	87.54	2
R1-17	F01	17.89012	87.42	2
R1-17	F01	17.93987	87.92	2
R1-17	F01	17.98949	87.63	2
R1-17	F01	18.04007	88.07	2
R1-17	F01	18.0897	87.96	2
R1-17	F01	18.14029	88.24	2
R1-17	F01	18.18966	88.1	2
R1-17	F01	18.23982	87.9	2
R1-17	F01	18.28969	88.24	2
R1-17	F01	18.33947	88.4	2
R1-17	F01	18.39019	88.01	2
R1-17	F01	18.43994	88.33	2
R1-17	F01	18.48977	88.24	2
R1-17	F01	18.54047	88.19	2
R1-17	F01	18.58984	88.27	2
R1-17	F01	18.6399	88.54	2
R1-17	F01	18.68995	88.54	2
R1-17	F01	18.74035	88.51	2
R1-17	F01	18.78972	88.58	2
R1-17	F01	18.84079	88.48	2
R1-17	F01	18.89049	88.45	2
R1-17	F01	18.93977	88.78	2
R1-17	F01	18.98997	88.52	2
R1-17	F01	19.04011	88.76	2
R1-17	F01	19.09025	88.46	2
R1-17	F01	19.13982	88.66	2
R1-17	F01	19.18999	89	2
R1-17	F01	19.23989	88.69	2
R1-17	F01	19.29001	88.84	2
R1-17	F01	19.34009	88.82	2
R1-17	F01	19.39005	88.58	2
R1-17	F01	19.43979	88.82	2
R1-17	F01	19.48999	88.46	2
R1-17	F01	19.54031	88.76	2
R1-17	F01	19.59037	88.93	2
R1-17	F01	19.64002	89.03	2
R1-17	F01	19.69019	88.88	2
R1-17	F01	19.74021	88.96	2
R1-17	F01	19.79067	89.14	2
R1-17	F01	19.84042	89.02	2
R1-17	F01	19.89015	88.93	2
R1-17	F01	19.94034	89.02	2
R1-17	F01	19.9905	89.08	2
R1-17	F01	20.04015	88.84	2
R1-17	F01	20.09044	89.17	2
R1-17	F01	20.14065	89.09	2
R1-17	F01	20.18989	89.26	2
R1-17	F01	20.24034	89.3	2
R1-17	F01	20.29036	89.35	2
R1-17	F01	20.34049	89.53	2
R1-17	F01	20.39039	89.63	2
R1-17	F01	20.44046	89.24	2
R1-17	F01	20.49016	89.57	2
R1-17	F01	20.54034	89.89	2
R1-17	F01	20.59055	89.45	2
R1-17	F01	20.63984	89.65	2
R1-17	F01	20.68993	89.65	2
R1-17	F01	20.74036	89.57	2
R1-17	F01	20.7902	89.8	2
R1-17	F01	20.84024	89.71	2
R1-17	F01	20.89036	89.92	2
R1-17	F01	20.94038	89.92	2
R1-17	F01	20.99048	90.04	2
R1-17	F01	21.04046	89.98	2
R1-17	F01	21.09031	89.82	2
R1-17	F01	21.14031	89.83	2
R1-17	F01	21.19063	89.89	2
R1-17	F01	21.24052	89.82	2
R1-17	F01	21.29023	89.92	2
R1-17	F01	21.34052	89.97	2
R1-17	F01	21.39073	89.66	2
R1-17	F01	21.44062	89.92	2
R1-17	F01	21.49058	90.01	2
R1-17	F01	21.5406	90.12	2
R1-17	F01	21.59071	90.06	2
R1-17	F01	21.64058	90.07	2
R1-17	F01	21.69082	90.07	2
R1-17	F01	21.74056	90.18	2
R1-17	F01	21.79058	90.19	2
R1-17	F01	21.84046	90.25	2
R1-17	F01	21.89035	90.34	2
R1-17	F01	21.94022	90.49	2
R1-17	F01	21.99061	90.37	2
R1-17	F01	22.0411	90.45	2
R1-17	F01	22.09068	90.33	2
R1-17	F01	22.14022	90.33	2
R1-17	F01	22.19107	90.51	2
R1-17	F01	22.24079	90.6	2
R1-17	F01	22.29054	90.43	2
R1-17	F01	22.34063	90.66	2
R1-17	F01	22.39072	90.66	2
R1-17	F01	22.44062	90.72	2
R1-17	F01	22.49057	90.69	2
R1-17	F01	22.54034	90.82	2
R1-17	F01	22.59068	90.55	2
R1-17	F01	22.64085	90.49	2
R1-17	F01	22.69063	90.87	2
R1-17	F01	22.74049	90.9	2
R1-17	F01	22.79108	90.81	2
R1-17	F01	22.84113	90.97	2
R1-17	F01	22.89093	90.9	2
R1-17	F01	22.94044	90.67	2
R1-17	F01	22.99102	90.78	2
R1-17	F01	23.04071	90.73	2
R1-17	F01	23.09082	91.2	2
R1-17	F01	23.14083	90.93	2
R1-17	F01	23.19081	91.22	2
R1-17	F01	23.24301	91.08	2
R1-17	F01	23.29061	91.05	2
R1-17	F01	23.3408	91.2	2
R1-17	F01	23.3918	90.76	2
R1-17	F01	23.44112	90.97	2
R1-17	F01	23.49185	90.99	2
R1-17	F01	23.54085	90.99	2
R1-17	F01	23.59091	90.9	2
R1-17	F01	23.64119	91.11	2
R1-17	F01	23.69066	91.16	2
R1-17	F01	23.741	90.9	2
R1-17	F01	23.79159	91.2	2
R1-17	F01	23.8411	91.08	2
R1-17	F01	23.8909	91.23	2
R1-17	F01	23.94066	91.16	2
R1-17	F01	23.99069	90.94	2
R1-17	F01	24.04104	90.87	2
R1-17	F01	24.09081	91.12	2
R1-17	F01	24.14089	91.16	2
R1-17	F01	24.19113	91.2	2
R1-17	F01	24.24098	91.03	2
R1-17	F01	24.29075	90.85	2
R1-17	F01	24.341	90.94	2
R1-17	F01	24.39156	91.06	2
R1-17	F01	24.4412	91.12	2
R1-17	F01	24.49102	90.79	2
R1-17	F01	24.54099	91.02	2
R1-17	F01	24.59101	91.09	2
R1-17	F01	24.64094	91.17	2
R1-17	F01	24.69145	91.25	2
R1-17	F01	24.74086	91.06	2
R1-17	F01	24.79111	91.29	2
R1-17	F01	24.84135	91.09	2
R1-17	F01	24.89131	91.32	2
R1-17	F01	24.94237	91.38	2
R1-17	F01	24.99163	91.17	2
R1-17	F01	25.04084	91.11	2
R1-17	F01	25.09155	91.26	2
R1-17	F01	25.14162	91.16	2
R1-17	F01	25.19223	91.23	2
R1-17	F01	25.24148	91.17	2
R1-17	F01	25.29104	91.4	2
R1-17	F01	25.3415	91.4	2
R1-17	F01	25.39108	91.35	2
R1-17	F01	25.44124	91.46	2
R1-17	F01	25.49142	91.29	2
R1-17	F01	25.54115	91.47	2
R1-17	F01	25.59158	91.31	2
R1-17	F01	25.6425	91.49	2
R1-17	F01	25.69186	91.53	2
R1-17	F01	25.74108	91.74	2
R1-17	F01	25.79238	91.56	2
R1-17	F01	25.84111	91.52	2
R1-17	F01	25.89137	91.58	2
R1-17	F01	25.94123	91.61	2
R1-17	F01	25.99134	91.95	2
R1-17	F01	26.04149	91.79	2
R1-17	F01	26.09122	91.77	2
R1-17	F01	26.14096	91.74	2
R1-17	F01	26.19108	91.73	2
R1-17	F01	26.24112	91.77	2
R1-17	F01	26.29136	91.94	2
R1-17	F01	26.34161	92.19	2
R1-17	F01	26.39163	91.95	2
R1-17	F01	26.44114	92.31	2
R1-17	F01	26.49151	92.24	2
R1-17	F01	26.54204	92.1	2
R1-17	F01	26.59132	91.86	2
R1-17	F01	26.64173	92.27	2
R1-17	F01	26.69134	92.06	2
R1-17	F01	26.74121	92.01	2
R1-17	F01	26.79144	92.34	2
R1-17	F01	26.84131	92.36	2
R1-17	F01	26.89164	92.15	2
R1-17	F01	26.9413	92.1	2
R1-17	F01	26.99137	92.13	2
R1-17	F01	27.04109	92.07	2
R1-17	F01	27.09157	91.95	2
R1-17	F01	27.14135	92.18	2
R1-17	F01	27.19128	92.01	2
R1-17	F01	27.24166	92.27	2
R1-17	F01	27.29111	92.13	2
R1-17	F01	27.34129	92.12	2
R1-17	F01	27.3915	92.13	2
R1-17	F01	27.44171	92.45	2
R1-17	F01	27.49176	92.31	2
R1-17	F01	27.54145	92.4	2
R1-17	F01	27.59122	92.3	2
R1-17	F01	27.64183	92.28	2
R1-17	F01	27.69153	92.63	2
R1-17	F01	27.74143	92.21	2
R1-17	F01	27.79191	92.6	2
R1-17	F01	27.84157	92.49	2
R1-17	F01	27.89153	92.62	2
R1-17	F01	27.94177	92.65	2
R1-17	F01	27.99154	92.51	2
R1-17	F01	28.04141	92.63	2
R1-17	F01	28.09149	92.68	2
R1-17	F01	28.14189	92.46	2
R1-17	F01	28.19258	92.69	2
R1-17	F01	28.24176	92.66	2
R1-17	F01	28.29208	92.83	2
R1-17	F01	28.34172	92.87	2
R1-17	F01	28.39136	92.95	2
R1-17	F01	28.44157	92.99	2
R1-17	F01	28.49152	92.83	2
R1-17	F01	28.54276	92.69	2
R1-17	F01	28.5918	92.84	2
R1-17	F01	28.64185	93.1	2
R1-17	F01	28.69154	93.05	2
R1-17	F01	28.7416	92.99	2
R1-17	F01	28.79182	93.07	2
R1-17	F01	28.84157	93.16	2
R1-17	F01	28.89205	93.01	2
R1-17	F01	28.94195	92.89	2
R1-17	F01	28.9915	93.1	2
R1-17	F01	29.04159	93.4	2
R1-17	F01	29.09165	93.22	2
R1-17	F01	29.1423	93.28	2
R1-17	F01	29.19209	93.26	2
R1-17	F01	29.24214	93.37	2
R1-17	F01	29.2922	93.5	2
R1-17	F01	29.34143	93.32	2
R1-17	F01	29.39213	93.32	2
R1-17	F01	29.44171	93.68	2
R1-17	F01	29.49212	93.59	2
R1-17	F01	29.54166	93.58	2
R1-17	F01	29.59231	93.46	2
R1-17	F01	29.64188	93.5	2
R1-17	F01	29.69191	93.82	2
R1-17	F01	29.74253	93.88	2
R1-17	F01	29.79258	94.03	2
R1-17	F01	29.84236	93.85	2
R1-17	F01	29.89195	93.61	2
R1-17	F01	29.94226	94.01	2
R1-17	F01	29.99205	94.11	2
R1-17	F01	30.04184	93.92	2
R1-17	F01	30.09177	94.01	2
R1-17	F01	30.1424	93.98	2
R1-17	F01	30.19193	94.21	2
R1-17	F01	30.24199	94.23	2
R1-17	F01	30.29174	94.17	2
R1-17	F01	30.34195	94	2
R1-17	F01	30.39228	94.23	2
R1-17	F01	30.44195	94.14	2
R1-17	F01	30.49296	94.38	2
R1-17	F01	30.54248	94.26	2
R1-17	F01	30.59203	94.59	2
R1-17	F01	30.64243	94.42	2
R1-17	F01	30.69262	94.51	2
R1-17	F01	30.74236	94.47	2
R1-17	F01	30.79232	94.51	2
R1-17	F01	30.84206	94.63	2
R1-17	F01	30.89232	94.48	2
R1-17	F01	30.94204	94.38	2
R1-17	F01	30.99335	94.81	2
R1-17	F01	31.0421	94.69	2
R1-17	F01	31.09365	94.86	2
R1-17	F01	31.14294	94.72	2
R1-17	F01	31.1921	94.84	2
R1-17	F01	31.24234	94.93	2
R1-17	F01	31.29219	94.72	2
R1-17	F01	31.34329	94.75	2
R1-17	F01	31.39225	94.81	2
R1-17	F01	31.44255	94.98	2
R1-17	F01	31.49247	95.04	2
R1-17	F01	31.54229	95.04	2
R1-17	F01	31.59237	95.11	2
R1-17	F01	31.64209	94.98	2
R1-17	F01	31.69253	95.25	2
R1-17	F01	31.74222	95.08	2
R1-17	F01	31.79251	95.23	2
R1-17	F01	31.8425	95.02	2
R1-17	F01	31.89216	95.37	2
R1-17	F01	31.94219	95.32	2
R1-17	F01	31.99235	95.05	2
R1-17	F01	32.04219	95.26	2
R1-17	F01	32.09235	95.31	2
R1-17	F01	32.14258	95.23	2
R1-17	F01	32.19397	95.69	2
R1-17	F01	32.24246	95.35	2
R1-17	F01	32.29239	95.46	2
R1-17	F01	32.34238	95.46	2
R1-17	F01	32.39282	95.58	2
R1-17	F01	32.44265	95.6	2
R1-17	F01	32.49261	95.69	2
R1-17	F01	32.54228	95.46	2
R1-17	F01	32.5923	95.93	2
R1-17	F01	32.64257	95.58	2
R1-17	F01	32.69245	95.44	2
R1-17	F01	32.74252	95.47	2
R1-17	F01	32.79268	95.64	2
R1-17	F01	32.84244	95.69	2
R1-17	F01	32.89231	95.91	2
R1-17	F01	32.94233	95.94	2
R1-17	F01	32.99386	95.76	2
R1-17	F01	33.0424	95.7	2
R1-17	F01	33.09276	95.85	2
R1-17	F01	33.14305	95.72	2
R1-17	F01	33.1924	95.85	2
R1-17	F01	33.24294	95.78	2
R1-17	F01	33.29259	95.76	2
R1-17	F01	33.34275	95.99	2
R1-17	F01	33.39254	96.2	2
R1-17	F01	33.44268	96.21	2
R1-17	F01	33.49251	96.11	2
R1-17	F01	33.54292	96.2	2
R1-17	F01	33.59256	96.21	2
R1-17	F01	33.64262	95.99	2
R1-17	F01	33.69259	96.03	2
R1-17	F01	33.7432	96.2	2
R1-17	F01	33.79317	96.12	2
R1-17	F01	33.84262	96.08	2
R1-17	F01	33.89288	96.41	2
R1-17	F01	33.94246	96.26	2
R1-17	F01	33.99332	96.24	2
R1-17	F01	34.04305	96.18	2
R1-17	F01	34.09255	96.5	2
R1-17	F01	34.14252	96.26	2
R1-17	F01	34.19254	96.18	2
R1-17	F01	34.24298	96.17	2
R1-17	F01	34.29269	96.12	2
R1-17	F01	34.34354	96.36	2
R1-17	F01	34.39273	96.45	2
R1-17	F01	34.44313	96.54	2
R1-17	F01	34.49242	96.41	2
R1-17	F01	34.54413	96.42	2
R1-17	F01	34.5928	96.36	2
R1-17	F01	34.64301	96.36	2
R1-17	F01	34.69309	96.56	2
R1-17	F01	34.74261	96.47	2
R1-17	F01	34.79317	96.62	2
R1-17	F01	34.84296	96.44	2
R1-17	F01	34.89272	96.48	2
R1-17	F01	34.94432	96.59	2
R1-17	F01	34.99298	96.44	2
R1-17	F01	35.0433	96.63	2
R1-17	F01	35.09269	96.71	2
R1-17	F01	35.14266	96.69	2
R1-17	F01	35.19297	96.86	2
R1-17	F01	35.24324	96.68	2
R1-17	F01	35.29282	96.86	2
R1-17	F01	35.34326	96.72	2
R1-17	F01	35.39299	96.69	2
R1-17	F01	35.44298	96.63	2
R1-17	F01	35.49319	96.92	2
R1-17	F01	35.54266	96.75	2
R1-17	F01	35.59311	96.75	2
R1-17	F01	35.64291	96.89	2
R1-17	F01	35.69328	97.04	2
R1-17	F01	35.74289	96.92	2
R1-17	F01	35.79312	96.8	2
R1-17	F01	35.843	96.78	2
R1-17	F01	35.89314	97.09	2
R1-17	F01	35.94333	97.01	2
R1-17	F01	35.99308	97.09	2
R1-17	F01	36.04336	96.92	2
R1-17	F01	36.09303	96.9	2
R1-17	F01	36.1432	97.03	2
R1-17	F01	36.19299	97.06	2
R1-17	F01	36.24322	96.94	2
R1-17	F01	36.29314	97.19	2
R1-17	F01	36.34319	97.04	2
R1-17	F01	36.39314	97.16	2
R1-17	F01	36.44291	97.06	2
R1-17	F01	36.49344	97.37	2
R1-17	F01	36.54353	97.09	2
R1-17	F01	36.59357	97.27	2
R1-17	F01	36.64325	97.18	2
R1-17	F01	36.69326	97.37	2
R1-17	F01	36.74292	97.19	2
R1-17	F01	36.7932	97.21	2
R1-17	F01	36.84331	97.21	2
R1-17	F01	36.89325	97.28	2
R1-17	F01	36.94345	97.21	2
R1-17	F01	36.99353	97.36	2
R1-17	F01	37.04356	97.27	2
R1-17	F01	37.09333	97.33	2
R1-17	F01	37.14359	97.3	2
R1-17	F01	37.19334	97.3	2
R1-17	F01	37.24346	97.22	2
R1-17	F01	37.29328	97.33	2
R1-17	F01	37.34393	97.12	2
R1-17	F01	37.39376	97.1	2
R1-17	F01	37.44373	97.27	2
R1-17	F01	37.49359	97.34	2
R1-17	F01	37.54352	97.33	2
R1-17	F01	37.59399	97.45	2
R1-17	F01	37.64337	97.42	2
R1-17	F01	37.6934	97.36	2
R1-17	F01	37.74358	97.18	2
R1-17	F01	37.79364	97.4	2
R1-17	F01	37.84349	97.25	2
R1-17	F01	37.89335	97.33	2
R1-17	F01	37.94365	97.4	2
R1-17	F01	37.99371	97.64	2
R1-17	F01	38.04306	97.61	2
R1-17	F01	38.09368	97.4	2
R1-17	F01	38.14362	97.37	2
R1-17	F01	38.19374	97.34	2
R1-17	F01	38.24378	97.54	2
R1-17	F01	38.2936	97.4	2
R1-17	F01	38.34368	97.24	2
R1-17	F01	38.3937	97.51	2
R1-17	F01	38.44345	97.31	2
R1-17	F01	38.49364	97.58	2
R1-17	F01	38.54383	97.46	2
R1-17	F01	38.59368	97.69	2
R1-17	F01	38.64395	97.43	2
R1-17	F01	38.69382	97.54	2
R1-17	F01	38.74382	97.45	2
R1-17	F01	38.79364	97.43	2
R1-17	F01	38.84376	97.69	2
R1-17	F01	38.89389	97.61	2
R1-17	F01	38.94398	97.4	2
R1-17	F01	38.99369	97.34	2
R1-17	F01	39.04355	97.43	2
R1-17	F01	39.09387	97.67	2
R1-17	F01	39.14381	97.48	2
R1-17	F01	39.19341	97.67	2
R1-17	F01	39.24345	97.52	2
R1-17	F01	39.29344	97.46	2
R1-17	F01	39.34355	97.73	2
R1-17	F01	39.39426	97.75	2
R1-17	F01	39.44367	97.75	2
R1-17	F01	39.49392	97.66	2
R1-17	F01	39.54369	97.64	2
R1-17	F01	39.59395	97.7	2
R1-17	F01	39.64367	97.63	2
R1-17	F01	39.69401	97.85	2
R1-17	F01	39.74354	97.82	2
R1-17	F01	39.79377	97.7	2
R1-17	F01	39.84414	97.72	2
R1-17	F01	39.89393	97.96	2
R1-17	F01	39.94421	97.88	2
R1-17	F01	39.99478	97.63	2
R1-17	F01	40.04434	97.63	2
R1-17	F01	40.09425	97.61	2
R1-17	F01	40.14386	97.87	2
R1-17	F01	40.19378	97.94	2
R1-17	F01	40.24416	97.97	2
R1-17	F01	40.29421	98.02	2
R1-17	F01	40.34435	97.75	2
R1-17	F01	40.39366	97.78	2
R1-17	F01	40.4438	97.81	2
R1-17	F01	40.49405	97.97	2
R1-17	F01	40.5437	97.9	2
R1-17	F01	40.59427	97.87	2
R1-17	F01	40.64399	97.94	2
R1-17	F01	40.69381	97.93	2
R1-17	F01	40.74384	98.02	2
R1-17	F01	40.79443	97.91	2
R1-17	F01	40.84449	98.03	2
R1-17	F01	40.89449	97.91	2
R1-17	F01	40.94393	98.27	2
R1-17	F01	40.99412	97.94	2
R1-17	F01	41.04453	98.05	2
R1-17	F01	41.09445	98.14	2
R1-17	F01	41.14425	97.99	2
R1-17	F01	41.19434	98.08	2
R1-17	F01	41.24367	98	2
R1-17	F01	41.29393	98.05	2
R1-17	F01	41.34416	97.88	2
R1-17	F01	41.39442	98.08	2
R1-17	F01	41.44401	97.94	2
R1-17	F01	41.49422	97.85	2
R1-17	F01	41.54424	97.97	2
R1-17	F01	41.59395	97.81	2
R1-17	F01	41.64412	98.05	2
R1-17	F01	41.69456	98.17	2
R1-17	F01	41.74451	97.99	2
R1-17	F01	41.79463	98.09	2
R1-17	F01	41.84408	98.11	2
R1-17	F01	41.89425	97.99	2
R1-17	F01	41.94417	98.05	2
R1-17	F01	41.99395	98.23	2
R1-17	F01	42.04468	98.11	2
R1-17	F01	42.09418	98.17	2
R1-17	F01	42.14471	98.02	2
R1-17	F01	42.1945	98.06	2
R1-17	F01	42.24425	98.11	2
R1-17	F01	42.295	98.18	2
R1-17	F01	42.34372	97.99	2
R1-17	F01	42.3941	98.26	2
R1-17	F01	42.44394	98.11	2
R1-17	F01	42.49561	98.2	2
R1-17	F01	42.54412	98.32	2
R1-17	F01	42.59415	98.32	2
R1-17	F01	42.64414	98.27	2
R1-17	F01	42.69458	98.15	2
R1-17	F01	42.74455	98.38	2
R1-17	F01	42.79464	98.33	2
R1-17	F01	42.84464	98.27	2
R1-17	F01	42.89552	98.3	2
R1-17	F01	42.94501	98.32	2
R1-17	F01	42.99479	98.23	2
R1-17	F01	43.04441	98.23	2
R1-17	F01	43.09422	98.18	2
R1-17	F01	43.14462	98.43	2
R1-17	F01	43.19445	98.23	2
R1-17	F01	43.24475	98.29	2
R1-17	F01	43.29461	98.2	2
R1-17	F01	43.34505	98.62	2
R1-17	F01	43.3947	98.5	2
R1-17	F01	43.44546	98.49	2
R1-17	F01	43.49467	98.58	2
R1-17	F01	43.5448	98.3	2
R1-17	F01	43.59454	98.38	2
R1-17	F01	43.64416	98.3	2
R1-17	F01	43.69448	98.55	2
R1-17	F01	43.74459	98.5	2
R1-17	F01	43.79435	98.41	2
R1-17	F01	43.84453	98.56	2
R1-17	F01	43.89485	98.47	2
R1-17	F01	43.94556	98.43	2
R1-17	F01	43.99445	98.52	2
R1-17	F01	44.04472	98.43	2
R1-17	F01	44.09488	98.55	2
R1-17	F01	44.14474	98.7	2
R1-17	F01	44.19479	98.33	2
R1-17	F01	44.24464	98.68	2
R1-17	F01	44.29509	98.7	2
R1-17	F01	44.34412	98.62	2
R1-17	F01	44.39496	98.71	2
R1-17	F01	44.44518	98.65	2
R1-17	F01	44.49455	98.49	2
R1-17	F01	44.54466	98.62	2
R1-17	F01	44.59516	98.65	2
R1-17	F01	44.64454	98.7	2
R1-17	F01	44.69476	98.85	2
R1-17	F01	44.74516	98.49	2
R1-17	F01	44.79547	98.71	2
R1-17	F01	44.84533	98.64	2
R1-17	F01	44.89462	98.83	2
R1-17	F01	44.94437	98.82	2
R1-17	F01	44.99477	98.61	2
R1-17	F01	45.04471	98.89	2
R1-17	F01	45.09453	98.77	2
R1-17	F01	45.145	98.97	2
R1-17	F01	45.19491	99.1	2
R1-17	F01	45.24525	98.77	2
R1-17	F01	45.29502	98.79	2
R1-17	F01	45.34474	98.91	2
R1-17	F01	45.39499	98.98	2
R1-17	F01	45.44515	98.92	2
R1-17	F01	45.49545	98.67	2
R1-17	F01	45.54507	98.71	2
R1-17	F01	45.59515	98.97	2
R1-17	F01	45.64529	98.8	2
R1-17	F01	45.69503	98.89	2
R1-17	F01	45.74523	98.91	2
R1-17	F01	45.79493	98.97	2
R1-17	F01	45.84487	98.77	2
R1-17	F01	45.89524	99.12	2
R1-17	F01	45.9448	99.06	2
R1-17	F01	45.99507	98.94	2
R1-17	F01	46.04497	99.03	2
R1-17	F01	46.09526	98.89	2
R1-17	F01	46.14512	99.16	2
R1-17	F01	46.19498	99.01	2
R1-17	F01	46.24545	98.77	2
R1-17	F01	46.29501	98.77	2
R1-17	F01	46.3445	99.07	2
R1-17	F01	46.39536	98.97	2
R1-17	F01	46.44553	98.88	2
R1-17	F01	46.49521	98.97	2
R1-17	F01	46.54513	98.94	2
R1-17	F01	46.59559	99.07	2
R1-17	F01	46.64532	98.91	2
R1-17	F01	46.69524	98.98	2
R1-17	F01	46.74524	99.16	2
R1-17	F01	46.79528	99.01	2
R1-17	F01	46.84552	98.85	2
R1-17	F01	46.89537	98.8	2
R1-17	F01	46.94527	98.88	2
R1-17	F01	46.99579	98.91	2
R1-17	F01	47.04512	98.92	2
R1-17	F01	47.09529	99.01	2
R1-17	F01	47.14557	98.94	2
R1-17	F01	47.19562	98.94	2
R1-17	F01	47.24516	98.77	2
R1-17	F01	47.29536	99.03	2
R1-17	F01	47.34513	98.98	2
R1-17	F01	47.39513	99.15	2
R1-17	F01	47.44525	98.89	2
R1-17	F01	47.49504	98.91	2
R1-17	F01	47.54565	98.76	2
R1-17	F01	47.59526	98.85	2
R1-17	F01	47.6458	98.95	2
R1-17	F01	47.69528	98.89	2
R1-17	F01	47.74535	98.88	2
R1-17	F01	47.79548	98.89	2
R1-17	F01	47.84549	98.91	2
R1-17	F01	47.89553	98.98	2
R1-17	F01	47.94535	99.04	2
R1-17	F01	47.99589	98.91	2
R1-17	F01	48.04539	98.71	2
R1-17	F01	48.09553	99	2
R1-17	F01	48.14528	98.76	2
R1-17	F01	48.19536	98.73	2
R1-17	F01	48.24527	98.88	2
R1-17	F01	48.29532	98.89	2
R1-17	F01	48.34541	98.77	2
R1-17	F01	48.3957	98.68	2
R1-17	F01	48.44564	98.68	2
R1-17	F01	48.49562	98.92	2
R1-17	F01	48.54567	98.89	2
R1-17	F01	48.59553	98.95	2
R1-17	F01	48.6454	98.79	2
R1-17	F01	48.6954	98.86	2
R1-17	F01	48.74539	98.7	2
R1-17	F01	48.79564	98.91	2
R1-17	F01	48.84514	98.92	2
R1-17	F01	48.89563	99.04	2
R1-17	F01	48.94563	98.76	2
R1-17	F01	48.99514	98.79	2
R1-17	F01	49.0454	98.8	2
R1-17	F01	49.09571	98.62	2
R1-17	F01	49.1456	98.8	2
R1-17	F01	49.19658	98.55	2
R1-17	F01	49.24574	98.8	2
R1-17	F01	49.29561	98.76	2
R1-17	F01	49.34597	98.68	2
R1-17	F01	49.39561	98.88	2
R1-17	F01	49.44596	99.1	2
R1-17	F01	49.49582	99.16	2
R1-17	F01	49.54598	98.88	2
R1-17	F01	49.59563	99.15	2
R1-17	F01	49.64594	98.94	2
R1-17	F01	49.69572	99.03	2
R1-17	F01	49.74571	99.1	2
R1-17	F01	49.79548	99.16	2
