# Supplementary material for: Natural genetic variation impacts expression levels of coding, non-coding, and antisense transcripts in fission yeast
Source: Mol Syst Biol. 2014 Nov 28;10(11):764. doi: 10.15252/msb.20145123 (PMC4299605; doi:10.15252/msb.20145123)
Supplement: Supplementary file 2 — Supplementary Dataset S1 [file msb0010-0764-sd2.zip › Dataset S1/datasetS1/R1-18_std_raw.txt]

Strain	well	time	measure	interval
R1-18	A04	0.01347	16.46	1
R1-18	A04	0.06371	16.73	1
R1-18	A04	0.11382	16.67	1
R1-18	A04	0.16388	16.71	1
R1-18	A04	0.2139	16.74	1
R1-18	A04	0.26365	16.71	1
R1-18	A04	0.31397	16.6	1
R1-18	A04	0.364	16.71	1
R1-18	A04	0.41389	16.8	1
R1-18	A04	0.46385	16.6	1
R1-18	A04	0.51408	16.89	1
R1-18	A04	0.56387	16.93	1
R1-18	A04	0.61388	16.97	1
R1-18	A04	0.66402	16.9	1
R1-18	A04	0.71386	16.91	1
R1-18	A04	0.76384	17.04	1
R1-18	A04	0.81399	17.01	1
R1-18	A04	0.8642	17.23	1
R1-18	A04	0.914	16.86	1
R1-18	A04	0.96399	16.98	1
R1-18	A04	1.01404	17.04	1
R1-18	A04	1.06394	16.97	1
R1-18	A04	1.114	17.07	1
R1-18	A04	1.16415	17.08	1
R1-18	A04	1.21405	16.83	1
R1-18	A04	1.26412	17.03	1
R1-18	A04	1.31399	16.97	1
R1-18	A04	1.36384	17.18	1
R1-18	A04	1.4142	16.96	1
R1-18	A04	1.46411	17.07	1
R1-18	A04	1.51392	17.2	1
R1-18	A04	1.56422	17.2	1
R1-18	A04	1.61407	16.89	1
R1-18	A04	1.66398	16.96	1
R1-18	A04	1.714	16.81	1
R1-18	A04	1.76418	17.03	1
R1-18	A04	1.81425	17.03	1
R1-18	A04	1.86413	17.17	1
R1-18	A04	1.91405	17.34	1
R1-18	A04	1.96407	16.94	1
R1-18	A04	2.0143	17.17	1
R1-18	A04	2.06398	17.1	1
R1-18	A04	2.11387	17.21	1
R1-18	A04	2.16415	17.16	1
R1-18	A04	2.21436	17.3	1
R1-18	A04	2.26415	17.21	1
R1-18	A04	2.31405	16.97	1
R1-18	A04	2.36416	16.96	1
R1-18	A04	2.4143	16.94	1
R1-18	A04	2.46419	17.14	1
R1-18	A04	2.51418	17.14	1
R1-18	A04	2.56423	17.07	1
R1-18	A04	2.61442	17.13	1
R1-18	A04	2.66435	17.34	1
R1-18	A04	2.71434	17.34	1
R1-18	A04	2.76441	17.11	1
R1-18	A04	2.8144	17.33	1
R1-18	A04	2.86446	17.2	1
R1-18	A04	2.91444	17.2	1
R1-18	A04	2.96431	17.3	1
R1-18	A04	3.01441	17.34	1
R1-18	A04	3.06461	17.27	1
R1-18	A04	3.11445	17.3	1
R1-18	A04	3.16443	17.23	1
R1-18	A04	3.2144	17.27	1
R1-18	A04	3.26436	17.08	1
R1-18	A04	3.31427	17.1	1
R1-18	A04	3.36437	17.21	1
R1-18	A04	3.41433	17.18	1
R1-18	A04	3.46416	17.24	1
R1-18	A04	3.51455	17.47	1
R1-18	A04	3.56451	17.08	1
R1-18	A04	3.61442	17.46	1
R1-18	A04	3.66447	17.24	1
R1-18	A04	3.71441	17.21	1
R1-18	A04	3.76463	17.27	1
R1-18	A04	3.81451	17.43	1
R1-18	A04	3.86555	17.23	1
R1-18	A04	3.91469	17.24	1
R1-18	A04	3.96454	17.24	1
R1-18	A04	4.01451	17.4	1
R1-18	A04	4.06466	17.34	1
R1-18	A04	4.1144	17.51	1
R1-18	A04	4.16473	17.16	1
R1-18	A04	4.21477	17.51	1
R1-18	A04	4.26455	17.5	1
R1-18	A04	4.31463	17.37	1
R1-18	A04	4.36424	17.23	1
R1-18	A04	4.41484	17.7	1
R1-18	A04	4.46456	17.38	1
R1-18	A04	4.51465	17.33	1
R1-18	A04	4.56469	17.44	1
R1-18	A04	4.61463	17.41	1
R1-18	A04	4.6647	17.27	1
R1-18	A04	4.71467	17.71	1
R1-18	A04	4.7646	17.37	1
R1-18	A04	4.81452	17.43	1
R1-18	A04	4.86471	17.18	1
R1-18	A04	4.91453	17.48	1
R1-18	A04	4.96481	17.34	1
R1-18	A04	5.01481	17.36	1
R1-18	A04	5.06471	17.4	1
R1-18	A04	5.11486	17.5	1
R1-18	A04	5.16481	17.4	1
R1-18	A04	5.21479	17.33	1
R1-18	A04	5.26474	17.36	1
R1-18	A04	5.31476	17.47	1
R1-18	A04	5.36481	17.67	1
R1-18	A04	5.41477	17.41	1
R1-18	A04	5.46456	17.38	1
R1-18	A04	5.51476	17.6	1
R1-18	A04	5.56475	17.61	1
R1-18	A04	5.61479	17.48	1
R1-18	A04	5.66483	17.51	1
R1-18	A04	5.71501	17.41	1
R1-18	A04	5.76475	17.6	1
R1-18	A04	5.81488	17.75	1
R1-18	A04	5.86492	17.78	1
R1-18	A04	5.91482	17.58	1
R1-18	A04	5.96503	17.56	1
R1-18	A04	6.0149	17.63	1
R1-18	A04	6.06496	17.63	1
R1-18	A04	6.11502	17.66	1
R1-18	A04	6.16489	17.6	1
R1-18	A04	6.21504	17.81	1
R1-18	A04	6.26488	17.58	1
R1-18	A04	6.31484	17.54	1
R1-18	A04	6.36482	17.94	1
R1-18	A04	6.415	17.54	1
R1-18	A04	6.46527	17.77	1
R1-18	A04	6.51503	17.78	1
R1-18	A04	6.56499	17.84	1
R1-18	A04	6.61505	17.78	1
R1-18	A04	6.66502	17.75	1
R1-18	A04	6.71513	17.68	1
R1-18	A04	6.765	17.83	1
R1-18	A04	6.81532	17.87	1
R1-18	A04	6.86506	17.9	1
R1-18	A04	6.91503	17.83	1
R1-18	A04	6.96494	17.88	1
R1-18	A04	7.01522	18.23	1
R1-18	A04	7.06478	17.78	1
R1-18	A04	7.11515	17.91	1
R1-18	A04	7.16506	18.01	1
R1-18	A04	7.21545	17.94	1
R1-18	A04	7.2652	17.84	1
R1-18	A04	7.31549	18.03	1
R1-18	A04	7.36517	18.03	1
R1-18	A04	7.4152	18.04	1
R1-18	A04	7.46508	18.13	1
R1-18	A04	7.51531	18	1
R1-18	A04	7.56493	18	1
R1-18	A04	7.61525	18.05	1
R1-18	A04	7.66532	18.11	1
R1-18	A04	7.71532	18.1	1
R1-18	A04	7.7653	18.13	1
R1-18	A04	7.81527	18.17	1
R1-18	A04	7.86513	18.05	1
R1-18	A04	7.91526	18.25	1
R1-18	A04	7.96527	18.55	1
R1-18	A04	8.01527	18.27	1
R1-18	A04	8.06562	18.08	1
R1-18	A04	8.11541	18.33	1
R1-18	A04	8.16541	18.21	1
R1-18	A04	8.21535	18.34	1
R1-18	A04	8.26521	18.25	1
R1-18	A04	8.3153	18.28	1
R1-18	A04	8.36535	18.53	1
R1-18	A04	8.41544	18.44	1
R1-18	A04	8.4655	18.3	1
R1-18	A04	8.51548	18.38	1
R1-18	A04	8.56557	18.47	1
R1-18	A04	8.61544	18.35	1
R1-18	A04	8.66559	18.44	1
R1-18	A04	8.71552	18.48	1
R1-18	A04	8.76534	18.57	1
R1-18	A04	8.81562	18.72	1
R1-18	A04	8.86575	18.54	1
R1-18	A04	8.91574	18.67	1
R1-18	A04	8.96555	18.64	1
R1-18	A04	9.22542	18.91	2
R1-18	A04	9.27453	18.87	2
R1-18	A04	9.32469	18.94	2
R1-18	A04	9.37456	18.87	2
R1-18	A04	9.42492	19.18	2
R1-18	A04	9.47498	19.15	2
R1-18	A04	9.52496	19.12	2
R1-18	A04	9.57491	19.22	2
R1-18	A04	9.6251	19.25	2
R1-18	A04	9.67482	19.47	2
R1-18	A04	9.72482	19.28	2
R1-18	A04	9.775	19.44	2
R1-18	A04	9.82492	19.47	2
R1-18	A04	9.87496	19.47	2
R1-18	A04	9.92506	19.55	2
R1-18	A04	9.97501	19.62	2
R1-18	A04	10.02512	19.58	2
R1-18	A04	10.075	19.68	2
R1-18	A04	10.12482	19.68	2
R1-18	A04	10.17493	19.82	2
R1-18	A04	10.22497	19.77	2
R1-18	A04	10.27497	20.01	2
R1-18	A04	10.32513	19.91	2
R1-18	A04	10.37492	20.15	2
R1-18	A04	10.42495	20.24	2
R1-18	A04	10.47539	20.09	2
R1-18	A04	10.52493	20.07	2
R1-18	A04	10.57513	20.11	2
R1-18	A04	10.62514	20.39	2
R1-18	A04	10.67496	20.34	2
R1-18	A04	10.72505	20.44	2
R1-18	A04	10.77498	20.42	2
R1-18	A04	10.82517	20.61	2
R1-18	A04	10.87521	20.41	2
R1-18	A04	10.92519	20.58	2
R1-18	A04	10.97513	20.72	2
R1-18	A04	11.02506	20.69	2
R1-18	A04	11.07506	20.88	2
R1-18	A04	11.12519	21.12	2
R1-18	A04	11.17507	21.02	2
R1-18	A04	11.22502	21.06	2
R1-18	A04	11.27527	21.12	2
R1-18	A04	11.32534	21.35	2
R1-18	A04	11.37521	21.41	2
R1-18	A04	11.42529	21.59	2
R1-18	A04	11.47522	21.49	2
R1-18	A04	11.52532	21.48	2
R1-18	A04	11.5753	21.85	2
R1-18	A04	11.6253	21.73	2
R1-18	A04	11.67519	21.63	2
R1-18	A04	11.72532	21.93	2
R1-18	A04	11.77517	22.12	2
R1-18	A04	11.8252	22.18	2
R1-18	A04	11.87526	22.2	2
R1-18	A04	11.92536	22.5	2
R1-18	A04	11.97528	22.46	2
R1-18	A04	12.0256	22.6	2
R1-18	A04	12.07532	22.67	2
R1-18	A04	12.12562	23.07	2
R1-18	A04	12.17523	22.95	2
R1-18	A04	12.22542	23.17	2
R1-18	A04	12.27649	23.09	2
R1-18	A04	12.32537	23.36	2
R1-18	A04	12.37534	23.6	2
R1-18	A04	12.42528	23.5	2
R1-18	A04	12.47558	23.67	2
R1-18	A04	12.52545	23.64	2
R1-18	A04	12.57582	23.83	2
R1-18	A04	12.62541	23.97	2
R1-18	A04	12.67534	24.04	2
R1-18	A04	12.72562	24.63	2
R1-18	A04	12.77549	24.29	2
R1-18	A04	12.82545	24.54	2
R1-18	A04	12.87533	24.56	2
R1-18	A04	12.9256	24.66	2
R1-18	A04	12.97538	24.99	2
R1-18	A04	13.02561	25.08	2
R1-18	A04	13.07538	25.16	2
R1-18	A04	13.12561	25.41	2
R1-18	A04	13.17565	25.77	2
R1-18	A04	13.2257	25.7	2
R1-18	A04	13.27554	25.87	2
R1-18	A04	13.32567	26.07	2
R1-18	A04	13.37583	26.1	2
R1-18	A04	13.42563	26.41	2
R1-18	A04	13.47575	26.74	2
R1-18	A04	13.52579	26.78	2
R1-18	A04	13.57584	26.9	2
R1-18	A04	13.62561	27.07	2
R1-18	A04	13.67575	27.3	2
R1-18	A04	13.7256	27.31	2
R1-18	A04	13.77575	27.74	2
R1-18	A04	13.82574	27.72	2
R1-18	A04	13.87571	28.11	2
R1-18	A04	13.92584	28.18	2
R1-18	A04	13.97573	28.36	2
R1-18	A04	14.02536	28.58	2
R1-18	A04	14.07573	28.65	2
R1-18	A04	14.12575	29.06	2
R1-18	A04	14.1757	29.42	2
R1-18	A04	14.22534	29.55	2
R1-18	A04	14.27575	29.61	2
R1-18	A04	14.32586	29.86	2
R1-18	A04	14.37589	30.06	2
R1-18	A04	14.42574	30.29	2
R1-18	A04	14.47587	30.55	2
R1-18	A04	14.52588	30.93	2
R1-18	A04	14.57593	31.07	2
R1-18	A04	14.62587	31.57	2
R1-18	A04	14.67585	31.77	2
R1-18	A04	14.72581	32	2
R1-18	A04	14.77595	32.22	2
R1-18	A04	14.82589	32.46	2
R1-18	A04	14.87594	32.73	2
R1-18	A04	14.9259	32.81	2
R1-18	A04	14.97594	33.33	2
R1-18	A04	15.02599	33.3	2
R1-18	A04	15.07576	34.11	2
R1-18	A04	15.12592	34.24	2
R1-18	A04	15.176	34.21	2
R1-18	A04	15.22594	34.47	2
R1-18	A04	15.27599	34.88	2
R1-18	A04	15.32598	35.05	2
R1-18	A04	15.37604	35.52	2
R1-18	A04	15.42596	35.68	2
R1-18	A04	15.4759	35.98	2
R1-18	A04	15.5259	36.31	2
R1-18	A04	15.57589	36.65	2
R1-18	A04	15.6261	36.75	2
R1-18	A04	15.67609	37.16	2
R1-18	A04	15.72614	37.38	2
R1-18	A04	15.77609	37.63	2
R1-18	A04	15.82593	38.02	2
R1-18	A04	15.87619	38.46	2
R1-18	A04	15.92587	38.79	2
R1-18	A04	15.97588	38.97	2
R1-18	A04	16.02618	39.33	2
R1-18	A04	16.0761	39.69	2
R1-18	A04	16.12624	39.93	2
R1-18	A04	16.17602	40.16	2
R1-18	A04	16.22626	40.7	2
R1-18	A04	16.27645	41.11	2
R1-18	A04	16.32578	41.44	2
R1-18	A04	16.37636	41.88	2
R1-18	A04	16.42609	41.94	2
R1-18	A04	16.47657	42.34	2
R1-18	A04	16.52635	42.71	2
R1-18	A04	16.57626	43.05	2
R1-18	A04	16.62628	43.52	2
R1-18	A04	16.67617	43.75	2
R1-18	A04	16.72616	44.14	2
R1-18	A04	16.77625	44.58	2
R1-18	A04	16.82624	44.95	2
R1-18	A04	16.87624	45.38	2
R1-18	A04	16.92614	45.72	2
R1-18	A04	16.97639	46.13	2
R1-18	A04	17.02633	46.65	2
R1-18	A04	17.07627	46.96	2
R1-18	A04	17.12619	47.39	2
R1-18	A04	17.17626	47.6	2
R1-18	A04	17.22663	48.03	2
R1-18	A04	17.27643	48.49	2
R1-18	A04	17.32632	48.83	2
R1-18	A04	17.37621	49.14	2
R1-18	A04	17.42667	49.51	2
R1-18	A04	17.4763	49.98	2
R1-18	A04	17.52634	50.14	2
R1-18	A04	17.57648	50.6	2
R1-18	A04	17.62652	50.75	2
R1-18	A04	17.67656	51.24	2
R1-18	A04	17.72604	51.69	2
R1-18	A04	17.77642	52.05	2
R1-18	A04	17.82643	52.46	2
R1-18	A04	17.87633	52.74	2
R1-18	A04	17.92645	53.32	2
R1-18	A04	17.97638	53.51	2
R1-18	A04	18.02652	53.79	2
R1-18	A04	18.07663	53.89	2
R1-18	A04	18.12647	54.25	2
R1-18	A04	18.17637	54.48	2
R1-18	A04	18.22626	54.7	2
R1-18	A04	18.27671	55.03	2
R1-18	A04	18.3266	55.35	2
R1-18	A04	18.37674	55.57	2
R1-18	A04	18.42681	56.13	2
R1-18	A04	18.47662	56.39	2
R1-18	A04	18.52674	56.74	2
R1-18	A04	18.57651	57.14	2
R1-18	A04	18.62652	57.38	2
R1-18	A04	18.67689	57.64	2
R1-18	A04	18.72675	57.86	2
R1-18	A04	18.77673	58.24	2
R1-18	A04	18.82664	58.48	2
R1-18	A04	18.87681	58.94	2
R1-18	A04	18.92659	59.24	2
R1-18	A04	18.97679	59.42	2
R1-18	A04	19.02669	59.78	2
R1-18	A04	19.07706	60.14	2
R1-18	A04	19.12656	60.59	2
R1-18	A04	19.17689	60.89	2
R1-18	A04	19.22674	61.19	2
R1-18	A04	19.27684	61.52	2
R1-18	A04	19.32673	61.98	2
R1-18	A04	19.37668	62.06	2
R1-18	A04	19.42677	62.29	2
R1-18	A04	19.47675	62.65	2
R1-18	A04	19.52684	63.16	2
R1-18	A04	19.57678	63.42	2
R1-18	A04	19.62676	63.45	2
R1-18	A04	19.67685	63.84	2
R1-18	A04	19.72661	63.9	2
R1-18	A04	19.77696	63.99	2
R1-18	A04	19.82677	63.93	2
R1-18	A04	19.87681	64.03	2
R1-18	A04	19.9269	63.9	2
R1-18	A04	19.97689	63.86	2
R1-18	A04	20.02699	63.67	2
R1-18	A04	20.07682	63.69	2
R1-18	A04	20.12685	63.64	2
R1-18	A04	20.17698	63.17	2
R1-18	A04	20.22705	63.15	2
R1-18	A04	20.27677	62.65	2
R1-18	A04	20.327	62.65	2
R1-18	A04	20.37695	62.29	2
R1-18	A04	20.42705	62.13	2
R1-18	A04	20.47692	61.96	2
R1-18	A04	20.52692	62.36	2
R1-18	A04	20.57714	62.4	2
R1-18	A04	20.62692	62.48	2
R1-18	A04	20.67704	62.75	2
R1-18	A04	20.72712	63.69	2
R1-18	A04	20.77697	63.76	2
R1-18	A04	20.82718	64.43	2
R1-18	A04	20.87698	65.38	2
R1-18	A04	20.92703	65.93	2
R1-18	A04	20.97722	66.8	2
R1-18	A04	21.02706	67.4	2
R1-18	A04	21.07716	68.52	2
R1-18	A04	21.12726	69.62	2
R1-18	A04	21.17681	70.97	2
R1-18	A04	21.22727	71.77	2
R1-18	A04	21.27675	73.11	2
R1-18	A04	21.32717	73.94	2
R1-18	A04	21.3772	75.17	2
R1-18	A04	21.42703	75.97	2
R1-18	A04	21.47713	76.99	2
R1-18	A04	21.52721	78.32	2
R1-18	A04	21.57722	78.58	2
R1-18	A04	21.62706	79.63	2
R1-18	A04	21.67722	80.69	2
R1-18	A04	21.72727	80.96	2
R1-18	A04	21.77732	81.33	2
R1-18	A04	21.82738	82.17	2
R1-18	A04	21.87719	82.27	2
R1-18	A04	21.92727	83.02	2
R1-18	A04	21.97696	83.64	2
R1-18	A04	22.02719	83.48	2
R1-18	A04	22.07721	84.39	2
R1-18	A04	22.12721	84.02	2
R1-18	A04	22.17768	84.65	2
R1-18	A04	22.2273	84.68	2
R1-18	A04	22.27742	84.88	2
R1-18	A04	22.3276	84.98	2
R1-18	A04	22.37723	85.06	2
R1-18	A04	22.42753	85.35	2
R1-18	A04	22.47734	85.34	2
R1-18	A04	22.52743	85.68	2
R1-18	A04	22.57733	86.02	2
R1-18	A04	22.62732	86.01	2
R1-18	A04	22.67728	86.08	2
R1-18	A04	22.72747	86.46	2
R1-18	A04	22.77747	85.61	2
R1-18	A04	22.8275	86.26	2
R1-18	A04	22.87761	86.3	2
R1-18	A04	22.92743	86.28	2
R1-18	A04	22.97747	87.06	2
R1-18	A04	23.02756	86.73	2
R1-18	A04	23.07752	87.22	2
R1-18	A04	23.12739	86.68	2
R1-18	A04	23.17746	86.53	2
R1-18	A04	23.22745	87.22	2
R1-18	A04	23.27762	87.15	2
R1-18	A04	23.32737	86.56	2
R1-18	A04	23.37789	86.79	2
R1-18	A04	23.4274	87.09	2
R1-18	A04	23.47786	86.95	2
R1-18	A04	23.52755	87.26	2
R1-18	A04	23.57737	86.53	2
R1-18	A04	23.62781	87.1	2
R1-18	A04	23.67754	87.17	2
R1-18	A04	23.72773	86.9	2
R1-18	A04	23.77768	87.06	2
R1-18	A04	23.82754	87.43	2
R1-18	A04	23.87759	86.92	2
R1-18	A04	23.92755	86.76	2
R1-18	A04	23.97766	86.97	2
R1-18	A04	24.02759	87.75	2
R1-18	A04	24.07769	87.1	2
R1-18	A04	24.12775	87.15	2
R1-18	A04	24.17782	86.88	2
R1-18	A04	24.2279	87.3	2
R1-18	A04	24.27796	86.65	2
R1-18	A04	24.32769	87.47	2
R1-18	A04	24.37763	87.1	2
R1-18	A04	24.42801	86.4	2
R1-18	A04	24.4777	86.83	2
R1-18	A04	24.52776	86.89	2
R1-18	A04	24.57766	87.05	2
R1-18	A04	24.62786	86.69	2
R1-18	A04	24.67791	87.06	2
R1-18	A04	24.72741	86.55	2
R1-18	A04	24.77788	87.4	2
R1-18	A04	24.8278	87.33	2
R1-18	A04	24.87778	86.7	2
R1-18	A04	24.92795	86.9	2
R1-18	A04	24.97769	86.85	2
R1-18	A04	25.02788	86.62	2
R1-18	A04	25.07773	86.5	2
R1-18	A04	25.12791	87.09	2
R1-18	A04	25.17801	87.07	2
R1-18	A04	25.22804	86.3	2
R1-18	A04	25.278	86.6	2
R1-18	A04	25.32795	86.26	2
R1-18	A04	25.37776	86.01	2
R1-18	A04	25.42761	86.32	2
R1-18	A04	25.47796	86.55	2
R1-18	A04	25.52775	86.58	2
R1-18	A04	25.57804	86.39	2
R1-18	A04	25.62803	86.55	2
R1-18	A04	25.67826	86.2	2
R1-18	A04	25.72755	86.36	2
R1-18	A04	25.77806	86.62	2
R1-18	A04	25.82796	86.33	2
R1-18	A04	25.87814	86.15	2
R1-18	A04	25.92814	86.66	2
R1-18	A04	25.97803	85.96	2
R1-18	A04	26.02784	86.25	2
R1-18	A04	26.07815	85.75	2
R1-18	A04	26.12809	86.52	2
R1-18	A04	26.17824	86.19	2
R1-18	A04	26.22812	85.92	2
R1-18	A04	26.27808	86.28	2
R1-18	A04	26.32817	85.83	2
R1-18	A04	26.37804	86.12	2
R1-18	A04	26.42811	86.15	2
R1-18	A04	26.47809	85.98	2
R1-18	A04	26.52786	85.91	2
R1-18	A04	26.57806	86.59	2
R1-18	A04	26.62836	86.53	2
R1-18	A04	26.67789	86.12	2
R1-18	A04	26.72837	86.13	2
R1-18	A04	26.77804	86.11	2
R1-18	A04	26.82796	86.02	2
R1-18	A04	26.87827	86.13	2
R1-18	A04	26.92835	86.7	2
R1-18	A04	26.97809	86.52	2
R1-18	A04	27.0282	86.3	2
R1-18	A04	27.07844	87.05	2
R1-18	A04	27.1285	86.56	2
R1-18	A04	27.17832	86.26	2
R1-18	A04	27.22833	86.4	2
R1-18	A04	27.27822	86.16	2
R1-18	A04	27.32845	86.2	2
R1-18	A04	27.37831	86.59	2
R1-18	A04	27.42839	86.4	2
R1-18	A04	27.47832	86.42	2
R1-18	A04	27.52834	86.35	2
R1-18	A04	27.57844	86.86	2
R1-18	A04	27.62819	86.82	2
R1-18	A04	27.67866	86.8	2
R1-18	A04	27.72843	87.25	2
R1-18	A04	27.77838	86.86	2
R1-18	A04	27.82829	87.13	2
R1-18	A04	27.87828	87.25	2
R1-18	A04	27.92857	87.43	2
R1-18	A04	27.97846	86.83	2
R1-18	A04	28.02841	87.6	2
R1-18	A04	28.07846	87.49	2
R1-18	A04	28.12836	87.07	2
R1-18	A04	28.17854	86.8	2
R1-18	A04	28.22849	87.55	2
R1-18	A04	28.27846	87.35	2
R1-18	A04	28.32853	87.57	2
R1-18	A04	28.37849	87.53	2
R1-18	A04	28.42849	87.22	2
R1-18	A04	28.47868	88	2
R1-18	A04	28.52868	87.66	2
R1-18	A04	28.57892	87.9	2
R1-18	A04	28.62865	88.26	2
R1-18	A04	28.67856	87.76	2
R1-18	A04	28.72867	87.93	2
R1-18	A04	28.77861	88.09	2
R1-18	A04	28.8286	88.02	2
R1-18	A04	28.87852	88.1	2
R1-18	A04	28.92867	87.96	2
R1-18	A04	28.97847	88.49	2
R1-18	A04	29.02855	88.39	2
R1-18	A04	29.07846	88.52	2
R1-18	A04	29.12855	88.3	2
R1-18	A04	29.17865	88	2
R1-18	A04	29.22879	88.8	2
R1-18	A04	29.27891	88.89	2
R1-18	A04	29.32869	88.99	2
R1-18	A04	29.37873	89.03	2
R1-18	A04	29.42871	89.2	2
R1-18	A04	29.47874	89.2	2
R1-18	A04	29.52878	89.06	2
R1-18	A04	29.57889	89.58	2
R1-18	A04	29.62892	89.54	2
R1-18	A04	29.67885	89.61	2
R1-18	A04	29.72901	89.71	2
R1-18	A04	29.77875	89.84	2
R1-18	A04	29.82866	89.83	2
R1-18	A04	29.87874	89.29	2
R1-18	A04	29.92869	90.06	2
R1-18	A04	29.9791	89.73	2
R1-18	A04	30.02884	90.23	2
R1-18	A04	30.07886	90.33	2
R1-18	A04	30.12886	90.41	2
R1-18	A04	30.17885	90.57	2
R1-18	A04	30.22876	91.14	2
R1-18	A04	30.27897	90.81	2
R1-18	A04	30.32905	90.4	2
R1-18	A04	30.37902	91	2
R1-18	A04	30.42891	91.05	2
R1-18	A04	30.47882	91.04	2
R1-18	A04	30.52892	91.01	2
R1-18	A04	30.57889	91.42	2
R1-18	A04	30.62889	91.17	2
R1-18	A04	30.67888	91.31	2
R1-18	A04	30.72897	91.15	2
R1-18	A04	30.7789	91.17	2
R1-18	A04	30.82874	91.24	2
R1-18	A04	30.87897	91.6	2
R1-18	A04	30.92916	91.84	2
R1-18	A04	30.9786	91.85	2
R1-18	A04	31.02895	91.91	2
R1-18	A04	31.07908	92.11	2
R1-18	A04	31.1291	92.35	2
R1-18	A04	31.17892	92.72	2
R1-18	A04	31.22921	93.06	2
R1-18	A04	31.27922	92.79	2
R1-18	A04	31.32891	92.91	2
R1-18	A04	31.37911	93.04	2
R1-18	A04	31.42911	92.65	2
R1-18	A04	31.47912	93.09	2
R1-18	A04	31.52897	93.62	2
R1-18	A04	31.57914	93.41	2
R1-18	A04	31.62906	93.69	2
R1-18	A04	31.67931	93.72	2
R1-18	A04	31.72905	93.61	2
R1-18	A04	31.77911	94.15	2
R1-18	A04	31.82913	93.93	2
R1-18	A04	31.87908	94.39	2
R1-18	A04	31.92908	94.36	2
R1-18	A04	31.97913	94.62	2
R1-18	A04	32.02911	93.98	2
R1-18	A04	32.07925	94.96	2
R1-18	A04	32.12932	95.25	2
R1-18	A04	32.17934	95.3	2
R1-18	A04	32.22932	95.59	2
R1-18	A04	32.27928	95.66	2
R1-18	A04	32.32892	95.45	2
R1-18	A04	32.37935	95.7	2
R1-18	A04	32.42929	96.17	2
R1-18	A04	32.47925	95.69	2
R1-18	A04	32.52925	96.54	2
R1-18	A04	32.57914	96.2	2
R1-18	A04	32.62922	96.91	2
R1-18	A04	32.67971	96.7	2
R1-18	A04	32.72926	96.79	2
R1-18	A04	32.77944	97.39	2
R1-18	A04	32.82935	97.16	2
R1-18	A04	32.87933	97.78	2
R1-18	A04	32.92932	97.88	2
R1-18	A04	32.97958	98.13	2
R1-18	A04	33.02935	97.58	2
R1-18	A04	33.07933	98.18	2
R1-18	A04	33.12936	98.55	2
R1-18	A04	33.17947	98.5	2
R1-18	A04	33.22943	98.95	2
R1-18	A04	33.27919	99.38	2
R1-18	A04	33.32955	99.32	2
R1-18	A04	33.37933	98.75	2
R1-18	A04	33.42949	99.48	2
R1-18	A04	33.47938	99.65	2
R1-18	A04	33.5305	100.12	2
R1-18	A04	33.57956	100.01	2
R1-18	A04	33.62943	100.85	2
R1-18	A04	33.67958	100.64	2
R1-18	A04	33.72971	101.18	2
R1-18	A04	33.77951	101.18	2
R1-18	A04	33.82974	101.04	2
R1-18	A04	33.87953	101.39	2
R1-18	A04	33.92965	101.16	2
R1-18	A04	33.97964	101.68	2
R1-18	A04	34.02967	101.65	2
R1-18	A04	34.07958	101.89	2
R1-18	A04	34.12968	102.78	2
R1-18	A04	34.1797	102.75	2
R1-18	A04	34.22966	102.56	2
R1-18	A04	34.27965	103.23	2
R1-18	A04	34.32975	103.15	2
R1-18	A04	34.3797	103.76	2
R1-18	A04	34.42978	103.35	2
R1-18	A04	34.47946	103.83	2
R1-18	A04	34.52969	104.52	2
R1-18	A04	34.5797	104.32	2
R1-18	A04	34.62967	104.56	2
R1-18	A04	34.67968	104.67	2
R1-18	A04	34.7297	105.07	2
R1-18	A04	34.77993	105.34	2
R1-18	A04	34.8297	105.23	2
R1-18	A04	34.87976	105.57	2
R1-18	A04	34.92974	105.8	2
R1-18	A04	34.97972	105.94	2
R1-18	A04	35.02986	106.63	2
R1-18	A04	35.07967	106.6	2
R1-18	A04	35.12997	106.93	2
R1-18	A04	35.17978	107.51	2
R1-18	A04	35.22971	107.82	2
R1-18	A04	35.28007	107.72	2
R1-18	A04	35.33004	107.75	2
R1-18	A04	35.37989	107.8	2
R1-18	A04	35.4299	108.69	2
R1-18	A04	35.47978	108.81	2
R1-18	A04	35.52977	108.75	2
R1-18	A04	35.57996	109.36	2
R1-18	A04	35.62975	109.25	2
R1-18	A04	35.68024	109.53	2
R1-18	A04	35.73006	110.05	2
R1-18	A04	35.77984	110.56	2
R1-18	A04	35.83023	110.23	2
R1-18	A04	35.87995	110.35	2
R1-18	A04	35.93004	110.75	2
R1-18	A04	35.97993	110.95	2
R1-18	A04	36.03007	111.75	2
R1-18	A04	36.07998	111.8	2
R1-18	A04	36.13004	111.96	2
R1-18	A04	36.18003	111.9	2
R1-18	A04	36.22993	112.12	2
R1-18	A04	36.28007	112.86	2
R1-18	A04	36.33015	112.62	2
R1-18	A04	36.37997	113.2	2
R1-18	A04	36.43005	113.31	2
R1-18	A04	36.47993	113.96	2
R1-18	A04	36.53007	113.96	2
R1-18	A04	36.58009	114.27	2
R1-18	A04	36.63017	114.41	2
R1-18	A04	36.68016	114.55	2
R1-18	A04	36.73011	115.08	2
R1-18	A04	36.77991	115.32	2
R1-18	A04	36.83033	115.57	2
R1-18	A04	36.88014	115.91	2
R1-18	A04	36.93013	115.91	2
R1-18	A04	36.98019	116.08	2
R1-18	A04	37.03016	116.67	2
R1-18	A04	37.0803	116.76	2
R1-18	A04	37.13021	117.51	2
R1-18	A04	37.18056	117.53	2
R1-18	A04	37.23041	117.75	2
R1-18	A04	37.28016	118.16	2
R1-18	A04	37.33035	118.38	2
R1-18	A04	37.3802	118.49	2
R1-18	A04	37.43041	118.66	2
R1-18	A04	37.48007	118.86	2
R1-18	A04	37.53057	119.3	2
R1-18	A04	37.58038	119.46	2
R1-18	A04	37.63052	119.76	2
R1-18	A04	37.68026	120.23	2
R1-18	A04	37.73019	120.02	2
R1-18	A04	37.78024	120.74	2
R1-18	A04	37.83027	121	2
R1-18	A04	37.88015	120.84	2
R1-18	A04	37.93031	121.46	2
R1-18	A04	37.98029	121.23	2
R1-18	A04	38.0303	121.73	2
R1-18	A04	38.08041	122.04	2
R1-18	A04	38.13048	122.31	2
R1-18	A04	38.18037	123.05	2
R1-18	A04	38.23061	122.75	2
R1-18	A04	38.28043	123.07	2
R1-18	A04	38.3304	123.61	2
R1-18	A04	38.38038	123.58	2
R1-18	A04	38.4304	124.17	2
R1-18	A04	38.4804	124.05	2
R1-18	A04	38.53057	124.54	2
R1-18	A04	38.58065	124.99	2
R1-18	A04	38.63041	124.95	2
R1-18	A04	38.68047	125.09	2
R1-18	A04	38.7304	125.41	2
R1-18	A04	38.78048	125.78	2
R1-18	A04	38.83049	126.22	2
R1-18	A04	38.88046	126.01	2
R1-18	A04	38.93068	126.72	2
R1-18	A04	38.98068	126.9	2
R1-18	A04	39.03053	127.23	2
R1-18	A04	39.08068	127.25	2
R1-18	A04	39.13069	127.49	2
R1-18	A04	39.18051	127.66	2
R1-18	A04	39.2305	128.13	2
R1-18	A04	39.2807	128.6	2
R1-18	A04	39.33073	128.24	2
R1-18	A04	39.38017	128.93	2
R1-18	A04	39.43071	128.93	2
R1-18	A04	39.48086	128.96	2
R1-18	A04	39.53095	129.31	2
R1-18	A04	39.58051	129.53	2
R1-18	A04	39.63056	130.17	2
R1-18	A04	39.681	130.27	2
R1-18	A04	39.73074	130.37	2
R1-18	A04	39.78065	130.67	2
R1-18	A04	39.83057	130.95	2
R1-18	A04	39.88081	130.84	2
R1-18	A04	39.93059	131.03	2
R1-18	A04	39.98076	131.57	2
R1-18	A04	40.03084	131.92	2
R1-18	A04	40.08086	132.15	2
R1-18	A04	40.1309	132.51	2
R1-18	A04	40.18075	132.58	2
R1-18	A04	40.2308	132.25	2
R1-18	A04	40.28089	132.94	2
R1-18	A04	40.33093	133.42	2
R1-18	A04	40.38096	133.52	2
R1-18	A04	40.43081	133.76	2
R1-18	A04	40.48077	133.58	2
R1-18	A04	40.53074	133.95	2
R1-18	A04	40.5808	134.42	2
R1-18	A04	40.63089	134.69	2
R1-18	A04	40.68082	134.6	2
R1-18	A04	40.73087	134.8	2
R1-18	A04	40.78098	135.37	2
R1-18	A04	40.83089	135.79	2
R1-18	A04	40.88091	135.59	2
R1-18	A04	40.93104	135.77	2
R1-18	A04	40.98107	135.8	2
R1-18	A04	41.031	136.59	2
R1-18	A04	41.08099	136.23	2
R1-18	A04	41.13088	136.69	2
R1-18	A04	41.18105	136.76	2
R1-18	A04	41.23111	137.31	2
R1-18	A04	41.28117	137.3	2
R1-18	A04	41.33092	137.93	2
R1-18	A04	41.38097	137.67	2
R1-18	A04	41.43124	138	2
R1-18	A04	41.48137	138.24	2
R1-18	A04	41.53138	138.65	2
R1-18	A04	41.58101	138.77	2
R1-18	A04	41.63106	138.71	2
R1-18	A04	41.6812	139.4	2
R1-18	A04	41.73107	139.05	2
R1-18	A04	41.78109	139	2
R1-18	A04	41.83112	139.57	2
R1-18	A04	41.88106	139.77	2
R1-18	A04	41.93108	139.74	2
R1-18	A04	41.98132	139.97	2
R1-18	A04	42.03113	140.35	2
R1-18	A04	42.08115	140.72	2
R1-18	A04	42.13132	140.65	2
R1-18	A04	42.18118	141.08	2
R1-18	A04	42.23132	141.02	2
R1-18	A04	42.28128	141.22	2
R1-18	A04	42.33126	141.29	2
R1-18	A04	42.38111	141.46	2
R1-18	A04	42.43129	141.71	2
R1-18	A04	42.48125	142.28	2
R1-18	A04	42.53118	142.23	2
R1-18	A04	42.5812	142.28	2
R1-18	A04	42.63145	142.8	2
R1-18	A04	42.68127	143.02	2
R1-18	A04	42.73129	143.33	2
R1-18	A04	42.78131	142.7	2
R1-18	A04	42.83154	143.12	2
R1-18	A04	42.88121	143.36	2
R1-18	A04	42.93151	143.37	2
R1-18	A04	42.98141	143.56	2
R1-18	A04	43.03141	143.92	2
R1-18	A04	43.08128	143.79	2
R1-18	A04	43.13129	143.93	2
R1-18	A04	43.18131	144.43	2
R1-18	A04	43.23107	144.67	2
R1-18	A04	43.28148	144.8	2
R1-18	A04	43.33167	144.9	2
R1-18	A04	43.38147	144.66	2
R1-18	A04	43.43134	144.76	2
R1-18	A04	43.48131	145.3	2
R1-18	A04	43.53109	145.4	2
R1-18	A04	43.58143	145.64	2
R1-18	A04	43.63144	146	2
R1-18	A04	43.68156	146.03	2
R1-18	A04	43.73147	145.93	2
R1-18	A04	43.78136	146.14	2
R1-18	A04	43.83146	146.41	2
R1-18	A04	43.88149	146.38	2
R1-18	A04	43.93178	146.95	2
R1-18	A04	43.98153	146.6	2
R1-18	A04	44.03153	146.63	2
R1-18	A04	44.08153	146.68	2
R1-18	A04	44.13153	147.08	2
R1-18	A04	44.18163	147.44	2
R1-18	A04	44.23167	147.35	2
R1-18	A04	44.28164	147.18	2
R1-18	A04	44.33165	147.87	2
R1-18	A04	44.38152	147.48	2
R1-18	A04	44.4317	147.52	2
R1-18	A04	44.48165	148.05	2
R1-18	A04	44.53176	148.04	2
R1-18	A04	44.58179	148.39	2
R1-18	A04	44.63161	148.34	2
R1-18	A04	44.68149	148.15	2
R1-18	A04	44.7316	148.72	2
R1-18	A04	44.78175	148.32	2
R1-18	A04	44.83159	148.74	2
R1-18	A04	44.88177	149.42	2
R1-18	A04	44.93161	149.32	2
R1-18	A04	44.98177	149.61	2
R1-18	A04	45.03134	149.41	2
R1-18	A04	45.08183	149.41	2
R1-18	A04	45.13165	149.95	2
R1-18	A04	45.18199	149.79	2
R1-18	A04	45.23195	150.26	2
R1-18	A04	45.28186	150.08	2
R1-18	A04	45.33186	150.9	2
R1-18	A04	45.38156	150.59	2
R1-18	A04	45.43195	150.08	2
R1-18	A04	45.48195	150.23	2
R1-18	A04	45.53141	150.95	2
R1-18	A04	45.58184	151.15	2
R1-18	A04	45.63194	150.7	2
R1-18	A04	45.68187	151.28	2
R1-18	A04	45.73224	151.15	2
R1-18	A04	45.78189	151.26	2
R1-18	A04	45.83205	151.3	2
R1-18	A04	45.88202	151.49	2
R1-18	A04	45.93179	151.67	2
R1-18	A04	45.98189	151.75	2
R1-18	A04	46.03207	151.92	2
R1-18	A04	46.08177	151.96	2
R1-18	A04	46.13201	152.16	2
R1-18	A04	46.18182	152.22	2
R1-18	A04	46.23215	152.09	2
R1-18	A04	46.28199	152.29	2
R1-18	A04	46.33188	152.63	2
R1-18	A04	46.38216	152.33	2
R1-18	A04	46.43199	152.33	2
R1-18	A04	46.48211	152.89	2
R1-18	A04	46.53213	152.7	2
R1-18	A04	46.58207	153.14	2
R1-18	A04	46.63207	152.99	2
R1-18	A04	46.68214	153.29	2
R1-18	A04	46.73222	153.24	2
R1-18	A04	46.78205	153.31	2
R1-18	A04	46.83199	153.44	2
R1-18	A04	46.88174	153.1	2
R1-18	A04	46.932	153.6	2
R1-18	D04	0.02841	16.28	1
R1-18	D04	0.07857	16.56	1
R1-18	D04	0.12878	16.56	1
R1-18	D04	0.17851	16.76	1
R1-18	D04	0.22854	16.56	1
R1-18	D04	0.27828	16.72	1
R1-18	D04	0.32872	16.68	1
R1-18	D04	0.37908	16.63	1
R1-18	D04	0.42861	16.88	1
R1-18	D04	0.47854	16.84	1
R1-18	D04	0.52876	16.94	1
R1-18	D04	0.57875	17.07	1
R1-18	D04	0.6288	16.89	1
R1-18	D04	0.67875	17.02	1
R1-18	D04	0.7289	17.11	1
R1-18	D04	0.77888	16.98	1
R1-18	D04	0.82873	17.02	1
R1-18	D04	0.87892	17.01	1
R1-18	D04	0.92881	16.89	1
R1-18	D04	0.97861	16.92	1
R1-18	D04	1.02872	16.92	1
R1-18	D04	1.07882	17	1
R1-18	D04	1.12885	16.89	1
R1-18	D04	1.17883	17.05	1
R1-18	D04	1.22881	17.04	1
R1-18	D04	1.27875	16.94	1
R1-18	D04	1.32867	17.02	1
R1-18	D04	1.3785	17	1
R1-18	D04	1.42895	17.2	1
R1-18	D04	1.479	16.95	1
R1-18	D04	1.5291	16.98	1
R1-18	D04	1.57912	17.1	1
R1-18	D04	1.62874	17.07	1
R1-18	D04	1.67873	17.13	1
R1-18	D04	1.72872	17.1	1
R1-18	D04	1.77893	17.29	1
R1-18	D04	1.82887	17.08	1
R1-18	D04	1.87885	17.13	1
R1-18	D04	1.92867	17.08	1
R1-18	D04	1.97901	17.07	1
R1-18	D04	2.02896	17.1	1
R1-18	D04	2.07875	17.14	1
R1-18	D04	2.12877	17.29	1
R1-18	D04	2.17895	17.04	1
R1-18	D04	2.22928	17.16	1
R1-18	D04	2.27898	17.11	1
R1-18	D04	2.32884	17.3	1
R1-18	D04	2.37901	17.46	1
R1-18	D04	2.42926	16.92	1
R1-18	D04	2.47884	17.13	1
R1-18	D04	2.52892	17.16	1
R1-18	D04	2.57914	17.36	1
R1-18	D04	2.62918	17.21	1
R1-18	D04	2.67905	17.13	1
R1-18	D04	2.72895	17.29	1
R1-18	D04	2.77904	17.45	1
R1-18	D04	2.82941	17.34	1
R1-18	D04	2.87934	17.11	1
R1-18	D04	2.92914	17.14	1
R1-18	D04	2.97905	17.17	1
R1-18	D04	3.02916	17.13	1
R1-18	D04	3.07934	17.17	1
R1-18	D04	3.12932	17.42	1
R1-18	D04	3.17932	17.59	1
R1-18	D04	3.23041	17.45	1
R1-18	D04	3.27923	17.56	1
R1-18	D04	3.32897	17.11	1
R1-18	D04	3.37909	17.29	1
R1-18	D04	3.42895	17.29	1
R1-18	D04	3.47898	17.18	1
R1-18	D04	3.52931	17.24	1
R1-18	D04	3.57946	17.29	1
R1-18	D04	3.62911	17.23	1
R1-18	D04	3.67953	17.34	1
R1-18	D04	3.7291	17.21	1
R1-18	D04	3.77937	17.18	1
R1-18	D04	3.82938	17.32	1
R1-18	D04	3.88018	17.59	1
R1-18	D04	3.92961	17.33	1
R1-18	D04	3.97927	17.4	1
R1-18	D04	4.02924	17.24	1
R1-18	D04	4.07933	17.52	1
R1-18	D04	4.12922	17.63	1
R1-18	D04	4.17954	17.42	1
R1-18	D04	4.22946	17.58	1
R1-18	D04	4.27949	17.45	1
R1-18	D04	4.32917	17.61	1
R1-18	D04	4.37893	17.45	1
R1-18	D04	4.42959	17.52	1
R1-18	D04	4.47977	17.33	1
R1-18	D04	4.5294	17.29	1
R1-18	D04	4.57943	17.4	1
R1-18	D04	4.62948	17.4	1
R1-18	D04	4.67947	17.5	1
R1-18	D04	4.72928	17.43	1
R1-18	D04	4.77952	17.48	1
R1-18	D04	4.82909	17.4	1
R1-18	D04	4.87953	17.66	1
R1-18	D04	4.92917	17.43	1
R1-18	D04	4.97957	17.65	1
R1-18	D04	5.02945	17.32	1
R1-18	D04	5.07947	17.27	1
R1-18	D04	5.12954	17.65	1
R1-18	D04	5.17941	17.4	1
R1-18	D04	5.22935	17.48	1
R1-18	D04	5.27945	17.56	1
R1-18	D04	5.3295	17.58	1
R1-18	D04	5.3795	17.56	1
R1-18	D04	5.42939	17.58	1
R1-18	D04	5.47958	17.61	1
R1-18	D04	5.52943	17.61	1
R1-18	D04	5.57942	17.75	1
R1-18	D04	5.62945	17.49	1
R1-18	D04	5.67965	17.56	1
R1-18	D04	5.72977	17.81	1
R1-18	D04	5.77957	17.61	1
R1-18	D04	5.82971	17.62	1
R1-18	D04	5.87952	17.56	1
R1-18	D04	5.92969	17.55	1
R1-18	D04	5.9799	17.72	1
R1-18	D04	6.0298	17.68	1
R1-18	D04	6.07978	17.59	1
R1-18	D04	6.12995	17.82	1
R1-18	D04	6.17953	17.75	1
R1-18	D04	6.22969	17.94	1
R1-18	D04	6.27991	17.94	1
R1-18	D04	6.32946	18.26	1
R1-18	D04	6.37955	17.65	1
R1-18	D04	6.42982	17.78	1
R1-18	D04	6.48006	17.77	1
R1-18	D04	6.52964	17.72	1
R1-18	D04	6.57976	17.9	1
R1-18	D04	6.62974	17.9	1
R1-18	D04	6.67965	17.84	1
R1-18	D04	6.72994	17.66	1
R1-18	D04	6.77984	17.91	1
R1-18	D04	6.83017	17.85	1
R1-18	D04	6.88001	17.87	1
R1-18	D04	6.92998	18	1
R1-18	D04	6.97953	18.07	1
R1-18	D04	7.02991	17.94	1
R1-18	D04	7.07945	18.2	1
R1-18	D04	7.12976	17.94	1
R1-18	D04	7.1799	17.91	1
R1-18	D04	7.23057	17.9	1
R1-18	D04	7.27992	17.93	1
R1-18	D04	7.33029	18.04	1
R1-18	D04	7.37989	17.88	1
R1-18	D04	7.43007	18.11	1
R1-18	D04	7.47973	18.03	1
R1-18	D04	7.53011	18.07	1
R1-18	D04	7.5796	18.01	1
R1-18	D04	7.62993	18.04	1
R1-18	D04	7.68008	18	1
R1-18	D04	7.73025	18.14	1
R1-18	D04	7.77993	18.07	1
R1-18	D04	7.82982	18.16	1
R1-18	D04	7.87978	18.1	1
R1-18	D04	7.93007	18.17	1
R1-18	D04	7.98002	18.22	1
R1-18	D04	8.02995	18.03	1
R1-18	D04	8.08054	18.38	1
R1-18	D04	8.13048	18.25	1
R1-18	D04	8.18009	18.39	1
R1-18	D04	8.2302	18.4	1
R1-18	D04	8.27992	18.43	1
R1-18	D04	8.33005	18.46	1
R1-18	D04	8.38012	18.62	1
R1-18	D04	8.43036	18.3	1
R1-18	D04	8.48038	18.59	1
R1-18	D04	8.53027	18.36	1
R1-18	D04	8.58032	18.3	1
R1-18	D04	8.63011	18.46	1
R1-18	D04	8.68049	18.56	1
R1-18	D04	8.73023	18.61	1
R1-18	D04	8.78007	18.56	1
R1-18	D04	8.83041	18.55	1
R1-18	D04	8.88036	18.59	1
R1-18	D04	8.93065	18.43	1
R1-18	D04	9.20193	18.78	1
R1-18	D04	9.24006	18.88	2
R1-18	D04	9.28926	18.75	2
R1-18	D04	9.33939	19.06	2
R1-18	D04	9.38955	19.03	2
R1-18	D04	9.43961	19.15	2
R1-18	D04	9.48964	19.04	2
R1-18	D04	9.5398	19.32	2
R1-18	D04	9.58957	19.23	2
R1-18	D04	9.64005	19.25	2
R1-18	D04	9.68963	19.45	2
R1-18	D04	9.73961	19.29	2
R1-18	D04	9.78971	19.29	2
R1-18	D04	9.83982	19.31	2
R1-18	D04	9.88959	19.67	2
R1-18	D04	9.93999	19.28	2
R1-18	D04	9.98972	19.33	2
R1-18	D04	10.04116	19.51	2
R1-18	D04	10.08972	19.79	2
R1-18	D04	10.13961	20.09	2
R1-18	D04	10.18959	19.77	2
R1-18	D04	10.23964	19.94	2
R1-18	D04	10.29	19.86	2
R1-18	D04	10.33984	19.84	2
R1-18	D04	10.38957	20.13	2
R1-18	D04	10.4398	20.06	2
R1-18	D04	10.49014	20	2
R1-18	D04	10.53963	20.13	2
R1-18	D04	10.58992	20.4	2
R1-18	D04	10.64009	20.56	2
R1-18	D04	10.68976	20.51	2
R1-18	D04	10.73979	20.41	2
R1-18	D04	10.78962	20.42	2
R1-18	D04	10.84012	20.45	2
R1-18	D04	10.88989	20.56	2
R1-18	D04	10.93984	20.67	2
R1-18	D04	10.98987	20.95	2
R1-18	D04	11.03993	20.82	2
R1-18	D04	11.08986	20.98	2
R1-18	D04	11.13988	21.01	2
R1-18	D04	11.1899	21.22	2
R1-18	D04	11.2399	21.33	2
R1-18	D04	11.29022	21.41	2
R1-18	D04	11.34012	21.37	2
R1-18	D04	11.39009	21.44	2
R1-18	D04	11.44014	21.53	2
R1-18	D04	11.48975	21.57	2
R1-18	D04	11.54016	21.75	2
R1-18	D04	11.59004	21.82	2
R1-18	D04	11.64123	21.8	2
R1-18	D04	11.68985	21.72	2
R1-18	D04	11.74024	21.96	2
R1-18	D04	11.78974	22.07	2
R1-18	D04	11.83985	22.23	2
R1-18	D04	11.88984	22.3	2
R1-18	D04	11.93998	22.3	2
R1-18	D04	11.98993	22.41	2
R1-18	D04	12.04036	22.46	2
R1-18	D04	12.09026	22.44	2
R1-18	D04	12.14073	22.72	2
R1-18	D04	12.19018	22.84	2
R1-18	D04	12.24024	23.01	2
R1-18	D04	12.29118	22.85	2
R1-18	D04	12.34027	23.2	2
R1-18	D04	12.39006	23.23	2
R1-18	D04	12.4402	23.23	2
R1-18	D04	12.49075	23.33	2
R1-18	D04	12.54065	23.95	2
R1-18	D04	12.59075	23.53	2
R1-18	D04	12.6403	23.75	2
R1-18	D04	12.69018	23.95	2
R1-18	D04	12.74055	24	2
R1-18	D04	12.79031	24.35	2
R1-18	D04	12.84032	24.2	2
R1-18	D04	12.89051	24.43	2
R1-18	D04	12.94048	24.54	2
R1-18	D04	12.99005	24.94	2
R1-18	D04	13.04041	24.75	2
R1-18	D04	13.09002	24.99	2
R1-18	D04	13.14043	25.09	2
R1-18	D04	13.19021	25.26	2
R1-18	D04	13.24041	25.58	2
R1-18	D04	13.29027	25.83	2
R1-18	D04	13.34054	25.81	2
R1-18	D04	13.39081	25.83	2
R1-18	D04	13.44046	26.06	2
R1-18	D04	13.4908	26.06	2
R1-18	D04	13.54052	26.32	2
R1-18	D04	13.59053	26.64	2
R1-18	D04	13.64035	26.7	2
R1-18	D04	13.69044	27.17	2
R1-18	D04	13.74023	27.02	2
R1-18	D04	13.79057	27.09	2
R1-18	D04	13.84069	27.28	2
R1-18	D04	13.89058	27.72	2
R1-18	D04	13.94062	27.54	2
R1-18	D04	13.99038	27.83	2
R1-18	D04	14.0401	27.89	2
R1-18	D04	14.09042	28.3	2
R1-18	D04	14.14065	28.5	2
R1-18	D04	14.19053	28.62	2
R1-18	D04	14.24007	28.87	2
R1-18	D04	14.29032	28.92	2
R1-18	D04	14.34074	28.98	2
R1-18	D04	14.39064	29.21	2
R1-18	D04	14.44049	29.52	2
R1-18	D04	14.49061	29.62	2
R1-18	D04	14.54046	29.87	2
R1-18	D04	14.59053	30.3	2
R1-18	D04	14.64059	30.27	2
R1-18	D04	14.69077	30.49	2
R1-18	D04	14.74046	30.9	2
R1-18	D04	14.79092	31.15	2
R1-18	D04	14.84072	31.39	2
R1-18	D04	14.89049	31.77	2
R1-18	D04	14.94078	31.86	2
R1-18	D04	14.99069	31.92	2
R1-18	D04	15.0408	32.22	2
R1-18	D04	15.09045	32.47	2
R1-18	D04	15.14061	32.61	2
R1-18	D04	15.19068	32.95	2
R1-18	D04	15.24076	33.11	2
R1-18	D04	15.29079	33.37	2
R1-18	D04	15.34087	33.85	2
R1-18	D04	15.39075	33.86	2
R1-18	D04	15.44065	34.17	2
R1-18	D04	15.49066	34.34	2
R1-18	D04	15.54051	34.75	2
R1-18	D04	15.59057	34.88	2
R1-18	D04	15.64124	34.89	2
R1-18	D04	15.69084	35.62	2
R1-18	D04	15.74108	35.72	2
R1-18	D04	15.79084	36.03	2
R1-18	D04	15.8408	36.22	2
R1-18	D04	15.89078	36.38	2
R1-18	D04	15.94065	36.83	2
R1-18	D04	15.99045	36.93	2
R1-18	D04	16.04115	37.25	2
R1-18	D04	16.0911	37.68	2
R1-18	D04	16.1412	37.76	2
R1-18	D04	16.19074	38.15	2
R1-18	D04	16.24094	38.45	2
R1-18	D04	16.29143	38.72	2
R1-18	D04	16.34061	38.96	2
R1-18	D04	16.39097	39.56	2
R1-18	D04	16.44085	39.89	2
R1-18	D04	16.49149	39.82	2
R1-18	D04	16.541	40.39	2
R1-18	D04	16.59127	40.87	2
R1-18	D04	16.64096	41.03	2
R1-18	D04	16.69105	41.49	2
R1-18	D04	16.74085	41.81	2
R1-18	D04	16.79118	42.27	2
R1-18	D04	16.84099	42.54	2
R1-18	D04	16.89098	42.77	2
R1-18	D04	16.94096	42.97	2
R1-18	D04	16.99132	43.63	2
R1-18	D04	17.04123	43.83	2
R1-18	D04	17.09113	44.38	2
R1-18	D04	17.14104	44.61	2
R1-18	D04	17.19107	44.96	2
R1-18	D04	17.24275	45.44	2
R1-18	D04	17.29128	45.8	2
R1-18	D04	17.34122	46.08	2
R1-18	D04	17.39139	46.55	2
R1-18	D04	17.44152	47.01	2
R1-18	D04	17.49111	47.45	2
R1-18	D04	17.54121	47.66	2
R1-18	D04	17.59146	48.17	2
R1-18	D04	17.64124	48.42	2
R1-18	D04	17.69243	48.91	2
R1-18	D04	17.74096	49.31	2
R1-18	D04	17.7914	49.47	2
R1-18	D04	17.84115	49.93	2
R1-18	D04	17.89114	50.25	2
R1-18	D04	17.94136	50.56	2
R1-18	D04	17.99104	51.03	2
R1-18	D04	18.04129	51.3	2
R1-18	D04	18.09123	51.83	2
R1-18	D04	18.14254	52.04	2
R1-18	D04	18.1911	52.47	2
R1-18	D04	18.24119	52.91	2
R1-18	D04	18.29157	53.33	2
R1-18	D04	18.34118	53.66	2
R1-18	D04	18.39164	53.98	2
R1-18	D04	18.44151	54.29	2
R1-18	D04	18.49131	54.71	2
R1-18	D04	18.54143	54.78	2
R1-18	D04	18.5914	55.02	2
R1-18	D04	18.64119	55.26	2
R1-18	D04	18.69181	55.47	2
R1-18	D04	18.74168	55.87	2
R1-18	D04	18.79177	56.09	2
R1-18	D04	18.84164	56.37	2
R1-18	D04	18.89145	56.8	2
R1-18	D04	18.94134	57.31	2
R1-18	D04	18.99154	57.59	2
R1-18	D04	19.04147	57.78	2
R1-18	D04	19.09196	58.02	2
R1-18	D04	19.14131	58.34	2
R1-18	D04	19.19172	58.71	2
R1-18	D04	19.24158	59.07	2
R1-18	D04	19.29175	59.26	2
R1-18	D04	19.34138	59.69	2
R1-18	D04	19.39134	59.93	2
R1-18	D04	19.4415	60.25	2
R1-18	D04	19.49152	60.52	2
R1-18	D04	19.54172	61.1	2
R1-18	D04	19.5915	61.18	2
R1-18	D04	19.64164	61.63	2
R1-18	D04	19.69175	61.99	2
R1-18	D04	19.74244	62.27	2
R1-18	D04	19.79161	62.54	2
R1-18	D04	19.84169	62.77	2
R1-18	D04	19.89176	63.04	2
R1-18	D04	19.94182	63.47	2
R1-18	D04	19.9916	63.63	2
R1-18	D04	20.04167	63.89	2
R1-18	D04	20.09156	64.31	2
R1-18	D04	20.14148	64.6	2
R1-18	D04	20.19172	64.75	2
R1-18	D04	20.24179	64.63	2
R1-18	D04	20.29171	64.63	2
R1-18	D04	20.34199	64.91	2
R1-18	D04	20.39187	64.94	2
R1-18	D04	20.4418	64.73	2
R1-18	D04	20.49176	64.89	2
R1-18	D04	20.54162	64.47	2
R1-18	D04	20.59192	64.36	2
R1-18	D04	20.64177	64.1	2
R1-18	D04	20.69181	63.62	2
R1-18	D04	20.74187	63.34	2
R1-18	D04	20.79168	63.46	2
R1-18	D04	20.84187	63.12	2
R1-18	D04	20.89173	63.43	2
R1-18	D04	20.94184	63.12	2
R1-18	D04	20.99183	63.53	2
R1-18	D04	21.04202	63.43	2
R1-18	D04	21.09204	63.95	2
R1-18	D04	21.14219	64.42	2
R1-18	D04	21.1914	64.84	2
R1-18	D04	21.24223	65.26	2
R1-18	D04	21.29154	66.2	2
R1-18	D04	21.34183	66.25	2
R1-18	D04	21.39194	67.84	2
R1-18	D04	21.44176	68.19	2
R1-18	D04	21.49203	69.22	2
R1-18	D04	21.54204	70.1	2
R1-18	D04	21.59194	71.2	2
R1-18	D04	21.64173	72.23	2
R1-18	D04	21.69188	73.42	2
R1-18	D04	21.74195	74.54	2
R1-18	D04	21.79205	75.25	2
R1-18	D04	21.84212	76.52	2
R1-18	D04	21.89205	78.14	2
R1-18	D04	21.94204	78.61	2
R1-18	D04	21.99153	78.8	2
R1-18	D04	22.04184	80.18	2
R1-18	D04	22.0922	80.79	2
R1-18	D04	22.14205	82.08	2
R1-18	D04	22.1924	82.69	2
R1-18	D04	22.24226	83.08	2
R1-18	D04	22.29237	83.13	2
R1-18	D04	22.34287	83.55	2
R1-18	D04	22.39208	83.84	2
R1-18	D04	22.44244	84.68	2
R1-18	D04	22.49212	84.97	2
R1-18	D04	22.54204	85.61	2
R1-18	D04	22.59213	85.42	2
R1-18	D04	22.64188	85.89	2
R1-18	D04	22.69195	86.38	2
R1-18	D04	22.74213	86.48	2
R1-18	D04	22.79219	86.9	2
R1-18	D04	22.84207	87.11	2
R1-18	D04	22.89257	86.89	2
R1-18	D04	22.94223	88.08	2
R1-18	D04	22.9922	87.25	2
R1-18	D04	23.04235	87.75	2
R1-18	D04	23.09232	87.63	2
R1-18	D04	23.14219	88.28	2
R1-18	D04	23.192	88.11	2
R1-18	D04	23.24231	88.33	2
R1-18	D04	23.29271	87.89	2
R1-18	D04	23.34203	88.34	2
R1-18	D04	23.39252	89.08	2
R1-18	D04	23.44227	88.81	2
R1-18	D04	23.49262	88.59	2
R1-18	D04	23.54236	88.74	2
R1-18	D04	23.59199	89.46	2
R1-18	D04	23.64249	89.08	2
R1-18	D04	23.6923	88.37	2
R1-18	D04	23.74262	88.85	2
R1-18	D04	23.79257	88.92	2
R1-18	D04	23.84235	88.98	2
R1-18	D04	23.8923	89.62	2
R1-18	D04	23.94218	88.74	2
R1-18	D04	23.99254	88.55	2
R1-18	D04	24.04248	89.19	2
R1-18	D04	24.0925	88.58	2
R1-18	D04	24.14235	88.56	2
R1-18	D04	24.19242	88.63	2
R1-18	D04	24.2426	88.89	2
R1-18	D04	24.29271	88.72	2
R1-18	D04	24.34241	88.94	2
R1-18	D04	24.39252	89.05	2
R1-18	D04	24.44289	89	2
R1-18	D04	24.49259	89.59	2
R1-18	D04	24.54248	89.43	2
R1-18	D04	24.59228	88.97	2
R1-18	D04	24.64255	89.01	2
R1-18	D04	24.69271	88.3	2
R1-18	D04	24.74224	88.76	2
R1-18	D04	24.79254	88.34	2
R1-18	D04	24.84255	89.13	2
R1-18	D04	24.89244	88.87	2
R1-18	D04	24.94261	88.37	2
R1-18	D04	24.99246	88.72	2
R1-18	D04	25.04275	88.56	2
R1-18	D04	25.09256	89.35	2
R1-18	D04	25.14281	89.26	2
R1-18	D04	25.19274	88.94	2
R1-18	D04	25.24295	88.66	2
R1-18	D04	25.29272	88.18	2
R1-18	D04	25.34265	88.58	2
R1-18	D04	25.39284	88.2	2
R1-18	D04	25.44255	88.75	2
R1-18	D04	25.49289	88.44	2
R1-18	D04	25.54243	88.94	2
R1-18	D04	25.59299	88.95	2
R1-18	D04	25.64282	88.75	2
R1-18	D04	25.69308	88.84	2
R1-18	D04	25.74282	88.85	2
R1-18	D04	25.79279	89.05	2
R1-18	D04	25.84269	88.21	2
R1-18	D04	25.89303	88.84	2
R1-18	D04	25.94304	88.43	2
R1-18	D04	25.99272	88.62	2
R1-18	D04	26.0427	88.44	2
R1-18	D04	26.09304	88.47	2
R1-18	D04	26.14313	88.34	2
R1-18	D04	26.19295	88.43	2
R1-18	D04	26.24284	88.11	2
R1-18	D04	26.293	87.86	2
R1-18	D04	26.34288	88.58	2
R1-18	D04	26.39277	88.79	2
R1-18	D04	26.44292	88.59	2
R1-18	D04	26.49288	88.68	2
R1-18	D04	26.54262	88.26	2
R1-18	D04	26.5928	88.81	2
R1-18	D04	26.64302	88.84	2
R1-18	D04	26.69279	88.34	2
R1-18	D04	26.74303	88.31	2
R1-18	D04	26.79296	87.99	2
R1-18	D04	26.84266	88.78	2
R1-18	D04	26.89323	89.04	2
R1-18	D04	26.943	88.79	2
R1-18	D04	26.99303	89.05	2
R1-18	D04	27.04304	89.19	2
R1-18	D04	27.09315	89.75	2
R1-18	D04	27.14327	88.81	2
R1-18	D04	27.19295	88.75	2
R1-18	D04	27.24332	89.2	2
R1-18	D04	27.29402	89.87	2
R1-18	D04	27.34311	89.32	2
R1-18	D04	27.39338	90	2
R1-18	D04	27.44309	89.04	2
R1-18	D04	27.49327	89.07	2
R1-18	D04	27.54314	89.11	2
R1-18	D04	27.59327	89.74	2
R1-18	D04	27.64277	89.84	2
R1-18	D04	27.69373	89.45	2
R1-18	D04	27.74325	89.29	2
R1-18	D04	27.79335	89.87	2
R1-18	D04	27.84316	90.22	2
R1-18	D04	27.89318	89.62	2
R1-18	D04	27.94324	90.12	2
R1-18	D04	27.99323	90.45	2
R1-18	D04	28.04328	89.82	2
R1-18	D04	28.09314	90.23	2
R1-18	D04	28.14407	90.46	2
R1-18	D04	28.19322	90.84	2
R1-18	D04	28.24338	90.61	2
R1-18	D04	28.29342	90.75	2
R1-18	D04	28.34339	90.42	2
R1-18	D04	28.39334	91.13	2
R1-18	D04	28.44331	90.77	2
R1-18	D04	28.49347	91.22	2
R1-18	D04	28.54369	91.16	2
R1-18	D04	28.5939	90.81	2
R1-18	D04	28.64364	90.93	2
R1-18	D04	28.69368	91.35	2
R1-18	D04	28.74354	91.99	2
R1-18	D04	28.79319	91.63	2
R1-18	D04	28.84356	91.83	2
R1-18	D04	28.89327	91.57	2
R1-18	D04	28.94341	91.82	2
R1-18	D04	28.99318	91.84	2
R1-18	D04	29.04325	91.8	2
R1-18	D04	29.09311	91.31	2
R1-18	D04	29.14345	92.28	2
R1-18	D04	29.19356	92.37	2
R1-18	D04	29.24365	91.97	2
R1-18	D04	29.29379	91.6	2
R1-18	D04	29.34338	92.45	2
R1-18	D04	29.39345	92.02	2
R1-18	D04	29.44349	92.99	2
R1-18	D04	29.4936	92.66	2
R1-18	D04	29.54349	93.57	2
R1-18	D04	29.59391	93.2	2
R1-18	D04	29.64371	93.21	2
R1-18	D04	29.69361	93.34	2
R1-18	D04	29.74375	93.49	2
R1-18	D04	29.7935	93.01	2
R1-18	D04	29.84344	93.95	2
R1-18	D04	29.89341	94.21	2
R1-18	D04	29.94349	94.36	2
R1-18	D04	29.99368	94.05	2
R1-18	D04	30.04375	94.46	2
R1-18	D04	30.09356	94.39	2
R1-18	D04	30.14391	94.42	2
R1-18	D04	30.19467	94.52	2
R1-18	D04	30.24371	94.68	2
R1-18	D04	30.29369	94.46	2
R1-18	D04	30.34372	94.58	2
R1-18	D04	30.39373	95.26	2
R1-18	D04	30.44362	95.05	2
R1-18	D04	30.49347	95.35	2
R1-18	D04	30.54354	95.21	2
R1-18	D04	30.59356	95.93	2
R1-18	D04	30.64368	95.97	2
R1-18	D04	30.69355	96.13	2
R1-18	D04	30.74403	96.49	2
R1-18	D04	30.79383	96.41	2
R1-18	D04	30.84336	96.39	2
R1-18	D04	30.89379	96.1	2
R1-18	D04	30.94398	96.89	2
R1-18	D04	30.99345	96.54	2
R1-18	D04	31.04398	97.28	2
R1-18	D04	31.09379	97.12	2
R1-18	D04	31.14405	97.54	2
R1-18	D04	31.19381	97.79	2
R1-18	D04	31.24434	98.44	2
R1-18	D04	31.29394	98.48	2
R1-18	D04	31.34359	97.89	2
R1-18	D04	31.39408	98.19	2
R1-18	D04	31.44379	98.66	2
R1-18	D04	31.49417	98.95	2
R1-18	D04	31.54362	99.05	2
R1-18	D04	31.59378	98.9	2
R1-18	D04	31.64381	99.7	2
R1-18	D04	31.69405	100.28	2
R1-18	D04	31.74368	99.37	2
R1-18	D04	31.79412	99.85	2
R1-18	D04	31.84394	100.27	2
R1-18	D04	31.89382	100.79	2
R1-18	D04	31.94409	100.65	2
R1-18	D04	31.99395	101.48	2
R1-18	D04	32.04383	100.87	2
R1-18	D04	32.0941	102.03	2
R1-18	D04	32.14406	101.96	2
R1-18	D04	32.19416	102.22	2
R1-18	D04	32.24436	102.09	2
R1-18	D04	32.29404	102.33	2
R1-18	D04	32.34355	102.55	2
R1-18	D04	32.39415	103.48	2
R1-18	D04	32.44399	103.12	2
R1-18	D04	32.494	103.98	2
R1-18	D04	32.54391	104	2
R1-18	D04	32.59373	104.61	2
R1-18	D04	32.644	104.4	2
R1-18	D04	32.6944	104.77	2
R1-18	D04	32.74417	105.49	2
R1-18	D04	32.79413	105.56	2
R1-18	D04	32.84419	105.89	2
R1-18	D04	32.89434	106.14	2
R1-18	D04	32.944	106.34	2
R1-18	D04	32.99425	106.37	2
R1-18	D04	33.04409	107.36	2
R1-18	D04	33.09388	107.2	2
R1-18	D04	33.14411	107.93	2
R1-18	D04	33.19441	108.28	2
R1-18	D04	33.24435	108.81	2
R1-18	D04	33.29391	108.39	2
R1-18	D04	33.34449	109.06	2
R1-18	D04	33.39412	109.48	2
R1-18	D04	33.44423	109.8	2
R1-18	D04	33.4942	110.22	2
R1-18	D04	33.54531	110.83	2
R1-18	D04	33.59421	110.7	2
R1-18	D04	33.64406	111.02	2
R1-18	D04	33.6944	111.3	2
R1-18	D04	33.7444	111.53	2
R1-18	D04	33.79473	112.2	2
R1-18	D04	33.84465	112.15	2
R1-18	D04	33.89422	112.59	2
R1-18	D04	33.94439	112.79	2
R1-18	D04	33.99438	112.84	2
R1-18	D04	34.04442	113.72	2
R1-18	D04	34.09432	113.78	2
R1-18	D04	34.14442	114.83	2
R1-18	D04	34.19431	114.83	2
R1-18	D04	34.24437	115.37	2
R1-18	D04	34.29437	115.99	2
R1-18	D04	34.34466	115.84	2
R1-18	D04	34.39447	115.89	2
R1-18	D04	34.44446	116.41	2
R1-18	D04	34.49407	116.85	2
R1-18	D04	34.54456	117.15	2
R1-18	D04	34.59454	117.97	2
R1-18	D04	34.64441	118.29	2
R1-18	D04	34.69427	117.89	2
R1-18	D04	34.74575	118.53	2
R1-18	D04	34.79485	118.9	2
R1-18	D04	34.84467	119.88	2
R1-18	D04	34.89442	120.09	2
R1-18	D04	34.94438	120.44	2
R1-18	D04	34.99438	120.64	2
R1-18	D04	35.04446	120.94	2
R1-18	D04	35.09453	120.97	2
R1-18	D04	35.14463	121.54	2
R1-18	D04	35.19461	121.89	2
R1-18	D04	35.24443	122.41	2
R1-18	D04	35.2948	122.69	2
R1-18	D04	35.34577	122.82	2
R1-18	D04	35.39575	123.65	2
R1-18	D04	35.4447	123.82	2
R1-18	D04	35.49434	123.62	2
R1-18	D04	35.54461	124.18	2
R1-18	D04	35.59566	124.78	2
R1-18	D04	35.64491	125.03	2
R1-18	D04	35.69515	125.64	2
R1-18	D04	35.74483	125.84	2
R1-18	D04	35.79463	126.07	2
R1-18	D04	35.8448	126.49	2
R1-18	D04	35.89484	126.84	2
R1-18	D04	35.94501	127.34	2
R1-18	D04	35.9946	127.23	2
R1-18	D04	36.0452	128.4	2
R1-18	D04	36.09576	128.37	2
R1-18	D04	36.14474	128.27	2
R1-18	D04	36.1951	128.72	2
R1-18	D04	36.24491	128.82	2
R1-18	D04	36.29481	129.44	2
R1-18	D04	36.34527	129.33	2
R1-18	D04	36.39453	130.05	2
R1-18	D04	36.44493	130.17	2
R1-18	D04	36.49475	130.91	2
R1-18	D04	36.54469	131.32	2
R1-18	D04	36.59475	130.82	2
R1-18	D04	36.6451	131.99	2
R1-18	D04	36.69514	131.8	2
R1-18	D04	36.74485	132.33	2
R1-18	D04	36.79459	132.39	2
R1-18	D04	36.8449	132.52	2
R1-18	D04	36.89504	133.22	2
R1-18	D04	36.94479	133.03	2
R1-18	D04	36.99483	133.55	2
R1-18	D04	37.04498	133.66	2
R1-18	D04	37.09513	133.9	2
R1-18	D04	37.14516	134.63	2
R1-18	D04	37.19547	134.57	2
R1-18	D04	37.24505	134.99	2
R1-18	D04	37.29514	135.33	2
R1-18	D04	37.34514	135.5	2
R1-18	D04	37.39492	136.49	2
R1-18	D04	37.44501	136.29	2
R1-18	D04	37.49485	136.46	2
R1-18	D04	37.54523	136.9	2
R1-18	D04	37.59535	136.81	2
R1-18	D04	37.6457	137.3	2
R1-18	D04	37.69495	137.52	2
R1-18	D04	37.74502	137.96	2
R1-18	D04	37.79492	138.22	2
R1-18	D04	37.84519	138.2	2
R1-18	D04	37.89507	138.23	2
R1-18	D04	37.94618	139.21	2
R1-18	D04	37.99516	138.81	2
R1-18	D04	38.04517	139.8	2
R1-18	D04	38.09513	139.47	2
R1-18	D04	38.1453	139.71	2
R1-18	D04	38.19521	140.15	2
R1-18	D04	38.24522	140.47	2
R1-18	D04	38.2953	140.6	2
R1-18	D04	38.3451	140.95	2
R1-18	D04	38.39497	141.33	2
R1-18	D04	38.44522	140.96	2
R1-18	D04	38.4955	140.99	2
R1-18	D04	38.54533	141.46	2
R1-18	D04	38.59533	142.14	2
R1-18	D04	38.64529	142.24	2
R1-18	D04	38.69522	142.23	2
R1-18	D04	38.74519	141.98	2
R1-18	D04	38.79544	142.76	2
R1-18	D04	38.84522	143.1	2
R1-18	D04	38.8955	142.82	2
R1-18	D04	38.94535	143.64	2
R1-18	D04	38.99553	144	2
R1-18	D04	39.04535	143.67	2
R1-18	D04	39.09526	144	2
R1-18	D04	39.14563	143.72	2
R1-18	D04	39.19543	144.36	2
R1-18	D04	39.24523	144.26	2
R1-18	D04	39.29558	144.89	2
R1-18	D04	39.3456	144.93	2
R1-18	D04	39.39486	145.32	2
R1-18	D04	39.44671	145.18	2
R1-18	D04	39.49557	145.44	2
R1-18	D04	39.54579	145.42	2
R1-18	D04	39.59504	146.25	2
R1-18	D04	39.64556	146.02	2
R1-18	D04	39.69561	146.15	2
R1-18	D04	39.74561	146.31	2
R1-18	D04	39.79573	146.48	2
R1-18	D04	39.84529	146.56	2
R1-18	D04	39.89569	146.5	2
R1-18	D04	39.94534	147.65	2
R1-18	D04	39.99551	147.49	2
R1-18	D04	40.04595	147.54	2
R1-18	D04	40.09583	147.81	2
R1-18	D04	40.14561	147.6	2
R1-18	D04	40.19542	148.33	2
R1-18	D04	40.24549	148.34	2
R1-18	D04	40.29563	148.45	2
R1-18	D04	40.34586	148.39	2
R1-18	D04	40.39577	148.63	2
R1-18	D04	40.44591	148.85	2
R1-18	D04	40.4957	149	2
R1-18	D04	40.54571	149.03	2
R1-18	D04	40.5965	149.52	2
R1-18	D04	40.64695	149.49	2
R1-18	D04	40.69548	149.55	2
R1-18	D04	40.74563	150.3	2
R1-18	D04	40.79567	150.25	2
R1-18	D04	40.84554	150.6	2
R1-18	D04	40.89585	150.04	2
R1-18	D04	40.94581	150.17	2
R1-18	D04	40.99696	150.93	2
R1-18	D04	41.04566	150.57	2
R1-18	D04	41.09565	150.92	2
R1-18	D04	41.14583	150.9	2
R1-18	D04	41.19577	151.1	2
R1-18	D04	41.24587	150.83	2
R1-18	D04	41.29582	151.21	2
R1-18	D04	41.34552	151.41	2
R1-18	D04	41.39565	151.21	2
R1-18	D04	41.44618	152.14	2
R1-18	D04	41.49611	152.15	2
R1-18	D04	41.54617	151.93	2
R1-18	D04	41.59573	152.16	2
R1-18	D04	41.64566	152.76	2
R1-18	D04	41.69592	152.61	2
R1-18	D04	41.74583	152.82	2
R1-18	D04	41.7958	152.57	2
R1-18	D04	41.8458	152.77	2
R1-18	D04	41.89575	152.99	2
R1-18	D04	41.94576	153.21	2
R1-18	D04	41.99628	153.28	2
R1-18	D04	42.04597	153.5	2
R1-18	D04	42.09592	153.43	2
R1-18	D04	42.14632	153.7	2
R1-18	D04	42.19585	153.89	2
R1-18	D04	42.24627	154.13	2
R1-18	D04	42.2963	153.91	2
R1-18	D04	42.3461	154.24	2
R1-18	D04	42.39621	153.81	2
R1-18	D04	42.44614	154.15	2
R1-18	D04	42.49614	154.55	2
R1-18	D04	42.54593	155.43	2
R1-18	D04	42.59708	155.01	2
R1-18	D04	42.64602	154.75	2
R1-18	D04	42.69596	154.87	2
R1-18	D04	42.746	154.66	2
R1-18	D04	42.79708	154.94	2
R1-18	D04	42.84659	155.11	2
R1-18	D04	42.89589	155.45	2
R1-18	D04	42.94617	154.87	2
R1-18	D04	42.99619	155.03	2
R1-18	D04	43.04632	156.13	2
R1-18	D04	43.09603	155.48	2
R1-18	D04	43.14618	155.91	2
R1-18	D04	43.19595	155.91	2
R1-18	D04	43.24588	156.04	2
R1-18	D04	43.29635	155.71	2
R1-18	D04	43.3464	156.42	2
R1-18	D04	43.39631	156.67	2
R1-18	D04	43.446	156.13	2
R1-18	D04	43.49619	156.17	2
R1-18	D04	43.54576	156.9	2
R1-18	D04	43.59659	156.52	2
R1-18	D04	43.64642	156.57	2
R1-18	D04	43.69642	156.48	2
R1-18	D04	43.74636	157.15	2
R1-18	D04	43.79628	157.48	2
R1-18	D04	43.84635	157.38	2
R1-18	D04	43.89639	157	2
R1-18	D04	43.9464	157.39	2
R1-18	D04	43.99645	157.51	2
R1-18	D04	44.04617	157.31	2
R1-18	D04	44.09624	157.53	2
R1-18	D04	44.14612	157.47	2
R1-18	D04	44.19655	157.87	2
R1-18	D04	44.24638	158.09	2
R1-18	D04	44.29649	157.87	2
R1-18	D04	44.34656	158.14	2
R1-18	D04	44.39609	158.11	2
R1-18	D04	44.44674	157.89	2
R1-18	D04	44.49639	158.12	2
R1-18	D04	44.54641	158.46	2
R1-18	D04	44.59648	158.54	2
R1-18	D04	44.6462	158.72	2
R1-18	D04	44.69661	158.57	2
R1-18	D04	44.74632	158.67	2
R1-18	D04	44.79645	158.85	2
R1-18	D04	44.84631	159.23	2
R1-18	D04	44.89656	158.63	2
R1-18	D04	44.94674	158.83	2
R1-18	D04	44.99646	159.01	2
R1-18	D04	45.04603	159.56	2
R1-18	D04	45.09671	159.44	2
R1-18	D04	45.1462	158.83	2
R1-18	D04	45.19688	159.38	2
R1-18	D04	45.24768	159.38	2
R1-18	D04	45.29676	159.54	2
R1-18	D04	45.3467	159.43	2
R1-18	D04	45.39631	159.49	2
R1-18	D04	45.44676	159.69	2
R1-18	D04	45.49691	159.78	2
R1-18	D04	45.54629	160.26	2
R1-18	D04	45.59685	160.05	2
R1-18	D04	45.64663	159.73	2
R1-18	D04	45.69684	160.36	2
R1-18	D04	45.74738	160.72	2
R1-18	D04	45.79664	160.42	2
R1-18	D04	45.84681	160.82	2
R1-18	D04	45.89695	160.45	2
R1-18	D04	45.94662	160.71	2
R1-18	D04	45.99663	160.18	2
R1-18	D04	46.04684	160.71	2
R1-18	D04	46.09645	161.04	2
R1-18	D04	46.14667	160.58	2
R1-18	D04	46.19656	160.43	2
R1-18	D04	46.247	160.87	2
R1-18	D04	46.29684	161.01	2
R1-18	D04	46.34662	160.88	2
R1-18	D04	46.39712	160.72	2
R1-18	D04	46.44693	161	2
R1-18	D04	46.49674	161.33	2
R1-18	D04	46.54704	160.9	2
R1-18	D04	46.59695	161.3	2
R1-18	D04	46.6468	161.2	2
R1-18	D04	46.69734	161.58	2
R1-18	D04	46.74689	161.67	2
R1-18	D04	46.79701	161.71	2
R1-18	D04	46.84685	161.35	2
R1-18	D04	46.89652	161.52	2
R1-18	D04	46.94682	161.59	2
