# Supplementary material for: Natural genetic variation impacts expression levels of coding, non-coding, and antisense transcripts in fission yeast
Source: Mol Syst Biol. 2014 Nov 28;10(11):764. doi: 10.15252/msb.20145123 (PMC4299605; doi:10.15252/msb.20145123)
Supplement: Supplementary file 2 — Supplementary Dataset S1 [file msb0010-0764-sd2.zip › Dataset S1/datasetS1/R1-19_std_raw.txt]

Strain	well	time	measure	interval
R1-19	C01	0.02122	117.25	1
R1-19	C01	0.07106	116.57	1
R1-19	C01	0.12158	116.37	1
R1-19	C01	0.17149	116.34	1
R1-19	C01	0.22155	115.85	1
R1-19	C01	0.27145	116.03	1
R1-19	C01	0.32136	115.26	1
R1-19	C01	0.37146	116.62	1
R1-19	C01	0.42151	116.31	1
R1-19	C01	0.47182	115.51	1
R1-19	C01	0.52166	115.43	1
R1-19	C01	0.57134	115.24	1
R1-19	C01	0.62181	115.05	1
R1-19	C01	0.67161	115.58	1
R1-19	C01	0.72163	114.62	1
R1-19	C01	0.77133	115.51	1
R1-19	C01	0.82176	114.58	1
R1-19	C01	0.87185	115.24	1
R1-19	C01	0.92159	115.63	1
R1-19	C01	0.97156	115.02	1
R1-19	C01	1.02188	114.92	1
R1-19	C01	1.0717	115.15	1
R1-19	C01	1.12211	114.7	1
R1-19	C01	1.17174	115.18	1
R1-19	C01	1.22159	114.68	1
R1-19	C01	1.27219	114.65	1
R1-19	C01	1.32188	115.29	1
R1-19	C01	1.37187	114.87	1
R1-19	C01	1.42154	115.1	1
R1-19	C01	1.47177	114.59	1
R1-19	C01	1.52168	116.44	1
R1-19	C01	1.57157	115.6	1
R1-19	C01	1.62209	116.31	1
R1-19	C01	1.6721	116.37	1
R1-19	C01	1.72181	115.77	1
R1-19	C01	1.77207	114.71	1
R1-19	C01	1.82199	116.22	1
R1-19	C01	1.8722	116.17	1
R1-19	C01	1.92184	116.01	1
R1-19	C01	1.97204	116.39	1
R1-19	C01	2.02189	115.58	1
R1-19	C01	2.07194	116.17	1
R1-19	C01	2.12207	115.89	1
R1-19	C01	2.17232	115.82	1
R1-19	C01	2.22199	115.74	1
R1-19	C01	2.27243	116.22	1
R1-19	C01	2.32203	114.93	1
R1-19	C01	2.37205	115.02	1
R1-19	C01	2.42215	115.23	1
R1-19	C01	2.47235	115.04	1
R1-19	C01	2.52229	115.77	1
R1-19	C01	2.57207	114.52	1
R1-19	C01	2.62221	114.62	1
R1-19	C01	2.67215	115.29	1
R1-19	C01	2.72239	114.7	1
R1-19	C01	2.77229	116.34	1
R1-19	C01	2.82202	115.88	1
R1-19	C01	2.87192	115.42	1
R1-19	C01	2.92226	114.37	1
R1-19	C01	2.97241	114.53	1
R1-19	C01	3.0222	115.21	1
R1-19	C01	3.07212	114.14	1
R1-19	C01	3.12207	114.9	1
R1-19	C01	3.17222	114.42	1
R1-19	C01	3.22227	114.43	1
R1-19	C01	3.27209	115.29	1
R1-19	C01	3.32246	115.45	1
R1-19	C01	3.37248	114.92	1
R1-19	C01	3.42231	115.17	1
R1-19	C01	3.47244	114.67	1
R1-19	C01	3.52263	114.31	1
R1-19	C01	3.57223	115.01	1
R1-19	C01	3.62227	114.9	1
R1-19	C01	3.67237	114.96	1
R1-19	C01	3.72215	115.27	1
R1-19	C01	3.7723	115.02	1
R1-19	C01	3.82243	115.55	1
R1-19	C01	3.87252	114.48	1
R1-19	C01	3.92246	115.49	1
R1-19	C01	3.97244	116.99	1
R1-19	C01	4.02231	115.02	1
R1-19	C01	4.07274	114.73	1
R1-19	C01	4.12284	114.43	1
R1-19	C01	4.17237	115.21	1
R1-19	C01	4.22238	114.93	1
R1-19	C01	4.27258	114.36	1
R1-19	C01	4.32251	114.96	1
R1-19	C01	4.37267	115.43	1
R1-19	C01	4.42238	114.87	1
R1-19	C01	4.47287	115.02	1
R1-19	C01	4.52259	114.8	1
R1-19	C01	4.57288	115.2	1
R1-19	C01	4.62251	116.14	1
R1-19	C01	4.67279	116.59	1
R1-19	C01	4.7226	114.62	1
R1-19	C01	4.77254	114.33	1
R1-19	C01	4.82284	115.21	1
R1-19	C01	4.87281	113.75	1
R1-19	C01	4.92264	114.39	1
R1-19	C01	4.97257	115.04	1
R1-19	C01	5.02264	114.68	1
R1-19	C01	5.07298	114.79	1
R1-19	C01	5.12306	114.62	1
R1-19	C01	5.17269	114.93	1
R1-19	C01	5.22293	114.36	1
R1-19	C01	5.27278	114.81	1
R1-19	C01	5.32268	115.61	1
R1-19	C01	5.3732	115.42	1
R1-19	C01	5.42319	115.26	1
R1-19	C01	5.47291	115.45	1
R1-19	C01	5.52338	114.77	1
R1-19	C01	5.57303	115.57	1
R1-19	C01	5.62329	114.77	1
R1-19	C01	5.67284	114.73	1
R1-19	C01	5.72379	114.68	1
R1-19	C01	5.77271	116.11	1
R1-19	C01	5.82305	114.58	1
R1-19	C01	5.87309	115.07	1
R1-19	C01	5.92286	114.95	1
R1-19	C01	5.97287	114.89	1
R1-19	C01	6.02321	115.24	1
R1-19	C01	6.07297	114.83	1
R1-19	C01	6.12287	114.89	1
R1-19	C01	6.17307	115.27	1
R1-19	C01	6.22424	115.74	1
R1-19	C01	6.2728	115.46	1
R1-19	C01	6.32312	116.79	1
R1-19	C01	6.37307	114.77	1
R1-19	C01	6.42278	115.26	1
R1-19	C01	6.47298	116.08	1
R1-19	C01	6.77961	118.71	2
R1-19	C01	6.82927	118.4	2
R1-19	C01	6.87922	118.08	2
R1-19	C01	6.92946	119.45	2
R1-19	C01	6.97913	119.17	2
R1-19	C01	7.02927	118.57	2
R1-19	C01	7.07934	119.94	2
R1-19	C01	7.12909	119.85	2
R1-19	C01	7.17956	119.33	2
R1-19	C01	7.22921	119.83	2
R1-19	C01	7.27956	119.79	2
R1-19	C01	7.32924	120.34	2
R1-19	C01	7.37956	120.88	2
R1-19	C01	7.4294	119.97	2
R1-19	C01	7.47923	119.79	2
R1-19	C01	7.52936	120.37	2
R1-19	C01	7.57938	121.47	2
R1-19	C01	7.62912	122.02	2
R1-19	C01	7.67929	120.84	2
R1-19	C01	7.72936	121.28	2
R1-19	C01	7.77964	121.75	2
R1-19	C01	7.82966	120.96	2
R1-19	C01	7.87941	121.09	2
R1-19	C01	7.9293	122.58	2
R1-19	C01	7.97972	121.18	2
R1-19	C01	8.02946	121.9	2
R1-19	C01	8.07963	121.36	2
R1-19	C01	8.12975	122.39	2
R1-19	C01	8.17947	122.42	2
R1-19	C01	8.22927	123.45	2
R1-19	C01	8.27933	122.21	2
R1-19	C01	8.32942	122.92	2
R1-19	C01	8.37987	123.04	2
R1-19	C01	8.42962	123.67	2
R1-19	C01	8.47979	123.3	2
R1-19	C01	8.52924	123.64	2
R1-19	C01	8.57961	123.17	2
R1-19	C01	8.62959	123.92	2
R1-19	C01	8.67923	124.69	2
R1-19	C01	8.72975	123.92	2
R1-19	C01	8.77972	124.19	2
R1-19	C01	8.82972	125.11	2
R1-19	C01	8.87961	124.41	2
R1-19	C01	8.92974	125.09	2
R1-19	C01	8.97982	125.89	2
R1-19	C01	9.02996	125.92	2
R1-19	C01	9.08013	125.79	2
R1-19	C01	9.13007	126.14	2
R1-19	C01	9.17982	126.45	2
R1-19	C01	9.2297	126.1	2
R1-19	C01	9.27975	127.53	2
R1-19	C01	9.32978	127.29	2
R1-19	C01	9.3793	127.42	2
R1-19	C01	9.42991	126.32	2
R1-19	C01	9.4798	127.57	2
R1-19	C01	9.52988	128.4	2
R1-19	C01	9.57975	128.46	2
R1-19	C01	9.6301	128.46	2
R1-19	C01	9.67986	129.09	2
R1-19	C01	9.72986	130.85	2
R1-19	C01	9.77985	129.74	2
R1-19	C01	9.83001	129.24	2
R1-19	C01	9.88019	128.66	2
R1-19	C01	9.92984	130.38	2
R1-19	C01	9.97973	130.44	2
R1-19	C01	10.02987	130.01	2
R1-19	C01	10.07995	129.43	2
R1-19	C01	10.12989	131.9	2
R1-19	C01	10.17944	130.63	2
R1-19	C01	10.22993	133.8	2
R1-19	C01	10.27997	132.86	2
R1-19	C01	10.32997	132.12	2
R1-19	C01	10.38006	132.1	2
R1-19	C01	10.43021	132.77	2
R1-19	C01	10.47989	134.17	2
R1-19	C01	10.53012	133.33	2
R1-19	C01	10.57998	134.81	2
R1-19	C01	10.63015	134.54	2
R1-19	C01	10.6801	135.83	2
R1-19	C01	10.72997	135.54	2
R1-19	C01	10.77982	136.12	2
R1-19	C01	10.83012	135.68	2
R1-19	C01	10.88021	136.11	2
R1-19	C01	10.9302	137.8	2
R1-19	C01	10.98025	136.49	2
R1-19	C01	11.03025	137.73	2
R1-19	C01	11.08045	138.78	2
R1-19	C01	11.13022	139.03	2
R1-19	C01	11.18029	139.94	2
R1-19	C01	11.23028	139.83	2
R1-19	C01	11.28111	138.56	2
R1-19	C01	11.33035	141.36	2
R1-19	C01	11.38002	140.77	2
R1-19	C01	11.43033	141.98	2
R1-19	C01	11.48031	141.04	2
R1-19	C01	11.53032	142.31	2
R1-19	C01	11.58017	142.16	2
R1-19	C01	11.63054	143.81	2
R1-19	C01	11.68008	143.55	2
R1-19	C01	11.73027	144.92	2
R1-19	C01	11.78032	145.07	2
R1-19	C01	11.83027	146.53	2
R1-19	C01	11.88023	145.94	2
R1-19	C01	11.93056	147.34	2
R1-19	C01	11.98075	146.66	2
R1-19	C01	12.03034	147.02	2
R1-19	C01	12.08051	148.71	2
R1-19	C01	12.13054	149.5	2
R1-19	C01	12.18044	149.33	2
R1-19	C01	12.23046	150.21	2
R1-19	C01	12.28069	151.52	2
R1-19	C01	12.3305	151.89	2
R1-19	C01	12.3805	152.54	2
R1-19	C01	12.43012	153.13	2
R1-19	C01	12.48039	155.33	2
R1-19	C01	12.53045	153.42	2
R1-19	C01	12.58046	155.54	2
R1-19	C01	12.63083	157.32	2
R1-19	C01	12.6806	155.58	2
R1-19	C01	12.73074	158.34	2
R1-19	C01	12.78048	157.37	2
R1-19	C01	12.8303	159.49	2
R1-19	C01	12.88087	159.74	2
R1-19	C01	12.93056	161.01	2
R1-19	C01	12.98078	160.75	2
R1-19	C01	13.03047	162.09	2
R1-19	C01	13.0805	161.8	2
R1-19	C01	13.13068	163.21	2
R1-19	C01	13.18074	164.17	2
R1-19	C01	13.23055	165.56	2
R1-19	C01	13.28077	165.33	2
R1-19	C01	13.33075	166.76	2
R1-19	C01	13.38072	167.36	2
R1-19	C01	13.43076	168.22	2
R1-19	C01	13.4809	170.24	2
R1-19	C01	13.53068	169.56	2
R1-19	C01	13.58094	170.67	2
R1-19	C01	13.63096	172.83	2
R1-19	C01	13.68086	172.81	2
R1-19	C01	13.7308	172.77	2
R1-19	C01	13.78087	176.33	2
R1-19	C01	13.83114	175.06	2
R1-19	C01	13.88112	176.55	2
R1-19	C01	13.93096	177.55	2
R1-19	C01	13.98098	179.77	2
R1-19	C01	14.03092	180.19	2
R1-19	C01	14.08088	180.5	2
R1-19	C01	14.13079	182.45	2
R1-19	C01	14.18089	183.68	2
R1-19	C01	14.23065	183.78	2
R1-19	C01	14.28094	183.9	2
R1-19	C01	14.33104	185.57	2
R1-19	C01	14.38086	186.7	2
R1-19	C01	14.4311	187.58	2
R1-19	C01	14.48116	189.85	2
R1-19	C01	14.53109	190.66	2
R1-19	C01	14.58105	192.02	2
R1-19	C01	14.63134	191.78	2
R1-19	C01	14.681	193.87	2
R1-19	C01	14.73092	194.84	2
R1-19	C01	14.78121	194.37	2
R1-19	C01	14.83131	197.51	2
R1-19	C01	14.88098	196.46	2
R1-19	C01	14.93131	198.12	2
R1-19	C01	14.98096	198.13	2
R1-19	C01	15.03092	200.73	2
R1-19	C01	15.08123	200.88	2
R1-19	C01	15.13109	202.15	2
R1-19	C01	15.18132	201.87	2
R1-19	C01	15.23098	203.74	2
R1-19	C01	15.28096	203.01	2
R1-19	C01	15.33132	204.13	2
R1-19	C01	15.38142	206.4	2
R1-19	C01	15.43128	205.87	2
R1-19	C01	15.48103	207.55	2
R1-19	C01	15.5313	207.85	2
R1-19	C01	15.58122	208.31	2
R1-19	C01	15.63113	211.05	2
R1-19	C01	15.6813	210.61	2
R1-19	C01	15.73138	212.04	2
R1-19	C01	15.78114	212.53	2
R1-19	C01	15.83164	214.92	2
R1-19	C01	15.88119	215.17	2
R1-19	C01	15.9312	215.85	2
R1-19	C01	15.9811	218.38	2
R1-19	C01	16.03145	217.95	2
R1-19	C01	16.08124	219.97	2
R1-19	C01	16.13155	219.11	2
R1-19	C01	16.1815	222.18	2
R1-19	C01	16.2314	223.22	2
R1-19	C01	16.28131	224.3	2
R1-19	C01	16.33139	225.46	2
R1-19	C01	16.38137	224.47	2
R1-19	C01	16.43136	226.24	2
R1-19	C01	16.48129	228.11	2
R1-19	C01	16.53127	227.81	2
R1-19	C01	16.58177	230.79	2
R1-19	C01	16.63161	231.66	2
R1-19	C01	16.68148	231	2
R1-19	C01	16.73119	232.37	2
R1-19	C01	16.78179	234.1	2
R1-19	C01	16.83137	235.12	2
R1-19	C01	16.88179	236.92	2
R1-19	C01	16.93141	236.18	2
R1-19	C01	16.98186	238.71	2
R1-19	C01	17.03147	241.39	2
R1-19	C01	17.08163	240.06	2
R1-19	C01	17.13157	243.06	2
R1-19	C01	17.18145	242.71	2
R1-19	C01	17.2315	245.34	2
R1-19	C01	17.28146	244.73	2
R1-19	C01	17.33163	247.12	2
R1-19	C01	17.38173	249.38	2
R1-19	C01	17.4319	247.95	2
R1-19	C01	17.48185	248.83	2
R1-19	C01	17.53166	249.79	2
R1-19	C01	17.58159	251.89	2
R1-19	C01	17.6317	252.91	2
R1-19	C01	17.68173	255.77	2
R1-19	C01	17.73165	257.15	2
R1-19	C01	17.78272	258.02	2
R1-19	C01	17.83169	256.82	2
R1-19	C01	17.88174	259.11	2
R1-19	C01	17.93169	259.51	2
R1-19	C01	17.98202	262.67	2
R1-19	C01	18.03211	262.34	2
R1-19	C01	18.08166	264.16	2
R1-19	C01	18.13219	264.37	2
R1-19	C01	18.18187	262.89	2
R1-19	C01	18.23182	265.67	2
R1-19	C01	18.28162	267.23	2
R1-19	C01	18.33173	268.1	2
R1-19	C01	18.38177	268.16	2
R1-19	C01	18.43199	266.76	2
R1-19	C01	18.48181	271.14	2
R1-19	C01	18.53219	272.24	2
R1-19	C01	18.58209	270.21	2
R1-19	C01	18.63198	272.83	2
R1-19	C01	18.68185	273.42	2
R1-19	C01	18.73208	274.53	2
R1-19	C01	18.78203	273.37	2
R1-19	C01	18.83196	276.22	2
R1-19	C01	18.88189	276.06	2
R1-19	C01	18.93204	275.37	2
R1-19	C01	18.9821	279.27	2
R1-19	C01	19.03222	278.39	2
R1-19	C01	19.08196	280.09	2
R1-19	C01	19.13194	283.25	2
R1-19	C01	19.18201	280.85	2
R1-19	C01	19.23222	280.89	2
R1-19	C01	19.28208	283.31	2
R1-19	C01	19.33215	284.52	2
R1-19	C01	19.38216	285.97	2
R1-19	C01	19.43232	286.34	2
R1-19	C01	19.48322	288.61	2
R1-19	C01	19.53205	287.86	2
R1-19	C01	19.58202	287.52	2
R1-19	C01	19.63327	288.82	2
R1-19	C01	19.68215	290.47	2
R1-19	C01	19.7319	291.06	2
R1-19	C01	19.78212	289.6	2
R1-19	C01	19.83201	291.74	2
R1-19	C01	19.88208	292.54	2
R1-19	C01	19.93246	292.82	2
R1-19	C01	19.98236	294.92	2
R1-19	C01	20.03238	293.93	2
R1-19	C01	20.08206	298.44	2
R1-19	C01	20.13232	296.17	2
R1-19	C01	20.18243	298.42	2
R1-19	C01	20.23216	298.92	2
R1-19	C01	20.28232	299.77	2
R1-19	C01	20.33231	300.54	2
R1-19	C01	20.38214	300.82	2
R1-19	C01	20.43276	302.58	2
R1-19	C01	20.48225	301.99	2
R1-19	C01	20.53225	302.8	2
R1-19	C01	20.58248	305.19	2
R1-19	C01	20.63241	304.71	2
R1-19	C01	20.68304	305	2
R1-19	C01	20.73238	308.15	2
R1-19	C01	20.78228	307.36	2
R1-19	C01	20.83281	310.46	2
R1-19	C01	20.88254	310.4	2
R1-19	C01	20.93265	309.37	2
R1-19	C01	20.98208	310.74	2
R1-19	C01	21.03266	313.18	2
R1-19	C01	21.08241	313	2
R1-19	C01	21.13255	312.22	2
R1-19	C01	21.1829	315.42	2
R1-19	C01	21.23264	315.56	2
R1-19	C01	21.28277	317.54	2
R1-19	C01	21.3324	318.01	2
R1-19	C01	21.38253	318.91	2
R1-19	C01	21.43269	318.55	2
R1-19	C01	21.48241	319.38	2
R1-19	C01	21.5329	321.15	2
R1-19	C01	21.58269	322.57	2
R1-19	C01	21.63254	325.17	2
R1-19	C01	21.68262	324.27	2
R1-19	C01	21.73275	322.51	2
R1-19	C01	21.78253	325.7	2
R1-19	C01	21.83285	325.86	2
R1-19	C01	21.88278	325.15	2
R1-19	C01	21.93268	324.98	2
R1-19	C01	21.98267	327.31	2
R1-19	C01	22.03254	330.01	2
R1-19	C01	22.08313	331.06	2
R1-19	C01	22.13309	329.6	2
R1-19	C01	22.18276	330.53	2
R1-19	C01	22.23281	332.99	2
R1-19	C01	22.28366	335.53	2
R1-19	C01	22.33266	333.02	2
R1-19	C01	22.38263	334.28	2
R1-19	C01	22.43248	336.24	2
R1-19	C01	22.48321	337.07	2
R1-19	C01	22.53299	338.43	2
R1-19	C01	22.5828	338.92	2
R1-19	C01	22.6328	339.77	2
R1-19	C01	22.68292	338.37	2
R1-19	C01	22.73314	344.07	2
R1-19	C01	22.78298	341.59	2
R1-19	C01	22.83271	343.77	2
R1-19	C01	22.88306	342.75	2
R1-19	C01	22.93318	344.51	2
R1-19	C01	22.98307	345.63	2
R1-19	C01	23.03283	346.06	2
R1-19	C01	23.08293	346.87	2
R1-19	C01	23.13297	348.57	2
R1-19	C01	23.18312	348.69	2
R1-19	C01	23.23319	351.13	2
R1-19	C01	23.28318	350.25	2
R1-19	C01	23.33284	351.39	2
R1-19	C01	23.38315	352.76	2
R1-19	C01	23.43312	353.89	2
R1-19	C01	23.4829	353.47	2
R1-19	C01	23.53319	352.99	2
R1-19	C01	23.58327	356.06	2
R1-19	C01	23.63316	358.05	2
R1-19	C01	23.68289	356.77	2
R1-19	C01	23.73303	355.91	2
R1-19	C01	23.78313	357.93	2
R1-19	C01	23.83321	359.36	2
R1-19	C01	23.88323	361.27	2
R1-19	C01	23.9332	360.13	2
R1-19	C01	23.98321	361.46	2
R1-19	C01	24.03334	363.69	2
R1-19	C01	24.08311	361.73	2
R1-19	C01	24.1333	364.13	2
R1-19	C01	24.1833	366.75	2
R1-19	C01	24.23335	367.26	2
R1-19	C01	24.28351	365.93	2
R1-19	C01	24.33323	364.74	2
R1-19	C01	24.38329	367.77	2
R1-19	C01	24.43332	366.14	2
R1-19	C01	24.48335	370	2
R1-19	C01	24.53345	368.9	2
R1-19	C01	24.58375	371.4	2
R1-19	C01	24.63338	372.79	2
R1-19	C01	24.68335	372.49	2
R1-19	C01	24.73345	371.57	2
R1-19	C01	24.78323	376.08	2
R1-19	C01	24.83351	373.69	2
R1-19	C01	24.88379	373.61	2
R1-19	C01	24.93338	376.42	2
R1-19	C01	24.9833	376.73	2
R1-19	C01	25.03372	375.15	2
R1-19	C01	25.08339	378.72	2
R1-19	C01	25.13362	376.77	2
R1-19	C01	25.18402	378.29	2
R1-19	C01	25.23351	381.47	2
R1-19	C01	25.28371	381.72	2
R1-19	C01	25.33367	381.04	2
R1-19	C01	25.38348	380.76	2
R1-19	C01	25.43364	382.93	2
R1-19	C01	25.48369	382.91	2
R1-19	C01	25.53419	386.3	2
R1-19	C01	25.58378	386.72	2
R1-19	C01	25.63353	387.17	2
R1-19	C01	25.68368	386.61	2
R1-19	C01	25.7338	388.61	2
R1-19	C01	25.78347	388.67	2
R1-19	C01	25.8339	389.35	2
R1-19	C01	25.88369	386.95	2
R1-19	C01	25.9337	387.9	2
R1-19	C01	25.98345	388.69	2
R1-19	C01	26.03377	393.87	2
R1-19	C01	26.0838	390.71	2
R1-19	C01	26.13379	393.01	2
R1-19	C01	26.1839	394.37	2
R1-19	C01	26.23376	393.49	2
R1-19	C01	26.2835	393.68	2
R1-19	C01	26.3335	398.12	2
R1-19	C01	26.38356	399.2	2
R1-19	C01	26.43391	396.82	2
R1-19	C01	26.48392	397.55	2
R1-19	C01	26.53388	396.69	2
R1-19	C01	26.58505	398.46	2
R1-19	C01	26.63408	398.03	2
R1-19	C01	26.68365	400.78	2
R1-19	C01	26.73372	399.92	2
R1-19	C01	26.78395	401.9	2
R1-19	C01	26.83402	399.92	2
R1-19	C01	26.88384	403.17	2
R1-19	C01	26.93376	402.26	2
R1-19	C01	26.98364	402.65	2
R1-19	C01	27.03395	402.96	2
R1-19	C01	27.08334	403.2	2
R1-19	C01	27.13377	402.94	2
R1-19	C01	27.18396	406.7	2
R1-19	C01	27.23412	405.8	2
R1-19	C01	27.28419	406.46	2
R1-19	C01	27.33446	405.31	2
R1-19	C01	27.38396	408.4	2
R1-19	C01	27.43386	407.41	2
R1-19	C01	27.48384	410.21	2
R1-19	C01	27.5344	410.05	2
R1-19	C01	27.5842	408.06	2
R1-19	C01	27.63381	412.84	2
R1-19	C01	27.6844	411.19	2
R1-19	C01	27.73379	411.25	2
R1-19	C01	27.78432	413.39	2
R1-19	C01	27.83415	415.69	2
R1-19	C01	27.88407	412.16	2
R1-19	C01	27.93419	410.85	2
R1-19	C01	27.98421	412.86	2
R1-19	C01	28.03406	414.3	2
R1-19	C01	28.08421	417.43	2
R1-19	C01	28.13404	416.12	2
R1-19	C01	28.1844	418.6	2
R1-19	C01	28.23405	415.6	2
R1-19	C01	28.28425	416.05	2
R1-19	C01	28.334	418.02	2
R1-19	C01	28.38436	417.21	2
R1-19	C01	28.43447	420.17	2
R1-19	C01	28.48431	419.13	2
R1-19	C01	28.53447	420	2
R1-19	C01	28.58442	419.8	2
R1-19	C01	28.63413	421.08	2
R1-19	C01	28.68428	420.87	2
R1-19	C01	28.73428	423.49	2
R1-19	C01	28.78439	422.73	2
R1-19	C01	28.83443	423.59	2
R1-19	C01	28.88412	425.56	2
R1-19	C01	28.93421	427.19	2
R1-19	C01	28.98471	425.73	2
R1-19	C01	29.03422	426.91	2
R1-19	C01	29.08481	427.05	2
R1-19	C01	29.13477	428.4	2
R1-19	C01	29.18458	425.41	2
R1-19	C01	29.23442	429.97	2
R1-19	C01	29.28428	427.58	2
R1-19	C01	29.33454	431.73	2
R1-19	C01	29.38466	430.44	2
R1-19	C01	29.43464	428.26	2
R1-19	C01	29.48437	432.41	2
R1-19	C01	29.53424	432.95	2
R1-19	C01	29.58481	433.16	2
R1-19	C01	29.63456	431.96	2
R1-19	C01	29.68429	435	2
R1-19	C01	29.73435	436.58	2
R1-19	C01	29.78444	435.24	2
R1-19	C01	29.83463	437.91	2
R1-19	C01	29.88468	438.7	2
R1-19	C01	29.93446	439.04	2
R1-19	C01	29.98465	438.03	2
R1-19	C01	30.03462	438.46	2
R1-19	C01	30.08439	440.82	2
R1-19	C01	30.13481	440.05	2
R1-19	C01	30.18464	442.56	2
R1-19	C01	30.23498	443.17	2
R1-19	C01	30.28485	443.97	2
R1-19	C01	30.33465	442.93	2
R1-19	C01	30.3849	443.44	2
R1-19	C01	30.43496	444.1	2
R1-19	C01	30.48464	444.37	2
R1-19	C01	30.53461	445.44	2
R1-19	C01	30.58457	447.17	2
R1-19	C01	30.63459	445.84	2
R1-19	C01	30.68462	450.71	2
R1-19	C01	30.73462	449.87	2
R1-19	C01	30.78588	448.35	2
R1-19	C01	30.83514	449.12	2
R1-19	C01	30.8848	453.05	2
R1-19	C01	30.93487	450.98	2
R1-19	C01	30.98491	453.9	2
R1-19	C01	31.03495	454.2	2
R1-19	C01	31.08482	454.42	2
R1-19	C01	31.1346	456.16	2
R1-19	C01	31.18481	456.53	2
R1-19	C01	31.23522	456.03	2
R1-19	C01	31.28528	456.69	2
R1-19	C01	31.33508	459.74	2
R1-19	C01	31.38477	460.8	2
R1-19	C01	31.43468	461.14	2
R1-19	C01	31.48512	460.15	2
R1-19	C01	31.53504	461.46	2
R1-19	C01	31.58494	461.3	2
R1-19	C01	31.6345	463.49	2
R1-19	C01	31.68486	463.01	2
R1-19	C01	31.73488	464.22	2
R1-19	C01	31.78504	464.37	2
R1-19	C01	31.83507	465.69	2
R1-19	C01	31.88513	466.28	2
R1-19	C01	31.9352	469.1	2
R1-19	C01	31.98493	465.91	2
R1-19	C01	32.03504	470.22	2
R1-19	C01	32.08545	469.26	2
R1-19	C01	32.13517	471.33	2
R1-19	C01	32.18518	471.31	2
R1-19	C01	32.23504	471.99	2
R1-19	C01	32.28515	473.75	2
R1-19	C01	32.33491	473.57	2
R1-19	C01	32.38511	477.13	2
R1-19	C01	32.43547	475.05	2
R1-19	C01	32.48535	477.01	2
R1-19	C01	32.53559	477.85	2
R1-19	C01	32.58535	477.39	2
R1-19	C01	32.63514	480.42	2
R1-19	C01	32.68521	480.17	2
R1-19	C01	32.73552	480.91	2
R1-19	C01	32.78533	481.99	2
R1-19	C01	32.83525	481.97	2
R1-19	C01	32.88505	482.09	2
R1-19	C01	32.93515	482.72	2
R1-19	C01	32.98526	485.25	2
R1-19	C01	33.03532	486.08	2
R1-19	C01	33.08536	486.81	2
R1-19	C01	33.13538	487.8	2
R1-19	C01	33.18674	487.08	2
R1-19	C01	33.23521	491.33	2
R1-19	C01	33.28551	493.1	2
R1-19	C01	33.33556	493.96	2
R1-19	C01	33.38538	493.61	2
R1-19	C01	33.43559	494.8	2
R1-19	C01	33.48532	494.48	2
R1-19	C01	33.53512	496.53	2
R1-19	C01	33.58529	497.77	2
R1-19	C01	33.63596	499.5	2
R1-19	C01	33.68595	502.72	2
R1-19	C01	33.73567	502.35	2
R1-19	C01	33.78578	502.51	2
R1-19	C01	33.83579	504.89	2
R1-19	C01	33.88559	504.81	2
R1-19	C01	33.93578	505.02	2
R1-19	C01	33.9854	507.23	2
R1-19	C01	34.03542	510.14	2
R1-19	C01	34.08555	510.05	2
R1-19	C01	34.13557	512.14	2
R1-19	C01	34.18697	513.57	2
R1-19	C01	34.23542	514.54	2
R1-19	C01	34.28572	516.7	2
R1-19	C01	34.33583	516.34	2
R1-19	C01	34.38569	518.59	2
R1-19	C01	34.43601	519.77	2
R1-19	C01	34.4869	521.88	2
R1-19	C01	34.53573	523.14	2
R1-19	C01	34.58583	524.39	2
R1-19	C01	34.63535	523.65	2
R1-19	C01	34.68573	526.03	2
R1-19	C01	34.73566	527.02	2
R1-19	C01	34.78554	527.2	2
R1-19	C01	34.8359	530.13	2
R1-19	C01	34.88572	530.5	2
R1-19	C01	34.93554	531.3	2
R1-19	C01	34.98569	533.41	2
R1-19	C01	35.03588	534.5	2
R1-19	C01	35.08567	535.14	2
R1-19	C01	35.13599	535.63	2
R1-19	C01	35.18581	537.89	2
R1-19	C01	35.2356	538.02	2
R1-19	C01	35.28582	539.3	2
R1-19	C01	35.33561	539.82	2
R1-19	C01	35.38557	540.88	2
R1-19	C01	35.43598	542.45	2
R1-19	C01	35.48592	543.32	2
R1-19	C01	35.53601	543.73	2
R1-19	C01	35.58594	543.89	2
R1-19	C01	35.63634	547.97	2
R1-19	C01	35.6859	550.13	2
R1-19	C01	35.73582	550.04	2
R1-19	C01	35.78596	549.34	2
R1-19	C01	35.83612	550.24	2
R1-19	C01	35.88585	552.81	2
R1-19	C01	35.93605	553.99	2
R1-19	C01	35.98596	551.94	2
R1-19	C01	36.03595	555.2	2
R1-19	C01	36.08611	555.99	2
R1-19	C01	36.13611	558.88	2
R1-19	C01	36.18626	557.49	2
R1-19	C01	36.23588	559.22	2
R1-19	C01	36.28563	560.27	2
R1-19	C01	36.33642	561.17	2
R1-19	C01	36.38595	561.98	2
R1-19	C01	36.4361	563.4	2
R1-19	C01	36.48635	562.82	2
R1-19	C01	36.53628	565.79	2
R1-19	C01	36.58643	563.92	2
R1-19	C01	36.63634	565.36	2
R1-19	C01	36.68615	566.6	2
R1-19	C01	36.73605	566.09	2
R1-19	C01	36.78579	568.46	2
R1-19	C01	36.83626	568.4	2
R1-19	C01	36.88627	569.48	2
R1-19	C01	36.93618	572.05	2
R1-19	C01	36.98612	571.93	2
R1-19	C01	37.03611	572.7	2
R1-19	C01	37.08648	573.4	2
R1-19	C01	37.13631	575.3	2
R1-19	C01	37.18633	574.8	2
R1-19	C01	37.23604	576.79	2
R1-19	C01	37.28609	577.87	2
R1-19	C01	37.3363	575.74	2
R1-19	C01	37.38665	579.09	2
R1-19	C01	37.43658	578.24	2
R1-19	C01	37.48626	580.54	2
R1-19	C01	37.53625	580.72	2
R1-19	C01	37.58644	581.12	2
R1-19	C01	37.63658	581.52	2
R1-19	C01	37.68669	582.89	2
R1-19	C01	37.73632	584.22	2
R1-19	C01	37.78622	586.12	2
R1-19	C01	37.83644	587.41	2
R1-19	C01	37.8862	586.58	2
R1-19	C01	37.9365	587.75	2
R1-19	C01	37.98652	587.58	2
R1-19	C01	38.03662	590.02	2
R1-19	C01	38.08661	590.52	2
R1-19	C01	38.13737	590.79	2
R1-19	C01	38.18659	588.81	2
R1-19	C01	38.23658	593.33	2
R1-19	C01	38.28634	593.3	2
R1-19	C01	38.33671	593.71	2
R1-19	C01	38.38642	593.77	2
R1-19	C01	38.43662	593.64	2
R1-19	C01	38.48676	596.94	2
R1-19	C01	38.53729	596.46	2
R1-19	C01	38.58643	596.84	2
R1-19	C01	38.63658	599.77	2
R1-19	C01	38.68663	598.55	2
R1-19	C01	38.73664	600.53	2
R1-19	C01	38.78644	598.73	2
R1-19	C01	38.83656	601.68	2
R1-19	C01	38.8867	601.68	2
R1-19	C01	38.93692	601.8	2
R1-19	C01	38.98662	604.74	2
R1-19	C01	39.03693	605.82	2
R1-19	C01	39.08678	603.83	2
R1-19	C01	39.13672	606.45	2
R1-19	C01	39.18677	606.82	2
R1-19	C01	39.23683	608.25	2
R1-19	C01	39.28705	608.77	2
R1-19	C01	39.33691	610.34	2
R1-19	C01	39.387	611.75	2
R1-19	C01	39.43686	612.6	2
R1-19	C01	39.48689	611.78	2
R1-19	C01	39.53693	611	2
R1-19	C01	39.58684	613.76	2
R1-19	C01	39.63681	611.22	2
R1-19	C01	39.68682	616.85	2
R1-19	C01	39.73683	616.21	2
R1-19	C01	39.78672	617.28	2
R1-19	C01	39.83719	616.4	2
R1-19	C01	39.88705	617.22	2
R1-19	C01	39.93687	618.97	2
R1-19	C01	39.98714	618.78	2
R1-19	C01	40.03713	618.6	2
R1-19	C01	40.08709	621.62	2
R1-19	C01	40.1372	622.28	2
R1-19	C01	40.1872	622.47	2
R1-19	C01	40.23689	622.93	2
R1-19	C01	40.2872	623.52	2
R1-19	C01	40.33727	624.45	2
R1-19	C01	40.38689	625.57	2
R1-19	C01	40.43696	625.74	2
R1-19	C01	40.48696	625.82	2
R1-19	C01	40.53712	628.05	2
R1-19	C01	40.58712	627.17	2
R1-19	C01	40.63679	627.57	2
R1-19	C01	40.68743	630.93	2
R1-19	C01	40.73698	630.92	2
R1-19	C01	40.78735	634.24	2
R1-19	C01	40.83722	633.95	2
R1-19	C01	40.88686	632.37	2
R1-19	C01	40.93713	634.64	2
R1-19	C01	40.98714	634.67	2
R1-19	C01	41.03706	635.63	2
R1-19	C01	41.087	637.33	2
R1-19	C01	41.13712	636.31	2
R1-19	C01	41.18719	639.88	2
R1-19	C01	41.23704	637.09	2
R1-19	C01	41.28718	637.61	2
R1-19	C01	41.33713	640.75	2
R1-19	C01	41.38718	640.57	2
R1-19	C01	41.43744	641.48	2
R1-19	C01	41.48739	641.22	2
R1-19	C01	41.5373	642.64	2
R1-19	C01	41.58727	642.13	2
R1-19	C01	41.63704	645.2	2
R1-19	C01	41.68734	644.77	2
R1-19	C01	41.73745	646.66	2
R1-19	C01	41.78724	646.66	2
R1-19	C01	41.83754	646.47	2
R1-19	C01	41.88752	648.03	2
R1-19	C01	41.93724	648.39	2
R1-19	C01	41.98714	648.58	2
R1-19	C01	42.03755	649.99	2
R1-19	C01	42.08729	650.13	2
R1-19	C01	42.1372	652.21	2
R1-19	C01	42.18756	651.59	2
R1-19	C01	42.23795	652.12	2
R1-19	C01	42.28745	653.21	2
R1-19	C01	42.33739	656.24	2
R1-19	C01	42.38741	654	2
R1-19	C01	42.43739	656.06	2
R1-19	C01	42.48761	657.01	2
R1-19	C01	42.53754	657.85	2
R1-19	C01	42.58771	657.6	2
R1-19	C01	42.63763	659.22	2
R1-19	C01	42.68764	658.26	2
R1-19	C01	42.73785	661.35	2
R1-19	C01	42.78791	662.47	2
R1-19	C01	42.83749	661.61	2
R1-19	C01	42.88741	661.7	2
R1-19	C01	42.93771	662.32	2
R1-19	C01	42.98761	663.71	2
R1-19	C01	43.0376	665.29	2
R1-19	C01	43.08743	663.61	2
R1-19	C01	43.13764	666.37	2
R1-19	C01	43.18769	664.04	2
R1-19	C01	43.23727	666.37	2
R1-19	C01	43.28784	669.41	2
R1-19	C01	43.33775	667.82	2
R1-19	C01	43.3878	667.67	2
R1-19	C01	43.43777	670.41	2
R1-19	C01	43.48768	669.29	2
R1-19	C01	43.53749	672.26	2
R1-19	C01	43.58794	669.66	2
R1-19	C01	43.63814	671.88	2
R1-19	C01	43.68773	671.55	2
R1-19	C01	43.73782	672.87	2
R1-19	C01	43.78796	673.41	2
R1-19	C01	43.83813	675.3	2
R1-19	C01	43.88764	674.99	2
R1-19	C01	43.93752	675.51	2
R1-19	C01	43.98788	676.04	2
R1-19	C01	44.03791	676.63	2
R1-19	C01	44.08904	677.81	2
R1-19	C01	44.13829	676.16	2
R1-19	C01	44.18801	678.28	2
R1-19	C01	44.2378	679.23	2
R1-19	C01	44.28788	678.48	2
R1-19	C01	44.33784	679.16	2
R1-19	C01	44.38787	680.48	2
R1-19	C01	44.43797	681.18	2
R1-19	C01	44.4881	683.41	2
R1-19	C01	44.53785	681.9	2
R1-19	C01	44.58797	685.59	2
R1-19	C01	44.63811	681.99	2
R1-19	C01	44.68786	683.35	2
R1-19	C01	44.73777	683.91	2
R1-19	C01	44.7879	685.8	2
R1-19	C01	44.83845	685.45	2
R1-19	C01	44.88818	686.12	2
R1-19	C01	44.93799	689.24	2
R1-19	C01	44.98801	683.94	2
R1-19	C01	45.03817	687.04	2
R1-19	C01	45.08825	688.78	2
R1-19	C01	45.13822	689.51	2
R1-19	C01	45.18781	690.13	2
R1-19	C01	45.23822	687.14	2
R1-19	C01	45.28822	690.83	2
R1-19	C01	45.33821	691.59	2
R1-19	C01	45.38834	692.56	2
R1-19	C01	45.43823	693.17	2
R1-19	C01	45.48839	692.24	2
R1-19	C01	45.53828	691.97	2
R1-19	C01	45.58818	694.81	2
R1-19	C01	45.63838	694.84	2
R1-19	C01	45.68819	693.88	2
R1-19	C01	45.73809	692.31	2
R1-19	C01	45.78811	694.22	2
R1-19	C01	45.83836	695.93	2
R1-19	C01	45.88846	694.38	2
R1-19	C01	45.93829	697.24	2
R1-19	C01	45.98808	697.42	2
R1-19	C01	46.03844	697.54	2
R1-19	C01	46.08833	697.66	2
R1-19	C01	46.13842	697.82	2
R1-19	C01	46.1886	699.18	2
R1-19	C01	46.23843	697.95	2
R1-19	C01	46.28817	697.05	2
R1-19	C01	46.33858	699.93	2
R1-19	C01	46.38844	700.89	2
R1-19	C01	46.43847	700.39	2
R1-19	C01	46.48857	700.2	2
R1-19	C01	46.5384	698.14	2
R1-19	C01	46.5883	699.09	2
R1-19	C01	46.63838	700.24	2
R1-19	C01	46.68845	699.07	2
R1-19	C01	46.73849	699.87	2
R1-19	C01	46.78867	700.17	2
R1-19	C01	46.83895	701.26	2
R1-19	C01	46.88799	700.2	2
R1-19	C01	46.93848	699.06	2
R1-19	C01	46.98861	700.17	2
R1-19	C01	47.03855	698.88	2
R1-19	C01	47.08837	698.75	2
R1-19	C01	47.13873	698.2	2
R1-19	C01	47.18855	697.57	2
R1-19	C01	47.23859	695.66	2
R1-19	C01	47.28849	697.12	2
R1-19	C01	47.3385	696.06	2
R1-19	C01	47.38871	696.46	2
R1-19	C01	47.43868	697.63	2
R1-19	C01	47.48903	694.32	2
R1-19	C01	47.53825	694.76	2
R1-19	C01	47.58873	695.4	2
R1-19	C01	47.639	694.61	2
R1-19	C01	47.6888	694.22	2
R1-19	C01	47.73963	693.05	2
R1-19	C01	47.78917	693.73	2
R1-19	C01	47.83924	694.07	2
R1-19	C01	47.88879	691.23	2
R1-19	C01	47.93914	690.44	2
R1-19	C01	47.98868	690.39	2
R1-19	D04	0.02852	115.51	1
R1-19	D04	0.07804	114.9	1
R1-19	D04	0.12894	115.12	1
R1-19	D04	0.17866	114.96	1
R1-19	D04	0.22883	114.49	1
R1-19	D04	0.27858	113.67	1
R1-19	D04	0.32841	114.01	1
R1-19	D04	0.37856	114.1	1
R1-19	D04	0.42857	114.14	1
R1-19	D04	0.47887	113.72	1
R1-19	D04	0.52866	113.96	1
R1-19	D04	0.57862	114.12	1
R1-19	D04	0.62885	113.68	1
R1-19	D04	0.67864	113.48	1
R1-19	D04	0.72877	113.88	1
R1-19	D04	0.77837	113.4	1
R1-19	D04	0.82915	113.4	1
R1-19	D04	0.87892	113.2	1
R1-19	D04	0.92868	113.43	1
R1-19	D04	0.97856	113.27	1
R1-19	D04	1.02895	113.65	1
R1-19	D04	1.07874	113.39	1
R1-19	D04	1.12915	113.3	1
R1-19	D04	1.17881	113.55	1
R1-19	D04	1.22864	113.55	1
R1-19	D04	1.27961	112.63	1
R1-19	D04	1.32893	113.26	1
R1-19	D04	1.37889	112.6	1
R1-19	D04	1.42853	113.19	1
R1-19	D04	1.47884	113.4	1
R1-19	D04	1.52876	113.49	1
R1-19	D04	1.5786	112.75	1
R1-19	D04	1.62942	113.39	1
R1-19	D04	1.67961	113.2	1
R1-19	D04	1.72882	112.98	1
R1-19	D04	1.77923	113.06	1
R1-19	D04	1.82922	113.01	1
R1-19	D04	1.87944	113.4	1
R1-19	D04	1.9289	112.9	1
R1-19	D04	1.97927	113.11	1
R1-19	D04	2.02892	112.84	1
R1-19	D04	2.079	112.6	1
R1-19	D04	2.12937	112.63	1
R1-19	D04	2.17936	112.49	1
R1-19	D04	2.22921	112.47	1
R1-19	D04	2.27945	112.44	1
R1-19	D04	2.32907	113.07	1
R1-19	D04	2.37919	112.29	1
R1-19	D04	2.42937	112.08	1
R1-19	D04	2.47934	112.05	1
R1-19	D04	2.52935	112.9	1
R1-19	D04	2.57916	112.27	1
R1-19	D04	2.62936	112.75	1
R1-19	D04	2.67921	112.43	1
R1-19	D04	2.72966	112.24	1
R1-19	D04	2.77976	112.11	1
R1-19	D04	2.82906	112.46	1
R1-19	D04	2.87899	111.98	1
R1-19	D04	2.92946	112.37	1
R1-19	D04	2.97944	112.02	1
R1-19	D04	3.02959	112.24	1
R1-19	D04	3.07938	112.6	1
R1-19	D04	3.12945	112.39	1
R1-19	D04	3.17944	112.04	1
R1-19	D04	3.2296	112.29	1
R1-19	D04	3.27914	112.5	1
R1-19	D04	3.32969	112.04	1
R1-19	D04	3.37992	111.91	1
R1-19	D04	3.42962	111.57	1
R1-19	D04	3.47961	112.37	1
R1-19	D04	3.52966	112.02	1
R1-19	D04	3.57931	112.11	1
R1-19	D04	3.62921	112.23	1
R1-19	D04	3.67945	112.14	1
R1-19	D04	3.72913	112.1	1
R1-19	D04	3.77956	111.97	1
R1-19	D04	3.82956	112.5	1
R1-19	D04	3.87962	111.82	1
R1-19	D04	3.92952	112.17	1
R1-19	D04	3.97949	112.11	1
R1-19	D04	4.02929	112.3	1
R1-19	D04	4.07996	112.15	1
R1-19	D04	4.13015	111.92	1
R1-19	D04	4.17962	112.3	1
R1-19	D04	4.22969	112.05	1
R1-19	D04	4.28103	111.5	1
R1-19	D04	4.32957	112.13	1
R1-19	D04	4.37998	112.01	1
R1-19	D04	4.42939	111.89	1
R1-19	D04	4.48033	112.04	1
R1-19	D04	4.52967	111.7	1
R1-19	D04	4.58015	111.83	1
R1-19	D04	4.62963	112.11	1
R1-19	D04	4.67983	112.3	1
R1-19	D04	4.73017	112.02	1
R1-19	D04	4.7796	111.63	1
R1-19	D04	4.82986	111.89	1
R1-19	D04	4.87981	111.66	1
R1-19	D04	4.92966	111.92	1
R1-19	D04	4.97966	112.18	1
R1-19	D04	5.02992	112.15	1
R1-19	D04	5.0799	112.31	1
R1-19	D04	5.13028	111.92	1
R1-19	D04	5.17994	112.11	1
R1-19	D04	5.23001	112.1	1
R1-19	D04	5.27986	112.11	1
R1-19	D04	5.32975	112.04	1
R1-19	D04	5.38026	111.54	1
R1-19	D04	5.43027	111.98	1
R1-19	D04	5.47999	112.43	1
R1-19	D04	5.53052	111.79	1
R1-19	D04	5.58025	112.5	1
R1-19	D04	5.63035	111.53	1
R1-19	D04	5.6799	111.97	1
R1-19	D04	5.73085	111.81	1
R1-19	D04	5.77979	112.23	1
R1-19	D04	5.83009	112.18	1
R1-19	D04	5.88034	112.2	1
R1-19	D04	5.93008	112.08	1
R1-19	D04	5.97992	111.91	1
R1-19	D04	6.03045	112.31	1
R1-19	D04	6.08005	111.78	1
R1-19	D04	6.1301	111.5	1
R1-19	D04	6.18017	112.18	1
R1-19	D04	6.23124	112.08	1
R1-19	D04	6.28013	111.69	1
R1-19	D04	6.33011	112.3	1
R1-19	D04	6.38036	111.63	1
R1-19	D04	6.43008	112.6	1
R1-19	D04	6.48008	111.53	1
R1-19	D04	6.78676	110.4	2
R1-19	D04	6.8363	111.02	2
R1-19	D04	6.88645	112.2	2
R1-19	D04	6.93656	111.81	2
R1-19	D04	6.98611	112.81	2
R1-19	D04	7.03645	112.11	2
R1-19	D04	7.08649	112.46	2
R1-19	D04	7.13615	112.71	2
R1-19	D04	7.18669	112.43	2
R1-19	D04	7.23626	113.61	2
R1-19	D04	7.28661	113.35	2
R1-19	D04	7.33625	113.8	2
R1-19	D04	7.38658	113.56	2
R1-19	D04	7.43646	112.43	2
R1-19	D04	7.48632	113.13	2
R1-19	D04	7.53661	113.39	2
R1-19	D04	7.58638	113.62	2
R1-19	D04	7.63629	114.25	2
R1-19	D04	7.68673	113.9	2
R1-19	D04	7.73658	113.83	2
R1-19	D04	7.78687	114.67	2
R1-19	D04	7.83674	114.17	2
R1-19	D04	7.88665	114.38	2
R1-19	D04	7.93637	114.84	2
R1-19	D04	7.98689	113.81	2
R1-19	D04	8.03656	114.48	2
R1-19	D04	8.08685	115	2
R1-19	D04	8.13694	114.7	2
R1-19	D04	8.18668	114.71	2
R1-19	D04	8.23641	114.46	2
R1-19	D04	8.28639	115.12	2
R1-19	D04	8.33664	114.74	2
R1-19	D04	8.38697	115.79	2
R1-19	D04	8.43672	115.03	2
R1-19	D04	8.48682	115.61	2
R1-19	D04	8.53633	116.48	2
R1-19	D04	8.58681	115.58	2
R1-19	D04	8.63657	115.86	2
R1-19	D04	8.68644	116.5	2
R1-19	D04	8.73676	116.92	2
R1-19	D04	8.78694	116.99	2
R1-19	D04	8.83691	117.04	2
R1-19	D04	8.88687	116.96	2
R1-19	D04	8.93683	117.72	2
R1-19	D04	8.98686	117.62	2
R1-19	D04	9.03713	117.69	2
R1-19	D04	9.08739	116.72	2
R1-19	D04	9.13708	117.66	2
R1-19	D04	9.18711	118.74	2
R1-19	D04	9.23679	118.97	2
R1-19	D04	9.28706	118.68	2
R1-19	D04	9.33691	119.1	2
R1-19	D04	9.38636	119.61	2
R1-19	D04	9.437	119.32	2
R1-19	D04	9.48689	120.13	2
R1-19	D04	9.53702	119.42	2
R1-19	D04	9.58695	120.25	2
R1-19	D04	9.63734	120.23	2
R1-19	D04	9.68723	120.3	2
R1-19	D04	9.73687	120.44	2
R1-19	D04	9.78691	121.58	2
R1-19	D04	9.83707	121.55	2
R1-19	D04	9.8874	121.64	2
R1-19	D04	9.93715	121.96	2
R1-19	D04	9.98679	121.99	2
R1-19	D04	10.03712	122.22	2
R1-19	D04	10.087	123.17	2
R1-19	D04	10.13696	122.8	2
R1-19	D04	10.18655	122.93	2
R1-19	D04	10.23705	123.5	2
R1-19	D04	10.28706	123.75	2
R1-19	D04	10.33723	124.39	2
R1-19	D04	10.38721	124.23	2
R1-19	D04	10.43727	125.29	2
R1-19	D04	10.487	124.88	2
R1-19	D04	10.53742	124.85	2
R1-19	D04	10.58722	126.23	2
R1-19	D04	10.63719	125.36	2
R1-19	D04	10.68738	125.65	2
R1-19	D04	10.73701	126.78	2
R1-19	D04	10.78692	127.29	2
R1-19	D04	10.83737	127.87	2
R1-19	D04	10.88728	127.77	2
R1-19	D04	10.93731	128.44	2
R1-19	D04	10.98863	128.32	2
R1-19	D04	11.03734	129.15	2
R1-19	D04	11.08762	129.83	2
R1-19	D04	11.13728	130.08	2
R1-19	D04	11.18764	130.81	2
R1-19	D04	11.23731	131.4	2
R1-19	D04	11.28809	131.17	2
R1-19	D04	11.33775	131.35	2
R1-19	D04	11.38701	132.65	2
R1-19	D04	11.43737	132.04	2
R1-19	D04	11.48771	133.03	2
R1-19	D04	11.53752	134.43	2
R1-19	D04	11.58727	133.87	2
R1-19	D04	11.63777	134.32	2
R1-19	D04	11.68707	134.79	2
R1-19	D04	11.73736	135.18	2
R1-19	D04	11.78733	135.92	2
R1-19	D04	11.83738	135.52	2
R1-19	D04	11.88732	136.43	2
R1-19	D04	11.93778	137.01	2
R1-19	D04	11.98792	137.52	2
R1-19	D04	12.0376	138.49	2
R1-19	D04	12.0875	138.87	2
R1-19	D04	12.13768	139.47	2
R1-19	D04	12.18766	140.41	2
R1-19	D04	12.23788	140.79	2
R1-19	D04	12.28786	141.01	2
R1-19	D04	12.33759	141.68	2
R1-19	D04	12.38779	142.42	2
R1-19	D04	12.43831	143.58	2
R1-19	D04	12.48747	143.69	2
R1-19	D04	12.53749	144.58	2
R1-19	D04	12.58784	145.74	2
R1-19	D04	12.6379	146.09	2
R1-19	D04	12.68781	145.71	2
R1-19	D04	12.73787	147.15	2
R1-19	D04	12.78758	148.92	2
R1-19	D04	12.83746	148.52	2
R1-19	D04	12.88822	148.94	2
R1-19	D04	12.93822	149.71	2
R1-19	D04	12.98788	150.52	2
R1-19	D04	13.03772	151.18	2
R1-19	D04	13.08758	152.61	2
R1-19	D04	13.13786	152.7	2
R1-19	D04	13.18777	154.07	2
R1-19	D04	13.23766	154.07	2
R1-19	D04	13.28781	155.14	2
R1-19	D04	13.3378	157.03	2
R1-19	D04	13.38791	155.62	2
R1-19	D04	13.43778	157.55	2
R1-19	D04	13.48825	159.57	2
R1-19	D04	13.53788	158.99	2
R1-19	D04	13.58819	159.59	2
R1-19	D04	13.63831	161.23	2
R1-19	D04	13.68811	161.36	2
R1-19	D04	13.73803	162.62	2
R1-19	D04	13.78794	163.29	2
R1-19	D04	13.83833	164.79	2
R1-19	D04	13.88815	165.98	2
R1-19	D04	13.93801	167.22	2
R1-19	D04	13.98835	167.36	2
R1-19	D04	14.03819	168.84	2
R1-19	D04	14.08813	169.51	2
R1-19	D04	14.13799	170.67	2
R1-19	D04	14.1881	170.89	2
R1-19	D04	14.23764	171.89	2
R1-19	D04	14.28827	172.84	2
R1-19	D04	14.33814	174.67	2
R1-19	D04	14.38812	175.28	2
R1-19	D04	14.43834	176.43	2
R1-19	D04	14.48819	177.79	2
R1-19	D04	14.53812	177.27	2
R1-19	D04	14.58838	180.06	2
R1-19	D04	14.6384	180.1	2
R1-19	D04	14.6883	181.1	2
R1-19	D04	14.73803	183.17	2
R1-19	D04	14.78826	182.79	2
R1-19	D04	14.83837	184.45	2
R1-19	D04	14.88827	183.39	2
R1-19	D04	14.93863	184.84	2
R1-19	D04	14.98808	185.24	2
R1-19	D04	15.03816	187.4	2
R1-19	D04	15.08832	188.3	2
R1-19	D04	15.13828	188.92	2
R1-19	D04	15.18856	189.73	2
R1-19	D04	15.2382	189.75	2
R1-19	D04	15.28799	190.66	2
R1-19	D04	15.33836	192.68	2
R1-19	D04	15.38863	193.61	2
R1-19	D04	15.4383	194.17	2
R1-19	D04	15.48812	194.19	2
R1-19	D04	15.53839	194.27	2
R1-19	D04	15.58821	196.36	2
R1-19	D04	15.63822	197.55	2
R1-19	D04	15.68857	196.62	2
R1-19	D04	15.73845	198.8	2
R1-19	D04	15.7882	199.08	2
R1-19	D04	15.83873	201.27	2
R1-19	D04	15.88842	201.17	2
R1-19	D04	15.93835	202.02	2
R1-19	D04	15.98816	202.05	2
R1-19	D04	16.03875	203.39	2
R1-19	D04	16.08837	204.44	2
R1-19	D04	16.13864	205.58	2
R1-19	D04	16.18868	206.24	2
R1-19	D04	16.2385	208.14	2
R1-19	D04	16.28859	208.58	2
R1-19	D04	16.33852	210.76	2
R1-19	D04	16.38843	211.16	2
R1-19	D04	16.4385	210.41	2
R1-19	D04	16.48852	213.33	2
R1-19	D04	16.53828	213.5	2
R1-19	D04	16.58889	214.1	2
R1-19	D04	16.63888	216.35	2
R1-19	D04	16.68872	217.02	2
R1-19	D04	16.73822	217.57	2
R1-19	D04	16.78898	218.46	2
R1-19	D04	16.83843	219.66	2
R1-19	D04	16.88883	219.39	2
R1-19	D04	16.93839	220.98	2
R1-19	D04	16.98907	222.2	2
R1-19	D04	17.03853	222.89	2
R1-19	D04	17.08863	224.38	2
R1-19	D04	17.13991	225.4	2
R1-19	D04	17.18887	226.48	2
R1-19	D04	17.23861	226.71	2
R1-19	D04	17.28855	227.75	2
R1-19	D04	17.33865	229.41	2
R1-19	D04	17.38902	229.63	2
R1-19	D04	17.439	230.76	2
R1-19	D04	17.48889	232.62	2
R1-19	D04	17.53892	232.77	2
R1-19	D04	17.5886	233.06	2
R1-19	D04	17.63874	235	2
R1-19	D04	17.68899	238.1	2
R1-19	D04	17.73973	236.51	2
R1-19	D04	17.78981	239.42	2
R1-19	D04	17.83865	238.85	2
R1-19	D04	17.88882	240.52	2
R1-19	D04	17.93993	239.43	2
R1-19	D04	17.98927	241.69	2
R1-19	D04	18.03939	243.53	2
R1-19	D04	18.08877	242.31	2
R1-19	D04	18.13949	245.2	2
R1-19	D04	18.18892	245.3	2
R1-19	D04	18.23899	244.39	2
R1-19	D04	18.28877	245.94	2
R1-19	D04	18.33878	246.81	2
R1-19	D04	18.38884	248.5	2
R1-19	D04	18.43933	249.89	2
R1-19	D04	18.48915	249.71	2
R1-19	D04	18.53941	251	2
R1-19	D04	18.58918	250.96	2
R1-19	D04	18.6393	251.19	2
R1-19	D04	18.68885	253.45	2
R1-19	D04	18.73928	255.69	2
R1-19	D04	18.78933	254.11	2
R1-19	D04	18.83896	255.23	2
R1-19	D04	18.88894	256.37	2
R1-19	D04	18.93912	257.17	2
R1-19	D04	18.98919	257.04	2
R1-19	D04	19.03961	259.19	2
R1-19	D04	19.08903	260.04	2
R1-19	D04	19.13909	261.07	2
R1-19	D04	19.18931	259.13	2
R1-19	D04	19.2393	261.76	2
R1-19	D04	19.28924	263.59	2
R1-19	D04	19.33918	263.67	2
R1-19	D04	19.3894	264.7	2
R1-19	D04	19.43932	264.5	2
R1-19	D04	19.49027	266.75	2
R1-19	D04	19.53913	267.14	2
R1-19	D04	19.58908	266.12	2
R1-19	D04	19.64032	266.94	2
R1-19	D04	19.68925	268.46	2
R1-19	D04	19.73919	268.55	2
R1-19	D04	19.78911	269.87	2
R1-19	D04	19.83902	269.94	2
R1-19	D04	19.88912	272.67	2
R1-19	D04	19.93961	271.19	2
R1-19	D04	19.98948	273.65	2
R1-19	D04	20.03946	272.56	2
R1-19	D04	20.08934	273.94	2
R1-19	D04	20.13956	274.17	2
R1-19	D04	20.1895	275.51	2
R1-19	D04	20.23923	275.03	2
R1-19	D04	20.28945	277.57	2
R1-19	D04	20.33963	278.66	2
R1-19	D04	20.3892	279.3	2
R1-19	D04	20.43986	278.92	2
R1-19	D04	20.48948	279.49	2
R1-19	D04	20.53931	278.4	2
R1-19	D04	20.58956	282.18	2
R1-19	D04	20.63941	281.97	2
R1-19	D04	20.69013	283.5	2
R1-19	D04	20.73944	283.06	2
R1-19	D04	20.7896	284.85	2
R1-19	D04	20.83989	283.77	2
R1-19	D04	20.88993	286.01	2
R1-19	D04	20.93969	285.62	2
R1-19	D04	20.9891	286.48	2
R1-19	D04	21.03982	289.27	2
R1-19	D04	21.09147	290.08	2
R1-19	D04	21.13962	289.08	2
R1-19	D04	21.18992	291.46	2
R1-19	D04	21.2396	289.6	2
R1-19	D04	21.28972	292.36	2
R1-19	D04	21.33965	291.92	2
R1-19	D04	21.38961	293.54	2
R1-19	D04	21.43991	295.09	2
R1-19	D04	21.48943	293.97	2
R1-19	D04	21.53996	296.5	2
R1-19	D04	21.58994	295.24	2
R1-19	D04	21.6396	298.14	2
R1-19	D04	21.68967	297.53	2
R1-19	D04	21.7399	298.78	2
R1-19	D04	21.78959	300.22	2
R1-19	D04	21.83994	301.77	2
R1-19	D04	21.88983	302.09	2
R1-19	D04	21.93981	301.98	2
R1-19	D04	21.98987	304.1	2
R1-19	D04	22.03983	304.65	2
R1-19	D04	22.09154	305.1	2
R1-19	D04	22.14017	306.51	2
R1-19	D04	22.1897	305.46	2
R1-19	D04	22.23997	307.37	2
R1-19	D04	22.29079	307.14	2
R1-19	D04	22.33972	309.29	2
R1-19	D04	22.38966	309.33	2
R1-19	D04	22.43954	310.35	2
R1-19	D04	22.49026	310.43	2
R1-19	D04	22.54006	314.46	2
R1-19	D04	22.5901	312.64	2
R1-19	D04	22.63991	311.71	2
R1-19	D04	22.69002	314.91	2
R1-19	D04	22.74024	314.36	2
R1-19	D04	22.79026	314.81	2
R1-19	D04	22.83992	316.81	2
R1-19	D04	22.89009	318.47	2
R1-19	D04	22.94043	318.53	2
R1-19	D04	22.99025	319.4	2
R1-19	D04	23.03988	320.68	2
R1-19	D04	23.09002	320.2	2
R1-19	D04	23.14001	319.31	2
R1-19	D04	23.19019	321.29	2
R1-19	D04	23.24026	322.1	2
R1-19	D04	23.29016	321.98	2
R1-19	D04	23.33998	324.55	2
R1-19	D04	23.39024	325.02	2
R1-19	D04	23.4402	326.99	2
R1-19	D04	23.49031	326.95	2
R1-19	D04	23.54031	327.47	2
R1-19	D04	23.59034	328.2	2
R1-19	D04	23.64038	327.13	2
R1-19	D04	23.68992	327.79	2
R1-19	D04	23.74033	329.99	2
R1-19	D04	23.79016	330.66	2
R1-19	D04	23.84051	331.3	2
R1-19	D04	23.89027	332.02	2
R1-19	D04	23.94027	331.88	2
R1-19	D04	23.99048	334.1	2
R1-19	D04	24.04039	335.96	2
R1-19	D04	24.09013	335.57	2
R1-19	D04	24.14042	335.73	2
R1-19	D04	24.19075	337.7	2
R1-19	D04	24.24052	335.2	2
R1-19	D04	24.29058	336.64	2
R1-19	D04	24.34152	338.88	2
R1-19	D04	24.39043	338.24	2
R1-19	D04	24.44037	336.74	2
R1-19	D04	24.49055	338.68	2
R1-19	D04	24.54065	340.24	2
R1-19	D04	24.59098	340.64	2
R1-19	D04	24.64054	343.16	2
R1-19	D04	24.6907	343.82	2
R1-19	D04	24.74078	342.26	2
R1-19	D04	24.79048	346.32	2
R1-19	D04	24.84079	344.31	2
R1-19	D04	24.89084	344.5	2
R1-19	D04	24.94036	346.2	2
R1-19	D04	24.99075	347.28	2
R1-19	D04	25.04096	346.46	2
R1-19	D04	25.09037	348.21	2
R1-19	D04	25.14064	345.94	2
R1-19	D04	25.19107	346.36	2
R1-19	D04	25.24053	349.82	2
R1-19	D04	25.29097	349.98	2
R1-19	D04	25.34109	350.98	2
R1-19	D04	25.39063	353.17	2
R1-19	D04	25.4407	351.1	2
R1-19	D04	25.49086	351.45	2
R1-19	D04	25.54132	353.92	2
R1-19	D04	25.59082	353.28	2
R1-19	D04	25.64068	356.17	2
R1-19	D04	25.69104	354.02	2
R1-19	D04	25.74083	355.15	2
R1-19	D04	25.79056	356.62	2
R1-19	D04	25.84115	358.27	2
R1-19	D04	25.891	355.51	2
R1-19	D04	25.9409	358.61	2
R1-19	D04	25.99051	359.87	2
R1-19	D04	26.04081	359.03	2
R1-19	D04	26.09117	358.93	2
R1-19	D04	26.14099	361.28	2
R1-19	D04	26.19115	360.28	2
R1-19	D04	26.241	359.55	2
R1-19	D04	26.29092	362.49	2
R1-19	D04	26.34057	363.14	2
R1-19	D04	26.39066	361.73	2
R1-19	D04	26.44124	366.31	2
R1-19	D04	26.49095	365.83	2
R1-19	D04	26.54089	364.61	2
R1-19	D04	26.59223	363.32	2
R1-19	D04	26.64112	365.49	2
R1-19	D04	26.69091	364.17	2
R1-19	D04	26.74099	364.1	2
R1-19	D04	26.79112	366.74	2
R1-19	D04	26.84114	367.63	2
R1-19	D04	26.89113	366.73	2
R1-19	D04	26.94084	367.59	2
R1-19	D04	26.99086	367.41	2
R1-19	D04	27.04121	366.19	2
R1-19	D04	27.09037	367.14	2
R1-19	D04	27.14082	369.87	2
R1-19	D04	27.19106	368.59	2
R1-19	D04	27.24131	370.2	2
R1-19	D04	27.29123	370.7	2
R1-19	D04	27.34152	370	2
R1-19	D04	27.39112	369.77	2
R1-19	D04	27.44109	371.96	2
R1-19	D04	27.49092	371.15	2
R1-19	D04	27.54143	371.47	2
R1-19	D04	27.59236	374.49	2
R1-19	D04	27.64134	372.69	2
R1-19	D04	27.69154	373.08	2
R1-19	D04	27.74093	373.35	2
R1-19	D04	27.79141	374.37	2
R1-19	D04	27.8412	376.33	2
R1-19	D04	27.89112	373.82	2
R1-19	D04	27.94122	375.79	2
R1-19	D04	27.99125	377.28	2
R1-19	D04	28.04125	374.89	2
R1-19	D04	28.09145	375.71	2
R1-19	D04	28.14139	379.17	2
R1-19	D04	28.19149	378.08	2
R1-19	D04	28.24124	376.74	2
R1-19	D04	28.29149	376.48	2
R1-19	D04	28.34103	378.82	2
R1-19	D04	28.39157	378.4	2
R1-19	D04	28.44151	379.19	2
R1-19	D04	28.49138	380.15	2
R1-19	D04	28.54157	379.7	2
R1-19	D04	28.59164	377.84	2
R1-19	D04	28.6412	378.77	2
R1-19	D04	28.69148	378.71	2
R1-19	D04	28.74133	379.22	2
R1-19	D04	28.79169	382.3	2
R1-19	D04	28.84152	381.14	2
R1-19	D04	28.89135	382.88	2
R1-19	D04	28.94126	382.25	2
R1-19	D04	28.99187	382.33	2
R1-19	D04	29.0414	383.83	2
R1-19	D04	29.09212	384.83	2
R1-19	D04	29.14197	383.54	2
R1-19	D04	29.19183	384.63	2
R1-19	D04	29.2417	383.29	2
R1-19	D04	29.29133	384.76	2
R1-19	D04	29.34166	387.11	2
R1-19	D04	29.39182	385.15	2
R1-19	D04	29.44177	386.23	2
R1-19	D04	29.49162	387.79	2
R1-19	D04	29.54127	386.84	2
R1-19	D04	29.59187	388.01	2
R1-19	D04	29.64164	389.23	2
R1-19	D04	29.69133	388.74	2
R1-19	D04	29.74144	387.2	2
R1-19	D04	29.79145	388.84	2
R1-19	D04	29.84173	389.44	2
R1-19	D04	29.8917	390.47	2
R1-19	D04	29.94159	392.97	2
R1-19	D04	29.99166	392.53	2
R1-19	D04	30.04164	392.72	2
R1-19	D04	30.09147	392.37	2
R1-19	D04	30.14185	390.28	2
R1-19	D04	30.19172	394.86	2
R1-19	D04	30.24222	391.64	2
R1-19	D04	30.29198	393.45	2
R1-19	D04	30.34173	393.16	2
R1-19	D04	30.39199	392.27	2
R1-19	D04	30.44244	397.67	2
R1-19	D04	30.49173	395.06	2
R1-19	D04	30.54158	395.64	2
R1-19	D04	30.59157	396.35	2
R1-19	D04	30.64164	394.55	2
R1-19	D04	30.69164	395.22	2
R1-19	D04	30.74175	396.1	2
R1-19	D04	30.79298	397.89	2
R1-19	D04	30.84238	398.59	2
R1-19	D04	30.8919	398.5	2
R1-19	D04	30.94198	398.24	2
R1-19	D04	30.99201	399.71	2
R1-19	D04	31.04214	400.75	2
R1-19	D04	31.09207	402.24	2
R1-19	D04	31.14162	400.01	2
R1-19	D04	31.19206	401.65	2
R1-19	D04	31.24232	401.42	2
R1-19	D04	31.29234	401.1	2
R1-19	D04	31.34211	404.05	2
R1-19	D04	31.39211	402.69	2
R1-19	D04	31.44195	403.8	2
R1-19	D04	31.49238	402.85	2
R1-19	D04	31.54224	403.82	2
R1-19	D04	31.59237	404.37	2
R1-19	D04	31.64165	404.81	2
R1-19	D04	31.69219	405.11	2
R1-19	D04	31.74186	407.42	2
R1-19	D04	31.79211	405.77	2
R1-19	D04	31.84237	406.99	2
R1-19	D04	31.89234	408.05	2
R1-19	D04	31.94267	408	2
R1-19	D04	31.99201	408.63	2
R1-19	D04	32.04225	410.76	2
R1-19	D04	32.09251	410.68	2
R1-19	D04	32.14249	410.88	2
R1-19	D04	32.19219	411.61	2
R1-19	D04	32.2421	413.29	2
R1-19	D04	32.29217	412.65	2
R1-19	D04	32.34202	413.51	2
R1-19	D04	32.39214	413.86	2
R1-19	D04	32.44266	412.81	2
R1-19	D04	32.49269	416.18	2
R1-19	D04	32.54268	414.85	2
R1-19	D04	32.59243	415.25	2
R1-19	D04	32.64259	416.53	2
R1-19	D04	32.69219	416.04	2
R1-19	D04	32.74267	416.56	2
R1-19	D04	32.79248	417.56	2
R1-19	D04	32.84232	419.55	2
R1-19	D04	32.89202	419.16	2
R1-19	D04	32.9422	422.3	2
R1-19	D04	32.99233	421.78	2
R1-19	D04	33.04253	422.39	2
R1-19	D04	33.09263	423.21	2
R1-19	D04	33.14261	422.88	2
R1-19	D04	33.19385	423.87	2
R1-19	D04	33.24232	423.71	2
R1-19	D04	33.29268	424.68	2
R1-19	D04	33.34281	425.34	2
R1-19	D04	33.3926	428.05	2
R1-19	D04	33.4427	427.25	2
R1-19	D04	33.49236	430.26	2
R1-19	D04	33.5424	431.07	2
R1-19	D04	33.5924	432.5	2
R1-19	D04	33.64294	431.68	2
R1-19	D04	33.69324	432.53	2
R1-19	D04	33.74275	435.03	2
R1-19	D04	33.79286	435.19	2
R1-19	D04	33.84311	435.46	2
R1-19	D04	33.89267	437.26	2
R1-19	D04	33.94279	437.99	2
R1-19	D04	33.99247	439.92	2
R1-19	D04	34.04249	440.31	2
R1-19	D04	34.09258	441.07	2
R1-19	D04	34.1426	442.55	2
R1-19	D04	34.19401	442.46	2
R1-19	D04	34.24255	443.6	2
R1-19	D04	34.29291	445.06	2
R1-19	D04	34.3429	446.81	2
R1-19	D04	34.39278	447.21	2
R1-19	D04	34.44324	449.8	2
R1-19	D04	34.49396	450.25	2
R1-19	D04	34.54302	451.08	2
R1-19	D04	34.59296	451.3	2
R1-19	D04	34.64267	451.37	2
R1-19	D04	34.69284	452.92	2
R1-19	D04	34.74287	454.12	2
R1-19	D04	34.79361	455.82	2
R1-19	D04	34.84299	456.5	2
R1-19	D04	34.89295	455.71	2
R1-19	D04	34.94278	457.85	2
R1-19	D04	34.99303	458.5	2
R1-19	D04	35.0429	459.75	2
R1-19	D04	35.09295	461.82	2
R1-19	D04	35.14315	462.08	2
R1-19	D04	35.19289	462.05	2
R1-19	D04	35.24271	461.74	2
R1-19	D04	35.29288	464.76	2
R1-19	D04	35.3427	467.32	2
R1-19	D04	35.39265	466.23	2
R1-19	D04	35.44308	467.1	2
R1-19	D04	35.49297	467.79	2
R1-19	D04	35.54321	469.67	2
R1-19	D04	35.59302	470.72	2
R1-19	D04	35.64346	470.85	2
R1-19	D04	35.69308	470.53	2
R1-19	D04	35.74292	472.62	2
R1-19	D04	35.79303	472.68	2
R1-19	D04	35.8434	474.12	2
R1-19	D04	35.8931	474.4	2
R1-19	D04	35.94346	475.99	2
R1-19	D04	35.99305	476.75	2
R1-19	D04	36.04327	476.95	2
R1-19	D04	36.09319	477.72	2
R1-19	D04	36.14339	480.25	2
R1-19	D04	36.19347	480.34	2
R1-19	D04	36.24303	481.08	2
R1-19	D04	36.29266	480.77	2
R1-19	D04	36.34351	481.75	2
R1-19	D04	36.39313	481.65	2
R1-19	D04	36.4432	483.14	2
R1-19	D04	36.49339	484.09	2
R1-19	D04	36.54351	486.64	2
R1-19	D04	36.59372	486.38	2
R1-19	D04	36.64331	485.9	2
R1-19	D04	36.69338	488.33	2
R1-19	D04	36.74312	485.31	2
R1-19	D04	36.79298	488.59	2
R1-19	D04	36.84336	487.89	2
R1-19	D04	36.89333	489.16	2
R1-19	D04	36.94324	490.67	2
R1-19	D04	36.99321	492.14	2
R1-19	D04	37.04317	491.66	2
R1-19	D04	37.09367	492.75	2
R1-19	D04	37.14341	493.85	2
R1-19	D04	37.19358	493.46	2
R1-19	D04	37.24318	494.5	2
R1-19	D04	37.29322	496.58	2
R1-19	D04	37.34354	496.73	2
R1-19	D04	37.394	497.8	2
R1-19	D04	37.44373	494.88	2
R1-19	D04	37.49327	497.93	2
R1-19	D04	37.54332	499.94	2
R1-19	D04	37.59356	499.14	2
R1-19	D04	37.64397	499.07	2
R1-19	D04	37.69397	502.67	2
R1-19	D04	37.74339	501.58	2
R1-19	D04	37.79327	501.64	2
R1-19	D04	37.8437	504.57	2
R1-19	D04	37.89352	505.28	2
R1-19	D04	37.94375	504.02	2
R1-19	D04	37.99357	505.73	2
R1-19	D04	38.04373	506.08	2
R1-19	D04	38.0938	506.15	2
R1-19	D04	38.14442	507.48	2
R1-19	D04	38.19361	508.35	2
R1-19	D04	38.24371	509.57	2
R1-19	D04	38.29343	509.74	2
R1-19	D04	38.34382	510.48	2
R1-19	D04	38.39344	511.92	2
R1-19	D04	38.4437	512.74	2
R1-19	D04	38.49391	513.45	2
R1-19	D04	38.54433	513.9	2
R1-19	D04	38.59363	514.2	2
R1-19	D04	38.64371	513.2	2
R1-19	D04	38.69403	514.93	2
R1-19	D04	38.74369	515.25	2
R1-19	D04	38.7937	516	2
R1-19	D04	38.84385	517.04	2
R1-19	D04	38.894	517.31	2
R1-19	D04	38.94426	517.02	2
R1-19	D04	38.99373	519.4	2
R1-19	D04	39.04395	517.6	2
R1-19	D04	39.09384	522.25	2
R1-19	D04	39.14397	520.76	2
R1-19	D04	39.19386	521.8	2
R1-19	D04	39.24389	521.19	2
R1-19	D04	39.29411	522.88	2
R1-19	D04	39.34399	523.02	2
R1-19	D04	39.39413	523.68	2
R1-19	D04	39.44405	526.35	2
R1-19	D04	39.49414	526.2	2
R1-19	D04	39.54395	526.76	2
R1-19	D04	39.59404	526.2	2
R1-19	D04	39.64388	527.66	2
R1-19	D04	39.69389	529.28	2
R1-19	D04	39.74397	528.19	2
R1-19	D04	39.79385	531.58	2
R1-19	D04	39.84426	530.74	2
R1-19	D04	39.89434	531.87	2
R1-19	D04	39.94394	531.8	2
R1-19	D04	39.99421	532.65	2
R1-19	D04	40.04418	532.73	2
R1-19	D04	40.09414	533.98	2
R1-19	D04	40.14452	533.42	2
R1-19	D04	40.19423	537.36	2
R1-19	D04	40.24398	535.5	2
R1-19	D04	40.29454	536.98	2
R1-19	D04	40.3445	536.66	2
R1-19	D04	40.39431	537.2	2
R1-19	D04	40.44404	539.44	2
R1-19	D04	40.49417	541.55	2
R1-19	D04	40.54412	541.27	2
R1-19	D04	40.59423	542.79	2
R1-19	D04	40.64415	541.95	2
R1-19	D04	40.69458	542.17	2
R1-19	D04	40.74408	544.23	2
R1-19	D04	40.79477	543.64	2
R1-19	D04	40.84439	545.7	2
R1-19	D04	40.89394	546.51	2
R1-19	D04	40.94437	546.16	2
R1-19	D04	40.99423	548.07	2
R1-19	D04	41.04419	547.21	2
R1-19	D04	41.09406	546.95	2
R1-19	D04	41.14448	548.3	2
R1-19	D04	41.19462	549.29	2
R1-19	D04	41.24428	550.96	2
R1-19	D04	41.29424	551.37	2
R1-19	D04	41.34444	552.96	2
R1-19	D04	41.39425	553.7	2
R1-19	D04	41.44465	553.79	2
R1-19	D04	41.49472	552.62	2
R1-19	D04	41.54442	553.49	2
R1-19	D04	41.59447	555.13	2
R1-19	D04	41.64429	556.07	2
R1-19	D04	41.69461	555.68	2
R1-19	D04	41.74466	557.34	2
R1-19	D04	41.79427	557.57	2
R1-19	D04	41.84486	558.11	2
R1-19	D04	41.89454	559.21	2
R1-19	D04	41.94428	560.82	2
R1-19	D04	41.99414	559.21	2
R1-19	D04	42.04476	562.81	2
R1-19	D04	42.09432	561.62	2
R1-19	D04	42.14425	563.25	2
R1-19	D04	42.19464	563.19	2
R1-19	D04	42.24545	564.83	2
R1-19	D04	42.29472	564.31	2
R1-19	D04	42.34458	564.25	2
R1-19	D04	42.39458	565.62	2
R1-19	D04	42.44444	567.19	2
R1-19	D04	42.49479	566.62	2
R1-19	D04	42.54504	566.69	2
R1-19	D04	42.595	568.33	2
R1-19	D04	42.64478	571.01	2
R1-19	D04	42.69484	568.31	2
R1-19	D04	42.74499	569.26	2
R1-19	D04	42.79501	569.18	2
R1-19	D04	42.84458	571.78	2
R1-19	D04	42.89454	573.96	2
R1-19	D04	42.94482	574.04	2
R1-19	D04	42.99469	573.43	2
R1-19	D04	43.04505	572.26	2
R1-19	D04	43.09448	575.4	2
R1-19	D04	43.1447	573.77	2
R1-19	D04	43.19474	574.86	2
R1-19	D04	43.24434	576.76	2
R1-19	D04	43.29489	577.6	2
R1-19	D04	43.34478	577.27	2
R1-19	D04	43.39499	578.4	2
R1-19	D04	43.44499	579.51	2
R1-19	D04	43.49472	581.02	2
R1-19	D04	43.54466	579.91	2
R1-19	D04	43.59493	579.75	2
R1-19	D04	43.64543	581.89	2
R1-19	D04	43.69473	582.02	2
R1-19	D04	43.74522	581.95	2
R1-19	D04	43.79501	582.49	2
R1-19	D04	43.84513	583.56	2
R1-19	D04	43.89483	583.81	2
R1-19	D04	43.94455	585.32	2
R1-19	D04	43.99497	587.09	2
R1-19	D04	44.04512	585.29	2
R1-19	D04	44.09632	588.01	2
R1-19	D04	44.14544	586.19	2
R1-19	D04	44.19512	587.38	2
R1-19	D04	44.24499	588.53	2
R1-19	D04	44.29495	585.56	2
R1-19	D04	44.34491	589.52	2
R1-19	D04	44.39518	591.29	2
R1-19	D04	44.44502	591.49	2
R1-19	D04	44.4952	590.97	2
R1-19	D04	44.54487	591.03	2
R1-19	D04	44.59504	591.68	2
R1-19	D04	44.64542	592.92	2
R1-19	D04	44.69516	591.8	2
R1-19	D04	44.74483	592.93	2
R1-19	D04	44.79504	594.54	2
R1-19	D04	44.84553	593.29	2
R1-19	D04	44.89518	593.12	2
R1-19	D04	44.94537	595.68	2
R1-19	D04	44.99514	595.08	2
R1-19	D04	45.0452	594.99	2
R1-19	D04	45.09532	596.17	2
R1-19	D04	45.14537	596.32	2
R1-19	D04	45.195	596.61	2
R1-19	D04	45.24545	598.18	2
R1-19	D04	45.29554	598.19	2
R1-19	D04	45.34549	598.77	2
R1-19	D04	45.39549	598.41	2
R1-19	D04	45.44522	599.69	2
R1-19	D04	45.49553	600.03	2
R1-19	D04	45.54535	600.56	2
R1-19	D04	45.59565	601.65	2
R1-19	D04	45.64543	605.56	2
R1-19	D04	45.6955	602.75	2
R1-19	D04	45.74512	602.82	2
R1-19	D04	45.79535	603.99	2
R1-19	D04	45.84553	605.5	2
R1-19	D04	45.89565	603.43	2
R1-19	D04	45.94539	605.63	2
R1-19	D04	45.99516	605.67	2
R1-19	D04	46.04543	606.31	2
R1-19	D04	46.09543	606.43	2
R1-19	D04	46.14555	605.99	2
R1-19	D04	46.19569	607.85	2
R1-19	D04	46.24548	606.73	2
R1-19	D04	46.29522	608.23	2
R1-19	D04	46.34575	606.62	2
R1-19	D04	46.39557	607.92	2
R1-19	D04	46.44552	607.69	2
R1-19	D04	46.49557	607.46	2
R1-19	D04	46.54554	608.48	2
R1-19	D04	46.59534	606.27	2
R1-19	D04	46.64564	609.94	2
R1-19	D04	46.69564	607.89	2
R1-19	D04	46.74574	609.49	2
R1-19	D04	46.79574	608.11	2
R1-19	D04	46.84604	608.11	2
R1-19	D04	46.89505	607.95	2
R1-19	D04	46.94555	607.01	2
R1-19	D04	46.99622	605.98	2
R1-19	D04	47.04599	607.59	2
R1-19	D04	47.0956	605.98	2
R1-19	D04	47.14581	606.46	2
R1-19	D04	47.19566	608.01	2
R1-19	D04	47.24574	606.25	2
R1-19	D04	47.29565	605.89	2
R1-19	D04	47.34576	607.82	2
R1-19	D04	47.39587	606.11	2
R1-19	D04	47.44593	607.94	2
R1-19	D04	47.49601	605.24	2
R1-19	D04	47.54552	605.89	2
R1-19	D04	47.59605	605.96	2
R1-19	D04	47.6461	604.32	2
R1-19	D04	47.69604	603.26	2
R1-19	D04	47.7467	604.41	2
R1-19	D04	47.79646	602.61	2
R1-19	D04	47.84623	603.59	2
R1-19	D04	47.89585	602.91	2
R1-19	D04	47.94631	603.78	2
R1-19	D04	47.99594	602.07	2
