# Supplementary material for: Natural genetic variation impacts expression levels of coding, non-coding, and antisense transcripts in fission yeast
Source: Mol Syst Biol. 2014 Nov 28;10(11):764. doi: 10.15252/msb.20145123 (PMC4299605; doi:10.15252/msb.20145123)
Supplement: Supplementary file 2 — Supplementary Dataset S1 [file msb0010-0764-sd2.zip › Dataset S1/datasetS1/R1-1_std_raw.txt]

Strain	well	time	measure	interval
R1-1	A01	0.01123	15.66	1
R1-1	A01	0.06136	15.74	1
R1-1	A01	0.1114	15.61	1
R1-1	A01	0.16132	15.33	1
R1-1	A01	0.21141	15.58	1
R1-1	A01	0.2614	15.5	1
R1-1	A01	0.31159	15.74	1
R1-1	A01	0.36135	15.42	1
R1-1	A01	0.41104	15.77	1
R1-1	A01	0.4611	15.68	1
R1-1	A01	0.51142	15.96	1
R1-1	A01	0.56158	15.69	1
R1-1	A01	0.61145	15.85	1
R1-1	A01	0.66154	15.98	1
R1-1	A01	0.71144	15.63	1
R1-1	A01	0.76145	15.65	1
R1-1	A01	0.81145	15.62	1
R1-1	A01	0.86171	16.14	1
R1-1	A01	0.91166	15.93	1
R1-1	A01	0.96151	15.77	1
R1-1	A01	1.01145	15.72	1
R1-1	A01	1.06158	15.82	1
R1-1	A01	1.11138	15.78	1
R1-1	A01	1.16167	15.93	1
R1-1	A01	1.21145	15.74	1
R1-1	A01	1.26165	15.75	1
R1-1	A01	1.31158	15.52	1
R1-1	A01	1.36166	16.09	1
R1-1	A01	1.41168	16.01	1
R1-1	A01	1.46173	15.65	1
R1-1	A01	1.51169	15.75	1
R1-1	A01	1.56175	15.66	1
R1-1	A01	1.61168	15.77	1
R1-1	A01	1.66179	15.88	1
R1-1	A01	1.71184	16.04	1
R1-1	A01	1.76178	16.04	1
R1-1	A01	1.81186	15.81	1
R1-1	A01	1.86165	15.78	1
R1-1	A01	1.91187	15.75	1
R1-1	A01	1.96153	15.85	1
R1-1	A01	2.01195	15.58	1
R1-1	A01	2.06182	15.85	1
R1-1	A01	2.11172	15.98	1
R1-1	A01	2.16173	15.98	1
R1-1	A01	2.21186	15.85	1
R1-1	A01	2.26186	16.17	1
R1-1	A01	2.31177	15.72	1
R1-1	A01	2.36192	15.97	1
R1-1	A01	2.4118	15.71	1
R1-1	A01	2.46174	15.61	1
R1-1	A01	2.51199	15.84	1
R1-1	A01	2.56185	15.68	1
R1-1	A01	2.61173	15.93	1
R1-1	A01	2.66165	15.96	1
R1-1	A01	2.71206	15.8	1
R1-1	A01	2.76186	15.72	1
R1-1	A01	2.8119	15.85	1
R1-1	A01	2.86204	16.07	1
R1-1	A01	2.9119	15.66	1
R1-1	A01	2.96194	15.87	1
R1-1	A01	3.01203	15.71	1
R1-1	A01	3.06195	15.91	1
R1-1	A01	3.11208	15.8	1
R1-1	A01	3.16198	15.72	1
R1-1	A01	3.21205	15.58	1
R1-1	A01	3.26196	15.65	1
R1-1	A01	3.31199	15.91	1
R1-1	A01	3.36216	15.61	1
R1-1	A01	3.41211	16.01	1
R1-1	A01	3.46219	16.04	1
R1-1	A01	3.51185	15.31	1
R1-1	A01	3.56202	15.53	1
R1-1	A01	3.6122	15.94	1
R1-1	A01	3.66208	15.74	1
R1-1	A01	3.71197	15.72	1
R1-1	A01	3.76217	15.88	1
R1-1	A01	3.81201	16.03	1
R1-1	A01	3.86222	15.85	1
R1-1	A01	3.912	16.36	1
R1-1	A01	3.96217	15.77	1
R1-1	A01	4.01218	15.71	1
R1-1	A01	4.06199	15.88	1
R1-1	A01	4.11211	15.78	1
R1-1	A01	4.1621	15.9	1
R1-1	A01	4.21216	16.29	1
R1-1	A01	4.26228	15.68	1
R1-1	A01	4.31225	16.19	1
R1-1	A01	4.36222	15.87	1
R1-1	A01	4.41213	15.9	1
R1-1	A01	4.46218	16.38	1
R1-1	A01	4.51241	15.94	1
R1-1	A01	4.56233	15.94	1
R1-1	A01	4.61223	15.9	1
R1-1	A01	4.66236	15.94	1
R1-1	A01	4.71201	16.07	1
R1-1	A01	4.76234	15.96	1
R1-1	A01	4.81223	15.88	1
R1-1	A01	4.86228	16.06	1
R1-1	A01	4.91233	15.88	1
R1-1	A01	4.96239	16.01	1
R1-1	A01	5.01232	16.39	1
R1-1	A01	5.06215	16.38	1
R1-1	A01	5.11236	16.17	1
R1-1	A01	5.1624	16.26	1
R1-1	A01	5.2123	16.31	1
R1-1	A01	5.26229	16	1
R1-1	A01	5.3124	16.33	1
R1-1	A01	5.36251	16.41	1
R1-1	A01	5.41236	16.39	1
R1-1	A01	5.46243	16.48	1
R1-1	A01	5.51237	16.54	1
R1-1	A01	5.56239	16.19	1
R1-1	A01	5.61248	16.52	1
R1-1	A01	5.66241	16.04	1
R1-1	A01	5.7125	16.2	1
R1-1	A01	5.76245	16.33	1
R1-1	A01	5.81264	16.33	1
R1-1	A01	5.86237	16.45	1
R1-1	A01	5.91251	16.06	1
R1-1	A01	5.96226	16.52	1
R1-1	A01	6.01255	16.19	1
R1-1	A01	6.06247	16.52	1
R1-1	A01	6.11264	16.17	1
R1-1	A01	6.16212	16.42	1
R1-1	A01	6.21269	16.66	1
R1-1	A01	6.26255	16.47	1
R1-1	A01	6.31258	16.54	1
R1-1	A01	6.36256	16.58	1
R1-1	A01	6.41258	16.32	1
R1-1	A01	6.4628	16.57	1
R1-1	A01	6.51264	16.7	1
R1-1	A01	6.56256	16.29	1
R1-1	A01	6.61245	16.71	1
R1-1	A01	6.66263	16.57	1
R1-1	A01	6.71266	16.95	1
R1-1	A01	6.76295	16.71	1
R1-1	A01	6.81381	16.71	1
R1-1	A01	6.86292	16.8	1
R1-1	A01	6.91285	16.33	1
R1-1	A01	6.96272	16.55	1
R1-1	A01	7.01261	16.86	1
R1-1	A01	7.0627	16.58	1
R1-1	A01	7.11269	16.61	1
R1-1	A01	7.16285	16.35	1
R1-1	A01	7.21268	16.83	1
R1-1	A01	7.26285	16.63	1
R1-1	A01	7.31274	16.63	1
R1-1	A01	7.3629	17.09	1
R1-1	A01	7.41286	16.32	1
R1-1	A01	7.46292	16.63	1
R1-1	A01	7.51271	16.74	1
R1-1	A01	7.56296	16.52	1
R1-1	A01	7.61274	16.68	1
R1-1	A01	7.66315	16.64	1
R1-1	A01	7.71282	16.82	1
R1-1	A01	7.76288	16.67	1
R1-1	A01	7.81289	16.9	1
R1-1	A01	7.86286	16.92	1
R1-1	A01	7.91302	16.61	1
R1-1	A01	7.96284	16.73	1
R1-1	A01	8.01287	16.84	1
R1-1	A01	8.06294	16.64	1
R1-1	A01	8.11296	16.95	1
R1-1	A01	8.16296	17.03	1
R1-1	A01	8.21299	16.96	1
R1-1	A01	8.26304	16.9	1
R1-1	A01	8.31305	16.89	1
R1-1	A01	8.36292	17.09	1
R1-1	A01	8.41319	16.9	1
R1-1	A01	8.46311	17.54	1
R1-1	A01	8.51314	17.17	1
R1-1	A01	8.56314	16.93	1
R1-1	A01	8.61314	17.03	1
R1-1	A01	8.66311	17.03	1
R1-1	A01	8.71314	17.59	1
R1-1	A01	8.763	17.15	1
R1-1	A01	8.8129	17.22	1
R1-1	A01	8.863	17.46	1
R1-1	A01	8.913	17.43	1
R1-1	A01	8.96304	17.57	1
R1-1	A01	9.01317	17.44	1
R1-1	A01	9.06324	17.34	1
R1-1	A01	9.11314	17.52	1
R1-1	A01	9.16309	18.01	1
R1-1	A01	9.21325	17.62	1
R1-1	A01	9.26314	17.37	1
R1-1	A01	9.31318	17.44	1
R1-1	A01	9.36318	17.68	1
R1-1	A01	9.4134	17.57	1
R1-1	A01	9.46321	17.36	1
R1-1	A01	9.51325	17.75	1
R1-1	A01	9.56293	17.95	1
R1-1	A01	9.61329	17.68	1
R1-1	A01	9.66329	17.97	1
R1-1	A01	9.71308	18.97	1
R1-1	A01	9.76313	17.72	1
R1-1	A01	9.81343	17.6	1
R1-1	A01	9.86317	17.91	1
R1-1	A01	9.91323	18	1
R1-1	A01	9.96336	18.08	1
R1-1	A01	10.0133	18.1	1
R1-1	A01	10.06325	18.2	1
R1-1	A01	10.1132	17.97	1
R1-1	A01	10.41257	24.08	2
R1-1	A01	10.45014	23.97	2
R1-1	A01	10.50014	24.31	2
R1-1	A01	10.54992	24.12	2
R1-1	A01	10.60014	24.37	2
R1-1	A01	10.65007	24.34	2
R1-1	A01	10.69996	24.31	2
R1-1	A01	10.74989	24.37	2
R1-1	A01	10.79998	24.35	2
R1-1	A01	10.84993	24.51	2
R1-1	A01	10.89988	24.66	2
R1-1	A01	10.95006	24.46	2
R1-1	A01	11.00001	24.78	2
R1-1	A01	11.05009	24.57	2
R1-1	A01	11.10007	24.69	2
R1-1	A01	11.14995	24.75	2
R1-1	A01	11.20009	24.43	2
R1-1	A01	11.25005	24.91	2
R1-1	A01	11.30007	24.57	2
R1-1	A01	11.35008	24.76	2
R1-1	A01	11.40004	24.69	2
R1-1	A01	11.45023	24.53	2
R1-1	A01	11.50012	24.91	2
R1-1	A01	11.55002	24.94	2
R1-1	A01	11.60009	24.95	2
R1-1	A01	11.65009	25.52	2
R1-1	A01	11.70015	25.08	2
R1-1	A01	11.75002	25.01	2
R1-1	A01	11.80017	25.67	2
R1-1	A01	11.85023	25.24	2
R1-1	A01	11.90015	25.9	2
R1-1	A01	11.95013	25.37	2
R1-1	A01	12.00011	24.83	2
R1-1	A01	12.05012	25.55	2
R1-1	A01	12.10022	25.64	2
R1-1	A01	12.15032	25.14	2
R1-1	A01	12.20025	25.5	2
R1-1	A01	12.25034	25.68	2
R1-1	A01	12.30021	25.62	2
R1-1	A01	12.35008	25.61	2
R1-1	A01	12.40032	26.06	2
R1-1	A01	12.45026	26.45	2
R1-1	A01	12.50045	26.18	2
R1-1	A01	12.55019	25.74	2
R1-1	A01	12.60022	26.63	2
R1-1	A01	12.65029	26.47	2
R1-1	A01	12.70027	26.22	2
R1-1	A01	12.75025	26.44	2
R1-1	A01	12.80033	26.1	2
R1-1	A01	12.8505	26.23	2
R1-1	A01	12.9004	26.48	2
R1-1	A01	12.95	26.38	2
R1-1	A01	13.00048	26.89	2
R1-1	A01	13.05041	26.45	2
R1-1	A01	13.10056	26.58	2
R1-1	A01	13.15026	26.9	2
R1-1	A01	13.20028	26.74	2
R1-1	A01	13.25054	26.9	2
R1-1	A01	13.30046	26.89	2
R1-1	A01	13.35072	27.09	2
R1-1	A01	13.40053	26.89	2
R1-1	A01	13.45056	26.92	2
R1-1	A01	13.5008	27.09	2
R1-1	A01	13.55058	27.65	2
R1-1	A01	13.60066	27.17	2
R1-1	A01	13.65058	27.95	2
R1-1	A01	13.70062	27.09	2
R1-1	A01	13.75063	27.28	2
R1-1	A01	13.80058	27.05	2
R1-1	A01	13.85054	27.25	2
R1-1	A01	13.90055	27.14	2
R1-1	A01	13.9505	27.47	2
R1-1	A01	14.0006	27.6	2
R1-1	A01	14.0505	27.53	2
R1-1	A01	14.10061	27.84	2
R1-1	A01	14.15056	27.47	2
R1-1	A01	14.20065	27.53	2
R1-1	A01	14.2508	27.69	2
R1-1	A01	14.30075	28.03	2
R1-1	A01	14.35052	28.14	2
R1-1	A01	14.40081	27.94	2
R1-1	A01	14.45074	27.95	2
R1-1	A01	14.50058	28.09	2
R1-1	A01	14.55075	28.68	2
R1-1	A01	14.60075	28	2
R1-1	A01	14.65086	28.35	2
R1-1	A01	14.70076	28.44	2
R1-1	A01	14.7508	29.08	2
R1-1	A01	14.80076	28.84	2
R1-1	A01	14.85094	28.87	2
R1-1	A01	14.90064	28.7	2
R1-1	A01	14.95079	28.46	2
R1-1	A01	15.00049	28.57	2
R1-1	A01	15.051	28.89	2
R1-1	A01	15.1009	29.05	2
R1-1	A01	15.15079	29.03	2
R1-1	A01	15.20075	29.21	2
R1-1	A01	15.25088	29.22	2
R1-1	A01	15.301	28.76	2
R1-1	A01	15.35087	29.69	2
R1-1	A01	15.40081	29.31	2
R1-1	A01	15.45079	29.6	2
R1-1	A01	15.501	29.46	2
R1-1	A01	15.55101	29.88	2
R1-1	A01	15.60104	29.84	2
R1-1	A01	15.65085	29.62	2
R1-1	A01	15.70094	28.74	2
R1-1	A01	15.75099	29.51	2
R1-1	A01	15.80108	30.1	2
R1-1	A01	15.85085	30.24	2
R1-1	A01	15.90084	28.9	2
R1-1	A01	15.95102	29.53	2
R1-1	A01	16.00117	30.23	2
R1-1	A01	16.05094	29.78	2
R1-1	A01	16.10109	30.01	2
R1-1	A01	16.15083	29.75	2
R1-1	A01	16.20119	29.94	2
R1-1	A01	16.25102	30.27	2
R1-1	A01	16.30103	30.07	2
R1-1	A01	16.35122	30.13	2
R1-1	A01	16.40109	29.65	2
R1-1	A01	16.45101	29.82	2
R1-1	A01	16.50106	29.81	2
R1-1	A01	16.55074	29.95	2
R1-1	A01	16.60115	29.73	2
R1-1	A01	16.65123	29.84	2
R1-1	A01	16.70113	30.3	2
R1-1	A01	16.75114	29.65	2
R1-1	A01	16.80109	30.1	2
R1-1	A01	16.85118	29.62	2
R1-1	A01	16.9012	30.39	2
R1-1	A01	16.9512	30.04	2
R1-1	A01	17.0012	30.05	2
R1-1	A01	17.05122	29.95	2
R1-1	A01	17.10121	29.49	2
R1-1	A01	17.15119	29.57	2
R1-1	A01	17.20133	29.66	2
R1-1	A01	17.2513	29.75	2
R1-1	A01	17.30134	30	2
R1-1	A01	17.35124	30.27	2
R1-1	A01	17.40122	30.23	2
R1-1	A01	17.45127	29.92	2
R1-1	A01	17.50142	30.62	2
R1-1	A01	17.55134	30.52	2
R1-1	A01	17.60126	29.65	2
R1-1	A01	17.65123	30.8	2
R1-1	A01	17.70137	30.07	2
R1-1	A01	17.75127	30.16	2
R1-1	A01	17.80133	30.36	2
R1-1	A01	17.85136	29.79	2
R1-1	A01	17.90135	30.35	2
R1-1	A01	17.95148	29.54	2
R1-1	A01	18.00113	30.27	2
R1-1	A01	18.05141	30.02	2
R1-1	A01	18.10162	30.01	2
R1-1	A01	18.15143	29.78	2
R1-1	A01	18.20152	30.02	2
R1-1	A01	18.25148	30.08	2
R1-1	A01	18.30147	29.76	2
R1-1	A01	18.35128	29.79	2
R1-1	A01	18.40172	29.49	2
R1-1	A01	18.45148	29.35	2
R1-1	A01	18.50147	29.82	2
R1-1	A01	18.55146	29.75	2
R1-1	A01	18.60139	29.59	2
R1-1	A01	18.65159	29.35	2
R1-1	A01	18.70157	29.79	2
R1-1	A01	18.75157	29.86	2
R1-1	A01	18.80155	30.04	2
R1-1	A01	18.85171	29.85	2
R1-1	A01	18.90168	30.02	2
R1-1	A01	18.95173	29.49	2
R1-1	A01	19.00172	29.38	2
R1-1	A01	19.05178	29.41	2
R1-1	A01	19.10166	29.57	2
R1-1	A01	19.1517	29.62	2
R1-1	A01	19.20161	29.38	2
R1-1	A01	19.2518	29.46	2
R1-1	A01	19.30173	29.25	2
R1-1	A01	19.35176	30.07	2
R1-1	A01	19.40148	29.34	2
R1-1	A01	19.45178	29.28	2
R1-1	A01	19.50178	29.24	2
R1-1	A01	19.5517	30.17	2
R1-1	A01	19.60195	29.59	2
R1-1	A01	19.65184	29.5	2
R1-1	A01	19.70172	29.51	2
R1-1	A01	19.75143	29.28	2
R1-1	A01	19.80169	29.5	2
R1-1	A01	19.85171	29.28	2
R1-1	A01	19.90163	29.86	2
R1-1	A01	19.95191	29.27	2
R1-1	A01	20.00184	29.41	2
R1-1	A01	20.05177	29.24	2
R1-1	A01	20.10193	29.46	2
R1-1	A01	20.15186	29.57	2
R1-1	A01	20.20184	29.32	2
R1-1	A01	20.25185	29.38	2
R1-1	A01	20.30177	29.92	2
R1-1	A01	20.35185	29	2
R1-1	A01	20.40195	29.16	2
R1-1	A01	20.45188	29.15	2
R1-1	A01	20.50205	29.24	2
R1-1	A01	20.55182	29.7	2
R1-1	A01	20.60197	29.31	2
R1-1	A01	20.65209	28.96	2
R1-1	A01	20.70177	29.43	2
R1-1	A01	20.75205	29.62	2
R1-1	A01	20.802	29.19	2
R1-1	A01	20.85207	29.15	2
R1-1	A01	20.90213	29.05	2
R1-1	A01	20.9519	29.56	2
R1-1	A01	21.00207	29.63	2
R1-1	A01	21.05204	28.9	2
R1-1	A01	21.10203	29.15	2
R1-1	A01	21.15212	29.19	2
R1-1	A01	21.202	29.47	2
R1-1	A01	21.25218	28.54	2
R1-1	A01	21.30196	29.16	2
R1-1	A01	21.35179	29.28	2
R1-1	A01	21.40201	28.64	2
R1-1	A01	21.45224	28.93	2
R1-1	A01	21.50185	28.6	2
R1-1	A01	21.55213	28.8	2
R1-1	A01	21.60222	29.24	2
R1-1	A01	21.65224	28.93	2
R1-1	A01	21.70229	29	2
R1-1	A01	21.75226	29.25	2
R1-1	A01	21.80235	29.15	2
R1-1	A01	21.85225	29.21	2
R1-1	A01	21.90222	28.99	2
R1-1	A01	21.95228	29.3	2
R1-1	A01	22.00229	29.31	2
R1-1	A01	22.05238	28.79	2
R1-1	A01	22.10229	28.68	2
R1-1	A01	22.15189	29.53	2
R1-1	A01	22.20223	28.42	2
R1-1	A01	22.25219	28.71	2
R1-1	A01	22.30232	28.81	2
R1-1	A01	22.35248	28.79	2
R1-1	A01	22.4022	28.46	2
R1-1	A01	22.45227	28.87	2
R1-1	A01	22.50194	28.13	2
R1-1	A01	22.55241	29.12	2
R1-1	A01	22.60251	29.05	2
R1-1	A01	22.65213	29.4	2
R1-1	A01	22.70232	28.23	2
R1-1	A01	22.75243	28.83	2
R1-1	A01	22.80243	29.05	2
R1-1	A01	22.85253	28.8	2
R1-1	A01	22.90238	28.96	2
R1-1	A01	22.9523	29.03	2
R1-1	A01	23.00243	29.12	2
R1-1	A01	23.05234	29.18	2
R1-1	A01	23.10257	29.05	2
R1-1	A01	23.15243	28.84	2
R1-1	A01	23.20245	28.64	2
R1-1	A01	23.25251	28.58	2
R1-1	A01	23.30241	28.92	2
R1-1	A01	23.35243	28.55	2
R1-1	A01	23.40263	28.83	2
R1-1	A01	23.45252	28.38	2
R1-1	A01	23.50249	28.58	2
R1-1	A01	23.55256	29.18	2
R1-1	A01	23.60276	28.57	2
R1-1	A01	23.65262	28.73	2
R1-1	A01	23.70262	28.49	2
R1-1	A01	23.75274	29.35	2
R1-1	A01	23.80275	28.62	2
R1-1	A01	23.85262	28.35	2
R1-1	A01	23.90275	28.93	2
R1-1	A01	23.95274	28.61	2
R1-1	A01	24.00257	29.32	2
R1-1	A01	24.05263	28.33	2
R1-1	A01	24.10272	28.79	2
R1-1	A01	24.15279	29.44	2
R1-1	A01	24.20256	28.68	2
R1-1	A01	24.25275	28.64	2
R1-1	A01	24.30269	27.72	2
R1-1	A01	24.35291	28.6	2
R1-1	A01	24.40275	28.3	2
R1-1	A01	24.45284	28.79	2
R1-1	A01	24.50272	28.74	2
R1-1	A01	24.5528	27.69	2
R1-1	A01	24.60281	28.48	2
R1-1	A01	24.65283	29.25	2
R1-1	A01	24.70287	28.41	2
R1-1	A01	24.75302	28.36	2
R1-1	A01	24.80296	29.15	2
R1-1	A01	24.85259	28.38	2
R1-1	A01	24.90277	28.38	2
R1-1	A01	24.95266	28.28	2
R1-1	A01	25.00266	28.38	2
R1-1	A01	25.05276	28.8	2
R1-1	A01	25.10277	28.26	2
R1-1	A01	25.15281	29.11	2
R1-1	A01	25.20282	28.79	2
R1-1	A01	25.25285	28.65	2
R1-1	A01	25.30297	29.16	2
R1-1	A01	25.35311	28.32	2
R1-1	A01	25.40276	28.46	2
R1-1	A01	25.45288	28.2	2
R1-1	A01	25.50285	28.71	2
R1-1	A01	25.55299	28.74	2
R1-1	A01	25.60294	28.8	2
R1-1	A01	25.65299	28.42	2
R1-1	A01	25.70308	28.87	2
R1-1	A01	25.75293	29.18	2
R1-1	A01	25.80307	28.79	2
R1-1	A01	25.85294	28.83	2
R1-1	A01	25.90299	28.86	2
R1-1	A01	25.95304	28.48	2
R1-1	A01	26.00312	28.81	2
R1-1	A01	26.05305	28.6	2
R1-1	A01	26.10318	28.83	2
R1-1	A01	26.15312	28.03	2
R1-1	A01	26.20316	28.76	2
R1-1	A01	26.25322	28.83	2
R1-1	A01	26.30324	28.73	2
R1-1	A01	26.35335	28.62	2
R1-1	A01	26.40306	28.38	2
R1-1	A01	26.45307	28.77	2
R1-1	A01	26.50316	28.7	2
R1-1	A01	26.55301	28.55	2
R1-1	A01	26.60305	30.26	2
R1-1	A01	26.65317	29.14	2
R1-1	A01	26.70309	29.06	2
R1-1	A01	26.75333	28.51	2
R1-1	A01	26.80314	28.8	2
R1-1	A01	26.85317	28.22	2
R1-1	A01	26.90326	28.3	2
R1-1	A01	26.9534	28.76	2
R1-1	A01	27.00311	28.32	2
R1-1	A01	27.05317	28.8	2
R1-1	A01	27.1034	28.6	2
R1-1	A01	27.15326	28.61	2
R1-1	A01	27.20339	28.71	2
R1-1	A01	27.25316	29.47	2
R1-1	A01	27.30331	29.3	2
R1-1	A01	27.35331	29.19	2
R1-1	A01	27.40334	28.62	2
R1-1	A01	27.45331	28.8	2
R1-1	A01	27.50341	28.41	2
R1-1	A01	27.55335	28.73	2
R1-1	A01	27.60306	28.09	2
R1-1	A01	27.65354	29.02	2
R1-1	A01	27.7036	29.14	2
R1-1	A01	27.75348	29.59	2
R1-1	A01	27.8034	28.79	2
R1-1	A01	27.85333	28.92	2
R1-1	A01	27.90358	28.19	2
R1-1	A01	27.95334	28.64	2
R1-1	A01	28.00344	29.02	2
R1-1	A01	28.05358	28.95	2
R1-1	A01	28.10357	28.76	2
R1-1	A01	28.15358	29.44	2
R1-1	A01	28.20336	29.32	2
R1-1	A01	28.25352	29.11	2
R1-1	A01	28.30329	28.96	2
R1-1	A01	28.35346	29.37	2
R1-1	A01	28.40378	29.27	2
R1-1	A01	28.45351	29.19	2
R1-1	A01	28.50369	28.9	2
R1-1	A01	28.55354	28.79	2
R1-1	A01	28.60365	29.51	2
R1-1	A01	28.65372	29.08	2
R1-1	A01	28.70352	28.8	2
R1-1	A01	28.75336	28.29	2
R1-1	A01	28.80355	28.81	2
R1-1	A01	28.85366	29.25	2
R1-1	A01	28.90366	29.82	2
R1-1	A01	28.95377	29.49	2
R1-1	A01	29.0036	29.72	2
R1-1	A01	29.05373	29.51	2
R1-1	A01	29.10369	28.95	2
R1-1	A01	29.15363	29.38	2
R1-1	A01	29.20368	29.21	2
R1-1	A01	29.25385	29.08	2
R1-1	A01	29.30376	28.81	2
R1-1	A01	29.35374	29.19	2
R1-1	A01	29.40373	29.3	2
R1-1	A01	29.45357	28.25	2
R1-1	A01	29.50392	29.08	2
R1-1	A01	29.55365	29.22	2
R1-1	A01	29.60388	29.89	2
R1-1	A01	29.65372	29.22	2
R1-1	A01	29.70381	29.09	2
R1-1	A01	29.75382	29.19	2
R1-1	A01	29.80385	29.65	2
R1-1	A01	29.85398	29.59	2
R1-1	A01	29.90395	29.16	2
R1-1	A01	29.95387	29.49	2
R1-1	A01	30.00399	29.72	2
R1-1	A01	30.05402	29.12	2
R1-1	A01	30.10405	29.11	2
R1-1	A01	30.15376	28.95	2
R1-1	A01	30.20391	29.08	2
R1-1	A01	30.25386	28.87	2
R1-1	A01	30.30406	29.67	2
R1-1	A01	30.35391	29.12	2
R1-1	A01	30.40403	29.15	2
R1-1	A01	30.45393	28.9	2
R1-1	A01	30.50385	28.48	2
R1-1	A01	30.55381	28.93	2
R1-1	A01	30.60393	28.6	2
R1-1	A01	30.65391	29.11	2
R1-1	A01	30.70391	29.47	2
R1-1	A01	30.754	29	2
R1-1	A01	30.80418	29.78	2
R1-1	A01	30.85408	28.76	2
R1-1	A01	30.90422	28.64	2
R1-1	A01	30.95392	28.79	2
R1-1	A01	31.00405	28.76	2
R1-1	A01	31.05413	29.54	2
R1-1	A01	31.10399	29.35	2
R1-1	A01	31.1541	29.37	2
R1-1	A01	31.20406	29.16	2
R1-1	A01	31.25402	29.85	2
R1-1	A01	31.30421	30.18	2
R1-1	A01	31.35368	28.44	2
R1-1	A01	31.4042	29.5	2
R1-1	A01	31.45418	29.08	2
R1-1	A01	31.50408	29.47	2
R1-1	A01	31.55408	29.94	2
R1-1	A01	31.60408	28.89	2
R1-1	A01	31.65412	29.28	2
R1-1	A01	31.70431	29.38	2
R1-1	A01	31.75427	29.03	2
R1-1	A01	31.80415	29.08	2
R1-1	A01	31.85427	28.95	2
R1-1	A01	31.90424	29.19	2
R1-1	A01	31.95421	29.16	2
R1-1	A01	32.00424	29.76	2
R1-1	A01	32.05428	28.86	2
R1-1	A01	32.10441	29.25	2
R1-1	A01	32.15436	29.21	2
R1-1	A01	32.20433	29.02	2
R1-1	A01	32.25444	29.85	2
R1-1	A01	32.30426	29.24	2
R1-1	A01	32.35411	29.78	2
R1-1	A01	32.40439	29.73	2
R1-1	A01	32.45449	29.51	2
R1-1	A01	32.50446	29.41	2
R1-1	A01	32.55431	29.32	2
R1-1	A01	32.60416	29.05	2
R1-1	A01	32.65413	29.82	2
R1-1	A01	32.70426	29.54	2
R1-1	A01	32.75454	30.17	2
R1-1	A01	32.80416	29.31	2
R1-1	A01	32.85435	29.65	2
R1-1	A01	32.90447	29.59	2
R1-1	A01	32.95447	29.02	2
R1-1	A01	33.0045	29.51	2
R1-1	A01	33.05423	29.22	2
R1-1	A01	33.10438	29.35	2
R1-1	A01	33.15443	30.27	2
R1-1	A01	33.20442	29.15	2
R1-1	A01	33.2544	29.11	2
R1-1	A01	33.30447	30.75	2
R1-1	A01	33.35445	29.57	2
R1-1	A01	33.40452	29.11	2
R1-1	A01	33.45457	29.08	2
R1-1	A01	33.50461	29.89	2
R1-1	A01	33.55463	30.72	2
R1-1	A01	33.60458	29.46	2
R1-1	A01	33.65462	29.37	2
R1-1	A01	33.70455	29.37	2
R1-1	A01	33.75469	29.79	2
R1-1	A01	33.80454	30.37	2
R1-1	A01	33.85464	29.7	2
R1-1	A01	33.90474	29.75	2
R1-1	A01	33.95469	29.73	2
R1-1	A01	34.0048	29.51	2
R1-1	A01	34.0549	29.57	2
R1-1	A01	34.10498	30.23	2
R1-1	A01	34.15462	29.78	2
R1-1	A01	34.20477	30.16	2
R1-1	A01	34.25455	29.53	2
R1-1	A01	34.30473	30.02	2
R1-1	A01	34.35471	29.56	2
R1-1	A01	34.40572	29.86	2
R1-1	A01	34.4544	29.82	2
R1-1	A01	34.50487	30.52	2
R1-1	A01	34.55482	30.08	2
R1-1	A01	34.60475	29.69	2
R1-1	A01	34.65491	29.82	2
R1-1	A01	34.70465	29.69	2
R1-1	A01	34.75494	29.78	2
R1-1	A01	34.80484	30.43	2
R1-1	A01	34.85502	30.27	2
R1-1	A01	34.90482	30.02	2
R1-1	A01	34.9548	30.24	2
R1-1	A01	35.00468	30.04	2
R1-1	A01	35.05478	30.07	2
R1-1	A01	35.10468	30.36	2
R1-1	A01	35.15479	30.58	2
R1-1	A01	35.205	30.48	2
R1-1	A01	35.25496	30.62	2
R1-1	A01	35.30484	30.74	2
R1-1	A01	35.35485	30.7	2
R1-1	A01	35.40504	30.39	2
R1-1	A01	35.45478	30.46	2
R1-1	A01	35.50504	30.59	2
R1-1	A01	35.55502	30.77	2
R1-1	A01	35.60483	30.02	2
R1-1	A01	35.65494	31.03	2
R1-1	A01	35.70489	30.68	2
R1-1	A01	35.75496	30.74	2
R1-1	A01	35.805	30.3	2
R1-1	A01	35.855	30.4	2
R1-1	A01	35.90496	30.46	2
R1-1	A01	35.95515	30.21	2
R1-1	A01	36.00496	31.38	2
R1-1	A01	36.05489	30.86	2
R1-1	A01	36.10513	30.68	2
R1-1	A01	36.15507	30.53	2
R1-1	A01	36.20506	31.83	2
R1-1	A01	36.25516	30.62	2
R1-1	A01	36.30515	30.4	2
R1-1	A01	36.35494	31.34	2
R1-1	A01	36.40525	31.12	2
R1-1	A01	36.45524	31.31	2
R1-1	A01	36.50515	30.87	2
R1-1	A01	36.55508	31.13	2
R1-1	A01	36.6051	31.91	2
R1-1	A01	36.65505	31.31	2
R1-1	A01	36.70502	31.32	2
R1-1	A01	36.75521	32.49	2
R1-1	A01	36.80514	32.26	2
R1-1	A01	36.85501	33.1	2
R1-1	A01	36.90533	32.01	2
R1-1	A01	36.95516	32.31	2
R1-1	A01	37.00501	33.47	2
R1-1	A01	37.05517	31.86	2
R1-1	A01	37.10542	32.07	2
R1-1	A01	37.15518	31.93	2
R1-1	A01	37.20525	32.49	2
R1-1	A01	37.2554	32.72	2
R1-1	A01	37.30538	32.26	2
R1-1	A01	37.35529	32.5	2
R1-1	A01	37.40517	33.19	2
R1-1	A01	37.45538	32.98	2
R1-1	A01	37.50532	32.3	2
R1-1	A01	37.55534	32.49	2
R1-1	A01	37.60526	32.15	2
R1-1	A01	37.65546	32.68	2
R1-1	A01	37.70565	33.03	2
R1-1	A01	37.75537	31.98	2
R1-1	A01	37.80546	32.84	2
R1-1	A01	37.85536	33.17	2
R1-1	A01	37.90538	33.32	2
R1-1	A01	37.95559	33.67	2
R1-1	A01	38.00549	33.41	2
R1-1	A01	38.05558	33.63	2
R1-1	A01	38.10537	33.2	2
R1-1	A01	38.15552	33.68	2
R1-1	A01	38.20549	33.82	2
R1-1	A01	38.25523	33.22	2
R1-1	A01	38.30534	33.39	2
R1-1	A01	38.3554	33.65	2
R1-1	A01	38.40543	34.19	2
R1-1	A01	38.45544	33.77	2
R1-1	A01	38.50529	34.66	2
R1-1	A01	38.55566	34.56	2
R1-1	A01	38.60554	34.41	2
R1-1	A01	38.65556	33.45	2
R1-1	A01	38.7056	34.14	2
R1-1	A01	38.75562	35.64	2
R1-1	A01	38.80563	34.09	2
R1-1	A01	38.85561	34.49	2
R1-1	A01	38.90565	34.17	2
R1-1	A01	38.95572	33.64	2
R1-1	A01	39.00581	34.03	2
R1-1	A01	39.05562	35	2
R1-1	A01	39.10564	34.7	2
R1-1	A01	39.15565	34.97	2
R1-1	A01	39.20564	35.58	2
R1-1	A01	39.25563	34.57	2
R1-1	A01	39.30566	35	2
R1-1	A01	39.35567	35.91	2
R1-1	A01	39.4057	36.48	2
R1-1	A01	39.4558	37.04	2
R1-1	A01	39.50583	37.47	2
R1-1	A01	39.55595	38.5	2
R1-1	A01	39.60576	38.19	2
R1-1	A01	39.65582	37.8	2
R1-1	A01	39.70572	36.22	2
R1-1	A01	39.75576	37.84	2
R1-1	A01	39.80578	37.64	2
R1-1	A01	39.85556	37.05	2
R1-1	A01	39.90577	36.26	2
R1-1	A01	39.95578	37.18	2
R1-1	A01	40.00568	37.34	2
R1-1	A01	40.05589	37.72	2
R1-1	A01	40.10582	38.36	2
R1-1	A01	40.15581	37.94	2
R1-1	A01	40.20563	38.28	2
R1-1	A01	40.25586	38.32	2
R1-1	A01	40.30585	40.59	2
R1-1	A01	40.3559	40.39	2
R1-1	A01	40.40569	39.59	2
R1-1	A01	40.45604	43.74	2
R1-1	A01	40.50594	43.42	2
R1-1	A01	40.55585	43.2	2
R1-1	A01	40.60601	43.04	2
R1-1	A01	40.65601	44.01	2
R1-1	A01	40.70595	44.31	2
R1-1	A01	40.75592	45.36	2
R1-1	A01	40.80614	45.13	2
R1-1	A01	40.85604	45.35	2
R1-1	A01	40.90574	46.16	2
R1-1	A01	40.95606	48.19	2
R1-1	A01	41.00615	47.86	2
R1-1	A01	41.05604	48.93	2
R1-1	A01	41.10611	50.09	2
R1-1	A01	41.15586	49.81	2
R1-1	A01	41.20596	49.44	2
R1-1	A01	41.25587	49.9	2
R1-1	A01	41.30613	49.6	2
R1-1	A01	41.35574	50.81	2
R1-1	A01	41.40622	50.57	2
R1-1	A01	41.45612	51.33	2
R1-1	A01	41.50579	52.16	2
R1-1	A01	41.55617	52.83	2
R1-1	A01	41.60635	51.75	2
R1-1	A01	41.65628	53.44	2
R1-1	A01	41.70601	52.37	2
R1-1	A01	41.75607	52.65	2
R1-1	A01	41.80627	52.86	2
R1-1	A01	41.85633	53.93	2
R1-1	A01	41.90624	53.51	2
R1-1	A01	41.95627	54.01	2
R1-1	A01	42.00589	54.26	2
R1-1	A01	42.05622	54.91	2
R1-1	A01	42.10645	56.34	2
R1-1	A01	42.1563	56.95	2
R1-1	A01	42.2063	56.68	2
R1-1	A01	42.25624	56.47	2
R1-1	A01	42.30642	56.92	2
R1-1	A01	42.35629	57.74	2
R1-1	A01	42.40634	58.25	2
R1-1	A01	42.45635	57.93	2
R1-1	A01	42.5063	58.73	2
R1-1	A01	42.55632	59.21	2
R1-1	A01	42.60622	60.67	2
R1-1	A01	42.65639	60.36	2
R1-1	A01	42.70637	60.34	2
R1-1	A01	42.75647	61.14	2
R1-1	A01	42.80634	61.79	2
R1-1	A01	42.85637	61.12	2
R1-1	A01	42.90637	61.75	2
R1-1	A01	42.95636	62.11	2
R1-1	A01	43.00628	62.52	2
R1-1	A01	43.05658	62.62	2
R1-1	A01	43.10666	63.31	2
R1-1	A01	43.15638	64.01	2
R1-1	A01	43.20646	64.43	2
R1-1	A01	43.25646	63.92	2
R1-1	A01	43.30647	65.06	2
R1-1	A01	43.35648	65.69	2
R1-1	A01	43.40634	66.59	2
R1-1	A01	43.45652	66.97	2
R1-1	A01	43.50661	68.03	2
R1-1	A01	43.5565	67.84	2
R1-1	A01	43.60667	67.55	2
R1-1	A01	43.65656	67.74	2
R1-1	A01	43.70665	67.57	2
R1-1	A01	43.75659	68.76	2
R1-1	A01	43.8066	69.05	2
R1-1	A01	43.85681	69.48	2
R1-1	A01	43.90649	69.43	2
R1-1	A01	43.95667	68.08	2
R1-1	A01	44.00659	68.35	2
R1-1	A01	44.05674	69.56	2
R1-1	A01	44.10658	68.53	2
R1-1	A01	44.15676	68.91	2
R1-1	A01	44.20662	69.51	2
R1-1	A01	44.25661	71.15	2
R1-1	A01	44.30679	72.39	2
R1-1	A01	44.35664	72.54	2
R1-1	A01	44.40691	72.29	2
R1-1	A01	44.45668	72.25	2
R1-1	A01	44.50668	72.7	2
R1-1	A01	44.55645	72.41	2
R1-1	A01	44.60675	72.73	2
R1-1	A01	44.65689	72.63	2
R1-1	A01	44.70684	72.49	2
R1-1	A01	44.75679	72.7	2
R1-1	A01	44.80686	72.86	2
R1-1	A01	44.85668	71.9	2
R1-1	A01	44.90673	72.63	2
R1-1	A01	44.95683	73.27	2
R1-1	A01	45.00705	73.66	2
R1-1	A01	45.05692	74.75	2
R1-1	A01	45.10684	74.89	2
R1-1	A01	45.15683	75.91	2
R1-1	A01	45.20695	75.4	2
R1-1	A01	45.25687	75.53	2
R1-1	A01	45.30704	76.71	2
R1-1	A01	45.35703	76.26	2
R1-1	A01	45.40686	76.84	2
R1-1	A01	45.45688	76.69	2
R1-1	A01	45.50685	76.62	2
R1-1	A01	45.55686	77.1	2
R1-1	A01	45.6069	77.2	2
R1-1	A01	45.65697	77.57	2
R1-1	A01	45.70692	77.9	2
R1-1	A01	45.75705	78.37	2
R1-1	A01	45.80718	78.28	2
R1-1	A01	45.85676	78.4	2
R1-1	A01	45.90695	78.79	2
R1-1	A01	45.95704	78.49	2
R1-1	A01	46.00696	78.54	2
R1-1	A01	46.05706	78.76	2
R1-1	A01	46.10717	78.24	2
R1-1	A01	46.15714	78.98	2
R1-1	A01	46.20721	78.65	2
R1-1	A01	46.25689	79.13	2
R1-1	A01	46.3073	79.51	2
R1-1	A01	46.357	79.77	2
R1-1	A01	46.40703	79.58	2
R1-1	A01	46.45713	80.53	2
R1-1	A01	46.50717	80.69	2
R1-1	A01	46.55714	81.59	2
R1-1	A01	46.60705	82.34	2
R1-1	A01	46.65729	82.48	2
R1-1	A01	46.70703	82.42	2
R1-1	A01	46.75715	82.1	2
R1-1	A01	46.80733	82.28	2
R1-1	A01	46.8573	82.63	2
R1-1	A01	46.90727	82.34	2
R1-1	A01	46.9573	82.55	2
R1-1	A01	47.00734	82.74	2
R1-1	A01	47.05707	82.86	2
R1-1	A01	47.10733	84.65	2
R1-1	A01	47.15732	84.14	2
R1-1	A01	47.2071	84.43	2
R1-1	A01	47.25744	84.51	2
R1-1	A01	47.3072	84.64	2
R1-1	A01	47.35738	84.87	2
R1-1	A01	47.4071	85.53	2
R1-1	A01	47.4573	85.46	2
R1-1	A01	47.50741	86.23	2
R1-1	A01	47.55741	86.02	2
R1-1	A01	47.60733	86.14	2
R1-1	A01	47.65729	86.58	2
R1-1	A01	47.70753	86.48	2
R1-1	A01	47.75756	86.26	2
R1-1	A01	47.80765	86.27	2
R1-1	A01	47.85727	86.33	2
R1-1	A01	47.90749	86.8	2
R1-1	A01	47.95728	86.29	2
R1-1	A01	48.0075	87.15	2
R1-1	A01	48.05751	88.27	2
R1-1	A01	48.10737	88.21	2
R1-1	A01	48.15733	88.36	2
R1-1	A01	48.20749	88.93	2
R1-1	A01	48.25758	89.25	2
R1-1	A01	48.30739	89.57	2
R1-1	A01	48.35742	89.7	2
R1-1	A01	48.40749	89.98	2
R1-1	A01	48.45751	89.89	2
R1-1	A01	48.50758	89.79	2
R1-1	A01	48.5577	89.79	2
R1-1	A01	48.6075	90.11	2
R1-1	A01	48.65751	90.11	2
R1-1	A01	48.70777	90.16	2
R1-1	A01	48.75748	90.19	2
R1-1	A01	48.80744	90.59	2
R1-1	A01	48.8577	90.6	2
R1-1	A01	48.90777	90.79	2
R1-1	A01	48.95762	90.81	2
R1-1	A01	49.00763	90.69	2
R1-1	A01	49.05745	90.97	2
R1-1	A01	49.10774	90.89	2
R1-1	D01	0.02939	14.92	1
R1-1	D01	0.07942	14.92	1
R1-1	D01	0.12951	14.86	1
R1-1	D01	0.18038	14.92	1
R1-1	D01	0.22977	14.8	1
R1-1	D01	0.27977	15.1	1
R1-1	D01	0.32989	14.89	1
R1-1	D01	0.37955	14.91	1
R1-1	D01	0.4294	14.91	1
R1-1	D01	0.47935	14.94	1
R1-1	D01	0.52963	14.95	1
R1-1	D01	0.57979	14.95	1
R1-1	D01	0.62979	14.77	1
R1-1	D01	0.68022	15.14	1
R1-1	D01	0.7296	15.41	1
R1-1	D01	0.77963	14.91	1
R1-1	D01	0.8297	15.07	1
R1-1	D01	0.87998	15.06	1
R1-1	D01	0.92988	15.07	1
R1-1	D01	0.97992	15.07	1
R1-1	D01	1.02965	15.01	1
R1-1	D01	1.07969	15.17	1
R1-1	D01	1.12963	15.13	1
R1-1	D01	1.17972	15.06	1
R1-1	D01	1.2296	15	1
R1-1	D01	1.27978	15.06	1
R1-1	D01	1.32988	15.26	1
R1-1	D01	1.3798	15.06	1
R1-1	D01	1.43003	15.01	1
R1-1	D01	1.47988	15.13	1
R1-1	D01	1.52998	15.07	1
R1-1	D01	1.57992	15.28	1
R1-1	D01	1.6302	15.32	1
R1-1	D01	1.68004	15.04	1
R1-1	D01	1.7303	14.98	1
R1-1	D01	1.78026	14.95	1
R1-1	D01	1.82997	14.94	1
R1-1	D01	1.88026	15.22	1
R1-1	D01	1.9302	15.22	1
R1-1	D01	1.97965	14.68	1
R1-1	D01	2.0301	14.98	1
R1-1	D01	2.08002	15.01	1
R1-1	D01	2.13004	15.22	1
R1-1	D01	2.17986	15.04	1
R1-1	D01	2.23	14.95	1
R1-1	D01	2.28042	15.04	1
R1-1	D01	2.33032	15.08	1
R1-1	D01	2.38005	15.17	1
R1-1	D01	2.43026	15.03	1
R1-1	D01	2.48014	15.28	1
R1-1	D01	2.53014	15.01	1
R1-1	D01	2.58	15.16	1
R1-1	D01	2.63018	15.25	1
R1-1	D01	2.68	14.94	1
R1-1	D01	2.73066	15.08	1
R1-1	D01	2.77994	14.83	1
R1-1	D01	2.83051	14.8	1
R1-1	D01	2.88036	15.14	1
R1-1	D01	2.93052	14.89	1
R1-1	D01	2.98011	15.13	1
R1-1	D01	3.03025	15.13	1
R1-1	D01	3.08035	14.82	1
R1-1	D01	3.13023	15.07	1
R1-1	D01	3.1804	15.17	1
R1-1	D01	3.23024	15.01	1
R1-1	D01	3.28025	14.91	1
R1-1	D01	3.33006	15.26	1
R1-1	D01	3.38081	14.91	1
R1-1	D01	3.43032	14.82	1
R1-1	D01	3.48058	15.06	1
R1-1	D01	3.5303	15.03	1
R1-1	D01	3.58022	14.92	1
R1-1	D01	3.63049	15.07	1
R1-1	D01	3.68057	15.06	1
R1-1	D01	3.73024	14.95	1
R1-1	D01	3.78056	15.07	1
R1-1	D01	3.83046	15.01	1
R1-1	D01	3.88046	15.16	1
R1-1	D01	3.9302	15.1	1
R1-1	D01	3.98054	15.01	1
R1-1	D01	4.03033	15.1	1
R1-1	D01	4.08015	14.85	1
R1-1	D01	4.13046	15.06	1
R1-1	D01	4.18027	15.13	1
R1-1	D01	4.23055	14.86	1
R1-1	D01	4.28066	15.13	1
R1-1	D01	4.33054	15.14	1
R1-1	D01	4.38042	14.97	1
R1-1	D01	4.43078	15.32	1
R1-1	D01	4.48033	15.07	1
R1-1	D01	4.53116	15.08	1
R1-1	D01	4.58039	14.97	1
R1-1	D01	4.6304	15.14	1
R1-1	D01	4.6806	14.86	1
R1-1	D01	4.73037	15.1	1
R1-1	D01	4.78065	15.14	1
R1-1	D01	4.83038	15.38	1
R1-1	D01	4.88051	15.35	1
R1-1	D01	4.93042	15.07	1
R1-1	D01	4.98056	15.19	1
R1-1	D01	5.03053	15.37	1
R1-1	D01	5.08056	15.37	1
R1-1	D01	5.13074	14.98	1
R1-1	D01	5.18084	15.19	1
R1-1	D01	5.23053	15.26	1
R1-1	D01	5.28096	15.17	1
R1-1	D01	5.3307	15.16	1
R1-1	D01	5.38073	15.29	1
R1-1	D01	5.43053	15.32	1
R1-1	D01	5.48065	15.14	1
R1-1	D01	5.53072	15.06	1
R1-1	D01	5.58089	15.5	1
R1-1	D01	5.63077	15.26	1
R1-1	D01	5.68065	15.56	1
R1-1	D01	5.73087	15.03	1
R1-1	D01	5.78099	15.41	1
R1-1	D01	5.83101	15.16	1
R1-1	D01	5.88047	15.31	1
R1-1	D01	5.93077	15.11	1
R1-1	D01	5.98069	15.41	1
R1-1	D01	6.03065	15.1	1
R1-1	D01	6.08083	15.19	1
R1-1	D01	6.13068	15.26	1
R1-1	D01	6.18027	15.28	1
R1-1	D01	6.23111	15.35	1
R1-1	D01	6.28108	15.31	1
R1-1	D01	6.3308	15.17	1
R1-1	D01	6.38077	15.44	1
R1-1	D01	6.43098	15.2	1
R1-1	D01	6.48127	15.35	1
R1-1	D01	6.53078	15.34	1
R1-1	D01	6.58063	15.31	1
R1-1	D01	6.63172	15.25	1
R1-1	D01	6.6808	15.2	1
R1-1	D01	6.73097	15.31	1
R1-1	D01	6.78123	15.47	1
R1-1	D01	6.83217	15.19	1
R1-1	D01	6.88151	15.5	1
R1-1	D01	6.9311	15.31	1
R1-1	D01	6.98092	15.38	1
R1-1	D01	7.03074	15.4	1
R1-1	D01	7.08084	15.52	1
R1-1	D01	7.13083	15.37	1
R1-1	D01	7.18112	15.59	1
R1-1	D01	7.23112	15.32	1
R1-1	D01	7.28115	15.55	1
R1-1	D01	7.33102	15.52	1
R1-1	D01	7.38112	15.66	1
R1-1	D01	7.43103	15.43	1
R1-1	D01	7.48132	15.75	1
R1-1	D01	7.53087	15.41	1
R1-1	D01	7.58149	15.35	1
R1-1	D01	7.631	15.41	1
R1-1	D01	7.6815	15.43	1
R1-1	D01	7.73258	15.44	1
R1-1	D01	7.78098	15.41	1
R1-1	D01	7.83113	15.52	1
R1-1	D01	7.88198	15.8	1
R1-1	D01	7.93146	15.5	1
R1-1	D01	7.98118	15.66	1
R1-1	D01	8.03123	15.62	1
R1-1	D01	8.08113	15.69	1
R1-1	D01	8.13115	15.5	1
R1-1	D01	8.18126	15.66	1
R1-1	D01	8.23135	15.55	1
R1-1	D01	8.28163	15.69	1
R1-1	D01	8.3315	15.8	1
R1-1	D01	8.38121	15.59	1
R1-1	D01	8.43145	15.69	1
R1-1	D01	8.48172	15.63	1
R1-1	D01	8.53146	15.74	1
R1-1	D01	8.58143	15.78	1
R1-1	D01	8.63123	15.59	1
R1-1	D01	8.68123	15.6	1
R1-1	D01	8.73132	15.81	1
R1-1	D01	8.78139	15.86	1
R1-1	D01	8.83224	15.72	1
R1-1	D01	8.88119	15.95	1
R1-1	D01	8.9311	15.92	1
R1-1	D01	8.98162	15.9	1
R1-1	D01	9.03136	15.84	1
R1-1	D01	9.08186	15.99	1
R1-1	D01	9.13134	16.14	1
R1-1	D01	9.18146	15.98	1
R1-1	D01	9.23137	16.01	1
R1-1	D01	9.28141	16.07	1
R1-1	D01	9.33161	16.23	1
R1-1	D01	9.38129	16.1	1
R1-1	D01	9.43167	15.98	1
R1-1	D01	9.48144	16.14	1
R1-1	D01	9.53142	16.01	1
R1-1	D01	9.58119	16.05	1
R1-1	D01	9.63147	15.95	1
R1-1	D01	9.68158	16.2	1
R1-1	D01	9.73144	16.27	1
R1-1	D01	9.78165	16.53	1
R1-1	D01	9.83177	16.18	1
R1-1	D01	9.88168	16.29	1
R1-1	D01	9.93165	16.44	1
R1-1	D01	9.98157	16.51	1
R1-1	D01	10.03152	16.29	1
R1-1	D01	10.08173	16.29	1
R1-1	D01	10.13168	16.33	1
R1-1	D01	10.43065	17.7	2
R1-1	D01	10.46956	17.64	2
R1-1	D01	10.51869	17.67	2
R1-1	D01	10.56808	17.91	2
R1-1	D01	10.61932	17.86	2
R1-1	D01	10.66883	17.7	2
R1-1	D01	10.71814	17.77	2
R1-1	D01	10.76819	17.69	2
R1-1	D01	10.81817	17.64	2
R1-1	D01	10.86809	17.71	2
R1-1	D01	10.91815	17.85	2
R1-1	D01	10.96819	17.71	2
R1-1	D01	11.01827	17.8	2
R1-1	D01	11.06864	17.64	2
R1-1	D01	11.1183	17.66	2
R1-1	D01	11.16836	17.88	2
R1-1	D01	11.21878	17.83	2
R1-1	D01	11.26836	17.73	2
R1-1	D01	11.31867	18.07	2
R1-1	D01	11.36825	17.88	2
R1-1	D01	11.41825	17.86	2
R1-1	D01	11.46858	17.82	2
R1-1	D01	11.51845	17.94	2
R1-1	D01	11.56843	17.98	2
R1-1	D01	11.61856	18.03	2
R1-1	D01	11.66861	18.12	2
R1-1	D01	11.7185	18.06	2
R1-1	D01	11.76832	18.13	2
R1-1	D01	11.81849	18.21	2
R1-1	D01	11.86849	18.25	2
R1-1	D01	11.91853	18.24	2
R1-1	D01	11.96859	18.24	2
R1-1	D01	12.01872	18.24	2
R1-1	D01	12.06826	18.37	2
R1-1	D01	12.11851	18.34	2
R1-1	D01	12.16859	18.29	2
R1-1	D01	12.21864	18.65	2
R1-1	D01	12.26864	18.4	2
R1-1	D01	12.31872	18.58	2
R1-1	D01	12.36832	18.58	2
R1-1	D01	12.41857	18.68	2
R1-1	D01	12.46881	18.67	2
R1-1	D01	12.51874	18.58	2
R1-1	D01	12.56833	18.8	2
R1-1	D01	12.61855	18.95	2
R1-1	D01	12.66884	18.98	2
R1-1	D01	12.71858	18.87	2
R1-1	D01	12.76856	18.95	2
R1-1	D01	12.81849	19.05	2
R1-1	D01	12.86862	18.87	2
R1-1	D01	12.91972	19.19	2
R1-1	D01	12.96834	19.07	2
R1-1	D01	13.01881	19.19	2
R1-1	D01	13.06883	19.3	2
R1-1	D01	13.11889	19.5	2
R1-1	D01	13.16853	19.25	2
R1-1	D01	13.21838	19.5	2
R1-1	D01	13.26886	19.51	2
R1-1	D01	13.31886	19.5	2
R1-1	D01	13.36896	19.72	2
R1-1	D01	13.4191	19.53	2
R1-1	D01	13.46935	19.71	2
R1-1	D01	13.51923	19.66	2
R1-1	D01	13.56886	19.78	2
R1-1	D01	13.61887	19.71	2
R1-1	D01	13.66988	20	2
R1-1	D01	13.71893	19.88	2
R1-1	D01	13.76885	20.12	2
R1-1	D01	13.81887	20.11	2
R1-1	D01	13.86888	20.02	2
R1-1	D01	13.91883	20.23	2
R1-1	D01	13.96926	20.32	2
R1-1	D01	14.01893	20.2	2
R1-1	D01	14.06861	20.46	2
R1-1	D01	14.11996	20.58	2
R1-1	D01	14.16881	20.49	2
R1-1	D01	14.21893	20.61	2
R1-1	D01	14.26893	20.57	2
R1-1	D01	14.31922	20.91	2
R1-1	D01	14.36891	20.81	2
R1-1	D01	14.41924	20.91	2
R1-1	D01	14.46894	21.03	2
R1-1	D01	14.51901	21.43	2
R1-1	D01	14.56934	21.13	2
R1-1	D01	14.61894	21.25	2
R1-1	D01	14.66904	21.43	2
R1-1	D01	14.71911	21.58	2
R1-1	D01	14.76895	21.58	2
R1-1	D01	14.81921	21.76	2
R1-1	D01	14.86913	21.8	2
R1-1	D01	14.91886	21.76	2
R1-1	D01	14.96916	21.93	2
R1-1	D01	15.01876	21.96	2
R1-1	D01	15.06973	22.16	2
R1-1	D01	15.11936	22.14	2
R1-1	D01	15.16939	22.31	2
R1-1	D01	15.21892	22.41	2
R1-1	D01	15.26919	22.68	2
R1-1	D01	15.31923	22.83	2
R1-1	D01	15.36889	22.83	2
R1-1	D01	15.41927	23.03	2
R1-1	D01	15.46922	23.29	2
R1-1	D01	15.51952	23.2	2
R1-1	D01	15.5695	23.18	2
R1-1	D01	15.6195	23.41	2
R1-1	D01	15.66918	23.54	2
R1-1	D01	15.71936	23.67	2
R1-1	D01	15.76943	23.85	2
R1-1	D01	15.81938	23.84	2
R1-1	D01	15.86916	23.99	2
R1-1	D01	15.919	24.28	2
R1-1	D01	15.9692	24.37	2
R1-1	D01	16.01948	24.39	2
R1-1	D01	16.0693	24.49	2
R1-1	D01	16.1193	24.39	2
R1-1	D01	16.16903	24.51	2
R1-1	D01	16.21954	24.76	2
R1-1	D01	16.26929	24.79	2
R1-1	D01	16.31951	24.89	2
R1-1	D01	16.37065	24.71	2
R1-1	D01	16.41941	24.89	2
R1-1	D01	16.46936	25.2	2
R1-1	D01	16.51936	25.04	2
R1-1	D01	16.56888	25.13	2
R1-1	D01	16.61935	25.22	2
R1-1	D01	16.66968	25.28	2
R1-1	D01	16.71937	25.35	2
R1-1	D01	16.76955	25.43	2
R1-1	D01	16.81945	25.34	2
R1-1	D01	16.86935	25.58	2
R1-1	D01	16.91957	25.49	2
R1-1	D01	16.97047	25.65	2
R1-1	D01	17.01946	25.75	2
R1-1	D01	17.06955	25.55	2
R1-1	D01	17.11956	25.96	2
R1-1	D01	17.16954	25.74	2
R1-1	D01	17.21971	25.83	2
R1-1	D01	17.26953	26.13	2
R1-1	D01	17.32087	26.29	2
R1-1	D01	17.36966	26.29	2
R1-1	D01	17.41936	26.17	2
R1-1	D01	17.46942	26.13	2
R1-1	D01	17.51967	26.18	2
R1-1	D01	17.56971	26.38	2
R1-1	D01	17.61947	26.32	2
R1-1	D01	17.66952	26.6	2
R1-1	D01	17.71973	26.53	2
R1-1	D01	17.76991	26.38	2
R1-1	D01	17.81984	26.47	2
R1-1	D01	17.86977	26.51	2
R1-1	D01	17.91967	26.57	2
R1-1	D01	17.96984	26.62	2
R1-1	D01	18.01941	26.65	2
R1-1	D01	18.06944	26.76	2
R1-1	D01	18.12004	26.7	2
R1-1	D01	18.16998	26.76	2
R1-1	D01	18.21986	26.57	2
R1-1	D01	18.26995	26.82	2
R1-1	D01	18.31983	26.66	2
R1-1	D01	18.36957	26.59	2
R1-1	D01	18.41987	26.72	2
R1-1	D01	18.46968	26.69	2
R1-1	D01	18.51952	27.02	2
R1-1	D01	18.56983	26.75	2
R1-1	D01	18.61969	26.87	2
R1-1	D01	18.66982	26.93	2
R1-1	D01	18.71988	26.87	2
R1-1	D01	18.76961	26.91	2
R1-1	D01	18.8198	26.87	2
R1-1	D01	18.87014	26.94	2
R1-1	D01	18.92006	26.96	2
R1-1	D01	18.97052	26.88	2
R1-1	D01	19.02019	26.9	2
R1-1	D01	19.06986	27.09	2
R1-1	D01	19.12013	26.96	2
R1-1	D01	19.17007	27.06	2
R1-1	D01	19.22006	27.24	2
R1-1	D01	19.27019	26.88	2
R1-1	D01	19.3199	26.91	2
R1-1	D01	19.36982	26.85	2
R1-1	D01	19.4199	26.99	2
R1-1	D01	19.4703	26.96	2
R1-1	D01	19.52011	26.91	2
R1-1	D01	19.5699	27	2
R1-1	D01	19.62002	27	2
R1-1	D01	19.67011	26.91	2
R1-1	D01	19.71992	26.9	2
R1-1	D01	19.77085	26.94	2
R1-1	D01	19.82003	26.93	2
R1-1	D01	19.87019	27	2
R1-1	D01	19.92109	26.97	2
R1-1	D01	19.9703	26.91	2
R1-1	D01	20.02024	27.08	2
R1-1	D01	20.06992	27.05	2
R1-1	D01	20.12013	26.9	2
R1-1	D01	20.17024	27.12	2
R1-1	D01	20.2199	27.11	2
R1-1	D01	20.26999	27.08	2
R1-1	D01	20.32008	27.27	2
R1-1	D01	20.37025	27.24	2
R1-1	D01	20.4201	27.28	2
R1-1	D01	20.47038	27.18	2
R1-1	D01	20.52014	27.06	2
R1-1	D01	20.57	27.2	2
R1-1	D01	20.62016	27.27	2
R1-1	D01	20.67064	27.11	2
R1-1	D01	20.71998	27.09	2
R1-1	D01	20.77041	27.45	2
R1-1	D01	20.82038	27.18	2
R1-1	D01	20.87037	27.45	2
R1-1	D01	20.92019	27.31	2
R1-1	D01	20.97035	27.27	2
R1-1	D01	21.02029	27.48	2
R1-1	D01	21.07018	27.33	2
R1-1	D01	21.1202	27.33	2
R1-1	D01	21.17051	27.21	2
R1-1	D01	21.22029	27.34	2
R1-1	D01	21.27155	27.34	2
R1-1	D01	21.32031	27.34	2
R1-1	D01	21.37	27.33	2
R1-1	D01	21.42039	27.3	2
R1-1	D01	21.47059	27.34	2
R1-1	D01	21.52017	27.25	2
R1-1	D01	21.57035	27.42	2
R1-1	D01	21.62156	27.31	2
R1-1	D01	21.67106	27.28	2
R1-1	D01	21.72038	27.49	2
R1-1	D01	21.77036	27.22	2
R1-1	D01	21.82047	27.37	2
R1-1	D01	21.87071	27.28	2
R1-1	D01	21.92056	27.45	2
R1-1	D01	21.97062	27.39	2
R1-1	D01	22.02068	26.91	2
R1-1	D01	22.07046	27.03	2
R1-1	D01	22.12048	27.14	2
R1-1	D01	22.17137	26.93	2
R1-1	D01	22.22068	27.08	2
R1-1	D01	22.27034	26.94	2
R1-1	D01	22.32058	27.24	2
R1-1	D01	22.3708	27.37	2
R1-1	D01	22.42065	27.09	2
R1-1	D01	22.47052	27.17	2
R1-1	D01	22.52011	27.11	2
R1-1	D01	22.5707	27.24	2
R1-1	D01	22.62069	27.11	2
R1-1	D01	22.67052	26.85	2
R1-1	D01	22.7208	27	2
R1-1	D01	22.7708	26.81	2
R1-1	D01	22.8206	27.06	2
R1-1	D01	22.8707	26.9	2
R1-1	D01	22.92072	26.82	2
R1-1	D01	22.97076	26.81	2
R1-1	D01	23.02077	26.87	2
R1-1	D01	23.07044	26.72	2
R1-1	D01	23.12094	26.82	2
R1-1	D01	23.17108	26.6	2
R1-1	D01	23.22074	26.78	2
R1-1	D01	23.27076	26.82	2
R1-1	D01	23.32065	26.94	2
R1-1	D01	23.37049	26.88	2
R1-1	D01	23.42114	26.81	2
R1-1	D01	23.47125	27.11	2
R1-1	D01	23.52066	26.85	2
R1-1	D01	23.57074	26.76	2
R1-1	D01	23.62101	26.7	2
R1-1	D01	23.67083	26.85	2
R1-1	D01	23.72135	26.84	2
R1-1	D01	23.77098	27.05	2
R1-1	D01	23.82098	26.94	2
R1-1	D01	23.871	26.69	2
R1-1	D01	23.92137	26.79	2
R1-1	D01	23.97109	26.73	2
R1-1	D01	24.02063	27.12	2
R1-1	D01	24.07095	26.87	2
R1-1	D01	24.12105	26.87	2
R1-1	D01	24.17097	26.81	2
R1-1	D01	24.22066	26.79	2
R1-1	D01	24.27096	26.88	2
R1-1	D01	24.3208	26.54	2
R1-1	D01	24.37104	26.82	2
R1-1	D01	24.42128	26.69	2
R1-1	D01	24.47101	26.65	2
R1-1	D01	24.52078	26.63	2
R1-1	D01	24.57118	26.72	2
R1-1	D01	24.62129	26.57	2
R1-1	D01	24.67096	26.57	2
R1-1	D01	24.7212	26.66	2
R1-1	D01	24.77137	26.6	2
R1-1	D01	24.82243	26.73	2
R1-1	D01	24.87091	26.73	2
R1-1	D01	24.92098	26.66	2
R1-1	D01	24.9711	26.7	2
R1-1	D01	25.02077	26.48	2
R1-1	D01	25.07092	27.06	2
R1-1	D01	25.12137	26.78	2
R1-1	D01	25.17121	26.69	2
R1-1	D01	25.22101	27.03	2
R1-1	D01	25.27113	26.65	2
R1-1	D01	25.32149	26.51	2
R1-1	D01	25.37151	26.84	2
R1-1	D01	25.42101	26.7	2
R1-1	D01	25.47098	26.84	2
R1-1	D01	25.52104	26.93	2
R1-1	D01	25.57135	26.97	2
R1-1	D01	25.62116	26.94	2
R1-1	D01	25.67129	27.12	2
R1-1	D01	25.72153	27.14	2
R1-1	D01	25.77129	27.03	2
R1-1	D01	25.82166	27.18	2
R1-1	D01	25.87144	27.2	2
R1-1	D01	25.92126	27.31	2
R1-1	D01	25.97118	27.2	2
R1-1	D01	26.02129	26.99	2
R1-1	D01	26.07147	27.22	2
R1-1	D01	26.12159	26.99	2
R1-1	D01	26.17123	27.02	2
R1-1	D01	26.22169	27.06	2
R1-1	D01	26.27156	26.91	2
R1-1	D01	26.32158	27.17	2
R1-1	D01	26.3717	27.08	2
R1-1	D01	26.4216	27.21	2
R1-1	D01	26.4712	27.37	2
R1-1	D01	26.52131	27.52	2
R1-1	D01	26.57132	27.33	2
R1-1	D01	26.62137	27.49	2
R1-1	D01	26.67171	27.55	2
R1-1	D01	26.72125	27.52	2
R1-1	D01	26.77177	27.86	2
R1-1	D01	26.82157	27.67	2
R1-1	D01	26.8714	27.73	2
R1-1	D01	26.92169	27.79	2
R1-1	D01	26.97165	27.8	2
R1-1	D01	27.02124	27.89	2
R1-1	D01	27.07144	28.03	2
R1-1	D01	27.12183	27.92	2
R1-1	D01	27.17161	28	2
R1-1	D01	27.22157	28	2
R1-1	D01	27.27143	27.83	2
R1-1	D01	27.32168	27.94	2
R1-1	D01	27.37145	28.27	2
R1-1	D01	27.42149	28	2
R1-1	D01	27.4715	28.16	2
R1-1	D01	27.5218	28.24	2
R1-1	D01	27.57148	28.15	2
R1-1	D01	27.6216	28.06	2
R1-1	D01	27.67285	28.18	2
R1-1	D01	27.72177	28.18	2
R1-1	D01	27.77194	28.07	2
R1-1	D01	27.82172	28.18	2
R1-1	D01	27.87187	28.18	2
R1-1	D01	27.92197	28.09	2
R1-1	D01	27.9715	28.27	2
R1-1	D01	28.02157	28.31	2
R1-1	D01	28.07185	28.55	2
R1-1	D01	28.12174	28.46	2
R1-1	D01	28.17178	28.44	2
R1-1	D01	28.22178	28.52	2
R1-1	D01	28.27164	28.55	2
R1-1	D01	28.32146	28.71	2
R1-1	D01	28.37206	28.84	2
R1-1	D01	28.42214	28.96	2
R1-1	D01	28.47269	29.16	2
R1-1	D01	28.52198	29.19	2
R1-1	D01	28.57187	29.32	2
R1-1	D01	28.62202	29.32	2
R1-1	D01	28.67212	29.63	2
R1-1	D01	28.72209	29.81	2
R1-1	D01	28.77149	29.96	2
R1-1	D01	28.82201	30.09	2
R1-1	D01	28.87198	30.39	2
R1-1	D01	28.92226	30.23	2
R1-1	D01	28.9719	30.45	2
R1-1	D01	29.02197	30.4	2
R1-1	D01	29.07209	30.7	2
R1-1	D01	29.12207	30.63	2
R1-1	D01	29.17196	30.88	2
R1-1	D01	29.22209	31.25	2
R1-1	D01	29.27218	31.42	2
R1-1	D01	29.32196	31.44	2
R1-1	D01	29.37213	32.01	2
R1-1	D01	29.42213	32.08	2
R1-1	D01	29.47196	32.19	2
R1-1	D01	29.52223	32.38	2
R1-1	D01	29.57196	32.56	2
R1-1	D01	29.62222	33.66	2
R1-1	D01	29.67231	33.36	2
R1-1	D01	29.72243	33.64	2
R1-1	D01	29.77203	33.91	2
R1-1	D01	29.82227	33.91	2
R1-1	D01	29.87243	34.16	2
R1-1	D01	29.92219	34.55	2
R1-1	D01	29.97238	34.58	2
R1-1	D01	30.0228	34.62	2
R1-1	D01	30.07221	34.88	2
R1-1	D01	30.12268	34.73	2
R1-1	D01	30.17251	34.91	2
R1-1	D01	30.22248	35.12	2
R1-1	D01	30.27203	35.09	2
R1-1	D01	30.32237	35.23	2
R1-1	D01	30.37236	35.31	2
R1-1	D01	30.42271	35.26	2
R1-1	D01	30.47253	35.78	2
R1-1	D01	30.52224	35.77	2
R1-1	D01	30.57218	35.86	2
R1-1	D01	30.62229	36.02	2
R1-1	D01	30.67219	36.1	2
R1-1	D01	30.72232	36.08	2
R1-1	D01	30.77226	36.26	2
R1-1	D01	30.82249	36.27	2
R1-1	D01	30.87237	36.47	2
R1-1	D01	30.92279	36.75	2
R1-1	D01	30.97235	36.68	2
R1-1	D01	31.02219	36.97	2
R1-1	D01	31.07257	36.87	2
R1-1	D01	31.12213	36.88	2
R1-1	D01	31.17241	37.17	2
R1-1	D01	31.22222	37.34	2
R1-1	D01	31.27239	37.39	2
R1-1	D01	31.32279	37.61	2
R1-1	D01	31.37211	37.46	2
R1-1	D01	31.42244	37.76	2
R1-1	D01	31.47237	37.79	2
R1-1	D01	31.52248	37.86	2
R1-1	D01	31.57222	37.97	2
R1-1	D01	31.62232	38.18	2
R1-1	D01	31.67227	38.3	2
R1-1	D01	31.72308	38.38	2
R1-1	D01	31.77273	38.41	2
R1-1	D01	31.82265	38.98	2
R1-1	D01	31.87261	39.04	2
R1-1	D01	31.92254	39.11	2
R1-1	D01	31.97284	39.13	2
R1-1	D01	32.02255	39.17	2
R1-1	D01	32.07288	39.39	2
R1-1	D01	32.12299	39.77	2
R1-1	D01	32.17261	39.83	2
R1-1	D01	32.22446	40.05	2
R1-1	D01	32.27289	40.49	2
R1-1	D01	32.32288	40.66	2
R1-1	D01	32.37241	40.6	2
R1-1	D01	32.42271	40.84	2
R1-1	D01	32.47286	40.94	2
R1-1	D01	32.52265	40.9	2
R1-1	D01	32.57289	41	2
R1-1	D01	32.62255	41.19	2
R1-1	D01	32.67358	41.12	2
R1-1	D01	32.72242	41.18	2
R1-1	D01	32.77262	41.13	2
R1-1	D01	32.82227	41.3	2
R1-1	D01	32.87268	41.5	2
R1-1	D01	32.92277	41.52	2
R1-1	D01	32.97269	41.7	2
R1-1	D01	33.02294	41.8	2
R1-1	D01	33.07406	42.17	2
R1-1	D01	33.12292	42.07	2
R1-1	D01	33.17294	42.04	2
R1-1	D01	33.22259	42.46	2
R1-1	D01	33.2727	42.6	2
R1-1	D01	33.32261	42.84	2
R1-1	D01	33.37294	43.2	2
R1-1	D01	33.42291	43.42	2
R1-1	D01	33.4728	43.66	2
R1-1	D01	33.52299	43.87	2
R1-1	D01	33.573	43.99	2
R1-1	D01	33.62284	44.4	2
R1-1	D01	33.67291	45.06	2
R1-1	D01	33.72271	45.5	2
R1-1	D01	33.77304	45.75	2
R1-1	D01	33.82285	46.22	2
R1-1	D01	33.87294	46.44	2
R1-1	D01	33.9232	47	2
R1-1	D01	33.9731	46.78	2
R1-1	D01	34.02322	47.06	2
R1-1	D01	34.07354	47.46	2
R1-1	D01	34.12328	47.67	2
R1-1	D01	34.17304	47.69	2
R1-1	D01	34.22314	48.13	2
R1-1	D01	34.27268	48.49	2
R1-1	D01	34.32407	48.82	2
R1-1	D01	34.37325	48.85	2
R1-1	D01	34.42405	49.29	2
R1-1	D01	34.47263	49.54	2
R1-1	D01	34.52303	50.42	2
R1-1	D01	34.57331	50.91	2
R1-1	D01	34.623	51	2
R1-1	D01	34.67297	51.62	2
R1-1	D01	34.72302	51.48	2
R1-1	D01	34.77318	51.94	2
R1-1	D01	34.82299	51.95	2
R1-1	D01	34.87347	52.77	2
R1-1	D01	34.92316	52.62	2
R1-1	D01	34.97308	52.96	2
R1-1	D01	35.0233	52.93	2
R1-1	D01	35.07305	53.11	2
R1-1	D01	35.12282	53.29	2
R1-1	D01	35.1732	53.36	2
R1-1	D01	35.22353	53.72	2
R1-1	D01	35.27317	54.06	2
R1-1	D01	35.32323	54.25	2
R1-1	D01	35.37298	54.12	2
R1-1	D01	35.4232	54.37	2
R1-1	D01	35.47318	54.46	2
R1-1	D01	35.5235	54.63	2
R1-1	D01	35.57347	54.74	2
R1-1	D01	35.62339	54.97	2
R1-1	D01	35.67346	55.25	2
R1-1	D01	35.72342	55.47	2
R1-1	D01	35.77309	55.37	2
R1-1	D01	35.82367	55.53	2
R1-1	D01	35.87343	55.46	2
R1-1	D01	35.9233	55.49	2
R1-1	D01	35.97355	55.98	2
R1-1	D01	36.02313	55.84	2
R1-1	D01	36.07319	55.92	2
R1-1	D01	36.12412	56.27	2
R1-1	D01	36.17373	56.14	2
R1-1	D01	36.22326	56.54	2
R1-1	D01	36.27354	57.12	2
R1-1	D01	36.32328	57.39	2
R1-1	D01	36.37311	57.7	2
R1-1	D01	36.42368	57.88	2
R1-1	D01	36.47392	58.22	2
R1-1	D01	36.52374	58.33	2
R1-1	D01	36.57363	58.44	2
R1-1	D01	36.62318	58.59	2
R1-1	D01	36.67319	58.59	2
R1-1	D01	36.72358	58.59	2
R1-1	D01	36.77343	59.02	2
R1-1	D01	36.82368	59.07	2
R1-1	D01	36.87313	59.22	2
R1-1	D01	36.92366	59.17	2
R1-1	D01	36.9744	59.31	2
R1-1	D01	37.02335	59.34	2
R1-1	D01	37.07366	59.4	2
R1-1	D01	37.12403	59.68	2
R1-1	D01	37.17368	59.71	2
R1-1	D01	37.22371	59.71	2
R1-1	D01	37.27378	59.87	2
R1-1	D01	37.32354	59.93	2
R1-1	D01	37.37352	59.83	2
R1-1	D01	37.42354	60.26	2
R1-1	D01	37.47387	60.29	2
R1-1	D01	37.52348	60.32	2
R1-1	D01	37.5737	60.64	2
R1-1	D01	37.62384	60.91	2
R1-1	D01	37.67348	60.79	2
R1-1	D01	37.72412	61.06	2
R1-1	D01	37.7736	61.09	2
R1-1	D01	37.82388	61.3	2
R1-1	D01	37.87384	61.16	2
R1-1	D01	37.92365	61.46	2
R1-1	D01	37.97401	61.37	2
R1-1	D01	38.02375	61.37	2
R1-1	D01	38.07359	61.82	2
R1-1	D01	38.12365	62.1	2
R1-1	D01	38.1738	62.28	2
R1-1	D01	38.22372	62.13	2
R1-1	D01	38.2736	62.28	2
R1-1	D01	38.32355	62.4	2
R1-1	D01	38.37364	62.6	2
R1-1	D01	38.42359	62.4	2
R1-1	D01	38.47382	62.84	2
R1-1	D01	38.52374	62.99	2
R1-1	D01	38.57397	62.83	2
R1-1	D01	38.62375	63.04	2
R1-1	D01	38.67383	63.18	2
R1-1	D01	38.72372	62.98	2
R1-1	D01	38.77375	63.5	2
R1-1	D01	38.82408	63.27	2
R1-1	D01	38.87395	63.41	2
R1-1	D01	38.92391	63.35	2
R1-1	D01	38.97397	63.66	2
R1-1	D01	39.02392	63.59	2
R1-1	D01	39.07386	63.72	2
R1-1	D01	39.12389	64.03	2
R1-1	D01	39.1737	63.97	2
R1-1	D01	39.22409	64.28	2
R1-1	D01	39.27399	64.25	2
R1-1	D01	39.32379	64.25	2
R1-1	D01	39.37409	64.58	2
R1-1	D01	39.424	64.19	2
R1-1	D01	39.47404	64.54	2
R1-1	D01	39.52387	64.73	2
R1-1	D01	39.57433	64.82	2
R1-1	D01	39.62397	64.89	2
R1-1	D01	39.67418	64.82	2
R1-1	D01	39.72376	65.16	2
R1-1	D01	39.77383	65.16	2
R1-1	D01	39.82408	65.32	2
R1-1	D01	39.87372	65.31	2
R1-1	D01	39.92415	65.49	2
R1-1	D01	39.97422	65.73	2
R1-1	D01	40.02396	65.61	2
R1-1	D01	40.07427	65.8	2
R1-1	D01	40.12429	65.78	2
R1-1	D01	40.17391	65.77	2
R1-1	D01	40.22394	65.99	2
R1-1	D01	40.27419	65.89	2
R1-1	D01	40.32421	66.13	2
R1-1	D01	40.37447	66.38	2
R1-1	D01	40.42414	66.69	2
R1-1	D01	40.47456	66.97	2
R1-1	D01	40.5243	66.97	2
R1-1	D01	40.57416	67.17	2
R1-1	D01	40.62429	67.23	2
R1-1	D01	40.6742	67.08	2
R1-1	D01	40.72408	67.57	2
R1-1	D01	40.77433	67.54	2
R1-1	D01	40.82465	67.63	2
R1-1	D01	40.87432	67.72	2
R1-1	D01	40.92431	68.01	2
R1-1	D01	40.97458	68.79	2
R1-1	D01	41.02516	68.98	2
R1-1	D01	41.07425	69.14	2
R1-1	D01	41.12448	69.01	2
R1-1	D01	41.17451	69.19	2
R1-1	D01	41.22424	69.19	2
R1-1	D01	41.27423	69.41	2
R1-1	D01	41.32447	69.38	2
R1-1	D01	41.37414	69.51	2
R1-1	D01	41.42453	69.77	2
R1-1	D01	41.47463	69.71	2
R1-1	D01	41.52414	69.89	2
R1-1	D01	41.57442	70.06	2
R1-1	D01	41.62463	70.75	2
R1-1	D01	41.67467	70.63	2
R1-1	D01	41.72434	71.06	2
R1-1	D01	41.77443	71.21	2
R1-1	D01	41.82468	71.28	2
R1-1	D01	41.87482	71.86	2
R1-1	D01	41.92461	72.29	2
R1-1	D01	41.97434	72.35	2
R1-1	D01	42.0242	72.44	2
R1-1	D01	42.0744	72.23	2
R1-1	D01	42.1245	72.8	2
R1-1	D01	42.17462	72.55	2
R1-1	D01	42.22449	72.8	2
R1-1	D01	42.27464	72.71	2
R1-1	D01	42.32463	72.77	2
R1-1	D01	42.37488	72.78	2
R1-1	D01	42.42486	72.93	2
R1-1	D01	42.47447	73.01	2
R1-1	D01	42.52462	73.11	2
R1-1	D01	42.5745	73.14	2
R1-1	D01	42.62447	73.29	2
R1-1	D01	42.67479	73.33	2
R1-1	D01	42.72479	73.42	2
R1-1	D01	42.77469	73.33	2
R1-1	D01	42.82459	73.2	2
R1-1	D01	42.87477	73.69	2
R1-1	D01	42.92484	73.6	2
R1-1	D01	42.97453	73.51	2
R1-1	D01	43.02473	73.54	2
R1-1	D01	43.07468	73.66	2
R1-1	D01	43.12496	73.75	2
R1-1	D01	43.17453	73.54	2
R1-1	D01	43.22521	73.79	2
R1-1	D01	43.27463	73.82	2
R1-1	D01	43.32471	73.76	2
R1-1	D01	43.37466	73.99	2
R1-1	D01	43.42467	74.05	2
R1-1	D01	43.47498	73.93	2
R1-1	D01	43.52476	74.28	2
R1-1	D01	43.57471	74.14	2
R1-1	D01	43.62522	74.08	2
R1-1	D01	43.6748	74.39	2
R1-1	D01	43.72494	74.28	2
R1-1	D01	43.77495	74.67	2
R1-1	D01	43.82494	74.3	2
R1-1	D01	43.8749	75.1	2
R1-1	D01	43.92498	74.63	2
R1-1	D01	43.97482	74.73	2
R1-1	D01	44.02501	74.6	2
R1-1	D01	44.075	74.86	2
R1-1	D01	44.12492	74.51	2
R1-1	D01	44.17525	75	2
R1-1	D01	44.22494	74.61	2
R1-1	D01	44.27478	74.88	2
R1-1	D01	44.32508	75.04	2
R1-1	D01	44.37476	75.16	2
R1-1	D01	44.42547	75.04	2
R1-1	D01	44.47509	75.06	2
R1-1	D01	44.52491	75.21	2
R1-1	D01	44.5751	75.13	2
R1-1	D01	44.62504	75.53	2
R1-1	D01	44.67509	75.46	2
R1-1	D01	44.72492	75.47	2
R1-1	D01	44.77516	75.53	2
R1-1	D01	44.82501	75.37	2
R1-1	D01	44.87486	75.49	2
R1-1	D01	44.92496	75.71	2
R1-1	D01	44.97532	75.73	2
R1-1	D01	45.02539	75.86	2
R1-1	D01	45.0755	75.65	2
R1-1	D01	45.12503	75.99	2
R1-1	D01	45.17533	75.92	2
R1-1	D01	45.22544	76.14	2
R1-1	D01	45.2751	76.05	2
R1-1	D01	45.32506	76.17	2
R1-1	D01	45.37542	76.01	2
R1-1	D01	45.4251	76.05	2
R1-1	D01	45.47502	75.92	2
R1-1	D01	45.52529	76.26	2
R1-1	D01	45.57507	76.07	2
R1-1	D01	45.62528	76.39	2
R1-1	D01	45.67556	76.33	2
R1-1	D01	45.72508	76.42	2
R1-1	D01	45.77557	76.56	2
R1-1	D01	45.82554	76.71	2
R1-1	D01	45.87495	76.44	2
R1-1	D01	45.9252	76.57	2
R1-1	D01	45.97527	76.91	2
R1-1	D01	46.02547	76.57	2
R1-1	D01	46.07532	76.77	2
R1-1	D01	46.1255	76.9	2
R1-1	D01	46.17636	76.75	2
R1-1	D01	46.22542	76.97	2
R1-1	D01	46.27505	76.69	2
R1-1	D01	46.3256	77.15	2
R1-1	D01	46.37532	77.2	2
R1-1	D01	46.42517	77.15	2
R1-1	D01	46.4755	77.3	2
R1-1	D01	46.52532	76.9	2
R1-1	D01	46.5753	77.03	2
R1-1	D01	46.62533	77.26	2
R1-1	D01	46.67561	77.32	2
R1-1	D01	46.72531	77.48	2
R1-1	D01	46.77546	77.69	2
R1-1	D01	46.82566	77.75	2
R1-1	D01	46.8754	77.69	2
R1-1	D01	46.92574	77.57	2
R1-1	D01	46.97553	77.58	2
R1-1	D01	47.026	77.61	2
R1-1	D01	47.0755	77.57	2
R1-1	D01	47.12566	77.78	2
R1-1	D01	47.17678	78.06	2
R1-1	D01	47.22544	77.79	2
R1-1	D01	47.27572	77.85	2
R1-1	D01	47.32578	78.18	2
R1-1	D01	47.37593	78	2
R1-1	D01	47.42541	77.73	2
R1-1	D01	47.47549	78.03	2
R1-1	D01	47.52576	78.07	2
R1-1	D01	47.5758	78.12	2
R1-1	D01	47.62548	78.27	2
R1-1	D01	47.6754	78.24	2
R1-1	D01	47.72571	78.27	2
R1-1	D01	47.77624	78.53	2
R1-1	D01	47.82598	78.56	2
R1-1	D01	47.87568	78.52	2
R1-1	D01	47.92668	78.58	2
R1-1	D01	47.97548	78.68	2
R1-1	D01	48.02598	78.68	2
R1-1	D01	48.07593	78.65	2
R1-1	D01	48.12586	78.62	2
R1-1	D01	48.17555	78.71	2
R1-1	D01	48.22585	79.19	2
R1-1	D01	48.27594	78.71	2
R1-1	D01	48.32561	78.92	2
R1-1	D01	48.37552	78.96	2
R1-1	D01	48.42587	78.73	2
R1-1	D01	48.47577	78.96	2
R1-1	D01	48.52598	78.7	2
R1-1	D01	48.57613	78.94	2
R1-1	D01	48.62577	78.8	2
R1-1	D01	48.67571	79.22	2
R1-1	D01	48.72625	79.48	2
R1-1	D01	48.77576	78.94	2
R1-1	D01	48.82559	79.16	2
R1-1	D01	48.87616	79.19	2
R1-1	D01	48.92581	79.22	2
R1-1	D01	48.97578	79.31	2
R1-1	D01	49.02572	79.46	2
R1-1	D01	49.07586	79.6	2
R1-1	D01	49.12636	79.66	2
