# Supplementary material for: Natural genetic variation impacts expression levels of coding, non-coding, and antisense transcripts in fission yeast
Source: Mol Syst Biol. 2014 Nov 28;10(11):764. doi: 10.15252/msb.20145123 (PMC4299605; doi:10.15252/msb.20145123)
Supplement: Supplementary file 2 — Supplementary Dataset S1 [file msb0010-0764-sd2.zip › Dataset S1/datasetS1/R1-20_std_raw.txt]

Strain	well	time	measure	interval
R1-20	C04	0.023	103.43	1
R1-20	C04	0.07279	103.29	1
R1-20	C04	0.12335	103.6	1
R1-20	C04	0.17336	104.18	1
R1-20	C04	0.2233	104.27	1
R1-20	C04	0.27322	104.53	1
R1-20	C04	0.32311	103.46	1
R1-20	C04	0.37325	104.22	1
R1-20	C04	0.42328	103.53	1
R1-20	C04	0.4736	103.99	1
R1-20	C04	0.52343	104.22	1
R1-20	C04	0.57311	104.6	1
R1-20	C04	0.62354	104.37	1
R1-20	C04	0.67335	104.01	1
R1-20	C04	0.72348	104.25	1
R1-20	C04	0.77309	104.67	1
R1-20	C04	0.82357	105.08	1
R1-20	C04	0.87361	104.93	1
R1-20	C04	0.92338	105.68	1
R1-20	C04	0.97329	104.33	1
R1-20	C04	1.02363	106.17	1
R1-20	C04	1.07346	105.94	1
R1-20	C04	1.12388	105.02	1
R1-20	C04	1.17351	105.13	1
R1-20	C04	1.22332	103.95	1
R1-20	C04	1.27392	105.52	1
R1-20	C04	1.32364	105.13	1
R1-20	C04	1.37363	104.92	1
R1-20	C04	1.42328	105.35	1
R1-20	C04	1.47355	104.92	1
R1-20	C04	1.52348	106.64	1
R1-20	C04	1.5733	105.34	1
R1-20	C04	1.62385	105.48	1
R1-20	C04	1.67403	105.67	1
R1-20	C04	1.72353	105.02	1
R1-20	C04	1.77383	106.43	1
R1-20	C04	1.82383	105.96	1
R1-20	C04	1.87403	106.84	1
R1-20	C04	1.9236	106.04	1
R1-20	C04	1.97377	105.32	1
R1-20	C04	2.02362	106.22	1
R1-20	C04	2.07372	105.42	1
R1-20	C04	2.12383	105.9	1
R1-20	C04	2.17408	106.29	1
R1-20	C04	2.22375	106.66	1
R1-20	C04	2.27417	105.31	1
R1-20	C04	2.32381	105.54	1
R1-20	C04	2.37384	105.86	1
R1-20	C04	2.42394	106.87	1
R1-20	C04	2.47407	106.69	1
R1-20	C04	2.52408	105.73	1
R1-20	C04	2.57381	107.21	1
R1-20	C04	2.6241	106.07	1
R1-20	C04	2.67392	107.03	1
R1-20	C04	2.72415	106.38	1
R1-20	C04	2.77407	105.21	1
R1-20	C04	2.82377	108.11	1
R1-20	C04	2.87369	105.31	1
R1-20	C04	2.92416	106.66	1
R1-20	C04	2.97419	105.68	1
R1-20	C04	3.02398	108.2	1
R1-20	C04	3.07385	107.73	1
R1-20	C04	3.12404	106.49	1
R1-20	C04	3.17397	106.49	1
R1-20	C04	3.22407	106.35	1
R1-20	C04	3.27385	106.82	1
R1-20	C04	3.32423	107.24	1
R1-20	C04	3.37437	106.19	1
R1-20	C04	3.42406	107.43	1
R1-20	C04	3.47422	105.97	1
R1-20	C04	3.52438	107.04	1
R1-20	C04	3.57399	107.34	1
R1-20	C04	3.62398	107.13	1
R1-20	C04	3.67412	108.96	1
R1-20	C04	3.72386	107.81	1
R1-20	C04	3.77409	107.13	1
R1-20	C04	3.82422	106.84	1
R1-20	C04	3.87431	108.24	1
R1-20	C04	3.92422	108.25	1
R1-20	C04	3.97423	107.79	1
R1-20	C04	4.02403	106.97	1
R1-20	C04	4.07451	107.81	1
R1-20	C04	4.12462	108.28	1
R1-20	C04	4.17414	107.82	1
R1-20	C04	4.22415	108.25	1
R1-20	C04	4.27435	107.11	1
R1-20	C04	4.32429	108.28	1
R1-20	C04	4.37447	107.91	1
R1-20	C04	4.42413	107.26	1
R1-20	C04	4.47461	108.76	1
R1-20	C04	4.52431	107.99	1
R1-20	C04	4.57467	108.8	1
R1-20	C04	4.6243	108.97	1
R1-20	C04	4.67452	107.11	1
R1-20	C04	4.72454	108.35	1
R1-20	C04	4.77428	107.76	1
R1-20	C04	4.82455	109.15	1
R1-20	C04	4.87455	107.47	1
R1-20	C04	4.9244	109.71	1
R1-20	C04	4.97432	108.66	1
R1-20	C04	5.0244	108.92	1
R1-20	C04	5.0747	108.34	1
R1-20	C04	5.12487	107.24	1
R1-20	C04	5.17446	108.35	1
R1-20	C04	5.22469	108.77	1
R1-20	C04	5.27455	108.56	1
R1-20	C04	5.32444	108.12	1
R1-20	C04	5.37493	108.6	1
R1-20	C04	5.42498	107.68	1
R1-20	C04	5.47467	107.26	1
R1-20	C04	5.52517	108.47	1
R1-20	C04	5.57475	109.81	1
R1-20	C04	5.62506	109.21	1
R1-20	C04	5.6746	108.64	1
R1-20	C04	5.72558	110.33	1
R1-20	C04	5.77446	110.42	1
R1-20	C04	5.8248	110.65	1
R1-20	C04	5.87486	109.21	1
R1-20	C04	5.92476	109.42	1
R1-20	C04	5.97462	109.99	1
R1-20	C04	6.02506	109.29	1
R1-20	C04	6.07471	109.78	1
R1-20	C04	6.12467	110.25	1
R1-20	C04	6.17484	109.12	1
R1-20	C04	6.22601	111.86	1
R1-20	C04	6.27454	109.84	1
R1-20	C04	6.32485	110.87	1
R1-20	C04	6.37487	111.07	1
R1-20	C04	6.42457	111.27	1
R1-20	C04	6.47478	111.4	1
R1-20	C04	6.7814	111.34	2
R1-20	C04	6.83102	112.93	2
R1-20	C04	6.88104	114.42	2
R1-20	C04	6.93125	114.5	2
R1-20	C04	6.98086	115.13	2
R1-20	C04	7.03104	114.87	2
R1-20	C04	7.08114	116.19	2
R1-20	C04	7.13085	116.63	2
R1-20	C04	7.18148	115.75	2
R1-20	C04	7.23097	117.64	2
R1-20	C04	7.28133	117.2	2
R1-20	C04	7.331	117.32	2
R1-20	C04	7.38133	117.93	2
R1-20	C04	7.4312	117.55	2
R1-20	C04	7.481	118.78	2
R1-20	C04	7.53122	117.94	2
R1-20	C04	7.58115	117.62	2
R1-20	C04	7.63105	120.32	2
R1-20	C04	7.68111	120.57	2
R1-20	C04	7.7311	120.55	2
R1-20	C04	7.78154	119.07	2
R1-20	C04	7.83146	120.38	2
R1-20	C04	7.88125	120.41	2
R1-20	C04	7.93106	121.15	2
R1-20	C04	7.98151	121.46	2
R1-20	C04	8.03122	120.68	2
R1-20	C04	8.08137	123.8	2
R1-20	C04	8.13167	122.06	2
R1-20	C04	8.18137	123.05	2
R1-20	C04	8.23105	123.34	2
R1-20	C04	8.28111	122.65	2
R1-20	C04	8.3313	122.65	2
R1-20	C04	8.38164	124.64	2
R1-20	C04	8.43139	123.59	2
R1-20	C04	8.48155	124.47	2
R1-20	C04	8.531	125.68	2
R1-20	C04	8.58137	125.78	2
R1-20	C04	8.63132	125.27	2
R1-20	C04	8.68109	127.25	2
R1-20	C04	8.73147	127.7	2
R1-20	C04	8.78144	127.28	2
R1-20	C04	8.83144	128.08	2
R1-20	C04	8.88137	130.13	2
R1-20	C04	8.93151	128.74	2
R1-20	C04	8.98159	129.64	2
R1-20	C04	9.03182	131.17	2
R1-20	C04	9.08202	130.82	2
R1-20	C04	9.1318	132.18	2
R1-20	C04	9.18169	132.33	2
R1-20	C04	9.23145	132.72	2
R1-20	C04	9.28151	133.89	2
R1-20	C04	9.33154	134.1	2
R1-20	C04	9.38106	136.19	2
R1-20	C04	9.43168	135.08	2
R1-20	C04	9.48156	137.53	2
R1-20	C04	9.53178	136.97	2
R1-20	C04	9.58152	137.52	2
R1-20	C04	9.632	137.19	2
R1-20	C04	9.68169	137.72	2
R1-20	C04	9.7316	141.39	2
R1-20	C04	9.7816	139.51	2
R1-20	C04	9.83177	141.06	2
R1-20	C04	9.88208	142.37	2
R1-20	C04	9.93165	142.14	2
R1-20	C04	9.98151	143.09	2
R1-20	C04	10.03181	143.97	2
R1-20	C04	10.0817	145.27	2
R1-20	C04	10.13167	145.16	2
R1-20	C04	10.1812	146.17	2
R1-20	C04	10.2317	147.19	2
R1-20	C04	10.28172	149.53	2
R1-20	C04	10.33175	149.08	2
R1-20	C04	10.38187	149.95	2
R1-20	C04	10.432	151.08	2
R1-20	C04	10.48165	152.85	2
R1-20	C04	10.53189	151.83	2
R1-20	C04	10.58174	152.29	2
R1-20	C04	10.63186	155.09	2
R1-20	C04	10.68187	154.8	2
R1-20	C04	10.73177	156.24	2
R1-20	C04	10.7816	157.07	2
R1-20	C04	10.83188	159.98	2
R1-20	C04	10.88196	159.78	2
R1-20	C04	10.93194	161.21	2
R1-20	C04	10.98201	160.82	2
R1-20	C04	11.03204	162.64	2
R1-20	C04	11.08222	163.33	2
R1-20	C04	11.132	164.82	2
R1-20	C04	11.18219	164.72	2
R1-20	C04	11.23206	166.15	2
R1-20	C04	11.28284	168.65	2
R1-20	C04	11.33226	169.21	2
R1-20	C04	11.38172	169.51	2
R1-20	C04	11.43213	170.62	2
R1-20	C04	11.48207	172.85	2
R1-20	C04	11.53205	172.7	2
R1-20	C04	11.58196	173.96	2
R1-20	C04	11.63232	174.83	2
R1-20	C04	11.68182	176.5	2
R1-20	C04	11.73201	176.05	2
R1-20	C04	11.78207	178.68	2
R1-20	C04	11.83206	179.49	2
R1-20	C04	11.88201	180.69	2
R1-20	C04	11.93234	183.68	2
R1-20	C04	11.98265	184.07	2
R1-20	C04	12.03224	183.4	2
R1-20	C04	12.08228	186.43	2
R1-20	C04	12.13233	185.57	2
R1-20	C04	12.18233	187.78	2
R1-20	C04	12.23235	188.67	2
R1-20	C04	12.28253	190.97	2
R1-20	C04	12.33229	191.43	2
R1-20	C04	12.38228	193.1	2
R1-20	C04	12.4329	193.84	2
R1-20	C04	12.48219	194	2
R1-20	C04	12.53221	197	2
R1-20	C04	12.58226	196.53	2
R1-20	C04	12.63257	199.93	2
R1-20	C04	12.68235	199.87	2
R1-20	C04	12.73251	201.12	2
R1-20	C04	12.78225	201.46	2
R1-20	C04	12.83202	203.12	2
R1-20	C04	12.88264	203.61	2
R1-20	C04	12.93248	206.28	2
R1-20	C04	12.98257	207.43	2
R1-20	C04	13.03224	208.15	2
R1-20	C04	13.08226	208.51	2
R1-20	C04	13.13252	210.17	2
R1-20	C04	13.1825	212.07	2
R1-20	C04	13.23234	211.64	2
R1-20	C04	13.28253	213.14	2
R1-20	C04	13.33249	214.98	2
R1-20	C04	13.3826	216.15	2
R1-20	C04	13.43254	217.08	2
R1-20	C04	13.48279	218.02	2
R1-20	C04	13.53253	219.18	2
R1-20	C04	13.5827	220.69	2
R1-20	C04	13.63275	220.71	2
R1-20	C04	13.68261	221.27	2
R1-20	C04	13.73257	223.81	2
R1-20	C04	13.78263	225.67	2
R1-20	C04	13.83289	224.61	2
R1-20	C04	13.88287	228.35	2
R1-20	C04	13.93273	227.87	2
R1-20	C04	13.98286	228.35	2
R1-20	C04	14.03284	229.27	2
R1-20	C04	14.08261	231.32	2
R1-20	C04	14.13263	231.2	2
R1-20	C04	14.18263	232.23	2
R1-20	C04	14.2324	231.9	2
R1-20	C04	14.28274	233.73	2
R1-20	C04	14.33279	235.55	2
R1-20	C04	14.38262	236.11	2
R1-20	C04	14.43287	235.35	2
R1-20	C04	14.48292	237.96	2
R1-20	C04	14.53283	238.45	2
R1-20	C04	14.58286	236.72	2
R1-20	C04	14.63309	239.97	2
R1-20	C04	14.68276	242.51	2
R1-20	C04	14.73269	242.51	2
R1-20	C04	14.783	243.75	2
R1-20	C04	14.83308	243.95	2
R1-20	C04	14.88274	244.37	2
R1-20	C04	14.93305	245.27	2
R1-20	C04	14.98273	245.56	2
R1-20	C04	15.03286	246.15	2
R1-20	C04	15.08297	247.4	2
R1-20	C04	15.13299	248.78	2
R1-20	C04	15.18309	248.36	2
R1-20	C04	15.2329	249.74	2
R1-20	C04	15.28271	250.9	2
R1-20	C04	15.33312	250.02	2
R1-20	C04	15.38328	251.62	2
R1-20	C04	15.433	251.53	2
R1-20	C04	15.48278	253.66	2
R1-20	C04	15.53306	252.56	2
R1-20	C04	15.58298	255.55	2
R1-20	C04	15.6329	254.49	2
R1-20	C04	15.68323	254	2
R1-20	C04	15.73314	255.98	2
R1-20	C04	15.78292	254.8	2
R1-20	C04	15.83342	257.35	2
R1-20	C04	15.88293	255.04	2
R1-20	C04	15.93302	257.76	2
R1-20	C04	15.98285	257.61	2
R1-20	C04	16.03321	258.25	2
R1-20	C04	16.08303	258.33	2
R1-20	C04	16.13331	258.61	2
R1-20	C04	16.18325	261.16	2
R1-20	C04	16.23316	259.5	2
R1-20	C04	16.28315	259.94	2
R1-20	C04	16.33317	262.1	2
R1-20	C04	16.38312	263.03	2
R1-20	C04	16.43313	260.96	2
R1-20	C04	16.48305	262.72	2
R1-20	C04	16.53301	262.42	2
R1-20	C04	16.58353	263.83	2
R1-20	C04	16.63335	262.77	2
R1-20	C04	16.68341	263.13	2
R1-20	C04	16.73295	263.2	2
R1-20	C04	16.78366	263.21	2
R1-20	C04	16.83312	265.23	2
R1-20	C04	16.88357	264.12	2
R1-20	C04	16.93314	266.29	2
R1-20	C04	16.98365	266.06	2
R1-20	C04	17.03325	266.91	2
R1-20	C04	17.0834	267.62	2
R1-20	C04	17.13433	266.91	2
R1-20	C04	17.18334	267.02	2
R1-20	C04	17.23327	268.44	2
R1-20	C04	17.28322	269.38	2
R1-20	C04	17.33335	268.77	2
R1-20	C04	17.38355	269.12	2
R1-20	C04	17.43368	270.01	2
R1-20	C04	17.4836	270.56	2
R1-20	C04	17.53337	269.58	2
R1-20	C04	17.58335	272.48	2
R1-20	C04	17.63346	272.67	2
R1-20	C04	17.68349	273.36	2
R1-20	C04	17.7334	273.51	2
R1-20	C04	17.78448	275.08	2
R1-20	C04	17.83344	275.72	2
R1-20	C04	17.88348	276.44	2
R1-20	C04	17.93346	276.78	2
R1-20	C04	17.9838	277.17	2
R1-20	C04	18.03388	279.04	2
R1-20	C04	18.08343	278.34	2
R1-20	C04	18.13394	278.47	2
R1-20	C04	18.18364	280	2
R1-20	C04	18.23357	278.82	2
R1-20	C04	18.28338	281.16	2
R1-20	C04	18.33348	281.45	2
R1-20	C04	18.38357	282.27	2
R1-20	C04	18.43389	282.78	2
R1-20	C04	18.4837	283.67	2
R1-20	C04	18.53395	285.65	2
R1-20	C04	18.58387	287.61	2
R1-20	C04	18.63374	287.05	2
R1-20	C04	18.68359	286.3	2
R1-20	C04	18.73399	289.1	2
R1-20	C04	18.78379	290.92	2
R1-20	C04	18.83371	288.35	2
R1-20	C04	18.8837	290.2	2
R1-20	C04	18.9338	290.66	2
R1-20	C04	18.98388	291.28	2
R1-20	C04	19.03411	291.76	2
R1-20	C04	19.0837	293.95	2
R1-20	C04	19.13367	295.51	2
R1-20	C04	19.1838	293.2	2
R1-20	C04	19.23396	296.02	2
R1-20	C04	19.28388	297.08	2
R1-20	C04	19.33389	296.67	2
R1-20	C04	19.3839	296.06	2
R1-20	C04	19.43408	298.3	2
R1-20	C04	19.48499	297.78	2
R1-20	C04	19.53385	298.6	2
R1-20	C04	19.58376	299.16	2
R1-20	C04	19.63503	299.81	2
R1-20	C04	19.68392	300.36	2
R1-20	C04	19.73366	301.82	2
R1-20	C04	19.78387	303.7	2
R1-20	C04	19.83377	301.5	2
R1-20	C04	19.88388	304.06	2
R1-20	C04	19.93436	302.73	2
R1-20	C04	19.9841	303.87	2
R1-20	C04	20.03415	304.45	2
R1-20	C04	20.08391	302.93	2
R1-20	C04	20.13415	303.71	2
R1-20	C04	20.18417	305.41	2
R1-20	C04	20.23393	306.32	2
R1-20	C04	20.28404	307.07	2
R1-20	C04	20.3341	306.54	2
R1-20	C04	20.38392	306.47	2
R1-20	C04	20.43455	307.46	2
R1-20	C04	20.48404	307.83	2
R1-20	C04	20.53403	307.35	2
R1-20	C04	20.58425	307.78	2
R1-20	C04	20.63418	308.66	2
R1-20	C04	20.68482	307.64	2
R1-20	C04	20.73415	309.49	2
R1-20	C04	20.78405	309.86	2
R1-20	C04	20.83457	309.44	2
R1-20	C04	20.8844	310.74	2
R1-20	C04	20.93441	310.14	2
R1-20	C04	20.98384	312.75	2
R1-20	C04	21.03442	311.91	2
R1-20	C04	21.08417	310.38	2
R1-20	C04	21.13432	311.84	2
R1-20	C04	21.18465	311.84	2
R1-20	C04	21.23439	312.81	2
R1-20	C04	21.28454	314.11	2
R1-20	C04	21.33429	313.28	2
R1-20	C04	21.38431	314.87	2
R1-20	C04	21.43459	313.2	2
R1-20	C04	21.48418	315.75	2
R1-20	C04	21.53465	314.5	2
R1-20	C04	21.58448	316.2	2
R1-20	C04	21.63429	315.25	2
R1-20	C04	21.68438	315.64	2
R1-20	C04	21.73455	314.99	2
R1-20	C04	21.78428	315.43	2
R1-20	C04	21.83462	316.3	2
R1-20	C04	21.88453	317.4	2
R1-20	C04	21.93443	316.1	2
R1-20	C04	21.98446	317.21	2
R1-20	C04	22.03434	318.25	2
R1-20	C04	22.08596	317.69	2
R1-20	C04	22.13493	318.03	2
R1-20	C04	22.18447	318.32	2
R1-20	C04	22.2346	319.59	2
R1-20	C04	22.28552	318.35	2
R1-20	C04	22.33438	319.01	2
R1-20	C04	22.38437	321.15	2
R1-20	C04	22.43424	320.03	2
R1-20	C04	22.48496	319.78	2
R1-20	C04	22.53478	319.01	2
R1-20	C04	22.58455	319.9	2
R1-20	C04	22.63457	322.16	2
R1-20	C04	22.68471	322.32	2
R1-20	C04	22.73494	321.97	2
R1-20	C04	22.78473	321.14	2
R1-20	C04	22.83449	321.69	2
R1-20	C04	22.88482	321.96	2
R1-20	C04	22.935	322.7	2
R1-20	C04	22.98493	324.05	2
R1-20	C04	23.03459	322.52	2
R1-20	C04	23.08467	325.02	2
R1-20	C04	23.13475	324.65	2
R1-20	C04	23.18488	324.41	2
R1-20	C04	23.23494	325.12	2
R1-20	C04	23.2849	325.71	2
R1-20	C04	23.33459	325.55	2
R1-20	C04	23.38494	325.96	2
R1-20	C04	23.43493	327.37	2
R1-20	C04	23.48481	327.46	2
R1-20	C04	23.53497	328.04	2
R1-20	C04	23.58502	327.32	2
R1-20	C04	23.63493	328.64	2
R1-20	C04	23.68465	327.71	2
R1-20	C04	23.73481	328.12	2
R1-20	C04	23.78488	328.64	2
R1-20	C04	23.83503	330	2
R1-20	C04	23.885	328.73	2
R1-20	C04	23.93496	329.42	2
R1-20	C04	23.98496	330.06	2
R1-20	C04	24.0351	331.13	2
R1-20	C04	24.08486	330.09	2
R1-20	C04	24.13507	329.93	2
R1-20	C04	24.18521	330.9	2
R1-20	C04	24.2352	332.67	2
R1-20	C04	24.28525	331.5	2
R1-20	C04	24.33599	332.34	2
R1-20	C04	24.38509	332.73	2
R1-20	C04	24.43509	333.73	2
R1-20	C04	24.48509	333.54	2
R1-20	C04	24.53521	334.23	2
R1-20	C04	24.58549	335.82	2
R1-20	C04	24.6352	335.13	2
R1-20	C04	24.68516	334.28	2
R1-20	C04	24.73534	335.94	2
R1-20	C04	24.78502	335.73	2
R1-20	C04	24.83529	334.28	2
R1-20	C04	24.88553	336.38	2
R1-20	C04	24.93509	336.83	2
R1-20	C04	24.98505	336.63	2
R1-20	C04	25.0355	335.86	2
R1-20	C04	25.08511	337.91	2
R1-20	C04	25.1354	336.57	2
R1-20	C04	25.18577	337.34	2
R1-20	C04	25.23527	337.51	2
R1-20	C04	25.28545	338.39	2
R1-20	C04	25.33557	338.36	2
R1-20	C04	25.38532	337.67	2
R1-20	C04	25.43538	341.34	2
R1-20	C04	25.48555	339.24	2
R1-20	C04	25.53601	339.3	2
R1-20	C04	25.58551	339.69	2
R1-20	C04	25.63531	339.59	2
R1-20	C04	25.68546	341.97	2
R1-20	C04	25.73553	341.29	2
R1-20	C04	25.78521	340.87	2
R1-20	C04	25.83568	340.22	2
R1-20	C04	25.88548	341.78	2
R1-20	C04	25.93552	340.87	2
R1-20	C04	25.98522	342.22	2
R1-20	C04	26.03554	342.52	2
R1-20	C04	26.08559	342.1	2
R1-20	C04	26.13556	341.68	2
R1-20	C04	26.18567	343.02	2
R1-20	C04	26.23552	343.39	2
R1-20	C04	26.28537	343.41	2
R1-20	C04	26.33522	343.49	2
R1-20	C04	26.38535	344.22	2
R1-20	C04	26.43568	344.37	2
R1-20	C04	26.4857	344.17	2
R1-20	C04	26.53563	344.42	2
R1-20	C04	26.58687	344.41	2
R1-20	C04	26.63582	346.85	2
R1-20	C04	26.68553	345.87	2
R1-20	C04	26.7355	345.68	2
R1-20	C04	26.78571	346.85	2
R1-20	C04	26.83577	345.78	2
R1-20	C04	26.88561	345.65	2
R1-20	C04	26.93552	345.29	2
R1-20	C04	26.98537	345.54	2
R1-20	C04	27.03568	348.42	2
R1-20	C04	27.0851	346.85	2
R1-20	C04	27.1355	346.33	2
R1-20	C04	27.18571	346.65	2
R1-20	C04	27.23587	347.96	2
R1-20	C04	27.28596	347.18	2
R1-20	C04	27.33624	348.5	2
R1-20	C04	27.38586	347.88	2
R1-20	C04	27.43562	348.34	2
R1-20	C04	27.48558	348.99	2
R1-20	C04	27.53617	348.94	2
R1-20	C04	27.58594	349.17	2
R1-20	C04	27.63563	348.66	2
R1-20	C04	27.68626	349.68	2
R1-20	C04	27.73558	348.61	2
R1-20	C04	27.78607	348.31	2
R1-20	C04	27.8359	350.2	2
R1-20	C04	27.88582	350.06	2
R1-20	C04	27.93592	349.84	2
R1-20	C04	27.98601	350.45	2
R1-20	C04	28.03595	351.67	2
R1-20	C04	28.08597	350.19	2
R1-20	C04	28.13582	350.39	2
R1-20	C04	28.18612	350.85	2
R1-20	C04	28.23577	349.85	2
R1-20	C04	28.28612	350.99	2
R1-20	C04	28.33578	350.37	2
R1-20	C04	28.38613	350.42	2
R1-20	C04	28.43624	350.58	2
R1-20	C04	28.48607	351.17	2
R1-20	C04	28.53626	351.04	2
R1-20	C04	28.58615	351.93	2
R1-20	C04	28.63589	351.33	2
R1-20	C04	28.68602	352.6	2
R1-20	C04	28.73603	352.42	2
R1-20	C04	28.78617	351.63	2
R1-20	C04	28.83621	352.13	2
R1-20	C04	28.88589	351.7	2
R1-20	C04	28.93596	352.39	2
R1-20	C04	28.98657	353.33	2
R1-20	C04	29.03613	352.8	2
R1-20	C04	29.08656	353.41	2
R1-20	C04	29.13664	352.81	2
R1-20	C04	29.18636	353.23	2
R1-20	C04	29.23618	354.01	2
R1-20	C04	29.28606	351.89	2
R1-20	C04	29.33633	353.61	2
R1-20	C04	29.38649	352.47	2
R1-20	C04	29.43641	354.29	2
R1-20	C04	29.48609	354.16	2
R1-20	C04	29.536	354.01	2
R1-20	C04	29.5866	354.37	2
R1-20	C04	29.63632	353.91	2
R1-20	C04	29.68601	355.2	2
R1-20	C04	29.73609	354.11	2
R1-20	C04	29.78619	353.87	2
R1-20	C04	29.83642	354.52	2
R1-20	C04	29.88644	355.24	2
R1-20	C04	29.93619	355.5	2
R1-20	C04	29.98639	354.78	2
R1-20	C04	30.03637	354.69	2
R1-20	C04	30.08614	354.88	2
R1-20	C04	30.13652	354.89	2
R1-20	C04	30.18641	355.79	2
R1-20	C04	30.23669	354.96	2
R1-20	C04	30.28662	355.86	2
R1-20	C04	30.33643	357.06	2
R1-20	C04	30.38666	355.01	2
R1-20	C04	30.43689	355.41	2
R1-20	C04	30.48643	354.88	2
R1-20	C04	30.53634	355.5	2
R1-20	C04	30.58634	354.78	2
R1-20	C04	30.63635	355.67	2
R1-20	C04	30.68639	356.58	2
R1-20	C04	30.7364	356	2
R1-20	C04	30.78766	357	2
R1-20	C04	30.83695	355.72	2
R1-20	C04	30.88656	354.39	2
R1-20	C04	30.93665	355.74	2
R1-20	C04	30.98668	355.73	2
R1-20	C04	31.0367	356.75	2
R1-20	C04	31.08657	356.45	2
R1-20	C04	31.13634	355.31	2
R1-20	C04	31.18657	356.6	2
R1-20	C04	31.23697	356.24	2
R1-20	C04	31.287	356.8	2
R1-20	C04	31.33685	358.5	2
R1-20	C04	31.38655	357.98	2
R1-20	C04	31.43645	356.41	2
R1-20	C04	31.48689	357.14	2
R1-20	C04	31.53677	357.62	2
R1-20	C04	31.58686	358.63	2
R1-20	C04	31.63627	357.77	2
R1-20	C04	31.68664	358.31	2
R1-20	C04	31.73666	358.76	2
R1-20	C04	31.78681	357.94	2
R1-20	C04	31.83685	358.18	2
R1-20	C04	31.88704	358.76	2
R1-20	C04	31.93709	358.56	2
R1-20	C04	31.98668	357.55	2
R1-20	C04	32.03691	359.25	2
R1-20	C04	32.08718	358.79	2
R1-20	C04	32.13694	358.96	2
R1-20	C04	32.18693	359.99	2
R1-20	C04	32.23679	359.27	2
R1-20	C04	32.28691	360.06	2
R1-20	C04	32.3367	361.33	2
R1-20	C04	32.38689	361.23	2
R1-20	C04	32.4373	360.32	2
R1-20	C04	32.48724	360.93	2
R1-20	C04	32.53733	360.49	2
R1-20	C04	32.58711	361.35	2
R1-20	C04	32.63691	359.9	2
R1-20	C04	32.68694	361.1	2
R1-20	C04	32.7373	360.9	2
R1-20	C04	32.78711	360.74	2
R1-20	C04	32.83701	360.81	2
R1-20	C04	32.88678	362.2	2
R1-20	C04	32.93691	360.93	2
R1-20	C04	32.98702	361.52	2
R1-20	C04	33.03718	362.39	2
R1-20	C04	33.08712	362.59	2
R1-20	C04	33.13713	363.21	2
R1-20	C04	33.18852	362.17	2
R1-20	C04	33.237	363.44	2
R1-20	C04	33.28738	364.15	2
R1-20	C04	33.33734	364.78	2
R1-20	C04	33.38712	363.81	2
R1-20	C04	33.43735	364.28	2
R1-20	C04	33.48706	365.01	2
R1-20	C04	33.53687	365.62	2
R1-20	C04	33.58709	365.56	2
R1-20	C04	33.63769	367.06	2
R1-20	C04	33.68786	367.84	2
R1-20	C04	33.73742	367.6	2
R1-20	C04	33.78757	369.27	2
R1-20	C04	33.83758	368.16	2
R1-20	C04	33.88735	368.28	2
R1-20	C04	33.9375	371.16	2
R1-20	C04	33.98718	369.69	2
R1-20	C04	34.03719	371.63	2
R1-20	C04	34.08732	371.25	2
R1-20	C04	34.13734	370.57	2
R1-20	C04	34.18871	370.82	2
R1-20	C04	34.23722	372.36	2
R1-20	C04	34.28763	374.12	2
R1-20	C04	34.33757	374.14	2
R1-20	C04	34.38744	373.88	2
R1-20	C04	34.43778	374.67	2
R1-20	C04	34.48867	374.96	2
R1-20	C04	34.53751	374.25	2
R1-20	C04	34.58767	376.32	2
R1-20	C04	34.63714	377.03	2
R1-20	C04	34.68749	377.37	2
R1-20	C04	34.73744	376.48	2
R1-20	C04	34.78725	378.44	2
R1-20	C04	34.83764	378.22	2
R1-20	C04	34.88749	380.22	2
R1-20	C04	34.93727	379.25	2
R1-20	C04	34.98749	380.43	2
R1-20	C04	35.03763	379.99	2
R1-20	C04	35.08744	380.55	2
R1-20	C04	35.13778	380.27	2
R1-20	C04	35.1876	382.32	2
R1-20	C04	35.23736	381.57	2
R1-20	C04	35.28759	382.05	2
R1-20	C04	35.33736	382.81	2
R1-20	C04	35.38736	383.74	2
R1-20	C04	35.43773	384.32	2
R1-20	C04	35.48771	384.99	2
R1-20	C04	35.53777	383.45	2
R1-20	C04	35.5877	385.21	2
R1-20	C04	35.63807	385.46	2
R1-20	C04	35.68776	384.43	2
R1-20	C04	35.73757	384.76	2
R1-20	C04	35.78769	385.9	2
R1-20	C04	35.83788	386.47	2
R1-20	C04	35.88762	387.06	2
R1-20	C04	35.93781	388.16	2
R1-20	C04	35.98772	387.8	2
R1-20	C04	36.03773	387.74	2
R1-20	C04	36.08787	388.37	2
R1-20	C04	36.13791	388.6	2
R1-20	C04	36.18805	389.14	2
R1-20	C04	36.23764	389.95	2
R1-20	C04	36.2874	388.91	2
R1-20	C04	36.33821	391.48	2
R1-20	C04	36.38785	389.69	2
R1-20	C04	36.43787	391.45	2
R1-20	C04	36.48811	390.08	2
R1-20	C04	36.53807	391.23	2
R1-20	C04	36.5882	391.74	2
R1-20	C04	36.63809	392.13	2
R1-20	C04	36.68803	390.63	2
R1-20	C04	36.73778	392.23	2
R1-20	C04	36.78763	393.51	2
R1-20	C04	36.83803	393.72	2
R1-20	C04	36.88802	395.07	2
R1-20	C04	36.93794	393.48	2
R1-20	C04	36.98789	393.57	2
R1-20	C04	37.0379	394.87	2
R1-20	C04	37.08821	393.57	2
R1-20	C04	37.1381	394.67	2
R1-20	C04	37.18824	393.79	2
R1-20	C04	37.2378	397.3	2
R1-20	C04	37.28792	395.85	2
R1-20	C04	37.33807	397.35	2
R1-20	C04	37.38843	396.03	2
R1-20	C04	37.43835	397.31	2
R1-20	C04	37.48798	397.37	2
R1-20	C04	37.53799	397.57	2
R1-20	C04	37.58822	397.48	2
R1-20	C04	37.63853	396.98	2
R1-20	C04	37.68843	397.35	2
R1-20	C04	37.73809	399.12	2
R1-20	C04	37.788	398.44	2
R1-20	C04	37.83817	397.6	2
R1-20	C04	37.88796	399.65	2
R1-20	C04	37.9383	399.74	2
R1-20	C04	37.98831	400.14	2
R1-20	C04	38.03842	400.05	2
R1-20	C04	38.08834	400.2	2
R1-20	C04	38.13915	400.02	2
R1-20	C04	38.18832	400.13	2
R1-20	C04	38.23837	400.85	2
R1-20	C04	38.28813	401.73	2
R1-20	C04	38.33851	401.77	2
R1-20	C04	38.38816	401.17	2
R1-20	C04	38.43842	402.58	2
R1-20	C04	38.48854	402.46	2
R1-20	C04	38.53905	400.57	2
R1-20	C04	38.58821	401.97	2
R1-20	C04	38.63836	402.78	2
R1-20	C04	38.68842	404.85	2
R1-20	C04	38.73842	403.52	2
R1-20	C04	38.78817	404.08	2
R1-20	C04	38.83834	404.23	2
R1-20	C04	38.88863	404.23	2
R1-20	C04	38.93876	405.61	2
R1-20	C04	38.98839	404.8	2
R1-20	C04	39.03864	405.32	2
R1-20	C04	39.08852	405.68	2
R1-20	C04	39.13845	405.99	2
R1-20	C04	39.18853	407.24	2
R1-20	C04	39.23859	406.32	2
R1-20	C04	39.28881	407.24	2
R1-20	C04	39.33868	407.91	2
R1-20	C04	39.38885	408.12	2
R1-20	C04	39.4386	409.28	2
R1-20	C04	39.48865	408.12	2
R1-20	C04	39.53868	408.46	2
R1-20	C04	39.58862	408.2	2
R1-20	C04	39.6386	408.79	2
R1-20	C04	39.68856	409.32	2
R1-20	C04	39.7387	411.06	2
R1-20	C04	39.78847	410.71	2
R1-20	C04	39.83896	410.98	2
R1-20	C04	39.88899	410.64	2
R1-20	C04	39.93861	411.2	2
R1-20	C04	39.98891	411.96	2
R1-20	C04	40.03893	411.04	2
R1-20	C04	40.08882	412.34	2
R1-20	C04	40.13897	412.07	2
R1-20	C04	40.18892	413.34	2
R1-20	C04	40.23865	413.64	2
R1-20	C04	40.28897	413.7	2
R1-20	C04	40.33899	415.03	2
R1-20	C04	40.38876	413.61	2
R1-20	C04	40.43875	414.1	2
R1-20	C04	40.48874	413.7	2
R1-20	C04	40.53888	414.33	2
R1-20	C04	40.58889	414.66	2
R1-20	C04	40.63859	416.93	2
R1-20	C04	40.68922	416.19	2
R1-20	C04	40.73874	416.4	2
R1-20	C04	40.78925	415.96	2
R1-20	C04	40.83908	417.23	2
R1-20	C04	40.88863	416.43	2
R1-20	C04	40.93888	417.65	2
R1-20	C04	40.98891	419.14	2
R1-20	C04	41.03884	418.42	2
R1-20	C04	41.08873	417.35	2
R1-20	C04	41.13887	419.36	2
R1-20	C04	41.18893	419.67	2
R1-20	C04	41.23878	419.18	2
R1-20	C04	41.28894	420.74	2
R1-20	C04	41.33889	420.15	2
R1-20	C04	41.38895	419.76	2
R1-20	C04	41.43919	420.6	2
R1-20	C04	41.48918	421.96	2
R1-20	C04	41.53908	421.85	2
R1-20	C04	41.58919	421.93	2
R1-20	C04	41.63892	423.1	2
R1-20	C04	41.68921	422.04	2
R1-20	C04	41.73931	422.39	2
R1-20	C04	41.78897	423.77	2
R1-20	C04	41.83931	425.28	2
R1-20	C04	41.88925	424.27	2
R1-20	C04	41.939	423.76	2
R1-20	C04	41.98887	423.49	2
R1-20	C04	42.03934	425.18	2
R1-20	C04	42.08899	425.67	2
R1-20	C04	42.13894	425.69	2
R1-20	C04	42.1893	426.58	2
R1-20	C04	42.23983	425.8	2
R1-20	C04	42.28921	426.88	2
R1-20	C04	42.33925	426.94	2
R1-20	C04	42.38929	427.93	2
R1-20	C04	42.43913	427.59	2
R1-20	C04	42.48943	428.9	2
R1-20	C04	42.53942	428.84	2
R1-20	C04	42.58949	429.58	2
R1-20	C04	42.63939	429.46	2
R1-20	C04	42.68939	428.42	2
R1-20	C04	42.73963	430.08	2
R1-20	C04	42.78968	428.32	2
R1-20	C04	42.83923	430.75	2
R1-20	C04	42.88916	431.18	2
R1-20	C04	42.93947	430	2
R1-20	C04	42.98939	432.15	2
R1-20	C04	43.03949	431.85	2
R1-20	C04	43.08919	432.12	2
R1-20	C04	43.1394	432.55	2
R1-20	C04	43.18943	431.85	2
R1-20	C04	43.23903	432.81	2
R1-20	C04	43.28962	432.34	2
R1-20	C04	43.3395	434.47	2
R1-20	C04	43.38969	433.33	2
R1-20	C04	43.43966	434.55	2
R1-20	C04	43.48943	434.34	2
R1-20	C04	43.53927	435.43	2
R1-20	C04	43.58969	434.43	2
R1-20	C04	43.63991	436	2
R1-20	C04	43.68948	436.19	2
R1-20	C04	43.73973	435.56	2
R1-20	C04	43.78975	436.29	2
R1-20	C04	43.83986	434.68	2
R1-20	C04	43.88942	435.71	2
R1-20	C04	43.93926	437.45	2
R1-20	C04	43.98961	437.19	2
R1-20	C04	44.03964	436.02	2
R1-20	C04	44.09077	438.95	2
R1-20	C04	44.14003	437.81	2
R1-20	C04	44.1898	438.18	2
R1-20	C04	44.2397	437.95	2
R1-20	C04	44.28962	438.54	2
R1-20	C04	44.33959	439.41	2
R1-20	C04	44.38964	439.71	2
R1-20	C04	44.4397	438.4	2
R1-20	C04	44.48987	439.51	2
R1-20	C04	44.53961	441.36	2
R1-20	C04	44.58973	440.48	2
R1-20	C04	44.63987	441.52	2
R1-20	C04	44.68972	441.04	2
R1-20	C04	44.73954	441.63	2
R1-20	C04	44.78967	440.62	2
R1-20	C04	44.84022	440.62	2
R1-20	C04	44.88992	441.43	2
R1-20	C04	44.93982	443.37	2
R1-20	C04	44.98986	442.54	2
R1-20	C04	45.03991	442.57	2
R1-20	C04	45.09	441.76	2
R1-20	C04	45.14011	443.22	2
R1-20	C04	45.18954	443.64	2
R1-20	C04	45.24	442.7	2
R1-20	C04	45.28997	443.93	2
R1-20	C04	45.33998	445.1	2
R1-20	C04	45.39016	443.32	2
R1-20	C04	45.43996	446.07	2
R1-20	C04	45.49018	445.82	2
R1-20	C04	45.54006	445.36	2
R1-20	C04	45.59007	447.03	2
R1-20	C04	45.64013	446.15	2
R1-20	C04	45.68994	446.36	2
R1-20	C04	45.73985	446.08	2
R1-20	C04	45.78984	447.08	2
R1-20	C04	45.84009	446.05	2
R1-20	C04	45.89021	446.31	2
R1-20	C04	45.94014	447.96	2
R1-20	C04	45.98985	447.44	2
R1-20	C04	46.04018	446.72	2
R1-20	C04	46.0901	446.69	2
R1-20	C04	46.14019	446.4	2
R1-20	C04	46.19035	448.42	2
R1-20	C04	46.24015	447.96	2
R1-20	C04	46.28996	447.29	2
R1-20	C04	46.34039	448.45	2
R1-20	C04	46.39019	448.42	2
R1-20	C04	46.44024	446.77	2
R1-20	C04	46.49031	448.33	2
R1-20	C04	46.54019	447.52	2
R1-20	C04	46.59004	447.74	2
R1-20	C04	46.64016	448.09	2
R1-20	C04	46.6902	447.96	2
R1-20	C04	46.74023	447.42	2
R1-20	C04	46.79046	447.87	2
R1-20	C04	46.84072	447.73	2
R1-20	C04	46.88974	448.06	2
R1-20	C04	46.94025	446.36	2
R1-20	C04	46.99053	446.43	2
R1-20	C04	47.04044	446.67	2
R1-20	C04	47.09015	446.49	2
R1-20	C04	47.14052	445.98	2
R1-20	C04	47.19034	447.25	2
R1-20	C04	47.24036	445.68	2
R1-20	C04	47.29036	446.46	2
R1-20	C04	47.34028	445.81	2
R1-20	C04	47.39045	445.26	2
R1-20	C04	47.44041	444.48	2
R1-20	C04	47.4908	445.24	2
R1-20	C04	47.54003	443.87	2
R1-20	C04	47.5905	444.64	2
R1-20	C04	47.64079	443.84	2
R1-20	C04	47.69055	444.15	2
R1-20	C04	47.74136	442.73	2
R1-20	C04	47.7909	443.34	2
R1-20	C04	47.84096	443.02	2
R1-20	C04	47.89055	441.09	2
R1-20	C04	47.94085	441.66	2
R1-20	C04	47.99044	441.61	2
R1-20	D01	0.03029	105.4	1
R1-20	D01	0.07979	104.61	1
R1-20	D01	0.13088	104.73	1
R1-20	D01	0.18041	104.29	1
R1-20	D01	0.23055	104.37	1
R1-20	D01	0.28032	103.2	1
R1-20	D01	0.33019	104.18	1
R1-20	D01	0.38032	103.45	1
R1-20	D01	0.43033	104.43	1
R1-20	D01	0.48065	104.17	1
R1-20	D01	0.53039	103.41	1
R1-20	D01	0.58036	103.54	1
R1-20	D01	0.63061	103.78	1
R1-20	D01	0.68039	103.65	1
R1-20	D01	0.73049	103.6	1
R1-20	D01	0.78016	104.14	1
R1-20	D01	0.83094	103.82	1
R1-20	D01	0.88071	103.87	1
R1-20	D01	0.93044	104.7	1
R1-20	D01	0.98034	103.81	1
R1-20	D01	1.03069	103.94	1
R1-20	D01	1.08053	104.45	1
R1-20	D01	1.13088	105.21	1
R1-20	D01	1.18059	104.3	1
R1-20	D01	1.23039	103.85	1
R1-20	D01	1.28144	103.69	1
R1-20	D01	1.33074	104.24	1
R1-20	D01	1.38067	103.85	1
R1-20	D01	1.43029	104	1
R1-20	D01	1.48059	103.91	1
R1-20	D01	1.53054	104.4	1
R1-20	D01	1.58038	104.05	1
R1-20	D01	1.63119	104.67	1
R1-20	D01	1.6813	105.34	1
R1-20	D01	1.73059	103.9	1
R1-20	D01	1.78099	104.72	1
R1-20	D01	1.83102	105.3	1
R1-20	D01	1.88121	105.49	1
R1-20	D01	1.93066	104.78	1
R1-20	D01	1.98117	103.81	1
R1-20	D01	2.03066	104.49	1
R1-20	D01	2.08078	104.2	1
R1-20	D01	2.13114	104.24	1
R1-20	D01	2.1811	104.27	1
R1-20	D01	2.23093	105.33	1
R1-20	D01	2.28122	105.25	1
R1-20	D01	2.33086	104.45	1
R1-20	D01	2.38097	104.37	1
R1-20	D01	2.43113	104.06	1
R1-20	D01	2.48107	105.38	1
R1-20	D01	2.53113	104.66	1
R1-20	D01	2.58093	104.67	1
R1-20	D01	2.63107	105.92	1
R1-20	D01	2.68099	103.71	1
R1-20	D01	2.73145	104.27	1
R1-20	D01	2.78155	104.83	1
R1-20	D01	2.8308	105.53	1
R1-20	D01	2.88074	105.67	1
R1-20	D01	2.93118	104.63	1
R1-20	D01	2.98122	104.91	1
R1-20	D01	3.03133	104.14	1
R1-20	D01	3.08115	104.3	1
R1-20	D01	3.13123	104.43	1
R1-20	D01	3.18123	105.07	1
R1-20	D01	3.23135	105.15	1
R1-20	D01	3.28088	105.03	1
R1-20	D01	3.33148	104.91	1
R1-20	D01	3.38167	104.76	1
R1-20	D01	3.43136	105.28	1
R1-20	D01	3.48136	105.07	1
R1-20	D01	3.53139	105	1
R1-20	D01	3.58104	105.68	1
R1-20	D01	3.63094	104.86	1
R1-20	D01	3.68122	104.89	1
R1-20	D01	3.73091	104.76	1
R1-20	D01	3.78149	105.76	1
R1-20	D01	3.83133	105.67	1
R1-20	D01	3.88135	106.84	1
R1-20	D01	3.93129	105.53	1
R1-20	D01	3.98121	104.75	1
R1-20	D01	4.03105	105.65	1
R1-20	D01	4.08172	105.56	1
R1-20	D01	4.1319	107.09	1
R1-20	D01	4.18138	105.52	1
R1-20	D01	4.23143	106.1	1
R1-20	D01	4.2828	105.47	1
R1-20	D01	4.33132	105.24	1
R1-20	D01	4.38175	105.95	1
R1-20	D01	4.43115	105.16	1
R1-20	D01	4.48215	105.31	1
R1-20	D01	4.53141	104.81	1
R1-20	D01	4.58188	105.95	1
R1-20	D01	4.63142	105.07	1
R1-20	D01	4.68162	105.85	1
R1-20	D01	4.73196	105.52	1
R1-20	D01	4.78137	106.23	1
R1-20	D01	4.83163	106.53	1
R1-20	D01	4.88157	105.74	1
R1-20	D01	4.93147	106.01	1
R1-20	D01	4.9825	106.14	1
R1-20	D01	5.03168	106.65	1
R1-20	D01	5.08165	106.1	1
R1-20	D01	5.13217	106.14	1
R1-20	D01	5.18173	106.63	1
R1-20	D01	5.23173	105.49	1
R1-20	D01	5.28163	107.11	1
R1-20	D01	5.33152	107.06	1
R1-20	D01	5.38202	107.23	1
R1-20	D01	5.43206	106.48	1
R1-20	D01	5.48173	106.07	1
R1-20	D01	5.53227	105.53	1
R1-20	D01	5.58202	107.11	1
R1-20	D01	5.63207	106.56	1
R1-20	D01	5.68166	106.72	1
R1-20	D01	5.73257	107.45	1
R1-20	D01	5.78154	106.81	1
R1-20	D01	5.83187	106.41	1
R1-20	D01	5.88212	106.44	1
R1-20	D01	5.93185	107.06	1
R1-20	D01	5.98169	106.45	1
R1-20	D01	6.0323	106.96	1
R1-20	D01	6.08182	106.63	1
R1-20	D01	6.13294	107.81	1
R1-20	D01	6.18198	107.76	1
R1-20	D01	6.233	107.14	1
R1-20	D01	6.28199	108.12	1
R1-20	D01	6.33189	107.38	1
R1-20	D01	6.38211	107.44	1
R1-20	D01	6.43185	107.76	1
R1-20	D01	6.48186	107.48	1
R1-20	D01	6.78866	107.82	2
R1-20	D01	6.83807	108.03	2
R1-20	D01	6.88822	108.15	2
R1-20	D01	6.93834	109.08	2
R1-20	D01	6.98785	109.63	2
R1-20	D01	7.0382	109.65	2
R1-20	D01	7.08823	110.53	2
R1-20	D01	7.13791	111.05	2
R1-20	D01	7.18846	110.9	2
R1-20	D01	7.23803	109.83	2
R1-20	D01	7.28834	110.66	2
R1-20	D01	7.338	111.21	2
R1-20	D01	7.38828	111.46	2
R1-20	D01	7.43823	110.88	2
R1-20	D01	7.48805	111.98	2
R1-20	D01	7.53842	112.47	2
R1-20	D01	7.58834	112.21	2
R1-20	D01	7.63807	111.83	2
R1-20	D01	7.6885	112.53	2
R1-20	D01	7.73837	113.72	2
R1-20	D01	7.78875	114.55	2
R1-20	D01	7.83848	112.5	2
R1-20	D01	7.88841	112.98	2
R1-20	D01	7.93814	113.72	2
R1-20	D01	7.98866	113.36	2
R1-20	D01	8.03836	114.33	2
R1-20	D01	8.08866	114.67	2
R1-20	D01	8.13869	114.82	2
R1-20	D01	8.18845	114.3	2
R1-20	D01	8.23818	115.52	2
R1-20	D01	8.28819	115.03	2
R1-20	D01	8.3384	116.22	2
R1-20	D01	8.38873	115.58	2
R1-20	D01	8.43846	116.8	2
R1-20	D01	8.48858	116.74	2
R1-20	D01	8.53811	116.89	2
R1-20	D01	8.58861	117.87	2
R1-20	D01	8.63832	117.3	2
R1-20	D01	8.68813	117.45	2
R1-20	D01	8.73853	119.11	2
R1-20	D01	8.78872	118.97	2
R1-20	D01	8.83863	120.24	2
R1-20	D01	8.8887	119.25	2
R1-20	D01	8.93858	119.96	2
R1-20	D01	8.98864	119.71	2
R1-20	D01	9.03891	121.45	2
R1-20	D01	9.08911	120.75	2
R1-20	D01	9.13882	121.17	2
R1-20	D01	9.18896	122.26	2
R1-20	D01	9.23853	122.41	2
R1-20	D01	9.28884	121.8	2
R1-20	D01	9.33871	123.23	2
R1-20	D01	9.38807	123.66	2
R1-20	D01	9.43879	124.33	2
R1-20	D01	9.48866	125.52	2
R1-20	D01	9.53873	125.91	2
R1-20	D01	9.5887	124.64	2
R1-20	D01	9.63909	126.69	2
R1-20	D01	9.68899	126.6	2
R1-20	D01	9.73867	127.11	2
R1-20	D01	9.78878	129.14	2
R1-20	D01	9.83886	128.02	2
R1-20	D01	9.88916	128.85	2
R1-20	D01	9.93886	129.87	2
R1-20	D01	9.98858	131.2	2
R1-20	D01	10.03887	130.96	2
R1-20	D01	10.08877	131.76	2
R1-20	D01	10.13873	132.68	2
R1-20	D01	10.18826	132.37	2
R1-20	D01	10.23878	133.88	2
R1-20	D01	10.28883	133.93	2
R1-20	D01	10.33902	135.06	2
R1-20	D01	10.38893	136.22	2
R1-20	D01	10.43909	136.07	2
R1-20	D01	10.48876	137.24	2
R1-20	D01	10.53921	136.54	2
R1-20	D01	10.58903	138.6	2
R1-20	D01	10.63895	138.71	2
R1-20	D01	10.68913	139.58	2
R1-20	D01	10.73875	139.28	2
R1-20	D01	10.78872	141.43	2
R1-20	D01	10.83912	141.67	2
R1-20	D01	10.88908	143.04	2
R1-20	D01	10.94015	143.5	2
R1-20	D01	10.99038	144.52	2
R1-20	D01	11.03911	145.06	2
R1-20	D01	11.08941	146.25	2
R1-20	D01	11.13905	146.71	2
R1-20	D01	11.18944	148.74	2
R1-20	D01	11.23907	148.54	2
R1-20	D01	11.28984	150.82	2
R1-20	D01	11.3395	152.49	2
R1-20	D01	11.38878	152.09	2
R1-20	D01	11.43915	152.31	2
R1-20	D01	11.48949	153.07	2
R1-20	D01	11.5393	153.92	2
R1-20	D01	11.58899	154.61	2
R1-20	D01	11.63959	156.5	2
R1-20	D01	11.68883	156.99	2
R1-20	D01	11.73914	158.42	2
R1-20	D01	11.7891	159.95	2
R1-20	D01	11.83917	160.48	2
R1-20	D01	11.88907	160.72	2
R1-20	D01	11.93958	162.76	2
R1-20	D01	11.98974	163.59	2
R1-20	D01	12.03935	164.96	2
R1-20	D01	12.08929	167.01	2
R1-20	D01	12.13946	167.97	2
R1-20	D01	12.18943	169.18	2
R1-20	D01	12.23964	169.92	2
R1-20	D01	12.2896	171.55	2
R1-20	D01	12.33936	171.63	2
R1-20	D01	12.38958	172.67	2
R1-20	D01	12.44006	173.14	2
R1-20	D01	12.48926	175.58	2
R1-20	D01	12.53926	176.25	2
R1-20	D01	12.58958	177.16	2
R1-20	D01	12.63972	178.72	2
R1-20	D01	12.68958	180.19	2
R1-20	D01	12.73962	181.33	2
R1-20	D01	12.78929	183.19	2
R1-20	D01	12.83926	182.8	2
R1-20	D01	12.89011	185.89	2
R1-20	D01	12.93999	187.29	2
R1-20	D01	12.98965	185.98	2
R1-20	D01	13.03947	188.48	2
R1-20	D01	13.08932	188.21	2
R1-20	D01	13.13963	190.23	2
R1-20	D01	13.18957	191.21	2
R1-20	D01	13.23949	192.62	2
R1-20	D01	13.2896	194.41	2
R1-20	D01	13.33955	194.18	2
R1-20	D01	13.38971	196.17	2
R1-20	D01	13.43956	197.48	2
R1-20	D01	13.49005	198.49	2
R1-20	D01	13.53959	200.96	2
R1-20	D01	13.58992	200.28	2
R1-20	D01	13.64007	202.94	2
R1-20	D01	13.68987	202.79	2
R1-20	D01	13.7398	203.63	2
R1-20	D01	13.7897	204.63	2
R1-20	D01	13.84015	204.88	2
R1-20	D01	13.8899	207.3	2
R1-20	D01	13.93974	208.43	2
R1-20	D01	13.99015	209.49	2
R1-20	D01	14.03993	210.83	2
R1-20	D01	14.08994	211.51	2
R1-20	D01	14.13977	212.52	2
R1-20	D01	14.18989	213.35	2
R1-20	D01	14.2394	215.09	2
R1-20	D01	14.29003	215.31	2
R1-20	D01	14.33986	217.66	2
R1-20	D01	14.38989	218.09	2
R1-20	D01	14.4401	218.85	2
R1-20	D01	14.48994	220.05	2
R1-20	D01	14.53986	221.84	2
R1-20	D01	14.59015	221.88	2
R1-20	D01	14.64018	223.38	2
R1-20	D01	14.69005	224.75	2
R1-20	D01	14.73981	226.83	2
R1-20	D01	14.79002	226.19	2
R1-20	D01	14.84012	227.69	2
R1-20	D01	14.89005	227.59	2
R1-20	D01	14.94042	229.52	2
R1-20	D01	14.98987	228.78	2
R1-20	D01	15.03996	231.99	2
R1-20	D01	15.09007	231.82	2
R1-20	D01	15.14007	233.75	2
R1-20	D01	15.19028	234.23	2
R1-20	D01	15.23997	234.04	2
R1-20	D01	15.28984	235.11	2
R1-20	D01	15.34012	238.21	2
R1-20	D01	15.39035	237.48	2
R1-20	D01	15.44005	239.25	2
R1-20	D01	15.48989	239.18	2
R1-20	D01	15.54019	242.09	2
R1-20	D01	15.58996	241.09	2
R1-20	D01	15.63995	240.84	2
R1-20	D01	15.69032	242.13	2
R1-20	D01	15.74022	241.15	2
R1-20	D01	15.78997	243.2	2
R1-20	D01	15.84047	243.74	2
R1-20	D01	15.89016	246.24	2
R1-20	D01	15.94008	245.83	2
R1-20	D01	15.98991	248.2	2
R1-20	D01	16.04055	248.88	2
R1-20	D01	16.09015	248.7	2
R1-20	D01	16.14043	249.52	2
R1-20	D01	16.19046	249.58	2
R1-20	D01	16.24026	251.01	2
R1-20	D01	16.29034	251.76	2
R1-20	D01	16.34028	251.5	2
R1-20	D01	16.39017	253.58	2
R1-20	D01	16.44023	253.99	2
R1-20	D01	16.49028	253.81	2
R1-20	D01	16.54002	253.81	2
R1-20	D01	16.5907	255.54	2
R1-20	D01	16.64065	255.76	2
R1-20	D01	16.69048	256.24	2
R1-20	D01	16.73998	256.4	2
R1-20	D01	16.79074	258.39	2
R1-20	D01	16.84022	257.11	2
R1-20	D01	16.89061	258.93	2
R1-20	D01	16.94017	258.58	2
R1-20	D01	16.99086	259.03	2
R1-20	D01	17.04034	260.08	2
R1-20	D01	17.09039	259.27	2
R1-20	D01	17.14171	262.28	2
R1-20	D01	17.19065	261.08	2
R1-20	D01	17.24036	262.54	2
R1-20	D01	17.29031	262.58	2
R1-20	D01	17.34043	262.27	2
R1-20	D01	17.39092	263.8	2
R1-20	D01	17.44073	263.52	2
R1-20	D01	17.49064	264.26	2
R1-20	D01	17.54068	264.04	2
R1-20	D01	17.59036	264.59	2
R1-20	D01	17.64051	265.92	2
R1-20	D01	17.69073	264.77	2
R1-20	D01	17.7416	266.92	2
R1-20	D01	17.79153	266.22	2
R1-20	D01	17.8404	267.32	2
R1-20	D01	17.89061	267.71	2
R1-20	D01	17.94176	266.12	2
R1-20	D01	17.99102	267.11	2
R1-20	D01	18.04118	268.57	2
R1-20	D01	18.09055	269.27	2
R1-20	D01	18.14127	267.34	2
R1-20	D01	18.19072	270.25	2
R1-20	D01	18.24079	269.94	2
R1-20	D01	18.2905	270.46	2
R1-20	D01	18.34055	268.79	2
R1-20	D01	18.39061	271.07	2
R1-20	D01	18.44111	271.72	2
R1-20	D01	18.49091	271.82	2
R1-20	D01	18.54123	273.25	2
R1-20	D01	18.59094	273.18	2
R1-20	D01	18.64107	274.01	2
R1-20	D01	18.69061	274.26	2
R1-20	D01	18.74101	275.18	2
R1-20	D01	18.79108	276.98	2
R1-20	D01	18.84074	276.16	2
R1-20	D01	18.89071	276.68	2
R1-20	D01	18.94088	278.9	2
R1-20	D01	18.99095	278.88	2
R1-20	D01	19.04136	280.2	2
R1-20	D01	19.0908	279.58	2
R1-20	D01	19.14085	281.63	2
R1-20	D01	19.19107	282.75	2
R1-20	D01	19.24106	280.89	2
R1-20	D01	19.29102	282.43	2
R1-20	D01	19.34092	283.24	2
R1-20	D01	19.39116	283.06	2
R1-20	D01	19.44109	286.25	2
R1-20	D01	19.49206	286.92	2
R1-20	D01	19.54088	286.09	2
R1-20	D01	19.59084	287.66	2
R1-20	D01	19.64208	288.67	2
R1-20	D01	19.69103	291.13	2
R1-20	D01	19.74107	290.52	2
R1-20	D01	19.79086	290.49	2
R1-20	D01	19.84082	292	2
R1-20	D01	19.89089	293.31	2
R1-20	D01	19.9414	292.34	2
R1-20	D01	19.99127	294.04	2
R1-20	D01	20.04123	296.45	2
R1-20	D01	20.09117	293.62	2
R1-20	D01	20.14132	295.96	2
R1-20	D01	20.19123	297.14	2
R1-20	D01	20.241	299.09	2
R1-20	D01	20.29123	298.57	2
R1-20	D01	20.3414	299.91	2
R1-20	D01	20.39098	299.24	2
R1-20	D01	20.44158	300.16	2
R1-20	D01	20.49133	301.53	2
R1-20	D01	20.54112	301.3	2
R1-20	D01	20.59132	301.02	2
R1-20	D01	20.64119	300.67	2
R1-20	D01	20.69187	302.55	2
R1-20	D01	20.74119	303.04	2
R1-20	D01	20.79152	304.01	2
R1-20	D01	20.84168	303.95	2
R1-20	D01	20.89172	305.88	2
R1-20	D01	20.9415	305.57	2
R1-20	D01	20.99084	306.06	2
R1-20	D01	21.04157	307.47	2
R1-20	D01	21.09324	306.19	2
R1-20	D01	21.14139	307.63	2
R1-20	D01	21.19165	307.6	2
R1-20	D01	21.24137	308.45	2
R1-20	D01	21.29149	309.25	2
R1-20	D01	21.34141	307.84	2
R1-20	D01	21.39135	308.73	2
R1-20	D01	21.44166	308.32	2
R1-20	D01	21.49118	311.39	2
R1-20	D01	21.54168	310.75	2
R1-20	D01	21.59169	311.25	2
R1-20	D01	21.64138	312.17	2
R1-20	D01	21.69146	310.64	2
R1-20	D01	21.74165	311.39	2
R1-20	D01	21.79132	312.89	2
R1-20	D01	21.84169	312.09	2
R1-20	D01	21.89157	313.74	2
R1-20	D01	21.94158	313.99	2
R1-20	D01	21.99173	316.79	2
R1-20	D01	22.0416	313.64	2
R1-20	D01	22.0933	313.06	2
R1-20	D01	22.14189	314.74	2
R1-20	D01	22.19146	315.32	2
R1-20	D01	22.24175	314.86	2
R1-20	D01	22.29257	315.27	2
R1-20	D01	22.34151	315.84	2
R1-20	D01	22.39144	318.21	2
R1-20	D01	22.44132	317.5	2
R1-20	D01	22.49201	316.89	2
R1-20	D01	22.54182	317.84	2
R1-20	D01	22.59189	316.64	2
R1-20	D01	22.64171	318.2	2
R1-20	D01	22.69178	316.55	2
R1-20	D01	22.74199	318.9	2
R1-20	D01	22.79213	317.66	2
R1-20	D01	22.84169	320.89	2
R1-20	D01	22.89183	318.57	2
R1-20	D01	22.94223	319.36	2
R1-20	D01	22.99198	319.22	2
R1-20	D01	23.04186	319.3	2
R1-20	D01	23.09179	319.03	2
R1-20	D01	23.14179	320.52	2
R1-20	D01	23.19196	320.7	2
R1-20	D01	23.24203	320.7	2
R1-20	D01	23.29193	319.06	2
R1-20	D01	23.34185	320.13	2
R1-20	D01	23.39203	320.35	2
R1-20	D01	23.44196	322.75	2
R1-20	D01	23.49216	322.42	2
R1-20	D01	23.5421	323.61	2
R1-20	D01	23.59215	321.48	2
R1-20	D01	23.6421	322.54	2
R1-20	D01	23.69168	323.53	2
R1-20	D01	23.74214	322.36	2
R1-20	D01	23.79195	323.03	2
R1-20	D01	23.84228	323.61	2
R1-20	D01	23.89201	323.98	2
R1-20	D01	23.94201	324.9	2
R1-20	D01	23.99226	325.94	2
R1-20	D01	24.04228	326.24	2
R1-20	D01	24.09191	325.61	2
R1-20	D01	24.1422	324.31	2
R1-20	D01	24.19252	325.72	2
R1-20	D01	24.24232	325.51	2
R1-20	D01	24.29235	327.1	2
R1-20	D01	24.34332	326.55	2
R1-20	D01	24.39219	326.86	2
R1-20	D01	24.44212	327.28	2
R1-20	D01	24.49236	329.02	2
R1-20	D01	24.54238	328.17	2
R1-20	D01	24.59271	328.84	2
R1-20	D01	24.64231	329.05	2
R1-20	D01	24.6925	327.61	2
R1-20	D01	24.74262	328.47	2
R1-20	D01	24.79225	329.67	2
R1-20	D01	24.84257	329.85	2
R1-20	D01	24.89262	329.86	2
R1-20	D01	24.94211	331.01	2
R1-20	D01	24.99254	329.73	2
R1-20	D01	25.04272	332.29	2
R1-20	D01	25.09209	331.25	2
R1-20	D01	25.14237	331.44	2
R1-20	D01	25.19279	332.88	2
R1-20	D01	25.24229	333.94	2
R1-20	D01	25.2928	332.57	2
R1-20	D01	25.34285	332.09	2
R1-20	D01	25.39239	335.38	2
R1-20	D01	25.44246	332.33	2
R1-20	D01	25.49263	334.07	2
R1-20	D01	25.54306	334.02	2
R1-20	D01	25.59253	335.03	2
R1-20	D01	25.64248	335.75	2
R1-20	D01	25.69276	335.44	2
R1-20	D01	25.7426	336.05	2
R1-20	D01	25.79227	335.14	2
R1-20	D01	25.84293	336.31	2
R1-20	D01	25.89277	337.99	2
R1-20	D01	25.94266	338.73	2
R1-20	D01	25.99224	337.53	2
R1-20	D01	26.04257	337	2
R1-20	D01	26.09293	336.86	2
R1-20	D01	26.14273	338.13	2
R1-20	D01	26.19293	337.5	2
R1-20	D01	26.24276	337.61	2
R1-20	D01	26.2927	339.42	2
R1-20	D01	26.34237	339.02	2
R1-20	D01	26.39242	340.1	2
R1-20	D01	26.44301	339.08	2
R1-20	D01	26.49275	339.7	2
R1-20	D01	26.54266	340.3	2
R1-20	D01	26.59399	340.62	2
R1-20	D01	26.64287	340.58	2
R1-20	D01	26.69282	342.93	2
R1-20	D01	26.74275	341.01	2
R1-20	D01	26.79291	341.47	2
R1-20	D01	26.84287	342.2	2
R1-20	D01	26.89291	342.91	2
R1-20	D01	26.94261	341.62	2
R1-20	D01	26.99263	341.16	2
R1-20	D01	27.04296	341.84	2
R1-20	D01	27.09216	344.87	2
R1-20	D01	27.14259	345.24	2
R1-20	D01	27.1928	343.43	2
R1-20	D01	27.24314	343.25	2
R1-20	D01	27.29293	342.88	2
R1-20	D01	27.34326	343.48	2
R1-20	D01	27.39287	344.53	2
R1-20	D01	27.44286	344.52	2
R1-20	D01	27.4927	344.77	2
R1-20	D01	27.54321	344.16	2
R1-20	D01	27.59413	345.32	2
R1-20	D01	27.64314	345.15	2
R1-20	D01	27.69334	345.87	2
R1-20	D01	27.74285	345.01	2
R1-20	D01	27.7932	345.76	2
R1-20	D01	27.84297	345.32	2
R1-20	D01	27.89289	345.57	2
R1-20	D01	27.94295	345.57	2
R1-20	D01	27.99302	347.72	2
R1-20	D01	28.043	345.2	2
R1-20	D01	28.09321	347.72	2
R1-20	D01	28.14316	347	2
R1-20	D01	28.19321	346.48	2
R1-20	D01	28.24301	347.65	2
R1-20	D01	28.29323	346.33	2
R1-20	D01	28.34281	347.44	2
R1-20	D01	28.39335	347.84	2
R1-20	D01	28.44332	347.35	2
R1-20	D01	28.49317	349.23	2
R1-20	D01	28.54335	348.39	2
R1-20	D01	28.59342	348.48	2
R1-20	D01	28.64297	347.31	2
R1-20	D01	28.69328	348.68	2
R1-20	D01	28.74308	347.75	2
R1-20	D01	28.79346	348.53	2
R1-20	D01	28.84332	348.36	2
R1-20	D01	28.89314	347.93	2
R1-20	D01	28.94299	350.03	2
R1-20	D01	28.99365	349.24	2
R1-20	D01	29.04315	348.05	2
R1-20	D01	29.09389	351.31	2
R1-20	D01	29.14372	350.28	2
R1-20	D01	29.19357	349.45	2
R1-20	D01	29.24344	350.82	2
R1-20	D01	29.29312	349.76	2
R1-20	D01	29.34343	350.31	2
R1-20	D01	29.39361	349.89	2
R1-20	D01	29.44351	349.73	2
R1-20	D01	29.49343	350.3	2
R1-20	D01	29.54306	350.8	2
R1-20	D01	29.59362	350.25	2
R1-20	D01	29.64339	351.01	2
R1-20	D01	29.69313	350.58	2
R1-20	D01	29.74321	350.49	2
R1-20	D01	29.7932	351.25	2
R1-20	D01	29.84349	351.01	2
R1-20	D01	29.89349	350.93	2
R1-20	D01	29.94346	352.66	2
R1-20	D01	29.99353	351.72	2
R1-20	D01	30.0434	351.62	2
R1-20	D01	30.09323	351.34	2
R1-20	D01	30.14361	352.78	2
R1-20	D01	30.19351	352.42	2
R1-20	D01	30.24401	352.52	2
R1-20	D01	30.29373	351.87	2
R1-20	D01	30.34352	352	2
R1-20	D01	30.39381	352.41	2
R1-20	D01	30.44424	351.56	2
R1-20	D01	30.49356	351.77	2
R1-20	D01	30.54336	352.21	2
R1-20	D01	30.59336	352.14	2
R1-20	D01	30.64343	351.63	2
R1-20	D01	30.6934	352.82	2
R1-20	D01	30.74356	352.39	2
R1-20	D01	30.79476	353.42	2
R1-20	D01	30.84422	352.29	2
R1-20	D01	30.89367	352.63	2
R1-20	D01	30.94374	350.95	2
R1-20	D01	30.9938	352.36	2
R1-20	D01	31.04391	352.57	2
R1-20	D01	31.09381	353.85	2
R1-20	D01	31.14338	354.87	2
R1-20	D01	31.19385	353.15	2
R1-20	D01	31.24403	353.12	2
R1-20	D01	31.2941	353.37	2
R1-20	D01	31.3439	353.24	2
R1-20	D01	31.39388	354.71	2
R1-20	D01	31.44374	354.44	2
R1-20	D01	31.49417	354.14	2
R1-20	D01	31.54403	354.46	2
R1-20	D01	31.59416	354.16	2
R1-20	D01	31.64343	354.2	2
R1-20	D01	31.69394	354.43	2
R1-20	D01	31.74363	355.05	2
R1-20	D01	31.79388	355.14	2
R1-20	D01	31.84417	354.26	2
R1-20	D01	31.89408	355.38	2
R1-20	D01	31.9444	356.77	2
R1-20	D01	31.99376	354.68	2
R1-20	D01	32.04404	354.93	2
R1-20	D01	32.09426	355.66	2
R1-20	D01	32.14426	355.59	2
R1-20	D01	32.19392	356.45	2
R1-20	D01	32.24385	356.22	2
R1-20	D01	32.29396	356.4	2
R1-20	D01	32.34379	355.42	2
R1-20	D01	32.39391	357.4	2
R1-20	D01	32.44442	357.03	2
R1-20	D01	32.49447	355.99	2
R1-20	D01	32.54445	357.81	2
R1-20	D01	32.5942	356.25	2
R1-20	D01	32.64439	358.69	2
R1-20	D01	32.69397	356.05	2
R1-20	D01	32.74445	357.07	2
R1-20	D01	32.79423	357.89	2
R1-20	D01	32.8441	358.79	2
R1-20	D01	32.89376	356.86	2
R1-20	D01	32.94392	358.57	2
R1-20	D01	32.99414	358.07	2
R1-20	D01	33.0443	357.34	2
R1-20	D01	33.09442	359.05	2
R1-20	D01	33.14439	359.39	2
R1-20	D01	33.19561	360.04	2
R1-20	D01	33.24412	359.75	2
R1-20	D01	33.29445	360	2
R1-20	D01	33.34455	362.11	2
R1-20	D01	33.39434	360.67	2
R1-20	D01	33.44444	361.35	2
R1-20	D01	33.49418	362.93	2
R1-20	D01	33.54414	363.7	2
R1-20	D01	33.59416	363.09	2
R1-20	D01	33.64473	363.51	2
R1-20	D01	33.69501	364.22	2
R1-20	D01	33.74451	364.78	2
R1-20	D01	33.79482	364.69	2
R1-20	D01	33.84487	365.94	2
R1-20	D01	33.89455	366.76	2
R1-20	D01	33.94455	367.29	2
R1-20	D01	33.99422	367.16	2
R1-20	D01	34.04441	367.26	2
R1-20	D01	34.09431	368.3	2
R1-20	D01	34.14437	369.17	2
R1-20	D01	34.19576	369.95	2
R1-20	D01	34.24444	368.32	2
R1-20	D01	34.29465	369.18	2
R1-20	D01	34.34463	369.72	2
R1-20	D01	34.39455	370.82	2
R1-20	D01	34.44499	372.2	2
R1-20	D01	34.49576	371.92	2
R1-20	D01	34.54477	373.28	2
R1-20	D01	34.59474	373.65	2
R1-20	D01	34.64444	373.94	2
R1-20	D01	34.69462	372.73	2
R1-20	D01	34.74466	373.89	2
R1-20	D01	34.79535	375.5	2
R1-20	D01	34.84478	373.61	2
R1-20	D01	34.89473	375.63	2
R1-20	D01	34.94462	375.11	2
R1-20	D01	34.99499	376.61	2
R1-20	D01	35.04469	375.88	2
R1-20	D01	35.09471	377.24	2
R1-20	D01	35.14491	376.86	2
R1-20	D01	35.19466	378.31	2
R1-20	D01	35.24445	378.22	2
R1-20	D01	35.29465	378.97	2
R1-20	D01	35.34446	380.52	2
R1-20	D01	35.39444	379.94	2
R1-20	D01	35.44487	378.71	2
R1-20	D01	35.49471	380.07	2
R1-20	D01	35.54502	381.34	2
R1-20	D01	35.5948	380.16	2
R1-20	D01	35.64525	382.39	2
R1-20	D01	35.69481	382.69	2
R1-20	D01	35.74471	383.12	2
R1-20	D01	35.7948	383	2
R1-20	D01	35.84525	383.06	2
R1-20	D01	35.89486	384.59	2
R1-20	D01	35.94521	382.67	2
R1-20	D01	35.99479	386.52	2
R1-20	D01	36.04503	384.22	2
R1-20	D01	36.09499	384.72	2
R1-20	D01	36.14515	384.28	2
R1-20	D01	36.19524	385.78	2
R1-20	D01	36.2449	386.12	2
R1-20	D01	36.29435	387.09	2
R1-20	D01	36.34529	385.54	2
R1-20	D01	36.39492	386.98	2
R1-20	D01	36.44496	386.85	2
R1-20	D01	36.49516	385.82	2
R1-20	D01	36.5453	386.45	2
R1-20	D01	36.59546	387.53	2
R1-20	D01	36.64508	389.05	2
R1-20	D01	36.69516	388.9	2
R1-20	D01	36.74491	389.79	2
R1-20	D01	36.79475	387.49	2
R1-20	D01	36.84523	388.96	2
R1-20	D01	36.89508	389.23	2
R1-20	D01	36.945	390.46	2
R1-20	D01	36.99498	389.24	2
R1-20	D01	37.04496	389.63	2
R1-20	D01	37.09546	390.13	2
R1-20	D01	37.14517	391.56	2
R1-20	D01	37.19547	391.13	2
R1-20	D01	37.24495	392.27	2
R1-20	D01	37.29501	392.61	2
R1-20	D01	37.3453	391.08	2
R1-20	D01	37.39572	391.99	2
R1-20	D01	37.4455	392.87	2
R1-20	D01	37.49503	392.26	2
R1-20	D01	37.54507	393.02	2
R1-20	D01	37.59534	392.39	2
R1-20	D01	37.64591	394.16	2
R1-20	D01	37.69573	394.09	2
R1-20	D01	37.74517	395.54	2
R1-20	D01	37.79506	395.14	2
R1-20	D01	37.84546	393.95	2
R1-20	D01	37.89526	395.5	2
R1-20	D01	37.9455	395.99	2
R1-20	D01	37.99545	395.74	2
R1-20	D01	38.04553	395.53	2
R1-20	D01	38.09557	396.57	2
R1-20	D01	38.14629	397.24	2
R1-20	D01	38.19535	395.16	2
R1-20	D01	38.24548	397.46	2
R1-20	D01	38.29521	398.68	2
R1-20	D01	38.34558	398.16	2
R1-20	D01	38.39521	398.13	2
R1-20	D01	38.44548	399.57	2
R1-20	D01	38.49568	399.38	2
R1-20	D01	38.54608	398.56	2
R1-20	D01	38.59549	399.24	2
R1-20	D01	38.64549	399.54	2
R1-20	D01	38.69583	399.78	2
R1-20	D01	38.74545	399.11	2
R1-20	D01	38.79547	400.34	2
R1-20	D01	38.84565	400.67	2
R1-20	D01	38.89578	401	2
R1-20	D01	38.94606	401.83	2
R1-20	D01	38.99551	401.77	2
R1-20	D01	39.04573	401.8	2
R1-20	D01	39.09555	400.64	2
R1-20	D01	39.1458	402.02	2
R1-20	D01	39.19558	401.75	2
R1-20	D01	39.24564	401.04	2
R1-20	D01	39.29593	403.79	2
R1-20	D01	39.34576	404.78	2
R1-20	D01	39.3959	402.97	2
R1-20	D01	39.44583	402.93	2
R1-20	D01	39.4959	405.23	2
R1-20	D01	39.54584	405.05	2
R1-20	D01	39.59584	405.22	2
R1-20	D01	39.64567	405.45	2
R1-20	D01	39.6957	404.9	2
R1-20	D01	39.74571	406.03	2
R1-20	D01	39.79559	406.39	2
R1-20	D01	39.84605	406.45	2
R1-20	D01	39.89619	406.11	2
R1-20	D01	39.94571	406	2
R1-20	D01	39.99598	408.07	2
R1-20	D01	40.04597	408.48	2
R1-20	D01	40.096	407.77	2
R1-20	D01	40.14631	408.89	2
R1-20	D01	40.19601	409.52	2
R1-20	D01	40.24575	409.08	2
R1-20	D01	40.2963	409.02	2
R1-20	D01	40.34621	410.03	2
R1-20	D01	40.39605	410.37	2
R1-20	D01	40.44578	411.63	2
R1-20	D01	40.49596	410.76	2
R1-20	D01	40.54588	412.32	2
R1-20	D01	40.59602	411.62	2
R1-20	D01	40.64587	412.6	2
R1-20	D01	40.69636	412.39	2
R1-20	D01	40.74586	413.36	2
R1-20	D01	40.79654	414.73	2
R1-20	D01	40.84616	414.1	2
R1-20	D01	40.89571	414.41	2
R1-20	D01	40.94611	414.43	2
R1-20	D01	40.99598	415.38	2
R1-20	D01	41.04596	414.64	2
R1-20	D01	41.09578	414.99	2
R1-20	D01	41.14627	414.89	2
R1-20	D01	41.1964	417.13	2
R1-20	D01	41.24604	414.59	2
R1-20	D01	41.29601	415.69	2
R1-20	D01	41.34621	417.36	2
R1-20	D01	41.39597	417.73	2
R1-20	D01	41.44641	418.69	2
R1-20	D01	41.49647	417.82	2
R1-20	D01	41.5462	418.46	2
R1-20	D01	41.59621	418.01	2
R1-20	D01	41.64605	418.69	2
R1-20	D01	41.69636	417.85	2
R1-20	D01	41.74642	419.17	2
R1-20	D01	41.79602	418.77	2
R1-20	D01	41.8466	420.12	2
R1-20	D01	41.89634	419.58	2
R1-20	D01	41.94601	420.51	2
R1-20	D01	41.99588	420.89	2
R1-20	D01	42.04649	422.44	2
R1-20	D01	42.09608	420.86	2
R1-20	D01	42.14599	421.44	2
R1-20	D01	42.19643	423.45	2
R1-20	D01	42.24722	421.35	2
R1-20	D01	42.2967	423.54	2
R1-20	D01	42.34635	425.04	2
R1-20	D01	42.39637	424.81	2
R1-20	D01	42.44621	423.48	2
R1-20	D01	42.49656	424.41	2
R1-20	D01	42.54681	425.54	2
R1-20	D01	42.59677	424.67	2
R1-20	D01	42.64656	425.13	2
R1-20	D01	42.69659	426.35	2
R1-20	D01	42.74675	426.3	2
R1-20	D01	42.79679	426.11	2
R1-20	D01	42.84637	427.03	2
R1-20	D01	42.89635	426.85	2
R1-20	D01	42.94658	427.86	2
R1-20	D01	42.99643	427.64	2
R1-20	D01	43.04686	427.18	2
R1-20	D01	43.09626	427.52	2
R1-20	D01	43.14649	428.92	2
R1-20	D01	43.1965	429.76	2
R1-20	D01	43.24614	428.22	2
R1-20	D01	43.29663	429.78	2
R1-20	D01	43.34657	431.1	2
R1-20	D01	43.39674	429.14	2
R1-20	D01	43.44677	429.72	2
R1-20	D01	43.49647	430.55	2
R1-20	D01	43.54649	430.98	2
R1-20	D01	43.59669	429.45	2
R1-20	D01	43.64721	431.93	2
R1-20	D01	43.69649	431	2
R1-20	D01	43.74704	431.59	2
R1-20	D01	43.7968	431.55	2
R1-20	D01	43.84691	432.78	2
R1-20	D01	43.89659	433.24	2
R1-20	D01	43.94635	432.69	2
R1-20	D01	43.99678	434	2
R1-20	D01	44.04692	433.8	2
R1-20	D01	44.09808	433.85	2
R1-20	D01	44.14721	432.96	2
R1-20	D01	44.19689	434.35	2
R1-20	D01	44.24671	434.98	2
R1-20	D01	44.2967	434.44	2
R1-20	D01	44.34668	436.57	2
R1-20	D01	44.39694	435.68	2
R1-20	D01	44.44683	437.53	2
R1-20	D01	44.49696	436.7	2
R1-20	D01	44.54662	435.93	2
R1-20	D01	44.59681	436.79	2
R1-20	D01	44.64716	436	2
R1-20	D01	44.69704	436.78	2
R1-20	D01	44.74658	436.02	2
R1-20	D01	44.79682	438.29	2
R1-20	D01	44.84731	438.72	2
R1-20	D01	44.89705	437.04	2
R1-20	D01	44.94715	437.86	2
R1-20	D01	44.99687	438.22	2
R1-20	D01	45.047	438.81	2
R1-20	D01	45.09708	439.04	2
R1-20	D01	45.14709	439.26	2
R1-20	D01	45.1968	439.15	2
R1-20	D01	45.24726	440.46	2
R1-20	D01	45.29729	440.05	2
R1-20	D01	45.34727	441.28	2
R1-20	D01	45.39729	441.32	2
R1-20	D01	45.44698	440.94	2
R1-20	D01	45.4973	441.58	2
R1-20	D01	45.54711	441.9	2
R1-20	D01	45.59746	440.91	2
R1-20	D01	45.64721	442.54	2
R1-20	D01	45.69724	442.41	2
R1-20	D01	45.74687	441.03	2
R1-20	D01	45.79713	442.75	2
R1-20	D01	45.8474	442.71	2
R1-20	D01	45.8974	443.36	2
R1-20	D01	45.94714	443.63	2
R1-20	D01	45.99695	444.06	2
R1-20	D01	46.04717	442.69	2
R1-20	D01	46.09719	444.37	2
R1-20	D01	46.14742	442.81	2
R1-20	D01	46.19748	443.75	2
R1-20	D01	46.24726	443.78	2
R1-20	D01	46.29695	445.2	2
R1-20	D01	46.34751	444.87	2
R1-20	D01	46.39732	443.39	2
R1-20	D01	46.44726	443.83	2
R1-20	D01	46.4973	444.13	2
R1-20	D01	46.54732	443.64	2
R1-20	D01	46.59712	444.64	2
R1-20	D01	46.64745	444.19	2
R1-20	D01	46.69738	443.86	2
R1-20	D01	46.74755	444.83	2
R1-20	D01	46.79749	443.52	2
R1-20	D01	46.84793	444.31	2
R1-20	D01	46.89683	443.91	2
R1-20	D01	46.94739	443.95	2
R1-20	D01	46.99803	443.64	2
R1-20	D01	47.04773	442.94	2
R1-20	D01	47.09735	442.68	2
R1-20	D01	47.14759	444.04	2
R1-20	D01	47.19744	442.19	2
R1-20	D01	47.24762	442.01	2
R1-20	D01	47.29742	441.93	2
R1-20	D01	47.34755	441.49	2
R1-20	D01	47.39775	441.96	2
R1-20	D01	47.44767	441.29	2
R1-20	D01	47.49775	441.23	2
R1-20	D01	47.54727	440.94	2
R1-20	D01	47.59782	439.41	2
R1-20	D01	47.64784	441.38	2
R1-20	D01	47.6978	440.08	2
R1-20	D01	47.74865	438.54	2
R1-20	D01	47.79818	438.26	2
R1-20	D01	47.84799	438.4	2
R1-20	D01	47.89757	438.53	2
R1-20	D01	47.94814	436.84	2
R1-20	D01	47.99768	438.74	2
