# Supplementary material for: Natural genetic variation impacts expression levels of coding, non-coding, and antisense transcripts in fission yeast
Source: Mol Syst Biol. 2014 Nov 28;10(11):764. doi: 10.15252/msb.20145123 (PMC4299605; doi:10.15252/msb.20145123)
Supplement: Supplementary file 2 — Supplementary Dataset S1 [file msb0010-0764-sd2.zip › Dataset S1/datasetS1/R1-21_std_raw.txt]

Strain	well	time	measure	interval
R1-21	A08	0.01591	95.3	1
R1-21	A08	0.06576	94.66	1
R1-21	A08	0.11621	95.57	1
R1-21	A08	0.16624	95.64	1
R1-21	A08	0.21629	95.78	1
R1-21	A08	0.26615	97.72	1
R1-21	A08	0.31603	95.8	1
R1-21	A08	0.36609	97.44	1
R1-21	A08	0.41616	97.81	1
R1-21	A08	0.46625	97.47	1
R1-21	A08	0.51636	96.34	1
R1-21	A08	0.56602	97.76	1
R1-21	A08	0.61648	98.47	1
R1-21	A08	0.66625	97.14	1
R1-21	A08	0.71622	97.58	1
R1-21	A08	0.76603	98.14	1
R1-21	A08	0.81625	97.69	1
R1-21	A08	0.86628	98.69	1
R1-21	A08	0.91629	98.57	1
R1-21	A08	0.96625	98.98	1
R1-21	A08	1.01656	99.22	1
R1-21	A08	1.06636	98.9	1
R1-21	A08	1.11644	100.2	1
R1-21	A08	1.16638	99.07	1
R1-21	A08	1.21626	98.51	1
R1-21	A08	1.26676	99.45	1
R1-21	A08	1.31662	98.19	1
R1-21	A08	1.3665	98.4	1
R1-21	A08	1.41628	98.22	1
R1-21	A08	1.46644	98.72	1
R1-21	A08	1.5164	98.83	1
R1-21	A08	1.56628	100.15	1
R1-21	A08	1.61675	98.54	1
R1-21	A08	1.66667	98.93	1
R1-21	A08	1.7165	99.3	1
R1-21	A08	1.76663	99.81	1
R1-21	A08	1.81669	98.89	1
R1-21	A08	1.86683	100.66	1
R1-21	A08	1.91648	98.82	1
R1-21	A08	1.96675	98.61	1
R1-21	A08	2.01659	99.61	1
R1-21	A08	2.06666	99.02	1
R1-21	A08	2.11662	99.91	1
R1-21	A08	2.16655	99.3	1
R1-21	A08	2.21663	101.45	1
R1-21	A08	2.26681	98.75	1
R1-21	A08	2.31659	99.87	1
R1-21	A08	2.36674	99.87	1
R1-21	A08	2.41679	99.97	1
R1-21	A08	2.46691	99.58	1
R1-21	A08	2.51676	99.33	1
R1-21	A08	2.56677	100.62	1
R1-21	A08	2.61682	100.66	1
R1-21	A08	2.6668	100.11	1
R1-21	A08	2.71699	100.56	1
R1-21	A08	2.76696	100.59	1
R1-21	A08	2.81669	101.01	1
R1-21	A08	2.86664	101.01	1
R1-21	A08	2.91688	99.83	1
R1-21	A08	2.96705	100.49	1
R1-21	A08	3.01688	101.39	1
R1-21	A08	3.06677	101.1	1
R1-21	A08	3.11677	101.16	1
R1-21	A08	3.1669	101.23	1
R1-21	A08	3.21694	101.55	1
R1-21	A08	3.2668	103	1
R1-21	A08	3.31691	101.23	1
R1-21	A08	3.36707	102.28	1
R1-21	A08	3.41699	101.77	1
R1-21	A08	3.4668	102.14	1
R1-21	A08	3.51709	103.2	1
R1-21	A08	3.56693	103.2	1
R1-21	A08	3.61692	102.39	1
R1-21	A08	3.667	103.38	1
R1-21	A08	3.71691	104.77	1
R1-21	A08	3.76696	104.36	1
R1-21	A08	3.81699	103.97	1
R1-21	A08	3.86705	104.32	1
R1-21	A08	3.91712	103.86	1
R1-21	A08	3.96705	105.69	1
R1-21	A08	4.01697	104.53	1
R1-21	A08	4.06743	103.99	1
R1-21	A08	4.11713	104.94	1
R1-21	A08	4.16706	105.27	1
R1-21	A08	4.21709	107.81	1
R1-21	A08	4.26708	105.86	1
R1-21	A08	4.31706	107.45	1
R1-21	A08	4.36734	106.55	1
R1-21	A08	4.41704	106.16	1
R1-21	A08	4.46756	105.87	1
R1-21	A08	4.5173	106.51	1
R1-21	A08	4.56714	106.53	1
R1-21	A08	4.61716	106.7	1
R1-21	A08	4.66716	107.24	1
R1-21	A08	4.71726	108.27	1
R1-21	A08	4.76726	107.45	1
R1-21	A08	4.81752	107.45	1
R1-21	A08	4.86749	107.89	1
R1-21	A08	4.91728	108.23	1
R1-21	A08	4.96721	108.92	1
R1-21	A08	5.01733	109.6	1
R1-21	A08	5.06742	110.77	1
R1-21	A08	5.11737	109.39	1
R1-21	A08	5.1674	110.01	1
R1-21	A08	5.21762	109.85	1
R1-21	A08	5.26747	110.05	1
R1-21	A08	5.31736	111.41	1
R1-21	A08	5.36758	110.3	1
R1-21	A08	5.4175	110.39	1
R1-21	A08	5.46747	111.33	1
R1-21	A08	5.51799	111.52	1
R1-21	A08	5.56746	111.56	1
R1-21	A08	5.61757	112.23	1
R1-21	A08	5.66749	112.99	1
R1-21	A08	5.71741	112.91	1
R1-21	A08	5.76732	113.81	1
R1-21	A08	5.81766	114.18	1
R1-21	A08	5.86775	114.09	1
R1-21	A08	5.91749	113.96	1
R1-21	A08	5.96754	116.04	1
R1-21	A08	6.01765	113.96	1
R1-21	A08	6.06763	115.97	1
R1-21	A08	6.11747	115.26	1
R1-21	A08	6.16774	116.26	1
R1-21	A08	6.21899	116.82	1
R1-21	A08	6.26748	117.97	1
R1-21	A08	6.31773	117.19	1
R1-21	A08	6.36768	117.95	1
R1-21	A08	6.41751	118.01	1
R1-21	A08	6.46768	119.74	1
R1-21	A08	6.77427	119.92	2
R1-21	A08	6.82397	121.11	2
R1-21	A08	6.87386	122.88	2
R1-21	A08	6.92387	123.91	2
R1-21	A08	6.97375	123.85	2
R1-21	A08	7.02394	126.43	2
R1-21	A08	7.07405	126.74	2
R1-21	A08	7.12374	127.54	2
R1-21	A08	7.17394	127.97	2
R1-21	A08	7.22391	129.56	2
R1-21	A08	7.27421	128.58	2
R1-21	A08	7.32394	130.28	2
R1-21	A08	7.374	129.85	2
R1-21	A08	7.42392	130.51	2
R1-21	A08	7.47389	131.12	2
R1-21	A08	7.52396	133.9	2
R1-21	A08	7.57394	133.39	2
R1-21	A08	7.62386	133.85	2
R1-21	A08	7.67396	134.93	2
R1-21	A08	7.7241	134.8	2
R1-21	A08	7.77414	135.98	2
R1-21	A08	7.82416	136.05	2
R1-21	A08	7.87411	137.82	2
R1-21	A08	7.92396	138.45	2
R1-21	A08	7.97424	138.11	2
R1-21	A08	8.02418	140.57	2
R1-21	A08	8.07426	140.76	2
R1-21	A08	8.12444	142.64	2
R1-21	A08	8.17403	142.96	2
R1-21	A08	8.22397	145.66	2
R1-21	A08	8.27406	143.63	2
R1-21	A08	8.32404	145.73	2
R1-21	A08	8.37436	145.47	2
R1-21	A08	8.42421	146.56	2
R1-21	A08	8.47448	147.35	2
R1-21	A08	8.52377	147.26	2
R1-21	A08	8.5743	148.63	2
R1-21	A08	8.62415	150.57	2
R1-21	A08	8.6739	150.93	2
R1-21	A08	8.7244	152.72	2
R1-21	A08	8.77437	153.88	2
R1-21	A08	8.82433	156.06	2
R1-21	A08	8.87435	156.67	2
R1-21	A08	8.92431	159.05	2
R1-21	A08	8.97452	159.47	2
R1-21	A08	9.02458	161.27	2
R1-21	A08	9.07451	161.17	2
R1-21	A08	9.12452	163.21	2
R1-21	A08	9.17429	163.41	2
R1-21	A08	9.22436	165.37	2
R1-21	A08	9.27438	167.02	2
R1-21	A08	9.3244	167.28	2
R1-21	A08	9.37402	169.97	2
R1-21	A08	9.42462	171.45	2
R1-21	A08	9.47449	171.94	2
R1-21	A08	9.5245	171.44	2
R1-21	A08	9.57442	174.4	2
R1-21	A08	9.62474	176.06	2
R1-21	A08	9.67443	176.42	2
R1-21	A08	9.72451	177.41	2
R1-21	A08	9.77449	177.49	2
R1-21	A08	9.82451	177.94	2
R1-21	A08	9.87461	181.45	2
R1-21	A08	9.92449	182.31	2
R1-21	A08	9.97447	184.5	2
R1-21	A08	10.02444	184.68	2
R1-21	A08	10.07465	186.46	2
R1-21	A08	10.12454	188.45	2
R1-21	A08	10.17408	189.13	2
R1-21	A08	10.22459	190.34	2
R1-21	A08	10.27466	194.01	2
R1-21	A08	10.32469	191.71	2
R1-21	A08	10.37473	193.69	2
R1-21	A08	10.42469	196.47	2
R1-21	A08	10.47459	195.1	2
R1-21	A08	10.52477	196.28	2
R1-21	A08	10.57459	195.67	2
R1-21	A08	10.62478	198.46	2
R1-21	A08	10.67474	199.87	2
R1-21	A08	10.72462	200.05	2
R1-21	A08	10.77451	201.42	2
R1-21	A08	10.82475	203.96	2
R1-21	A08	10.87475	203.57	2
R1-21	A08	10.92491	204.05	2
R1-21	A08	10.9747	206.27	2
R1-21	A08	11.02498	206.23	2
R1-21	A08	11.07512	207.27	2
R1-21	A08	11.12475	207.28	2
R1-21	A08	11.17491	209.25	2
R1-21	A08	11.22498	207.86	2
R1-21	A08	11.27573	207.81	2
R1-21	A08	11.32486	210.07	2
R1-21	A08	11.37468	209.72	2
R1-21	A08	11.42498	208.74	2
R1-21	A08	11.47491	207.85	2
R1-21	A08	11.52498	210.32	2
R1-21	A08	11.57482	212.89	2
R1-21	A08	11.62502	209.92	2
R1-21	A08	11.67479	210.62	2
R1-21	A08	11.72493	212.42	2
R1-21	A08	11.7749	211.95	2
R1-21	A08	11.82487	212.41	2
R1-21	A08	11.87495	211.92	2
R1-21	A08	11.92523	213.57	2
R1-21	A08	11.97514	212.7	2
R1-21	A08	12.02501	213.56	2
R1-21	A08	12.07519	210.44	2
R1-21	A08	12.12504	211.88	2
R1-21	A08	12.17509	214.53	2
R1-21	A08	12.22516	212.08	2
R1-21	A08	12.27507	212.81	2
R1-21	A08	12.3251	212.33	2
R1-21	A08	12.37514	213.38	2
R1-21	A08	12.42478	213.23	2
R1-21	A08	12.47513	212.31	2
R1-21	A08	12.52504	213.75	2
R1-21	A08	12.57515	213.46	2
R1-21	A08	12.62556	212.16	2
R1-21	A08	12.67504	210.86	2
R1-21	A08	12.72541	212.64	2
R1-21	A08	12.77516	211.11	2
R1-21	A08	12.82492	211.79	2
R1-21	A08	12.87552	213.09	2
R1-21	A08	12.9252	212.19	2
R1-21	A08	12.97542	212.53	2
R1-21	A08	13.02512	211.81	2
R1-21	A08	13.07521	211.18	2
R1-21	A08	13.12508	212.71	2
R1-21	A08	13.17543	213.12	2
R1-21	A08	13.22512	210.89	2
R1-21	A08	13.27541	213.14	2
R1-21	A08	13.32545	210.57	2
R1-21	A08	13.3754	211.18	2
R1-21	A08	13.42547	212.26	2
R1-21	A08	13.47536	211.48	2
R1-21	A08	13.52532	213.42	2
R1-21	A08	13.57547	211.65	2
R1-21	A08	13.62538	213.35	2
R1-21	A08	13.67549	212.28	2
R1-21	A08	13.72541	211.56	2
R1-21	A08	13.77552	211.95	2
R1-21	A08	13.8254	211.23	2
R1-21	A08	13.87577	212.12	2
R1-21	A08	13.92567	210.55	2
R1-21	A08	13.97562	211.38	2
R1-21	A08	14.02554	211.34	2
R1-21	A08	14.0756	210.77	2
R1-21	A08	14.12549	210.8	2
R1-21	A08	14.1755	211.45	2
R1-21	A08	14.22538	211.2	2
R1-21	A08	14.27553	212.81	2
R1-21	A08	14.32575	211.07	2
R1-21	A08	14.3755	211.7	2
R1-21	A08	14.42555	210.84	2
R1-21	A08	14.4759	210.47	2
R1-21	A08	14.52559	212.81	2
R1-21	A08	14.57552	212.31	2
R1-21	A08	14.62575	211.9	2
R1-21	A08	14.67566	211.67	2
R1-21	A08	14.72561	211.08	2
R1-21	A08	14.7757	211.49	2
R1-21	A08	14.82588	212.34	2
R1-21	A08	14.87564	211.59	2
R1-21	A08	14.92578	212.41	2
R1-21	A08	14.97563	213.3	2
R1-21	A08	15.02558	212.27	2
R1-21	A08	15.07554	212.71	2
R1-21	A08	15.12574	211.95	2
R1-21	A08	15.17578	213.13	2
R1-21	A08	15.22568	212.52	2
R1-21	A08	15.27566	212.85	2
R1-21	A08	15.32587	212.63	2
R1-21	A08	15.37612	212.94	2
R1-21	A08	15.42573	213.84	2
R1-21	A08	15.47577	214.14	2
R1-21	A08	15.5258	214.75	2
R1-21	A08	15.57574	214.04	2
R1-21	A08	15.62581	214.52	2
R1-21	A08	15.67597	214.75	2
R1-21	A08	15.7259	215.06	2
R1-21	A08	15.77576	213.49	2
R1-21	A08	15.82627	215.17	2
R1-21	A08	15.87585	215.58	2
R1-21	A08	15.92576	215.6	2
R1-21	A08	15.97581	214.97	2
R1-21	A08	16.02613	216.23	2
R1-21	A08	16.07591	215.9	2
R1-21	A08	16.12624	216.48	2
R1-21	A08	16.17621	216.97	2
R1-21	A08	16.22605	217.19	2
R1-21	A08	16.27598	216.58	2
R1-21	A08	16.32598	218.4	2
R1-21	A08	16.37582	219.31	2
R1-21	A08	16.42606	217.41	2
R1-21	A08	16.47594	219.27	2
R1-21	A08	16.52597	219.06	2
R1-21	A08	16.57645	219.92	2
R1-21	A08	16.62624	220.13	2
R1-21	A08	16.67612	219.96	2
R1-21	A08	16.72589	219.77	2
R1-21	A08	16.77626	222.34	2
R1-21	A08	16.82612	220.85	2
R1-21	A08	16.87641	222.88	2
R1-21	A08	16.92612	223.31	2
R1-21	A08	16.97622	222.36	2
R1-21	A08	17.02613	222.94	2
R1-21	A08	17.07616	223.29	2
R1-21	A08	17.1261	223.61	2
R1-21	A08	17.17614	224.09	2
R1-21	A08	17.22618	224.55	2
R1-21	A08	17.2761	225.67	2
R1-21	A08	17.32631	225	2
R1-21	A08	17.37628	227.28	2
R1-21	A08	17.4264	226.33	2
R1-21	A08	17.47634	226.2	2
R1-21	A08	17.52634	226.68	2
R1-21	A08	17.57636	227.11	2
R1-21	A08	17.62638	228.01	2
R1-21	A08	17.67641	227.83	2
R1-21	A08	17.72634	228.39	2
R1-21	A08	17.77744	227.9	2
R1-21	A08	17.82644	228.97	2
R1-21	A08	17.87641	228.68	2
R1-21	A08	17.92637	229.84	2
R1-21	A08	17.97668	229.18	2
R1-21	A08	18.02677	230.03	2
R1-21	A08	18.07636	231.36	2
R1-21	A08	18.12687	230.66	2
R1-21	A08	18.17657	231.42	2
R1-21	A08	18.2265	231.68	2
R1-21	A08	18.27633	231.46	2
R1-21	A08	18.32638	231.79	2
R1-21	A08	18.3765	232.11	2
R1-21	A08	18.42647	232.63	2
R1-21	A08	18.47648	233.22	2
R1-21	A08	18.52687	232.32	2
R1-21	A08	18.57652	232.14	2
R1-21	A08	18.62666	233.3	2
R1-21	A08	18.67636	233.47	2
R1-21	A08	18.72669	234.19	2
R1-21	A08	18.77658	233.28	2
R1-21	A08	18.82663	235.02	2
R1-21	A08	18.87654	234.51	2
R1-21	A08	18.92674	234.93	2
R1-21	A08	18.97684	235.34	2
R1-21	A08	19.02681	235.78	2
R1-21	A08	19.07663	235.9	2
R1-21	A08	19.12664	236.09	2
R1-21	A08	19.17652	235.73	2
R1-21	A08	19.22685	236.2	2
R1-21	A08	19.2768	236.52	2
R1-21	A08	19.3268	237.46	2
R1-21	A08	19.37682	236.78	2
R1-21	A08	19.42697	237.95	2
R1-21	A08	19.47684	238.5	2
R1-21	A08	19.52679	236.95	2
R1-21	A08	19.57664	238.18	2
R1-21	A08	19.62798	236.89	2
R1-21	A08	19.67682	237.79	2
R1-21	A08	19.72664	238.38	2
R1-21	A08	19.77669	239.15	2
R1-21	A08	19.82679	239.37	2
R1-21	A08	19.8768	238.71	2
R1-21	A08	19.92686	239.01	2
R1-21	A08	19.97688	239.53	2
R1-21	A08	20.02699	239.17	2
R1-21	A08	20.07663	239.66	2
R1-21	A08	20.12699	240.51	2
R1-21	A08	20.17688	240.9	2
R1-21	A08	20.22681	240.68	2
R1-21	A08	20.27699	240.09	2
R1-21	A08	20.32685	241.24	2
R1-21	A08	20.37681	240.87	2
R1-21	A08	20.42729	241.24	2
R1-21	A08	20.47689	241.53	2
R1-21	A08	20.5269	242.13	2
R1-21	A08	20.57713	241.29	2
R1-21	A08	20.62686	241.55	2
R1-21	A08	20.67725	242.31	2
R1-21	A08	20.72703	242.24	2
R1-21	A08	20.7769	241.66	2
R1-21	A08	20.82747	242.41	2
R1-21	A08	20.87722	241.92	2
R1-21	A08	20.92716	242.98	2
R1-21	A08	20.97678	242.62	2
R1-21	A08	21.02713	243	2
R1-21	A08	21.07713	243.27	2
R1-21	A08	21.12718	244.06	2
R1-21	A08	21.17716	242.8	2
R1-21	A08	21.22738	243.49	2
R1-21	A08	21.2772	243.49	2
R1-21	A08	21.32703	243.02	2
R1-21	A08	21.37704	244.72	2
R1-21	A08	21.42736	243.97	2
R1-21	A08	21.47707	243.86	2
R1-21	A08	21.52752	244.5	2
R1-21	A08	21.57731	244.14	2
R1-21	A08	21.62721	244.53	2
R1-21	A08	21.67733	244.49	2
R1-21	A08	21.7274	245.32	2
R1-21	A08	21.77717	244.31	2
R1-21	A08	21.82748	244.87	2
R1-21	A08	21.87745	245.59	2
R1-21	A08	21.9273	245.21	2
R1-21	A08	21.97734	245.03	2
R1-21	A08	22.02723	245.71	2
R1-21	A08	22.07757	245.28	2
R1-21	A08	22.12739	246.09	2
R1-21	A08	22.17744	246.12	2
R1-21	A08	22.22746	246.15	2
R1-21	A08	22.27734	246.2	2
R1-21	A08	22.32731	246.11	2
R1-21	A08	22.37728	246.62	2
R1-21	A08	22.4272	247.67	2
R1-21	A08	22.47776	246.33	2
R1-21	A08	22.52766	246.2	2
R1-21	A08	22.57749	246.61	2
R1-21	A08	22.62745	247.23	2
R1-21	A08	22.67762	247.49	2
R1-21	A08	22.72784	246.95	2
R1-21	A08	22.77745	247.34	2
R1-21	A08	22.82738	247.59	2
R1-21	A08	22.87766	247.51	2
R1-21	A08	22.92784	247.87	2
R1-21	A08	22.97756	246.84	2
R1-21	A08	23.0274	248.37	2
R1-21	A08	23.07736	248.35	2
R1-21	A08	23.12757	248.59	2
R1-21	A08	23.17779	247.7	2
R1-21	A08	23.22777	248.39	2
R1-21	A08	23.27784	249.28	2
R1-21	A08	23.32758	248.05	2
R1-21	A08	23.37766	248.73	2
R1-21	A08	23.42776	248.05	2
R1-21	A08	23.47752	248.84	2
R1-21	A08	23.5277	248.17	2
R1-21	A08	23.57793	248.56	2
R1-21	A08	23.6278	249.1	2
R1-21	A08	23.67763	248.28	2
R1-21	A08	23.72766	248.8	2
R1-21	A08	23.77778	248.99	2
R1-21	A08	23.82769	249.06	2
R1-21	A08	23.87775	248.64	2
R1-21	A08	23.92791	249.25	2
R1-21	A08	23.97788	249	2
R1-21	A08	24.02786	249.36	2
R1-21	A08	24.07786	249.85	2
R1-21	A08	24.12792	249.32	2
R1-21	A08	24.17777	249.38	2
R1-21	A08	24.22793	249.57	2
R1-21	A08	24.27818	249.13	2
R1-21	A08	24.32791	249.06	2
R1-21	A08	24.37796	250.14	2
R1-21	A08	24.42797	250.17	2
R1-21	A08	24.47804	249.41	2
R1-21	A08	24.52812	250.25	2
R1-21	A08	24.57825	250	2
R1-21	A08	24.62803	249.89	2
R1-21	A08	24.67796	249.52	2
R1-21	A08	24.72808	249.56	2
R1-21	A08	24.77793	250.17	2
R1-21	A08	24.82814	250.43	2
R1-21	A08	24.87839	250.36	2
R1-21	A08	24.92803	250.53	2
R1-21	A08	24.97791	250.21	2
R1-21	A08	25.02809	251.11	2
R1-21	A08	25.07808	251.11	2
R1-21	A08	25.12813	249.93	2
R1-21	A08	25.17841	250.56	2
R1-21	A08	25.2281	251.29	2
R1-21	A08	25.27817	251.35	2
R1-21	A08	25.32823	251.11	2
R1-21	A08	25.37805	251.4	2
R1-21	A08	25.42814	251	2
R1-21	A08	25.47817	251.69	2
R1-21	A08	25.52849	251.68	2
R1-21	A08	25.57808	252.13	2
R1-21	A08	25.62821	251.15	2
R1-21	A08	25.67819	251.93	2
R1-21	A08	25.72835	251.37	2
R1-21	A08	25.77812	252.62	2
R1-21	A08	25.82831	252.51	2
R1-21	A08	25.87841	252.37	2
R1-21	A08	25.92835	252	2
R1-21	A08	25.97816	252.47	2
R1-21	A08	26.02842	252.11	2
R1-21	A08	26.07833	252.56	2
R1-21	A08	26.12849	252.29	2
R1-21	A08	26.17852	253.1	2
R1-21	A08	26.22828	253.06	2
R1-21	A08	26.27816	252.59	2
R1-21	A08	26.32819	253.19	2
R1-21	A08	26.37823	253.26	2
R1-21	A08	26.42839	252.77	2
R1-21	A08	26.47847	253.58	2
R1-21	A08	26.52837	253.59	2
R1-21	A08	26.57843	253.85	2
R1-21	A08	26.6286	254.12	2
R1-21	A08	26.67804	254.56	2
R1-21	A08	26.7284	253.62	2
R1-21	A08	26.7786	254.05	2
R1-21	A08	26.82851	254.27	2
R1-21	A08	26.87849	254.6	2
R1-21	A08	26.92839	254.92	2
R1-21	A08	26.97833	255.18	2
R1-21	A08	27.02863	254.71	2
R1-21	A08	27.07807	255.61	2
R1-21	A08	27.12843	255.03	2
R1-21	A08	27.17869	255.96	2
R1-21	A08	27.22853	256.13	2
R1-21	A08	27.27867	255.81	2
R1-21	A08	27.32908	255.71	2
R1-21	A08	27.37857	256.11	2
R1-21	A08	27.42854	255.95	2
R1-21	A08	27.47851	256.35	2
R1-21	A08	27.52905	256.98	2
R1-21	A08	27.57877	256.69	2
R1-21	A08	27.62854	257.39	2
R1-21	A08	27.67899	256.1	2
R1-21	A08	27.72843	256.67	2
R1-21	A08	27.77895	257.39	2
R1-21	A08	27.82885	256.93	2
R1-21	A08	27.87872	257.1	2
R1-21	A08	27.92886	256.49	2
R1-21	A08	27.97879	257.69	2
R1-21	A08	28.0287	257.91	2
R1-21	A08	28.07889	258.74	2
R1-21	A08	28.12871	258.11	2
R1-21	A08	28.17899	258.23	2
R1-21	A08	28.22874	258.04	2
R1-21	A08	28.27869	258.27	2
R1-21	A08	28.32871	259.05	2
R1-21	A08	28.37898	258.55	2
R1-21	A08	28.42897	258.36	2
R1-21	A08	28.47888	258.23	2
R1-21	A08	28.52911	258.54	2
R1-21	A08	28.57901	258.73	2
R1-21	A08	28.62884	258.91	2
R1-21	A08	28.67882	259.74	2
R1-21	A08	28.72897	258.81	2
R1-21	A08	28.77906	259.55	2
R1-21	A08	28.82911	259.1	2
R1-21	A08	28.87878	259.49	2
R1-21	A08	28.92891	260.06	2
R1-21	A08	28.97928	260.68	2
R1-21	A08	29.02886	259.96	2
R1-21	A08	29.07921	259.4	2
R1-21	A08	29.12925	260.79	2
R1-21	A08	29.17918	260.38	2
R1-21	A08	29.22907	259.89	2
R1-21	A08	29.27896	260.02	2
R1-21	A08	29.32924	260.63	2
R1-21	A08	29.37914	261.02	2
R1-21	A08	29.42909	261.21	2
R1-21	A08	29.47908	260.79	2
R1-21	A08	29.52891	261.39	2
R1-21	A08	29.5795	261.22	2
R1-21	A08	29.62921	261.02	2
R1-21	A08	29.679	261.53	2
R1-21	A08	29.72909	262.04	2
R1-21	A08	29.77917	261.58	2
R1-21	A08	29.82909	261.97	2
R1-21	A08	29.87928	262.18	2
R1-21	A08	29.92911	262.24	2
R1-21	A08	29.9793	262.39	2
R1-21	A08	30.02922	262.03	2
R1-21	A08	30.07906	262.31	2
R1-21	A08	30.12931	261.83	2
R1-21	A08	30.17926	262.37	2
R1-21	A08	30.22947	263.3	2
R1-21	A08	30.27951	263.75	2
R1-21	A08	30.32925	263.87	2
R1-21	A08	30.37921	264.7	2
R1-21	A08	30.42937	263.79	2
R1-21	A08	30.47934	263.39	2
R1-21	A08	30.52921	263.64	2
R1-21	A08	30.57925	264.43	2
R1-21	A08	30.62926	263.59	2
R1-21	A08	30.67933	263.46	2
R1-21	A08	30.72931	264.19	2
R1-21	A08	30.7805	265.78	2
R1-21	A08	30.82963	265.08	2
R1-21	A08	30.87947	264.51	2
R1-21	A08	30.9295	264.85	2
R1-21	A08	30.97938	265.03	2
R1-21	A08	31.0296	265.2	2
R1-21	A08	31.07949	265.41	2
R1-21	A08	31.12926	266.37	2
R1-21	A08	31.1795	266.31	2
R1-21	A08	31.22972	265.77	2
R1-21	A08	31.27994	267.03	2
R1-21	A08	31.32971	266.31	2
R1-21	A08	31.37945	266.21	2
R1-21	A08	31.42943	266.38	2
R1-21	A08	31.47984	266.99	2
R1-21	A08	31.52968	267.25	2
R1-21	A08	31.57954	267.07	2
R1-21	A08	31.6292	268.07	2
R1-21	A08	31.67954	267.72	2
R1-21	A08	31.72959	267.67	2
R1-21	A08	31.77964	268.26	2
R1-21	A08	31.82971	268.94	2
R1-21	A08	31.87978	268.97	2
R1-21	A08	31.9297	268.07	2
R1-21	A08	31.97959	269.01	2
R1-21	A08	32.02963	269.72	2
R1-21	A08	32.07991	268.83	2
R1-21	A08	32.12985	269.11	2
R1-21	A08	32.17982	270.09	2
R1-21	A08	32.22973	269.62	2
R1-21	A08	32.2796	270.41	2
R1-21	A08	32.32959	270.72	2
R1-21	A08	32.37975	270.18	2
R1-21	A08	32.42995	271.89	2
R1-21	A08	32.47992	271.12	2
R1-21	A08	32.53001	270.94	2
R1-21	A08	32.57995	271.8	2
R1-21	A08	32.62983	271.17	2
R1-21	A08	32.67987	271.8	2
R1-21	A08	32.73022	271.15	2
R1-21	A08	32.78002	271.66	2
R1-21	A08	32.82994	272.97	2
R1-21	A08	32.87979	273.65	2
R1-21	A08	32.92981	273.56	2
R1-21	A08	32.97994	272.99	2
R1-21	A08	33.02996	273.4	2
R1-21	A08	33.08005	273.02	2
R1-21	A08	33.12991	273.53	2
R1-21	A08	33.18029	273.93	2
R1-21	A08	33.22981	274.47	2
R1-21	A08	33.28014	274.98	2
R1-21	A08	33.3302	275.12	2
R1-21	A08	33.38005	276.13	2
R1-21	A08	33.43027	276.95	2
R1-21	A08	33.47998	276.69	2
R1-21	A08	33.5298	277.02	2
R1-21	A08	33.57996	278.35	2
R1-21	A08	33.63051	278.05	2
R1-21	A08	33.6804	278.71	2
R1-21	A08	33.73028	279.14	2
R1-21	A08	33.78046	280.03	2
R1-21	A08	33.83038	280.04	2
R1-21	A08	33.88025	280.94	2
R1-21	A08	33.93028	281	2
R1-21	A08	33.9801	282.22	2
R1-21	A08	34.03006	282.8	2
R1-21	A08	34.0802	283.26	2
R1-21	A08	34.13033	282.54	2
R1-21	A08	34.18167	283.99	2
R1-21	A08	34.23005	284.74	2
R1-21	A08	34.28039	284.95	2
R1-21	A08	34.33054	285.1	2
R1-21	A08	34.38036	285.47	2
R1-21	A08	34.43048	285.47	2
R1-21	A08	34.48156	286.71	2
R1-21	A08	34.53039	287.12	2
R1-21	A08	34.58035	287.25	2
R1-21	A08	34.63008	287.12	2
R1-21	A08	34.68022	288.41	2
R1-21	A08	34.73035	288.81	2
R1-21	A08	34.78026	289.06	2
R1-21	A08	34.83031	290.63	2
R1-21	A08	34.88038	291.11	2
R1-21	A08	34.93024	291.31	2
R1-21	A08	34.98006	292.54	2
R1-21	A08	35.03041	291.78	2
R1-21	A08	35.08036	292	2
R1-21	A08	35.1305	292.82	2
R1-21	A08	35.18035	293.12	2
R1-21	A08	35.2303	293.55	2
R1-21	A08	35.28048	293.2	2
R1-21	A08	35.33032	294.06	2
R1-21	A08	35.38021	294.53	2
R1-21	A08	35.43062	296	2
R1-21	A08	35.48053	294.59	2
R1-21	A08	35.53066	295.28	2
R1-21	A08	35.5805	296.28	2
R1-21	A08	35.63082	296.28	2
R1-21	A08	35.68056	297.68	2
R1-21	A08	35.73047	296.47	2
R1-21	A08	35.78069	298.03	2
R1-21	A08	35.83077	298.89	2
R1-21	A08	35.88054	299.55	2
R1-21	A08	35.93073	300.16	2
R1-21	A08	35.98044	299.9	2
R1-21	A08	36.03059	299.77	2
R1-21	A08	36.08078	300.1	2
R1-21	A08	36.13062	300.71	2
R1-21	A08	36.18087	300.89	2
R1-21	A08	36.23059	300.99	2
R1-21	A08	36.2803	302.71	2
R1-21	A08	36.33063	303.03	2
R1-21	A08	36.38064	303.28	2
R1-21	A08	36.43072	302.95	2
R1-21	A08	36.4809	303.75	2
R1-21	A08	36.53066	303.39	2
R1-21	A08	36.58086	304.21	2
R1-21	A08	36.63083	304.62	2
R1-21	A08	36.68077	303.72	2
R1-21	A08	36.73072	305.19	2
R1-21	A08	36.78037	306.99	2
R1-21	A08	36.83081	306.46	2
R1-21	A08	36.88076	306.8	2
R1-21	A08	36.93086	307.09	2
R1-21	A08	36.9808	307.66	2
R1-21	A08	37.03077	306.89	2
R1-21	A08	37.08114	307.93	2
R1-21	A08	37.13079	307.48	2
R1-21	A08	37.18101	308.58	2
R1-21	A08	37.23058	308.34	2
R1-21	A08	37.28062	307.93	2
R1-21	A08	37.33097	309.57	2
R1-21	A08	37.38121	309.72	2
R1-21	A08	37.43111	309.98	2
R1-21	A08	37.48093	311.3	2
R1-21	A08	37.53089	310.14	2
R1-21	A08	37.58099	309.43	2
R1-21	A08	37.63119	309.94	2
R1-21	A08	37.68116	311.31	2
R1-21	A08	37.73104	311.48	2
R1-21	A08	37.7809	312.94	2
R1-21	A08	37.83113	311.94	2
R1-21	A08	37.88087	312.77	2
R1-21	A08	37.93118	313.42	2
R1-21	A08	37.98124	313.5	2
R1-21	A08	38.03112	314.21	2
R1-21	A08	38.08111	314.58	2
R1-21	A08	38.13213	314.31	2
R1-21	A08	38.18109	314.75	2
R1-21	A08	38.23119	315.89	2
R1-21	A08	38.28096	316.72	2
R1-21	A08	38.3313	316.41	2
R1-21	A08	38.3811	316.76	2
R1-21	A08	38.43126	316.9	2
R1-21	A08	38.4814	317	2
R1-21	A08	38.53156	317.69	2
R1-21	A08	38.58114	317.51	2
R1-21	A08	38.63127	317.59	2
R1-21	A08	38.68131	318.34	2
R1-21	A08	38.73131	319.06	2
R1-21	A08	38.78114	320	2
R1-21	A08	38.83125	318.59	2
R1-21	A08	38.88118	320.1	2
R1-21	A08	38.93144	319.96	2
R1-21	A08	38.98131	321.04	2
R1-21	A08	39.03163	320.65	2
R1-21	A08	39.08143	321.1	2
R1-21	A08	39.13129	321.9	2
R1-21	A08	39.18144	321.9	2
R1-21	A08	39.23137	320.49	2
R1-21	A08	39.28171	322.57	2
R1-21	A08	39.33156	323.19	2
R1-21	A08	39.38161	323.51	2
R1-21	A08	39.43153	323.78	2
R1-21	A08	39.48134	323.98	2
R1-21	A08	39.53155	324.59	2
R1-21	A08	39.58152	325.24	2
R1-21	A08	39.63137	325.5	2
R1-21	A08	39.68153	325.27	2
R1-21	A08	39.73139	326.17	2
R1-21	A08	39.78137	326.36	2
R1-21	A08	39.83162	326.17	2
R1-21	A08	39.88158	327.36	2
R1-21	A08	39.93152	326.2	2
R1-21	A08	39.98185	328.16	2
R1-21	A08	40.03167	329.09	2
R1-21	A08	40.08158	328.55	2
R1-21	A08	40.13173	329.48	2
R1-21	A08	40.18176	329.24	2
R1-21	A08	40.23158	330.24	2
R1-21	A08	40.2818	329.65	2
R1-21	A08	40.33195	331.09	2
R1-21	A08	40.38154	329.7	2
R1-21	A08	40.43159	330.98	2
R1-21	A08	40.48164	331.11	2
R1-21	A08	40.53185	332.33	2
R1-21	A08	40.58173	332.9	2
R1-21	A08	40.63131	332.82	2
R1-21	A08	40.68206	333.21	2
R1-21	A08	40.73167	334	2
R1-21	A08	40.78193	333.35	2
R1-21	A08	40.83183	334.59	2
R1-21	A08	40.88154	334.11	2
R1-21	A08	40.93182	334.52	2
R1-21	A08	40.98178	335.42	2
R1-21	A08	41.03171	334.73	2
R1-21	A08	41.08168	336.1	2
R1-21	A08	41.13181	336.34	2
R1-21	A08	41.18181	335.41	2
R1-21	A08	41.23171	337.5	2
R1-21	A08	41.2818	337.16	2
R1-21	A08	41.33184	337.52	2
R1-21	A08	41.38187	338.33	2
R1-21	A08	41.43176	338.14	2
R1-21	A08	41.48206	339.08	2
R1-21	A08	41.53193	339.86	2
R1-21	A08	41.58189	339.51	2
R1-21	A08	41.63169	340.22	2
R1-21	A08	41.68185	341.47	2
R1-21	A08	41.73199	339.94	2
R1-21	A08	41.78188	340.38	2
R1-21	A08	41.83213	341.44	2
R1-21	A08	41.882	341.95	2
R1-21	A08	41.93198	341.74	2
R1-21	A08	41.98185	342.68	2
R1-21	A08	42.03214	343.43	2
R1-21	A08	42.08181	343.1	2
R1-21	A08	42.1319	343.59	2
R1-21	A08	42.18224	343.56	2
R1-21	A08	42.23237	345.07	2
R1-21	A08	42.28216	344.94	2
R1-21	A08	42.33189	346.26	2
R1-21	A08	42.38204	345.68	2
R1-21	A08	42.432	345.36	2
R1-21	A08	42.48214	347.38	2
R1-21	A08	42.53214	347.69	2
R1-21	A08	42.58232	348.01	2
R1-21	A08	42.63201	348.19	2
R1-21	A08	42.6823	348.82	2
R1-21	A08	42.73235	348.64	2
R1-21	A08	42.78244	348.59	2
R1-21	A08	42.83213	349.54	2
R1-21	A08	42.88211	349.82	2
R1-21	A08	42.93222	349.97	2
R1-21	A08	42.9823	349.74	2
R1-21	A08	43.03222	350	2
R1-21	A08	43.0821	350.4	2
R1-21	A08	43.13229	352.34	2
R1-21	A08	43.18239	352.01	2
R1-21	A08	43.23198	351.76	2
R1-21	A08	43.28231	352.36	2
R1-21	A08	43.33229	353.37	2
R1-21	A08	43.38237	353.59	2
R1-21	A08	43.43237	353.52	2
R1-21	A08	43.48236	353.52	2
R1-21	A08	43.53218	355.85	2
R1-21	A08	43.58247	354.19	2
R1-21	A08	43.63274	355.29	2
R1-21	A08	43.68245	356.14	2
R1-21	A08	43.73248	355.79	2
R1-21	A08	43.7826	356.04	2
R1-21	A08	43.83251	356.26	2
R1-21	A08	43.88231	358.04	2
R1-21	A08	43.93225	357.03	2
R1-21	A08	43.98249	356.46	2
R1-21	A08	44.03257	359.28	2
R1-21	A08	44.08238	358.38	2
R1-21	A08	44.13273	359.46	2
R1-21	A08	44.18268	359.34	2
R1-21	A08	44.23243	359.44	2
R1-21	A08	44.28256	359.78	2
R1-21	A08	44.33258	360.28	2
R1-21	A08	44.38251	362.11	2
R1-21	A08	44.43266	361.29	2
R1-21	A08	44.48278	359.3	2
R1-21	A08	44.53259	362.58	2
R1-21	A08	44.58261	361.38	2
R1-21	A08	44.6328	362.67	2
R1-21	A08	44.68246	362.03	2
R1-21	A08	44.73249	362	2
R1-21	A08	44.78258	363.54	2
R1-21	A08	44.83289	362.94	2
R1-21	A08	44.88287	364.2	2
R1-21	A08	44.93262	363.57	2
R1-21	A08	44.98263	364.44	2
R1-21	A08	45.0326	363.52	2
R1-21	A08	45.08273	363.39	2
R1-21	A08	45.13289	365.94	2
R1-21	A08	45.1825	364.73	2
R1-21	A08	45.23286	365.69	2
R1-21	A08	45.28267	365.28	2
R1-21	A08	45.33287	366.6	2
R1-21	A08	45.38293	366.23	2
R1-21	A08	45.43296	367.78	2
R1-21	A08	45.48297	366.54	2
R1-21	A08	45.53284	367.15	2
R1-21	A08	45.58284	368.35	2
R1-21	A08	45.63303	367.71	2
R1-21	A08	45.68285	368.79	2
R1-21	A08	45.73279	368.32	2
R1-21	A08	45.78276	369.34	2
R1-21	A08	45.83294	369.83	2
R1-21	A08	45.88296	368.11	2
R1-21	A08	45.9329	368.6	2
R1-21	A08	45.98281	371.81	2
R1-21	A08	46.03297	371.06	2
R1-21	A08	46.08294	371.16	2
R1-21	A08	46.13303	372	2
R1-21	A08	46.18285	371.67	2
R1-21	A08	46.23288	371.01	2
R1-21	A08	46.28277	371.85	2
R1-21	A08	46.33313	372.35	2
R1-21	A08	46.38294	371.77	2
R1-21	A08	46.43313	372.06	2
R1-21	A08	46.48327	372.09	2
R1-21	A08	46.53307	373.46	2
R1-21	A08	46.58301	371.99	2
R1-21	A08	46.63304	371.63	2
R1-21	A08	46.68312	372.96	2
R1-21	A08	46.7332	372.31	2
R1-21	A08	46.78318	372.59	2
R1-21	A08	46.83321	372.89	2
R1-21	A08	46.88267	372.13	2
R1-21	A08	46.93317	371.45	2
R1-21	A08	46.98324	371.99	2
R1-21	A08	47.03323	371.98	2
R1-21	A08	47.08304	371.53	2
R1-21	A08	47.13313	372.03	2
R1-21	A08	47.18322	372.28	2
R1-21	A08	47.23334	370.77	2
R1-21	A08	47.28313	371.34	2
R1-21	A08	47.33321	372.77	2
R1-21	A08	47.3832	371.23	2
R1-21	A08	47.43315	370.7	2
R1-21	A08	47.48347	371.69	2
R1-21	A08	47.53289	369.57	2
R1-21	A08	47.58332	370.77	2
R1-21	A08	47.63355	372	2
R1-21	A08	47.68328	370.02	2
R1-21	A08	47.73316	370.51	2
R1-21	A08	47.78381	370.18	2
R1-21	A08	47.83347	371.37	2
R1-21	A08	47.88344	369.8	2
R1-21	A08	47.93386	369.18	2
R1-21	A08	47.98334	368.75	2
R1-21	D07	0.02674	97.41	1
R1-21	D07	0.07628	96.73	1
R1-21	D07	0.12715	97.43	1
R1-21	D07	0.17691	98.31	1
R1-21	D07	0.22702	97.97	1
R1-21	D07	0.27682	96.5	1
R1-21	D07	0.32665	98.66	1
R1-21	D07	0.37682	98.79	1
R1-21	D07	0.42681	99.91	1
R1-21	D07	0.47713	98.58	1
R1-21	D07	0.52692	99.02	1
R1-21	D07	0.57676	99.61	1
R1-21	D07	0.62712	99.36	1
R1-21	D07	0.67692	98.14	1
R1-21	D07	0.727	100.48	1
R1-21	D07	0.77663	99.69	1
R1-21	D07	0.82734	100.91	1
R1-21	D07	0.87716	99.74	1
R1-21	D07	0.9269	99.26	1
R1-21	D07	0.97679	98.88	1
R1-21	D07	1.02718	99.03	1
R1-21	D07	1.077	99.88	1
R1-21	D07	1.12744	99.83	1
R1-21	D07	1.17702	100.94	1
R1-21	D07	1.22685	100.18	1
R1-21	D07	1.27768	101.19	1
R1-21	D07	1.32721	99.76	1
R1-21	D07	1.37713	100.54	1
R1-21	D07	1.42681	101.08	1
R1-21	D07	1.47709	103.38	1
R1-21	D07	1.527	102.57	1
R1-21	D07	1.57682	100.62	1
R1-21	D07	1.62766	101.58	1
R1-21	D07	1.67781	101.79	1
R1-21	D07	1.72709	101.05	1
R1-21	D07	1.77749	100.42	1
R1-21	D07	1.82742	101.42	1
R1-21	D07	1.87767	101.43	1
R1-21	D07	1.92714	100.92	1
R1-21	D07	1.97736	100.08	1
R1-21	D07	2.02713	101.09	1
R1-21	D07	2.07725	101.86	1
R1-21	D07	2.12762	101.08	1
R1-21	D07	2.17763	100.57	1
R1-21	D07	2.22738	100.72	1
R1-21	D07	2.2777	100.92	1
R1-21	D07	2.32732	101.08	1
R1-21	D07	2.37742	101.25	1
R1-21	D07	2.42761	100.95	1
R1-21	D07	2.4776	101.85	1
R1-21	D07	2.5276	101.05	1
R1-21	D07	2.57735	100.64	1
R1-21	D07	2.62758	101.16	1
R1-21	D07	2.67747	101.38	1
R1-21	D07	2.72778	101.29	1
R1-21	D07	2.77792	100.57	1
R1-21	D07	2.8273	103.48	1
R1-21	D07	2.87723	101.4	1
R1-21	D07	2.92769	102	1
R1-21	D07	2.97772	103.68	1
R1-21	D07	3.02777	102.14	1
R1-21	D07	3.07758	102.6	1
R1-21	D07	3.12762	102.37	1
R1-21	D07	3.17753	101.12	1
R1-21	D07	3.22781	103.07	1
R1-21	D07	3.27737	102.3	1
R1-21	D07	3.32783	102.61	1
R1-21	D07	3.37808	103.65	1
R1-21	D07	3.42785	102.12	1
R1-21	D07	3.4778	102.78	1
R1-21	D07	3.52787	101.58	1
R1-21	D07	3.57753	103.25	1
R1-21	D07	3.62747	102.81	1
R1-21	D07	3.67766	102.74	1
R1-21	D07	3.72736	102.56	1
R1-21	D07	3.77777	103.64	1
R1-21	D07	3.8278	102.07	1
R1-21	D07	3.87787	101.87	1
R1-21	D07	3.92776	103.1	1
R1-21	D07	3.97773	103.15	1
R1-21	D07	4.02755	104.09	1
R1-21	D07	4.07822	103.76	1
R1-21	D07	4.12822	102.53	1
R1-21	D07	4.17774	104.09	1
R1-21	D07	4.22788	104.18	1
R1-21	D07	4.27917	103.62	1
R1-21	D07	4.32779	102.37	1
R1-21	D07	4.37819	104.23	1
R1-21	D07	4.42762	103.79	1
R1-21	D07	4.47853	104.37	1
R1-21	D07	4.52789	103.29	1
R1-21	D07	4.57841	104.22	1
R1-21	D07	4.62784	105.57	1
R1-21	D07	4.67806	104.16	1
R1-21	D07	4.72834	105.37	1
R1-21	D07	4.77783	103.64	1
R1-21	D07	4.82811	106.21	1
R1-21	D07	4.87807	105.33	1
R1-21	D07	4.92792	105.21	1
R1-21	D07	4.9779	106.25	1
R1-21	D07	5.0282	104.76	1
R1-21	D07	5.07819	105.92	1
R1-21	D07	5.12841	104.35	1
R1-21	D07	5.17802	105.94	1
R1-21	D07	5.22824	105.28	1
R1-21	D07	5.2781	105.88	1
R1-21	D07	5.32801	105.92	1
R1-21	D07	5.37849	105.16	1
R1-21	D07	5.42849	105.85	1
R1-21	D07	5.47823	105.81	1
R1-21	D07	5.52875	105.06	1
R1-21	D07	5.57848	106.34	1
R1-21	D07	5.62858	106.88	1
R1-21	D07	5.67814	108.5	1
R1-21	D07	5.72909	106.14	1
R1-21	D07	5.77803	106.31	1
R1-21	D07	5.82835	107.33	1
R1-21	D07	5.87859	107.64	1
R1-21	D07	5.92832	108.31	1
R1-21	D07	5.97818	107.29	1
R1-21	D07	6.02868	109.02	1
R1-21	D07	6.07827	107.83	1
R1-21	D07	6.12835	107.83	1
R1-21	D07	6.17838	108.88	1
R1-21	D07	6.22947	108.3	1
R1-21	D07	6.27832	107.89	1
R1-21	D07	6.32834	110.49	1
R1-21	D07	6.37854	108.52	1
R1-21	D07	6.42816	109.76	1
R1-21	D07	6.47833	110.63	1
R1-21	D07	6.78497	106.52	2
R1-21	D07	6.83454	107.4	2
R1-21	D07	6.88471	109.18	2
R1-21	D07	6.93478	110.59	2
R1-21	D07	6.98438	109.99	2
R1-21	D07	7.03463	110.94	2
R1-21	D07	7.08473	113.9	2
R1-21	D07	7.13442	113.46	2
R1-21	D07	7.18493	115.25	2
R1-21	D07	7.23452	113.44	2
R1-21	D07	7.28485	115.73	2
R1-21	D07	7.33449	115.22	2
R1-21	D07	7.38484	116.07	2
R1-21	D07	7.43472	116.01	2
R1-21	D07	7.48452	117.53	2
R1-21	D07	7.53482	117.96	2
R1-21	D07	7.58463	115.42	2
R1-21	D07	7.63456	117.97	2
R1-21	D07	7.68488	116.51	2
R1-21	D07	7.73474	119.15	2
R1-21	D07	7.78508	118.76	2
R1-21	D07	7.83497	118.3	2
R1-21	D07	7.88488	117.38	2
R1-21	D07	7.93461	119.33	2
R1-21	D07	7.98508	117.8	2
R1-21	D07	8.03479	119.64	2
R1-21	D07	8.08495	120.75	2
R1-21	D07	8.13513	121.93	2
R1-21	D07	8.18491	122.65	2
R1-21	D07	8.23465	121.94	2
R1-21	D07	8.28465	122.11	2
R1-21	D07	8.33485	122.38	2
R1-21	D07	8.38519	122.39	2
R1-21	D07	8.43495	124.16	2
R1-21	D07	8.48505	124.81	2
R1-21	D07	8.53457	123.11	2
R1-21	D07	8.58502	125.01	2
R1-21	D07	8.63483	124.84	2
R1-21	D07	8.68468	125.39	2
R1-21	D07	8.73501	126.42	2
R1-21	D07	8.78504	125.98	2
R1-21	D07	8.83516	126.26	2
R1-21	D07	8.88497	128.59	2
R1-21	D07	8.93502	128.92	2
R1-21	D07	8.98511	129.74	2
R1-21	D07	9.03538	130.24	2
R1-21	D07	9.08565	130.21	2
R1-21	D07	9.1353	130.69	2
R1-21	D07	9.18526	131.11	2
R1-21	D07	9.23506	131.93	2
R1-21	D07	9.28525	133.02	2
R1-21	D07	9.33512	133.07	2
R1-21	D07	9.38459	133.41	2
R1-21	D07	9.4352	134.96	2
R1-21	D07	9.48513	135.82	2
R1-21	D07	9.53529	134.02	2
R1-21	D07	9.58513	135.84	2
R1-21	D07	9.63557	135.68	2
R1-21	D07	9.68545	136.61	2
R1-21	D07	9.73511	138.07	2
R1-21	D07	9.78516	137.67	2
R1-21	D07	9.8353	138.69	2
R1-21	D07	9.88562	139.28	2
R1-21	D07	9.93535	139.85	2
R1-21	D07	9.98506	142.65	2
R1-21	D07	10.03537	142.5	2
R1-21	D07	10.08523	142.46	2
R1-21	D07	10.13521	144.61	2
R1-21	D07	10.18478	143.77	2
R1-21	D07	10.23529	146.2	2
R1-21	D07	10.2853	147.26	2
R1-21	D07	10.3354	146.87	2
R1-21	D07	10.38545	147.62	2
R1-21	D07	10.43551	148.93	2
R1-21	D07	10.48524	148.7	2
R1-21	D07	10.53559	149.08	2
R1-21	D07	10.5854	151.97	2
R1-21	D07	10.63543	152.04	2
R1-21	D07	10.68554	154.84	2
R1-21	D07	10.73527	154.26	2
R1-21	D07	10.78514	155.79	2
R1-21	D07	10.83555	157.03	2
R1-21	D07	10.88552	158.01	2
R1-21	D07	10.93556	158.68	2
R1-21	D07	10.98684	160.35	2
R1-21	D07	11.03559	161.75	2
R1-21	D07	11.08574	163.15	2
R1-21	D07	11.13552	162.91	2
R1-21	D07	11.18576	165.37	2
R1-21	D07	11.23558	165.64	2
R1-21	D07	11.28634	168.13	2
R1-21	D07	11.336	170.17	2
R1-21	D07	11.38524	169.82	2
R1-21	D07	11.43562	171.96	2
R1-21	D07	11.48583	173.03	2
R1-21	D07	11.53562	174.49	2
R1-21	D07	11.58551	174.19	2
R1-21	D07	11.6359	176.37	2
R1-21	D07	11.68532	178.22	2
R1-21	D07	11.73559	178.09	2
R1-21	D07	11.7856	180.16	2
R1-21	D07	11.83556	180.94	2
R1-21	D07	11.88554	184.37	2
R1-21	D07	11.93584	183.79	2
R1-21	D07	11.98616	185.55	2
R1-21	D07	12.03583	187.61	2
R1-21	D07	12.08576	187.79	2
R1-21	D07	12.1359	188.78	2
R1-21	D07	12.18589	191.3	2
R1-21	D07	12.2361	191.7	2
R1-21	D07	12.2861	194.25	2
R1-21	D07	12.33585	196.15	2
R1-21	D07	12.38595	195.64	2
R1-21	D07	12.43655	196.72	2
R1-21	D07	12.48569	198.51	2
R1-21	D07	12.53572	198.6	2
R1-21	D07	12.58603	199.72	2
R1-21	D07	12.63613	199.62	2
R1-21	D07	12.68599	201.12	2
R1-21	D07	12.73607	201.86	2
R1-21	D07	12.78579	203.13	2
R1-21	D07	12.83574	202.87	2
R1-21	D07	12.88638	204.86	2
R1-21	D07	12.93647	205.33	2
R1-21	D07	12.98611	205.99	2
R1-21	D07	13.03587	208.23	2
R1-21	D07	13.0858	207.63	2
R1-21	D07	13.13608	207.49	2
R1-21	D07	13.18605	209.92	2
R1-21	D07	13.23592	209.2	2
R1-21	D07	13.28607	210.33	2
R1-21	D07	13.33603	209.03	2
R1-21	D07	13.38616	210.9	2
R1-21	D07	13.43602	209.91	2
R1-21	D07	13.48648	210.85	2
R1-21	D07	13.53613	212.64	2
R1-21	D07	13.5863	211.13	2
R1-21	D07	13.63644	213.72	2
R1-21	D07	13.68619	213.13	2
R1-21	D07	13.73629	213.82	2
R1-21	D07	13.78619	212.56	2
R1-21	D07	13.83645	215.54	2
R1-21	D07	13.8864	211.73	2
R1-21	D07	13.93625	213.57	2
R1-21	D07	13.98643	213.15	2
R1-21	D07	14.03639	213.76	2
R1-21	D07	14.08633	214.03	2
R1-21	D07	14.13622	213.03	2
R1-21	D07	14.18633	214.13	2
R1-21	D07	14.23589	214.06	2
R1-21	D07	14.28649	214.92	2
R1-21	D07	14.33634	216.13	2
R1-21	D07	14.38634	215.12	2
R1-21	D07	14.43652	214.2	2
R1-21	D07	14.48647	214.91	2
R1-21	D07	14.53632	214.13	2
R1-21	D07	14.58659	214.41	2
R1-21	D07	14.63663	215.28	2
R1-21	D07	14.68647	213.6	2
R1-21	D07	14.73626	215.29	2
R1-21	D07	14.7865	214.53	2
R1-21	D07	14.83661	214.81	2
R1-21	D07	14.88649	212.41	2
R1-21	D07	14.93682	212.27	2
R1-21	D07	14.98631	213.93	2
R1-21	D07	15.0364	213.39	2
R1-21	D07	15.08656	214.01	2
R1-21	D07	15.13654	213.3	2
R1-21	D07	15.18677	214.84	2
R1-21	D07	15.23644	214.65	2
R1-21	D07	15.28626	213.3	2
R1-21	D07	15.33662	212.45	2
R1-21	D07	15.38685	214.3	2
R1-21	D07	15.43655	213.32	2
R1-21	D07	15.48635	212.81	2
R1-21	D07	15.53665	211.74	2
R1-21	D07	15.58646	212.32	2
R1-21	D07	15.63646	213.12	2
R1-21	D07	15.68678	212.59	2
R1-21	D07	15.73668	214.33	2
R1-21	D07	15.78644	212.31	2
R1-21	D07	15.83694	212.52	2
R1-21	D07	15.88666	211.87	2
R1-21	D07	15.93654	212.78	2
R1-21	D07	15.98636	212.39	2
R1-21	D07	16.03682	212.17	2
R1-21	D07	16.08662	212.92	2
R1-21	D07	16.13689	212.76	2
R1-21	D07	16.1868	213.63	2
R1-21	D07	16.23672	212.91	2
R1-21	D07	16.28685	212.65	2
R1-21	D07	16.33674	212.18	2
R1-21	D07	16.38666	212.88	2
R1-21	D07	16.43673	212.58	2
R1-21	D07	16.48662	212.65	2
R1-21	D07	16.53654	212.24	2
R1-21	D07	16.58704	212.17	2
R1-21	D07	16.63712	212.47	2
R1-21	D07	16.68696	211.91	2
R1-21	D07	16.73646	212.74	2
R1-21	D07	16.78721	212.44	2
R1-21	D07	16.83667	212.72	2
R1-21	D07	16.88709	211.58	2
R1-21	D07	16.93662	212.38	2
R1-21	D07	16.98731	213.76	2
R1-21	D07	17.03678	212.41	2
R1-21	D07	17.08689	212.88	2
R1-21	D07	17.13799	212.88	2
R1-21	D07	17.18714	214	2
R1-21	D07	17.23686	214.07	2
R1-21	D07	17.2868	214.09	2
R1-21	D07	17.33691	213.55	2
R1-21	D07	17.38711	214.53	2
R1-21	D07	17.43726	214.1	2
R1-21	D07	17.48712	214.06	2
R1-21	D07	17.53706	214.71	2
R1-21	D07	17.58686	214.11	2
R1-21	D07	17.63697	214.65	2
R1-21	D07	17.68719	215.59	2
R1-21	D07	17.73698	214.19	2
R1-21	D07	17.78803	214.9	2
R1-21	D07	17.83696	215.81	2
R1-21	D07	17.88705	215.79	2
R1-21	D07	17.93712	216.5	2
R1-21	D07	17.98737	215.72	2
R1-21	D07	18.03769	216.59	2
R1-21	D07	18.087	216.54	2
R1-21	D07	18.13769	217.24	2
R1-21	D07	18.18715	217.51	2
R1-21	D07	18.23711	218.29	2
R1-21	D07	18.28705	217.2	2
R1-21	D07	18.33701	217.55	2
R1-21	D07	18.38708	217.54	2
R1-21	D07	18.43752	218.66	2
R1-21	D07	18.48733	218.49	2
R1-21	D07	18.53766	218.22	2
R1-21	D07	18.58742	219.66	2
R1-21	D07	18.63749	220.11	2
R1-21	D07	18.68707	219.34	2
R1-21	D07	18.7375	220.04	2
R1-21	D07	18.78756	220.44	2
R1-21	D07	18.83721	221.02	2
R1-21	D07	18.88721	222.33	2
R1-21	D07	18.93738	220.22	2
R1-21	D07	18.98742	221.75	2
R1-21	D07	19.03783	222.88	2
R1-21	D07	19.08722	223.37	2
R1-21	D07	19.13726	222.34	2
R1-21	D07	19.18756	222.71	2
R1-21	D07	19.23754	223.38	2
R1-21	D07	19.28748	223.78	2
R1-21	D07	19.33742	224.01	2
R1-21	D07	19.38756	223.66	2
R1-21	D07	19.43758	223.83	2
R1-21	D07	19.48852	225.31	2
R1-21	D07	19.53737	225.36	2
R1-21	D07	19.58728	226.72	2
R1-21	D07	19.63853	226.99	2
R1-21	D07	19.68749	226.79	2
R1-21	D07	19.73741	226.36	2
R1-21	D07	19.78737	226.95	2
R1-21	D07	19.83728	227.15	2
R1-21	D07	19.8874	227.86	2
R1-21	D07	19.93787	229.04	2
R1-21	D07	19.98772	228.54	2
R1-21	D07	20.03771	228.82	2
R1-21	D07	20.08746	228.37	2
R1-21	D07	20.13781	228.2	2
R1-21	D07	20.18771	229.69	2
R1-21	D07	20.23747	229.6	2
R1-21	D07	20.28774	229.82	2
R1-21	D07	20.33781	230.07	2
R1-21	D07	20.38741	230.39	2
R1-21	D07	20.4381	231.25	2
R1-21	D07	20.48758	231.52	2
R1-21	D07	20.53754	231.66	2
R1-21	D07	20.58778	231.39	2
R1-21	D07	20.63767	232.26	2
R1-21	D07	20.68837	231.51	2
R1-21	D07	20.73769	232.7	2
R1-21	D07	20.78783	232.19	2
R1-21	D07	20.83812	232.35	2
R1-21	D07	20.88812	232.92	2
R1-21	D07	20.93794	232.84	2
R1-21	D07	20.98737	232.96	2
R1-21	D07	21.03807	233.44	2
R1-21	D07	21.0897	233.33	2
R1-21	D07	21.13785	233.55	2
R1-21	D07	21.18818	233.51	2
R1-21	D07	21.23788	233.68	2
R1-21	D07	21.28798	234.25	2
R1-21	D07	21.33785	233.92	2
R1-21	D07	21.38784	233.92	2
R1-21	D07	21.43814	236.44	2
R1-21	D07	21.48772	235.8	2
R1-21	D07	21.53819	234.75	2
R1-21	D07	21.58809	234.35	2
R1-21	D07	21.63785	236	2
R1-21	D07	21.68792	236.5	2
R1-21	D07	21.73812	236.21	2
R1-21	D07	21.78781	237.12	2
R1-21	D07	21.83822	235.96	2
R1-21	D07	21.88807	235.4	2
R1-21	D07	21.93803	237.35	2
R1-21	D07	21.988	237.29	2
R1-21	D07	22.03792	236.91	2
R1-21	D07	22.08976	237.38	2
R1-21	D07	22.13842	237.73	2
R1-21	D07	22.18798	237.51	2
R1-21	D07	22.23819	237.42	2
R1-21	D07	22.28904	237.96	2
R1-21	D07	22.33796	238.15	2
R1-21	D07	22.38789	237.99	2
R1-21	D07	22.43777	238.22	2
R1-21	D07	22.48849	238.49	2
R1-21	D07	22.53831	238.53	2
R1-21	D07	22.58831	239.41	2
R1-21	D07	22.63814	238.61	2
R1-21	D07	22.68826	238.74	2
R1-21	D07	22.73848	240.19	2
R1-21	D07	22.7885	238.51	2
R1-21	D07	22.83814	239.75	2
R1-21	D07	22.88835	239.69	2
R1-21	D07	22.93867	240.23	2
R1-21	D07	22.98852	239.03	2
R1-21	D07	23.03813	239.52	2
R1-21	D07	23.08824	239.95	2
R1-21	D07	23.13827	239.85	2
R1-21	D07	23.18843	240.22	2
R1-21	D07	23.23851	239.92	2
R1-21	D07	23.28839	240.83	2
R1-21	D07	23.33812	240.73	2
R1-21	D07	23.38848	240.77	2
R1-21	D07	23.43845	240.85	2
R1-21	D07	23.48844	239.78	2
R1-21	D07	23.53856	241.07	2
R1-21	D07	23.58856	241.07	2
R1-21	D07	23.63863	240.82	2
R1-21	D07	23.68815	240.79	2
R1-21	D07	23.73856	242.11	2
R1-21	D07	23.78839	241.36	2
R1-21	D07	23.83873	241.12	2
R1-21	D07	23.88851	240.45	2
R1-21	D07	23.93852	242.02	2
R1-21	D07	23.9886	241.31	2
R1-21	D07	24.03863	242.1	2
R1-21	D07	24.0884	241.75	2
R1-21	D07	24.13868	242.24	2
R1-21	D07	24.18898	241.75	2
R1-21	D07	24.23878	242.22	2
R1-21	D07	24.28882	242.24	2
R1-21	D07	24.33963	242.74	2
R1-21	D07	24.38865	242.58	2
R1-21	D07	24.43861	242.82	2
R1-21	D07	24.48864	242.28	2
R1-21	D07	24.53891	242.55	2
R1-21	D07	24.58909	242.75	2
R1-21	D07	24.63878	243.7	2
R1-21	D07	24.68885	242.79	2
R1-21	D07	24.73889	243.08	2
R1-21	D07	24.7887	243.25	2
R1-21	D07	24.83892	242.74	2
R1-21	D07	24.88905	243.69	2
R1-21	D07	24.93863	243.28	2
R1-21	D07	24.98885	243.63	2
R1-21	D07	25.03915	243.32	2
R1-21	D07	25.08858	243.29	2
R1-21	D07	25.13889	243.59	2
R1-21	D07	25.18931	243.08	2
R1-21	D07	25.23877	244.18	2
R1-21	D07	25.2892	244.33	2
R1-21	D07	25.33933	244.2	2
R1-21	D07	25.38889	244.77	2
R1-21	D07	25.43891	245.17	2
R1-21	D07	25.48907	244.54	2
R1-21	D07	25.53955	244.31	2
R1-21	D07	25.58905	244.81	2
R1-21	D07	25.63893	243.89	2
R1-21	D07	25.68926	244.28	2
R1-21	D07	25.73908	244.75	2
R1-21	D07	25.78874	245	2
R1-21	D07	25.8394	244.55	2
R1-21	D07	25.88923	244.85	2
R1-21	D07	25.93915	245.38	2
R1-21	D07	25.98873	245.69	2
R1-21	D07	26.03907	244.58	2
R1-21	D07	26.08938	245.73	2
R1-21	D07	26.13911	244.74	2
R1-21	D07	26.18927	244.72	2
R1-21	D07	26.23919	245.81	2
R1-21	D07	26.28913	245.98	2
R1-21	D07	26.33876	245.72	2
R1-21	D07	26.38887	245.42	2
R1-21	D07	26.43949	246.86	2
R1-21	D07	26.48919	246.16	2
R1-21	D07	26.53914	245.96	2
R1-21	D07	26.59045	246.4	2
R1-21	D07	26.63938	246.93	2
R1-21	D07	26.6891	246.62	2
R1-21	D07	26.73926	246.62	2
R1-21	D07	26.78939	246.35	2
R1-21	D07	26.83938	247.04	2
R1-21	D07	26.88936	246.23	2
R1-21	D07	26.93907	246.26	2
R1-21	D07	26.98909	247.4	2
R1-21	D07	27.03945	246.83	2
R1-21	D07	27.0886	247.68	2
R1-21	D07	27.13902	247.78	2
R1-21	D07	27.18927	247.68	2
R1-21	D07	27.23943	247.92	2
R1-21	D07	27.28948	248.08	2
R1-21	D07	27.33978	248.35	2
R1-21	D07	27.38934	248.24	2
R1-21	D07	27.43934	248.52	2
R1-21	D07	27.48915	248.05	2
R1-21	D07	27.53965	248.08	2
R1-21	D07	27.59055	248.38	2
R1-21	D07	27.63957	248.75	2
R1-21	D07	27.68978	249.27	2
R1-21	D07	27.73913	247.98	2
R1-21	D07	27.78964	249.51	2
R1-21	D07	27.8394	249.17	2
R1-21	D07	27.88933	249.29	2
R1-21	D07	27.93948	249.2	2
R1-21	D07	27.98951	249.39	2
R1-21	D07	28.03949	249.17	2
R1-21	D07	28.08957	248.79	2
R1-21	D07	28.13951	250.08	2
R1-21	D07	28.1897	250.74	2
R1-21	D07	28.23949	249.86	2
R1-21	D07	28.28975	249.66	2
R1-21	D07	28.33929	249.94	2
R1-21	D07	28.38982	250.22	2
R1-21	D07	28.43979	249.66	2
R1-21	D07	28.48958	249.98	2
R1-21	D07	28.5398	250.41	2
R1-21	D07	28.58988	249.46	2
R1-21	D07	28.63942	250.4	2
R1-21	D07	28.68973	250.22	2
R1-21	D07	28.73959	250.62	2
R1-21	D07	28.78992	250.76	2
R1-21	D07	28.83976	251.21	2
R1-21	D07	28.88947	250.76	2
R1-21	D07	28.93949	251.08	2
R1-21	D07	28.99014	251.28	2
R1-21	D07	29.03966	251.62	2
R1-21	D07	29.09032	251.28	2
R1-21	D07	29.14017	251.45	2
R1-21	D07	29.18992	251.38	2
R1-21	D07	29.23977	251.63	2
R1-21	D07	29.28955	251.55	2
R1-21	D07	29.33988	252.11	2
R1-21	D07	29.39005	252.31	2
R1-21	D07	29.44	252.06	2
R1-21	D07	29.48974	252.17	2
R1-21	D07	29.53954	252.23	2
R1-21	D07	29.59011	251.65	2
R1-21	D07	29.63984	252.06	2
R1-21	D07	29.68958	252.68	2
R1-21	D07	29.73965	252.46	2
R1-21	D07	29.78971	252.73	2
R1-21	D07	29.83993	252.77	2
R1-21	D07	29.88996	253.17	2
R1-21	D07	29.93977	253.42	2
R1-21	D07	29.98992	253.41	2
R1-21	D07	30.03985	253.54	2
R1-21	D07	30.08974	252.81	2
R1-21	D07	30.14008	253.11	2
R1-21	D07	30.18994	254.13	2
R1-21	D07	30.24045	254.25	2
R1-21	D07	30.29017	254.12	2
R1-21	D07	30.33996	254.16	2
R1-21	D07	30.39017	254.12	2
R1-21	D07	30.44063	254	2
R1-21	D07	30.48998	254.52	2
R1-21	D07	30.53986	254.16	2
R1-21	D07	30.58987	254.47	2
R1-21	D07	30.6399	254.39	2
R1-21	D07	30.68987	254.46	2
R1-21	D07	30.73996	255.44	2
R1-21	D07	30.79119	254.97	2
R1-21	D07	30.8406	255.23	2
R1-21	D07	30.89011	255.4	2
R1-21	D07	30.94021	255.2	2
R1-21	D07	30.99021	255.6	2
R1-21	D07	31.04032	255.44	2
R1-21	D07	31.09034	255.5	2
R1-21	D07	31.13984	255.03	2
R1-21	D07	31.19016	255.08	2
R1-21	D07	31.24055	255.34	2
R1-21	D07	31.29058	256.22	2
R1-21	D07	31.34039	256.76	2
R1-21	D07	31.39017	256.24	2
R1-21	D07	31.44011	256.22	2
R1-21	D07	31.49063	255.75	2
R1-21	D07	31.5404	256.48	2
R1-21	D07	31.59048	256.44	2
R1-21	D07	31.63986	257.3	2
R1-21	D07	31.69039	257.07	2
R1-21	D07	31.74011	257.39	2
R1-21	D07	31.79036	257.37	2
R1-21	D07	31.84052	258.4	2
R1-21	D07	31.89057	257.9	2
R1-21	D07	31.94088	258.75	2
R1-21	D07	31.99024	257.83	2
R1-21	D07	32.04049	257.47	2
R1-21	D07	32.09072	258.98	2
R1-21	D07	32.14077	258.77	2
R1-21	D07	32.1904	258.52	2
R1-21	D07	32.24033	259.09	2
R1-21	D07	32.29044	259.09	2
R1-21	D07	32.34026	259.87	2
R1-21	D07	32.39039	260.1	2
R1-21	D07	32.44092	259.75	2
R1-21	D07	32.49078	260.34	2
R1-21	D07	32.54093	260.34	2
R1-21	D07	32.59066	260.19	2
R1-21	D07	32.64068	260.39	2
R1-21	D07	32.69045	260.77	2
R1-21	D07	32.74088	261.15	2
R1-21	D07	32.7907	261.28	2
R1-21	D07	32.84056	260.37	2
R1-21	D07	32.89031	261.39	2
R1-21	D07	32.94046	261.59	2
R1-21	D07	32.99057	262.47	2
R1-21	D07	33.04076	262.55	2
R1-21	D07	33.09071	261.84	2
R1-21	D07	33.14078	262.52	2
R1-21	D07	33.19207	262.92	2
R1-21	D07	33.24055	263.01	2
R1-21	D07	33.29095	263.92	2
R1-21	D07	33.34092	263.84	2
R1-21	D07	33.39084	264.75	2
R1-21	D07	33.44091	264.05	2
R1-21	D07	33.49063	265.05	2
R1-21	D07	33.5406	265.39	2
R1-21	D07	33.59066	265.89	2
R1-21	D07	33.64118	266.35	2
R1-21	D07	33.69147	266.45	2
R1-21	D07	33.74099	267.18	2
R1-21	D07	33.79111	266.71	2
R1-21	D07	33.84118	268.06	2
R1-21	D07	33.8909	267.95	2
R1-21	D07	33.94102	267.89	2
R1-21	D07	33.9907	268.53	2
R1-21	D07	34.04076	270.31	2
R1-21	D07	34.09086	269.42	2
R1-21	D07	34.14084	270.62	2
R1-21	D07	34.19228	270.62	2
R1-21	D07	34.24074	271.66	2
R1-21	D07	34.29117	272.24	2
R1-21	D07	34.34113	271.78	2
R1-21	D07	34.39099	271.88	2
R1-21	D07	34.44148	273.46	2
R1-21	D07	34.49222	273.23	2
R1-21	D07	34.54115	274.14	2
R1-21	D07	34.59119	274.21	2
R1-21	D07	34.64085	274.67	2
R1-21	D07	34.69108	274.88	2
R1-21	D07	34.74098	275.93	2
R1-21	D07	34.79185	276	2
R1-21	D07	34.84123	276.49	2
R1-21	D07	34.89116	276.19	2
R1-21	D07	34.94089	277.87	2
R1-21	D07	34.99121	277.7	2
R1-21	D07	35.04116	277.37	2
R1-21	D07	35.09117	278.18	2
R1-21	D07	35.14135	279.03	2
R1-21	D07	35.19114	279.26	2
R1-21	D07	35.24097	279.81	2
R1-21	D07	35.29113	280.4	2
R1-21	D07	35.3409	280.76	2
R1-21	D07	35.3909	280.42	2
R1-21	D07	35.44133	281.46	2
R1-21	D07	35.49119	280.71	2
R1-21	D07	35.54132	281.23	2
R1-21	D07	35.59128	282.17	2
R1-21	D07	35.64169	282.48	2
R1-21	D07	35.69133	281.94	2
R1-21	D07	35.74112	282.33	2
R1-21	D07	35.79126	283.29	2
R1-21	D07	35.84149	284.1	2
R1-21	D07	35.89133	284.69	2
R1-21	D07	35.94157	284.89	2
R1-21	D07	35.99128	284.06	2
R1-21	D07	36.0415	285.7	2
R1-21	D07	36.09144	285.28	2
R1-21	D07	36.14148	285.21	2
R1-21	D07	36.19162	286.25	2
R1-21	D07	36.24121	286.45	2
R1-21	D07	36.29088	287.73	2
R1-21	D07	36.34175	287	2
R1-21	D07	36.39138	287.23	2
R1-21	D07	36.44142	287.67	2
R1-21	D07	36.49161	288.6	2
R1-21	D07	36.54163	288.71	2
R1-21	D07	36.59194	289.38	2
R1-21	D07	36.64159	288.52	2
R1-21	D07	36.69158	289.12	2
R1-21	D07	36.74135	289.45	2
R1-21	D07	36.79121	289.02	2
R1-21	D07	36.84158	289.96	2
R1-21	D07	36.89156	290.71	2
R1-21	D07	36.94146	291.12	2
R1-21	D07	36.99145	290.09	2
R1-21	D07	37.04143	291.37	2
R1-21	D07	37.09179	291.95	2
R1-21	D07	37.14168	291.61	2
R1-21	D07	37.19181	292.3	2
R1-21	D07	37.24133	292.29	2
R1-21	D07	37.29146	293.27	2
R1-21	D07	37.3416	293.06	2
R1-21	D07	37.39222	293.17	2
R1-21	D07	37.44194	292.5	2
R1-21	D07	37.49152	293.3	2
R1-21	D07	37.54153	292.42	2
R1-21	D07	37.5918	293.88	2
R1-21	D07	37.64214	294.12	2
R1-21	D07	37.69216	294.05	2
R1-21	D07	37.74163	294.72	2
R1-21	D07	37.79151	295.32	2
R1-21	D07	37.84192	295.1	2
R1-21	D07	37.89165	295.97	2
R1-21	D07	37.942	296.14	2
R1-21	D07	37.99184	296.97	2
R1-21	D07	38.04199	296.44	2
R1-21	D07	38.09198	297.21	2
R1-21	D07	38.1427	296.24	2
R1-21	D07	38.19188	297.59	2
R1-21	D07	38.2419	297.26	2
R1-21	D07	38.29165	297.59	2
R1-21	D07	38.34207	298.15	2
R1-21	D07	38.39166	299.27	2
R1-21	D07	38.44196	298.61	2
R1-21	D07	38.49213	299.21	2
R1-21	D07	38.54255	299.41	2
R1-21	D07	38.59175	300.19	2
R1-21	D07	38.64195	300.38	2
R1-21	D07	38.69226	300.33	2
R1-21	D07	38.74191	301.12	2
R1-21	D07	38.7919	300.48	2
R1-21	D07	38.84209	300.86	2
R1-21	D07	38.89222	300.86	2
R1-21	D07	38.94248	300.99	2
R1-21	D07	38.99192	302.35	2
R1-21	D07	39.0422	301.95	2
R1-21	D07	39.09206	303.01	2
R1-21	D07	39.14224	302.96	2
R1-21	D07	39.19207	303.18	2
R1-21	D07	39.24211	302.62	2
R1-21	D07	39.29234	304.14	2
R1-21	D07	39.34223	303.94	2
R1-21	D07	39.3924	303.76	2
R1-21	D07	39.44213	304.81	2
R1-21	D07	39.4924	304.18	2
R1-21	D07	39.54218	306.36	2
R1-21	D07	39.59221	305.42	2
R1-21	D07	39.64212	306.13	2
R1-21	D07	39.69209	305.96	2
R1-21	D07	39.74218	307.08	2
R1-21	D07	39.79205	307.08	2
R1-21	D07	39.84255	307.81	2
R1-21	D07	39.89257	306.22	2
R1-21	D07	39.94216	308.08	2
R1-21	D07	39.99247	307.1	2
R1-21	D07	40.04241	308.08	2
R1-21	D07	40.09236	309.09	2
R1-21	D07	40.14266	308.68	2
R1-21	D07	40.19248	308.89	2
R1-21	D07	40.24221	309.27	2
R1-21	D07	40.29277	309.3	2
R1-21	D07	40.34272	310	2
R1-21	D07	40.39257	310.91	2
R1-21	D07	40.44225	310.28	2
R1-21	D07	40.4923	310.62	2
R1-21	D07	40.54237	311.43	2
R1-21	D07	40.59248	311.53	2
R1-21	D07	40.6423	312.54	2
R1-21	D07	40.69283	312.09	2
R1-21	D07	40.74232	312.97	2
R1-21	D07	40.79286	312.44	2
R1-21	D07	40.84268	313.66	2
R1-21	D07	40.89214	313.59	2
R1-21	D07	40.94245	313.76	2
R1-21	D07	40.99244	313.89	2
R1-21	D07	41.04243	313.81	2
R1-21	D07	41.09229	314.53	2
R1-21	D07	41.1426	315.74	2
R1-21	D07	41.19273	315.6	2
R1-21	D07	41.2425	316.39	2
R1-21	D07	41.29245	316.55	2
R1-21	D07	41.34259	316.68	2
R1-21	D07	41.3925	316.53	2
R1-21	D07	41.44286	317.56	2
R1-21	D07	41.49293	319.28	2
R1-21	D07	41.54268	318.52	2
R1-21	D07	41.59271	318.71	2
R1-21	D07	41.64252	317.9	2
R1-21	D07	41.69285	318.2	2
R1-21	D07	41.74289	318.94	2
R1-21	D07	41.7925	319.39	2
R1-21	D07	41.84303	319.85	2
R1-21	D07	41.89276	320.6	2
R1-21	D07	41.94255	320.58	2
R1-21	D07	41.99239	319.82	2
R1-21	D07	42.04294	320.61	2
R1-21	D07	42.09255	321.32	2
R1-21	D07	42.14252	322.16	2
R1-21	D07	42.19288	322.16	2
R1-21	D07	42.24365	321.42	2
R1-21	D07	42.29297	322.47	2
R1-21	D07	42.34278	323.13	2
R1-21	D07	42.39282	323.27	2
R1-21	D07	42.44267	323.14	2
R1-21	D07	42.49301	324.96	2
R1-21	D07	42.54324	324.51	2
R1-21	D07	42.59324	324.99	2
R1-21	D07	42.64299	324.49	2
R1-21	D07	42.69296	324.56	2
R1-21	D07	42.74319	325.5	2
R1-21	D07	42.79324	325.27	2
R1-21	D07	42.8428	326.43	2
R1-21	D07	42.89276	326.78	2
R1-21	D07	42.94304	326.21	2
R1-21	D07	42.99294	326.48	2
R1-21	D07	43.04325	326.94	2
R1-21	D07	43.09269	326.75	2
R1-21	D07	43.14295	327.86	2
R1-21	D07	43.19294	327.73	2
R1-21	D07	43.24258	328.36	2
R1-21	D07	43.29313	328.54	2
R1-21	D07	43.34304	328.2	2
R1-21	D07	43.39323	329.59	2
R1-21	D07	43.44321	329.1	2
R1-21	D07	43.49298	330.62	2
R1-21	D07	43.54282	330.4	2
R1-21	D07	43.59314	330.92	2
R1-21	D07	43.64354	331.06	2
R1-21	D07	43.69297	331.57	2
R1-21	D07	43.74332	330.49	2
R1-21	D07	43.79325	331.54	2
R1-21	D07	43.84336	332.01	2
R1-21	D07	43.89302	331	2
R1-21	D07	43.94279	332.01	2
R1-21	D07	43.99319	332.61	2
R1-21	D07	44.04323	333.09	2
R1-21	D07	44.09454	333.83	2
R1-21	D07	44.14369	333.36	2
R1-21	D07	44.19333	333.72	2
R1-21	D07	44.24324	334.61	2
R1-21	D07	44.29317	334.63	2
R1-21	D07	44.34314	334.13	2
R1-21	D07	44.39343	335.75	2
R1-21	D07	44.44328	335.53	2
R1-21	D07	44.49343	335.22	2
R1-21	D07	44.54311	335.68	2
R1-21	D07	44.59327	335.55	2
R1-21	D07	44.64362	337.25	2
R1-21	D07	44.69331	337.3	2
R1-21	D07	44.74306	337.08	2
R1-21	D07	44.79322	336.96	2
R1-21	D07	44.84377	337.23	2
R1-21	D07	44.89344	337.62	2
R1-21	D07	44.94361	338.12	2
R1-21	D07	44.99339	338.35	2
R1-21	D07	45.04342	337.88	2
R1-21	D07	45.09354	338.18	2
R1-21	D07	45.14365	338.77	2
R1-21	D07	45.19322	340.01	2
R1-21	D07	45.24358	339.54	2
R1-21	D07	45.29365	340.34	2
R1-21	D07	45.34376	340.94	2
R1-21	D07	45.39376	340.3	2
R1-21	D07	45.44345	341.01	2
R1-21	D07	45.49373	341.55	2
R1-21	D07	45.5436	340.35	2
R1-21	D07	45.5938	341.82	2
R1-21	D07	45.64365	341.77	2
R1-21	D07	45.69369	341.55	2
R1-21	D07	45.74337	342.07	2
R1-21	D07	45.79358	343.07	2
R1-21	D07	45.84369	343.44	2
R1-21	D07	45.89381	342.24	2
R1-21	D07	45.94365	342.84	2
R1-21	D07	45.99339	343.28	2
R1-21	D07	46.04369	343.88	2
R1-21	D07	46.09367	343.08	2
R1-21	D07	46.14379	344.06	2
R1-21	D07	46.19396	344.27	2
R1-21	D07	46.24372	343.29	2
R1-21	D07	46.29351	343.17	2
R1-21	D07	46.34399	345.18	2
R1-21	D07	46.39376	345.77	2
R1-21	D07	46.44376	344.83	2
R1-21	D07	46.4938	344.49	2
R1-21	D07	46.54377	344.06	2
R1-21	D07	46.5936	343.69	2
R1-21	D07	46.64373	345.31	2
R1-21	D07	46.69387	344.3	2
R1-21	D07	46.74392	344.47	2
R1-21	D07	46.794	345.17	2
R1-21	D07	46.84425	344.47	2
R1-21	D07	46.89326	344.94	2
R1-21	D07	46.94379	343.75	2
R1-21	D07	46.99434	344.35	2
R1-21	D07	47.04424	344.22	2
R1-21	D07	47.09387	344.19	2
R1-21	D07	47.14402	343.98	2
R1-21	D07	47.19388	343.49	2
R1-21	D07	47.24393	344	2
R1-21	D07	47.2939	342.97	2
R1-21	D07	47.34396	342.71	2
R1-21	D07	47.39405	342.91	2
R1-21	D07	47.44416	343.46	2
R1-21	D07	47.49426	343.96	2
R1-21	D07	47.5436	343.28	2
R1-21	D07	47.59426	342.65	2
R1-21	D07	47.64433	342.54	2
R1-21	D07	47.69429	342.85	2
R1-21	D07	47.74493	342.7	2
R1-21	D07	47.79471	343.04	2
R1-21	D07	47.84448	342.65	2
R1-21	D07	47.89408	341.49	2
R1-21	D07	47.94443	341.03	2
R1-21	D07	47.99418	341.48	2
