# Supplementary material for: Natural genetic variation impacts expression levels of coding, non-coding, and antisense transcripts in fission yeast
Source: Mol Syst Biol. 2014 Nov 28;10(11):764. doi: 10.15252/msb.20145123 (PMC4299605; doi:10.15252/msb.20145123)
Supplement: Supplementary file 2 — Supplementary Dataset S1 [file msb0010-0764-sd2.zip › Dataset S1/datasetS1/R1-22_std_raw.txt]

Strain	well	time	measure	interval
R1-22	A07	0.01532	100.42	1
R1-22	A07	0.06514	99.96	1
R1-22	A07	0.11563	100.51	1
R1-22	A07	0.16563	102.31	1
R1-22	A07	0.2157	101.77	1
R1-22	A07	0.26554	101.92	1
R1-22	A07	0.31547	102.34	1
R1-22	A07	0.36552	102.38	1
R1-22	A07	0.41557	102.37	1
R1-22	A07	0.46564	102.13	1
R1-22	A07	0.51578	102.5	1
R1-22	A07	0.56545	101.62	1
R1-22	A07	0.61592	104.34	1
R1-22	A07	0.66566	102.23	1
R1-22	A07	0.71564	103.11	1
R1-22	A07	0.76546	102.87	1
R1-22	A07	0.81565	103.81	1
R1-22	A07	0.86569	102.91	1
R1-22	A07	0.91569	103.25	1
R1-22	A07	0.96566	102.3	1
R1-22	A07	1.01597	102.91	1
R1-22	A07	1.06578	102.62	1
R1-22	A07	1.11585	102.94	1
R1-22	A07	1.16579	103.39	1
R1-22	A07	1.21568	103.42	1
R1-22	A07	1.26609	103.12	1
R1-22	A07	1.316	102.62	1
R1-22	A07	1.3659	103.25	1
R1-22	A07	1.41571	103.14	1
R1-22	A07	1.46584	104.34	1
R1-22	A07	1.51581	103.6	1
R1-22	A07	1.5657	102.86	1
R1-22	A07	1.61617	103.85	1
R1-22	A07	1.66605	103.31	1
R1-22	A07	1.71591	103.08	1
R1-22	A07	1.76606	103.32	1
R1-22	A07	1.81606	103.71	1
R1-22	A07	1.86623	106.22	1
R1-22	A07	1.91589	103.44	1
R1-22	A07	1.96614	105.3	1
R1-22	A07	2.01602	104.06	1
R1-22	A07	2.06608	105.15	1
R1-22	A07	2.11601	104.2	1
R1-22	A07	2.16597	103.67	1
R1-22	A07	2.21604	103.75	1
R1-22	A07	2.26621	102.91	1
R1-22	A07	2.31602	105.34	1
R1-22	A07	2.36616	105.02	1
R1-22	A07	2.4162	104.11	1
R1-22	A07	2.46624	104.62	1
R1-22	A07	2.51619	105.06	1
R1-22	A07	2.56619	105.11	1
R1-22	A07	2.61622	104.35	1
R1-22	A07	2.6662	105.4	1
R1-22	A07	2.71631	104.56	1
R1-22	A07	2.76636	106.64	1
R1-22	A07	2.81608	105.34	1
R1-22	A07	2.86604	106.11	1
R1-22	A07	2.9163	105.02	1
R1-22	A07	2.96645	106.6	1
R1-22	A07	3.01627	104.66	1
R1-22	A07	3.06616	105.29	1
R1-22	A07	3.11621	107.16	1
R1-22	A07	3.16631	107.02	1
R1-22	A07	3.21637	105.98	1
R1-22	A07	3.2662	106.32	1
R1-22	A07	3.31633	107.27	1
R1-22	A07	3.36649	107.14	1
R1-22	A07	3.41638	106.46	1
R1-22	A07	3.46621	107.42	1
R1-22	A07	3.51649	106.61	1
R1-22	A07	3.56634	107.53	1
R1-22	A07	3.61633	106.81	1
R1-22	A07	3.66644	108.01	1
R1-22	A07	3.71629	107.81	1
R1-22	A07	3.76636	107	1
R1-22	A07	3.81634	109.5	1
R1-22	A07	3.86645	107.91	1
R1-22	A07	3.91652	107.56	1
R1-22	A07	3.9664	107.49	1
R1-22	A07	4.01636	109.25	1
R1-22	A07	4.06682	109.39	1
R1-22	A07	4.11657	108.64	1
R1-22	A07	4.16647	109.53	1
R1-22	A07	4.21649	109.52	1
R1-22	A07	4.26645	108.61	1
R1-22	A07	4.31646	109.35	1
R1-22	A07	4.36675	110.65	1
R1-22	A07	4.41644	109.43	1
R1-22	A07	4.46697	109.86	1
R1-22	A07	4.5167	110.92	1
R1-22	A07	4.56653	110.39	1
R1-22	A07	4.61656	113.49	1
R1-22	A07	4.66657	112.04	1
R1-22	A07	4.71669	112.52	1
R1-22	A07	4.76668	111.9	1
R1-22	A07	4.81692	111.43	1
R1-22	A07	4.86691	112.14	1
R1-22	A07	4.91671	112.1	1
R1-22	A07	4.96662	111.87	1
R1-22	A07	5.01676	112.1	1
R1-22	A07	5.06682	113.59	1
R1-22	A07	5.11677	113.14	1
R1-22	A07	5.16682	113.1	1
R1-22	A07	5.21705	114.96	1
R1-22	A07	5.26691	113.95	1
R1-22	A07	5.31681	114.06	1
R1-22	A07	5.36696	114.47	1
R1-22	A07	5.41693	115.6	1
R1-22	A07	5.46687	114.66	1
R1-22	A07	5.51734	114.82	1
R1-22	A07	5.56686	115.86	1
R1-22	A07	5.61698	116.05	1
R1-22	A07	5.66692	115.6	1
R1-22	A07	5.71683	116.53	1
R1-22	A07	5.76675	117.12	1
R1-22	A07	5.817	118.03	1
R1-22	A07	5.86712	117.75	1
R1-22	A07	5.91692	117.73	1
R1-22	A07	5.96698	118.82	1
R1-22	A07	6.01707	118.11	1
R1-22	A07	6.06704	119.52	1
R1-22	A07	6.11689	118.94	1
R1-22	A07	6.16715	118.74	1
R1-22	A07	6.21839	120.07	1
R1-22	A07	6.2669	120.27	1
R1-22	A07	6.31713	120.82	1
R1-22	A07	6.36703	121.82	1
R1-22	A07	6.41692	121.63	1
R1-22	A07	6.46707	124.08	1
R1-22	A07	6.77366	125.3	2
R1-22	A07	6.8234	128.52	2
R1-22	A07	6.87329	129.19	2
R1-22	A07	6.92328	131.37	2
R1-22	A07	6.97314	132.79	2
R1-22	A07	7.02335	132.18	2
R1-22	A07	7.07346	133.87	2
R1-22	A07	7.12313	134.97	2
R1-22	A07	7.17335	134.43	2
R1-22	A07	7.22331	136.87	2
R1-22	A07	7.2736	136.96	2
R1-22	A07	7.32337	136.41	2
R1-22	A07	7.37337	139.02	2
R1-22	A07	7.42333	138.4	2
R1-22	A07	7.47331	139.21	2
R1-22	A07	7.52337	141.88	2
R1-22	A07	7.57334	143.24	2
R1-22	A07	7.62325	141.39	2
R1-22	A07	7.67336	143.97	2
R1-22	A07	7.72349	142.06	2
R1-22	A07	7.77357	145.13	2
R1-22	A07	7.82359	145.9	2
R1-22	A07	7.87351	146.15	2
R1-22	A07	7.92338	146.68	2
R1-22	A07	7.97364	146.58	2
R1-22	A07	8.02358	147.78	2
R1-22	A07	8.07369	148.28	2
R1-22	A07	8.12384	150	2
R1-22	A07	8.17347	152.52	2
R1-22	A07	8.22339	151.62	2
R1-22	A07	8.27347	152.51	2
R1-22	A07	8.32341	154.12	2
R1-22	A07	8.37378	155.44	2
R1-22	A07	8.42363	155.4	2
R1-22	A07	8.4739	157.6	2
R1-22	A07	8.52318	158.37	2
R1-22	A07	8.57371	159.36	2
R1-22	A07	8.62356	162.24	2
R1-22	A07	8.67329	162.06	2
R1-22	A07	8.72383	164.62	2
R1-22	A07	8.77381	165.42	2
R1-22	A07	8.82376	166.56	2
R1-22	A07	8.87374	167.85	2
R1-22	A07	8.92372	169.76	2
R1-22	A07	8.97395	169.91	2
R1-22	A07	9.02395	173.23	2
R1-22	A07	9.07392	171.71	2
R1-22	A07	9.12393	171.87	2
R1-22	A07	9.17371	175.96	2
R1-22	A07	9.22377	176.3	2
R1-22	A07	9.2738	177.49	2
R1-22	A07	9.32382	178.29	2
R1-22	A07	9.37341	180.7	2
R1-22	A07	9.42402	182.58	2
R1-22	A07	9.47389	184.36	2
R1-22	A07	9.52392	186.49	2
R1-22	A07	9.57384	186	2
R1-22	A07	9.62416	188.99	2
R1-22	A07	9.67386	190.26	2
R1-22	A07	9.72391	192.03	2
R1-22	A07	9.77389	194.03	2
R1-22	A07	9.82392	197.33	2
R1-22	A07	9.87402	199.23	2
R1-22	A07	9.92393	201.81	2
R1-22	A07	9.97387	202.65	2
R1-22	A07	10.02384	204.34	2
R1-22	A07	10.07405	206.36	2
R1-22	A07	10.12395	208.51	2
R1-22	A07	10.17351	209.39	2
R1-22	A07	10.224	210.15	2
R1-22	A07	10.27407	215.06	2
R1-22	A07	10.32409	215.55	2
R1-22	A07	10.37412	217.61	2
R1-22	A07	10.42409	218.78	2
R1-22	A07	10.47401	222.8	2
R1-22	A07	10.52421	223.05	2
R1-22	A07	10.57402	225.52	2
R1-22	A07	10.6242	226.33	2
R1-22	A07	10.67415	229.78	2
R1-22	A07	10.72406	233.92	2
R1-22	A07	10.77392	233.49	2
R1-22	A07	10.82416	236	2
R1-22	A07	10.87416	236.21	2
R1-22	A07	10.92432	238.04	2
R1-22	A07	10.97413	239.2	2
R1-22	A07	11.02438	243.67	2
R1-22	A07	11.07447	246.61	2
R1-22	A07	11.12414	247.31	2
R1-22	A07	11.17431	248.86	2
R1-22	A07	11.22437	250.43	2
R1-22	A07	11.27415	251.7	2
R1-22	A07	11.3243	252.25	2
R1-22	A07	11.37411	253.73	2
R1-22	A07	11.42438	255.29	2
R1-22	A07	11.47431	260.15	2
R1-22	A07	11.52441	261.37	2
R1-22	A07	11.57424	262.76	2
R1-22	A07	11.62443	265.11	2
R1-22	A07	11.6742	265.07	2
R1-22	A07	11.72435	267.05	2
R1-22	A07	11.77433	269.08	2
R1-22	A07	11.82421	271.99	2
R1-22	A07	11.87438	272.78	2
R1-22	A07	11.92465	272.26	2
R1-22	A07	11.97456	274.11	2
R1-22	A07	12.02442	275.78	2
R1-22	A07	12.07461	278.43	2
R1-22	A07	12.12446	281.13	2
R1-22	A07	12.17451	280.51	2
R1-22	A07	12.22457	280.46	2
R1-22	A07	12.27447	277.76	2
R1-22	A07	12.32443	282.46	2
R1-22	A07	12.37455	281.68	2
R1-22	A07	12.42422	288.95	2
R1-22	A07	12.47456	285.01	2
R1-22	A07	12.52444	286.2	2
R1-22	A07	12.57455	287.72	2
R1-22	A07	12.62498	289.72	2
R1-22	A07	12.67447	286.56	2
R1-22	A07	12.72482	287.19	2
R1-22	A07	12.77456	286.05	2
R1-22	A07	12.82434	290.97	2
R1-22	A07	12.87492	293.04	2
R1-22	A07	12.92462	291.71	2
R1-22	A07	12.97483	294.61	2
R1-22	A07	13.02456	295.8	2
R1-22	A07	13.07463	296.86	2
R1-22	A07	13.12448	298.24	2
R1-22	A07	13.17481	293.97	2
R1-22	A07	13.22452	300.13	2
R1-22	A07	13.27482	298.15	2
R1-22	A07	13.32485	302.67	2
R1-22	A07	13.37481	300.17	2
R1-22	A07	13.4249	301.22	2
R1-22	A07	13.47477	302.9	2
R1-22	A07	13.52475	306	2
R1-22	A07	13.57487	301.44	2
R1-22	A07	13.62478	303.56	2
R1-22	A07	13.67492	308.44	2
R1-22	A07	13.72482	302.18	2
R1-22	A07	13.77486	307.23	2
R1-22	A07	13.82481	305.71	2
R1-22	A07	13.87517	304.65	2
R1-22	A07	13.92509	306.16	2
R1-22	A07	13.97501	310.31	2
R1-22	A07	14.02493	310.37	2
R1-22	A07	14.07501	308.07	2
R1-22	A07	14.1249	310.12	2
R1-22	A07	14.17486	307.36	2
R1-22	A07	14.22482	311.89	2
R1-22	A07	14.27489	307.61	2
R1-22	A07	14.32517	306.2	2
R1-22	A07	14.3749	314.31	2
R1-22	A07	14.42496	311.03	2
R1-22	A07	14.47531	310.41	2
R1-22	A07	14.52499	310.66	2
R1-22	A07	14.57491	310.04	2
R1-22	A07	14.62515	309.09	2
R1-22	A07	14.67509	310.79	2
R1-22	A07	14.72501	310.68	2
R1-22	A07	14.77512	311.44	2
R1-22	A07	14.82525	312.85	2
R1-22	A07	14.87504	310.37	2
R1-22	A07	14.9252	311.51	2
R1-22	A07	14.97505	310.76	2
R1-22	A07	15.02499	309.83	2
R1-22	A07	15.07495	306.32	2
R1-22	A07	15.12515	309.7	2
R1-22	A07	15.17519	308.89	2
R1-22	A07	15.22509	308.46	2
R1-22	A07	15.27506	311.39	2
R1-22	A07	15.32526	310.97	2
R1-22	A07	15.37549	307.55	2
R1-22	A07	15.42516	312.59	2
R1-22	A07	15.47518	310.54	2
R1-22	A07	15.52519	310.82	2
R1-22	A07	15.57515	312.6	2
R1-22	A07	15.62522	308.49	2
R1-22	A07	15.67539	311.24	2
R1-22	A07	15.7253	308.82	2
R1-22	A07	15.77519	308.71	2
R1-22	A07	15.82567	310.66	2
R1-22	A07	15.87528	309.03	2
R1-22	A07	15.9252	309.94	2
R1-22	A07	15.9752	308.99	2
R1-22	A07	16.02556	308.42	2
R1-22	A07	16.07532	311.31	2
R1-22	A07	16.12563	311.7	2
R1-22	A07	16.17564	311.35	2
R1-22	A07	16.22547	312.7	2
R1-22	A07	16.27539	309.13	2
R1-22	A07	16.32542	309.3	2
R1-22	A07	16.37521	313.24	2
R1-22	A07	16.42548	307.75	2
R1-22	A07	16.47534	307.03	2
R1-22	A07	16.52537	309.02	2
R1-22	A07	16.57585	309.71	2
R1-22	A07	16.62558	310.54	2
R1-22	A07	16.67554	309.5	2
R1-22	A07	16.7253	308.57	2
R1-22	A07	16.77567	310.44	2
R1-22	A07	16.82554	312.46	2
R1-22	A07	16.87579	310.97	2
R1-22	A07	16.9255	308.93	2
R1-22	A07	16.97562	310.75	2
R1-22	A07	17.02551	309.18	2
R1-22	A07	17.07555	312.35	2
R1-22	A07	17.12551	310.9	2
R1-22	A07	17.17555	314.36	2
R1-22	A07	17.22561	313.65	2
R1-22	A07	17.27551	311.28	2
R1-22	A07	17.32571	311.91	2
R1-22	A07	17.37568	313.82	2
R1-22	A07	17.42579	313.15	2
R1-22	A07	17.47576	314.74	2
R1-22	A07	17.52576	311.07	2
R1-22	A07	17.57576	314.82	2
R1-22	A07	17.62578	311.47	2
R1-22	A07	17.67582	314.12	2
R1-22	A07	17.72577	312.88	2
R1-22	A07	17.77685	312.1	2
R1-22	A07	17.82585	312.31	2
R1-22	A07	17.87582	312.87	2
R1-22	A07	17.92579	312.85	2
R1-22	A07	17.97609	315.52	2
R1-22	A07	18.02618	315.13	2
R1-22	A07	18.07579	312.98	2
R1-22	A07	18.12619	310.61	2
R1-22	A07	18.176	312.66	2
R1-22	A07	18.22592	311.57	2
R1-22	A07	18.27574	316.26	2
R1-22	A07	18.32578	313.02	2
R1-22	A07	18.3759	314.74	2
R1-22	A07	18.42587	314.43	2
R1-22	A07	18.47591	315.14	2
R1-22	A07	18.52621	313.13	2
R1-22	A07	18.57593	314.96	2
R1-22	A07	18.62601	314.53	2
R1-22	A07	18.67578	314.45	2
R1-22	A07	18.7261	311.79	2
R1-22	A07	18.77599	315.16	2
R1-22	A07	18.82602	314.5	2
R1-22	A07	18.87594	317.11	2
R1-22	A07	18.92614	316.89	2
R1-22	A07	18.97625	313.29	2
R1-22	A07	19.0262	316.4	2
R1-22	A07	19.07605	315.65	2
R1-22	A07	19.12608	317.52	2
R1-22	A07	19.17592	318.13	2
R1-22	A07	19.22626	317.46	2
R1-22	A07	19.2762	316.27	2
R1-22	A07	19.32617	317.91	2
R1-22	A07	19.37623	316.38	2
R1-22	A07	19.42636	315.99	2
R1-22	A07	19.47626	319.51	2
R1-22	A07	19.52621	319.36	2
R1-22	A07	19.57605	317.43	2
R1-22	A07	19.62741	317.78	2
R1-22	A07	19.67625	318.51	2
R1-22	A07	19.72604	319.61	2
R1-22	A07	19.77609	318.97	2
R1-22	A07	19.82623	320.39	2
R1-22	A07	19.87623	318.09	2
R1-22	A07	19.92629	321.7	2
R1-22	A07	19.97629	322.16	2
R1-22	A07	20.02641	321.24	2
R1-22	A07	20.07602	322.27	2
R1-22	A07	20.12642	322.02	2
R1-22	A07	20.17631	324	2
R1-22	A07	20.22623	322.11	2
R1-22	A07	20.27641	322.36	2
R1-22	A07	20.32626	323.03	2
R1-22	A07	20.37621	324.13	2
R1-22	A07	20.42669	320.92	2
R1-22	A07	20.47629	322.16	2
R1-22	A07	20.52631	324.59	2
R1-22	A07	20.57654	325.53	2
R1-22	A07	20.62622	324.07	2
R1-22	A07	20.67666	322.01	2
R1-22	A07	20.72645	323.95	2
R1-22	A07	20.77633	324.44	2
R1-22	A07	20.82688	324.1	2
R1-22	A07	20.87665	324.67	2
R1-22	A07	20.92659	326.01	2
R1-22	A07	20.97619	324.33	2
R1-22	A07	21.02647	324.19	2
R1-22	A07	21.07653	328.62	2
R1-22	A07	21.12659	327.77	2
R1-22	A07	21.17654	325.96	2
R1-22	A07	21.22679	326.74	2
R1-22	A07	21.2766	326.7	2
R1-22	A07	21.32642	326.99	2
R1-22	A07	21.37645	328.07	2
R1-22	A07	21.42677	327.63	2
R1-22	A07	21.47648	332.13	2
R1-22	A07	21.52693	329.31	2
R1-22	A07	21.57674	330.28	2
R1-22	A07	21.62663	329.92	2
R1-22	A07	21.67674	331.87	2
R1-22	A07	21.72681	330.66	2
R1-22	A07	21.77661	331.61	2
R1-22	A07	21.82689	335.42	2
R1-22	A07	21.87685	330.81	2
R1-22	A07	21.92673	331.72	2
R1-22	A07	21.97674	331.37	2
R1-22	A07	22.02664	334.25	2
R1-22	A07	22.07697	331.94	2
R1-22	A07	22.12681	334.22	2
R1-22	A07	22.17681	332.38	2
R1-22	A07	22.22687	334.92	2
R1-22	A07	22.27677	332.45	2
R1-22	A07	22.32671	335.24	2
R1-22	A07	22.37671	332.17	2
R1-22	A07	22.42659	336.81	2
R1-22	A07	22.47717	335.21	2
R1-22	A07	22.52706	335.98	2
R1-22	A07	22.5769	335.7	2
R1-22	A07	22.62686	337.68	2
R1-22	A07	22.67702	337	2
R1-22	A07	22.72724	336.55	2
R1-22	A07	22.77688	338.27	2
R1-22	A07	22.82682	337.64	2
R1-22	A07	22.87706	338.68	2
R1-22	A07	22.92724	336.81	2
R1-22	A07	22.97698	339.63	2
R1-22	A07	23.02681	337.01	2
R1-22	A07	23.0768	339.52	2
R1-22	A07	23.12691	340.53	2
R1-22	A07	23.17721	339.8	2
R1-22	A07	23.22711	340.44	2
R1-22	A07	23.27724	338.78	2
R1-22	A07	23.32702	343.74	2
R1-22	A07	23.37709	341.13	2
R1-22	A07	23.42717	343.56	2
R1-22	A07	23.47693	341.76	2
R1-22	A07	23.52713	341.87	2
R1-22	A07	23.57733	342.63	2
R1-22	A07	23.6272	345.34	2
R1-22	A07	23.67705	343.96	2
R1-22	A07	23.72709	343.78	2
R1-22	A07	23.77721	346.08	2
R1-22	A07	23.8271	345.91	2
R1-22	A07	23.87716	344.98	2
R1-22	A07	23.92731	347.73	2
R1-22	A07	23.97729	342.86	2
R1-22	A07	24.02728	346.4	2
R1-22	A07	24.07726	347.2	2
R1-22	A07	24.12725	345.84	2
R1-22	A07	24.17718	347.07	2
R1-22	A07	24.22737	347.7	2
R1-22	A07	24.27759	348.62	2
R1-22	A07	24.32732	347.66	2
R1-22	A07	24.37736	348.31	2
R1-22	A07	24.42737	348.31	2
R1-22	A07	24.47745	348.79	2
R1-22	A07	24.52752	351.58	2
R1-22	A07	24.57765	350.2	2
R1-22	A07	24.62745	350.03	2
R1-22	A07	24.67736	350.85	2
R1-22	A07	24.72748	350.48	2
R1-22	A07	24.77735	350.34	2
R1-22	A07	24.82755	352.56	2
R1-22	A07	24.87774	353.28	2
R1-22	A07	24.92744	351.31	2
R1-22	A07	24.97731	353.78	2
R1-22	A07	25.02744	354.48	2
R1-22	A07	25.07749	354.54	2
R1-22	A07	25.12754	355.29	2
R1-22	A07	25.17777	356.05	2
R1-22	A07	25.22753	354.48	2
R1-22	A07	25.27757	355.39	2
R1-22	A07	25.32764	355.64	2
R1-22	A07	25.37746	359.13	2
R1-22	A07	25.42753	356.7	2
R1-22	A07	25.47759	361.07	2
R1-22	A07	25.5279	359.23	2
R1-22	A07	25.57747	359.24	2
R1-22	A07	25.62761	359.92	2
R1-22	A07	25.67759	363.82	2
R1-22	A07	25.72776	361.19	2
R1-22	A07	25.77752	361.79	2
R1-22	A07	25.82771	360.94	2
R1-22	A07	25.87781	363.4	2
R1-22	A07	25.92775	362.52	2
R1-22	A07	25.97757	361.91	2
R1-22	A07	26.02779	363.22	2
R1-22	A07	26.07771	363.92	2
R1-22	A07	26.12789	364.82	2
R1-22	A07	26.17794	365.14	2
R1-22	A07	26.22769	363.78	2
R1-22	A07	26.27758	365.97	2
R1-22	A07	26.32761	366.2	2
R1-22	A07	26.37764	367.17	2
R1-22	A07	26.42781	367.4	2
R1-22	A07	26.47789	368.37	2
R1-22	A07	26.52777	367.66	2
R1-22	A07	26.57786	370.22	2
R1-22	A07	26.62802	372.4	2
R1-22	A07	26.67744	371.21	2
R1-22	A07	26.72783	370.87	2
R1-22	A07	26.77801	371.37	2
R1-22	A07	26.82791	373.24	2
R1-22	A07	26.87789	370.36	2
R1-22	A07	26.9278	374.51	2
R1-22	A07	26.97777	375.68	2
R1-22	A07	27.02806	376.6	2
R1-22	A07	27.07747	376.14	2
R1-22	A07	27.12784	376.08	2
R1-22	A07	27.17809	378.05	2
R1-22	A07	27.22793	379.03	2
R1-22	A07	27.27807	376.6	2
R1-22	A07	27.32843	380.41	2
R1-22	A07	27.37798	377.49	2
R1-22	A07	27.42794	381.08	2
R1-22	A07	27.47793	381.4	2
R1-22	A07	27.52846	382.75	2
R1-22	A07	27.5781	382.13	2
R1-22	A07	27.62794	382.35	2
R1-22	A07	27.67841	383.63	2
R1-22	A07	27.72785	383.44	2
R1-22	A07	27.77837	384.29	2
R1-22	A07	27.82825	386.54	2
R1-22	A07	27.87814	384.88	2
R1-22	A07	27.92826	387.19	2
R1-22	A07	27.97819	386.96	2
R1-22	A07	28.02811	385.83	2
R1-22	A07	28.0783	388.53	2
R1-22	A07	28.12811	387.05	2
R1-22	A07	28.1784	388.3	2
R1-22	A07	28.22817	389.16	2
R1-22	A07	28.27813	390.88	2
R1-22	A07	28.32813	390.65	2
R1-22	A07	28.3784	392.04	2
R1-22	A07	28.42836	392.97	2
R1-22	A07	28.4783	392.96	2
R1-22	A07	28.52852	393.84	2
R1-22	A07	28.57841	392.64	2
R1-22	A07	28.62825	393.75	2
R1-22	A07	28.67824	394.91	2
R1-22	A07	28.72839	395.83	2
R1-22	A07	28.77849	396.07	2
R1-22	A07	28.82854	396.31	2
R1-22	A07	28.87821	398.09	2
R1-22	A07	28.9283	398.06	2
R1-22	A07	28.97862	398.45	2
R1-22	A07	29.02828	397.99	2
R1-22	A07	29.07864	399.1	2
R1-22	A07	29.12867	400	2
R1-22	A07	29.17852	403.13	2
R1-22	A07	29.22851	402.17	2
R1-22	A07	29.27837	402.01	2
R1-22	A07	29.3286	402.82	2
R1-22	A07	29.37855	402.84	2
R1-22	A07	29.4285	404.76	2
R1-22	A07	29.47849	405.26	2
R1-22	A07	29.52832	405.59	2
R1-22	A07	29.57892	407.61	2
R1-22	A07	29.62862	405.78	2
R1-22	A07	29.67841	407.09	2
R1-22	A07	29.72849	407.62	2
R1-22	A07	29.77858	408.73	2
R1-22	A07	29.82853	408.6	2
R1-22	A07	29.87871	410.75	2
R1-22	A07	29.92854	411.27	2
R1-22	A07	29.9787	413.68	2
R1-22	A07	30.02864	413.25	2
R1-22	A07	30.0785	411.4	2
R1-22	A07	30.1287	413.23	2
R1-22	A07	30.17866	413.53	2
R1-22	A07	30.2289	415.19	2
R1-22	A07	30.27894	414.66	2
R1-22	A07	30.32864	415.41	2
R1-22	A07	30.37864	416.05	2
R1-22	A07	30.42879	415.86	2
R1-22	A07	30.47871	417.98	2
R1-22	A07	30.52864	418.87	2
R1-22	A07	30.57865	416.58	2
R1-22	A07	30.62868	417.85	2
R1-22	A07	30.67875	419.35	2
R1-22	A07	30.72872	420.7	2
R1-22	A07	30.77993	421.65	2
R1-22	A07	30.82903	421.94	2
R1-22	A07	30.87888	420.59	2
R1-22	A07	30.92893	425.65	2
R1-22	A07	30.97882	423.94	2
R1-22	A07	31.02899	425.32	2
R1-22	A07	31.07891	426.5	2
R1-22	A07	31.12868	424.59	2
R1-22	A07	31.17891	428.4	2
R1-22	A07	31.22912	426.11	2
R1-22	A07	31.27934	428.61	2
R1-22	A07	31.32913	430.02	2
R1-22	A07	31.37887	428.39	2
R1-22	A07	31.42886	429.29	2
R1-22	A07	31.47925	429.59	2
R1-22	A07	31.5291	431.51	2
R1-22	A07	31.57897	433.15	2
R1-22	A07	31.62864	434.19	2
R1-22	A07	31.67894	433.4	2
R1-22	A07	31.72899	435.64	2
R1-22	A07	31.77907	434.14	2
R1-22	A07	31.82915	436.82	2
R1-22	A07	31.87921	435.44	2
R1-22	A07	31.92913	435.98	2
R1-22	A07	31.979	436.29	2
R1-22	A07	32.02906	436.87	2
R1-22	A07	32.07934	440.29	2
R1-22	A07	32.12927	439.5	2
R1-22	A07	32.17924	440.57	2
R1-22	A07	32.22915	439.51	2
R1-22	A07	32.27901	442.36	2
R1-22	A07	32.32902	443.07	2
R1-22	A07	32.37918	442.78	2
R1-22	A07	32.42939	445.36	2
R1-22	A07	32.47926	441.78	2
R1-22	A07	32.5294	446.22	2
R1-22	A07	32.57938	445.66	2
R1-22	A07	32.62922	447.87	2
R1-22	A07	32.67931	446.95	2
R1-22	A07	32.72963	445.37	2
R1-22	A07	32.77943	448.05	2
R1-22	A07	32.82935	446.74	2
R1-22	A07	32.8792	451.4	2
R1-22	A07	32.92924	451.62	2
R1-22	A07	32.97937	451.33	2
R1-22	A07	33.0294	452.03	2
R1-22	A07	33.07946	452.36	2
R1-22	A07	33.12932	452.93	2
R1-22	A07	33.17971	455.06	2
R1-22	A07	33.22921	455.66	2
R1-22	A07	33.27955	457.81	2
R1-22	A07	33.32962	459.21	2
R1-22	A07	33.37943	457.75	2
R1-22	A07	33.42969	457.83	2
R1-22	A07	33.47938	459.72	2
R1-22	A07	33.52922	460.09	2
R1-22	A07	33.57938	462.28	2
R1-22	A07	33.62991	462.35	2
R1-22	A07	33.67981	464.17	2
R1-22	A07	33.72968	464.63	2
R1-22	A07	33.77986	467.27	2
R1-22	A07	33.82981	467.64	2
R1-22	A07	33.87968	465.9	2
R1-22	A07	33.92968	469.43	2
R1-22	A07	33.97952	471.38	2
R1-22	A07	34.02948	471.09	2
R1-22	A07	34.07962	471.72	2
R1-22	A07	34.12974	474.05	2
R1-22	A07	34.1811	475.35	2
R1-22	A07	34.22947	475.15	2
R1-22	A07	34.27979	477.96	2
R1-22	A07	34.32994	478.77	2
R1-22	A07	34.37975	479.21	2
R1-22	A07	34.42989	482.67	2
R1-22	A07	34.481	480.58	2
R1-22	A07	34.52979	482.91	2
R1-22	A07	34.57976	485.13	2
R1-22	A07	34.62951	484.65	2
R1-22	A07	34.67965	485.84	2
R1-22	A07	34.72978	483.52	2
R1-22	A07	34.77966	484.43	2
R1-22	A07	34.8297	487.99	2
R1-22	A07	34.87978	489.71	2
R1-22	A07	34.92966	490.15	2
R1-22	A07	34.97948	492.48	2
R1-22	A07	35.02979	493.06	2
R1-22	A07	35.07978	493.67	2
R1-22	A07	35.12993	492.3	2
R1-22	A07	35.17974	496.13	2
R1-22	A07	35.2297	495.92	2
R1-22	A07	35.27989	496.42	2
R1-22	A07	35.32973	499.25	2
R1-22	A07	35.37964	497.48	2
R1-22	A07	35.43002	501.16	2
R1-22	A07	35.47994	500.21	2
R1-22	A07	35.53007	501.94	2
R1-22	A07	35.57993	500.74	2
R1-22	A07	35.63023	507.16	2
R1-22	A07	35.67999	506.48	2
R1-22	A07	35.7299	504.67	2
R1-22	A07	35.78009	504.39	2
R1-22	A07	35.83019	504.96	2
R1-22	A07	35.87993	506.55	2
R1-22	A07	35.93013	507.65	2
R1-22	A07	35.97986	510.35	2
R1-22	A07	36.03001	508.81	2
R1-22	A07	36.08016	509.45	2
R1-22	A07	36.13002	513.51	2
R1-22	A07	36.18021	511.66	2
R1-22	A07	36.23	513.07	2
R1-22	A07	36.2797	513.76	2
R1-22	A07	36.33006	511.6	2
R1-22	A07	36.38005	516.05	2
R1-22	A07	36.43013	514.95	2
R1-22	A07	36.48031	516.7	2
R1-22	A07	36.52999	518.66	2
R1-22	A07	36.58019	515.87	2
R1-22	A07	36.63025	520.16	2
R1-22	A07	36.68017	520.64	2
R1-22	A07	36.73014	519.99	2
R1-22	A07	36.7798	520.83	2
R1-22	A07	36.83022	523.88	2
R1-22	A07	36.88016	521.65	2
R1-22	A07	36.93029	522.01	2
R1-22	A07	36.98021	523.81	2
R1-22	A07	37.0302	525.21	2
R1-22	A07	37.08055	524.52	2
R1-22	A07	37.1302	525.26	2
R1-22	A07	37.18043	526.32	2
R1-22	A07	37.22995	526.1	2
R1-22	A07	37.28002	527.33	2
R1-22	A07	37.33039	526.56	2
R1-22	A07	37.38056	528.52	2
R1-22	A07	37.43052	529.45	2
R1-22	A07	37.48036	530.3	2
R1-22	A07	37.53031	529.38	2
R1-22	A07	37.5804	530.76	2
R1-22	A07	37.63057	532.59	2
R1-22	A07	37.68057	531.98	2
R1-22	A07	37.73047	533.29	2
R1-22	A07	37.78034	535.12	2
R1-22	A07	37.83054	535.81	2
R1-22	A07	37.88029	535.79	2
R1-22	A07	37.93058	534.8	2
R1-22	A07	37.98064	535.83	2
R1-22	A07	38.03053	535.87	2
R1-22	A07	38.08055	537.22	2
R1-22	A07	38.13156	539.99	2
R1-22	A07	38.1805	538.51	2
R1-22	A07	38.23061	541.17	2
R1-22	A07	38.28035	540.66	2
R1-22	A07	38.3307	543	2
R1-22	A07	38.38051	541.9	2
R1-22	A07	38.43069	541.87	2
R1-22	A07	38.4808	542.65	2
R1-22	A07	38.53095	545.01	2
R1-22	A07	38.58057	545.4	2
R1-22	A07	38.63068	544.68	2
R1-22	A07	38.68073	546.87	2
R1-22	A07	38.73069	546.32	2
R1-22	A07	38.78055	548.19	2
R1-22	A07	38.83067	547.1	2
R1-22	A07	38.88058	548.64	2
R1-22	A07	38.93087	547.91	2
R1-22	A07	38.98074	548.95	2
R1-22	A07	39.03106	552.39	2
R1-22	A07	39.08078	551.32	2
R1-22	A07	39.1307	548.44	2
R1-22	A07	39.18085	552.53	2
R1-22	A07	39.2308	551.5	2
R1-22	A07	39.28112	552.99	2
R1-22	A07	39.33095	552.52	2
R1-22	A07	39.38101	556.23	2
R1-22	A07	39.43093	555.7	2
R1-22	A07	39.48075	554.88	2
R1-22	A07	39.53098	556.68	2
R1-22	A07	39.58094	557.71	2
R1-22	A07	39.63077	556.16	2
R1-22	A07	39.68095	556.89	2
R1-22	A07	39.73082	559.38	2
R1-22	A07	39.78077	559.43	2
R1-22	A07	39.83099	559.86	2
R1-22	A07	39.88095	560.21	2
R1-22	A07	39.93093	561.35	2
R1-22	A07	39.98126	560	2
R1-22	A07	40.03108	564.76	2
R1-22	A07	40.08099	560.81	2
R1-22	A07	40.13113	563.68	2
R1-22	A07	40.18112	563.43	2
R1-22	A07	40.23099	565.24	2
R1-22	A07	40.28124	564.21	2
R1-22	A07	40.33138	564.53	2
R1-22	A07	40.38096	565.12	2
R1-22	A07	40.43101	565.27	2
R1-22	A07	40.48106	567.87	2
R1-22	A07	40.53127	568.5	2
R1-22	A07	40.58115	568.57	2
R1-22	A07	40.63072	569.32	2
R1-22	A07	40.68146	572.59	2
R1-22	A07	40.73108	571.01	2
R1-22	A07	40.78127	568.83	2
R1-22	A07	40.83125	570.99	2
R1-22	A07	40.88098	571.5	2
R1-22	A07	40.93124	571.78	2
R1-22	A07	40.98119	573.59	2
R1-22	A07	41.03111	571.52	2
R1-22	A07	41.08109	576.19	2
R1-22	A07	41.13124	575.95	2
R1-22	A07	41.18125	574.05	2
R1-22	A07	41.23112	576.83	2
R1-22	A07	41.28116	577.27	2
R1-22	A07	41.33125	578.63	2
R1-22	A07	41.38127	579.03	2
R1-22	A07	41.43118	578.61	2
R1-22	A07	41.48149	579.74	2
R1-22	A07	41.53135	579.84	2
R1-22	A07	41.58129	583.04	2
R1-22	A07	41.63109	581.61	2
R1-22	A07	41.68126	581.8	2
R1-22	A07	41.7314	582.58	2
R1-22	A07	41.78127	583.04	2
R1-22	A07	41.83149	582.41	2
R1-22	A07	41.8814	587.18	2
R1-22	A07	41.9314	584.17	2
R1-22	A07	41.98126	585.79	2
R1-22	A07	42.03149	588.28	2
R1-22	A07	42.08122	587.75	2
R1-22	A07	42.13131	588.41	2
R1-22	A07	42.18167	585.84	2
R1-22	A07	42.23179	587.27	2
R1-22	A07	42.28157	588.62	2
R1-22	A07	42.33133	591.1	2
R1-22	A07	42.38145	592.07	2
R1-22	A07	42.43142	589.37	2
R1-22	A07	42.48155	591.16	2
R1-22	A07	42.53155	591.63	2
R1-22	A07	42.58172	590.15	2
R1-22	A07	42.63144	591.61	2
R1-22	A07	42.6817	593.25	2
R1-22	A07	42.73176	593.36	2
R1-22	A07	42.78184	593.36	2
R1-22	A07	42.83154	593.28	2
R1-22	A07	42.88151	594.34	2
R1-22	A07	42.93163	595.78	2
R1-22	A07	42.98167	595.93	2
R1-22	A07	43.03165	596.42	2
R1-22	A07	43.08152	595.88	2
R1-22	A07	43.13172	598.63	2
R1-22	A07	43.1818	597.51	2
R1-22	A07	43.23139	600.2	2
R1-22	A07	43.28171	600.26	2
R1-22	A07	43.33169	599.35	2
R1-22	A07	43.38177	599.63	2
R1-22	A07	43.43177	600.48	2
R1-22	A07	43.48174	601.53	2
R1-22	A07	43.53158	603.52	2
R1-22	A07	43.58189	602.62	2
R1-22	A07	43.63208	600.73	2
R1-22	A07	43.68183	604.86	2
R1-22	A07	43.73188	605.27	2
R1-22	A07	43.78204	603.36	2
R1-22	A07	43.83191	603.36	2
R1-22	A07	43.88171	604	2
R1-22	A07	43.93167	605.09	2
R1-22	A07	43.98182	605.3	2
R1-22	A07	44.03196	606.72	2
R1-22	A07	44.0818	607.84	2
R1-22	A07	44.13214	610.21	2
R1-22	A07	44.18208	605.69	2
R1-22	A07	44.23184	609.02	2
R1-22	A07	44.28194	608.05	2
R1-22	A07	44.33202	609.64	2
R1-22	A07	44.38195	609.3	2
R1-22	A07	44.43207	612.5	2
R1-22	A07	44.48222	610.38	2
R1-22	A07	44.532	611.87	2
R1-22	A07	44.582	613.33	2
R1-22	A07	44.6322	612.45	2
R1-22	A07	44.6819	612.41	2
R1-22	A07	44.73189	611.31	2
R1-22	A07	44.78198	609.98	2
R1-22	A07	44.83231	612.51	2
R1-22	A07	44.88227	613.14	2
R1-22	A07	44.93202	613.7	2
R1-22	A07	44.98202	614.12	2
R1-22	A07	45.03202	611.77	2
R1-22	A07	45.08213	614.56	2
R1-22	A07	45.13228	615.01	2
R1-22	A07	45.18191	617.07	2
R1-22	A07	45.23227	613.1	2
R1-22	A07	45.28208	616.82	2
R1-22	A07	45.33227	615.02	2
R1-22	A07	45.38237	615.96	2
R1-22	A07	45.43235	617.14	2
R1-22	A07	45.48236	617.07	2
R1-22	A07	45.53226	616.95	2
R1-22	A07	45.58224	617.95	2
R1-22	A07	45.63244	619.33	2
R1-22	A07	45.68229	619.21	2
R1-22	A07	45.7322	618.94	2
R1-22	A07	45.78218	622.77	2
R1-22	A07	45.83234	619.73	2
R1-22	A07	45.88237	620.91	2
R1-22	A07	45.93231	620.56	2
R1-22	A07	45.98222	620.69	2
R1-22	A07	46.03239	621.01	2
R1-22	A07	46.08236	620.14	2
R1-22	A07	46.13245	621.44	2
R1-22	A07	46.18223	621.29	2
R1-22	A07	46.23228	621.8	2
R1-22	A07	46.28217	623.84	2
R1-22	A07	46.33253	622.32	2
R1-22	A07	46.38234	622.01	2
R1-22	A07	46.43254	623.06	2
R1-22	A07	46.48269	623.05	2
R1-22	A07	46.53249	622.36	2
R1-22	A07	46.58242	621.27	2
R1-22	A07	46.63245	624.36	2
R1-22	A07	46.68252	624.12	2
R1-22	A07	46.73264	620.28	2
R1-22	A07	46.78259	621	2
R1-22	A07	46.83261	621.54	2
R1-22	A07	46.88209	622.01	2
R1-22	A07	46.93255	619.63	2
R1-22	A07	46.98265	621.71	2
R1-22	A07	47.03265	619.98	2
R1-22	A07	47.08242	620.1	2
R1-22	A07	47.13256	622.78	2
R1-22	A07	47.18262	620.76	2
R1-22	A07	47.23277	619.14	2
R1-22	A07	47.28256	618.66	2
R1-22	A07	47.33262	616.29	2
R1-22	A07	47.38261	618.27	2
R1-22	A07	47.43256	616.45	2
R1-22	A07	47.48286	619.45	2
R1-22	A07	47.53226	618.37	2
R1-22	A07	47.58271	616.86	2
R1-22	A07	47.63299	618.12	2
R1-22	A07	47.68269	615.48	2
R1-22	A07	47.73257	614.24	2
R1-22	A07	47.78317	615.87	2
R1-22	A07	47.8329	613.75	2
R1-22	A07	47.88288	614.23	2
R1-22	A07	47.93323	612.11	2
R1-22	A07	47.98278	611.67	2
R1-22	D08	0.02617	102.17	1
R1-22	D08	0.0757	103.03	1
R1-22	D08	0.12651	103.48	1
R1-22	D08	0.17634	103.69	1
R1-22	D08	0.2264	104.76	1
R1-22	D08	0.27624	104.55	1
R1-22	D08	0.32605	105.65	1
R1-22	D08	0.37622	106.89	1
R1-22	D08	0.42621	105.75	1
R1-22	D08	0.47655	106.31	1
R1-22	D08	0.52635	107.2	1
R1-22	D08	0.57611	106.19	1
R1-22	D08	0.62652	106.37	1
R1-22	D08	0.67634	107.08	1
R1-22	D08	0.7264	106.22	1
R1-22	D08	0.77605	105.57	1
R1-22	D08	0.82665	106.79	1
R1-22	D08	0.87656	107.98	1
R1-22	D08	0.92632	105.89	1
R1-22	D08	0.9762	106.95	1
R1-22	D08	1.02659	107.2	1
R1-22	D08	1.07644	107.85	1
R1-22	D08	1.12684	106.81	1
R1-22	D08	1.17643	107.32	1
R1-22	D08	1.22624	106.95	1
R1-22	D08	1.27704	108.13	1
R1-22	D08	1.32662	107.33	1
R1-22	D08	1.37654	108.78	1
R1-22	D08	1.42622	107.34	1
R1-22	D08	1.4765	107.1	1
R1-22	D08	1.52639	108.69	1
R1-22	D08	1.57624	106.43	1
R1-22	D08	1.62701	107.75	1
R1-22	D08	1.67721	109.02	1
R1-22	D08	1.7265	108.35	1
R1-22	D08	1.7769	107.74	1
R1-22	D08	1.82685	109.88	1
R1-22	D08	1.87709	109.86	1
R1-22	D08	1.92654	107.71	1
R1-22	D08	1.97677	108.12	1
R1-22	D08	2.02656	109.55	1
R1-22	D08	2.07665	107.94	1
R1-22	D08	2.12698	109.12	1
R1-22	D08	2.17703	107.82	1
R1-22	D08	2.22675	108.33	1
R1-22	D08	2.27711	108.63	1
R1-22	D08	2.32673	108.94	1
R1-22	D08	2.37683	108.77	1
R1-22	D08	2.42701	109.98	1
R1-22	D08	2.47704	109.64	1
R1-22	D08	2.52701	109.35	1
R1-22	D08	2.57677	109.72	1
R1-22	D08	2.62702	108.45	1
R1-22	D08	2.67688	110.18	1
R1-22	D08	2.72716	109.26	1
R1-22	D08	2.77729	110.59	1
R1-22	D08	2.82672	109.86	1
R1-22	D08	2.87663	109.86	1
R1-22	D08	2.92713	109.01	1
R1-22	D08	2.97714	110.45	1
R1-22	D08	3.02707	108.6	1
R1-22	D08	3.07693	109.16	1
R1-22	D08	3.12703	110.08	1
R1-22	D08	3.17695	110.7	1
R1-22	D08	3.22724	111.87	1
R1-22	D08	3.27678	110.67	1
R1-22	D08	3.32718	112.95	1
R1-22	D08	3.37745	111.87	1
R1-22	D08	3.42721	111.56	1
R1-22	D08	3.47721	111.66	1
R1-22	D08	3.52727	112.71	1
R1-22	D08	3.57695	111.31	1
R1-22	D08	3.62688	111.93	1
R1-22	D08	3.67708	112.03	1
R1-22	D08	3.7268	112.93	1
R1-22	D08	3.77719	113.99	1
R1-22	D08	3.8272	113.3	1
R1-22	D08	3.87729	114.96	1
R1-22	D08	3.9272	114	1
R1-22	D08	3.97716	116.47	1
R1-22	D08	4.02695	113.43	1
R1-22	D08	4.07759	113.47	1
R1-22	D08	4.12758	115.58	1
R1-22	D08	4.1771	115.4	1
R1-22	D08	4.22724	116.04	1
R1-22	D08	4.27853	115.3	1
R1-22	D08	4.32721	115.87	1
R1-22	D08	4.37758	116.83	1
R1-22	D08	4.42703	115.53	1
R1-22	D08	4.47788	116.95	1
R1-22	D08	4.52729	116.85	1
R1-22	D08	4.57777	116.22	1
R1-22	D08	4.62723	116.81	1
R1-22	D08	4.67746	116.59	1
R1-22	D08	4.7277	117.02	1
R1-22	D08	4.77723	118.12	1
R1-22	D08	4.82753	117.62	1
R1-22	D08	4.87748	117.43	1
R1-22	D08	4.92733	117.97	1
R1-22	D08	4.9773	117.84	1
R1-22	D08	5.02761	119.51	1
R1-22	D08	5.07759	119.72	1
R1-22	D08	5.12781	120.38	1
R1-22	D08	5.17737	119.63	1
R1-22	D08	5.22764	120.92	1
R1-22	D08	5.27753	120.89	1
R1-22	D08	5.32743	121.62	1
R1-22	D08	5.37789	121.47	1
R1-22	D08	5.4279	121.59	1
R1-22	D08	5.47763	121.86	1
R1-22	D08	5.52815	122.6	1
R1-22	D08	5.57785	123.15	1
R1-22	D08	5.62802	123.12	1
R1-22	D08	5.67755	123.23	1
R1-22	D08	5.72849	123.72	1
R1-22	D08	5.77745	123.68	1
R1-22	D08	5.82778	123.1	1
R1-22	D08	5.87798	125.91	1
R1-22	D08	5.92773	125.42	1
R1-22	D08	5.97758	126.24	1
R1-22	D08	6.02812	125.91	1
R1-22	D08	6.07769	126.04	1
R1-22	D08	6.12773	127.82	1
R1-22	D08	6.1778	128.52	1
R1-22	D08	6.22889	128.99	1
R1-22	D08	6.27766	128.32	1
R1-22	D08	6.32775	129.65	1
R1-22	D08	6.37785	130.33	1
R1-22	D08	6.42756	130.65	1
R1-22	D08	6.47777	131.67	1
R1-22	D08	6.78438	128.92	2
R1-22	D08	6.83394	131.81	2
R1-22	D08	6.88412	131.96	2
R1-22	D08	6.93418	134.11	2
R1-22	D08	6.98379	134.57	2
R1-22	D08	7.03397	138.65	2
R1-22	D08	7.08415	136.96	2
R1-22	D08	7.13382	138.47	2
R1-22	D08	7.18436	139.46	2
R1-22	D08	7.23394	139.85	2
R1-22	D08	7.28427	142.79	2
R1-22	D08	7.33393	142.5	2
R1-22	D08	7.38425	143.51	2
R1-22	D08	7.43416	144.41	2
R1-22	D08	7.48393	145.81	2
R1-22	D08	7.53421	146.5	2
R1-22	D08	7.58405	147.79	2
R1-22	D08	7.63397	148.4	2
R1-22	D08	7.68422	148.78	2
R1-22	D08	7.73413	148.73	2
R1-22	D08	7.78449	152.11	2
R1-22	D08	7.83441	150.19	2
R1-22	D08	7.8843	153.78	2
R1-22	D08	7.93403	153.96	2
R1-22	D08	7.9845	154.33	2
R1-22	D08	8.03423	154.48	2
R1-22	D08	8.08436	156.25	2
R1-22	D08	8.13456	157.73	2
R1-22	D08	8.18434	159.98	2
R1-22	D08	8.23402	161.25	2
R1-22	D08	8.28407	161.58	2
R1-22	D08	8.33429	164.15	2
R1-22	D08	8.3846	165.87	2
R1-22	D08	8.43435	165.68	2
R1-22	D08	8.48448	166.8	2
R1-22	D08	8.53398	167.46	2
R1-22	D08	8.58437	170.06	2
R1-22	D08	8.63423	171.33	2
R1-22	D08	8.68408	173.7	2
R1-22	D08	8.73442	175.35	2
R1-22	D08	8.78445	177.25	2
R1-22	D08	8.83451	178.51	2
R1-22	D08	8.88438	179.44	2
R1-22	D08	8.93445	182.42	2
R1-22	D08	8.98454	181.05	2
R1-22	D08	9.03479	185.3	2
R1-22	D08	9.08507	186.31	2
R1-22	D08	9.13471	187.76	2
R1-22	D08	9.18466	193.14	2
R1-22	D08	9.23447	191.59	2
R1-22	D08	9.28467	193.22	2
R1-22	D08	9.33453	197.4	2
R1-22	D08	9.38398	196.71	2
R1-22	D08	9.43462	199.31	2
R1-22	D08	9.48453	201.49	2
R1-22	D08	9.53472	203.21	2
R1-22	D08	9.58447	204.57	2
R1-22	D08	9.63498	206.46	2
R1-22	D08	9.68481	208.59	2
R1-22	D08	9.73453	210.94	2
R1-22	D08	9.78456	212.02	2
R1-22	D08	9.83473	214.58	2
R1-22	D08	9.88505	217.73	2
R1-22	D08	9.93477	218.03	2
R1-22	D08	9.98446	221.12	2
R1-22	D08	10.03478	221.78	2
R1-22	D08	10.08464	224.07	2
R1-22	D08	10.13461	227.38	2
R1-22	D08	10.18418	227.89	2
R1-22	D08	10.23471	229.13	2
R1-22	D08	10.28471	233.5	2
R1-22	D08	10.33473	234.22	2
R1-22	D08	10.38485	236.86	2
R1-22	D08	10.43495	240.19	2
R1-22	D08	10.48465	241.74	2
R1-22	D08	10.53496	240.36	2
R1-22	D08	10.58474	244.02	2
R1-22	D08	10.63484	246.44	2
R1-22	D08	10.6849	245.61	2
R1-22	D08	10.73471	252.61	2
R1-22	D08	10.78454	253.37	2
R1-22	D08	10.83488	251	2
R1-22	D08	10.88492	252.44	2
R1-22	D08	10.93495	256.21	2
R1-22	D08	10.9862	257.79	2
R1-22	D08	11.03499	261.5	2
R1-22	D08	11.08515	261.79	2
R1-22	D08	11.13494	261.06	2
R1-22	D08	11.18516	265.47	2
R1-22	D08	11.23502	267.1	2
R1-22	D08	11.28576	268.56	2
R1-22	D08	11.33539	267.06	2
R1-22	D08	11.38466	268.42	2
R1-22	D08	11.43505	270.51	2
R1-22	D08	11.4852	273.05	2
R1-22	D08	11.53503	274.29	2
R1-22	D08	11.58493	274.97	2
R1-22	D08	11.63531	275.9	2
R1-22	D08	11.68476	276.27	2
R1-22	D08	11.735	276.66	2
R1-22	D08	11.785	278.51	2
R1-22	D08	11.83498	278.64	2
R1-22	D08	11.88494	281.95	2
R1-22	D08	11.93525	280.27	2
R1-22	D08	11.98559	284.87	2
R1-22	D08	12.03524	283.08	2
R1-22	D08	12.08519	284.28	2
R1-22	D08	12.1353	282.74	2
R1-22	D08	12.18533	287.41	2
R1-22	D08	12.23549	289.29	2
R1-22	D08	12.28551	287.71	2
R1-22	D08	12.33526	289.29	2
R1-22	D08	12.38531	291.56	2
R1-22	D08	12.43595	294	2
R1-22	D08	12.4851	295.63	2
R1-22	D08	12.53513	292.66	2
R1-22	D08	12.58538	295.92	2
R1-22	D08	12.63552	294.47	2
R1-22	D08	12.68536	295.65	2
R1-22	D08	12.7355	294.26	2
R1-22	D08	12.78522	296.67	2
R1-22	D08	12.83509	298.07	2
R1-22	D08	12.88574	298.18	2
R1-22	D08	12.93583	302.07	2
R1-22	D08	12.98551	299.22	2
R1-22	D08	13.03521	300.46	2
R1-22	D08	13.08523	300.39	2
R1-22	D08	13.13549	302.64	2
R1-22	D08	13.18545	302.76	2
R1-22	D08	13.23534	301.78	2
R1-22	D08	13.28549	305.3	2
R1-22	D08	13.33545	302.99	2
R1-22	D08	13.38557	304.74	2
R1-22	D08	13.43546	305.13	2
R1-22	D08	13.4859	306.73	2
R1-22	D08	13.53554	301.47	2
R1-22	D08	13.58571	307.42	2
R1-22	D08	13.63583	304.41	2
R1-22	D08	13.68561	308.25	2
R1-22	D08	13.7357	306.66	2
R1-22	D08	13.78562	303.26	2
R1-22	D08	13.83585	306.62	2
R1-22	D08	13.8858	305.56	2
R1-22	D08	13.93567	304.02	2
R1-22	D08	13.98584	307.86	2
R1-22	D08	14.03581	308	2
R1-22	D08	14.08569	306.32	2
R1-22	D08	14.13563	303.03	2
R1-22	D08	14.18573	306.01	2
R1-22	D08	14.23531	305.05	2
R1-22	D08	14.28585	305.46	2
R1-22	D08	14.33575	310.34	2
R1-22	D08	14.38569	303.81	2
R1-22	D08	14.43586	304.99	2
R1-22	D08	14.48589	305.59	2
R1-22	D08	14.53576	302.86	2
R1-22	D08	14.58602	305.12	2
R1-22	D08	14.63606	305.28	2
R1-22	D08	14.68583	304.74	2
R1-22	D08	14.73567	304.61	2
R1-22	D08	14.78591	303.55	2
R1-22	D08	14.83602	305.12	2
R1-22	D08	14.88585	307.8	2
R1-22	D08	14.93616	308.41	2
R1-22	D08	14.98573	305.32	2
R1-22	D08	15.03582	304.41	2
R1-22	D08	15.08597	305.25	2
R1-22	D08	15.13595	305.11	2
R1-22	D08	15.18613	305.06	2
R1-22	D08	15.23585	305.76	2
R1-22	D08	15.28569	309.07	2
R1-22	D08	15.33603	307.63	2
R1-22	D08	15.38627	305.18	2
R1-22	D08	15.43595	308.04	2
R1-22	D08	15.48576	306.47	2
R1-22	D08	15.53607	306.46	2
R1-22	D08	15.58588	307.79	2
R1-22	D08	15.63589	308.37	2
R1-22	D08	15.68619	307.91	2
R1-22	D08	15.73609	305.84	2
R1-22	D08	15.78585	307.72	2
R1-22	D08	15.83636	306.56	2
R1-22	D08	15.88602	307.24	2
R1-22	D08	15.93597	308.63	2
R1-22	D08	15.98576	307.46	2
R1-22	D08	16.03623	308.9	2
R1-22	D08	16.08603	307.34	2
R1-22	D08	16.1363	308.04	2
R1-22	D08	16.18622	306.93	2
R1-22	D08	16.23612	305.47	2
R1-22	D08	16.28629	307.89	2
R1-22	D08	16.33615	305.73	2
R1-22	D08	16.38607	307.96	2
R1-22	D08	16.43613	306.69	2
R1-22	D08	16.48595	307.46	2
R1-22	D08	16.53598	307.59	2
R1-22	D08	16.58647	309.28	2
R1-22	D08	16.63646	306.63	2
R1-22	D08	16.68637	310.79	2
R1-22	D08	16.73588	307.67	2
R1-22	D08	16.78662	311.43	2
R1-22	D08	16.8361	310.79	2
R1-22	D08	16.8865	309.51	2
R1-22	D08	16.93604	309.44	2
R1-22	D08	16.98672	309.59	2
R1-22	D08	17.03618	308.41	2
R1-22	D08	17.0863	311.2	2
R1-22	D08	17.1374	313.94	2
R1-22	D08	17.1865	311.79	2
R1-22	D08	17.23626	307.42	2
R1-22	D08	17.2862	311.48	2
R1-22	D08	17.33633	309.89	2
R1-22	D08	17.38655	309.89	2
R1-22	D08	17.43666	311.96	2
R1-22	D08	17.48654	313.88	2
R1-22	D08	17.53641	311.17	2
R1-22	D08	17.58628	310.02	2
R1-22	D08	17.6364	311.67	2
R1-22	D08	17.68655	311.79	2
R1-22	D08	17.73637	313.15	2
R1-22	D08	17.78745	311.4	2
R1-22	D08	17.83636	312.32	2
R1-22	D08	17.88646	312.98	2
R1-22	D08	17.93648	310.93	2
R1-22	D08	17.9868	312.16	2
R1-22	D08	18.03702	313.05	2
R1-22	D08	18.08641	311.48	2
R1-22	D08	18.13705	312.25	2
R1-22	D08	18.18657	312.43	2
R1-22	D08	18.23653	311.17	2
R1-22	D08	18.28648	313.91	2
R1-22	D08	18.33641	315.48	2
R1-22	D08	18.38651	316	2
R1-22	D08	18.43693	313.54	2
R1-22	D08	18.48676	313.78	2
R1-22	D08	18.53696	312.81	2
R1-22	D08	18.58683	316.36	2
R1-22	D08	18.63684	314.69	2
R1-22	D08	18.68649	315.42	2
R1-22	D08	18.73691	315.22	2
R1-22	D08	18.7869	315.49	2
R1-22	D08	18.83662	317.66	2
R1-22	D08	18.88664	316.29	2
R1-22	D08	18.93678	316.62	2
R1-22	D08	18.98683	316.34	2
R1-22	D08	19.0372	315.34	2
R1-22	D08	19.08666	317.59	2
R1-22	D08	19.13663	316.29	2
R1-22	D08	19.18692	315.74	2
R1-22	D08	19.23693	319.29	2
R1-22	D08	19.28688	317.44	2
R1-22	D08	19.33685	318.96	2
R1-22	D08	19.38692	318.68	2
R1-22	D08	19.437	317.41	2
R1-22	D08	19.48792	321.71	2
R1-22	D08	19.53679	320.03	2
R1-22	D08	19.58669	319.23	2
R1-22	D08	19.63794	320.78	2
R1-22	D08	19.68691	321.5	2
R1-22	D08	19.73677	321.13	2
R1-22	D08	19.78679	320.58	2
R1-22	D08	19.83671	326.07	2
R1-22	D08	19.88683	323.09	2
R1-22	D08	19.93727	322.06	2
R1-22	D08	19.98712	320.19	2
R1-22	D08	20.03711	321.98	2
R1-22	D08	20.08687	324.27	2
R1-22	D08	20.13722	324.73	2
R1-22	D08	20.18712	322.18	2
R1-22	D08	20.23688	324.2	2
R1-22	D08	20.28717	323.79	2
R1-22	D08	20.33717	327.72	2
R1-22	D08	20.38684	325.3	2
R1-22	D08	20.43749	328.29	2
R1-22	D08	20.48698	328.15	2
R1-22	D08	20.53696	327.58	2
R1-22	D08	20.58722	327.95	2
R1-22	D08	20.6371	327.13	2
R1-22	D08	20.68777	328.09	2
R1-22	D08	20.7371	327.34	2
R1-22	D08	20.78716	329.08	2
R1-22	D08	20.83751	331.53	2
R1-22	D08	20.8875	326.76	2
R1-22	D08	20.93736	328.88	2
R1-22	D08	20.98679	329.36	2
R1-22	D08	21.0375	328.13	2
R1-22	D08	21.0891	328.34	2
R1-22	D08	21.13725	331.76	2
R1-22	D08	21.18758	329.33	2
R1-22	D08	21.23729	330.6	2
R1-22	D08	21.28742	332.22	2
R1-22	D08	21.33727	332.12	2
R1-22	D08	21.38727	331.59	2
R1-22	D08	21.43754	332.59	2
R1-22	D08	21.48713	331.45	2
R1-22	D08	21.53761	332.94	2
R1-22	D08	21.58743	336.23	2
R1-22	D08	21.63725	334.68	2
R1-22	D08	21.68734	334.41	2
R1-22	D08	21.73751	333.82	2
R1-22	D08	21.78721	336.63	2
R1-22	D08	21.83763	335.83	2
R1-22	D08	21.88749	331.97	2
R1-22	D08	21.93744	334.76	2
R1-22	D08	21.98741	335.19	2
R1-22	D08	22.03733	334.97	2
R1-22	D08	22.08911	338.29	2
R1-22	D08	22.13785	336.26	2
R1-22	D08	22.18739	335.93	2
R1-22	D08	22.2376	339.39	2
R1-22	D08	22.28847	339.76	2
R1-22	D08	22.33736	338.9	2
R1-22	D08	22.38729	338.06	2
R1-22	D08	22.4372	338.97	2
R1-22	D08	22.48791	338.16	2
R1-22	D08	22.53771	341.03	2
R1-22	D08	22.58766	341.65	2
R1-22	D08	22.63754	340.19	2
R1-22	D08	22.68769	341.94	2
R1-22	D08	22.73788	341.61	2
R1-22	D08	22.78785	341.62	2
R1-22	D08	22.83755	341.34	2
R1-22	D08	22.88778	342.71	2
R1-22	D08	22.9381	340.41	2
R1-22	D08	22.98794	342.48	2
R1-22	D08	23.03755	343.68	2
R1-22	D08	23.08764	343.89	2
R1-22	D08	23.13769	343.26	2
R1-22	D08	23.18784	343.48	2
R1-22	D08	23.23793	343.21	2
R1-22	D08	23.28781	344.29	2
R1-22	D08	23.33756	342.76	2
R1-22	D08	23.38791	347.38	2
R1-22	D08	23.43788	344.06	2
R1-22	D08	23.48782	349.38	2
R1-22	D08	23.53797	348.76	2
R1-22	D08	23.58799	347.22	2
R1-22	D08	23.63799	345.92	2
R1-22	D08	23.68755	347.42	2
R1-22	D08	23.73792	347.18	2
R1-22	D08	23.78781	351.96	2
R1-22	D08	23.83809	350.47	2
R1-22	D08	23.88792	350.66	2
R1-22	D08	23.93793	350.21	2
R1-22	D08	23.98795	351.59	2
R1-22	D08	24.03805	350.86	2
R1-22	D08	24.08779	352.38	2
R1-22	D08	24.13807	352.06	2
R1-22	D08	24.18839	350.54	2
R1-22	D08	24.23819	349.66	2
R1-22	D08	24.28823	351.99	2
R1-22	D08	24.33902	352.06	2
R1-22	D08	24.38805	354.22	2
R1-22	D08	24.43803	352.72	2
R1-22	D08	24.48806	354.56	2
R1-22	D08	24.53832	354.97	2
R1-22	D08	24.58851	356.94	2
R1-22	D08	24.63818	357.59	2
R1-22	D08	24.68823	356.74	2
R1-22	D08	24.7383	357.56	2
R1-22	D08	24.78812	358.38	2
R1-22	D08	24.83824	359.28	2
R1-22	D08	24.88846	359.26	2
R1-22	D08	24.93804	360.31	2
R1-22	D08	24.98819	359.31	2
R1-22	D08	25.03849	360.21	2
R1-22	D08	25.08802	360.81	2
R1-22	D08	25.13832	361.19	2
R1-22	D08	25.18872	359.76	2
R1-22	D08	25.23818	362.54	2
R1-22	D08	25.28851	362.64	2
R1-22	D08	25.33873	364.14	2
R1-22	D08	25.38828	365	2
R1-22	D08	25.43835	363.97	2
R1-22	D08	25.4885	367.23	2
R1-22	D08	25.53896	364.96	2
R1-22	D08	25.58845	366.3	2
R1-22	D08	25.63831	366.93	2
R1-22	D08	25.68865	367.21	2
R1-22	D08	25.73848	368.78	2
R1-22	D08	25.78815	368.85	2
R1-22	D08	25.83875	371.05	2
R1-22	D08	25.88858	367.45	2
R1-22	D08	25.93855	370.61	2
R1-22	D08	25.98814	371.91	2
R1-22	D08	26.03849	370.25	2
R1-22	D08	26.08869	370.16	2
R1-22	D08	26.1385	369.12	2
R1-22	D08	26.18867	373.66	2
R1-22	D08	26.23858	370.94	2
R1-22	D08	26.28849	375.18	2
R1-22	D08	26.33817	374.3	2
R1-22	D08	26.38828	373.93	2
R1-22	D08	26.43884	376.81	2
R1-22	D08	26.48863	378.56	2
R1-22	D08	26.53856	376.81	2
R1-22	D08	26.58985	378.97	2
R1-22	D08	26.63878	378.09	2
R1-22	D08	26.68846	378.23	2
R1-22	D08	26.73861	380.23	2
R1-22	D08	26.78877	379.19	2
R1-22	D08	26.83878	381.56	2
R1-22	D08	26.88867	379.76	2
R1-22	D08	26.93847	383.83	2
R1-22	D08	26.98852	383.82	2
R1-22	D08	27.03884	382.44	2
R1-22	D08	27.08803	383.87	2
R1-22	D08	27.13845	383.47	2
R1-22	D08	27.18867	384.9	2
R1-22	D08	27.23882	385.41	2
R1-22	D08	27.28889	383.86	2
R1-22	D08	27.3392	386.29	2
R1-22	D08	27.38876	387.16	2
R1-22	D08	27.43875	386.09	2
R1-22	D08	27.48859	390.11	2
R1-22	D08	27.53909	390.75	2
R1-22	D08	27.58888	389.12	2
R1-22	D08	27.63893	392.33	2
R1-22	D08	27.68922	391.9	2
R1-22	D08	27.73853	391.58	2
R1-22	D08	27.78905	394.75	2
R1-22	D08	27.83881	394.13	2
R1-22	D08	27.88877	393.88	2
R1-22	D08	27.93888	393.4	2
R1-22	D08	27.98892	396.33	2
R1-22	D08	28.0389	395.35	2
R1-22	D08	28.08899	395.25	2
R1-22	D08	28.13888	397.74	2
R1-22	D08	28.18911	397.69	2
R1-22	D08	28.23885	399.54	2
R1-22	D08	28.28915	399.58	2
R1-22	D08	28.33871	397.55	2
R1-22	D08	28.38924	399.65	2
R1-22	D08	28.43919	401.98	2
R1-22	D08	28.48899	399.51	2
R1-22	D08	28.53921	400.48	2
R1-22	D08	28.58924	402.2	2
R1-22	D08	28.63883	403.46	2
R1-22	D08	28.68909	401.03	2
R1-22	D08	28.73899	404.98	2
R1-22	D08	28.78925	405.53	2
R1-22	D08	28.83916	406.9	2
R1-22	D08	28.88885	406.17	2
R1-22	D08	28.93888	405.11	2
R1-22	D08	28.98954	407.46	2
R1-22	D08	29.03908	405.72	2
R1-22	D08	29.08974	405.81	2
R1-22	D08	29.13959	411.3	2
R1-22	D08	29.18931	408.92	2
R1-22	D08	29.23917	411.85	2
R1-22	D08	29.28897	411.73	2
R1-22	D08	29.33928	410.79	2
R1-22	D08	29.38945	413.04	2
R1-22	D08	29.43941	411.25	2
R1-22	D08	29.48912	412.73	2
R1-22	D08	29.53897	413.12	2
R1-22	D08	29.58955	412.77	2
R1-22	D08	29.63925	415.42	2
R1-22	D08	29.68898	415.3	2
R1-22	D08	29.73906	418.03	2
R1-22	D08	29.78914	418.07	2
R1-22	D08	29.83935	417.45	2
R1-22	D08	29.88939	418.72	2
R1-22	D08	29.93918	419.91	2
R1-22	D08	29.98934	422.24	2
R1-22	D08	30.03929	419.54	2
R1-22	D08	30.08916	422.34	2
R1-22	D08	30.13951	421.47	2
R1-22	D08	30.18938	419.88	2
R1-22	D08	30.23982	423.18	2
R1-22	D08	30.28959	423.45	2
R1-22	D08	30.33938	424.92	2
R1-22	D08	30.3896	425	2
R1-22	D08	30.43994	426.19	2
R1-22	D08	30.48938	428.32	2
R1-22	D08	30.53927	426.09	2
R1-22	D08	30.58929	424.79	2
R1-22	D08	30.63929	428.15	2
R1-22	D08	30.68931	426.05	2
R1-22	D08	30.73936	428.49	2
R1-22	D08	30.7906	429.87	2
R1-22	D08	30.83999	430.15	2
R1-22	D08	30.88953	429.35	2
R1-22	D08	30.93961	433.42	2
R1-22	D08	30.98962	433.13	2
R1-22	D08	31.03969	432.68	2
R1-22	D08	31.08974	433.1	2
R1-22	D08	31.13927	434.84	2
R1-22	D08	31.18957	434.55	2
R1-22	D08	31.23996	436.37	2
R1-22	D08	31.28996	437.32	2
R1-22	D08	31.3398	435.94	2
R1-22	D08	31.38956	435.46	2
R1-22	D08	31.43949	436.95	2
R1-22	D08	31.49005	437.09	2
R1-22	D08	31.53975	440.49	2
R1-22	D08	31.58985	440.13	2
R1-22	D08	31.63925	441.68	2
R1-22	D08	31.68976	440.14	2
R1-22	D08	31.73955	441.79	2
R1-22	D08	31.78976	441.28	2
R1-22	D08	31.83987	444.4	2
R1-22	D08	31.88999	443.63	2
R1-22	D08	31.94024	444.81	2
R1-22	D08	31.98964	444.73	2
R1-22	D08	32.03989	446.8	2
R1-22	D08	32.09014	446.16	2
R1-22	D08	32.14009	448.75	2
R1-22	D08	32.18982	447.42	2
R1-22	D08	32.23973	447.42	2
R1-22	D08	32.28986	449.8	2
R1-22	D08	32.33966	451.15	2
R1-22	D08	32.3898	452.4	2
R1-22	D08	32.44032	452.15	2
R1-22	D08	32.4902	452.01	2
R1-22	D08	32.54036	452.81	2
R1-22	D08	32.59008	453.59	2
R1-22	D08	32.64003	453.21	2
R1-22	D08	32.68987	454.55	2
R1-22	D08	32.74028	455.77	2
R1-22	D08	32.79011	454.7	2
R1-22	D08	32.83997	458.51	2
R1-22	D08	32.88972	458.4	2
R1-22	D08	32.93987	458.58	2
R1-22	D08	32.98997	459.74	2
R1-22	D08	33.04016	461.02	2
R1-22	D08	33.09011	459.36	2
R1-22	D08	33.14014	460.23	2
R1-22	D08	33.1915	462.22	2
R1-22	D08	33.23997	465.69	2
R1-22	D08	33.29034	464.53	2
R1-22	D08	33.34029	463.93	2
R1-22	D08	33.39022	466.11	2
R1-22	D08	33.44035	467.29	2
R1-22	D08	33.49002	469.91	2
R1-22	D08	33.5399	470.43	2
R1-22	D08	33.59007	471.57	2
R1-22	D08	33.64061	471.02	2
R1-22	D08	33.69087	473.8	2
R1-22	D08	33.7404	472.28	2
R1-22	D08	33.79052	473.39	2
R1-22	D08	33.84059	474.68	2
R1-22	D08	33.8903	478.11	2
R1-22	D08	33.94043	478.91	2
R1-22	D08	33.99013	477.87	2
R1-22	D08	34.04016	481.21	2
R1-22	D08	34.09027	481.03	2
R1-22	D08	34.14027	480.72	2
R1-22	D08	34.19168	483.14	2
R1-22	D08	34.24017	483.79	2
R1-22	D08	34.29058	486.02	2
R1-22	D08	34.34053	484.89	2
R1-22	D08	34.39043	486.35	2
R1-22	D08	34.44092	489.3	2
R1-22	D08	34.49163	489.85	2
R1-22	D08	34.54053	489.56	2
R1-22	D08	34.5906	491.1	2
R1-22	D08	34.6402	493.02	2
R1-22	D08	34.69047	492.98	2
R1-22	D08	34.74037	493.15	2
R1-22	D08	34.79126	494.32	2
R1-22	D08	34.84063	495.52	2
R1-22	D08	34.89053	496.91	2
R1-22	D08	34.94027	498.61	2
R1-22	D08	34.99057	500.16	2
R1-22	D08	35.04057	500.79	2
R1-22	D08	35.09053	501.78	2
R1-22	D08	35.14075	502.94	2
R1-22	D08	35.19055	501.26	2
R1-22	D08	35.24036	504.81	2
R1-22	D08	35.29052	504.11	2
R1-22	D08	35.34031	510.12	2
R1-22	D08	35.39029	507.75	2
R1-22	D08	35.44075	506.93	2
R1-22	D08	35.49059	507.92	2
R1-22	D08	35.54073	508.78	2
R1-22	D08	35.59068	510.97	2
R1-22	D08	35.64109	513.24	2
R1-22	D08	35.69073	510.84	2
R1-22	D08	35.74054	514.42	2
R1-22	D08	35.79067	515.3	2
R1-22	D08	35.84089	514.2	2
R1-22	D08	35.89076	515.17	2
R1-22	D08	35.94092	515.14	2
R1-22	D08	35.99069	517.39	2
R1-22	D08	36.04086	517.53	2
R1-22	D08	36.09087	517.81	2
R1-22	D08	36.14088	519.73	2
R1-22	D08	36.19099	521.35	2
R1-22	D08	36.24062	521.97	2
R1-22	D08	36.29028	522.24	2
R1-22	D08	36.34115	523.31	2
R1-22	D08	36.39079	524.83	2
R1-22	D08	36.44083	525.65	2
R1-22	D08	36.49103	526.2	2
R1-22	D08	36.54102	525.65	2
R1-22	D08	36.59129	526.39	2
R1-22	D08	36.64102	527.85	2
R1-22	D08	36.69101	527.23	2
R1-22	D08	36.74076	528.76	2
R1-22	D08	36.79061	529.59	2
R1-22	D08	36.84101	529.31	2
R1-22	D08	36.89099	532.54	2
R1-22	D08	36.94088	531.75	2
R1-22	D08	36.99085	534.13	2
R1-22	D08	37.04086	531.51	2
R1-22	D08	37.09121	535.73	2
R1-22	D08	37.1411	534.39	2
R1-22	D08	37.19123	535.81	2
R1-22	D08	37.24077	534.91	2
R1-22	D08	37.29086	535.05	2
R1-22	D08	37.34101	535.39	2
R1-22	D08	37.39152	537.41	2
R1-22	D08	37.44134	536.71	2
R1-22	D08	37.49092	537.12	2
R1-22	D08	37.54096	537.11	2
R1-22	D08	37.59121	541.22	2
R1-22	D08	37.64151	540.71	2
R1-22	D08	37.69154	541.61	2
R1-22	D08	37.74105	541.29	2
R1-22	D08	37.79092	542.54	2
R1-22	D08	37.84132	543.6	2
R1-22	D08	37.89098	543.3	2
R1-22	D08	37.94143	543.98	2
R1-22	D08	37.99126	548.17	2
R1-22	D08	38.04139	547.42	2
R1-22	D08	38.09134	547.21	2
R1-22	D08	38.14211	545.67	2
R1-22	D08	38.19128	546.89	2
R1-22	D08	38.24131	550.68	2
R1-22	D08	38.29108	549.17	2
R1-22	D08	38.34148	550.61	2
R1-22	D08	38.39107	550.75	2
R1-22	D08	38.44135	550.54	2
R1-22	D08	38.49151	551.15	2
R1-22	D08	38.54199	551.16	2
R1-22	D08	38.59117	552.97	2
R1-22	D08	38.64134	551.97	2
R1-22	D08	38.69167	553.88	2
R1-22	D08	38.74133	553.86	2
R1-22	D08	38.79126	552.26	2
R1-22	D08	38.84145	555.38	2
R1-22	D08	38.89165	555.92	2
R1-22	D08	38.9419	555.61	2
R1-22	D08	38.99135	559.67	2
R1-22	D08	39.0416	557.89	2
R1-22	D08	39.09145	557.31	2
R1-22	D08	39.14166	558.72	2
R1-22	D08	39.19146	559.36	2
R1-22	D08	39.24152	558.63	2
R1-22	D08	39.29174	558.57	2
R1-22	D08	39.34166	561.01	2
R1-22	D08	39.39182	562.96	2
R1-22	D08	39.44154	561.48	2
R1-22	D08	39.49181	563.44	2
R1-22	D08	39.54161	564.72	2
R1-22	D08	39.59158	566.68	2
R1-22	D08	39.64153	563.48	2
R1-22	D08	39.6915	566.74	2
R1-22	D08	39.7416	565.69	2
R1-22	D08	39.79145	566.57	2
R1-22	D08	39.84195	567.13	2
R1-22	D08	39.89198	567.32	2
R1-22	D08	39.94155	571.96	2
R1-22	D08	39.99189	569.19	2
R1-22	D08	40.04185	570.55	2
R1-22	D08	40.09179	570.6	2
R1-22	D08	40.14204	573.33	2
R1-22	D08	40.19189	572.3	2
R1-22	D08	40.24164	571.9	2
R1-22	D08	40.29213	573.43	2
R1-22	D08	40.34212	574.24	2
R1-22	D08	40.39193	572.69	2
R1-22	D08	40.44166	575.64	2
R1-22	D08	40.49166	577.18	2
R1-22	D08	40.5418	577.08	2
R1-22	D08	40.59187	578.32	2
R1-22	D08	40.64167	577.39	2
R1-22	D08	40.69223	578.01	2
R1-22	D08	40.74172	578.96	2
R1-22	D08	40.79223	579.36	2
R1-22	D08	40.84209	582.3	2
R1-22	D08	40.89157	580.75	2
R1-22	D08	40.94183	581.62	2
R1-22	D08	40.99188	580.56	2
R1-22	D08	41.04183	579.59	2
R1-22	D08	41.09169	581.31	2
R1-22	D08	41.14198	583.88	2
R1-22	D08	41.19209	584.8	2
R1-22	D08	41.24192	586.96	2
R1-22	D08	41.29187	586.08	2
R1-22	D08	41.34193	584.82	2
R1-22	D08	41.39191	586.42	2
R1-22	D08	41.44221	587.17	2
R1-22	D08	41.49234	587.08	2
R1-22	D08	41.54207	589.37	2
R1-22	D08	41.59214	590.36	2
R1-22	D08	41.64192	589.33	2
R1-22	D08	41.69225	589.68	2
R1-22	D08	41.74229	589.54	2
R1-22	D08	41.79193	590.96	2
R1-22	D08	41.84239	591.41	2
R1-22	D08	41.89219	591.68	2
R1-22	D08	41.94197	593.08	2
R1-22	D08	41.99181	593.73	2
R1-22	D08	42.04229	594.5	2
R1-22	D08	42.09196	595.19	2
R1-22	D08	42.1419	596.27	2
R1-22	D08	42.19231	598.23	2
R1-22	D08	42.243	595.65	2
R1-22	D08	42.29232	594.95	2
R1-22	D08	42.3422	599.03	2
R1-22	D08	42.39225	598.44	2
R1-22	D08	42.44207	599.77	2
R1-22	D08	42.49241	600.26	2
R1-22	D08	42.54259	597.79	2
R1-22	D08	42.59266	599.19	2
R1-22	D08	42.64239	599.24	2
R1-22	D08	42.69234	600.22	2
R1-22	D08	42.74259	603.43	2
R1-22	D08	42.79264	600.75	2
R1-22	D08	42.84222	602.86	2
R1-22	D08	42.89215	602.05	2
R1-22	D08	42.94247	603.91	2
R1-22	D08	42.99235	602	2
R1-22	D08	43.0426	603.91	2
R1-22	D08	43.0921	604.56	2
R1-22	D08	43.14236	606.31	2
R1-22	D08	43.19236	605.01	2
R1-22	D08	43.242	603.86	2
R1-22	D08	43.29253	605.41	2
R1-22	D08	43.34245	609.04	2
R1-22	D08	43.39263	607.71	2
R1-22	D08	43.44261	610.39	2
R1-22	D08	43.49242	609.35	2
R1-22	D08	43.54224	609.99	2
R1-22	D08	43.59257	611.17	2
R1-22	D08	43.64289	612.56	2
R1-22	D08	43.69238	610.52	2
R1-22	D08	43.74273	611.34	2
R1-22	D08	43.79266	612.73	2
R1-22	D08	43.84277	611.46	2
R1-22	D08	43.89243	614.03	2
R1-22	D08	43.94221	611.8	2
R1-22	D08	43.99258	614.86	2
R1-22	D08	44.0426	613.56	2
R1-22	D08	44.0939	616.57	2
R1-22	D08	44.14308	615.85	2
R1-22	D08	44.19275	614.34	2
R1-22	D08	44.24266	615.68	2
R1-22	D08	44.29257	617.05	2
R1-22	D08	44.34254	615.48	2
R1-22	D08	44.3928	617.23	2
R1-22	D08	44.4427	619.26	2
R1-22	D08	44.49284	618.59	2
R1-22	D08	44.54253	619.02	2
R1-22	D08	44.59265	618.16	2
R1-22	D08	44.64298	621.9	2
R1-22	D08	44.69272	620.9	2
R1-22	D08	44.74248	620.46	2
R1-22	D08	44.79266	620.01	2
R1-22	D08	44.84318	623.03	2
R1-22	D08	44.89286	620.9	2
R1-22	D08	44.94296	622.26	2
R1-22	D08	44.99282	622.59	2
R1-22	D08	45.04285	622.21	2
R1-22	D08	45.09293	622.64	2
R1-22	D08	45.14308	621.71	2
R1-22	D08	45.19266	622.65	2
R1-22	D08	45.24295	626.45	2
R1-22	D08	45.293	624.27	2
R1-22	D08	45.34308	626.53	2
R1-22	D08	45.39317	623.96	2
R1-22	D08	45.44288	626.23	2
R1-22	D08	45.49313	627.01	2
R1-22	D08	45.543	625.61	2
R1-22	D08	45.59317	627.57	2
R1-22	D08	45.64308	629.15	2
R1-22	D08	45.69303	629.54	2
R1-22	D08	45.74281	626.94	2
R1-22	D08	45.79294	629.41	2
R1-22	D08	45.8431	628.84	2
R1-22	D08	45.89318	625.74	2
R1-22	D08	45.94307	629.54	2
R1-22	D08	45.9928	629.41	2
R1-22	D08	46.04312	630.75	2
R1-22	D08	46.09309	629.41	2
R1-22	D08	46.14318	630.06	2
R1-22	D08	46.19335	632.3	2
R1-22	D08	46.24312	634.57	2
R1-22	D08	46.29293	630.72	2
R1-22	D08	46.34334	631.19	2
R1-22	D08	46.39317	630.18	2
R1-22	D08	46.44319	630.79	2
R1-22	D08	46.49321	631.21	2
R1-22	D08	46.54317	629.04	2
R1-22	D08	46.593	631.3	2
R1-22	D08	46.64315	629.01	2
R1-22	D08	46.6933	631.13	2
R1-22	D08	46.74329	633.68	2
R1-22	D08	46.7934	631.41	2
R1-22	D08	46.84367	631.61	2
R1-22	D08	46.89268	627.91	2
R1-22	D08	46.94323	631.26	2
R1-22	D08	46.99374	629.66	2
R1-22	D08	47.04365	627.09	2
R1-22	D08	47.0932	628.48	2
R1-22	D08	47.14345	628.83	2
R1-22	D08	47.1933	629.22	2
R1-22	D08	47.24334	626.12	2
R1-22	D08	47.29333	626.25	2
R1-22	D08	47.3433	626.84	2
R1-22	D08	47.39344	625.75	2
R1-22	D08	47.44357	626.84	2
R1-22	D08	47.49368	626.28	2
R1-22	D08	47.54299	627.08	2
R1-22	D08	47.59367	625.98	2
R1-22	D08	47.64374	625.6	2
R1-22	D08	47.69368	625.75	2
R1-22	D08	47.74434	625.61	2
R1-22	D08	47.79412	626.22	2
R1-22	D08	47.8439	621.97	2
R1-22	D08	47.89349	624.03	2
R1-22	D08	47.94386	622.13	2
R1-22	D08	47.99355	620.41	2
