# Supplementary material for: Natural genetic variation impacts expression levels of coding, non-coding, and antisense transcripts in fission yeast
Source: Mol Syst Biol. 2014 Nov 28;10(11):764. doi: 10.15252/msb.20145123 (PMC4299605; doi:10.15252/msb.20145123)
Supplement: Supplementary file 2 — Supplementary Dataset S1 [file msb0010-0764-sd2.zip › Dataset S1/datasetS1/R1-23_std_raw.txt]

Strain	well	time	measure	interval
R1-23	C01	0.02204	14.37	1
R1-23	C01	0.07266	14.44	1
R1-23	C01	0.12183	14.38	1
R1-23	C01	0.17185	14.34	1
R1-23	C01	0.22341	14.31	1
R1-23	C01	0.27228	14.41	1
R1-23	C01	0.32249	14.38	1
R1-23	C01	0.37185	14.49	1
R1-23	C01	0.42227	14.34	1
R1-23	C01	0.47274	14.99	1
R1-23	C01	0.52297	14.59	1
R1-23	C01	0.57237	14.41	1
R1-23	C01	0.62271	14.62	1
R1-23	C01	0.67239	14.77	1
R1-23	C01	0.72292	14.62	1
R1-23	C01	0.77328	14.67	1
R1-23	C01	0.82278	14.61	1
R1-23	C01	0.87297	14.78	1
R1-23	C01	0.92277	14.95	1
R1-23	C01	0.97336	14.65	1
R1-23	C01	1.02324	14.64	1
R1-23	C01	1.07335	14.74	1
R1-23	C01	1.1233	14.75	1
R1-23	C01	1.17347	15	1
R1-23	C01	1.22429	14.65	1
R1-23	C01	1.27379	14.69	1
R1-23	C01	1.32358	14.74	1
R1-23	C01	1.37351	14.69	1
R1-23	C01	1.4239	14.5	1
R1-23	C01	1.47374	14.81	1
R1-23	C01	1.5246	14.84	1
R1-23	C01	1.5741	14.69	1
R1-23	C01	1.62413	14.68	1
R1-23	C01	1.67422	14.78	1
R1-23	C01	1.72414	15	1
R1-23	C01	1.77436	14.72	1
R1-23	C01	1.8247	14.69	1
R1-23	C01	1.87471	14.84	1
R1-23	C01	1.92485	14.62	1
R1-23	C01	1.97482	14.75	1
R1-23	C01	2.02491	14.95	1
R1-23	C01	2.07516	14.96	1
R1-23	C01	2.12564	14.87	1
R1-23	C01	2.17581	14.71	1
R1-23	C01	2.22512	14.81	1
R1-23	C01	2.27578	14.61	1
R1-23	C01	2.32554	14.65	1
R1-23	C01	2.37591	14.77	1
R1-23	C01	2.42546	14.86	1
R1-23	C01	2.47587	14.99	1
R1-23	C01	2.5259	14.84	1
R1-23	C01	2.57647	15.08	1
R1-23	C01	2.62595	15.09	1
R1-23	C01	2.6763	14.69	1
R1-23	C01	2.72635	14.86	1
R1-23	C01	2.77656	15.12	1
R1-23	C01	2.82625	14.89	1
R1-23	C01	2.87649	14.65	1
R1-23	C01	2.92657	15.26	1
R1-23	C01	2.97664	14.93	1
R1-23	C01	3.02731	14.99	1
R1-23	C01	3.07807	15.18	1
R1-23	C01	3.12717	15.08	1
R1-23	C01	3.17733	14.58	1
R1-23	C01	3.22705	14.86	1
R1-23	C01	3.27721	14.71	1
R1-23	C01	3.32777	14.75	1
R1-23	C01	3.37766	14.77	1
R1-23	C01	3.42813	14.93	1
R1-23	C01	3.47729	14.87	1
R1-23	C01	3.52759	15.03	1
R1-23	C01	3.57765	14.72	1
R1-23	C01	3.62802	14.86	1
R1-23	C01	3.67794	14.92	1
R1-23	C01	3.72823	14.87	1
R1-23	C01	3.77831	14.95	1
R1-23	C01	3.82809	14.77	1
R1-23	C01	3.87846	15.03	1
R1-23	C01	3.92861	15.02	1
R1-23	C01	3.97844	14.74	1
R1-23	C01	4.02841	14.74	1
R1-23	C01	4.07877	14.86	1
R1-23	C01	4.12893	14.95	1
R1-23	C01	4.17882	14.84	1
R1-23	C01	4.22892	14.96	1
R1-23	C01	4.2788	14.9	1
R1-23	C01	4.32912	14.99	1
R1-23	C01	4.37949	14.93	1
R1-23	C01	4.42903	14.99	1
R1-23	C01	4.47913	15.03	1
R1-23	C01	4.52974	15.06	1
R1-23	C01	4.57944	15	1
R1-23	C01	4.62975	14.9	1
R1-23	C01	4.67955	14.87	1
R1-23	C01	4.7299	14.99	1
R1-23	C01	4.77975	15.02	1
R1-23	C01	4.83046	15.12	1
R1-23	C01	4.88005	15.27	1
R1-23	C01	4.92992	15	1
R1-23	C01	4.98057	14.9	1
R1-23	C01	5.03113	15.08	1
R1-23	C01	5.08002	15.15	1
R1-23	C01	5.13115	15.03	1
R1-23	C01	5.18093	15.12	1
R1-23	C01	5.2303	14.92	1
R1-23	C01	5.28086	15.03	1
R1-23	C01	5.33084	15.21	1
R1-23	C01	5.38114	15.17	1
R1-23	C01	5.43121	15.05	1
R1-23	C01	5.48162	15.3	1
R1-23	C01	5.53171	15.17	1
R1-23	C01	5.58172	14.77	1
R1-23	C01	5.63122	15.14	1
R1-23	C01	5.68184	15.2	1
R1-23	C01	5.73153	15.17	1
R1-23	C01	5.78193	15.24	1
R1-23	C01	5.83195	15.29	1
R1-23	C01	5.88184	15.11	1
R1-23	C01	5.93217	15.27	1
R1-23	C01	5.9826	15.11	1
R1-23	C01	6.03203	15.27	1
R1-23	C01	6.08224	15.18	1
R1-23	C01	6.13238	15.09	1
R1-23	C01	6.18226	15.06	1
R1-23	C01	6.23279	15.3	1
R1-23	C01	6.28328	15.02	1
R1-23	C01	6.33277	15.36	1
R1-23	C01	6.38391	15.37	1
R1-23	C01	6.43305	15.23	1
R1-23	C01	6.4829	15.27	1
R1-23	C01	6.53329	15.3	1
R1-23	C01	6.58326	15.37	1
R1-23	C01	6.63313	15.54	1
R1-23	C01	6.68346	15.31	1
R1-23	C01	6.7336	15.4	1
R1-23	C01	6.78371	15.6	1
R1-23	C01	6.8337	15.33	1
R1-23	C01	6.8846	15.49	1
R1-23	C01	6.93373	15.43	1
R1-23	C01	6.98369	15.6	1
R1-23	C01	7.03374	15.39	1
R1-23	C01	7.08393	15.14	1
R1-23	C01	7.1338	15.43	1
R1-23	C01	7.1845	15.54	1
R1-23	C01	7.23415	15.49	1
R1-23	C01	7.28483	15.4	1
R1-23	C01	7.33516	15.73	1
R1-23	C01	7.38454	15.68	1
R1-23	C01	7.4353	15.79	1
R1-23	C01	7.48439	15.65	1
R1-23	C01	7.53469	15.91	1
R1-23	C01	7.58493	15.74	1
R1-23	C01	7.63477	15.6	1
R1-23	C01	7.68516	15.71	1
R1-23	C01	7.73526	15.98	1
R1-23	C01	7.7854	15.65	1
R1-23	C01	7.83546	15.76	1
R1-23	C01	7.88536	15.73	1
R1-23	C01	7.93598	15.73	1
R1-23	C01	7.986	15.98	1
R1-23	C01	8.03582	15.93	1
R1-23	C01	8.08592	15.74	1
R1-23	C01	8.13589	15.83	1
R1-23	C01	8.18538	15.49	1
R1-23	C01	8.23633	15.68	1
R1-23	C01	8.28629	15.71	1
R1-23	C01	8.33612	15.7	1
R1-23	C01	8.38626	15.89	1
R1-23	C01	8.4363	15.98	1
R1-23	C01	8.4863	15.91	1
R1-23	C01	8.53706	15.98	1
R1-23	C01	8.58726	16.04	1
R1-23	C01	8.63659	15.85	1
R1-23	C01	8.68714	15.95	1
R1-23	C01	8.73738	16.19	1
R1-23	C01	8.78751	16.02	1
R1-23	C01	8.83724	15.88	1
R1-23	C01	8.88756	16.3	1
R1-23	C01	8.93742	16.27	1
R1-23	C01	8.98719	16.45	1
R1-23	C01	9.03771	16.11	1
R1-23	C01	9.08728	16.26	1
R1-23	C01	9.13781	16.13	1
R1-23	C01	9.18774	16.22	1
R1-23	C01	9.23764	16.23	1
R1-23	C01	9.28801	16.16	1
R1-23	C01	9.33814	16.35	1
R1-23	C01	9.38816	16.16	1
R1-23	C01	9.43828	16.26	1
R1-23	C01	9.48811	16.26	1
R1-23	C01	9.53874	16.07	1
R1-23	C01	9.58852	16.29	1
R1-23	C01	9.63872	16.23	1
R1-23	C01	9.68872	16.27	1
R1-23	C01	9.73889	16.53	1
R1-23	C01	9.78865	16.38	1
R1-23	C01	9.83893	16.45	1
R1-23	C01	9.88929	16.66	1
R1-23	C01	9.93914	16.54	1
R1-23	C01	9.98892	16.57	1
R1-23	C01	10.03925	16.69	1
R1-23	C01	10.34402	16.44	1
R1-23	C01	10.38462	16.5	2
R1-23	C01	10.43403	16.98	2
R1-23	C01	10.4842	17.37	2
R1-23	C01	10.53391	17.38	2
R1-23	C01	10.58426	17.43	2
R1-23	C01	10.63468	17.31	2
R1-23	C01	10.684	17.43	2
R1-23	C01	10.73447	17.54	2
R1-23	C01	10.78415	17.54	2
R1-23	C01	10.83421	17.56	2
R1-23	C01	10.88415	17.41	2
R1-23	C01	10.93454	17.4	2
R1-23	C01	10.98478	17.54	2
R1-23	C01	11.03504	17.65	2
R1-23	C01	11.08501	17.69	2
R1-23	C01	11.13543	17.71	2
R1-23	C01	11.18499	17.77	2
R1-23	C01	11.23512	17.8	2
R1-23	C01	11.28491	17.54	2
R1-23	C01	11.33535	17.97	2
R1-23	C01	11.38541	17.75	2
R1-23	C01	11.43551	17.88	2
R1-23	C01	11.48561	17.75	2
R1-23	C01	11.53555	18.15	2
R1-23	C01	11.58611	18.03	2
R1-23	C01	11.63554	18.16	2
R1-23	C01	11.68574	18.11	2
R1-23	C01	11.73613	18.16	2
R1-23	C01	11.78643	18.27	2
R1-23	C01	11.83623	18.06	2
R1-23	C01	11.88616	18.49	2
R1-23	C01	11.93596	18.34	2
R1-23	C01	11.98678	18.58	2
R1-23	C01	12.03663	18.73	2
R1-23	C01	12.0865	18.53	2
R1-23	C01	12.13645	18.77	2
R1-23	C01	12.18666	18.74	2
R1-23	C01	12.23658	18.84	2
R1-23	C01	12.28717	19.09	2
R1-23	C01	12.33751	18.96	2
R1-23	C01	12.38745	19.09	2
R1-23	C01	12.43703	19.2	2
R1-23	C01	12.4874	19.18	2
R1-23	C01	12.53773	19.18	2
R1-23	C01	12.58739	19.2	2
R1-23	C01	12.63746	19.54	2
R1-23	C01	12.68731	19.45	2
R1-23	C01	12.73819	19.66	2
R1-23	C01	12.78807	19.8	2
R1-23	C01	12.83781	19.77	2
R1-23	C01	12.88825	19.95	2
R1-23	C01	12.93823	19.91	2
R1-23	C01	12.98816	20.01	2
R1-23	C01	13.03823	20.13	2
R1-23	C01	13.08886	20.28	2
R1-23	C01	13.13828	20.11	2
R1-23	C01	13.18853	20.13	2
R1-23	C01	13.23854	20.33	2
R1-23	C01	13.28918	20.33	2
R1-23	C01	13.33931	20.6	2
R1-23	C01	13.389	20.54	2
R1-23	C01	13.43847	20.75	2
R1-23	C01	13.48905	20.94	2
R1-23	C01	13.5395	21.09	2
R1-23	C01	13.58959	20.98	2
R1-23	C01	13.63955	21.16	2
R1-23	C01	13.69031	21.28	2
R1-23	C01	13.73944	21.24	2
R1-23	C01	13.78988	21.65	2
R1-23	C01	13.8395	21.71	2
R1-23	C01	13.88972	21.77	2
R1-23	C01	13.94026	21.53	2
R1-23	C01	13.9901	21.69	2
R1-23	C01	14.03954	21.78	2
R1-23	C01	14.09007	22.02	2
R1-23	C01	14.14046	22.24	2
R1-23	C01	14.18972	22.3	2
R1-23	C01	14.2403	22.4	2
R1-23	C01	14.29043	22.71	2
R1-23	C01	14.34039	22.59	2
R1-23	C01	14.39062	22.76	2
R1-23	C01	14.44064	22.82	2
R1-23	C01	14.49089	23.07	2
R1-23	C01	14.54101	23.15	2
R1-23	C01	14.59081	23.45	2
R1-23	C01	14.64135	23.42	2
R1-23	C01	14.69121	23.58	2
R1-23	C01	14.74141	23.85	2
R1-23	C01	14.79119	23.75	2
R1-23	C01	14.84154	23.76	2
R1-23	C01	14.89144	24.14	2
R1-23	C01	14.94224	24	2
R1-23	C01	14.99212	24.19	2
R1-23	C01	15.04182	24.37	2
R1-23	C01	15.09177	24.53	2
R1-23	C01	15.14215	24.56	2
R1-23	C01	15.19225	24.91	2
R1-23	C01	15.24222	24.96	2
R1-23	C01	15.29212	25.28	2
R1-23	C01	15.34174	25.21	2
R1-23	C01	15.39236	25.5	2
R1-23	C01	15.44242	25.49	2
R1-23	C01	15.49241	25.95	2
R1-23	C01	15.54289	25.83	2
R1-23	C01	15.59265	26.06	2
R1-23	C01	15.64316	25.99	2
R1-23	C01	15.6934	26.45	2
R1-23	C01	15.7433	26.15	2
R1-23	C01	15.79311	26.58	2
R1-23	C01	15.84339	26.67	2
R1-23	C01	15.89304	26.92	2
R1-23	C01	15.9438	26.8	2
R1-23	C01	15.99399	27.2	2
R1-23	C01	16.04383	26.98	2
R1-23	C01	16.09404	27.53	2
R1-23	C01	16.14342	27.35	2
R1-23	C01	16.19375	27.53	2
R1-23	C01	16.24367	27.85	2
R1-23	C01	16.29376	27.89	2
R1-23	C01	16.3443	28.2	2
R1-23	C01	16.39427	28.19	2
R1-23	C01	16.44399	28.51	2
R1-23	C01	16.4945	28.34	2
R1-23	C01	16.54404	28.6	2
R1-23	C01	16.59422	28.71	2
R1-23	C01	16.64453	28.85	2
R1-23	C01	16.6952	28.88	2
R1-23	C01	16.74509	29.18	2
R1-23	C01	16.79532	29.21	2
R1-23	C01	16.84491	28.88	2
R1-23	C01	16.89517	29.36	2
R1-23	C01	16.94543	29.71	2
R1-23	C01	16.99527	29.59	2
R1-23	C01	17.04577	29.8	2
R1-23	C01	17.09559	29.56	2
R1-23	C01	17.14517	29.78	2
R1-23	C01	17.19561	29.75	2
R1-23	C01	17.24554	30.04	2
R1-23	C01	17.29614	29.84	2
R1-23	C01	17.34621	30.02	2
R1-23	C01	17.39589	30.35	2
R1-23	C01	17.44613	30.06	2
R1-23	C01	17.49581	29.92	2
R1-23	C01	17.54613	30.26	2
R1-23	C01	17.59638	30.12	2
R1-23	C01	17.64664	30.42	2
R1-23	C01	17.69645	30.63	2
R1-23	C01	17.74669	30.35	2
R1-23	C01	17.79684	30.73	2
R1-23	C01	17.8465	30.6	2
R1-23	C01	17.8974	30.39	2
R1-23	C01	17.94695	30.63	2
R1-23	C01	17.99685	30.82	2
R1-23	C01	18.04679	30.85	2
R1-23	C01	18.09716	30.83	2
R1-23	C01	18.14767	30.6	2
R1-23	C01	18.19742	30.66	2
R1-23	C01	18.24744	30.94	2
R1-23	C01	18.29729	30.97	2
R1-23	C01	18.34769	30.97	2
R1-23	C01	18.39778	30.88	2
R1-23	C01	18.44822	30.85	2
R1-23	C01	18.49798	30.7	2
R1-23	C01	18.54837	30.85	2
R1-23	C01	18.59788	30.83	2
R1-23	C01	18.64811	31.04	2
R1-23	C01	18.69837	30.73	2
R1-23	C01	18.74862	30.88	2
R1-23	C01	18.79827	31.01	2
R1-23	C01	18.84886	31.08	2
R1-23	C01	18.89881	30.73	2
R1-23	C01	18.94888	30.82	2
R1-23	C01	18.99869	31.02	2
R1-23	C01	19.04874	30.94	2
R1-23	C01	19.09899	31.13	2
R1-23	C01	19.14948	31.05	2
R1-23	C01	19.1986	31.07	2
R1-23	C01	19.24918	31.01	2
R1-23	C01	19.29936	31.05	2
R1-23	C01	19.34954	31.1	2
R1-23	C01	19.39946	31.07	2
R1-23	C01	19.44965	30.99	2
R1-23	C01	19.49964	31.05	2
R1-23	C01	19.54949	31.16	2
R1-23	C01	19.59948	31.02	2
R1-23	C01	19.64985	31.22	2
R1-23	C01	19.69996	31.17	2
R1-23	C01	19.7502	31.13	2
R1-23	C01	19.80039	31.45	2
R1-23	C01	19.85017	31.2	2
R1-23	C01	19.90059	31.22	2
R1-23	C01	19.95016	31.14	2
R1-23	C01	20.00025	31.35	2
R1-23	C01	20.05059	31.48	2
R1-23	C01	20.10077	31.6	2
R1-23	C01	20.15056	31.73	2
R1-23	C01	20.20101	31.69	2
R1-23	C01	20.25102	31.62	2
R1-23	C01	20.30122	31.84	2
R1-23	C01	20.35108	31.91	2
R1-23	C01	20.40119	32.18	2
R1-23	C01	20.45096	32.06	2
R1-23	C01	20.50147	32.04	2
R1-23	C01	20.55125	32.38	2
R1-23	C01	20.60164	32.07	2
R1-23	C01	20.65155	32.26	2
R1-23	C01	20.70169	32.06	2
R1-23	C01	20.75233	32.41	2
R1-23	C01	20.80245	32.43	2
R1-23	C01	20.85195	32.59	2
R1-23	C01	20.9022	32.43	2
R1-23	C01	20.95252	32.59	2
R1-23	C01	21.00227	32.6	2
R1-23	C01	21.05301	32.74	2
R1-23	C01	21.10237	32.57	2
R1-23	C01	21.15286	32.72	2
R1-23	C01	21.20269	32.71	2
R1-23	C01	21.25255	32.91	2
R1-23	C01	21.30311	33	2
R1-23	C01	21.35252	33	2
R1-23	C01	21.40336	33.15	2
R1-23	C01	21.45297	33.15	2
R1-23	C01	21.50323	33.06	2
R1-23	C01	21.55332	33.06	2
R1-23	C01	21.60357	33.28	2
R1-23	C01	21.65392	33.08	2
R1-23	C01	21.70377	33.15	2
R1-23	C01	21.75381	33.21	2
R1-23	C01	21.80372	33.4	2
R1-23	C01	21.85467	33.22	2
R1-23	C01	21.90391	33.52	2
R1-23	C01	21.954	33.48	2
R1-23	C01	22.00389	33.39	2
R1-23	C01	22.05438	33.56	2
R1-23	C01	22.10425	33.52	2
R1-23	C01	22.15435	33.58	2
R1-23	C01	22.20458	33.64	2
R1-23	C01	22.25464	33.68	2
R1-23	C01	22.30424	33.86	2
R1-23	C01	22.35465	33.71	2
R1-23	C01	22.40539	33.56	2
R1-23	C01	22.45492	33.76	2
R1-23	C01	22.50523	33.79	2
R1-23	C01	22.55472	33.92	2
R1-23	C01	22.6053	33.62	2
R1-23	C01	22.6557	33.9	2
R1-23	C01	22.70527	33.8	2
R1-23	C01	22.75557	33.9	2
R1-23	C01	22.80547	33.92	2
R1-23	C01	22.85527	33.58	2
R1-23	C01	22.90601	33.98	2
R1-23	C01	22.95609	33.77	2
R1-23	C01	23.00595	33.82	2
R1-23	C01	23.05574	33.89	2
R1-23	C01	23.10605	33.96	2
R1-23	C01	23.15596	33.82	2
R1-23	C01	23.20678	34.08	2
R1-23	C01	23.25698	34.02	2
R1-23	C01	23.30678	33.73	2
R1-23	C01	23.35625	33.79	2
R1-23	C01	23.40684	34.04	2
R1-23	C01	23.45689	33.9	2
R1-23	C01	23.50668	34.01	2
R1-23	C01	23.55699	33.92	2
R1-23	C01	23.60725	33.9	2
R1-23	C01	23.6571	33.93	2
R1-23	C01	23.70737	33.83	2
R1-23	C01	23.75754	34.07	2
R1-23	C01	23.8075	33.9	2
R1-23	C01	23.85759	33.98	2
R1-23	C01	23.9073	33.79	2
R1-23	C01	23.95765	33.9	2
R1-23	C01	24.00744	33.73	2
R1-23	C01	24.05791	33.92	2
R1-23	C01	24.10813	33.59	2
R1-23	C01	24.15838	33.87	2
R1-23	C01	24.20799	34.02	2
R1-23	C01	24.25855	33.83	2
R1-23	C01	24.30831	33.82	2
R1-23	C01	24.35831	33.74	2
R1-23	C01	24.40826	33.76	2
R1-23	C01	24.45835	33.9	2
R1-23	C01	24.50899	33.9	2
R1-23	C01	24.55849	33.87	2
R1-23	C01	24.60858	33.83	2
R1-23	C01	24.65853	33.8	2
R1-23	C01	24.7091	33.77	2
R1-23	C01	24.75873	33.92	2
R1-23	C01	24.80891	33.9	2
R1-23	C01	24.85892	33.92	2
R1-23	C01	24.9091	33.89	2
R1-23	C01	24.95975	33.89	2
R1-23	C01	25.00952	33.87	2
R1-23	C01	25.0594	33.86	2
R1-23	C01	25.10927	33.96	2
R1-23	C01	25.15973	33.92	2
R1-23	C01	25.20938	33.83	2
R1-23	C01	25.25986	33.87	2
R1-23	C01	25.30967	33.83	2
R1-23	C01	25.36004	33.89	2
R1-23	C01	25.41033	33.79	2
R1-23	C01	25.45986	34.07	2
R1-23	C01	25.51043	33.87	2
R1-23	C01	25.56021	34.07	2
R1-23	C01	25.61043	33.86	2
R1-23	C01	25.66068	34.07	2
R1-23	C01	25.71083	33.96	2
R1-23	C01	25.7613	33.87	2
R1-23	C01	25.81155	34.05	2
R1-23	C01	25.86117	34.04	2
R1-23	C01	25.91141	34.01	2
R1-23	C01	25.96139	33.95	2
R1-23	C01	26.01164	33.89	2
R1-23	C01	26.06148	33.89	2
R1-23	C01	26.11125	33.96	2
R1-23	C01	26.16121	33.87	2
R1-23	C01	26.21126	33.99	2
R1-23	C01	26.26142	34.1	2
R1-23	C01	26.31275	34.07	2
R1-23	C01	26.36155	34.04	2
R1-23	C01	26.4116	33.96	2
R1-23	C01	26.46192	34.2	2
R1-23	C01	26.51216	34.02	2
R1-23	C01	26.56211	34.04	2
R1-23	C01	26.61222	33.96	2
R1-23	C01	26.66268	34.08	2
R1-23	C01	26.71281	33.95	2
R1-23	C01	26.76301	34.07	2
R1-23	C01	26.81271	33.93	2
R1-23	C01	26.86271	34.08	2
R1-23	C01	26.91274	34.04	2
R1-23	C01	26.96306	33.89	2
R1-23	C01	27.01338	33.8	2
R1-23	C01	27.06344	33.95	2
R1-23	C01	27.11298	34.02	2
R1-23	C01	27.16351	34.11	2
R1-23	C01	27.21336	34.07	2
R1-23	C01	27.26339	34.08	2
R1-23	C01	27.31325	33.98	2
R1-23	C01	27.36313	34.17	2
R1-23	C01	27.41348	34.17	2
R1-23	C01	27.46384	34.02	2
R1-23	C01	27.51359	34.17	2
R1-23	C01	27.5638	34.18	2
R1-23	C01	27.61365	34.01	2
R1-23	C01	27.6642	33.95	2
R1-23	C01	27.71409	34.17	2
R1-23	C01	27.76422	34.18	2
R1-23	C01	27.81448	34.15	2
R1-23	C01	27.86421	34.08	2
R1-23	C01	27.91476	34.04	2
R1-23	C01	27.96446	34.13	2
R1-23	C01	28.01441	34.24	2
R1-23	C01	28.06501	34.13	2
R1-23	C01	28.11506	34.1	2
R1-23	C01	28.16489	34.24	2
R1-23	C01	28.21502	34.14	2
R1-23	C01	28.26568	34.21	2
R1-23	C01	28.31492	34.24	2
R1-23	C01	28.36551	34.1	2
R1-23	C01	28.41533	34.2	2
R1-23	C01	28.4656	34.23	2
R1-23	C01	28.51622	34.18	2
R1-23	C01	28.56624	34.36	2
R1-23	C01	28.61554	34.32	2
R1-23	C01	28.66586	34.48	2
R1-23	C01	28.71585	34.38	2
R1-23	C01	28.76624	34.44	2
R1-23	C01	28.81632	34.18	2
R1-23	C01	28.86585	34.49	2
R1-23	C01	28.91648	34.48	2
R1-23	C01	28.96622	34.45	2
R1-23	C01	29.01676	34.54	2
R1-23	C01	29.06642	34.72	2
R1-23	C01	29.1164	34.48	2
R1-23	C01	29.16667	34.76	2
R1-23	C01	29.21698	34.79	2
R1-23	C01	29.26726	34.91	2
R1-23	C01	29.31718	34.82	2
R1-23	C01	29.36763	34.72	2
R1-23	C01	29.41698	34.76	2
R1-23	C01	29.46716	34.83	2
R1-23	C01	29.51761	34.88	2
R1-23	C01	29.56735	34.88	2
R1-23	C01	29.61735	35.1	2
R1-23	C01	29.66755	34.92	2
R1-23	C01	29.71743	35.03	2
R1-23	C01	29.76796	34.85	2
R1-23	C01	29.81808	34.76	2
R1-23	C01	29.86762	35.07	2
R1-23	C01	29.91867	34.97	2
R1-23	C01	29.96784	34.97	2
R1-23	C01	30.01834	34.94	2
R1-23	C01	30.06861	34.86	2
R1-23	C01	30.11818	35.01	2
R1-23	C01	30.16858	35.04	2
R1-23	C01	30.21863	34.92	2
R1-23	C01	30.26871	35.04	2
R1-23	C01	30.31894	34.95	2
R1-23	C01	30.36919	35.16	2
R1-23	C01	30.41954	35.01	2
R1-23	C01	30.46868	35.08	2
R1-23	C01	30.51875	35.06	2
R1-23	C01	30.56933	35.11	2
R1-23	C01	30.61858	34.95	2
R1-23	C01	30.6696	35.1	2
R1-23	C01	30.7204	35.06	2
R1-23	C01	30.76988	35.07	2
R1-23	C01	30.81989	35.19	2
R1-23	C01	30.86948	35.26	2
R1-23	C01	30.92039	35.14	2
R1-23	C01	30.9702	35.04	2
R1-23	C01	31.01999	35.1	2
R1-23	C01	31.06996	35.28	2
R1-23	C01	31.12016	35.11	2
R1-23	C01	31.17049	35.29	2
R1-23	C01	31.22048	35.34	2
R1-23	C01	31.27039	35.23	2
R1-23	C01	31.32046	35.17	2
R1-23	C01	31.37101	35.26	2
R1-23	C01	31.42039	35.22	2
R1-23	C01	31.47115	35.16	2
R1-23	C01	31.52075	35.37	2
R1-23	C01	31.5715	35.31	2
R1-23	C01	31.6217	35.32	2
R1-23	C01	31.67115	35.47	2
R1-23	C01	31.72106	35.42	2
R1-23	C01	31.77145	35.31	2
R1-23	C01	31.82193	35.48	2
R1-23	C01	31.87134	35.37	2
R1-23	C01	31.92129	35.42	2
R1-23	C01	31.97176	35.48	2
R1-23	C01	32.02188	35.57	2
R1-23	C01	32.07169	35.66	2
R1-23	C01	32.12172	35.39	2
R1-23	C01	32.17174	35.53	2
R1-23	C01	32.22197	35.56	2
R1-23	C01	32.27172	35.53	2
R1-23	C01	32.32204	35.54	2
R1-23	C01	32.37258	35.69	2
R1-23	C01	32.42269	35.72	2
R1-23	C01	32.47224	35.47	2
R1-23	C01	32.52255	35.79	2
R1-23	C01	32.57277	35.62	2
R1-23	C01	32.62277	35.76	2
R1-23	C01	32.67324	35.78	2
R1-23	C01	32.72318	35.69	2
R1-23	C01	32.77285	35.88	2
R1-23	C01	32.82323	35.91	2
R1-23	C01	32.87343	35.76	2
R1-23	C01	32.92386	35.97	2
R1-23	C01	32.9735	35.88	2
R1-23	C01	33.02357	35.82	2
R1-23	C01	33.07376	35.97	2
R1-23	C01	33.12355	36.03	2
R1-23	C01	33.17384	36	2
R1-23	C01	33.22357	35.94	2
R1-23	C01	33.27391	36	2
R1-23	C01	33.32422	35.97	2
R1-23	C01	33.3742	36.06	2
R1-23	C01	33.42467	36.1	2
R1-23	C01	33.47413	36.06	2
R1-23	C01	33.52427	36.03	2
R1-23	C01	33.57445	36.03	2
R1-23	C01	33.62456	35.96	2
R1-23	C01	33.67471	35.99	2
R1-23	C01	33.72494	36.03	2
R1-23	C01	33.77529	36.13	2
R1-23	C01	33.825	36.24	2
R1-23	C01	33.87516	36.09	2
R1-23	C01	33.92486	36.12	2
R1-23	C01	33.97554	36.1	2
R1-23	C01	34.02539	36.25	2
R1-23	C01	34.07574	36.15	2
R1-23	C01	34.12546	36.09	2
R1-23	C01	34.17542	36.3	2
R1-23	C01	34.22588	36.46	2
R1-23	C01	34.27611	36.28	2
R1-23	C01	34.32589	36.27	2
R1-23	C01	34.37613	36.28	2
R1-23	C01	34.42624	36.35	2
R1-23	C01	34.47652	36.47	2
R1-23	C01	34.52672	36.24	2
R1-23	C01	34.57608	36.33	2
R1-23	C01	34.62669	36.44	2
R1-23	C01	34.67651	36.43	2
R1-23	C01	34.72657	36.46	2
R1-23	C01	34.77714	36.58	2
R1-23	C01	34.8266	36.66	2
R1-23	C01	34.87655	36.34	2
R1-23	C01	34.92773	36.78	2
R1-23	C01	34.97712	36.68	2
R1-23	C01	35.0266	36.64	2
R1-23	C01	35.0774	36.64	2
R1-23	C01	35.12718	36.56	2
R1-23	C01	35.17774	36.69	2
R1-23	C01	35.2274	36.92	2
R1-23	C01	35.27759	36.61	2
R1-23	C01	35.32741	36.65	2
R1-23	C01	35.37792	36.75	2
R1-23	C01	35.42785	36.74	2
R1-23	C01	35.47794	36.84	2
R1-23	C01	35.52791	36.97	2
R1-23	C01	35.57787	36.83	2
R1-23	C01	35.62793	37.14	2
R1-23	C01	35.67812	37.11	2
R1-23	C01	35.72841	37.05	2
R1-23	C01	35.77797	37.11	2
R1-23	C01	35.82846	37.17	2
R1-23	C01	35.87841	37.15	2
R1-23	C01	35.92907	37.2	2
R1-23	C01	35.97851	37.27	2
R1-23	C01	36.02913	37.31	2
R1-23	C01	36.07927	37.4	2
R1-23	C01	36.12914	37.43	2
R1-23	C01	36.17899	37.37	2
R1-23	C01	36.22862	37.55	2
R1-23	C01	36.27903	37.42	2
R1-23	C01	36.32936	37.59	2
R1-23	C01	36.37955	37.67	2
R1-23	C01	36.4294	37.7	2
R1-23	C01	36.47954	37.55	2
R1-23	C01	36.52969	37.7	2
R1-23	C01	36.57964	37.79	2
R1-23	C01	36.62998	37.76	2
R1-23	C01	36.67997	37.85	2
R1-23	C01	36.72963	38.01	2
R1-23	C01	36.78039	37.98	2
R1-23	C01	36.83062	38.04	2
R1-23	C01	36.88025	38.19	2
R1-23	C01	36.93044	38.05	2
R1-23	C01	36.98072	38.13	2
R1-23	C01	37.03023	38.32	2
R1-23	C01	37.08043	38.39	2
R1-23	C01	37.1303	38.32	2
R1-23	C01	37.18037	38.35	2
R1-23	C01	37.23063	38.39	2
R1-23	C01	37.28071	38.35	2
R1-23	C01	37.33098	38.66	2
R1-23	C01	37.38125	38.51	2
R1-23	C01	37.4315	38.64	2
R1-23	C01	37.48122	38.55	2
R1-23	C01	37.53141	38.61	2
R1-23	C01	37.58175	38.78	2
R1-23	C01	37.63129	38.78	2
R1-23	C01	37.68159	38.94	2
R1-23	C01	37.73175	38.89	2
R1-23	C01	37.782	38.73	2
R1-23	C01	37.83155	38.89	2
R1-23	C01	37.88191	38.91	2
R1-23	C01	37.93167	38.92	2
R1-23	C01	37.98175	39.04	2
R1-23	C01	38.03193	39.16	2
R1-23	C01	38.08171	39.04	2
R1-23	C01	38.13226	39.1	2
R1-23	C01	38.18222	39.25	2
R1-23	C01	38.23281	39.19	2
R1-23	C01	38.28307	39.31	2
R1-23	C01	38.33295	39.43	2
R1-23	C01	38.38269	39.41	2
R1-23	C01	38.43219	39.56	2
R1-23	C01	38.48295	39.48	2
R1-23	C01	38.53295	39.63	2
R1-23	C01	38.58259	39.54	2
R1-23	C01	38.63264	39.79	2
R1-23	C01	38.68304	39.53	2
R1-23	C01	38.73357	39.65	2
R1-23	C01	38.7834	39.71	2
R1-23	C01	38.83332	39.9	2
R1-23	C01	38.8833	39.96	2
R1-23	C01	38.93391	39.79	2
R1-23	C01	38.98357	40	2
R1-23	C01	39.03387	40.12	2
R1-23	C01	39.08405	39.97	2
R1-23	C01	39.13457	40.05	2
R1-23	C01	39.18401	40	2
R1-23	C01	39.2352	40.18	2
R1-23	C01	39.28419	40.18	2
R1-23	C01	39.33442	40.33	2
R1-23	C01	39.38409	40.31	2
R1-23	C01	39.43455	40.56	2
R1-23	C01	39.48428	40.5	2
R1-23	C01	39.53466	40.33	2
R1-23	C01	39.58445	40.44	2
R1-23	C01	39.635	40.55	2
R1-23	C01	39.68486	40.58	2
R1-23	C01	39.73446	40.56	2
R1-23	C01	39.78524	40.72	2
R1-23	C01	39.83527	40.87	2
R1-23	C01	39.88521	40.71	2
R1-23	C01	39.93558	40.71	2
R1-23	C01	39.98563	40.9	2
R1-23	C01	40.03592	40.93	2
R1-23	C01	40.08573	40.87	2
R1-23	C01	40.13581	40.93	2
R1-23	C01	40.18554	40.95	2
R1-23	C01	40.23581	41.01	2
R1-23	C01	40.28622	41.09	2
R1-23	C01	40.33625	41.12	2
R1-23	C01	40.38628	41.21	2
R1-23	C01	40.43592	41.21	2
R1-23	C01	40.48685	41.35	2
R1-23	C01	40.53666	41.17	2
R1-23	C01	40.58642	41.36	2
R1-23	C01	40.63648	41.24	2
R1-23	C01	40.68661	41.51	2
R1-23	C01	40.73663	41.58	2
R1-23	C01	40.78712	41.45	2
R1-23	C01	40.83692	41.48	2
R1-23	C01	40.8872	41.6	2
R1-23	C01	40.93737	41.67	2
R1-23	C01	40.98688	41.79	2
R1-23	C01	41.03755	41.73	2
R1-23	C01	41.08757	41.76	2
R1-23	C01	41.13717	41.88	2
R1-23	C01	41.18734	41.85	2
R1-23	C01	41.23788	41.86	2
R1-23	C01	41.28752	41.77	2
R1-23	C01	41.33762	41.85	2
R1-23	C01	41.38787	42.1	2
R1-23	C01	41.43823	42.25	2
R1-23	C01	41.48873	42.1	2
R1-23	C01	41.53812	42.16	2
R1-23	C01	41.5882	42.3	2
R1-23	C01	41.63839	42.17	2
R1-23	C01	41.68815	42.17	2
R1-23	C01	41.73868	42.36	2
R1-23	C01	41.78866	42.67	2
R1-23	C01	41.83824	42.38	2
R1-23	C01	41.88908	42.45	2
R1-23	C01	41.9385	42.38	2
R1-23	C01	41.98871	42.53	2
R1-23	C01	42.0389	42.64	2
R1-23	C01	42.0887	42.69	2
R1-23	C01	42.13898	42.73	2
R1-23	C01	42.18921	42.69	2
R1-23	C01	42.23917	42.79	2
R1-23	C01	42.28903	42.75	2
R1-23	C01	42.33925	42.75	2
R1-23	C01	42.38943	43.13	2
R1-23	C01	42.43958	43.09	2
R1-23	C01	42.49026	43.07	2
R1-23	C01	42.53981	42.98	2
R1-23	C01	42.58961	43.16	2
R1-23	C01	42.63915	43.09	2
R1-23	C01	42.69001	43.37	2
R1-23	C01	42.74036	43.15	2
R1-23	C01	42.79003	43.35	2
R1-23	C01	42.84003	43.43	2
R1-23	C01	42.89021	43.21	2
R1-23	C01	42.94036	43.35	2
R1-23	C01	42.99014	43.38	2
R1-23	C01	43.04048	43.37	2
R1-23	C01	43.09023	43.55	2
R1-23	C01	43.14058	43.49	2
R1-23	C01	43.19107	43.44	2
R1-23	C01	43.24111	43.53	2
R1-23	C01	43.29111	43.63	2
R1-23	C01	43.3409	43.6	2
R1-23	C01	43.39158	43.87	2
R1-23	C01	43.44127	43.84	2
R1-23	C01	43.49155	43.88	2
R1-23	C01	43.54112	43.71	2
R1-23	C01	43.59151	43.97	2
R1-23	C01	43.64183	44.03	2
R1-23	C01	43.69159	43.93	2
R1-23	C01	43.74216	44.21	2
R1-23	C01	43.79202	44.06	2
R1-23	C01	43.84217	44	2
R1-23	C01	43.89201	43.96	2
R1-23	C01	43.94254	44.22	2
R1-23	C01	43.9919	44.28	2
R1-23	C01	44.04224	44.3	2
R1-23	C01	44.09261	44.43	2
R1-23	C01	44.14203	44.27	2
R1-23	C01	44.19285	44.34	2
R1-23	C01	44.24213	44.39	2
R1-23	C01	44.29298	44.39	2
R1-23	C01	44.34299	44.33	2
R1-23	C01	44.39274	44.61	2
R1-23	C01	44.44333	44.73	2
R1-23	C01	44.4925	44.73	2
R1-23	C01	44.54316	44.81	2
R1-23	C01	44.59417	44.65	2
R1-23	C01	44.64353	44.71	2
R1-23	C01	44.69308	44.64	2
R1-23	C01	44.7435	44.93	2
R1-23	C01	44.79301	45.02	2
R1-23	C01	44.84383	44.87	2
R1-23	C01	44.89322	45.1	2
R1-23	C01	44.94365	45.12	2
R1-23	C01	44.99389	45.18	2
R1-23	C01	45.04427	45.17	2
R1-23	C01	45.09403	45.05	2
R1-23	C01	45.1436	45.23	2
R1-23	C01	45.19408	45.04	2
R1-23	C01	45.24393	45.29	2
R1-23	C01	45.29467	45.15	2
R1-23	C01	45.34478	45.21	2
R1-23	C01	45.39471	45.3	2
R1-23	C01	45.44461	45.3	2
R1-23	C01	45.4948	45.49	2
R1-23	C01	45.54485	45.66	2
R1-23	C01	45.59517	45.45	2
R1-23	C01	45.64578	45.64	2
R1-23	C01	45.69528	45.55	2
R1-23	C01	45.74457	45.51	2
R1-23	C01	45.79504	45.46	2
R1-23	C01	45.84495	45.63	2
R1-23	C01	45.8954	45.8	2
R1-23	C01	45.94602	45.73	2
R1-23	C01	45.99574	45.73	2
R1-23	C01	46.04574	45.82	2
R1-23	C01	46.09557	45.83	2
R1-23	C01	46.14605	45.77	2
R1-23	C01	46.19572	45.94	2
R1-23	C01	46.24541	45.94	2
R1-23	C01	46.29671	45.94	2
R1-23	C01	46.34614	46	2
R1-23	C01	46.3962	46.07	2
R1-23	C01	46.44599	46.17	2
R1-23	C01	46.49653	46.04	2
R1-23	C01	46.54644	46.14	2
R1-23	C01	46.59694	46.29	2
R1-23	C01	46.64682	46.28	2
R1-23	C01	46.69752	46.31	2
R1-23	C01	46.74658	46.38	2
R1-23	C01	46.79627	46.31	2
R1-23	C01	46.8469	46.41	2
R1-23	C01	46.89706	46.35	2
R1-23	C01	46.94764	46.56	2
R1-23	C01	46.99711	46.57	2
R1-23	C01	47.04712	46.59	2
R1-23	C01	47.09701	46.5	2
R1-23	C01	47.14714	46.81	2
R1-23	C01	47.19735	46.7	2
R1-23	C01	47.24714	46.69	2
R1-23	C01	47.29745	46.75	2
R1-23	C01	47.34801	46.88	2
R1-23	C01	47.39803	46.76	2
R1-23	C01	47.448	46.88	2
R1-23	C01	47.49788	46.85	2
R1-23	C01	47.54765	46.91	2
R1-23	C01	47.59814	47	2
R1-23	C01	47.64798	47.03	2
R1-23	C01	47.69823	46.99	2
R1-23	C01	47.74804	47.34	2
R1-23	C01	47.79864	47.25	2
R1-23	C01	47.84878	47.15	2
R1-23	C01	47.89881	47.31	2
R1-23	C01	47.94888	47.13	2
R1-23	C01	47.99852	47.12	2
R1-23	C01	48.0492	47.3	2
R1-23	C01	48.09925	47.31	2
R1-23	C01	48.14902	47.58	2
R1-23	C01	48.19925	47.31	2
R1-23	C01	48.24908	47.24	2
R1-23	C01	48.29957	47.41	2
R1-23	C01	48.34934	47.31	2
R1-23	C01	48.3996	47.43	2
R1-23	C01	48.44965	47.61	2
R1-23	C01	48.49982	47.66	2
R1-23	C01	48.54999	47.61	2
R1-23	C01	48.59977	47.74	2
R1-23	C01	48.65015	47.71	2
R1-23	C01	48.69993	47.69	2
R1-23	C01	48.75016	47.71	2
R1-23	C01	48.80033	47.83	2
R1-23	C01	48.85044	47.8	2
R1-23	C01	48.90068	47.93	2
R1-23	C01	48.95046	48.02	2
R1-23	C01	49.00068	48.02	2
R1-23	C01	49.05083	48.02	2
R1-23	C01	49.10047	47.97	2
R1-23	C01	49.15072	47.89	2
R1-23	C01	49.20113	48.17	2
R1-23	C01	49.25093	48.05	2
R1-23	C01	49.30079	48.06	2
R1-23	C01	49.35108	48.31	2
R1-23	C01	49.40116	48.2	2
R1-23	C01	49.45131	48.39	2
R1-23	C01	49.50114	48.18	2
R1-23	C01	49.55143	48.46	2
R1-23	C01	49.60238	48.17	2
R1-23	C01	49.65145	48.31	2
R1-23	C01	49.70147	48.61	2
R1-23	C01	49.75207	48.28	2
R1-23	C01	49.80194	48.28	2
R1-23	C01	49.85171	48.62	2
R1-23	C01	49.90226	48.37	2
R1-23	C01	49.95195	48.51	2
R1-23	C01	50.00217	48.55	2
R1-23	C01	50.05249	48.55	2
R1-23	C01	50.10231	48.55	2
R1-23	C01	50.15261	48.59	2
R1-23	C01	50.20255	48.62	2
R1-23	C01	50.25238	48.86	2
R1-23	C01	50.30268	48.67	2
R1-23	C01	50.3526	48.76	2
R1-23	C01	50.40288	48.51	2
R1-23	C01	50.45318	48.83	2
R1-23	C01	50.50333	48.52	2
R1-23	C01	50.55298	48.67	2
R1-23	C01	50.6036	48.79	2
R1-23	C01	50.65299	48.74	2
R1-23	C01	50.70282	48.7	2
R1-23	C01	50.75374	48.79	2
R1-23	C01	50.80296	48.7	2
R1-23	F01	0.04103	15.43	1
R1-23	F01	0.09126	15.47	1
R1-23	F01	0.14085	15.47	1
R1-23	F01	0.19079	15.52	1
R1-23	F01	0.24183	15.65	1
R1-23	F01	0.29109	15.55	1
R1-23	F01	0.34166	15.65	1
R1-23	F01	0.3906	15.96	1
R1-23	F01	0.44098	15.99	1
R1-23	F01	0.49183	15.81	1
R1-23	F01	0.54205	15.82	1
R1-23	F01	0.59107	15.82	1
R1-23	F01	0.64101	15.55	1
R1-23	F01	0.69178	15.67	1
R1-23	F01	0.742	15.67	1
R1-23	F01	0.79235	15.87	1
R1-23	F01	0.84154	15.9	1
R1-23	F01	0.89212	15.93	1
R1-23	F01	0.94136	15.91	1
R1-23	F01	0.9919	16.06	1
R1-23	F01	1.04192	15.93	1
R1-23	F01	1.09209	15.99	1
R1-23	F01	1.14211	16.02	1
R1-23	F01	1.19224	16.02	1
R1-23	F01	1.2428	16.15	1
R1-23	F01	1.29235	15.71	1
R1-23	F01	1.34237	15.91	1
R1-23	F01	1.39198	15.82	1
R1-23	F01	1.44269	16	1
R1-23	F01	1.49269	16.38	1
R1-23	F01	1.54333	16.06	1
R1-23	F01	1.59318	15.81	1
R1-23	F01	1.64298	16	1
R1-23	F01	1.69286	16.12	1
R1-23	F01	1.74265	15.96	1
R1-23	F01	1.79306	15.87	1
R1-23	F01	1.84293	16	1
R1-23	F01	1.89315	15.85	1
R1-23	F01	1.94353	16.11	1
R1-23	F01	1.99353	15.84	1
R1-23	F01	2.04364	16.24	1
R1-23	F01	2.09351	16.02	1
R1-23	F01	2.1443	16.2	1
R1-23	F01	2.19435	15.84	1
R1-23	F01	2.24363	15.88	1
R1-23	F01	2.29472	16.21	1
R1-23	F01	2.34403	16.18	1
R1-23	F01	2.39417	16.42	1
R1-23	F01	2.44402	16.39	1
R1-23	F01	2.49506	16.24	1
R1-23	F01	2.54456	16.15	1
R1-23	F01	2.59526	15.97	1
R1-23	F01	2.64468	16.09	1
R1-23	F01	2.69543	16.36	1
R1-23	F01	2.74514	15.96	1
R1-23	F01	2.79548	15.87	1
R1-23	F01	2.84529	16.08	1
R1-23	F01	2.89552	16.21	1
R1-23	F01	2.94555	16.15	1
R1-23	F01	2.99507	16.27	1
R1-23	F01	3.04624	16.03	1
R1-23	F01	3.09652	16.08	1
R1-23	F01	3.14596	16.15	1
R1-23	F01	3.196	16.06	1
R1-23	F01	3.24556	16.11	1
R1-23	F01	3.29601	16.32	1
R1-23	F01	3.34675	16.09	1
R1-23	F01	3.3961	16.12	1
R1-23	F01	3.44695	16.11	1
R1-23	F01	3.49579	16.15	1
R1-23	F01	3.54609	16.08	1
R1-23	F01	3.59639	16.38	1
R1-23	F01	3.64662	16.12	1
R1-23	F01	3.6966	16.51	1
R1-23	F01	3.7471	16.45	1
R1-23	F01	3.79714	16.06	1
R1-23	F01	3.84667	16.05	1
R1-23	F01	3.89732	16.38	1
R1-23	F01	3.94737	16.21	1
R1-23	F01	3.99697	16.08	1
R1-23	F01	4.04741	16.05	1
R1-23	F01	4.09755	16.29	1
R1-23	F01	4.14743	16.39	1
R1-23	F01	4.19747	16.12	1
R1-23	F01	4.24782	16.32	1
R1-23	F01	4.29729	16.41	1
R1-23	F01	4.34746	16.2	1
R1-23	F01	4.39817	16.56	1
R1-23	F01	4.44787	16.47	1
R1-23	F01	4.49738	16.29	1
R1-23	F01	4.54841	16.71	1
R1-23	F01	4.59818	16.29	1
R1-23	F01	4.64871	16.23	1
R1-23	F01	4.69831	16.3	1
R1-23	F01	4.7482	16.35	1
R1-23	F01	4.79827	16.38	1
R1-23	F01	4.84886	16.05	1
R1-23	F01	4.89858	16.59	1
R1-23	F01	4.94839	16.41	1
R1-23	F01	4.9996	16.29	1
R1-23	F01	5.04991	16.3	1
R1-23	F01	5.09836	16.35	1
R1-23	F01	5.14968	16.33	1
R1-23	F01	5.19968	16.35	1
R1-23	F01	5.24906	16.45	1
R1-23	F01	5.29917	16.54	1
R1-23	F01	5.34956	16.6	1
R1-23	F01	5.40013	16.62	1
R1-23	F01	5.4495	16.45	1
R1-23	F01	5.50027	16.68	1
R1-23	F01	5.55016	16.45	1
R1-23	F01	5.60031	16.92	1
R1-23	F01	5.65001	16.36	1
R1-23	F01	5.70041	16.35	1
R1-23	F01	5.75023	16.39	1
R1-23	F01	5.80028	16.53	1
R1-23	F01	5.85164	16.57	1
R1-23	F01	5.9007	16.69	1
R1-23	F01	5.95084	16.59	1
R1-23	F01	6.00132	16.92	1
R1-23	F01	6.05031	16.62	1
R1-23	F01	6.10118	16.51	1
R1-23	F01	6.15114	16.77	1
R1-23	F01	6.20084	16.89	1
R1-23	F01	6.25168	16.68	1
R1-23	F01	6.30195	16.5	1
R1-23	F01	6.35112	16.8	1
R1-23	F01	6.40264	16.83	1
R1-23	F01	6.45164	16.83	1
R1-23	F01	6.50277	16.98	1
R1-23	F01	6.55184	16.65	1
R1-23	F01	6.60168	16.72	1
R1-23	F01	6.65162	17.14	1
R1-23	F01	6.70218	16.99	1
R1-23	F01	6.75221	16.71	1
R1-23	F01	6.80243	17.07	1
R1-23	F01	6.85293	17.27	1
R1-23	F01	6.90346	16.92	1
R1-23	F01	6.95298	16.6	1
R1-23	F01	7.00197	16.72	1
R1-23	F01	7.05256	16.71	1
R1-23	F01	7.10263	17.01	1
R1-23	F01	7.15219	16.9	1
R1-23	F01	7.20318	16.77	1
R1-23	F01	7.25275	16.96	1
R1-23	F01	7.30354	17.31	1
R1-23	F01	7.35422	17.02	1
R1-23	F01	7.4034	17.4	1
R1-23	F01	7.45457	17.04	1
R1-23	F01	7.50266	17.1	1
R1-23	F01	7.5532	17.24	1
R1-23	F01	7.60378	17.08	1
R1-23	F01	7.65369	17.25	1
R1-23	F01	7.7035	17.72	1
R1-23	F01	7.75418	17.24	1
R1-23	F01	7.80455	17.33	1
R1-23	F01	7.85443	17.27	1
R1-23	F01	7.90384	17.08	1
R1-23	F01	7.95469	17.39	1
R1-23	F01	8.00482	17.43	1
R1-23	F01	8.05411	17.22	1
R1-23	F01	8.10487	17.55	1
R1-23	F01	8.15493	17.46	1
R1-23	F01	8.20394	17.17	1
R1-23	F01	8.25504	17.48	1
R1-23	F01	8.30528	17.25	1
R1-23	F01	8.35495	17.37	1
R1-23	F01	8.4047	17.42	1
R1-23	F01	8.45531	17.48	1
R1-23	F01	8.50486	17.11	1
R1-23	F01	8.5555	17.67	1
R1-23	F01	8.60568	17.31	1
R1-23	F01	8.65562	17.46	1
R1-23	F01	8.70609	17.43	1
R1-23	F01	8.75584	17.73	1
R1-23	F01	8.80638	17.99	1
R1-23	F01	8.85623	17.87	1
R1-23	F01	8.90616	17.76	1
R1-23	F01	8.95605	18.09	1
R1-23	F01	9.00599	17.6	1
R1-23	F01	9.05651	17.58	1
R1-23	F01	9.10632	17.75	1
R1-23	F01	9.15628	17.85	1
R1-23	F01	9.20674	17.88	1
R1-23	F01	9.25592	17.96	1
R1-23	F01	9.30682	17.6	1
R1-23	F01	9.35719	17.57	1
R1-23	F01	9.40661	17.81	1
R1-23	F01	9.45698	17.58	1
R1-23	F01	9.50699	17.67	1
R1-23	F01	9.55702	17.82	1
R1-23	F01	9.60717	17.84	1
R1-23	F01	9.6573	18	1
R1-23	F01	9.70774	17.73	1
R1-23	F01	9.75772	17.94	1
R1-23	F01	9.80769	18.35	1
R1-23	F01	9.858	18.14	1
R1-23	F01	9.90779	17.79	1
R1-23	F01	9.95805	17.81	1
R1-23	F01	10.0077	18.32	1
R1-23	F01	10.05804	18	1
R1-23	F01	10.36383	21.34	1
R1-23	F01	10.40372	21.65	2
R1-23	F01	10.45394	22.02	2
R1-23	F01	10.5035	22.52	2
R1-23	F01	10.55345	22.16	2
R1-23	F01	10.6033	22.56	2
R1-23	F01	10.65424	22.46	2
R1-23	F01	10.70308	22.76	2
R1-23	F01	10.7535	22.25	2
R1-23	F01	10.80295	22.79	2
R1-23	F01	10.85283	22.71	2
R1-23	F01	10.90297	22.41	2
R1-23	F01	10.9533	22.62	2
R1-23	F01	11.00358	22.68	2
R1-23	F01	11.05384	22.61	2
R1-23	F01	11.10379	22.73	2
R1-23	F01	11.15417	22.82	2
R1-23	F01	11.20388	22.62	2
R1-23	F01	11.25449	22.82	2
R1-23	F01	11.30442	22.8	2
R1-23	F01	11.35395	23.02	2
R1-23	F01	11.40398	23.08	2
R1-23	F01	11.45402	23.05	2
R1-23	F01	11.50425	23.11	2
R1-23	F01	11.55411	23.35	2
R1-23	F01	11.60508	23.18	2
R1-23	F01	11.65429	23.54	2
R1-23	F01	11.70471	23.18	2
R1-23	F01	11.75543	23.56	2
R1-23	F01	11.80542	23.42	2
R1-23	F01	11.85603	23.6	2
R1-23	F01	11.90527	23.77	2
R1-23	F01	11.95485	24.1	2
R1-23	F01	12.00551	24.04	2
R1-23	F01	12.05521	24.16	2
R1-23	F01	12.10494	24.1	2
R1-23	F01	12.15503	24.35	2
R1-23	F01	12.20522	24.17	2
R1-23	F01	12.25585	24.17	2
R1-23	F01	12.30593	24.52	2
R1-23	F01	12.3559	24.28	2
R1-23	F01	12.40596	24.66	2
R1-23	F01	12.45614	24.69	2
R1-23	F01	12.50613	24.54	2
R1-23	F01	12.55654	24.67	2
R1-23	F01	12.60665	24.93	2
R1-23	F01	12.65623	25.11	2
R1-23	F01	12.7058	25.12	2
R1-23	F01	12.75703	25.02	2
R1-23	F01	12.80713	25.29	2
R1-23	F01	12.8572	25.38	2
R1-23	F01	12.90712	25.27	2
R1-23	F01	12.95668	25.44	2
R1-23	F01	13.00651	25.51	2
R1-23	F01	13.05729	25.86	2
R1-23	F01	13.10736	25.75	2
R1-23	F01	13.15653	25.6	2
R1-23	F01	13.20722	25.8	2
R1-23	F01	13.25778	26.06	2
R1-23	F01	13.3077	26.25	2
R1-23	F01	13.35823	26.24	2
R1-23	F01	13.40777	26.33	2
R1-23	F01	13.45761	26.57	2
R1-23	F01	13.50723	26.81	2
R1-23	F01	13.5584	26.75	2
R1-23	F01	13.60807	26.82	2
R1-23	F01	13.65858	27.23	2
R1-23	F01	13.71057	26.87	2
R1-23	F01	13.75872	27.26	2
R1-23	F01	13.80888	27.76	2
R1-23	F01	13.85829	27.53	2
R1-23	F01	13.90885	27.53	2
R1-23	F01	13.95921	27.94	2
R1-23	F01	14.00908	27.83	2
R1-23	F01	14.05827	27.79	2
R1-23	F01	14.10883	27.89	2
R1-23	F01	14.15875	28.34	2
R1-23	F01	14.20806	28.57	2
R1-23	F01	14.25908	28.24	2
R1-23	F01	14.30916	28.76	2
R1-23	F01	14.35926	28.39	2
R1-23	F01	14.40934	28.78	2
R1-23	F01	14.45901	28.66	2
R1-23	F01	14.50974	29.14	2
R1-23	F01	14.55968	28.99	2
R1-23	F01	14.60978	29.64	2
R1-23	F01	14.66007	29.43	2
R1-23	F01	14.70981	29.46	2
R1-23	F01	14.76056	29.68	2
R1-23	F01	14.8102	29.56	2
R1-23	F01	14.86116	29.97	2
R1-23	F01	14.91142	30.15	2
R1-23	F01	14.96105	30.44	2
R1-23	F01	15.01109	30.41	2
R1-23	F01	15.06053	30.47	2
R1-23	F01	15.1102	30.53	2
R1-23	F01	15.16112	30.6	2
R1-23	F01	15.21092	30.54	2
R1-23	F01	15.26091	30.9	2
R1-23	F01	15.31081	31.11	2
R1-23	F01	15.36	31.35	2
R1-23	F01	15.41145	31.64	2
R1-23	F01	15.46095	31.44	2
R1-23	F01	15.51084	31.78	2
R1-23	F01	15.56162	31.88	2
R1-23	F01	15.61131	32.02	2
R1-23	F01	15.66149	32.12	2
R1-23	F01	15.71197	32.08	2
R1-23	F01	15.76207	32.24	2
R1-23	F01	15.81176	32.57	2
R1-23	F01	15.86224	32.75	2
R1-23	F01	15.91227	32.92	2
R1-23	F01	15.96222	32.74	2
R1-23	F01	16.01291	33.01	2
R1-23	F01	16.06217	32.86	2
R1-23	F01	16.11282	33.24	2
R1-23	F01	16.1623	33.08	2
R1-23	F01	16.21223	33.4	2
R1-23	F01	16.26273	33.7	2
R1-23	F01	16.31248	33.48	2
R1-23	F01	16.36314	33.82	2
R1-23	F01	16.41285	33.87	2
R1-23	F01	16.46253	34.09	2
R1-23	F01	16.51306	34	2
R1-23	F01	16.56251	34.06	2
R1-23	F01	16.61307	34.17	2
R1-23	F01	16.66362	34.24	2
R1-23	F01	16.71398	34.23	2
R1-23	F01	16.7639	34.29	2
R1-23	F01	16.81416	34.47	2
R1-23	F01	16.86384	34.65	2
R1-23	F01	16.91355	34.5	2
R1-23	F01	16.96393	34.77	2
R1-23	F01	17.0139	34.62	2
R1-23	F01	17.06455	34.74	2
R1-23	F01	17.11444	34.83	2
R1-23	F01	17.16345	34.71	2
R1-23	F01	17.21394	34.71	2
R1-23	F01	17.26428	35.18	2
R1-23	F01	17.3149	34.97	2
R1-23	F01	17.36535	34.97	2
R1-23	F01	17.41525	35.03	2
R1-23	F01	17.46528	34.98	2
R1-23	F01	17.5141	35.13	2
R1-23	F01	17.56515	35.16	2
R1-23	F01	17.61514	35.1	2
R1-23	F01	17.66545	35.19	2
R1-23	F01	17.71513	34.89	2
R1-23	F01	17.76556	35.19	2
R1-23	F01	17.81592	35.25	2
R1-23	F01	17.8651	35.28	2
R1-23	F01	17.91633	35.16	2
R1-23	F01	17.96571	35.37	2
R1-23	F01	18.01552	35.21	2
R1-23	F01	18.06532	35.15	2
R1-23	F01	18.11646	35.3	2
R1-23	F01	18.16607	35.39	2
R1-23	F01	18.21659	35.33	2
R1-23	F01	18.26597	35.51	2
R1-23	F01	18.31604	35.42	2
R1-23	F01	18.36704	35.6	2
R1-23	F01	18.41631	35.84	2
R1-23	F01	18.46699	35.52	2
R1-23	F01	18.51693	35.58	2
R1-23	F01	18.56695	35.52	2
R1-23	F01	18.61617	35.78	2
R1-23	F01	18.66724	35.51	2
R1-23	F01	18.7172	35.57	2
R1-23	F01	18.76773	35.66	2
R1-23	F01	18.81715	35.66	2
R1-23	F01	18.86735	35.78	2
R1-23	F01	18.91741	35.6	2
R1-23	F01	18.96738	35.76	2
R1-23	F01	19.01749	35.85	2
R1-23	F01	19.06732	35.9	2
R1-23	F01	19.11795	35.93	2
R1-23	F01	19.16817	36.02	2
R1-23	F01	19.21763	36.16	2
R1-23	F01	19.26823	36.02	2
R1-23	F01	19.3181	36.29	2
R1-23	F01	19.36838	36.29	2
R1-23	F01	19.41802	36.32	2
R1-23	F01	19.46811	36.11	2
R1-23	F01	19.5181	36.1	2
R1-23	F01	19.56803	36.13	2
R1-23	F01	19.61846	36.64	2
R1-23	F01	19.6686	36.22	2
R1-23	F01	19.71896	36.64	2
R1-23	F01	19.76909	36.68	2
R1-23	F01	19.81901	36.53	2
R1-23	F01	19.86901	36.86	2
R1-23	F01	19.91892	36.55	2
R1-23	F01	19.96868	36.83	2
R1-23	F01	20.01916	36.86	2
R1-23	F01	20.06928	36.95	2
R1-23	F01	20.1191	36.89	2
R1-23	F01	20.16982	37.16	2
R1-23	F01	20.21996	37.1	2
R1-23	F01	20.26979	37.45	2
R1-23	F01	20.32001	37.16	2
R1-23	F01	20.3694	37.09	2
R1-23	F01	20.4202	37.4	2
R1-23	F01	20.46974	37.33	2
R1-23	F01	20.52031	37.53	2
R1-23	F01	20.5702	37.5	2
R1-23	F01	20.62082	37.51	2
R1-23	F01	20.67039	37.37	2
R1-23	F01	20.7204	37.4	2
R1-23	F01	20.77123	37.48	2
R1-23	F01	20.82163	37.71	2
R1-23	F01	20.87053	37.54	2
R1-23	F01	20.92092	37.46	2
R1-23	F01	20.97101	37.45	2
R1-23	F01	21.02103	37.69	2
R1-23	F01	21.07216	37.59	2
R1-23	F01	21.12086	37.74	2
R1-23	F01	21.17168	37.66	2
R1-23	F01	21.22128	37.87	2
R1-23	F01	21.2714	37.6	2
R1-23	F01	21.32185	37.93	2
R1-23	F01	21.37124	37.9	2
R1-23	F01	21.42194	38.01	2
R1-23	F01	21.47193	37.75	2
R1-23	F01	21.52207	37.9	2
R1-23	F01	21.57217	37.92	2
R1-23	F01	21.62205	37.72	2
R1-23	F01	21.6724	37.95	2
R1-23	F01	21.72226	38.2	2
R1-23	F01	21.77217	38.1	2
R1-23	F01	21.82246	37.93	2
R1-23	F01	21.87346	37.86	2
R1-23	F01	21.92237	37.89	2
R1-23	F01	21.97284	38.05	2
R1-23	F01	22.02305	37.92	2
R1-23	F01	22.07296	38.22	2
R1-23	F01	22.12296	38.11	2
R1-23	F01	22.17316	38.34	2
R1-23	F01	22.22338	38.28	2
R1-23	F01	22.27346	38.1	2
R1-23	F01	22.3231	38.02	2
R1-23	F01	22.37389	38.31	2
R1-23	F01	22.4249	38.1	2
R1-23	F01	22.47518	38.17	2
R1-23	F01	22.52423	38.23	2
R1-23	F01	22.5735	38.28	2
R1-23	F01	22.62455	38.38	2
R1-23	F01	22.67419	38.26	2
R1-23	F01	22.72414	38.29	2
R1-23	F01	22.7744	38.25	2
R1-23	F01	22.82445	38.35	2
R1-23	F01	22.87471	38.34	2
R1-23	F01	22.92466	38.47	2
R1-23	F01	22.97493	38.31	2
R1-23	F01	23.02446	38.19	2
R1-23	F01	23.07405	38.26	2
R1-23	F01	23.12499	38.43	2
R1-23	F01	23.17438	38.26	2
R1-23	F01	23.22616	38.44	2
R1-23	F01	23.27566	38.38	2
R1-23	F01	23.32553	38.16	2
R1-23	F01	23.37486	38.38	2
R1-23	F01	23.42633	38.28	2
R1-23	F01	23.47536	38.19	2
R1-23	F01	23.52598	38.32	2
R1-23	F01	23.5768	38.23	2
R1-23	F01	23.62642	38.23	2
R1-23	F01	23.67572	38.34	2
R1-23	F01	23.72617	38.43	2
R1-23	F01	23.77629	38.28	2
R1-23	F01	23.8258	38.11	2
R1-23	F01	23.87646	38.07	2
R1-23	F01	23.9269	37.92	2
R1-23	F01	23.97658	37.92	2
R1-23	F01	24.02621	38.13	2
R1-23	F01	24.07622	38.11	2
R1-23	F01	24.1267	38.14	2
R1-23	F01	24.17719	38.32	2
R1-23	F01	24.22657	37.99	2
R1-23	F01	24.27755	37.98	2
R1-23	F01	24.32732	37.95	2
R1-23	F01	24.37677	37.87	2
R1-23	F01	24.427	37.95	2
R1-23	F01	24.47704	38.08	2
R1-23	F01	24.52769	38.23	2
R1-23	F01	24.57782	38.23	2
R1-23	F01	24.62742	37.84	2
R1-23	F01	24.67738	37.95	2
R1-23	F01	24.72774	37.78	2
R1-23	F01	24.77726	37.96	2
R1-23	F01	24.82722	37.66	2
R1-23	F01	24.87764	37.95	2
R1-23	F01	24.92767	37.77	2
R1-23	F01	24.97932	37.89	2
R1-23	F01	25.02804	37.89	2
R1-23	F01	25.07835	37.95	2
R1-23	F01	25.12819	38.05	2
R1-23	F01	25.17822	37.89	2
R1-23	F01	25.22816	37.83	2
R1-23	F01	25.27863	37.86	2
R1-23	F01	25.32892	37.77	2
R1-23	F01	25.37879	37.86	2
R1-23	F01	25.42914	37.87	2
R1-23	F01	25.47863	37.74	2
R1-23	F01	25.52916	37.71	2
R1-23	F01	25.57871	38.02	2
R1-23	F01	25.62898	38.1	2
R1-23	F01	25.68001	38.16	2
R1-23	F01	25.7296	37.8	2
R1-23	F01	25.77992	38.05	2
R1-23	F01	25.8301	38.2	2
R1-23	F01	25.87992	38.1	2
R1-23	F01	25.93021	38.1	2
R1-23	F01	25.97978	37.86	2
R1-23	F01	26.0304	37.71	2
R1-23	F01	26.0806	37.89	2
R1-23	F01	26.13057	37.93	2
R1-23	F01	26.18091	37.74	2
R1-23	F01	26.22987	37.81	2
R1-23	F01	26.27999	37.74	2
R1-23	F01	26.33155	37.89	2
R1-23	F01	26.38052	37.75	2
R1-23	F01	26.42986	37.92	2
R1-23	F01	26.48125	38.05	2
R1-23	F01	26.53104	38.13	2
R1-23	F01	26.58138	37.98	2
R1-23	F01	26.63137	38.1	2
R1-23	F01	26.68201	38.26	2
R1-23	F01	26.73176	37.96	2
R1-23	F01	26.78181	37.93	2
R1-23	F01	26.83195	37.81	2
R1-23	F01	26.88146	38.07	2
R1-23	F01	26.93114	37.71	2
R1-23	F01	26.98248	37.89	2
R1-23	F01	27.03257	37.89	2
R1-23	F01	27.08245	37.74	2
R1-23	F01	27.13182	37.68	2
R1-23	F01	27.18198	37.74	2
R1-23	F01	27.23187	37.96	2
R1-23	F01	27.28238	37.68	2
R1-23	F01	27.33206	37.68	2
R1-23	F01	27.38199	37.75	2
R1-23	F01	27.43264	37.63	2
R1-23	F01	27.48264	37.8	2
R1-23	F01	27.53224	37.72	2
R1-23	F01	27.58254	37.81	2
R1-23	F01	27.63295	37.81	2
R1-23	F01	27.68277	37.81	2
R1-23	F01	27.73277	37.74	2
R1-23	F01	27.78323	37.96	2
R1-23	F01	27.83342	37.81	2
R1-23	F01	27.88342	37.8	2
R1-23	F01	27.9339	37.9	2
R1-23	F01	27.98288	37.92	2
R1-23	F01	28.03312	37.87	2
R1-23	F01	28.08393	37.92	2
R1-23	F01	28.13385	37.65	2
R1-23	F01	28.18377	37.68	2
R1-23	F01	28.23366	37.99	2
R1-23	F01	28.28427	37.93	2
R1-23	F01	28.33388	37.98	2
R1-23	F01	28.38475	37.84	2
R1-23	F01	28.43386	37.96	2
R1-23	F01	28.48424	37.87	2
R1-23	F01	28.53522	38.01	2
R1-23	F01	28.58577	38.02	2
R1-23	F01	28.63419	37.81	2
R1-23	F01	28.68483	38.37	2
R1-23	F01	28.73507	38.13	2
R1-23	F01	28.78564	38.16	2
R1-23	F01	28.83582	38.11	2
R1-23	F01	28.88492	37.93	2
R1-23	F01	28.93526	38.31	2
R1-23	F01	28.98603	38.41	2
R1-23	F01	29.03642	38.59	2
R1-23	F01	29.0857	38.31	2
R1-23	F01	29.13505	38.61	2
R1-23	F01	29.18597	38.62	2
R1-23	F01	29.23554	38.4	2
R1-23	F01	29.2862	38.65	2
R1-23	F01	29.3359	38.77	2
R1-23	F01	29.38684	38.79	2
R1-23	F01	29.43653	38.83	2
R1-23	F01	29.48645	38.77	2
R1-23	F01	29.53609	38.56	2
R1-23	F01	29.58624	38.99	2
R1-23	F01	29.63645	38.59	2
R1-23	F01	29.68634	38.89	2
R1-23	F01	29.73633	38.7	2
R1-23	F01	29.78653	38.77	2
R1-23	F01	29.83678	38.71	2
R1-23	F01	29.88665	38.89	2
R1-23	F01	29.93769	39.06	2
R1-23	F01	29.98655	38.76	2
R1-23	F01	30.03723	39.12	2
R1-23	F01	30.08781	38.8	2
R1-23	F01	30.13713	38.85	2
R1-23	F01	30.18696	39.03	2
R1-23	F01	30.23855	39.2	2
R1-23	F01	30.28736	38.97	2
R1-23	F01	30.33756	39.08	2
R1-23	F01	30.38798	38.94	2
R1-23	F01	30.43862	38.82	2
R1-23	F01	30.48745	38.82	2
R1-23	F01	30.53751	38.79	2
R1-23	F01	30.58802	39.08	2
R1-23	F01	30.63733	39.12	2
R1-23	F01	30.68877	39.03	2
R1-23	F01	30.73953	39.11	2
R1-23	F01	30.78857	39.17	2
R1-23	F01	30.8387	38.99	2
R1-23	F01	30.88853	39.23	2
R1-23	F01	30.93935	39.11	2
R1-23	F01	30.98936	39.12	2
R1-23	F01	31.03825	39.2	2
R1-23	F01	31.08898	39.06	2
R1-23	F01	31.13868	39.27	2
R1-23	F01	31.18887	39.27	2
R1-23	F01	31.23968	39.33	2
R1-23	F01	31.28968	39.17	2
R1-23	F01	31.33952	39.35	2
R1-23	F01	31.39011	39.24	2
R1-23	F01	31.4394	39.36	2
R1-23	F01	31.48987	39.42	2
R1-23	F01	31.54	39.53	2
R1-23	F01	31.59061	39.3	2
R1-23	F01	31.64079	39.42	2
R1-23	F01	31.68987	39.5	2
R1-23	F01	31.7398	39.41	2
R1-23	F01	31.79006	39.54	2
R1-23	F01	31.84098	39.45	2
R1-23	F01	31.89008	39.39	2
R1-23	F01	31.94006	39.47	2
R1-23	F01	31.99053	39.62	2
R1-23	F01	32.04084	39.8	2
R1-23	F01	32.09066	39.68	2
R1-23	F01	32.1403	39.6	2
R1-23	F01	32.19043	39.69	2
R1-23	F01	32.24122	39.53	2
R1-23	F01	32.29033	39.5	2
R1-23	F01	32.341	39.62	2
R1-23	F01	32.39156	39.68	2
R1-23	F01	32.44139	39.71	2
R1-23	F01	32.49132	39.9	2
R1-23	F01	32.5416	39.83	2
R1-23	F01	32.59116	39.89	2
R1-23	F01	32.64171	39.77	2
R1-23	F01	32.69238	39.93	2
R1-23	F01	32.74175	39.83	2
R1-23	F01	32.79189	39.87	2
R1-23	F01	32.84176	40.01	2
R1-23	F01	32.89202	40.11	2
R1-23	F01	32.94289	40.25	2
R1-23	F01	32.99171	39.89	2
R1-23	F01	33.04269	40.11	2
R1-23	F01	33.09232	40.31	2
R1-23	F01	33.14256	40.08	2
R1-23	F01	33.19255	40.07	2
R1-23	F01	33.24276	40.31	2
R1-23	F01	33.29261	40.22	2
R1-23	F01	33.34339	40.13	2
R1-23	F01	33.3929	40.4	2
R1-23	F01	33.44382	40.25	2
R1-23	F01	33.49308	40.11	2
R1-23	F01	33.54277	40.45	2
R1-23	F01	33.59338	40.52	2
R1-23	F01	33.64359	40.4	2
R1-23	F01	33.69396	40.45	2
R1-23	F01	33.74395	40.37	2
R1-23	F01	33.79394	40.4	2
R1-23	F01	33.8436	40.57	2
R1-23	F01	33.89472	40.42	2
R1-23	F01	33.94436	40.45	2
R1-23	F01	33.99476	40.32	2
R1-23	F01	34.04439	40.42	2
R1-23	F01	34.09433	40.57	2
R1-23	F01	34.14413	40.57	2
R1-23	F01	34.19453	40.7	2
R1-23	F01	34.24426	40.48	2
R1-23	F01	34.29503	40.54	2
R1-23	F01	34.3447	40.66	2
R1-23	F01	34.39497	40.79	2
R1-23	F01	34.44582	40.66	2
R1-23	F01	34.49547	40.84	2
R1-23	F01	34.54549	40.7	2
R1-23	F01	34.5958	40.61	2
R1-23	F01	34.64545	40.81	2
R1-23	F01	34.69511	40.87	2
R1-23	F01	34.74559	40.91	2
R1-23	F01	34.79583	40.79	2
R1-23	F01	34.84571	41.06	2
R1-23	F01	34.8953	40.69	2
R1-23	F01	34.94648	40.94	2
R1-23	F01	34.99659	41.09	2
R1-23	F01	35.04504	41	2
R1-23	F01	35.09626	41.03	2
R1-23	F01	35.1468	41.29	2
R1-23	F01	35.1967	40.78	2
R1-23	F01	35.24646	40.81	2
R1-23	F01	35.29621	41.05	2
R1-23	F01	35.34593	40.94	2
R1-23	F01	35.3965	41.24	2
R1-23	F01	35.44638	41.23	2
R1-23	F01	35.49712	41.11	2
R1-23	F01	35.54713	41.23	2
R1-23	F01	35.59644	41.5	2
R1-23	F01	35.64659	41.26	2
R1-23	F01	35.69727	41.57	2
R1-23	F01	35.74736	41.17	2
R1-23	F01	35.79678	41.42	2
R1-23	F01	35.84727	41.65	2
R1-23	F01	35.89793	41.74	2
R1-23	F01	35.94845	41.56	2
R1-23	F01	35.9978	41.71	2
R1-23	F01	36.04818	41.6	2
R1-23	F01	36.09864	41.74	2
R1-23	F01	36.14772	41.71	2
R1-23	F01	36.19809	41.89	2
R1-23	F01	36.24768	41.94	2
R1-23	F01	36.29812	42.04	2
R1-23	F01	36.34844	42.01	2
R1-23	F01	36.3982	42.09	2
R1-23	F01	36.44804	42.15	2
R1-23	F01	36.49826	42.25	2
R1-23	F01	36.54875	42.33	2
R1-23	F01	36.59864	42.22	2
R1-23	F01	36.64869	42.25	2
R1-23	F01	36.69896	42.34	2
R1-23	F01	36.74893	42.39	2
R1-23	F01	36.79916	42.28	2
R1-23	F01	36.84964	42.46	2
R1-23	F01	36.89947	42.54	2
R1-23	F01	36.94967	42.46	2
R1-23	F01	36.99978	42.63	2
R1-23	F01	37.04898	42.57	2
R1-23	F01	37.09911	42.73	2
R1-23	F01	37.14899	42.7	2
R1-23	F01	37.19894	42.69	2
R1-23	F01	37.24934	42.87	2
R1-23	F01	37.29902	43.02	2
R1-23	F01	37.34982	43.03	2
R1-23	F01	37.39997	42.82	2
R1-23	F01	37.45024	42.96	2
R1-23	F01	37.5002	43.08	2
R1-23	F01	37.55031	43.14	2
R1-23	F01	37.60123	43.08	2
R1-23	F01	37.64995	43.18	2
R1-23	F01	37.70024	43.11	2
R1-23	F01	37.75055	43.17	2
R1-23	F01	37.80113	43.32	2
R1-23	F01	37.85057	43.47	2
R1-23	F01	37.90048	43.65	2
R1-23	F01	37.95028	43.49	2
R1-23	F01	38.00032	43.56	2
R1-23	F01	38.05112	43.5	2
R1-23	F01	38.10048	43.61	2
R1-23	F01	38.15184	43.62	2
R1-23	F01	38.20099	43.64	2
R1-23	F01	38.25117	43.74	2
R1-23	F01	38.30171	43.56	2
R1-23	F01	38.35163	43.79	2
R1-23	F01	38.40184	43.89	2
R1-23	F01	38.45097	44	2
R1-23	F01	38.50191	44.04	2
R1-23	F01	38.55204	43.88	2
R1-23	F01	38.6016	43.97	2
R1-23	F01	38.65139	44.16	2
R1-23	F01	38.70211	44.1	2
R1-23	F01	38.75249	44.16	2
R1-23	F01	38.80328	44.09	2
R1-23	F01	38.85218	44.07	2
R1-23	F01	38.90255	44.27	2
R1-23	F01	38.95303	44.24	2
R1-23	F01	39.00306	44.37	2
R1-23	F01	39.05253	44.31	2
R1-23	F01	39.10275	44.48	2
R1-23	F01	39.15321	44.55	2
R1-23	F01	39.2027	44.52	2
R1-23	F01	39.25359	44.48	2
R1-23	F01	39.30395	44.58	2
R1-23	F01	39.35339	44.55	2
R1-23	F01	39.40369	44.51	2
R1-23	F01	39.45359	44.75	2
R1-23	F01	39.50274	44.84	2
R1-23	F01	39.55346	44.63	2
R1-23	F01	39.60298	44.92	2
R1-23	F01	39.6538	44.73	2
R1-23	F01	39.70393	44.83	2
R1-23	F01	39.7537	44.9	2
R1-23	F01	39.80378	45.01	2
R1-23	F01	39.85416	45.08	2
R1-23	F01	39.90427	45.07	2
R1-23	F01	39.95486	45.17	2
R1-23	F01	40.00486	44.98	2
R1-23	F01	40.05499	45.19	2
R1-23	F01	40.10468	45.25	2
R1-23	F01	40.15422	45.29	2
R1-23	F01	40.2048	45.37	2
R1-23	F01	40.25419	45.16	2
R1-23	F01	40.30489	45.17	2
R1-23	F01	40.35508	45.47	2
R1-23	F01	40.40549	45.25	2
R1-23	F01	40.45539	45.34	2
R1-23	F01	40.50549	45.61	2
R1-23	F01	40.55589	45.59	2
R1-23	F01	40.60517	45.44	2
R1-23	F01	40.65558	45.7	2
R1-23	F01	40.70593	45.71	2
R1-23	F01	40.75571	45.58	2
R1-23	F01	40.80614	45.79	2
R1-23	F01	40.85598	46.03	2
R1-23	F01	40.90684	45.88	2
R1-23	F01	40.95595	45.92	2
R1-23	F01	41.00579	46.06	2
R1-23	F01	41.05629	45.95	2
R1-23	F01	41.10646	46.03	2
R1-23	F01	41.15556	46.09	2
R1-23	F01	41.20588	46.24	2
R1-23	F01	41.25721	46.23	2
R1-23	F01	41.30611	46.15	2
R1-23	F01	41.35587	46.16	2
R1-23	F01	41.40617	46.16	2
R1-23	F01	41.45743	46.15	2
R1-23	F01	41.50787	46.42	2
R1-23	F01	41.55646	46.56	2
R1-23	F01	41.60661	46.45	2
R1-23	F01	41.65705	46.39	2
R1-23	F01	41.70683	46.48	2
R1-23	F01	41.75779	46.45	2
R1-23	F01	41.80763	46.92	2
R1-23	F01	41.85736	46.63	2
R1-23	F01	41.90786	46.78	2
R1-23	F01	41.95716	46.53	2
R1-23	F01	42.00779	46.66	2
R1-23	F01	42.05758	46.77	2
R1-23	F01	42.10754	46.81	2
R1-23	F01	42.15754	46.74	2
R1-23	F01	42.20872	46.86	2
R1-23	F01	42.25782	46.98	2
R1-23	F01	42.30739	47.13	2
R1-23	F01	42.3581	47.01	2
R1-23	F01	42.4086	47.23	2
R1-23	F01	42.45891	47.29	2
R1-23	F01	42.50954	47.17	2
R1-23	F01	42.5584	47.25	2
R1-23	F01	42.60889	47.29	2
R1-23	F01	42.6578	47.31	2
R1-23	F01	42.70948	47.55	2
R1-23	F01	42.75933	47.37	2
R1-23	F01	42.80865	47.52	2
R1-23	F01	42.85876	47.81	2
R1-23	F01	42.90872	47.44	2
R1-23	F01	42.95963	47.64	2
R1-23	F01	43.00943	47.7	2
R1-23	F01	43.05935	47.75	2
R1-23	F01	43.1093	47.67	2
R1-23	F01	43.15932	47.69	2
R1-23	F01	43.21008	47.66	2
R1-23	F01	43.2599	47.62	2
R1-23	F01	43.31059	48.02	2
R1-23	F01	43.35974	47.9	2
R1-23	F01	43.41047	47.94	2
R1-23	F01	43.46056	47.87	2
R1-23	F01	43.51099	48.06	2
R1-23	F01	43.56005	47.75	2
R1-23	F01	43.61067	48.14	2
R1-23	F01	43.66057	48.08	2
R1-23	F01	43.71011	48.18	2
R1-23	F01	43.76157	48.17	2
R1-23	F01	43.81052	48.38	2
R1-23	F01	43.86137	48.56	2
R1-23	F01	43.91089	48.12	2
R1-23	F01	43.96161	48.3	2
R1-23	F01	44.01115	48.41	2
R1-23	F01	44.06118	48.5	2
R1-23	F01	44.11147	48.62	2
R1-23	F01	44.16066	48.63	2
R1-23	F01	44.21203	48.54	2
R1-23	F01	44.26051	48.65	2
R1-23	F01	44.31218	48.87	2
R1-23	F01	44.36182	48.69	2
R1-23	F01	44.41167	48.78	2
R1-23	F01	44.46177	48.92	2
R1-23	F01	44.5107	48.93	2
R1-23	F01	44.56284	48.75	2
R1-23	F01	44.61292	49.01	2
R1-23	F01	44.66272	48.95	2
R1-23	F01	44.71182	48.92	2
R1-23	F01	44.76308	48.83	2
R1-23	F01	44.81197	49.24	2
R1-23	F01	44.86238	49.01	2
R1-23	F01	44.91223	49.16	2
R1-23	F01	44.96231	49.15	2
R1-23	F01	45.01281	49.22	2
R1-23	F01	45.06355	49.37	2
R1-23	F01	45.11323	49.19	2
R1-23	F01	45.16285	49.34	2
R1-23	F01	45.21312	49.52	2
R1-23	F01	45.26287	49.31	2
R1-23	F01	45.31401	49.54	2
R1-23	F01	45.36428	49.63	2
R1-23	F01	45.41395	49.52	2
R1-23	F01	45.46307	49.69	2
R1-23	F01	45.51379	49.75	2
R1-23	F01	45.56332	49.78	2
R1-23	F01	45.6143	49.78	2
R1-23	F01	45.66474	49.79	2
R1-23	F01	45.7142	49.64	2
R1-23	F01	45.76352	49.88	2
R1-23	F01	45.81391	49.79	2
R1-23	F01	45.86375	50	2
R1-23	F01	45.91443	49.97	2
R1-23	F01	45.96505	50.08	2
R1-23	F01	46.01454	50.12	2
R1-23	F01	46.06449	50.03	2
R1-23	F01	46.11455	50.11	2
R1-23	F01	46.16598	50.15	2
R1-23	F01	46.21426	50.23	2
R1-23	F01	46.26477	50.2	2
R1-23	F01	46.31565	50.33	2
R1-23	F01	46.36515	50.35	2
R1-23	F01	46.41535	50.39	2
R1-23	F01	46.46481	50.5	2
R1-23	F01	46.51548	50.51	2
R1-23	F01	46.56548	50.56	2
R1-23	F01	46.6159	50.5	2
R1-23	F01	46.66582	50.5	2
R1-23	F01	46.7168	50.56	2
R1-23	F01	46.76564	50.71	2
R1-23	F01	46.81485	50.74	2
R1-23	F01	46.8658	50.73	2
R1-23	F01	46.91599	50.73	2
R1-23	F01	46.96632	50.67	2
R1-23	F01	47.01587	50.85	2
R1-23	F01	47.06605	50.85	2
R1-23	F01	47.11595	50.97	2
R1-23	F01	47.16648	50.7	2
R1-23	F01	47.21606	51.04	2
R1-23	F01	47.26636	50.85	2
R1-23	F01	47.31622	51.04	2
R1-23	F01	47.3667	51.28	2
R1-23	F01	47.41709	51.24	2
R1-23	F01	47.46661	51.15	2
R1-23	F01	47.51645	51.16	2
R1-23	F01	47.56734	51.31	2
R1-23	F01	47.61713	51.3	2
R1-23	F01	47.66758	51.24	2
R1-23	F01	47.71774	51.3	2
R1-23	F01	47.76702	51.42	2
R1-23	F01	47.81836	51.52	2
R1-23	F01	47.86753	51.36	2
R1-23	F01	47.91767	51.64	2
R1-23	F01	47.96839	51.73	2
R1-23	F01	48.01778	51.63	2
R1-23	F01	48.06836	51.64	2
R1-23	F01	48.11791	51.73	2
R1-23	F01	48.16884	51.84	2
R1-23	F01	48.2185	51.93	2
R1-23	F01	48.26798	51.78	2
R1-23	F01	48.31874	51.69	2
R1-23	F01	48.36834	51.94	2
R1-23	F01	48.41869	51.88	2
R1-23	F01	48.46894	52.01	2
R1-23	F01	48.51897	52.07	2
R1-23	F01	48.56886	52.19	2
R1-23	F01	48.61872	52.02	2
R1-23	F01	48.66901	52.37	2
R1-23	F01	48.71884	52.04	2
R1-23	F01	48.76898	52.11	2
R1-23	F01	48.81973	52.25	2
R1-23	F01	48.86916	52.26	2
R1-23	F01	48.91964	52.32	2
R1-23	F01	48.96901	52.43	2
R1-23	F01	49.01977	52.37	2
R1-23	F01	49.06986	52.26	2
R1-23	F01	49.11931	52.41	2
R1-23	F01	49.16994	52.53	2
R1-23	F01	49.2215	52.43	2
R1-23	F01	49.2704	52.5	2
R1-23	F01	49.31961	52.59	2
R1-23	F01	49.37	52.71	2
R1-23	F01	49.42015	52.53	2
R1-23	F01	49.47057	52.76	2
R1-23	F01	49.52071	52.77	2
R1-23	F01	49.57048	52.76	2
R1-23	F01	49.62158	52.86	2
R1-23	F01	49.67076	52.86	2
R1-23	F01	49.72023	52.89	2
R1-23	F01	49.77078	52.73	2
[truncated: 21 more rows]
