# Supplementary material for: Natural genetic variation impacts expression levels of coding, non-coding, and antisense transcripts in fission yeast
Source: Mol Syst Biol. 2014 Nov 28;10(11):764. doi: 10.15252/msb.20145123 (PMC4299605; doi:10.15252/msb.20145123)
Supplement: Supplementary file 2 — Supplementary Dataset S1 [file msb0010-0764-sd2.zip › Dataset S1/datasetS1/R1-24_std_raw.txt]

Strain	well	time	measure	interval
R1-24	C04	0.02399	15.23	1
R1-24	C04	0.07444	15.04	1
R1-24	C04	0.12364	15.12	1
R1-24	C04	0.17385	15.26	1
R1-24	C04	0.22517	15.13	1
R1-24	C04	0.27401	15.14	1
R1-24	C04	0.32426	15.19	1
R1-24	C04	0.3736	15.35	1
R1-24	C04	0.42403	15.26	1
R1-24	C04	0.47474	15.45	1
R1-24	C04	0.52474	15.58	1
R1-24	C04	0.57439	15.25	1
R1-24	C04	0.62448	15.3	1
R1-24	C04	0.67416	15.3	1
R1-24	C04	0.72497	15.25	1
R1-24	C04	0.77505	15.22	1
R1-24	C04	0.82476	15.32	1
R1-24	C04	0.87475	15.33	1
R1-24	C04	0.92452	15.48	1
R1-24	C04	0.97513	15.36	1
R1-24	C04	1.02497	15.55	1
R1-24	C04	1.0751	15.35	1
R1-24	C04	1.12505	15.45	1
R1-24	C04	1.17525	15.45	1
R1-24	C04	1.226	15.52	1
R1-24	C04	1.27555	15.42	1
R1-24	C04	1.32538	15.84	1
R1-24	C04	1.37527	15.4	1
R1-24	C04	1.42569	15.38	1
R1-24	C04	1.47549	15.5	1
R1-24	C04	1.52655	15.61	1
R1-24	C04	1.57603	15.36	1
R1-24	C04	1.62615	15.46	1
R1-24	C04	1.676	15.59	1
R1-24	C04	1.72591	15.56	1
R1-24	C04	1.77633	15.72	1
R1-24	C04	1.82648	15.48	1
R1-24	C04	1.87645	15.39	1
R1-24	C04	1.92669	15.58	1
R1-24	C04	1.97656	15.53	1
R1-24	C04	2.02673	15.62	1
R1-24	C04	2.07697	15.52	1
R1-24	C04	2.12737	15.59	1
R1-24	C04	2.17761	15.4	1
R1-24	C04	2.22686	15.53	1
R1-24	C04	2.27751	15.72	1
R1-24	C04	2.32728	15.62	1
R1-24	C04	2.3777	15.49	1
R1-24	C04	2.42723	15.48	1
R1-24	C04	2.47783	15.75	1
R1-24	C04	2.52769	15.61	1
R1-24	C04	2.57823	15.5	1
R1-24	C04	2.62773	15.69	1
R1-24	C04	2.67831	15.55	1
R1-24	C04	2.72833	15.49	1
R1-24	C04	2.77859	15.48	1
R1-24	C04	2.82821	15.59	1
R1-24	C04	2.87832	15.61	1
R1-24	C04	2.92835	15.52	1
R1-24	C04	2.9784	15.72	1
R1-24	C04	3.02911	15.94	1
R1-24	C04	3.07987	15.61	1
R1-24	C04	3.12891	15.66	1
R1-24	C04	3.17911	15.72	1
R1-24	C04	3.22877	15.81	1
R1-24	C04	3.27923	15.58	1
R1-24	C04	3.32954	15.63	1
R1-24	C04	3.37942	15.76	1
R1-24	C04	3.43019	15.5	1
R1-24	C04	3.47906	15.69	1
R1-24	C04	3.52935	15.71	1
R1-24	C04	3.5794	15.85	1
R1-24	C04	3.62978	15.62	1
R1-24	C04	3.67971	15.69	1
R1-24	C04	3.73001	15.82	1
R1-24	C04	3.78008	15.55	1
R1-24	C04	3.82987	15.59	1
R1-24	C04	3.88023	15.82	1
R1-24	C04	3.93039	16	1
R1-24	C04	3.98019	15.75	1
R1-24	C04	4.03043	15.63	1
R1-24	C04	4.08051	15.65	1
R1-24	C04	4.13069	15.72	1
R1-24	C04	4.18059	15.97	1
R1-24	C04	4.23091	15.78	1
R1-24	C04	4.28056	16.07	1
R1-24	C04	4.33088	16.1	1
R1-24	C04	4.38124	15.71	1
R1-24	C04	4.43078	15.74	1
R1-24	C04	4.48088	15.65	1
R1-24	C04	4.5315	15.72	1
R1-24	C04	4.58124	15.69	1
R1-24	C04	4.63149	15.92	1
R1-24	C04	4.68135	15.92	1
R1-24	C04	4.73175	15.66	1
R1-24	C04	4.78171	15.84	1
R1-24	C04	4.83229	15.88	1
R1-24	C04	4.88181	15.88	1
R1-24	C04	4.93171	15.69	1
R1-24	C04	4.98231	15.69	1
R1-24	C04	5.03295	15.87	1
R1-24	C04	5.08179	16.07	1
R1-24	C04	5.1329	15.82	1
R1-24	C04	5.18267	16.2	1
R1-24	C04	5.23211	15.65	1
R1-24	C04	5.28259	15.79	1
R1-24	C04	5.33257	15.79	1
R1-24	C04	5.38311	15.88	1
R1-24	C04	5.43299	16.01	1
R1-24	C04	5.48342	15.61	1
R1-24	C04	5.53347	16.01	1
R1-24	C04	5.58352	15.85	1
R1-24	C04	5.63317	15.76	1
R1-24	C04	5.68375	15.85	1
R1-24	C04	5.73328	15.94	1
R1-24	C04	5.7837	15.92	1
R1-24	C04	5.83373	15.76	1
R1-24	C04	5.88364	16.02	1
R1-24	C04	5.93395	15.84	1
R1-24	C04	5.98437	16.04	1
R1-24	C04	6.03383	15.81	1
R1-24	C04	6.08402	16.05	1
R1-24	C04	6.1342	15.88	1
R1-24	C04	6.18421	15.95	1
R1-24	C04	6.23476	16.1	1
R1-24	C04	6.285	16.1	1
R1-24	C04	6.33457	16.14	1
R1-24	C04	6.38564	16.14	1
R1-24	C04	6.43484	16.1	1
R1-24	C04	6.48485	16.07	1
R1-24	C04	6.53506	15.97	1
R1-24	C04	6.58502	16.23	1
R1-24	C04	6.63492	15.92	1
R1-24	C04	6.68523	16.2	1
R1-24	C04	6.73536	16.13	1
R1-24	C04	6.78548	16.08	1
R1-24	C04	6.83552	16.1	1
R1-24	C04	6.88637	16.17	1
R1-24	C04	6.93556	15.98	1
R1-24	C04	6.98544	16.08	1
R1-24	C04	7.03572	16.13	1
R1-24	C04	7.08568	16.11	1
R1-24	C04	7.13563	15.97	1
R1-24	C04	7.18625	16.21	1
R1-24	C04	7.23593	16.34	1
R1-24	C04	7.28657	16.57	1
R1-24	C04	7.33718	16.14	1
R1-24	C04	7.38651	16.21	1
R1-24	C04	7.4373	16.44	1
R1-24	C04	7.48615	16.33	1
R1-24	C04	7.53649	16.49	1
R1-24	C04	7.58665	16.56	1
R1-24	C04	7.63657	16.46	1
R1-24	C04	7.68694	16.13	1
R1-24	C04	7.73724	16.47	1
R1-24	C04	7.78721	16.27	1
R1-24	C04	7.83727	16.46	1
R1-24	C04	7.88714	16.3	1
R1-24	C04	7.93774	16.28	1
R1-24	C04	7.98777	16.62	1
R1-24	C04	8.03758	16.43	1
R1-24	C04	8.08788	16.41	1
R1-24	C04	8.13784	16.39	1
R1-24	C04	8.1872	16.43	1
R1-24	C04	8.2383	16.5	1
R1-24	C04	8.28805	16.46	1
R1-24	C04	8.33796	16.49	1
R1-24	C04	8.38804	16.52	1
R1-24	C04	8.43826	16.62	1
R1-24	C04	8.48808	16.82	1
R1-24	C04	8.5388	16.72	1
R1-24	C04	8.58899	16.66	1
R1-24	C04	8.63863	16.62	1
R1-24	C04	8.68889	16.59	1
R1-24	C04	8.73909	16.63	1
R1-24	C04	8.78933	16.88	1
R1-24	C04	8.83921	16.7	1
R1-24	C04	8.8893	17.02	1
R1-24	C04	8.93924	17.02	1
R1-24	C04	8.98896	16.63	1
R1-24	C04	9.03969	17.06	1
R1-24	C04	9.08907	17.05	1
R1-24	C04	9.1396	16.6	1
R1-24	C04	9.18958	16.78	1
R1-24	C04	9.23942	16.69	1
R1-24	C04	9.28978	16.76	1
R1-24	C04	9.34011	17.01	1
R1-24	C04	9.3899	16.95	1
R1-24	C04	9.44018	16.96	1
R1-24	C04	9.48984	16.96	1
R1-24	C04	9.5405	16.78	1
R1-24	C04	9.59037	17.05	1
R1-24	C04	9.64048	16.98	1
R1-24	C04	9.69047	17.01	1
R1-24	C04	9.74068	17.45	1
R1-24	C04	9.79042	16.92	1
R1-24	C04	9.84076	17.02	1
R1-24	C04	9.89123	17.15	1
R1-24	C04	9.94098	16.96	1
R1-24	C04	9.99068	17.06	1
R1-24	C04	10.04104	17.25	1
R1-24	C04	10.34574	17.86	1
R1-24	C04	10.38638	17.76	2
R1-24	C04	10.43601	17.9	2
R1-24	C04	10.48612	17.84	2
R1-24	C04	10.5357	18.32	2
R1-24	C04	10.58599	18.25	2
R1-24	C04	10.63664	18.05	2
R1-24	C04	10.68601	18.1	2
R1-24	C04	10.73621	18.2	2
R1-24	C04	10.7859	18.1	2
R1-24	C04	10.83599	18.26	2
R1-24	C04	10.88592	18.31	2
R1-24	C04	10.93633	18.39	2
R1-24	C04	10.98656	18.52	2
R1-24	C04	11.0368	18.77	2
R1-24	C04	11.08676	18.41	2
R1-24	C04	11.13718	18.49	2
R1-24	C04	11.18675	18.74	2
R1-24	C04	11.23689	18.97	2
R1-24	C04	11.28667	18.72	2
R1-24	C04	11.33714	19.17	2
R1-24	C04	11.38722	18.72	2
R1-24	C04	11.43723	18.78	2
R1-24	C04	11.48737	19.22	2
R1-24	C04	11.53733	19.07	2
R1-24	C04	11.58804	19.03	2
R1-24	C04	11.63754	19.32	2
R1-24	C04	11.68768	19.35	2
R1-24	C04	11.73813	19.36	2
R1-24	C04	11.78819	19.49	2
R1-24	C04	11.83797	19.52	2
R1-24	C04	11.88809	19.72	2
R1-24	C04	11.93777	19.87	2
R1-24	C04	11.98858	20.01	2
R1-24	C04	12.0384	19.88	2
R1-24	C04	12.08824	20.33	2
R1-24	C04	12.1382	20.66	2
R1-24	C04	12.18841	20.31	2
R1-24	C04	12.23855	20.21	2
R1-24	C04	12.28893	20.49	2
R1-24	C04	12.33926	20.56	2
R1-24	C04	12.38926	20.83	2
R1-24	C04	12.43899	21.05	2
R1-24	C04	12.48914	21.15	2
R1-24	C04	12.53954	21.34	2
R1-24	C04	12.58915	21.48	2
R1-24	C04	12.63924	21.48	2
R1-24	C04	12.68907	21.32	2
R1-24	C04	12.73999	22.15	2
R1-24	C04	12.78985	21.87	2
R1-24	C04	12.83982	21.93	2
R1-24	C04	12.89001	22.33	2
R1-24	C04	12.94022	22.54	2
R1-24	C04	12.98992	22.46	2
R1-24	C04	13.04	22.52	2
R1-24	C04	13.0906	22.71	2
R1-24	C04	13.14004	22.95	2
R1-24	C04	13.19032	22.85	2
R1-24	C04	13.24032	23.17	2
R1-24	C04	13.29094	23.42	2
R1-24	C04	13.34104	23.6	2
R1-24	C04	13.39075	23.47	2
R1-24	C04	13.44052	23.75	2
R1-24	C04	13.49086	23.82	2
R1-24	C04	13.5414	24.57	2
R1-24	C04	13.59131	24.02	2
R1-24	C04	13.6415	24.14	2
R1-24	C04	13.69252	24.18	2
R1-24	C04	13.74139	24.38	2
R1-24	C04	13.79185	24.62	2
R1-24	C04	13.84125	24.9	2
R1-24	C04	13.89151	24.89	2
R1-24	C04	13.94219	25.06	2
R1-24	C04	13.99189	24.67	2
R1-24	C04	14.04129	25.03	2
R1-24	C04	14.09188	25.13	2
R1-24	C04	14.14221	25.51	2
R1-24	C04	14.19147	25.54	2
R1-24	C04	14.24206	25.61	2
R1-24	C04	14.29222	25.7	2
R1-24	C04	14.34233	25.74	2
R1-24	C04	14.39242	26.54	2
R1-24	C04	14.44246	25.96	2
R1-24	C04	14.49265	26.19	2
R1-24	C04	14.54275	26.29	2
R1-24	C04	14.59256	26.49	2
R1-24	C04	14.64328	26.88	2
R1-24	C04	14.69294	26.59	2
R1-24	C04	14.7432	26.88	2
R1-24	C04	14.79301	27.11	2
R1-24	C04	14.84329	27.14	2
R1-24	C04	14.89325	27.17	2
R1-24	C04	14.94407	27.21	2
R1-24	C04	14.99409	27.5	2
R1-24	C04	15.04361	27.46	2
R1-24	C04	15.09354	27.43	2
R1-24	C04	15.14388	27.56	2
R1-24	C04	15.19404	27.69	2
R1-24	C04	15.24421	27.7	2
R1-24	C04	15.29402	27.82	2
R1-24	C04	15.34349	27.98	2
R1-24	C04	15.39417	28.01	2
R1-24	C04	15.44419	27.79	2
R1-24	C04	15.49418	28.01	2
R1-24	C04	15.54466	28.34	2
R1-24	C04	15.59442	28.12	2
R1-24	C04	15.64494	28.38	2
R1-24	C04	15.69518	28.33	2
R1-24	C04	15.74505	28.38	2
R1-24	C04	15.79488	28.61	2
R1-24	C04	15.84524	28.83	2
R1-24	C04	15.89485	28.87	2
R1-24	C04	15.94558	28.96	2
R1-24	C04	15.99594	29.24	2
R1-24	C04	16.04558	29.32	2
R1-24	C04	16.09583	29.58	2
R1-24	C04	16.14517	29.47	2
R1-24	C04	16.19571	29.7	2
R1-24	C04	16.24547	29.67	2
R1-24	C04	16.2957	30.01	2
R1-24	C04	16.34606	30.23	2
R1-24	C04	16.396	30.22	2
R1-24	C04	16.44576	30.43	2
R1-24	C04	16.49626	30.49	2
R1-24	C04	16.54581	30.53	2
R1-24	C04	16.59625	30.95	2
R1-24	C04	16.64635	31.08	2
R1-24	C04	16.69699	31.14	2
R1-24	C04	16.74684	31.44	2
R1-24	C04	16.79709	31.5	2
R1-24	C04	16.84672	31.88	2
R1-24	C04	16.89696	31.81	2
R1-24	C04	16.9472	32.21	2
R1-24	C04	16.99705	32.43	2
R1-24	C04	17.04753	32.57	2
R1-24	C04	17.09757	32.63	2
R1-24	C04	17.14692	32.92	2
R1-24	C04	17.19734	32.93	2
R1-24	C04	17.24733	33.05	2
R1-24	C04	17.29788	33.38	2
R1-24	C04	17.34809	33.52	2
R1-24	C04	17.3977	33.68	2
R1-24	C04	17.4481	33.87	2
R1-24	C04	17.49755	34	2
R1-24	C04	17.54789	34.12	2
R1-24	C04	17.59812	34.25	2
R1-24	C04	17.64862	34.35	2
R1-24	C04	17.69847	34.52	2
R1-24	C04	17.74845	34.53	2
R1-24	C04	17.7986	34.79	2
R1-24	C04	17.84828	34.85	2
R1-24	C04	17.8992	34.84	2
R1-24	C04	17.94872	34.92	2
R1-24	C04	17.99861	35.15	2
R1-24	C04	18.04855	35.17	2
R1-24	C04	18.09893	35.21	2
R1-24	C04	18.14944	35.23	2
R1-24	C04	18.19923	35.27	2
R1-24	C04	18.2492	35.41	2
R1-24	C04	18.29906	35.39	2
R1-24	C04	18.34944	35.4	2
R1-24	C04	18.39958	35.46	2
R1-24	C04	18.45018	35.4	2
R1-24	C04	18.4998	35.49	2
R1-24	C04	18.55016	35.5	2
R1-24	C04	18.59966	35.63	2
R1-24	C04	18.64998	35.63	2
R1-24	C04	18.7003	35.52	2
R1-24	C04	18.75045	35.56	2
R1-24	C04	18.80008	35.57	2
R1-24	C04	18.85064	35.47	2
R1-24	C04	18.90076	35.53	2
R1-24	C04	18.95064	35.53	2
R1-24	C04	19.00048	35.4	2
R1-24	C04	19.05052	35.43	2
R1-24	C04	19.10074	35.33	2
R1-24	C04	19.15133	35.46	2
R1-24	C04	19.20035	35.27	2
R1-24	C04	19.25096	35.21	2
R1-24	C04	19.30139	35.18	2
R1-24	C04	19.35131	35.07	2
R1-24	C04	19.40123	35.18	2
R1-24	C04	19.45161	35.1	2
R1-24	C04	19.50138	35.01	2
R1-24	C04	19.55126	34.88	2
R1-24	C04	19.60125	34.88	2
R1-24	C04	19.65166	34.85	2
R1-24	C04	19.70178	34.74	2
R1-24	C04	19.75217	34.61	2
R1-24	C04	19.80213	34.66	2
R1-24	C04	19.85193	34.46	2
R1-24	C04	19.9024	34.42	2
R1-24	C04	19.95193	34.43	2
R1-24	C04	20.00206	34.29	2
R1-24	C04	20.05234	34.33	2
R1-24	C04	20.10252	34.26	2
R1-24	C04	20.15259	34.1	2
R1-24	C04	20.20287	34.01	2
R1-24	C04	20.2528	34.04	2
R1-24	C04	20.30298	33.78	2
R1-24	C04	20.35281	33.74	2
R1-24	C04	20.40292	33.67	2
R1-24	C04	20.45275	33.54	2
R1-24	C04	20.50325	33.49	2
R1-24	C04	20.553	33.58	2
R1-24	C04	20.60364	33.34	2
R1-24	C04	20.65329	33.41	2
R1-24	C04	20.70347	33.18	2
R1-24	C04	20.75408	33.25	2
R1-24	C04	20.80441	33.1	2
R1-24	C04	20.85372	33	2
R1-24	C04	20.90398	32.93	2
R1-24	C04	20.95424	33.02	2
R1-24	C04	21.00403	32.9	2
R1-24	C04	21.05483	32.84	2
R1-24	C04	21.10411	32.7	2
R1-24	C04	21.15462	32.53	2
R1-24	C04	21.20444	32.73	2
R1-24	C04	21.25432	32.48	2
R1-24	C04	21.3049	32.37	2
R1-24	C04	21.35449	32.32	2
R1-24	C04	21.40511	32.24	2
R1-24	C04	21.45475	32.18	2
R1-24	C04	21.50503	32.19	2
R1-24	C04	21.55509	32.02	2
R1-24	C04	21.60536	31.79	2
R1-24	C04	21.65567	31.7	2
R1-24	C04	21.70561	31.69	2
R1-24	C04	21.75558	31.59	2
R1-24	C04	21.80546	31.59	2
R1-24	C04	21.85664	31.43	2
R1-24	C04	21.90582	31.42	2
R1-24	C04	21.95595	31.24	2
R1-24	C04	22.00564	31.01	2
R1-24	C04	22.05615	31	2
R1-24	C04	22.10604	30.97	2
R1-24	C04	22.15611	30.84	2
R1-24	C04	22.20658	30.66	2
R1-24	C04	22.25645	30.52	2
R1-24	C04	22.30598	30.51	2
R1-24	C04	22.35642	30.56	2
R1-24	C04	22.40736	30.4	2
R1-24	C04	22.45671	30.35	2
R1-24	C04	22.50707	30.27	2
R1-24	C04	22.55646	30.16	2
R1-24	C04	22.60706	29.97	2
R1-24	C04	22.65762	29.96	2
R1-24	C04	22.70702	29.88	2
R1-24	C04	22.75734	29.7	2
R1-24	C04	22.80746	29.67	2
R1-24	C04	22.85732	29.71	2
R1-24	C04	22.90779	29.73	2
R1-24	C04	22.95786	29.47	2
R1-24	C04	23.0077	29.48	2
R1-24	C04	23.05754	29.37	2
R1-24	C04	23.1081	29.34	2
R1-24	C04	23.1577	29.32	2
R1-24	C04	23.20859	29.45	2
R1-24	C04	23.25873	29.5	2
R1-24	C04	23.30854	29.51	2
R1-24	C04	23.35821	29.48	2
R1-24	C04	23.40862	29.39	2
R1-24	C04	23.45867	29.22	2
R1-24	C04	23.50867	29.34	2
R1-24	C04	23.55875	29.24	2
R1-24	C04	23.60919	29.31	2
R1-24	C04	23.6589	29.21	2
R1-24	C04	23.70917	29.35	2
R1-24	C04	23.75949	29.42	2
R1-24	C04	23.80929	29.31	2
R1-24	C04	23.85937	29.32	2
R1-24	C04	23.90911	29.19	2
R1-24	C04	23.95944	29.24	2
R1-24	C04	24.00921	29.13	2
R1-24	C04	24.05967	29.42	2
R1-24	C04	24.10989	29.34	2
R1-24	C04	24.1601	29.38	2
R1-24	C04	24.21	29.57	2
R1-24	C04	24.2603	29.5	2
R1-24	C04	24.31009	29.73	2
R1-24	C04	24.36012	29.63	2
R1-24	C04	24.41006	29.93	2
R1-24	C04	24.46038	30	2
R1-24	C04	24.51077	29.94	2
R1-24	C04	24.56048	29.81	2
R1-24	C04	24.61039	29.77	2
R1-24	C04	24.66056	29.88	2
R1-24	C04	24.71089	29.97	2
R1-24	C04	24.76045	30.19	2
R1-24	C04	24.81069	30.13	2
R1-24	C04	24.86067	30.07	2
R1-24	C04	24.91087	30.03	2
R1-24	C04	24.96177	30.13	2
R1-24	C04	25.0115	29.77	2
R1-24	C04	25.06133	29.64	2
R1-24	C04	25.1112	29.64	2
R1-24	C04	25.16148	29.73	2
R1-24	C04	25.21116	29.6	2
R1-24	C04	25.26161	29.7	2
R1-24	C04	25.31142	29.9	2
R1-24	C04	25.36177	29.97	2
R1-24	C04	25.41209	29.88	2
R1-24	C04	25.46162	29.87	2
R1-24	C04	25.51216	29.94	2
R1-24	C04	25.56223	29.96	2
R1-24	C04	25.61219	29.9	2
R1-24	C04	25.66245	29.87	2
R1-24	C04	25.71279	30.12	2
R1-24	C04	25.7631	30.16	2
R1-24	C04	25.81333	30.27	2
R1-24	C04	25.86292	30.29	2
R1-24	C04	25.91318	30.1	2
R1-24	C04	25.96314	29.93	2
R1-24	C04	26.01339	30.03	2
R1-24	C04	26.06323	30.2	2
R1-24	C04	26.1132	30.19	2
R1-24	C04	26.16304	30.38	2
R1-24	C04	26.21307	30.2	2
R1-24	C04	26.26317	30.14	2
R1-24	C04	26.3147	30.13	2
R1-24	C04	26.36337	30.46	2
R1-24	C04	26.41336	30.49	2
R1-24	C04	26.46387	30.38	2
R1-24	C04	26.51389	30.49	2
R1-24	C04	26.56386	30.45	2
R1-24	C04	26.61397	30.33	2
R1-24	C04	26.66443	30.3	2
R1-24	C04	26.71454	30.14	2
R1-24	C04	26.76479	30.38	2
R1-24	C04	26.81475	30.36	2
R1-24	C04	26.86463	30.09	2
R1-24	C04	26.91453	30.17	2
R1-24	C04	26.96505	30.45	2
R1-24	C04	27.01536	30.42	2
R1-24	C04	27.06542	30.49	2
R1-24	C04	27.11469	30.51	2
R1-24	C04	27.16522	30.23	2
R1-24	C04	27.21513	30.43	2
R1-24	C04	27.26531	30.39	2
R1-24	C04	27.31503	30.22	2
R1-24	C04	27.36494	30.4	2
R1-24	C04	27.41527	30.45	2
R1-24	C04	27.46562	30.38	2
R1-24	C04	27.51539	30.52	2
R1-24	C04	27.56554	30.56	2
R1-24	C04	27.61542	30.49	2
R1-24	C04	27.66599	30.22	2
R1-24	C04	27.71585	30.1	2
R1-24	C04	27.76628	30.04	2
R1-24	C04	27.81624	30.06	2
R1-24	C04	27.86595	29.86	2
R1-24	C04	27.91661	30.04	2
R1-24	C04	27.96623	30.03	2
R1-24	C04	28.01621	30.2	2
R1-24	C04	28.06692	29.96	2
R1-24	C04	28.11702	29.8	2
R1-24	C04	28.1667	29.7	2
R1-24	C04	28.21678	29.7	2
R1-24	C04	28.26744	29.74	2
R1-24	C04	28.31694	29.7	2
R1-24	C04	28.36738	29.8	2
R1-24	C04	28.41708	29.73	2
R1-24	C04	28.46742	29.88	2
R1-24	C04	28.5182	29.9	2
R1-24	C04	28.56824	29.86	2
R1-24	C04	28.61726	29.81	2
R1-24	C04	28.6678	30.04	2
R1-24	C04	28.71782	30.16	2
R1-24	C04	28.76816	30.1	2
R1-24	C04	28.81824	30.03	2
R1-24	C04	28.86765	30.36	2
R1-24	C04	28.91838	30.46	2
R1-24	C04	28.96816	30.35	2
R1-24	C04	29.01879	30.68	2
R1-24	C04	29.06839	30.13	2
R1-24	C04	29.11821	30.07	2
R1-24	C04	29.16851	30.59	2
R1-24	C04	29.21892	30.39	2
R1-24	C04	29.26904	30.81	2
R1-24	C04	29.3189	30.46	2
R1-24	C04	29.36967	30.62	2
R1-24	C04	29.41875	30.4	2
R1-24	C04	29.46914	29.99	2
R1-24	C04	29.51936	30.65	2
R1-24	C04	29.56913	30.2	2
R1-24	C04	29.61934	30.49	2
R1-24	C04	29.66953	30.23	2
R1-24	C04	29.71921	30.38	2
R1-24	C04	29.7697	30.35	2
R1-24	C04	29.81989	30.33	2
R1-24	C04	29.86937	30.07	2
R1-24	C04	29.92066	30.49	2
R1-24	C04	29.96959	30.55	2
R1-24	C04	30.02014	30.39	2
R1-24	C04	30.07058	30.48	2
R1-24	C04	30.12001	30.49	2
R1-24	C04	30.17053	30.52	2
R1-24	C04	30.22038	30.55	2
R1-24	C04	30.27043	30.32	2
R1-24	C04	30.32074	30.46	2
R1-24	C04	30.37098	30.68	2
R1-24	C04	30.42146	30.52	2
R1-24	C04	30.47044	30.4	2
R1-24	C04	30.52051	30.19	2
R1-24	C04	30.57112	30.53	2
R1-24	C04	30.6206	30.33	2
R1-24	C04	30.67134	30.62	2
R1-24	C04	30.72223	30.66	2
R1-24	C04	30.77163	30.3	2
R1-24	C04	30.82191	29.99	2
R1-24	C04	30.87123	30.43	2
R1-24	C04	30.92213	30.14	2
R1-24	C04	30.97195	30.12	2
R1-24	C04	31.02175	30.06	2
R1-24	C04	31.07173	30.06	2
R1-24	C04	31.12195	29.97	2
R1-24	C04	31.17224	30.35	2
R1-24	C04	31.22233	30.49	2
R1-24	C04	31.27228	30.2	2
R1-24	C04	31.32228	30.46	2
R1-24	C04	31.373	30.48	2
R1-24	C04	31.42216	30.51	2
R1-24	C04	31.47292	30.59	2
R1-24	C04	31.52255	30.64	2
R1-24	C04	31.57325	30.97	2
R1-24	C04	31.62367	31.4	2
R1-24	C04	31.67293	30.98	2
R1-24	C04	31.72286	31.11	2
R1-24	C04	31.77317	31.01	2
R1-24	C04	31.82373	31.21	2
R1-24	C04	31.87314	31.37	2
R1-24	C04	31.92308	31.33	2
R1-24	C04	31.97354	31.39	2
R1-24	C04	32.02367	31.44	2
R1-24	C04	32.07367	31.63	2
R1-24	C04	32.1235	31.7	2
R1-24	C04	32.17351	31.7	2
R1-24	C04	32.22371	31.83	2
R1-24	C04	32.27347	31.88	2
R1-24	C04	32.32379	31.56	2
R1-24	C04	32.37431	32.11	2
R1-24	C04	32.42467	31.94	2
R1-24	C04	32.4743	31.73	2
R1-24	C04	32.52438	31.53	2
R1-24	C04	32.57461	31.76	2
R1-24	C04	32.62458	31.82	2
R1-24	C04	32.67521	31.57	2
R1-24	C04	32.72498	31.52	2
R1-24	C04	32.77492	31.73	2
R1-24	C04	32.82495	31.88	2
R1-24	C04	32.87526	31.86	2
R1-24	C04	32.92577	32.21	2
R1-24	C04	32.9753	31.79	2
R1-24	C04	33.02533	32.08	2
R1-24	C04	33.07555	31.86	2
R1-24	C04	33.12531	31.72	2
R1-24	C04	33.17559	31.75	2
R1-24	C04	33.22554	31.62	2
R1-24	C04	33.27565	31.72	2
R1-24	C04	33.326	31.88	2
R1-24	C04	33.37598	32.08	2
R1-24	C04	33.42644	32.14	2
R1-24	C04	33.47609	31.73	2
R1-24	C04	33.52605	32.45	2
R1-24	C04	33.57623	32.4	2
R1-24	C04	33.62654	32.05	2
R1-24	C04	33.67647	32.19	2
R1-24	C04	33.72675	31.98	2
R1-24	C04	33.77729	31.76	2
R1-24	C04	33.82675	31.81	2
R1-24	C04	33.87695	31.76	2
R1-24	C04	33.92662	31.85	2
R1-24	C04	33.97732	31.88	2
R1-24	C04	34.02718	31.81	2
R1-24	C04	34.07753	32.22	2
R1-24	C04	34.12722	32.37	2
R1-24	C04	34.17735	32.77	2
R1-24	C04	34.22765	32.89	2
R1-24	C04	34.27807	32.73	2
R1-24	C04	34.32763	33.03	2
R1-24	C04	34.37803	32.64	2
R1-24	C04	34.42809	32.22	2
R1-24	C04	34.47826	31.99	2
R1-24	C04	34.5285	31.69	2
R1-24	C04	34.57805	31.95	2
R1-24	C04	34.62865	31.98	2
R1-24	C04	34.67828	32.14	2
R1-24	C04	34.72838	32.66	2
R1-24	C04	34.77886	32.86	2
R1-24	C04	34.82856	32.66	2
R1-24	C04	34.87831	32.25	2
R1-24	C04	34.92968	32.5	2
R1-24	C04	34.97906	32.61	2
R1-24	C04	35.02834	32.76	2
R1-24	C04	35.07935	32.57	2
R1-24	C04	35.1292	32.67	2
R1-24	C04	35.17976	32.82	2
R1-24	C04	35.22919	33.12	2
R1-24	C04	35.27955	33.18	2
R1-24	C04	35.32936	33.26	2
R1-24	C04	35.3797	33.51	2
R1-24	C04	35.4296	33.51	2
R1-24	C04	35.47979	33.6	2
R1-24	C04	35.52969	33.74	2
R1-24	C04	35.57975	33.93	2
R1-24	C04	35.62986	33.77	2
R1-24	C04	35.6801	33.7	2
R1-24	C04	35.73036	33.58	2
R1-24	C04	35.77995	33.84	2
R1-24	C04	35.83035	34.17	2
R1-24	C04	35.88044	33.93	2
R1-24	C04	35.93109	34.06	2
R1-24	C04	35.98028	34.04	2
R1-24	C04	36.03114	34.26	2
R1-24	C04	36.08124	34.17	2
R1-24	C04	36.13094	34.22	2
R1-24	C04	36.18074	34.52	2
R1-24	C04	36.23045	34.69	2
R1-24	C04	36.28098	34.69	2
R1-24	C04	36.33113	34.66	2
R1-24	C04	36.38134	34.76	2
R1-24	C04	36.43118	34.88	2
R1-24	C04	36.48126	34.71	2
R1-24	C04	36.53152	35.23	2
R1-24	C04	36.58163	35.15	2
R1-24	C04	36.63174	35.05	2
R1-24	C04	36.68198	35.11	2
R1-24	C04	36.73143	35.3	2
R1-24	C04	36.78217	35.62	2
R1-24	C04	36.83238	35.75	2
R1-24	C04	36.88199	35.82	2
R1-24	C04	36.93241	35.49	2
R1-24	C04	36.98276	35.75	2
R1-24	C04	37.032	36.18	2
R1-24	C04	37.08213	35.85	2
R1-24	C04	37.13203	35.88	2
R1-24	C04	37.18208	36.01	2
R1-24	C04	37.23261	35.75	2
R1-24	C04	37.28249	35.59	2
R1-24	C04	37.33277	35.21	2
R1-24	C04	37.38297	35.02	2
R1-24	C04	37.43325	35.02	2
R1-24	C04	37.48296	34.88	2
R1-24	C04	37.53315	35.28	2
R1-24	C04	37.58356	34.87	2
R1-24	C04	37.63328	34.98	2
R1-24	C04	37.68334	35	2
R1-24	C04	37.73351	35.05	2
R1-24	C04	37.78379	35.1	2
R1-24	C04	37.83334	35.05	2
R1-24	C04	37.88369	35.08	2
R1-24	C04	37.93346	35.18	2
R1-24	C04	37.98352	35.27	2
R1-24	C04	38.03371	35.2	2
R1-24	C04	38.08344	35.56	2
R1-24	C04	38.13404	35.41	2
R1-24	C04	38.18399	35.67	2
R1-24	C04	38.23451	35.75	2
R1-24	C04	38.28481	35.54	2
R1-24	C04	38.33484	35.72	2
R1-24	C04	38.38443	35.78	2
R1-24	C04	38.43396	35.79	2
R1-24	C04	38.48473	35.93	2
R1-24	C04	38.53494	35.75	2
R1-24	C04	38.58463	35.66	2
R1-24	C04	38.63442	35.93	2
R1-24	C04	38.68503	36.11	2
R1-24	C04	38.73535	36.12	2
R1-24	C04	38.78564	35.8	2
R1-24	C04	38.83527	35.92	2
R1-24	C04	38.88534	36.02	2
R1-24	C04	38.93567	36.37	2
R1-24	C04	38.98562	36.3	2
R1-24	C04	39.03561	36.35	2
R1-24	C04	39.08583	36.01	2
R1-24	C04	39.1363	36.32	2
R1-24	C04	39.18576	36.34	2
R1-24	C04	39.23697	36.56	2
R1-24	C04	39.28591	36.58	2
R1-24	C04	39.33635	36.69	2
R1-24	C04	39.38589	36.67	2
R1-24	C04	39.43651	36.89	2
R1-24	C04	39.48608	36.71	2
R1-24	C04	39.53667	36.74	2
R1-24	C04	39.58622	36.99	2
R1-24	C04	39.63678	37	2
R1-24	C04	39.68682	36.97	2
R1-24	C04	39.73642	36.89	2
R1-24	C04	39.78697	37.1	2
R1-24	C04	39.83703	37.12	2
R1-24	C04	39.88702	37.28	2
R1-24	C04	39.93751	38.24	2
R1-24	C04	39.98761	38.43	2
R1-24	C04	40.0377	38.32	2
R1-24	C04	40.08751	38.16	2
R1-24	C04	40.13775	38.06	2
R1-24	C04	40.18733	38.1	2
R1-24	C04	40.23757	38.42	2
R1-24	C04	40.28798	38.3	2
R1-24	C04	40.338	38.52	2
R1-24	C04	40.38804	38.94	2
R1-24	C04	40.43774	38.95	2
R1-24	C04	40.48861	38.92	2
R1-24	C04	40.53848	40.5	2
R1-24	C04	40.5882	40.9	2
R1-24	C04	40.63844	40.84	2
R1-24	C04	40.68839	40.83	2
R1-24	C04	40.73857	41.44	2
R1-24	C04	40.78886	41.42	2
R1-24	C04	40.83891	41.51	2
R1-24	C04	40.88929	41.44	2
R1-24	C04	40.9391	41.19	2
R1-24	C04	40.98883	41.48	2
R1-24	C04	41.03932	41.67	2
R1-24	C04	41.08936	41.54	2
R1-24	C04	41.13894	42	2
R1-24	C04	41.18914	42	2
R1-24	C04	41.23969	41.88	2
R1-24	C04	41.28928	41.54	2
R1-24	C04	41.33942	41.15	2
R1-24	C04	41.38972	41.51	2
R1-24	C04	41.44017	41.54	2
R1-24	C04	41.49072	41.69	2
R1-24	C04	41.53987	41.95	2
R1-24	C04	41.58997	41.81	2
R1-24	C04	41.64015	41.59	2
R1-24	C04	41.6901	41.65	2
R1-24	C04	41.74044	41.95	2
R1-24	C04	41.79045	41.91	2
R1-24	C04	41.84005	41.68	2
R1-24	C04	41.8909	41.71	2
R1-24	C04	41.94025	41.61	2
R1-24	C04	41.99063	41.85	2
R1-24	C04	42.04067	42.43	2
R1-24	C04	42.09068	42.79	2
R1-24	C04	42.14073	42.84	2
R1-24	C04	42.19117	43.17	2
R1-24	C04	42.2409	42.84	2
R1-24	C04	42.29082	43.02	2
R1-24	C04	42.341	42.98	2
R1-24	C04	42.39139	43.37	2
R1-24	C04	42.44158	43.47	2
R1-24	C04	42.49203	43.46	2
R1-24	C04	42.54156	43.51	2
R1-24	C04	42.5916	43.38	2
R1-24	C04	42.64096	43.53	2
R1-24	C04	42.692	43.36	2
R1-24	C04	42.74212	43.57	2
R1-24	C04	42.79182	43.75	2
R1-24	C04	42.84202	43.73	2
R1-24	C04	42.89198	43.64	2
R1-24	C04	42.94232	43.64	2
R1-24	C04	42.99194	44.08	2
R1-24	C04	43.04245	44.19	2
R1-24	C04	43.09206	44.41	2
R1-24	C04	43.14233	44.18	2
R1-24	C04	43.19284	44.54	2
R1-24	C04	43.24305	44.55	2
R1-24	C04	43.29306	44.78	2
R1-24	C04	43.34266	44.32	2
R1-24	C04	43.39336	44.47	2
R1-24	C04	43.44303	44.73	2
R1-24	C04	43.49347	44.45	2
R1-24	C04	43.54292	44.45	2
R1-24	C04	43.59346	44.63	2
R1-24	C04	43.64361	44.42	2
R1-24	C04	43.69351	44.39	2
R1-24	C04	43.74411	44.47	2
R1-24	C04	43.79382	44.54	2
R1-24	C04	43.84414	44.74	2
R1-24	C04	43.89375	44.73	2
R1-24	C04	43.94448	44.83	2
R1-24	C04	43.99368	45.04	2
R1-24	C04	44.04428	45.13	2
R1-24	C04	44.09436	45.36	2
R1-24	C04	44.1438	45.64	2
R1-24	C04	44.19478	44.39	2
R1-24	C04	44.24391	44.41	2
R1-24	C04	44.29493	44.35	2
R1-24	C04	44.34476	44.44	2
R1-24	C04	44.39451	44.39	2
R1-24	C04	44.44506	44.65	2
R1-24	C04	44.49426	44.57	2
R1-24	C04	44.54517	44.67	2
R1-24	C04	44.59597	44.89	2
R1-24	C04	44.64548	44.91	2
R1-24	C04	44.69484	45.15	2
R1-24	C04	44.74547	45.13	2
R1-24	C04	44.79476	44.97	2
R1-24	C04	44.84559	45.13	2
R1-24	C04	44.89502	45.1	2
R1-24	C04	44.94555	44.99	2
R1-24	C04	44.99585	45.15	2
R1-24	C04	45.04605	45.2	2
R1-24	C04	45.09602	45.2	2
R1-24	C04	45.14534	45.16	2
R1-24	C04	45.19603	45.64	2
R1-24	C04	45.24593	45.88	2
R1-24	C04	45.29641	45.87	2
R1-24	C04	45.34656	45.87	2
R1-24	C04	45.3965	45.91	2
R1-24	C04	45.44642	45.97	2
R1-24	C04	45.4966	46.06	2
R1-24	C04	45.54656	45.85	2
R1-24	C04	45.59699	45.95	2
R1-24	C04	45.64771	46.2	2
R1-24	C04	45.69705	46	2
R1-24	C04	45.74631	46.27	2
R1-24	C04	45.79677	46.43	2
R1-24	C04	45.84693	46.6	2
R1-24	C04	45.89737	46.66	2
R1-24	C04	45.94775	46.7	2
R1-24	C04	45.99768	47.63	2
R1-24	C04	46.04752	47.56	2
R1-24	C04	46.09753	47.82	2
R1-24	C04	46.14799	47.82	2
R1-24	C04	46.19751	48.11	2
R1-24	C04	46.24738	47.99	2
R1-24	C04	46.29871	48.41	2
R1-24	C04	46.34787	48.35	2
R1-24	C04	46.39795	48.52	2
R1-24	C04	46.44793	48.47	2
R1-24	C04	46.49841	48.55	2
R1-24	C04	46.54828	48.57	2
R1-24	C04	46.59869	48.64	2
R1-24	C04	46.64866	48.74	2
R1-24	C04	46.69936	48.51	2
R1-24	C04	46.74842	48.64	2
R1-24	C04	46.79809	48.65	2
R1-24	C04	46.84874	48.81	2
R1-24	C04	46.89884	48.83	2
R1-24	C04	46.94957	48.96	2
R1-24	C04	46.99904	49.36	2
R1-24	C04	47.0491	49.09	2
R1-24	C04	47.09876	49.33	2
R1-24	C04	47.14905	49.06	2
R1-24	C04	47.19912	49.23	2
R1-24	C04	47.24908	49.14	2
R1-24	C04	47.29919	49.29	2
R1-24	C04	47.34979	49.33	2
R1-24	C04	47.4	49.39	2
R1-24	C04	47.44976	49.55	2
R1-24	C04	47.49968	49.48	2
R1-24	C04	47.54966	49.58	2
R1-24	C04	47.59985	49.56	2
R1-24	C04	47.64995	49.52	2
R1-24	C04	47.70027	49.58	2
R1-24	C04	47.74983	49.87	2
R1-24	C04	47.8006	49.88	2
R1-24	C04	47.85052	50.01	2
R1-24	C04	47.90057	50.2	2
R1-24	C04	47.95088	50.1	2
R1-24	C04	48.00034	50.34	2
R1-24	C04	48.05095	50.24	2
R1-24	C04	48.101	50.27	2
R1-24	C04	48.15097	50.29	2
R1-24	C04	48.20107	50.36	2
R1-24	C04	48.25083	52.18	2
R1-24	C04	48.30135	52.45	2
R1-24	C04	48.35118	52.58	2
R1-24	C04	48.40137	52.64	2
R1-24	C04	48.45166	52.78	2
R1-24	C04	48.50182	52.88	2
R1-24	C04	48.55179	52.6	2
R1-24	C04	48.60154	52.88	2
R1-24	C04	48.6522	56.19	2
R1-24	C04	48.70174	56.44	2
R1-24	C04	48.75195	56.8	2
R1-24	C04	48.80206	56.9	2
R1-24	C04	48.85223	56.91	2
R1-24	C04	48.90243	57.11	2
R1-24	C04	48.95222	57.39	2
R1-24	C04	49.00242	57.48	2
R1-24	C04	49.05263	57.43	2
R1-24	C04	49.10224	57.5	2
R1-24	C04	49.15245	57.53	2
R1-24	C04	49.20317	57.36	2
R1-24	C04	49.25332	57.35	2
R1-24	C04	49.30259	57.48	2
R1-24	C04	49.35287	57.49	2
R1-24	C04	49.40313	57.52	2
R1-24	C04	49.45307	57.5	2
R1-24	C04	49.50318	57.5	2
R1-24	C04	49.55338	57.37	2
R1-24	C04	49.60439	57.52	2
R1-24	C04	49.65328	57.52	2
R1-24	C04	49.70343	57.46	2
R1-24	C04	49.75381	57.37	2
R1-24	C04	49.80372	57.33	2
R1-24	C04	49.85349	57.42	2
R1-24	C04	49.90417	57.39	2
R1-24	C04	49.95392	57.49	2
R1-24	C04	50.00394	57.4	2
R1-24	C04	50.05421	57.22	2
R1-24	C04	50.10408	57.4	2
R1-24	C04	50.15439	57.39	2
R1-24	C04	50.20433	57.59	2
R1-24	C04	50.25432	57.71	2
R1-24	C04	50.30449	57.66	2
R1-24	C04	50.3544	57.71	2
R1-24	C04	50.40469	57.82	2
R1-24	C04	50.45523	57.74	2
R1-24	C04	50.5053	57.82	2
R1-24	C04	50.55484	57.75	2
R1-24	C04	50.60534	57.75	2
R1-24	C04	50.65498	57.76	2
R1-24	C04	50.70456	57.71	2
R1-24	C04	50.75556	57.55	2
R1-24	C04	50.80479	57.66	2
R1-24	F04	0.03927	15.13	1
R1-24	F04	0.08948	15.06	1
R1-24	F04	0.13897	15.08	1
R1-24	F04	0.18876	15.15	1
R1-24	F04	0.24007	15.12	1
R1-24	F04	0.28906	15.11	1
R1-24	F04	0.33973	15.06	1
R1-24	F04	0.38887	15.25	1
R1-24	F04	0.4392	15.11	1
R1-24	F04	0.49003	15.18	1
R1-24	F04	0.54028	15.15	1
R1-24	F04	0.58929	15.15	1
R1-24	F04	0.63924	15.25	1
R1-24	F04	0.68999	15.18	1
R1-24	F04	0.7402	15.12	1
R1-24	F04	0.79058	15.34	1
R1-24	F04	0.83977	15.28	1
R1-24	F04	0.89038	15.18	1
R1-24	F04	0.93958	15.36	1
R1-24	F04	0.98996	15.31	1
R1-24	F04	1.04014	15.31	1
R1-24	F04	1.09036	15.43	1
R1-24	F04	1.14029	15.31	1
R1-24	F04	1.19045	15.46	1
R1-24	F04	1.24104	15.4	1
R1-24	F04	1.29056	15.33	1
R1-24	F04	1.34038	15.37	1
R1-24	F04	1.39023	15.37	1
R1-24	F04	1.44093	15.25	1
R1-24	F04	1.49092	15.36	1
R1-24	F04	1.5413	15.44	1
R1-24	F04	1.59134	15.36	1
R1-24	F04	1.64117	15.38	1
R1-24	F04	1.69108	15.21	1
R1-24	F04	1.74087	15.28	1
R1-24	F04	1.79126	15.5	1
R1-24	F04	1.84115	15.33	1
R1-24	F04	1.89137	15.4	1
R1-24	F04	1.9417	15.38	1
R1-24	F04	1.99179	15.37	1
R1-24	F04	2.04185	15.38	1
R1-24	F04	2.09173	15.41	1
R1-24	F04	2.14253	15.38	1
R1-24	F04	2.19258	15.27	1
R1-24	F04	2.24189	15.36	1
R1-24	F04	2.29295	15.4	1
R1-24	F04	2.34223	15.41	1
R1-24	F04	2.39239	15.5	1
R1-24	F04	2.44226	15.43	1
R1-24	F04	2.49321	15.5	1
R1-24	F04	2.54275	15.3	1
R1-24	F04	2.59342	15.43	1
R1-24	F04	2.64292	15.58	1
R1-24	F04	2.69338	15.5	1
R1-24	F04	2.74335	15.55	1
R1-24	F04	2.79372	15.61	1
R1-24	F04	2.84353	15.43	1
R1-24	F04	2.89373	15.5	1
R1-24	F04	2.94358	15.55	1
R1-24	F04	2.99332	15.53	1
R1-24	F04	3.04443	15.43	1
R1-24	F04	3.09474	15.36	1
R1-24	F04	3.14421	15.46	1
R1-24	F04	3.1942	15.5	1
R1-24	F04	3.24377	15.38	1
R1-24	F04	3.29421	15.47	1
R1-24	F04	3.34497	15.5	1
R1-24	F04	3.39433	15.36	1
R1-24	F04	3.44517	15.41	1
R1-24	F04	3.4938	15.5	1
R1-24	F04	3.54433	15.63	1
R1-24	F04	3.59463	15.5	1
R1-24	F04	3.64486	15.44	1
R1-24	F04	3.69483	15.36	1
R1-24	F04	3.74531	15.46	1
R1-24	F04	3.79515	15.49	1
R1-24	F04	3.84489	15.5	1
R1-24	F04	3.89553	15.34	1
R1-24	F04	3.94558	15.63	1
R1-24	F04	3.99519	15.38	1
R1-24	F04	4.04565	15.63	1
R1-24	F04	4.09559	15.69	1
R1-24	F04	4.14564	15.63	1
R1-24	F04	4.19552	15.61	1
R1-24	F04	4.24605	15.47	1
R1-24	F04	4.29533	15.3	1
R1-24	F04	4.34566	15.46	1
R1-24	F04	4.39618	15.47	1
R1-24	F04	4.44611	15.94	1
R1-24	F04	4.49565	15.41	1
R1-24	F04	4.54664	15.74	1
R1-24	F04	4.59616	15.59	1
R1-24	F04	4.6469	15.5	1
R1-24	F04	4.69653	15.41	1
R1-24	F04	4.74645	15.44	1
R1-24	F04	4.79651	15.41	1
R1-24	F04	4.84702	15.38	1
R1-24	F04	4.89681	15.37	1
R1-24	F04	4.94664	15.41	1
R1-24	F04	4.99782	15.4	1
R1-24	F04	5.04813	15.56	1
R1-24	F04	5.09658	15.5	1
R1-24	F04	5.14791	15.5	1
R1-24	F04	5.19765	15.3	1
R1-24	F04	5.24728	15.78	1
R1-24	F04	5.2974	15.41	1
R1-24	F04	5.34782	15.52	1
R1-24	F04	5.39838	15.58	1
R1-24	F04	5.44769	15.43	1
R1-24	F04	5.49845	15.49	1
R1-24	F04	5.54842	15.68	1
R1-24	F04	5.59855	15.59	1
R1-24	F04	5.64823	15.46	1
R1-24	F04	5.69866	15.5	1
R1-24	F04	5.74848	15.59	1
R1-24	F04	5.79849	15.41	1
R1-24	F04	5.84984	15.5	1
R1-24	F04	5.8987	15.65	1
R1-24	F04	5.94908	15.41	1
R1-24	F04	5.99937	15.66	1
R1-24	F04	6.04856	15.87	1
R1-24	F04	6.0994	15.59	1
R1-24	F04	6.14938	15.74	1
R1-24	F04	6.19905	15.47	1
R1-24	F04	6.24972	15.53	1
R1-24	F04	6.30018	15.5	1
R1-24	F04	6.34936	15.56	1
R1-24	F04	6.40087	15.63	1
R1-24	F04	6.44986	15.75	1
R1-24	F04	6.49991	15.77	1
R1-24	F04	6.55007	15.69	1
R1-24	F04	6.59991	16.02	1
R1-24	F04	6.64983	15.9	1
R1-24	F04	6.70017	15.81	1
R1-24	F04	6.75045	15.65	1
R1-24	F04	6.80067	15.69	1
R1-24	F04	6.85115	15.61	1
R1-24	F04	6.9015	15.81	1
R1-24	F04	6.95118	15.55	1
R1-24	F04	7.00021	15.71	1
R1-24	F04	7.05079	15.59	1
R1-24	F04	7.10087	15.74	1
R1-24	F04	7.15042	15.63	1
R1-24	F04	7.20139	15.65	1
R1-24	F04	7.25091	15.63	1
R1-24	F04	7.30175	15.9	1
R1-24	F04	7.35246	15.84	1
R1-24	F04	7.40163	16.14	1
R1-24	F04	7.45261	15.69	1
R1-24	F04	7.50091	15.8	1
R1-24	F04	7.55146	15.84	1
R1-24	F04	7.60198	15.91	1
R1-24	F04	7.65191	15.94	1
R1-24	F04	7.70175	15.91	1
R1-24	F04	7.75238	16.03	1
R1-24	F04	7.80237	15.83	1
R1-24	F04	7.85265	15.97	1
R1-24	F04	7.90207	15.86	1
R1-24	F04	7.95292	16.11	1
R1-24	F04	8.00306	16	1
R1-24	F04	8.05231	15.9	1
R1-24	F04	8.10308	16.08	1
R1-24	F04	8.15312	15.8	1
R1-24	F04	8.20217	15.94	1
R1-24	F04	8.25324	16.02	1
R1-24	F04	8.30332	16	1
R1-24	F04	8.35314	16.16	1
R1-24	F04	8.40297	16.05	1
R1-24	F04	8.45334	15.93	1
R1-24	F04	8.50285	16.02	1
R1-24	F04	8.5537	16.08	1
R1-24	F04	8.60392	15.94	1
R1-24	F04	8.65392	15.9	1
R1-24	F04	8.70434	15.93	1
R1-24	F04	8.7541	16.08	1
R1-24	F04	8.80434	16.03	1
R1-24	F04	8.8543	15.88	1
R1-24	F04	8.9044	16.11	1
R1-24	F04	8.95426	16.19	1
R1-24	F04	9.00419	16.18	1
R1-24	F04	9.05473	16.22	1
R1-24	F04	9.1044	15.86	1
R1-24	F04	9.15451	16.02	1
R1-24	F04	9.20492	16.37	1
R1-24	F04	9.25413	16.11	1
R1-24	F04	9.30505	16.34	1
R1-24	F04	9.35525	16.06	1
R1-24	F04	9.40484	16.39	1
R1-24	F04	9.45525	16.16	1
R1-24	F04	9.50526	16.11	1
R1-24	F04	9.55526	16.25	1
R1-24	F04	9.60523	16.31	1
R1-24	F04	9.65554	16.34	1
R1-24	F04	9.70599	16.19	1
R1-24	F04	9.75592	16.39	1
R1-24	F04	9.8059	16.25	1
R1-24	F04	9.85623	16.24	1
R1-24	F04	9.90597	16.14	1
R1-24	F04	9.95619	16.33	1
R1-24	F04	10.00593	16.47	1
R1-24	F04	10.05627	16.19	1
R1-24	F04	10.36198	16.93	1
R1-24	F04	10.40189	17.08	2
R1-24	F04	10.45218	17.28	2
R1-24	F04	10.50152	17.37	2
R1-24	F04	10.55166	17.58	2
R1-24	F04	10.60154	17.46	2
R1-24	F04	10.65245	17.3	2
R1-24	F04	10.7013	17.33	2
R1-24	F04	10.75175	17.52	2
R1-24	F04	10.80116	17.67	2
R1-24	F04	10.85106	17.69	2
R1-24	F04	10.90093	17.43	2
R1-24	F04	10.95136	17.52	2
R1-24	F04	11.00183	17.56	2
R1-24	F04	11.05203	17.56	2
R1-24	F04	11.10201	17.77	2
R1-24	F04	11.15241	17.92	2
R1-24	F04	11.20193	17.77	2
R1-24	F04	11.25268	17.72	2
R1-24	F04	11.30245	17.93	2
R1-24	F04	11.35213	18.06	2
R1-24	F04	11.40226	17.87	2
R1-24	F04	11.45221	17.96	2
R1-24	F04	11.50252	18	2
R1-24	F04	11.55238	17.99	2
R1-24	F04	11.60332	18.3	2
R1-24	F04	11.65245	18.3	2
R1-24	F04	11.70297	18.24	2
R1-24	F04	11.75367	18.3	2
R1-24	F04	11.80369	18.27	2
R1-24	F04	11.85422	18.71	2
R1-24	F04	11.90352	19.03	2
R1-24	F04	11.95276	18.72	2
R1-24	F04	12.00374	18.67	2
R1-24	F04	12.05344	18.74	2
R1-24	F04	12.10317	19	2
R1-24	F04	12.15329	18.95	2
R1-24	F04	12.20347	18.97	2
R1-24	F04	12.25382	19.05	2
R1-24	F04	12.30418	19.18	2
R1-24	F04	12.35416	19.21	2
R1-24	F04	12.40419	19.67	2
R1-24	F04	12.45416	19.45	2
R1-24	F04	12.50436	19.67	2
R1-24	F04	12.55474	19.64	2
R1-24	F04	12.60489	19.9	2
R1-24	F04	12.65446	19.65	2
R1-24	F04	12.70401	19.93	2
R1-24	F04	12.75526	20.14	2
R1-24	F04	12.80535	20.3	2
R1-24	F04	12.85517	20.33	2
R1-24	F04	12.90516	20.18	2
R1-24	F04	12.95492	20.49	2
R1-24	F04	13.00474	20.59	2
R1-24	F04	13.05554	20.78	2
R1-24	F04	13.10563	21.14	2
R1-24	F04	13.15476	20.95	2
R1-24	F04	13.20546	21	2
R1-24	F04	13.25583	21.34	2
R1-24	F04	13.30596	21.48	2
R1-24	F04	13.3563	21.78	2
R1-24	F04	13.40605	21.7	2
R1-24	F04	13.45581	22.11	2
R1-24	F04	13.50544	22.02	2
R1-24	F04	13.55663	22.08	2
R1-24	F04	13.60634	22.33	2
R1-24	F04	13.65681	22.55	2
R1-24	F04	13.70859	22.92	2
R1-24	F04	13.75697	23.01	2
R1-24	F04	13.80713	23.18	2
R1-24	F04	13.85649	23.45	2
R1-24	F04	13.90708	23.4	2
R1-24	F04	13.95729	23.71	2
R1-24	F04	14.00735	23.8	2
R1-24	F04	14.05647	23.83	2
R1-24	F04	14.10707	24.14	2
R1-24	F04	14.15702	24.32	2
R1-24	F04	14.20631	24.89	2
R1-24	F04	14.25733	24.68	2
R1-24	F04	14.30742	24.87	2
R1-24	F04	14.35745	24.71	2
R1-24	F04	14.40754	25.07	2
R1-24	F04	14.45729	25.24	2
R1-24	F04	14.50799	25.42	2
R1-24	F04	14.55792	25.46	2
R1-24	F04	14.60796	25.76	2
R1-24	F04	14.65834	26.07	2
R1-24	F04	14.70802	26.33	2
R1-24	F04	14.7588	26.33	2
R1-24	F04	14.80845	26.29	2
R1-24	F04	14.85935	26.55	2
R1-24	F04	14.90965	26.77	2
R1-24	F04	14.95928	27.13	2
R1-24	F04	15.00931	27.08	2
R1-24	F04	15.05876	27.21	2
R1-24	F04	15.10827	27.43	2
R1-24	F04	15.15934	27.63	2
R1-24	F04	15.20895	28.05	2
R1-24	F04	15.25914	27.92	2
R1-24	F04	15.309	28.11	2
R1-24	F04	15.35825	28.29	2
R1-24	F04	15.4094	28.7	2
R1-24	F04	15.45919	28.93	2
R1-24	F04	15.509	29.07	2
R1-24	F04	15.55985	29.35	2
R1-24	F04	15.60956	29.35	2
R1-24	F04	15.65975	29.68	2
R1-24	F04	15.71021	29.76	2
R1-24	F04	15.76031	30.08	2
R1-24	F04	15.80998	30.04	2
R1-24	F04	15.86037	30.45	2
R1-24	F04	15.91046	30.67	2
R1-24	F04	15.96039	30.67	2
R1-24	F04	16.01115	30.8	2
R1-24	F04	16.06041	31.07	2
R1-24	F04	16.11089	31.02	2
R1-24	F04	16.16051	31.17	2
R1-24	F04	16.21045	31.33	2
R1-24	F04	16.26089	31.57	2
R1-24	F04	16.31071	31.74	2
R1-24	F04	16.36128	31.91	2
R1-24	F04	16.41109	32.13	2
R1-24	F04	16.46076	32.3	2
R1-24	F04	16.51129	32.48	2
R1-24	F04	16.56074	32.6	2
R1-24	F04	16.61129	32.67	2
R1-24	F04	16.66184	32.92	2
R1-24	F04	16.71219	33.05	2
R1-24	F04	16.76214	33.25	2
R1-24	F04	16.81238	33.44	2
R1-24	F04	16.86205	33.66	2
R1-24	F04	16.91177	33.63	2
R1-24	F04	16.96219	33.79	2
R1-24	F04	17.01213	33.95	2
R1-24	F04	17.06278	34.1	2
R1-24	F04	17.11255	34.2	2
R1-24	F04	17.16168	34.23	2
R1-24	F04	17.21217	34.26	2
R1-24	F04	17.26254	34.41	2
R1-24	F04	17.31317	34.42	2
R1-24	F04	17.36352	34.55	2
R1-24	F04	17.41348	34.61	2
R1-24	F04	17.46351	34.64	2
R1-24	F04	17.51236	34.75	2
R1-24	F04	17.5634	34.85	2
R1-24	F04	17.61322	34.86	2
R1-24	F04	17.66367	34.91	2
R1-24	F04	17.7134	34.92	2
R1-24	F04	17.76379	35	2
R1-24	F04	17.81411	35	2
R1-24	F04	17.86335	35.03	2
R1-24	F04	17.91453	35.05	2
R1-24	F04	17.96375	35.08	2
R1-24	F04	18.01373	35.17	2
R1-24	F04	18.06355	35.14	2
R1-24	F04	18.11443	35.16	2
R1-24	F04	18.16428	35.13	2
R1-24	F04	18.21484	35.19	2
R1-24	F04	18.2642	35.22	2
R1-24	F04	18.31428	35.14	2
R1-24	F04	18.36524	35.2	2
R1-24	F04	18.41454	35.28	2
R1-24	F04	18.46525	35.13	2
R1-24	F04	18.51516	35.13	2
R1-24	F04	18.56522	35.2	2
R1-24	F04	18.61443	35.19	2
R1-24	F04	18.66546	35.03	2
R1-24	F04	18.71543	34.94	2
R1-24	F04	18.76575	34.97	2
R1-24	F04	18.81533	34.97	2
R1-24	F04	18.8655	34.95	2
R1-24	F04	18.91563	34.95	2
R1-24	F04	18.96562	34.89	2
R1-24	F04	19.01556	34.91	2
R1-24	F04	19.06536	34.88	2
R1-24	F04	19.11591	34.83	2
R1-24	F04	19.1664	34.89	2
R1-24	F04	19.2159	34.85	2
R1-24	F04	19.26648	34.92	2
R1-24	F04	19.31606	34.76	2
R1-24	F04	19.36658	34.79	2
R1-24	F04	19.41616	34.72	2
R1-24	F04	19.46633	34.67	2
R1-24	F04	19.51635	34.64	2
R1-24	F04	19.56624	34.73	2
R1-24	F04	19.61671	34.66	2
R1-24	F04	19.66684	34.66	2
R1-24	F04	19.717	34.57	2
R1-24	F04	19.76731	34.66	2
R1-24	F04	19.81724	34.66	2
R1-24	F04	19.86727	34.58	2
R1-24	F04	19.9171	34.51	2
R1-24	F04	19.96676	34.55	2
R1-24	F04	20.01733	34.51	2
R1-24	F04	20.06729	34.55	2
R1-24	F04	20.11731	34.66	2
R1-24	F04	20.16807	34.64	2
R1-24	F04	20.21811	34.57	2
R1-24	F04	20.26775	34.63	2
R1-24	F04	20.31822	34.63	2
R1-24	F04	20.36761	34.55	2
R1-24	F04	20.41841	34.66	2
R1-24	F04	20.46793	34.55	2
R1-24	F04	20.51851	34.66	2
R1-24	F04	20.56842	34.48	2
R1-24	F04	20.61906	34.54	2
R1-24	F04	20.66858	34.54	2
R1-24	F04	20.71868	34.55	2
R1-24	F04	20.76949	34.54	2
R1-24	F04	20.81992	34.72	2
R1-24	F04	20.86877	34.58	2
R1-24	F04	20.91899	34.55	2
R1-24	F04	20.96925	34.67	2
R1-24	F04	21.01904	34.67	2
R1-24	F04	21.07021	34.54	2
R1-24	F04	21.11915	34.67	2
R1-24	F04	21.16994	34.66	2
R1-24	F04	21.21952	34.58	2
R1-24	F04	21.26962	34.66	2
R1-24	F04	21.32009	34.78	2
R1-24	F04	21.36945	34.7	2
R1-24	F04	21.42014	34.72	2
R1-24	F04	21.47017	34.91	2
R1-24	F04	21.52028	34.73	2
R1-24	F04	21.57039	34.86	2
R1-24	F04	21.62028	34.85	2
R1-24	F04	21.67066	34.86	2
R1-24	F04	21.72051	34.83	2
R1-24	F04	21.77038	34.86	2
R1-24	F04	21.82072	34.82	2
R1-24	F04	21.87172	34.97	2
R1-24	F04	21.92062	34.97	2
R1-24	F04	21.97104	35.03	2
R1-24	F04	22.02131	34.92	2
R1-24	F04	22.0712	35.11	2
R1-24	F04	22.12122	35.05	2
R1-24	F04	22.17134	35.07	2
R1-24	F04	22.22159	35.22	2
R1-24	F04	22.27148	35.25	2
R1-24	F04	22.32137	35.22	2
R1-24	F04	22.37195	35.22	2
R1-24	F04	22.42314	35.36	2
R1-24	F04	22.47339	35.44	2
R1-24	F04	22.52225	35.45	2
R1-24	F04	22.57149	35.45	2
R1-24	F04	22.6226	35.44	2
R1-24	F04	22.67245	35.53	2
R1-24	F04	22.7224	35.58	2
R1-24	F04	22.77259	35.67	2
R1-24	F04	22.82267	35.6	2
R1-24	F04	22.87277	35.6	2
R1-24	F04	22.92286	35.83	2
R1-24	F04	22.97317	35.82	2
R1-24	F04	23.02268	35.88	2
R1-24	F04	23.07234	35.78	2
R1-24	F04	23.1232	35.81	2
R1-24	F04	23.17261	35.91	2
R1-24	F04	23.22436	35.97	2
R1-24	F04	23.27387	35.98	2
R1-24	F04	23.32378	36.03	2
R1-24	F04	23.37307	35.97	2
R1-24	F04	23.42432	36.07	2
R1-24	F04	23.47351	36.06	2
R1-24	F04	23.52423	36.11	2
R1-24	F04	23.57481	36.16	2
R1-24	F04	23.62466	36.17	2
R1-24	F04	23.67396	36.2	2
R1-24	F04	23.72433	36.19	2
R1-24	F04	23.77454	36.29	2
R1-24	F04	23.82406	36.16	2
R1-24	F04	23.87471	36.22	2
R1-24	F04	23.92492	36.17	2
R1-24	F04	23.97481	36.13	2
R1-24	F04	24.02423	36.22	2
R1-24	F04	24.07446	36.28	2
R1-24	F04	24.12492	36.38	2
R1-24	F04	24.17542	36.45	2
R1-24	F04	24.22482	36.33	2
R1-24	F04	24.27552	36.26	2
R1-24	F04	24.32553	36.25	2
R1-24	F04	24.37501	36.25	2
R1-24	F04	24.42524	36.29	2
R1-24	F04	24.47527	36.32	2
R1-24	F04	24.52591	36.47	2
R1-24	F04	24.57605	36.45	2
R1-24	F04	24.62548	36.41	2
R1-24	F04	24.67559	36.51	2
R1-24	F04	24.72595	36.25	2
R1-24	F04	24.77525	36.42	2
R1-24	F04	24.82548	36.44	2
R1-24	F04	24.87569	36.42	2
R1-24	F04	24.92592	36.51	2
R1-24	F04	24.97751	36.41	2
R1-24	F04	25.02626	36.53	2
R1-24	F04	25.07655	36.56	2
R1-24	F04	25.12626	36.69	2
R1-24	F04	25.17644	36.6	2
R1-24	F04	25.2264	36.48	2
R1-24	F04	25.27689	36.63	2
R1-24	F04	25.32716	36.5	2
R1-24	F04	25.37677	36.58	2
R1-24	F04	25.42737	36.54	2
R1-24	F04	25.47688	36.57	2
R1-24	F04	25.5274	36.67	2
R1-24	F04	25.57693	36.73	2
R1-24	F04	25.62721	36.86	2
R1-24	F04	25.67827	36.72	2
R1-24	F04	25.72779	36.72	2
R1-24	F04	25.7782	36.76	2
R1-24	F04	25.82832	36.86	2
R1-24	F04	25.87817	36.85	2
R1-24	F04	25.92844	36.72	2
R1-24	F04	25.97802	36.7	2
R1-24	F04	26.02865	36.75	2
R1-24	F04	26.07883	36.66	2
R1-24	F04	26.12879	36.84	2
R1-24	F04	26.17913	36.7	2
R1-24	F04	26.22811	36.79	2
R1-24	F04	26.27821	36.81	2
R1-24	F04	26.32979	36.84	2
R1-24	F04	26.37867	36.81	2
R1-24	F04	26.42806	36.91	2
R1-24	F04	26.47947	36.82	2
R1-24	F04	26.52907	36.95	2
R1-24	F04	26.5796	36.82	2
R1-24	F04	26.62957	36.98	2
R1-24	F04	26.68027	37.04	2
R1-24	F04	26.72974	36.89	2
R1-24	F04	26.78002	36.91	2
R1-24	F04	26.83017	36.88	2
R1-24	F04	26.87971	37.01	2
R1-24	F04	26.92941	37	2
R1-24	F04	26.98052	37	2
R1-24	F04	27.03074	36.92	2
R1-24	F04	27.08062	37.03	2
R1-24	F04	27.13008	37	2
R1-24	F04	27.18022	37.07	2
R1-24	F04	27.23009	37.13	2
R1-24	F04	27.28058	36.94	2
R1-24	F04	27.33026	37.03	2
R1-24	F04	27.38022	37.06	2
R1-24	F04	27.43087	37.1	2
R1-24	F04	27.48086	37.09	2
R1-24	F04	27.53021	37.17	2
R1-24	F04	27.58077	37.11	2
R1-24	F04	27.63113	37.16	2
R1-24	F04	27.68094	37.1	2
R1-24	F04	27.73102	37.1	2
R1-24	F04	27.78145	37.31	2
R1-24	F04	27.83163	37.2	2
R1-24	F04	27.88136	37.19	2
R1-24	F04	27.93206	37.38	2
R1-24	F04	27.9811	37.25	2
R1-24	F04	28.03138	37.39	2
R1-24	F04	28.08218	37.38	2
R1-24	F04	28.1321	37.36	2
R1-24	F04	28.18178	37.44	2
R1-24	F04	28.23185	37.35	2
R1-24	F04	28.28249	37.5	2
R1-24	F04	28.33215	37.56	2
R1-24	F04	28.383	37.47	2
R1-24	F04	28.43209	37.6	2
R1-24	F04	28.48251	37.51	2
R1-24	F04	28.53323	37.59	2
R1-24	F04	28.58383	37.59	2
R1-24	F04	28.63247	37.63	2
R1-24	F04	28.68287	38.06	2
R1-24	F04	28.73335	37.91	2
R1-24	F04	28.78384	37.94	2
R1-24	F04	28.83386	38.1	2
R1-24	F04	28.88312	38.17	2
R1-24	F04	28.93348	38.29	2
R1-24	F04	28.98403	38.32	2
R1-24	F04	29.03447	38.53	2
R1-24	F04	29.08393	38.53	2
R1-24	F04	29.1333	38.72	2
R1-24	F04	29.18417	38.73	2
R1-24	F04	29.23376	38.62	2
R1-24	F04	29.2844	38.79	2
R1-24	F04	29.33416	38.79	2
R1-24	F04	29.38503	39.06	2
R1-24	F04	29.43458	39.01	2
R1-24	F04	29.48468	38.91	2
R1-24	F04	29.5343	38.92	2
R1-24	F04	29.5842	39.03	2
R1-24	F04	29.63464	39.09	2
R1-24	F04	29.68459	39.26	2
R1-24	F04	29.73458	39.17	2
R1-24	F04	29.78471	39.48	2
R1-24	F04	29.83497	39.34	2
R1-24	F04	29.88481	39.38	2
R1-24	F04	29.93589	39.45	2
R1-24	F04	29.98479	39.34	2
R1-24	F04	30.03515	39.48	2
R1-24	F04	30.08586	39.5	2
R1-24	F04	30.13535	39.57	2
R1-24	F04	30.18522	39.54	2
R1-24	F04	30.23675	39.53	2
R1-24	F04	30.28561	39.47	2
R1-24	F04	30.33584	39.56	2
R1-24	F04	30.38602	39.48	2
R1-24	F04	30.43687	39.45	2
R1-24	F04	30.4857	39.5	2
R1-24	F04	30.5358	39.53	2
R1-24	F04	30.58619	39.7	2
R1-24	F04	30.63557	39.76	2
R1-24	F04	30.68699	39.81	2
R1-24	F04	30.73752	39.76	2
R1-24	F04	30.7868	39.95	2
R1-24	F04	30.83691	39.82	2
R1-24	F04	30.88676	39.78	2
R1-24	F04	30.9374	39.88	2
R1-24	F04	30.9876	39.82	2
R1-24	F04	31.03651	39.98	2
R1-24	F04	31.08722	39.98	2
R1-24	F04	31.13682	40.07	2
R1-24	F04	31.1871	40.07	2
R1-24	F04	31.23771	40.1	2
R1-24	F04	31.28775	40.13	2
R1-24	F04	31.33777	40.17	2
R1-24	F04	31.38828	40.19	2
R1-24	F04	31.43764	40.22	2
R1-24	F04	31.4881	40.26	2
R1-24	F04	31.53823	40.57	2
R1-24	F04	31.58879	40.54	2
R1-24	F04	31.63877	40.5	2
R1-24	F04	31.68782	40.5	2
R1-24	F04	31.73785	40.56	2
R1-24	F04	31.78829	40.5	2
R1-24	F04	31.839	40.6	2
R1-24	F04	31.88822	40.69	2
R1-24	F04	31.93826	40.6	2
R1-24	F04	31.98875	40.69	2
R1-24	F04	32.0391	40.78	2
R1-24	F04	32.08891	40.7	2
R1-24	F04	32.13855	40.67	2
R1-24	F04	32.18865	40.82	2
R1-24	F04	32.23939	40.93	2
R1-24	F04	32.28852	41	2
R1-24	F04	32.33903	41.15	2
R1-24	F04	32.38982	41.37	2
R1-24	F04	32.43966	41.25	2
R1-24	F04	32.48955	41.28	2
R1-24	F04	32.5398	41.4	2
R1-24	F04	32.58942	41.28	2
R1-24	F04	32.6399	41.4	2
R1-24	F04	32.69061	41.57	2
R1-24	F04	32.73996	41.45	2
R1-24	F04	32.79006	41.47	2
R1-24	F04	32.83997	41.59	2
R1-24	F04	32.89027	41.76	2
R1-24	F04	32.94115	41.6	2
R1-24	F04	32.98994	41.57	2
R1-24	F04	33.04079	41.81	2
R1-24	F04	33.09051	41.76	2
R1-24	F04	33.14048	41.88	2
R1-24	F04	33.1908	41.91	2
R1-24	F04	33.24078	42.12	2
R1-24	F04	33.29084	42.09	2
R1-24	F04	33.3416	42.09	2
R1-24	F04	33.39111	42.09	2
R1-24	F04	33.44183	42.23	2
R1-24	F04	33.49109	42.16	2
R1-24	F04	33.54102	42.37	2
R1-24	F04	33.59136	42.38	2
R1-24	F04	33.64164	42.31	2
R1-24	F04	33.692	42.43	2
R1-24	F04	33.74217	42.38	2
R1-24	F04	33.79218	42.5	2
R1-24	F04	33.84189	42.68	2
R1-24	F04	33.89265	42.78	2
R1-24	F04	33.94262	42.82	2
R1-24	F04	33.99301	42.81	2
R1-24	F04	34.04263	42.81	2
R1-24	F04	34.09258	43.04	2
R1-24	F04	34.14237	43.03	2
R1-24	F04	34.19257	43.1	2
R1-24	F04	34.2425	43.01	2
R1-24	F04	34.29327	43.06	2
R1-24	F04	34.34295	43.15	2
R1-24	F04	34.39326	43.16	2
R1-24	F04	34.44384	43.32	2
R1-24	F04	34.49366	43.37	2
R1-24	F04	34.54368	43.41	2
R1-24	F04	34.594	43.43	2
R1-24	F04	34.64373	43.54	2
R1-24	F04	34.69334	43.48	2
R1-24	F04	34.7438	43.71	2
R1-24	F04	34.79408	43.72	2
R1-24	F04	34.84376	43.75	2
R1-24	F04	34.89348	43.76	2
R1-24	F04	34.94474	43.94	2
R1-24	F04	34.99482	44.09	2
R1-24	F04	35.04327	43.9	2
R1-24	F04	35.09443	44.03	2
R1-24	F04	35.14479	44.1	2
R1-24	F04	35.19487	44.07	2
R1-24	F04	35.24447	44.03	2
R1-24	F04	35.29442	44.29	2
R1-24	F04	35.34412	44.4	2
R1-24	F04	35.39469	44.28	2
R1-24	F04	35.44436	44.34	2
R1-24	F04	35.49534	44.41	2
R1-24	F04	35.54535	44.51	2
R1-24	F04	35.59469	44.66	2
R1-24	F04	35.64484	44.59	2
R1-24	F04	35.69527	44.74	2
R1-24	F04	35.74557	44.62	2
R1-24	F04	35.79497	44.87	2
R1-24	F04	35.84551	44.9	2
R1-24	F04	35.89603	44.96	2
R1-24	F04	35.94651	45.09	2
R1-24	F04	35.99596	45	2
R1-24	F04	36.04628	45	2
R1-24	F04	36.09688	45.07	2
R1-24	F04	36.14597	45.21	2
R1-24	F04	36.1963	45.19	2
R1-24	F04	36.24591	45.37	2
R1-24	F04	36.29617	45.41	2
R1-24	F04	36.34638	45.34	2
R1-24	F04	36.39625	45.5	2
R1-24	F04	36.4461	45.57	2
R1-24	F04	36.49646	45.66	2
R1-24	F04	36.54699	45.65	2
R1-24	F04	36.59664	45.74	2
R1-24	F04	36.64672	45.74	2
R1-24	F04	36.69719	45.82	2
R1-24	F04	36.74716	45.87	2
R1-24	F04	36.79733	45.99	2
R1-24	F04	36.84786	46.07	2
R1-24	F04	36.89771	46.04	2
R1-24	F04	36.94789	46	2
R1-24	F04	36.998	46.28	2
R1-24	F04	37.0472	46.68	2
R1-24	F04	37.09736	46.44	2
R1-24	F04	37.14721	46.56	2
R1-24	F04	37.197	46.52	2
R1-24	F04	37.24759	46.66	2
R1-24	F04	37.29725	46.77	2
R1-24	F04	37.34802	46.81	2
R1-24	F04	37.39824	46.75	2
R1-24	F04	37.44849	46.91	2
R1-24	F04	37.49848	47.16	2
R1-24	F04	37.54855	47.13	2
R1-24	F04	37.59925	47.12	2
R1-24	F04	37.64818	47.38	2
R1-24	F04	37.69848	47.28	2
R1-24	F04	37.74878	47.34	2
R1-24	F04	37.79938	47.32	2
R1-24	F04	37.84855	47.44	2
R1-24	F04	37.89851	47.5	2
R1-24	F04	37.94846	47.62	2
R1-24	F04	37.99854	47.56	2
R1-24	F04	38.0493	47.84	2
R1-24	F04	38.0987	47.69	2
R1-24	F04	38.14982	47.78	2
R1-24	F04	38.1992	47.99	2
R1-24	F04	38.2494	48.08	2
R1-24	F04	38.29998	47.9	2
R1-24	F04	38.34966	48.13	2
R1-24	F04	38.40009	48.28	2
R1-24	F04	38.44919	48.19	2
R1-24	F04	38.50012	48.3	2
R1-24	F04	38.55007	48.3	2
R1-24	F04	38.59961	48.38	2
R1-24	F04	38.64959	48.49	2
R1-24	F04	38.70032	48.6	2
R1-24	F04	38.75066	48.68	2
R1-24	F04	38.80131	48.77	2
R1-24	F04	38.85043	48.72	2
R1-24	F04	38.90076	48.88	2
R1-24	F04	38.95127	48.94	2
R1-24	F04	39.00125	49.13	2
R1-24	F04	39.05077	49.09	2
R1-24	F04	39.10093	49.27	2
R1-24	F04	39.15144	49.16	2
R1-24	F04	39.20089	49.3	2
R1-24	F04	39.25185	49.37	2
R1-24	F04	39.30196	49.44	2
R1-24	F04	39.35162	49.5	2
R1-24	F04	39.40175	49.61	2
R1-24	F04	39.45183	49.59	2
R1-24	F04	39.50097	49.68	2
R1-24	F04	39.55169	49.56	2
R1-24	F04	39.60118	49.74	2
R1-24	F04	39.65204	49.77	2
R1-24	F04	39.70217	49.94	2
R1-24	F04	39.75194	50.08	2
R1-24	F04	39.80201	49.97	2
R1-24	F04	39.85242	50.12	2
R1-24	F04	39.90231	50.16	2
R1-24	F04	39.95306	50.36	2
R1-24	F04	40.00308	50.27	2
R1-24	F04	40.05322	50.38	2
R1-24	F04	40.10289	50.38	2
R1-24	F04	40.15252	50.44	2
R1-24	F04	40.20304	50.52	2
R1-24	F04	40.25246	50.44	2
R1-24	F04	40.30294	50.46	2
R1-24	F04	40.35334	50.58	2
R1-24	F04	40.4035	50.56	2
R1-24	F04	40.45364	50.77	2
R1-24	F04	40.50371	50.8	2
R1-24	F04	40.55416	50.96	2
R1-24	F04	40.6034	50.75	2
R1-24	F04	40.65379	51.09	2
R1-24	F04	40.70417	51	2
R1-24	F04	40.75397	51.09	2
R1-24	F04	40.80436	51.25	2
R1-24	F04	40.85426	51.28	2
R1-24	F04	40.90487	51.27	2
R1-24	F04	40.95415	51.3	2
R1-24	F04	41.00384	51.49	2
R1-24	F04	41.05449	51.44	2
R1-24	F04	41.10469	51.47	2
R1-24	F04	41.15377	51.46	2
R1-24	F04	41.20411	51.61	2
R1-24	F04	41.25543	51.61	2
R1-24	F04	41.30434	51.66	2
R1-24	F04	41.35413	51.64	2
R1-24	F04	41.40442	51.8	2
R1-24	F04	41.45568	51.68	2
R1-24	F04	41.50614	51.74	2
R1-24	F04	41.55464	51.89	2
R1-24	F04	41.60484	52.05	2
R1-24	F04	41.65524	51.97	2
R1-24	F04	41.70505	52.06	2
R1-24	F04	41.75597	52.22	2
R1-24	F04	41.80587	52.31	2
R1-24	F04	41.85534	52.31	2
R1-24	F04	41.90608	52.3	2
R1-24	F04	41.95533	52.28	2
R1-24	F04	42.006	52.44	2
R1-24	F04	42.05585	52.52	2
R1-24	F04	42.10572	52.46	2
R1-24	F04	42.15577	52.52	2
R1-24	F04	42.2068	52.62	2
R1-24	F04	42.25606	52.64	2
R1-24	F04	42.30566	52.72	2
R1-24	F04	42.35633	52.74	2
R1-24	F04	42.40686	52.93	2
R1-24	F04	42.45712	53.02	2
R1-24	F04	42.50752	52.92	2
R1-24	F04	42.55666	52.94	2
R1-24	F04	42.60711	53.15	2
R1-24	F04	42.65601	53.11	2
R1-24	F04	42.70754	53.12	2
R1-24	F04	42.7574	53.12	2
R1-24	F04	42.80694	53.17	2
R1-24	F04	42.857	53.17	2
R1-24	F04	42.90697	53.18	2
R1-24	F04	42.95786	53.21	2
R1-24	F04	43.0074	53.52	2
R1-24	F04	43.05758	53.28	2
R1-24	F04	43.10728	53.42	2
R1-24	F04	43.15737	53.33	2
R1-24	F04	43.20833	53.45	2
R1-24	F04	43.2581	53.59	2
R1-24	F04	43.30862	53.86	2
R1-24	F04	43.35794	53.89	2
R1-24	F04	43.40868	53.93	2
R1-24	F04	43.45861	54.11	2
R1-24	F04	43.50922	54.11	2
R1-24	F04	43.55808	54.24	2
R1-24	F04	43.60874	54.18	2
R1-24	F04	43.65861	54.24	2
R1-24	F04	43.70831	54.17	2
R1-24	F04	43.75977	54.3	2
R1-24	F04	43.80881	54.24	2
R1-24	F04	43.85962	54.37	2
R1-24	F04	43.90908	54.53	2
R1-24	F04	43.95961	54.5	2
R1-24	F04	44.00937	54.42	2
R1-24	F04	44.05941	54.58	2
R1-24	F04	44.10955	54.65	2
R1-24	F04	44.15887	54.87	2
R1-24	F04	44.21016	54.92	2
R1-24	F04	44.25874	54.93	2
R1-24	F04	44.31036	55.03	2
R1-24	F04	44.36007	55.02	2
R1-24	F04	44.40974	54.99	2
R1-24	F04	44.46001	55.2	2
R1-24	F04	44.50895	55.37	2
R1-24	F04	44.56091	55.2	2
R1-24	F04	44.61113	55.24	2
R1-24	F04	44.66094	55.3	2
R1-24	F04	44.71007	55.37	2
R1-24	F04	44.76122	55.17	2
R1-24	F04	44.81023	55.25	2
R1-24	F04	44.86049	55.5	2
R1-24	F04	44.91045	55.5	2
R1-24	F04	44.96056	55.55	2
R1-24	F04	45.01101	55.59	2
R1-24	F04	45.06176	55.7	2
R1-24	F04	45.11124	55.59	2
R1-24	F04	45.1611	55.87	2
R1-24	F04	45.21138	55.8	2
R1-24	F04	45.26111	55.83	2
R1-24	F04	45.31222	55.99	2
R1-24	F04	45.36246	55.83	2
R1-24	F04	45.41215	55.9	2
R1-24	F04	45.46132	56.05	2
R1-24	F04	45.51205	55.99	2
R1-24	F04	45.56153	56.03	2
R1-24	F04	45.61253	56.02	2
R1-24	F04	45.663	56.09	2
R1-24	F04	45.71244	56.12	2
R1-24	F04	45.76175	56.15	2
R1-24	F04	45.81199	56.09	2
R1-24	F04	45.86203	56.11	2
R1-24	F04	45.91265	56.33	2
R1-24	F04	45.96307	56.27	2
R1-24	F04	46.01281	56.27	2
R1-24	F04	46.0627	56.3	2
R1-24	F04	46.11261	56.43	2
R1-24	F04	46.16419	56.59	2
R1-24	F04	46.21248	56.67	2
R1-24	F04	46.26278	56.58	2
R1-24	F04	46.31382	56.64	2
R1-24	F04	46.36335	56.49	2
R1-24	F04	46.41357	56.71	2
R1-24	F04	46.46308	56.78	2
R1-24	F04	46.51361	56.83	2
R1-24	F04	46.56371	56.81	2
R1-24	F04	46.61415	56.84	2
R1-24	F04	46.66397	56.95	2
R1-24	F04	46.71507	57.21	2
R1-24	F04	46.76389	56.92	2
R1-24	F04	46.8131	56.96	2
R1-24	F04	46.86398	57.14	2
R1-24	F04	46.91423	57.2	2
R1-24	F04	46.96456	57.27	2
R1-24	F04	47.01407	57.11	2
R1-24	F04	47.06409	57.14	2
R1-24	F04	47.11414	57.24	2
R1-24	F04	47.16459	57.34	2
R1-24	F04	47.21428	57.39	2
R1-24	F04	47.26456	57.39	2
R1-24	F04	47.31443	57.43	2
R1-24	F04	47.36492	57.68	2
R1-24	F04	47.41527	57.49	2
R1-24	F04	47.46489	57.51	2
R1-24	F04	47.51471	57.59	2
R1-24	F04	47.5653	57.53	2
R1-24	F04	47.61536	57.43	2
R1-24	F04	47.66559	57.62	2
R1-24	F04	47.71579	57.58	2
R1-24	F04	47.76508	57.64	2
R1-24	F04	47.81636	57.77	2
R1-24	F04	47.8658	57.68	2
R1-24	F04	47.91586	57.86	2
R1-24	F04	47.96637	58.02	2
R1-24	F04	48.01599	58.06	2
R1-24	F04	48.06662	58.02	2
R1-24	F04	48.11613	58.08	2
R1-24	F04	48.16688	58.02	2
R1-24	F04	48.21668	57.87	2
R1-24	F04	48.26622	58.06	2
R1-24	F04	48.31689	58.12	2
R1-24	F04	48.3665	58.17	2
R1-24	F04	48.41693	58.2	2
R1-24	F04	48.46714	58.21	2
R1-24	F04	48.5172	58.36	2
R1-24	F04	48.56685	58.37	2
R1-24	F04	48.61676	58.29	2
R1-24	F04	48.66724	58.46	2
R1-24	F04	48.71707	58.27	2
R1-24	F04	48.76717	58.48	2
R1-24	F04	48.81797	58.31	2
R1-24	F04	48.86737	58.48	2
R1-24	F04	48.91783	58.42	2
R1-24	F04	48.96723	58.45	2
R1-24	F04	49.01783	58.34	2
R1-24	F04	49.06814	58.71	2
R1-24	F04	49.11748	58.64	2
R1-24	F04	49.16798	58.65	2
R1-24	F04	49.21971	58.58	2
R1-24	F04	49.26861	58.51	2
R1-24	F04	49.31783	58.76	2
R1-24	F04	49.36821	58.83	2
R1-24	F04	49.41816	58.77	2
R1-24	F04	49.46862	58.87	2
R1-24	F04	49.51868	58.71	2
R1-24	F04	49.56868	58.86	2
R1-24	F04	49.61957	58.81	2
R1-24	F04	49.66901	58.86	2
R1-24	F04	49.71851	58.98	2
R1-24	F04	49.76902	58.98	2
[truncated: 21 more rows]
