# Supplementary material for: Natural genetic variation impacts expression levels of coding, non-coding, and antisense transcripts in fission yeast
Source: Mol Syst Biol. 2014 Nov 28;10(11):764. doi: 10.15252/msb.20145123 (PMC4299605; doi:10.15252/msb.20145123)
Supplement: Supplementary file 2 — Supplementary Dataset S1 [file msb0010-0764-sd2.zip › Dataset S1/datasetS1/R1-25_std_raw.txt]

Strain	well	time	measure	interval
R1-25	B04	0.01899	14.39	1
R1-25	B04	0.069	14.68	1
R1-25	B04	0.11909	14.78	1
R1-25	B04	0.16927	14.79	1
R1-25	B04	0.21874	14.84	1
R1-25	B04	0.26905	14.91	1
R1-25	B04	0.31924	14.88	1
R1-25	B04	0.36904	14.85	1
R1-25	B04	0.41907	14.99	1
R1-25	B04	0.46896	14.85	1
R1-25	B04	0.51918	14.95	1
R1-25	B04	0.56921	14.94	1
R1-25	B04	0.62005	14.98	1
R1-25	B04	0.66906	14.86	1
R1-25	B04	0.71919	14.91	1
R1-25	B04	0.76918	15.12	1
R1-25	B04	0.81932	15.09	1
R1-25	B04	0.86899	15.25	1
R1-25	B04	0.91917	15.04	1
R1-25	B04	0.96909	14.97	1
R1-25	B04	1.01918	15.12	1
R1-25	B04	1.06925	14.99	1
R1-25	B04	1.11927	15.04	1
R1-25	B04	1.1692	15.18	1
R1-25	B04	1.2196	15.08	1
R1-25	B04	1.26935	15.11	1
R1-25	B04	1.3192	15.22	1
R1-25	B04	1.36922	15.09	1
R1-25	B04	1.4193	14.97	1
R1-25	B04	1.46923	15.08	1
R1-25	B04	1.51966	15.18	1
R1-25	B04	1.56913	15.24	1
R1-25	B04	1.6195	15.08	1
R1-25	B04	1.67029	15.18	1
R1-25	B04	1.71937	15.04	1
R1-25	B04	1.76899	15.05	1
R1-25	B04	1.81953	15.08	1
R1-25	B04	1.86933	15.11	1
R1-25	B04	1.91923	15.12	1
R1-25	B04	1.96934	15.02	1
R1-25	B04	2.01959	15.05	1
R1-25	B04	2.06973	15.09	1
R1-25	B04	2.11947	15.05	1
R1-25	B04	2.16951	15.12	1
R1-25	B04	2.21949	15.21	1
R1-25	B04	2.26979	15.08	1
R1-25	B04	2.31963	15.22	1
R1-25	B04	2.36943	15.11	1
R1-25	B04	2.41961	15.09	1
R1-25	B04	2.46963	15.17	1
R1-25	B04	2.51948	15.19	1
R1-25	B04	2.56965	15.19	1
R1-25	B04	2.61955	15.05	1
R1-25	B04	2.66954	15.17	1
R1-25	B04	2.71959	15.14	1
R1-25	B04	2.76961	15.17	1
R1-25	B04	2.81966	15.18	1
R1-25	B04	2.87001	15.15	1
R1-25	B04	2.91957	15.18	1
R1-25	B04	2.96975	15.21	1
R1-25	B04	3.01963	15.11	1
R1-25	B04	3.06982	15.3	1
R1-25	B04	3.11957	15.18	1
R1-25	B04	3.1697	15.17	1
R1-25	B04	3.21957	15.18	1
R1-25	B04	3.26995	15.24	1
R1-25	B04	3.31986	15.25	1
R1-25	B04	3.36968	15.42	1
R1-25	B04	3.4197	15.4	1
R1-25	B04	3.46965	15.42	1
R1-25	B04	3.51991	15.32	1
R1-25	B04	3.56973	15.3	1
R1-25	B04	3.61999	15.32	1
R1-25	B04	3.66981	15.4	1
R1-25	B04	3.71986	15.47	1
R1-25	B04	3.76977	15.4	1
R1-25	B04	3.81983	15.31	1
R1-25	B04	3.86986	15.34	1
R1-25	B04	3.91989	15.38	1
R1-25	B04	3.96997	15.32	1
R1-25	B04	4.01995	15.42	1
R1-25	B04	4.07019	15.47	1
R1-25	B04	4.12032	15.44	1
R1-25	B04	4.1702	15.5	1
R1-25	B04	4.21997	15.55	1
R1-25	B04	4.26992	15.4	1
R1-25	B04	4.31978	15.45	1
R1-25	B04	4.37021	15.44	1
R1-25	B04	4.42005	15.51	1
R1-25	B04	4.47011	15.45	1
R1-25	B04	4.5202	15.47	1
R1-25	B04	4.57011	15.44	1
R1-25	B04	4.62014	15.55	1
R1-25	B04	4.66994	15.52	1
R1-25	B04	4.72	15.52	1
R1-25	B04	4.77018	15.7	1
R1-25	B04	4.82005	15.58	1
R1-25	B04	4.87008	15.68	1
R1-25	B04	4.92008	15.47	1
R1-25	B04	4.97013	15.65	1
R1-25	B04	5.02025	15.67	1
R1-25	B04	5.07024	15.6	1
R1-25	B04	5.12037	15.61	1
R1-25	B04	5.17098	15.63	1
R1-25	B04	5.22024	15.63	1
R1-25	B04	5.27038	15.71	1
R1-25	B04	5.32016	15.81	1
R1-25	B04	5.37021	15.6	1
R1-25	B04	5.42035	15.65	1
R1-25	B04	5.47045	15.68	1
R1-25	B04	5.52027	15.64	1
R1-25	B04	5.57048	15.83	1
R1-25	B04	5.62045	15.85	1
R1-25	B04	5.67037	15.96	1
R1-25	B04	5.72038	15.78	1
R1-25	B04	5.77027	15.81	1
R1-25	B04	5.82041	15.7	1
R1-25	B04	5.87059	15.9	1
R1-25	B04	5.92049	15.73	1
R1-25	B04	5.97027	15.8	1
R1-25	B04	6.02051	15.94	1
R1-25	B04	6.07053	15.9	1
R1-25	B04	6.12062	15.8	1
R1-25	B04	6.1705	15.9	1
R1-25	B04	6.22031	16.04	1
R1-25	B04	6.27037	16	1
R1-25	B04	6.32042	15.97	1
R1-25	B04	6.37043	15.91	1
R1-25	B04	6.42048	16.14	1
R1-25	B04	6.4705	16.06	1
R1-25	B04	6.52051	16.2	1
R1-25	B04	6.57074	16.03	1
R1-25	B04	6.62058	16.2	1
R1-25	B04	6.67045	16.26	1
R1-25	B04	6.72082	16.04	1
R1-25	B04	6.77057	16.14	1
R1-25	B04	6.82069	16.04	1
R1-25	B04	6.87088	16.23	1
R1-25	B04	6.92054	16.2	1
R1-25	B04	6.97052	16.11	1
R1-25	B04	7.02059	16.27	1
R1-25	B04	7.07078	16.27	1
R1-25	B04	7.1206	16.24	1
R1-25	B04	7.17057	16.37	1
R1-25	B04	7.22068	16.47	1
R1-25	B04	7.2707	16.44	1
R1-25	B04	7.32087	16.46	1
R1-25	B04	7.37077	16.69	1
R1-25	B04	7.42084	16.36	1
R1-25	B04	7.47067	16.44	1
R1-25	B04	7.5208	16.47	1
R1-25	B04	7.57099	16.54	1
R1-25	B04	7.86702	16.46	2
R1-25	B04	7.91591	16.26	2
R1-25	B04	7.96648	16.41	2
R1-25	B04	8.01661	16.27	2
R1-25	B04	8.0667	16.44	2
R1-25	B04	8.11678	16.46	2
R1-25	B04	8.16673	16.3	2
R1-25	B04	8.21637	16.34	2
R1-25	B04	8.26723	16.41	2
R1-25	B04	8.31635	16.57	2
R1-25	B04	8.36674	16.5	2
R1-25	B04	8.41654	16.64	2
R1-25	B04	8.46655	16.63	2
R1-25	B04	8.51691	16.59	2
R1-25	B04	8.56667	16.47	2
R1-25	B04	8.61688	16.59	2
R1-25	B04	8.66662	16.63	2
R1-25	B04	8.71668	16.64	2
R1-25	B04	8.76691	16.87	2
R1-25	B04	8.81674	16.96	2
R1-25	B04	8.86673	16.84	2
R1-25	B04	8.91657	16.6	2
R1-25	B04	8.96677	16.79	2
R1-25	B04	9.01659	17.05	2
R1-25	B04	9.06674	16.86	2
R1-25	B04	9.11703	17.09	2
R1-25	B04	9.16675	16.92	2
R1-25	B04	9.21682	17.16	2
R1-25	B04	9.26678	17.03	2
R1-25	B04	9.31674	17.07	2
R1-25	B04	9.36675	17.03	2
R1-25	B04	9.41698	17.05	2
R1-25	B04	9.467	17.28	2
R1-25	B04	9.5169	17.33	2
R1-25	B04	9.56683	17.36	2
R1-25	B04	9.61706	17.49	2
R1-25	B04	9.66693	17.42	2
R1-25	B04	9.71704	17.61	2
R1-25	B04	9.76721	17.43	2
R1-25	B04	9.81658	17.52	2
R1-25	B04	9.8674	17.55	2
R1-25	B04	9.91726	17.73	2
R1-25	B04	9.96721	17.88	2
R1-25	B04	10.01716	17.78	2
R1-25	B04	10.06699	17.82	2
R1-25	B04	10.11685	17.94	2
R1-25	B04	10.16705	17.98	2
R1-25	B04	10.21696	18.11	2
R1-25	B04	10.26726	18.09	2
R1-25	B04	10.31708	18.08	2
R1-25	B04	10.36728	18.09	2
R1-25	B04	10.41716	18.15	2
R1-25	B04	10.46739	18.34	2
R1-25	B04	10.5172	18.29	2
R1-25	B04	10.56664	18.48	2
R1-25	B04	10.61704	18.47	2
R1-25	B04	10.66725	18.64	2
R1-25	B04	10.71745	18.8	2
R1-25	B04	10.76725	18.93	2
R1-25	B04	10.81718	18.84	2
R1-25	B04	10.86728	18.97	2
R1-25	B04	10.91753	19	2
R1-25	B04	10.96731	19	2
R1-25	B04	11.01754	19.23	2
R1-25	B04	11.06711	19.4	2
R1-25	B04	11.11739	19.38	2
R1-25	B04	11.16744	19.3	2
R1-25	B04	11.21724	19.41	2
R1-25	B04	11.26728	19.74	2
R1-25	B04	11.31742	19.73	2
R1-25	B04	11.36726	19.84	2
R1-25	B04	11.41736	19.89	2
R1-25	B04	11.46756	20.12	2
R1-25	B04	11.51754	19.84	2
R1-25	B04	11.56742	20.17	2
R1-25	B04	11.61766	20.13	2
R1-25	B04	11.66763	20.19	2
R1-25	B04	11.71775	20.43	2
R1-25	B04	11.76746	20.25	2
R1-25	B04	11.81719	20.62	2
R1-25	B04	11.86746	20.52	2
R1-25	B04	11.91764	20.72	2
R1-25	B04	11.96723	20.88	2
R1-25	B04	12.01745	21.06	2
R1-25	B04	12.06783	21.03	2
R1-25	B04	12.11755	21.15	2
R1-25	B04	12.16757	21.39	2
R1-25	B04	12.21756	21.22	2
R1-25	B04	12.26755	21.68	2
R1-25	B04	12.31745	21.38	2
R1-25	B04	12.36779	21.84	2
R1-25	B04	12.41769	21.91	2
R1-25	B04	12.46751	22.24	2
R1-25	B04	12.51776	22.05	2
R1-25	B04	12.56777	22.27	2
R1-25	B04	12.61795	22.23	2
R1-25	B04	12.66776	22.47	2
R1-25	B04	12.7177	22.58	2
R1-25	B04	12.76801	22.74	2
R1-25	B04	12.81734	22.7	2
R1-25	B04	12.86782	23.03	2
R1-25	B04	12.91807	23.1	2
R1-25	B04	12.96788	23.33	2
R1-25	B04	13.01765	23.27	2
R1-25	B04	13.06771	23.47	2
R1-25	B04	13.11784	23.65	2
R1-25	B04	13.16782	23.96	2
R1-25	B04	13.21788	23.95	2
R1-25	B04	13.26787	24.19	2
R1-25	B04	13.31819	24.25	2
R1-25	B04	13.36813	24.49	2
R1-25	B04	13.41799	24.58	2
R1-25	B04	13.46832	24.87	2
R1-25	B04	13.51822	24.91	2
R1-25	B04	13.56787	25.18	2
R1-25	B04	13.61778	25.15	2
R1-25	B04	13.66761	25.41	2
R1-25	B04	13.71807	25.68	2
R1-25	B04	13.76805	25.84	2
R1-25	B04	13.81802	25.9	2
R1-25	B04	13.86803	26.23	2
R1-25	B04	13.91818	26.37	2
R1-25	B04	13.9681	26.49	2
R1-25	B04	14.01798	26.44	2
R1-25	B04	14.06807	26.7	2
R1-25	B04	14.11812	26.89	2
R1-25	B04	14.16808	27.28	2
R1-25	B04	14.21817	27.29	2
R1-25	B04	14.26824	27.29	2
R1-25	B04	14.31803	27.23	2
R1-25	B04	14.36827	27.59	2
R1-25	B04	14.41816	27.84	2
R1-25	B04	14.46824	27.91	2
R1-25	B04	14.51819	28.18	2
R1-25	B04	14.56849	28.19	2
R1-25	B04	14.61806	28.37	2
R1-25	B04	14.66835	28.61	2
R1-25	B04	14.71832	28.84	2
R1-25	B04	14.76817	28.93	2
R1-25	B04	14.81826	28.98	2
R1-25	B04	14.86852	29.16	2
R1-25	B04	14.91808	29.2	2
R1-25	B04	14.9684	29.57	2
R1-25	B04	15.01816	29.5	2
R1-25	B04	15.06848	29.67	2
R1-25	B04	15.1182	29.89	2
R1-25	B04	15.16832	29.96	2
R1-25	B04	15.21832	30.09	2
R1-25	B04	15.26823	30.22	2
R1-25	B04	15.31851	30.28	2
R1-25	B04	15.3684	30.52	2
R1-25	B04	15.41852	30.65	2
R1-25	B04	15.46841	30.76	2
R1-25	B04	15.51847	30.86	2
R1-25	B04	15.56831	30.95	2
R1-25	B04	15.61852	31.12	2
R1-25	B04	15.66842	31.19	2
R1-25	B04	15.71988	31.29	2
R1-25	B04	15.76859	31.6	2
R1-25	B04	15.81863	31.52	2
R1-25	B04	15.86857	31.58	2
R1-25	B04	15.91905	31.65	2
R1-25	B04	15.96848	31.65	2
R1-25	B04	16.01851	32.05	2
R1-25	B04	16.06858	32.13	2
R1-25	B04	16.11861	32.03	2
R1-25	B04	16.1691	32.26	2
R1-25	B04	16.21875	32.21	2
R1-25	B04	16.26862	32.54	2
R1-25	B04	16.31893	32.63	2
R1-25	B04	16.36881	32.71	2
R1-25	B04	16.41869	32.63	2
R1-25	B04	16.46853	32.8	2
R1-25	B04	16.51884	33.09	2
R1-25	B04	16.56901	33.04	2
R1-25	B04	16.61866	33.17	2
R1-25	B04	16.66876	33.35	2
R1-25	B04	16.71884	33.5	2
R1-25	B04	16.76897	33.3	2
R1-25	B04	16.81899	33.6	2
R1-25	B04	16.8687	33.55	2
R1-25	B04	16.91908	33.55	2
R1-25	B04	16.96897	33.86	2
R1-25	B04	17.01889	33.85	2
R1-25	B04	17.06888	33.79	2
R1-25	B04	17.11897	34.02	2
R1-25	B04	17.16904	34.31	2
R1-25	B04	17.21865	34.39	2
R1-25	B04	17.2689	34.36	2
R1-25	B04	17.31885	34.32	2
R1-25	B04	17.36891	34.46	2
R1-25	B04	17.41873	34.24	2
R1-25	B04	17.46917	34.62	2
R1-25	B04	17.51887	34.79	2
R1-25	B04	17.56901	35.14	2
R1-25	B04	17.61871	34.88	2
R1-25	B04	17.66897	35.04	2
R1-25	B04	17.71895	35.02	2
R1-25	B04	17.76908	35.11	2
R1-25	B04	17.81924	35.33	2
R1-25	B04	17.86896	35.15	2
R1-25	B04	17.91892	35.58	2
R1-25	B04	17.96894	35.6	2
R1-25	B04	18.01911	35.66	2
R1-25	B04	18.06895	35.77	2
R1-25	B04	18.1193	35.87	2
R1-25	B04	18.16916	35.86	2
R1-25	B04	18.21956	36.04	2
R1-25	B04	18.26953	36.22	2
R1-25	B04	18.31916	36.22	2
R1-25	B04	18.36894	36.29	2
R1-25	B04	18.41919	36.4	2
R1-25	B04	18.46919	36.66	2
R1-25	B04	18.51937	36.57	2
R1-25	B04	18.57038	36.75	2
R1-25	B04	18.61919	36.85	2
R1-25	B04	18.66929	36.8	2
R1-25	B04	18.71917	36.82	2
R1-25	B04	18.76896	37.11	2
R1-25	B04	18.81968	37.08	2
R1-25	B04	18.86906	37.21	2
R1-25	B04	18.91928	37.29	2
R1-25	B04	18.96942	37.45	2
R1-25	B04	19.01917	37.55	2
R1-25	B04	19.06947	37.41	2
R1-25	B04	19.11942	37.54	2
R1-25	B04	19.16932	37.72	2
R1-25	B04	19.21955	37.74	2
R1-25	B04	19.26935	37.89	2
R1-25	B04	19.31909	37.99	2
R1-25	B04	19.36943	38.14	2
R1-25	B04	19.41943	38.4	2
R1-25	B04	19.46924	37.99	2
R1-25	B04	19.51958	38.57	2
R1-25	B04	19.56933	38.44	2
R1-25	B04	19.61962	38.5	2
R1-25	B04	19.66936	38.71	2
R1-25	B04	19.71937	38.8	2
R1-25	B04	19.76941	38.76	2
R1-25	B04	19.81951	38.93	2
R1-25	B04	19.8695	39.14	2
R1-25	B04	19.91961	39.13	2
R1-25	B04	19.96954	39.31	2
R1-25	B04	20.01975	39.52	2
R1-25	B04	20.06971	39.29	2
R1-25	B04	20.1196	39.47	2
R1-25	B04	20.16991	39.64	2
R1-25	B04	20.21971	39.66	2
R1-25	B04	20.26934	39.72	2
R1-25	B04	20.31962	39.76	2
R1-25	B04	20.36972	40.06	2
R1-25	B04	20.41954	40.36	2
R1-25	B04	20.47012	40.2	2
R1-25	B04	20.51978	40.25	2
R1-25	B04	20.56985	40.33	2
R1-25	B04	20.62001	40.51	2
R1-25	B04	20.67001	40.42	2
R1-25	B04	20.71979	40.61	2
R1-25	B04	20.77091	40.72	2
R1-25	B04	20.81987	40.84	2
R1-25	B04	20.86985	40.98	2
R1-25	B04	20.91989	41.08	2
R1-25	B04	20.96988	41.05	2
R1-25	B04	21.02002	41.38	2
R1-25	B04	21.06981	41.28	2
R1-25	B04	21.11984	41.35	2
R1-25	B04	21.17005	41.29	2
R1-25	B04	21.22013	41.67	2
R1-25	B04	21.26996	41.64	2
R1-25	B04	21.32013	41.74	2
R1-25	B04	21.36969	41.68	2
R1-25	B04	21.42022	41.9	2
R1-25	B04	21.47001	42.01	2
R1-25	B04	21.51993	42.13	2
R1-25	B04	21.56996	42.2	2
R1-25	B04	21.61995	42.37	2
R1-25	B04	21.67015	42.36	2
R1-25	B04	21.72099	42.54	2
R1-25	B04	21.77032	42.53	2
R1-25	B04	21.82007	42.76	2
R1-25	B04	21.86999	42.72	2
R1-25	B04	21.91994	42.83	2
R1-25	B04	21.97007	42.83	2
R1-25	B04	22.02002	42.82	2
R1-25	B04	22.06991	42.87	2
R1-25	B04	22.12031	43.02	2
R1-25	B04	22.17049	43.06	2
R1-25	B04	22.22014	43.22	2
R1-25	B04	22.27039	43.53	2
R1-25	B04	22.32	43.49	2
R1-25	B04	22.37028	43.45	2
R1-25	B04	22.42018	43.49	2
R1-25	B04	22.47016	43.58	2
R1-25	B04	22.52045	43.68	2
R1-25	B04	22.57025	43.69	2
R1-25	B04	22.62003	43.82	2
R1-25	B04	22.67018	43.86	2
R1-25	B04	22.72037	43.81	2
R1-25	B04	22.77002	43.82	2
R1-25	B04	22.82027	44.18	2
R1-25	B04	22.87039	44.11	2
R1-25	B04	22.92025	44.09	2
R1-25	B04	22.97031	44.16	2
R1-25	B04	23.02039	44.29	2
R1-25	B04	23.07061	44.48	2
R1-25	B04	23.12029	44.42	2
R1-25	B04	23.17032	44.61	2
R1-25	B04	23.22053	44.8	2
R1-25	B04	23.27091	44.6	2
R1-25	B04	23.32047	44.77	2
R1-25	B04	23.37026	44.95	2
R1-25	B04	23.42045	44.98	2
R1-25	B04	23.47058	45.07	2
R1-25	B04	23.52036	45.07	2
R1-25	B04	23.57061	45.3	2
R1-25	B04	23.62061	45.34	2
R1-25	B04	23.67047	45.44	2
R1-25	B04	23.72071	45.44	2
R1-25	B04	23.77058	45.44	2
R1-25	B04	23.82078	45.63	2
R1-25	B04	23.87064	45.63	2
R1-25	B04	23.92076	45.79	2
R1-25	B04	23.97078	45.76	2
R1-25	B04	24.02067	45.83	2
R1-25	B04	24.07061	46	2
R1-25	B04	24.12054	46.29	2
R1-25	B04	24.17086	46.13	2
R1-25	B04	24.22059	46.23	2
R1-25	B04	24.27057	46.39	2
R1-25	B04	24.32095	46.46	2
R1-25	B04	24.371	46.47	2
R1-25	B04	24.42066	46.52	2
R1-25	B04	24.47078	46.66	2
R1-25	B04	24.5208	46.8	2
R1-25	B04	24.57119	46.86	2
R1-25	B04	24.62063	47.01	2
R1-25	B04	24.67094	47.06	2
R1-25	B04	24.72074	47.09	2
R1-25	B04	24.77119	47.24	2
R1-25	B04	24.8208	47.22	2
R1-25	B04	24.87086	47.46	2
R1-25	B04	24.9209	47.41	2
R1-25	B04	24.97072	47.55	2
R1-25	B04	25.0209	47.59	2
R1-25	B04	25.07042	47.78	2
R1-25	B04	25.1209	47.84	2
R1-25	B04	25.17094	47.98	2
R1-25	B04	25.22109	47.98	2
R1-25	B04	25.27117	48.05	2
R1-25	B04	25.32109	48.35	2
R1-25	B04	25.37123	48.31	2
R1-25	B04	25.42084	48.41	2
R1-25	B04	25.47119	48.66	2
R1-25	B04	25.52104	48.76	2
R1-25	B04	25.57096	48.61	2
R1-25	B04	25.62124	48.83	2
R1-25	B04	25.67097	48.81	2
R1-25	B04	25.72112	49.07	2
R1-25	B04	25.77094	49.27	2
R1-25	B04	25.82129	49.14	2
R1-25	B04	25.87144	49.39	2
R1-25	B04	25.92106	49.34	2
R1-25	B04	25.97125	49.57	2
R1-25	B04	26.02129	49.6	2
R1-25	B04	26.07113	49.52	2
R1-25	B04	26.12125	49.69	2
R1-25	B04	26.17106	49.92	2
R1-25	B04	26.22088	49.99	2
R1-25	B04	26.2713	50.18	2
R1-25	B04	26.32121	50.08	2
R1-25	B04	26.37109	50.33	2
R1-25	B04	26.42139	50.45	2
R1-25	B04	26.47148	50.45	2
R1-25	B04	26.52115	50.42	2
R1-25	B04	26.57151	50.54	2
R1-25	B04	26.62119	50.62	2
R1-25	B04	26.67151	50.74	2
R1-25	B04	26.72137	50.95	2
R1-25	B04	26.77168	50.94	2
R1-25	B04	26.82155	51.17	2
R1-25	B04	26.87149	51.22	2
R1-25	B04	26.92143	51.24	2
R1-25	B04	26.97152	51.4	2
R1-25	B04	27.02141	51.54	2
R1-25	B04	27.07142	51.71	2
R1-25	B04	27.12133	51.78	2
R1-25	B04	27.17163	51.67	2
R1-25	B04	27.22126	51.98	2
R1-25	B04	27.27108	52.06	2
R1-25	B04	27.32128	52.21	2
R1-25	B04	27.37169	52.16	2
R1-25	B04	27.42137	52.2	2
R1-25	B04	27.47165	52.52	2
R1-25	B04	27.5216	52.5	2
R1-25	B04	27.57158	52.52	2
R1-25	B04	27.62165	52.72	2
R1-25	B04	27.67166	52.83	2
R1-25	B04	27.72158	52.89	2
R1-25	B04	27.77125	53.03	2
R1-25	B04	27.82151	53.32	2
R1-25	B04	27.87161	53.33	2
R1-25	B04	27.92149	53.15	2
R1-25	B04	27.97143	53.52	2
R1-25	B04	28.0217	53.46	2
R1-25	B04	28.07158	53.78	2
R1-25	B04	28.12165	53.68	2
R1-25	B04	28.17192	53.75	2
R1-25	B04	28.2218	53.91	2
R1-25	B04	28.27178	53.95	2
R1-25	B04	28.3217	54.28	2
R1-25	B04	28.37173	54.45	2
R1-25	B04	28.42161	54.37	2
R1-25	B04	28.47163	54.45	2
R1-25	B04	28.52219	54.64	2
R1-25	B04	28.57172	54.6	2
R1-25	B04	28.623	54.71	2
R1-25	B04	28.67176	54.64	2
R1-25	B04	28.72175	54.93	2
R1-25	B04	28.77206	54.94	2
R1-25	B04	28.82184	55.03	2
R1-25	B04	28.87193	55.21	2
R1-25	B04	28.92207	55.2	2
R1-25	B04	28.97196	55.24	2
R1-25	B04	29.02207	55.44	2
R1-25	B04	29.07195	55.44	2
R1-25	B04	29.12182	55.57	2
R1-25	B04	29.172	55.83	2
R1-25	B04	29.22206	55.92	2
R1-25	B04	29.27187	55.97	2
R1-25	B04	29.32216	55.97	2
R1-25	B04	29.37181	56.09	2
R1-25	B04	29.42211	56.23	2
R1-25	B04	29.47237	56.39	2
R1-25	B04	29.52214	56.59	2
R1-25	B04	29.57198	56.52	2
R1-25	B04	29.62204	56.66	2
R1-25	B04	29.67199	56.59	2
R1-25	B04	29.72282	56.6	2
R1-25	B04	29.77223	56.98	2
R1-25	B04	29.82204	56.79	2
R1-25	B04	29.87216	57.05	2
R1-25	B04	29.92222	57.01	2
R1-25	B04	29.9726	57.14	2
R1-25	B04	30.02216	57.16	2
R1-25	B04	30.072	57.91	2
R1-25	B04	30.12235	57.84	2
R1-25	B04	30.17214	57.98	2
R1-25	B04	30.22207	57.88	2
R1-25	B04	30.27226	57.97	2
R1-25	B04	30.32258	58.1	2
R1-25	B04	30.3724	58.23	2
R1-25	B04	30.422	58.27	2
R1-25	B04	30.47232	58.48	2
R1-25	B04	30.52243	58.53	2
R1-25	B04	30.57234	58.47	2
R1-25	B04	30.62219	58.69	2
R1-25	B04	30.67251	58.64	2
R1-25	B04	30.72225	58.83	2
R1-25	B04	30.77237	59.13	2
R1-25	B04	30.82259	59.17	2
R1-25	B04	30.87232	59.3	2
R1-25	B04	30.92214	59.45	2
R1-25	B04	30.9723	59.66	2
R1-25	B04	31.02255	59.46	2
R1-25	B04	31.07222	59.68	2
R1-25	B04	31.12242	60.01	2
R1-25	B04	31.1725	59.9	2
R1-25	B04	31.22239	59.88	2
R1-25	B04	31.27256	60.08	2
R1-25	B04	31.32222	60.23	2
R1-25	B04	31.37245	60.46	2
R1-25	B04	31.42229	60.46	2
R1-25	B04	31.47231	60.48	2
R1-25	B04	31.52253	60.71	2
R1-25	B04	31.57254	60.78	2
R1-25	B04	31.62264	60.97	2
R1-25	B04	31.67244	60.89	2
R1-25	B04	31.72266	61.11	2
R1-25	B04	31.77245	61.15	2
R1-25	B04	31.82254	61.33	2
R1-25	B04	31.87251	61.43	2
R1-25	B04	31.92257	61.63	2
R1-25	B04	31.97247	61.43	2
R1-25	B04	32.02272	61.71	2
R1-25	B04	32.07285	61.74	2
R1-25	B04	32.1231	61.81	2
R1-25	B04	32.17266	61.88	2
R1-25	B04	32.223	62.07	2
R1-25	B04	32.27251	62.3	2
R1-25	B04	32.32253	62.17	2
R1-25	B04	32.37262	62.32	2
R1-25	B04	32.42267	62.43	2
R1-25	B04	32.47277	62.67	2
R1-25	B04	32.52269	62.67	2
R1-25	B04	32.57257	62.83	2
R1-25	B04	32.62304	62.83	2
R1-25	B04	32.67297	63	2
R1-25	B04	32.72293	62.87	2
R1-25	B04	32.77304	63.09	2
R1-25	B04	32.82293	63.09	2
R1-25	B04	32.87291	63.13	2
R1-25	B04	32.92314	63.48	2
R1-25	B04	32.97318	63.19	2
R1-25	B04	33.02291	63.54	2
R1-25	B04	33.07322	63.59	2
R1-25	B04	33.123	63.64	2
R1-25	B04	33.17291	63.76	2
R1-25	B04	33.22253	63.85	2
R1-25	B04	33.27431	63.99	2
R1-25	B04	33.32296	64.01	2
R1-25	B04	33.37287	64.22	2
R1-25	B04	33.42279	64.12	2
R1-25	B04	33.47316	64.24	2
R1-25	B04	33.5231	64.35	2
R1-25	B04	33.57311	64.38	2
R1-25	B04	33.62313	64.61	2
R1-25	B04	33.67294	64.35	2
R1-25	B04	33.72309	64.67	2
R1-25	B04	33.77296	64.74	2
R1-25	B04	33.82317	64.75	2
R1-25	B04	33.87326	64.94	2
R1-25	B04	33.92305	65.17	2
R1-25	B04	33.97299	64.94	2
R1-25	B04	34.02332	65.46	2
R1-25	B04	34.07275	65.26	2
R1-25	B04	34.12305	65.03	2
R1-25	B04	34.17313	65.37	2
R1-25	B04	34.22334	65.53	2
R1-25	B04	34.27341	65.54	2
R1-25	B04	34.32302	65.73	2
R1-25	B04	34.37322	65.63	2
R1-25	B04	34.4235	65.8	2
R1-25	B04	34.47324	65.86	2
R1-25	B04	34.52426	66	2
R1-25	B04	34.57312	66.02	2
R1-25	B04	34.62325	66.18	2
R1-25	B04	34.67323	66.13	2
R1-25	B04	34.72348	66.3	2
R1-25	B04	34.7733	66.22	2
R1-25	B04	34.82325	66.4	2
R1-25	B04	34.87326	66.3	2
R1-25	B04	34.92331	66.63	2
R1-25	B04	34.97329	66.73	2
R1-25	B04	35.02338	66.51	2
R1-25	B04	35.07365	66.75	2
R1-25	B04	35.12362	66.79	2
R1-25	B04	35.17348	66.89	2
R1-25	B04	35.22353	66.76	2
R1-25	B04	35.27359	67.09	2
R1-25	B04	35.32343	66.86	2
R1-25	B04	35.3735	67.02	2
R1-25	B04	35.42336	67.31	2
R1-25	B04	35.4733	67.22	2
R1-25	B04	35.52334	67.28	2
R1-25	B04	35.57383	67.45	2
R1-25	B04	35.62355	67.5	2
R1-25	B04	35.6737	67.45	2
R1-25	B04	35.72368	67.48	2
R1-25	B04	35.77386	67.71	2
R1-25	B04	35.82368	67.7	2
R1-25	B04	35.87391	67.68	2
R1-25	B04	35.92392	67.74	2
R1-25	B04	35.97388	67.84	2
R1-25	B04	36.02402	67.88	2
R1-25	B04	36.07375	67.94	2
R1-25	B04	36.12376	67.91	2
R1-25	B04	36.17403	68.08	2
R1-25	B04	36.22374	68.21	2
R1-25	B04	36.27396	68.47	2
R1-25	B04	36.32375	68.26	2
R1-25	B04	36.37363	68.34	2
R1-25	B04	36.42402	68.33	2
R1-25	B04	36.47369	68.56	2
R1-25	B04	36.52383	68.6	2
R1-25	B04	36.57374	68.33	2
R1-25	B04	36.62379	68.47	2
R1-25	B04	36.67367	68.66	2
R1-25	B04	36.72406	68.61	2
R1-25	B04	36.7739	68.47	2
R1-25	B04	36.82387	68.84	2
R1-25	B04	36.87404	68.74	2
R1-25	B04	36.92406	69.06	2
R1-25	B04	36.97377	68.97	2
R1-25	B04	37.0241	69.13	2
R1-25	B04	37.0738	68.93	2
R1-25	B04	37.12392	69.12	2
R1-25	B04	37.17407	69.3	2
R1-25	B04	37.22404	69.17	2
R1-25	B04	37.27404	69.46	2
R1-25	B04	37.32404	69.13	2
R1-25	B04	37.37398	69.39	2
R1-25	B04	37.42418	69.49	2
R1-25	B04	37.47425	69.6	2
R1-25	B04	37.5243	69.6	2
R1-25	B04	37.57396	69.49	2
R1-25	B04	37.62424	69.5	2
R1-25	B04	37.67389	69.66	2
R1-25	B04	37.72412	69.46	2
R1-25	B04	37.77378	69.88	2
R1-25	B04	37.82401	69.79	2
R1-25	B04	37.87392	69.83	2
R1-25	B04	37.92435	69.99	2
R1-25	B04	37.97416	69.96	2
R1-25	B04	38.02414	70.16	2
R1-25	B04	38.07438	69.98	2
R1-25	B04	38.12434	70.16	2
R1-25	B04	38.17369	70.24	2
R1-25	B04	38.22415	70.25	2
R1-25	B04	38.27416	70.22	2
R1-25	B04	38.32394	70.55	2
R1-25	B04	38.37421	70.78	2
R1-25	B04	38.4245	70.58	2
R1-25	B04	38.47426	70.28	2
R1-25	B04	38.52427	70.35	2
R1-25	B04	38.57453	70.61	2
R1-25	B04	38.6244	70.74	2
R1-25	B04	38.6742	70.88	2
R1-25	B04	38.72445	70.75	2
R1-25	B04	38.77413	70.97	2
R1-25	B04	38.82421	71.08	2
R1-25	B04	38.87424	71.02	2
R1-25	B04	38.92452	70.92	2
R1-25	B04	38.97429	70.91	2
R1-25	B04	39.02451	71.08	2
R1-25	B04	39.0743	71.21	2
R1-25	B04	39.12411	71.11	2
R1-25	B04	39.1746	71.14	2
R1-25	B04	39.22446	71.38	2
R1-25	B04	39.2745	71.38	2
R1-25	B04	39.32478	71.28	2
R1-25	B04	39.37486	71.5	2
R1-25	B04	39.42467	71.48	2
R1-25	B04	39.47451	71.58	2
R1-25	B04	39.52467	71.38	2
R1-25	B04	39.57447	71.57	2
R1-25	B04	39.6244	71.68	2
R1-25	B04	39.67464	71.7	2
R1-25	B04	39.72444	71.64	2
R1-25	B04	39.77462	71.81	2
R1-25	B04	39.82481	71.73	2
R1-25	B04	39.87442	71.79	2
R1-25	B04	39.92455	71.86	2
R1-25	B04	39.97472	71.97	2
R1-25	B04	40.02478	71.96	2
R1-25	B04	40.07473	72.13	2
R1-25	B04	40.12472	72.1	2
R1-25	B04	40.1748	72.12	2
R1-25	B04	40.2249	72.14	2
R1-25	B04	40.27465	72.29	2
R1-25	B04	40.32492	72.29	2
R1-25	B04	40.37474	72.32	2
R1-25	B04	40.42482	72.47	2
R1-25	B04	40.47479	72.36	2
R1-25	B04	40.52491	72.46	2
R1-25	B04	40.57491	72.26	2
R1-25	B04	40.62477	72.49	2
R1-25	B04	40.67491	72.55	2
R1-25	B04	40.72483	72.75	2
R1-25	B04	40.77465	72.66	2
R1-25	B04	40.82484	72.75	2
R1-25	B04	40.87487	72.66	2
R1-25	B04	40.92488	72.9	2
R1-25	B04	40.97471	72.68	2
R1-25	B04	41.02485	72.69	2
R1-25	B04	41.07506	72.82	2
R1-25	B04	41.1251	72.93	2
R1-25	B04	41.17494	73.09	2
R1-25	B04	41.22511	72.99	2
R1-25	B04	41.27499	73.18	2
R1-25	B04	41.32484	73.41	2
R1-25	B04	41.37481	73.25	2
R1-25	B04	41.42508	73.08	2
R1-25	B04	41.4752	73.12	2
R1-25	B04	41.52519	73.25	2
R1-25	B04	41.5749	73.52	2
R1-25	B04	41.6247	73.51	2
R1-25	B04	41.67502	73.26	2
R1-25	B04	41.72519	73.54	2
R1-25	B04	41.7752	73.64	2
R1-25	B04	41.82537	73.51	2
R1-25	B04	41.8754	73.54	2
R1-25	B04	41.92529	73.79	2
R1-25	B04	41.97528	73.69	2
R1-25	B04	42.02508	73.71	2
R1-25	B04	42.07548	73.71	2
R1-25	B04	42.12507	73.64	2
R1-25	B04	42.1752	73.68	2
R1-25	B04	42.22509	73.61	2
R1-25	B04	42.27518	74.08	2
R1-25	B04	42.32488	73.98	2
R1-25	B04	42.37524	73.97	2
R1-25	B04	42.42542	73.97	2
R1-25	B04	42.47522	73.95	2
R1-25	B04	42.52539	74.11	2
R1-25	B04	42.5753	74.15	2
R1-25	B04	42.62518	74.14	2
R1-25	B04	42.67558	74.08	2
R1-25	B04	42.72533	74.27	2
R1-25	B04	42.77539	74.37	2
R1-25	B04	42.82524	73.98	2
R1-25	B04	42.87532	74.31	2
R1-25	B04	42.92527	74.37	2
R1-25	B04	42.97549	74.54	2
R1-25	B04	43.02547	74.61	2
R1-25	B04	43.07561	74.5	2
R1-25	B04	43.12547	74.4	2
R1-25	B04	43.1758	74.63	2
R1-25	B04	43.22549	74.37	2
R1-25	B04	43.27563	74.5	2
R1-25	B04	43.32546	74.35	2
R1-25	B04	43.37542	74.76	2
R1-25	B04	43.42549	74.9	2
R1-25	B04	43.47584	74.81	2
R1-25	B04	43.52579	74.76	2
R1-25	B04	43.57569	74.86	2
R1-25	B04	43.6258	74.94	2
R1-25	B04	43.6755	74.9	2
R1-25	B04	43.72558	74.93	2
R1-25	B04	43.7757	74.83	2
R1-25	B04	43.82569	74.83	2
R1-25	B04	43.8753	75.2	2
R1-25	B04	43.92569	74.87	2
R1-25	B04	43.97587	75.26	2
R1-25	B04	44.02579	75.17	2
R1-25	B04	44.07599	75.14	2
R1-25	B04	44.12584	75.27	2
R1-25	B04	44.17566	75.37	2
R1-25	B04	44.22557	75.39	2
R1-25	B04	44.27574	75.21	2
R1-25	B04	44.32553	75.47	2
R1-25	B04	44.3758	75.36	2
R1-25	B04	44.42605	75.46	2
R1-25	B04	44.47562	75.46	2
R1-25	B04	44.52551	75.57	2
R1-25	B04	44.57568	75.42	2
R1-25	B04	44.62574	75.42	2
R1-25	B04	44.67592	75.56	2
R1-25	B04	44.72617	75.69	2
R1-25	B04	44.77599	75.49	2
R1-25	B04	44.82578	75.7	2
R1-25	B04	44.87586	75.6	2
R1-25	B04	44.92586	75.54	2
R1-25	B04	44.97584	75.59	2
R1-25	B04	45.02603	75.69	2
R1-25	B04	45.07578	75.6	2
R1-25	B04	45.12596	75.79	2
R1-25	B04	45.1758	75.44	2
R1-25	B04	45.22594	75.73	2
R1-25	B04	45.27622	75.62	2
R1-25	B04	45.32591	75.8	2
R1-25	B04	45.3759	75.87	2
R1-25	B04	45.42604	75.85	2
R1-25	B04	45.47622	75.46	2
R1-25	B04	45.5262	75.6	2
R1-25	B04	45.57621	75.69	2
R1-25	B04	45.6259	75.63	2
R1-25	B04	45.67595	75.72	2
R1-25	B04	45.72609	75.76	2
R1-25	B04	45.77609	75.66	2
R1-25	B04	45.82592	75.47	2
R1-25	B04	45.87615	75.49	2
R1-25	B04	45.92612	75.6	2
R1-25	B04	45.97649	75.5	2
R1-25	B04	46.02633	75.6	2
R1-25	B04	46.07656	75.54	2
R1-25	B04	46.12637	75.47	2
R1-25	B04	46.17602	75.65	2
R1-25	B04	46.22617	75.5	2
R1-25	B04	46.2764	75.56	2
R1-25	B04	46.32616	75.5	2
R1-25	B04	46.37664	75.4	2
R1-25	B04	46.42613	75.36	2
R1-25	B04	46.47626	75.49	2
R1-25	B04	46.52621	75.49	2
R1-25	B04	46.57616	75.37	2
R1-25	B04	46.62642	75.47	2
R1-25	B04	46.67645	75.52	2
R1-25	B04	46.72646	75.4	2
R1-25	B04	46.776	75.39	2
R1-25	B04	46.826	75.4	2
R1-25	B04	46.87628	75.49	2
R1-25	B04	46.92614	75.63	2
R1-25	B04	46.97662	75.56	2
R1-25	B04	47.02653	75.43	2
R1-25	B04	47.07658	75.52	2
R1-25	B04	47.12668	75.53	2
R1-25	B04	47.17614	75.46	2
R1-25	B04	47.22645	75.57	2
R1-25	B04	47.27655	75.79	2
R1-25	B04	47.32656	75.53	2
R1-25	B04	47.37644	75.56	2
R1-25	B04	47.42659	75.4	2
R1-25	B04	47.4767	75.57	2
R1-25	B04	47.52643	75.43	2
R1-25	B04	47.57671	75.56	2
R1-25	B04	47.62652	75.86	2
R1-25	B04	47.67678	75.67	2
R1-25	B04	47.72654	75.6	2
R1-25	B04	47.77657	75.4	2
R1-25	B04	47.82621	75.75	2
R1-25	B04	47.8767	75.7	2
R1-25	B04	47.92659	75.73	2
R1-25	B04	47.97684	75.5	2
R1-25	B04	48.02662	75.72	2
R1-25	B04	48.07685	75.66	2
R1-25	B04	48.12667	75.54	2
R1-25	B04	48.17669	75.7	2
R1-25	B04	48.22681	75.59	2
R1-25	B04	48.27673	75.66	2
R1-25	B04	48.32682	75.69	2
R1-25	B04	48.37705	75.82	2
R1-25	B04	48.42666	75.67	2
R1-25	B04	48.47687	75.63	2
R1-25	B04	48.5265	75.49	2
R1-25	B04	48.57706	75.96	2
R1-25	B04	48.62676	75.89	2
R1-25	B04	48.67654	75.79	2
R1-25	B04	48.72683	75.82	2
R1-25	B04	48.77701	75.76	2
R1-25	B04	48.82705	75.72	2
R1-25	B04	48.87703	75.8	2
R1-25	B04	48.92684	75.69	2
R1-25	B04	48.97693	76	2
R1-25	B04	49.02683	75.83	2
R1-25	B04	49.07632	75.83	2
R1-25	B04	49.12704	75.86	2
R1-25	B04	49.17708	76.15	2
R1-25	B04	49.2271	75.95	2
R1-25	B04	49.2772	76.15	2
R1-25	B04	49.32706	75.93	2
R1-25	B04	49.37708	75.89	2
R1-25	B04	49.42684	75.98	2
R1-25	B04	49.47708	75.98	2
R1-25	B04	49.52742	76.15	2
R1-25	B04	49.57718	75.92	2
R1-25	B04	49.62718	76.29	2
R1-25	B04	49.67704	76.05	2
R1-25	B04	49.72743	76.49	2
R1-25	B04	49.77719	75.93	2
R1-25	B04	49.82702	76.09	2
R1-25	B04	49.87695	76.15	2
R1-25	B04	49.92713	76.03	2
R1-25	B04	49.97721	76.29	2
R1-25	B04	50.02732	76.15	2
R1-25	B04	50.07718	76.39	2
R1-25	B04	50.1274	76.36	2
R1-25	E04	0.03257	13.13	1
R1-25	E04	0.08274	13.37	1
R1-25	E04	0.1331	13.48	1
R1-25	E04	0.1832	13.43	1
R1-25	E04	0.23237	13.49	1
R1-25	E04	0.28254	13.52	1
R1-25	E04	0.33341	13.46	1
R1-25	E04	0.38275	13.58	1
R1-25	E04	0.43266	13.64	1
R1-25	E04	0.48272	13.53	1
R1-25	E04	0.5327	13.62	1
R1-25	E04	0.5829	13.51	1
R1-25	E04	0.63356	13.62	1
R1-25	E04	0.68283	13.55	1
R1-25	E04	0.73282	13.61	1
R1-25	E04	0.78285	13.56	1
R1-25	E04	0.83286	13.7	1
R1-25	E04	0.8825	13.61	1
R1-25	E04	0.93395	13.83	1
R1-25	E04	0.98264	13.68	1
R1-25	E04	1.03286	13.67	1
R1-25	E04	1.08279	13.59	1
R1-25	E04	1.13285	13.71	1
R1-25	E04	1.18278	13.61	1
R1-25	E04	1.23344	13.71	1
R1-25	E04	1.28292	13.78	1
R1-25	E04	1.3329	13.7	1
R1-25	E04	1.38291	13.65	1
R1-25	E04	1.43311	13.64	1
R1-25	E04	1.48269	13.67	1
R1-25	E04	1.53315	13.68	1
R1-25	E04	1.5838	13.7	1
R1-25	E04	1.6332	13.61	1
R1-25	E04	1.68409	13.68	1
R1-25	E04	1.7331	13.8	1
R1-25	E04	1.78356	13.74	1
R1-25	E04	1.83323	13.64	1
R1-25	E04	1.88284	13.81	1
R1-25	E04	1.93409	13.75	1
R1-25	E04	1.98285	13.74	1
R1-25	E04	2.03318	13.61	1
R1-25	E04	2.08355	13.72	1
R1-25	E04	2.13318	13.83	1
R1-25	E04	2.18322	13.84	1
R1-25	E04	2.23322	13.8	1
R1-25	E04	2.28335	13.8	1
R1-25	E04	2.33319	13.83	1
R1-25	E04	2.38308	13.68	1
R1-25	E04	2.4333	13.68	1
R1-25	E04	2.48331	13.84	1
R1-25	E04	2.53296	13.9	1
R1-25	E04	2.58317	13.75	1
R1-25	E04	2.63322	13.72	1
R1-25	E04	2.68319	13.75	1
R1-25	E04	2.73308	13.74	1
R1-25	E04	2.78334	13.78	1
R1-25	E04	2.83327	13.78	1
R1-25	E04	2.88371	13.83	1
R1-25	E04	2.93329	13.83	1
R1-25	E04	2.98355	13.86	1
R1-25	E04	3.03335	13.75	1
R1-25	E04	3.08351	13.84	1
R1-25	E04	3.13333	13.8	1
R1-25	E04	3.18327	13.87	1
R1-25	E04	3.23317	13.83	1
R1-25	E04	3.2838	13.89	1
R1-25	E04	3.33366	13.84	1
R1-25	E04	3.38323	13.91	1
R1-25	E04	3.43336	13.93	1
R1-25	E04	3.48335	13.96	1
R1-25	E04	3.53346	14.05	1
R1-25	E04	3.58331	13.91	1
R1-25	E04	3.63355	13.93	1
R1-25	E04	3.68344	14	1
R1-25	E04	3.73369	13.96	1
R1-25	E04	3.7834	14.02	1
R1-25	E04	3.83383	13.93	1
R1-25	E04	3.88341	13.9	1
R1-25	E04	3.93353	14.1	1
R1-25	E04	3.98374	13.94	1
R1-25	E04	4.03391	13.93	1
R1-25	E04	4.08375	14.03	1
R1-25	E04	4.13381	14.02	1
R1-25	E04	4.1839	14.12	1
R1-25	E04	4.23369	14.03	1
R1-25	E04	4.28371	14.03	1
R1-25	E04	4.33349	14.06	1
R1-25	E04	4.38376	14.15	1
R1-25	E04	4.43391	14.08	1
R1-25	E04	4.48369	14.18	1
R1-25	E04	4.53379	14.1	1
R1-25	E04	4.58384	14.18	1
R1-25	E04	4.63371	14.15	1
R1-25	E04	4.68371	14.08	1
R1-25	E04	4.73366	14.12	1
R1-25	E04	4.7839	14.25	1
R1-25	E04	4.83392	14.16	1
R1-25	E04	4.88371	14.18	1
R1-25	E04	4.93392	14.21	1
R1-25	E04	4.9839	14.21	1
R1-25	E04	5.03399	14.18	1
R1-25	E04	5.08392	14.29	1
R1-25	E04	5.13391	14.28	1
R1-25	E04	5.18465	14.24	1
R1-25	E04	5.234	14.34	1
R1-25	E04	5.28397	14.32	1
R1-25	E04	5.33396	14.35	1
R1-25	E04	5.38396	14.24	1
R1-25	E04	5.43406	14.28	1
R1-25	E04	5.48415	14.37	1
R1-25	E04	5.53393	14.41	1
R1-25	E04	5.5841	14.37	1
R1-25	E04	5.63397	14.4	1
R1-25	E04	5.68411	14.5	1
R1-25	E04	5.73388	14.37	1
R1-25	E04	5.78438	14.41	1
R1-25	E04	5.83418	14.38	1
R1-25	E04	5.88451	14.53	1
R1-25	E04	5.93446	14.38	1
R1-25	E04	5.9838	14.46	1
R1-25	E04	6.03429	14.53	1
R1-25	E04	6.08413	14.59	1
R1-25	E04	6.1344	14.48	1
R1-25	E04	6.18407	14.46	1
R1-25	E04	6.23399	14.47	1
R1-25	E04	6.28398	14.51	1
R1-25	E04	6.33417	14.59	1
R1-25	E04	6.38417	14.51	1
R1-25	E04	6.43428	14.6	1
R1-25	E04	6.4841	14.53	1
R1-25	E04	6.53435	14.62	1
R1-25	E04	6.58422	14.65	1
R1-25	E04	6.63441	14.69	1
R1-25	E04	6.68391	14.81	1
R1-25	E04	6.73461	14.78	1
R1-25	E04	6.78431	14.72	1
R1-25	E04	6.83447	14.66	1
R1-25	E04	6.88466	14.73	1
R1-25	E04	6.93415	14.72	1
R1-25	E04	6.98424	14.84	1
R1-25	E04	7.03436	14.88	1
R1-25	E04	7.08422	14.84	1
R1-25	E04	7.13463	14.78	1
R1-25	E04	7.18451	14.89	1
R1-25	E04	7.23467	14.95	1
R1-25	E04	7.28427	14.92	1
R1-25	E04	7.33475	14.97	1
R1-25	E04	7.38439	14.97	1
R1-25	E04	7.43447	14.92	1
R1-25	E04	7.4843	15	1
R1-25	E04	7.53464	15.13	1
R1-25	E04	7.58458	15.25	1
R1-25	E04	7.88058	15	2
R1-25	E04	7.92985	15.08	2
R1-25	E04	7.98005	15.1	2
R1-25	E04	8.03048	15.01	2
R1-25	E04	8.08044	15.07	2
R1-25	E04	8.13031	14.94	2
R1-25	E04	8.18067	14.98	2
R1-25	E04	8.2301	15.08	2
R1-25	E04	8.28087	15.16	2
R1-25	E04	8.32996	15.23	2
R1-25	E04	8.38039	15.13	2
R1-25	E04	8.43022	15.25	2
R1-25	E04	8.48018	15.3	2
R1-25	E04	8.53069	15.29	2
R1-25	E04	8.58046	15.33	2
R1-25	E04	8.63059	15.61	2
R1-25	E04	8.68027	15.42	2
R1-25	E04	8.73048	15.38	2
R1-25	E04	8.78043	15.35	2
R1-25	E04	8.83044	15.51	2
R1-25	E04	8.88015	15.55	2
R1-25	E04	8.93024	15.64	2
R1-25	E04	8.98059	15.61	2
R1-25	E04	9.03034	15.64	2
R1-25	E04	9.08036	15.61	2
R1-25	E04	9.13065	15.63	2
R1-25	E04	9.18033	15.73	2
R1-25	E04	9.2304	15.83	2
R1-25	E04	9.28041	15.7	2
R1-25	E04	9.33035	15.9	2
R1-25	E04	9.38026	15.86	2
R1-25	E04	9.43078	15.86	2
R1-25	E04	9.48061	16.09	2
R1-25	E04	9.53044	16.06	2
R1-25	E04	9.5806	16.15	2
R1-25	E04	9.63111	16.08	2
R1-25	E04	9.68068	16.12	2
R1-25	E04	9.73089	16.11	2
R1-25	E04	9.78101	16.33	2
R1-25	E04	9.83132	16.18	2
R1-25	E04	9.88114	16.28	2
R1-25	E04	9.93086	16.43	2
R1-25	E04	9.98083	16.44	2
R1-25	E04	10.03073	16.49	2
R1-25	E04	10.0809	16.58	2
R1-25	E04	10.13035	16.69	2
R1-25	E04	10.18068	16.93	2
R1-25	E04	10.23079	16.81	2
R1-25	E04	10.28084	16.84	2
R1-25	E04	10.33061	17.09	2
R1-25	E04	10.38086	17.03	2
R1-25	E04	10.43088	17.03	2
R1-25	E04	10.4812	17.16	2
R1-25	E04	10.53076	17.07	2
R1-25	E04	10.58012	17.28	2
R1-25	E04	10.63089	17.22	2
R1-25	E04	10.68102	17.5	2
R1-25	E04	10.73121	17.54	2
R1-25	E04	10.78081	17.53	2
R1-25	E04	10.83086	17.54	2
R1-25	E04	10.88092	17.6	2
R1-25	E04	10.93107	17.61	2
R1-25	E04	10.98121	17.95	2
R1-25	E04	11.03121	17.92	2
R1-25	E04	11.08068	17.88	2
R1-25	E04	11.13121	18.11	2
R1-25	E04	11.1812	18.2	2
R1-25	E04	11.23103	18.23	2
R1-25	E04	11.281	18.32	2
R1-25	E04	11.33117	18.37	2
R1-25	E04	11.38095	18.64	2
R1-25	E04	11.43095	18.62	2
R1-25	E04	11.48152	18.84	2
R1-25	E04	11.53245	18.96	2
R1-25	E04	11.58127	19.02	2
R1-25	E04	11.63141	19.24	2
R1-25	E04	11.68138	19.32	2
R1-25	E04	11.73127	19.16	2
R1-25	E04	11.78099	19.44	2
R1-25	E04	11.83098	19.37	2
R1-25	E04	11.8811	19.46	2
R1-25	E04	11.93126	19.46	2
R1-25	E04	11.98082	19.73	2
R1-25	E04	12.03095	19.75	2
R1-25	E04	12.08136	19.86	2
R1-25	E04	12.13104	20.22	2
R1-25	E04	12.18139	20.14	2
R1-25	E04	12.23231	20.26	2
R1-25	E04	12.28107	20.54	2
R1-25	E04	12.33122	20.38	2
R1-25	E04	12.38137	20.57	2
R1-25	E04	12.4312	20.57	2
R1-25	E04	12.48118	21.05	2
R1-25	E04	12.53136	21.09	2
R1-25	E04	12.58132	21.17	2
R1-25	E04	12.63183	21.34	2
R1-25	E04	12.68146	21.37	2
R1-25	E04	12.73123	21.5	2
R1-25	E04	12.78179	21.78	2
R1-25	E04	12.8309	21.78	2
R1-25	E04	12.88126	22.04	2
R1-25	E04	12.93159	22.1	2
R1-25	E04	12.9817	22.1	2
R1-25	E04	13.03132	22.39	2
R1-25	E04	13.08133	22.55	2
R1-25	E04	13.1314	22.74	2
R1-25	E04	13.18163	22.89	2
R1-25	E04	13.23147	22.96	2
R1-25	E04	13.28156	23.34	2
R1-25	E04	13.33181	23.27	2
R1-25	E04	13.38178	23.53	2
R1-25	E04	13.43177	23.62	2
R1-25	E04	13.48195	23.91	2
R1-25	E04	13.53197	24.09	2
R1-25	E04	13.5815	24.05	2
R1-25	E04	13.63155	24.4	2
R1-25	E04	13.68128	24.44	2
R1-25	E04	13.73182	24.54	2
R1-25	E04	13.78185	25.07	2
R1-25	E04	13.8316	24.92	2
R1-25	E04	13.8818	25.19	2
R1-25	E04	13.93178	25.33	2
R1-25	E04	13.98194	25.51	2
R1-25	E04	14.03279	25.71	2
R1-25	E04	14.08182	25.98	2
R1-25	E04	14.13183	26.02	2
R1-25	E04	14.18179	26.12	2
R1-25	E04	14.23203	26.34	2
R1-25	E04	14.28215	26.5	2
R1-25	E04	14.3316	26.55	2
R1-25	E04	14.383	26.75	2
R1-25	E04	14.43176	27	2
R1-25	E04	14.48186	26.98	2
R1-25	E04	14.53205	27.39	2
R1-25	E04	14.58221	27.45	2
R1-25	E04	14.63178	27.63	2
R1-25	E04	14.68219	27.74	2
R1-25	E04	14.73224	27.85	2
R1-25	E04	14.78188	28.08	2
R1-25	E04	14.83185	28.08	2
R1-25	E04	14.88225	28.5	2
R1-25	E04	14.93179	28.37	2
R1-25	E04	14.98216	28.49	2
R1-25	E04	15.0317	28.67	2
R1-25	E04	15.08218	28.75	2
R1-25	E04	15.13202	28.91	2
R1-25	E04	15.18184	29.18	2
R1-25	E04	15.232	29.24	2
R1-25	E04	15.28169	29.37	2
R1-25	E04	15.33241	29.6	2
R1-25	E04	15.38206	29.79	2
R1-25	E04	15.432	29.91	2
R1-25	E04	15.48215	29.84	2
R1-25	E04	15.53225	30.01	2
R1-25	E04	15.58183	30.03	2
R1-25	E04	15.63224	30.23	2
R1-25	E04	15.68205	30.27	2
R1-25	E04	15.73351	30.43	2
R1-25	E04	15.78234	30.61	2
R1-25	E04	15.83211	30.8	2
R1-25	E04	15.88229	30.89	2
R1-25	E04	15.93274	30.92	2
R1-25	E04	15.98225	30.92	2
R1-25	E04	16.03238	31	2
R1-25	E04	16.08218	31.24	2
R1-25	E04	16.13235	31.36	2
R1-25	E04	16.18265	31.52	2
R1-25	E04	16.23224	31.68	2
R1-25	E04	16.28224	31.75	2
R1-25	E04	16.33246	31.82	2
R1-25	E04	16.38236	31.9	2
R1-25	E04	16.43218	31.91	2
R1-25	E04	16.48228	31.77	2
R1-25	E04	16.53275	32.07	2
R1-25	E04	16.58272	32.2	2
R1-25	E04	16.63235	32.28	2
R1-25	E04	16.68232	32.57	2
R1-25	E04	16.73264	32.5	2
R1-25	E04	16.78243	32.72	2
R1-25	E04	16.83255	32.67	2
R1-25	E04	16.88248	32.91	2
R1-25	E04	16.9329	32.72	2
R1-25	E04	16.98301	32.98	2
R1-25	E04	17.03244	33.12	2
R1-25	E04	17.08254	33.11	2
R1-25	E04	17.1327	33.27	2
R1-25	E04	17.18254	33.3	2
R1-25	E04	17.23237	33.43	2
R1-25	E04	17.28243	33.56	2
R1-25	E04	17.33232	33.65	2
R1-25	E04	17.38243	33.69	2
R1-25	E04	17.43232	33.78	2
R1-25	E04	17.4829	33.81	2
R1-25	E04	17.53259	34.05	2
R1-25	E04	17.58254	34.24	2
R1-25	E04	17.63244	34.06	2
R1-25	E04	17.68248	34.25	2
R1-25	E04	17.73307	34.29	2
R1-25	E04	17.78286	34.32	2
R1-25	E04	17.83309	34.63	2
R1-25	E04	17.8825	34.76	2
R1-25	E04	17.93248	34.67	2
R1-25	E04	17.98253	34.88	2
R1-25	E04	18.03268	34.94	2
R1-25	E04	18.08265	34.95	2
R1-25	E04	18.13299	35.14	2
R1-25	E04	18.18277	35.24	2
R1-25	E04	18.23316	35.36	2
R1-25	E04	18.28309	35.46	2
R1-25	E04	18.33284	35.36	2
R1-25	E04	18.38238	35.41	2
R1-25	E04	18.43294	35.61	2
R1-25	E04	18.48275	35.8	2
R1-25	E04	18.53284	35.86	2
R1-25	E04	18.58385	35.96	2
R1-25	E04	18.63287	35.99	2
R1-25	E04	18.68294	36.09	2
R1-25	E04	18.73275	36.12	2
R1-25	E04	18.78262	36.34	2
R1-25	E04	18.83344	36.46	2
R1-25	E04	18.88282	36.63	2
R1-25	E04	18.93285	36.55	2
R1-25	E04	18.98302	36.62	2
R1-25	E04	19.03266	36.62	2
R1-25	E04	19.08319	36.75	2
R1-25	E04	19.13339	37.1	2
R1-25	E04	19.18292	37.07	2
R1-25	E04	19.23336	37.13	2
R1-25	E04	19.28312	37.19	2
R1-25	E04	19.33262	37.31	2
R1-25	E04	19.38305	37.44	2
R1-25	E04	19.43301	37.69	2
R1-25	E04	19.48319	37.53	2
R1-25	E04	19.53336	37.7	2
R1-25	E04	19.58294	37.88	2
R1-25	E04	19.63314	38.05	2
R1-25	E04	19.68293	38.12	2
R1-25	E04	19.73287	38.36	2
R1-25	E04	19.78309	38.3	2
R1-25	E04	19.83316	38.3	2
R1-25	E04	19.8833	38.37	2
R1-25	E04	19.9334	38.46	2
R1-25	E04	19.98312	38.64	2
R1-25	E04	20.03345	38.77	2
R1-25	E04	20.08326	38.86	2
R1-25	E04	20.13339	39	2
R1-25	E04	20.18383	39.06	2
R1-25	E04	20.23346	39.16	2
R1-25	E04	20.28303	39.13	2
R1-25	E04	20.33314	39.48	2
R1-25	E04	20.38335	39.64	2
R1-25	E04	20.43334	39.81	2
R1-25	E04	20.48371	39.86	2
R1-25	E04	20.53353	39.84	2
R1-25	E04	20.58361	40.07	2
R1-25	E04	20.63377	40.08	2
R1-25	E04	20.68381	40.07	2
R1-25	E04	20.7334	40.14	2
R1-25	E04	20.78466	40.36	2
R1-25	E04	20.83352	40.55	2
R1-25	E04	20.88358	40.57	2
R1-25	E04	20.93365	40.86	2
R1-25	E04	20.98347	40.48	2
R1-25	E04	21.03373	40.77	2
R1-25	E04	21.08369	40.86	2
R1-25	E04	21.13386	40.81	2
R1-25	E04	21.18374	41.11	2
R1-25	E04	21.23366	41.19	2
R1-25	E04	21.28363	41.36	2
R1-25	E04	21.33389	41.37	2
R1-25	E04	21.3835	41.47	2
R1-25	E04	21.43382	41.43	2
R1-25	E04	21.48376	41.75	2
R1-25	E04	21.53332	41.63	2
R1-25	E04	21.58369	41.82	2
R1-25	E04	21.63353	41.74	2
R1-25	E04	21.68369	41.98	2
R1-25	E04	21.73479	42.14	2
R1-25	E04	21.78409	42.35	2
R1-25	E04	21.83365	42.31	2
R1-25	E04	21.88395	42.19	2
R1-25	E04	21.93349	42.39	2
R1-25	E04	21.98377	42.57	2
R1-25	E04	22.03374	42.64	2
R1-25	E04	22.08353	42.55	2
R1-25	E04	22.13397	42.77	2
R1-25	E04	22.18413	42.82	2
R1-25	E04	22.23375	42.89	2
R1-25	E04	22.28424	43.05	2
R1-25	E04	22.33377	43.08	2
R1-25	E04	22.38377	43.23	2
R1-25	E04	22.43383	43.26	2
R1-25	E04	22.48383	43.39	2
R1-25	E04	22.5342	43.46	2
R1-25	E04	22.58398	43.5	2
R1-25	E04	22.63366	43.67	2
R1-25	E04	22.684	43.77	2
R1-25	E04	22.73409	43.78	2
R1-25	E04	22.78371	43.87	2
R1-25	E04	22.83404	43.99	2
R1-25	E04	22.88411	44.02	2
R1-25	E04	22.93419	44.26	2
R1-25	E04	22.98426	44.37	2
R1-25	E04	23.03398	44.41	2
R1-25	E04	23.08411	44.44	2
R1-25	E04	23.13386	44.43	2
R1-25	E04	23.18395	44.57	2
R1-25	E04	23.23426	44.62	2
R1-25	E04	23.28459	44.72	2
R1-25	E04	23.3341	44.83	2
R1-25	E04	23.38381	45	2
R1-25	E04	23.43393	45.01	2
R1-25	E04	23.48421	45.08	2
R1-25	E04	23.53403	45.23	2
R1-25	E04	23.58457	45.27	2
R1-25	E04	23.63413	45.51	2
R1-25	E04	23.68522	45.67	2
R1-25	E04	23.73432	45.67	2
R1-25	E04	23.78408	45.76	2
R1-25	E04	23.83427	45.86	2
R1-25	E04	23.88448	45.95	2
R1-25	E04	23.93446	46.06	2
R1-25	E04	23.98448	46.12	2
R1-25	E04	24.03445	46.14	2
R1-25	E04	24.08427	46.34	2
R1-25	E04	24.1341	46.46	2
R1-25	E04	24.18464	46.49	2
R1-25	E04	24.23413	46.75	2
R1-25	E04	24.28423	46.74	2
R1-25	E04	24.33456	46.84	2
R1-25	E04	24.3846	46.94	2
R1-25	E04	24.43417	47.01	2
R1-25	E04	24.48461	47.17	2
R1-25	E04	24.53448	47.25	2
R1-25	E04	24.58494	47.36	2
R1-25	E04	24.63429	47.51	2
R1-25	E04	24.68442	47.57	2
R1-25	E04	24.73463	47.86	2
R1-25	E04	24.78506	47.92	2
R1-25	E04	24.83474	47.9	2
R1-25	E04	24.88438	48.07	2
R1-25	E04	24.93471	48.27	2
R1-25	E04	24.9845	48.26	2
R1-25	E04	25.0345	48.26	2
R1-25	E04	25.08407	48.53	2
R1-25	E04	25.1347	48.56	2
R1-25	E04	25.18451	48.69	2
R1-25	E04	25.23487	48.9	2
R1-25	E04	25.28474	48.9	2
R1-25	E04	25.33471	49.05	2
R1-25	E04	25.38484	49.1	2
R1-25	E04	25.43466	49.22	2
R1-25	E04	25.48478	49.37	2
R1-25	E04	25.53473	49.41	2
R1-25	E04	25.58446	49.54	2
R1-25	E04	25.6349	49.78	2
R1-25	E04	25.68449	49.85	2
R1-25	E04	25.73481	49.89	2
R1-25	E04	25.78473	49.97	2
R1-25	E04	25.83499	50.13	2
R1-25	E04	25.88519	50.29	2
R1-25	E04	25.93479	50.4	2
R1-25	E04	25.98504	50.51	2
R1-25	E04	26.03481	50.61	2
R1-25	E04	26.08466	50.68	2
R1-25	E04	26.13468	50.8	2
R1-25	E04	26.18595	50.89	2
R1-25	E04	26.2357	51.12	2
R1-25	E04	26.28508	51.24	2
R1-25	E04	26.33481	51.31	2
R1-25	E04	26.38457	51.46	2
R1-25	E04	26.435	51.5	2
R1-25	E04	26.4853	51.65	2
R1-25	E04	26.53478	51.9	2
R1-25	E04	26.58496	51.84	2
R1-25	E04	26.63473	52.13	2
R1-25	E04	26.68523	51.95	2
R1-25	E04	26.7352	52.33	2
R1-25	E04	26.78542	52.38	2
R1-25	E04	26.83511	52.52	2
R1-25	E04	26.88513	52.44	2
R1-25	E04	26.93518	52.69	2
R1-25	E04	26.9852	52.77	2
R1-25	E04	27.0352	52.82	2
R1-25	E04	27.08503	52.98	2
R1-25	E04	27.1348	53.08	2
R1-25	E04	27.18545	53.14	2
R1-25	E04	27.23629	53.33	2
R1-25	E04	27.28456	53.37	2
R1-25	E04	27.33499	53.48	2
R1-25	E04	27.38639	53.68	2
R1-25	E04	27.4351	53.83	2
R1-25	E04	27.48556	53.8	2
R1-25	E04	27.53507	54.06	2
R1-25	E04	27.58517	54.18	2
R1-25	E04	27.63531	54.26	2
R1-25	E04	27.68521	54.31	2
R1-25	E04	27.73523	54.48	2
R1-25	E04	27.78486	54.64	2
R1-25	E04	27.83505	54.57	2
R1-25	E04	27.88538	54.91	2
R1-25	E04	27.93539	54.86	2
R1-25	E04	27.98487	55.13	2
R1-25	E04	28.03546	55.23	2
R1-25	E04	28.0853	55.23	2
R1-25	E04	28.13544	55.42	2
R1-25	E04	28.18575	55.51	2
R1-25	E04	28.23536	55.62	2
R1-25	E04	28.28543	55.83	2
R1-25	E04	28.33557	55.77	2
R1-25	E04	28.38519	55.9	2
R1-25	E04	28.43539	56.06	2
R1-25	E04	28.48654	56.09	2
R1-25	E04	28.53605	56.24	2
R1-25	E04	28.58518	56.46	2
R1-25	E04	28.63709	56.49	2
R1-25	E04	28.68535	56.62	2
R1-25	E04	28.73578	56.85	2
R1-25	E04	28.78581	56.93	2
R1-25	E04	28.8353	56.97	2
R1-25	E04	28.88678	57.06	2
R1-25	E04	28.93588	57.06	2
R1-25	E04	28.98593	57.38	2
R1-25	E04	29.03569	57.29	2
R1-25	E04	29.08556	57.6	2
R1-25	E04	29.13658	57.5	2
R1-25	E04	29.18572	57.63	2
R1-25	E04	29.23567	57.86	2
R1-25	E04	29.28564	57.8	2
R1-25	E04	29.3359	57.99	2
R1-25	E04	29.38536	57.88	2
R1-25	E04	29.43561	58.23	2
R1-25	E04	29.48605	58.34	2
R1-25	E04	29.53576	58.33	2
R1-25	E04	29.58543	58.45	2
R1-25	E04	29.63588	58.55	2
R1-25	E04	29.68572	58.66	2
R1-25	E04	29.7366	58.83	2
R1-25	E04	29.78577	58.81	2
R1-25	E04	29.83567	59	2
R1-25	E04	29.88598	59.07	2
R1-25	E04	29.93569	59.21	2
R1-25	E04	29.98619	59.31	2
R1-25	E04	30.03603	59.43	2
R1-25	E04	30.08599	59.59	2
R1-25	E04	30.13598	59.62	2
R1-25	E04	30.18561	59.53	2
R1-25	E04	30.23609	59.7	2
R1-25	E04	30.28595	59.91	2
R1-25	E04	30.33609	60.02	2
R1-25	E04	30.38607	60.11	2
R1-25	E04	30.43587	60.14	2
R1-25	E04	30.4861	60.33	2
R1-25	E04	30.53602	60.39	2
R1-25	E04	30.58613	60.46	2
R1-25	E04	30.63584	60.46	2
R1-25	E04	30.68616	60.74	2
R1-25	E04	30.73594	60.77	2
R1-25	E04	30.78603	60.95	2
R1-25	E04	30.83635	60.96	2
R1-25	E04	30.88581	61.25	2
R1-25	E04	30.93588	61.24	2
R1-25	E04	30.98591	61.31	2
R1-25	E04	31.03627	61.49	2
R1-25	E04	31.08587	61.63	2
R1-25	E04	31.13603	61.85	2
R1-25	E04	31.18606	61.91	2
R1-25	E04	31.23612	62.03	2
R1-25	E04	31.28625	62.06	2
R1-25	E04	31.33576	62.22	2
R1-25	E04	31.38607	62.28	2
R1-25	E04	31.43614	62.42	2
R1-25	E04	31.4859	62.55	2
R1-25	E04	31.53621	62.82	2
R1-25	E04	31.58607	62.9	2
R1-25	E04	31.63618	62.99	2
R1-25	E04	31.68614	63.08	2
R1-25	E04	31.73671	63.18	2
R1-25	E04	31.786	63.28	2
R1-25	E04	31.83656	63.37	2
R1-25	E04	31.88654	63.36	2
R1-25	E04	31.93656	63.53	2
R1-25	E04	31.98605	63.72	2
R1-25	E04	32.03622	63.75	2
R1-25	E04	32.08634	63.91	2
R1-25	E04	32.13688	63.97	2
R1-25	E04	32.1862	64.1	2
R1-25	E04	32.23673	64.31	2
R1-25	E04	32.28605	64.45	2
R1-25	E04	32.33622	64.41	2
R1-25	E04	32.38621	64.57	2
R1-25	E04	32.43627	64.69	2
R1-25	E04	32.48652	64.6	2
R1-25	E04	32.5364	64.79	2
R1-25	E04	32.58619	64.95	2
R1-25	E04	32.63675	65.04	2
R1-25	E04	32.6866	65.08	2
R1-25	E04	32.7366	65.32	2
R1-25	E04	32.78653	65.35	2
R1-25	E04	32.83647	65.43	2
R1-25	E04	32.88654	65.46	2
R1-25	E04	32.93697	65.68	2
R1-25	E04	32.98706	65.78	2
R1-25	E04	33.03654	65.84	2
R1-25	E04	33.0869	65.84	2
R1-25	E04	33.13652	65.99	2
R1-25	E04	33.18654	66.08	2
R1-25	E04	33.23635	66.06	2
R1-25	E04	33.28786	66.18	2
R1-25	E04	33.33661	66.28	2
R1-25	E04	33.38662	66.41	2
R1-25	E04	33.43678	66.49	2
R1-25	E04	33.48694	66.59	2
R1-25	E04	33.53687	66.69	2
R1-25	E04	33.58669	66.79	2
R1-25	E04	33.63673	66.88	2
R1-25	E04	33.6865	67.04	2
R1-25	E04	33.73679	66.97	2
R1-25	E04	33.78682	67.16	2
R1-25	E04	33.83699	67.39	2
R1-25	E04	33.88687	67.22	2
R1-25	E04	33.9368	67.39	2
R1-25	E04	33.98675	67.36	2
R1-25	E04	34.037	67.45	2
R1-25	E04	34.08632	67.66	2
R1-25	E04	34.13669	67.7	2
R1-25	E04	34.18683	67.88	2
R1-25	E04	34.2369	67.77	2
R1-25	E04	34.28713	67.83	2
R1-25	E04	34.33651	67.98	2
R1-25	E04	34.3869	67.99	2
R1-25	E04	34.43702	68.18	2
R1-25	E04	34.48695	68.15	2
R1-25	E04	34.53777	68.36	2
R1-25	E04	34.58699	68.36	2
R1-25	E04	34.63697	68.59	2
R1-25	E04	34.68707	68.46	2
R1-25	E04	34.73709	68.65	2
R1-25	E04	34.7868	68.65	2
R1-25	E04	34.83719	68.71	2
R1-25	E04	34.88704	68.83	2
R1-25	E04	34.93724	68.96	2
R1-25	E04	34.98698	68.9	2
R1-25	E04	35.03705	69.04	2
R1-25	E04	35.08721	69.19	2
R1-25	E04	35.13717	69.19	2
R1-25	E04	35.18719	69.32	2
R1-25	E04	35.23721	69.38	2
R1-25	E04	35.28726	69.34	2
R1-25	E04	35.33711	69.59	2
R1-25	E04	35.38737	69.57	2
R1-25	E04	35.43713	69.53	2
R1-25	E04	35.4869	69.79	2
R1-25	E04	35.53708	69.69	2
R1-25	E04	35.5875	69.79	2
R1-25	E04	35.63719	69.94	2
R1-25	E04	35.68743	69.98	2
R1-25	E04	35.73726	69.98	2
R1-25	E04	35.78768	70.02	2
R1-25	E04	35.83749	70.23	2
R1-25	E04	35.88745	70.19	2
R1-25	E04	35.93765	70.2	2
R1-25	E04	35.98755	70.19	2
R1-25	E04	36.03767	70.42	2
R1-25	E04	36.08747	70.4	2
R1-25	E04	36.13718	70.52	2
R1-25	E04	36.18758	70.45	2
R1-25	E04	36.23726	70.49	2
R1-25	E04	36.28813	70.84	2
R1-25	E04	36.33737	70.77	2
R1-25	E04	36.38743	70.81	2
R1-25	E04	36.43819	70.87	2
R1-25	E04	36.48722	70.95	2
R1-25	E04	36.53734	70.99	2
R1-25	E04	36.5875	70.92	2
R1-25	E04	36.63734	71.12	2
R1-25	E04	36.68736	71.19	2
R1-25	E04	36.73763	71.12	2
R1-25	E04	36.78752	71.21	2
R1-25	E04	36.83736	71.43	2
R1-25	E04	36.88777	71.33	2
R1-25	E04	36.93763	71.38	2
R1-25	E04	36.98729	71.59	2
R1-25	E04	37.03788	71.6	2
R1-25	E04	37.08752	71.49	2
R1-25	E04	37.13767	71.75	2
R1-25	E04	37.18765	71.72	2
R1-25	E04	37.23767	71.73	2
R1-25	E04	37.28783	71.85	2
R1-25	E04	37.33751	71.91	2
R1-25	E04	37.38771	71.88	2
R1-25	E04	37.43766	71.84	2
R1-25	E04	37.48828	71.98	2
R1-25	E04	37.5379	72.17	2
R1-25	E04	37.5875	72.2	2
R1-25	E04	37.63781	72.16	2
R1-25	E04	37.68781	72.04	2
R1-25	E04	37.73764	72.38	2
R1-25	E04	37.78736	72.26	2
R1-25	E04	37.83804	72.57	2
R1-25	E04	37.88765	72.69	2
R1-25	E04	37.9381	72.51	2
R1-25	E04	37.98782	72.63	2
R1-25	E04	38.03765	72.66	2
R1-25	E04	38.08806	72.76	2
R1-25	E04	38.13783	72.83	2
R1-25	E04	38.18729	72.76	2
R1-25	E04	38.23793	72.88	2
R1-25	E04	38.28786	72.8	2
R1-25	E04	38.33751	72.86	2
R1-25	E04	38.38794	72.79	2
R1-25	E04	38.43797	72.96	2
R1-25	E04	38.48786	73.15	2
R1-25	E04	38.53801	73.15	2
R1-25	E04	38.58804	73.04	2
R1-25	E04	38.63822	73.28	2
R1-25	E04	38.68795	73.39	2
R1-25	E04	38.7383	73.36	2
R1-25	E04	38.78766	73.42	2
R1-25	E04	38.83795	73.47	2
R1-25	E04	38.88779	73.56	2
R1-25	E04	38.93829	73.46	2
R1-25	E04	38.98807	73.72	2
R1-25	E04	39.03823	73.64	2
R1-25	E04	39.08786	73.62	2
R1-25	E04	39.13764	73.62	2
R1-25	E04	39.18829	73.8	2
R1-25	E04	39.23845	73.91	2
R1-25	E04	39.288	73.8	2
R1-25	E04	39.33827	73.81	2
R1-25	E04	39.38859	74.07	2
R1-25	E04	39.43823	74.07	2
R1-25	E04	39.48835	74.22	2
R1-25	E04	39.53845	74.19	2
R1-25	E04	39.58797	74.09	2
R1-25	E04	39.63811	74.19	2
R1-25	E04	39.6881	74.23	2
R1-25	E04	39.73832	74.22	2
R1-25	E04	39.78836	74.53	2
R1-25	E04	39.8384	74.31	2
R1-25	E04	39.88791	74.48	2
R1-25	E04	39.93802	74.56	2
R1-25	E04	39.98847	74.66	2
R1-25	E04	40.03832	74.73	2
R1-25	E04	40.08844	74.53	2
R1-25	E04	40.13844	74.69	2
R1-25	E04	40.18848	74.63	2
R1-25	E04	40.23865	74.86	2
R1-25	E04	40.28859	74.86	2
R1-25	E04	40.3387	74.85	2
R1-25	E04	40.38861	74.98	2
R1-25	E04	40.43836	74.86	2
R1-25	E04	40.48857	74.97	2
R1-25	E04	40.53866	74.86	2
R1-25	E04	40.5887	74.97	2
R1-25	E04	40.63835	74.98	2
R1-25	E04	40.68863	75.2	2
R1-25	E04	40.73854	75.26	2
R1-25	E04	40.78831	75.36	2
R1-25	E04	40.83841	75.23	2
R1-25	E04	40.88874	75.4	2
R1-25	E04	40.93888	75.27	2
R1-25	E04	40.98837	75.32	2
R1-25	E04	41.0386	75.51	2
R1-25	E04	41.089	75.42	2
R1-25	E04	41.13885	75.73	2
R1-25	E04	41.18875	75.67	2
R1-25	E04	41.23859	75.43	2
R1-25	E04	41.28857	75.7	2
R1-25	E04	41.33854	75.65	2
R1-25	E04	41.38839	75.89	2
R1-25	E04	41.43863	75.93	2
R1-25	E04	41.48916	75.65	2
R1-25	E04	41.53875	75.87	2
R1-25	E04	41.58847	76	2
R1-25	E04	41.6385	75.99	2
R1-25	E04	41.68882	76.03	2
R1-25	E04	41.73885	75.96	2
R1-25	E04	41.78872	76.11	2
R1-25	E04	41.8389	76	2
R1-25	E04	41.88901	75.93	2
R1-25	E04	41.93909	76.14	2
R1-25	E04	41.98877	76.4	2
R1-25	E04	42.0389	76.27	2
R1-25	E04	42.0891	76.3	2
R1-25	E04	42.13866	76.28	2
R1-25	E04	42.18887	76.47	2
R1-25	E04	42.2389	76.63	2
R1-25	E04	42.28893	76.66	2
R1-25	E04	42.33846	76.59	2
R1-25	E04	42.38885	76.62	2
R1-25	E04	42.43909	76.68	2
R1-25	E04	42.48885	76.76	2
R1-25	E04	42.53888	76.66	2
R1-25	E04	42.58891	76.84	2
R1-25	E04	42.63897	76.95	2
R1-25	E04	42.68952	76.78	2
R1-25	E04	42.73888	77.06	2
R1-25	E04	42.78895	76.98	2
R1-25	E04	42.83908	77.11	2
R1-25	E04	42.88888	77.06	2
R1-25	E04	42.93909	77.23	2
R1-25	E04	42.98943	77.01	2
R1-25	E04	43.0402	77.22	2
R1-25	E04	43.08936	77.23	2
R1-25	E04	43.13905	77.17	2
R1-25	E04	43.18934	77.25	2
R1-25	E04	43.2392	77.32	2
R1-25	E04	43.2892	77.22	2
R1-25	E04	43.33907	77.52	2
R1-25	E04	43.38914	77.51	2
R1-25	E04	43.43915	77.44	2
R1-25	E04	43.48944	77.48	2
R1-25	E04	43.5395	77.38	2
R1-25	E04	43.5895	77.44	2
R1-25	E04	43.63934	77.52	2
R1-25	E04	43.68927	77.64	2
R1-25	E04	43.7391	77.64	2
R1-25	E04	43.78975	77.74	2
R1-25	E04	43.83946	77.76	2
R1-25	E04	43.88889	77.86	2
R1-25	E04	43.93964	77.83	2
R1-25	E04	43.98946	77.93	2
R1-25	E04	44.03954	77.92	2
R1-25	E04	44.08984	78.18	2
R1-25	E04	44.13953	77.85	2
R1-25	E04	44.18929	78.24	2
R1-25	E04	44.23931	78.23	2
R1-25	E04	44.28965	78.05	2
R1-25	E04	44.33932	78.11	2
R1-25	E04	44.38942	78.21	2
R1-25	E04	44.43999	78.28	2
R1-25	E04	44.4897	78.21	2
R1-25	E04	44.53903	78.47	2
R1-25	E04	44.58958	78.36	2
R1-25	E04	44.63959	78.3	2
R1-25	E04	44.68978	78.3	2
R1-25	E04	44.73981	78.42	2
R1-25	E04	44.78973	78.34	2
R1-25	E04	44.83951	78.36	2
R1-25	E04	44.88996	78.47	2
R1-25	E04	44.93969	78.34	2
R1-25	E04	44.98943	78.53	2
R1-25	E04	45.03971	78.37	2
R1-25	E04	45.08931	78.46	2
R1-25	E04	45.13955	78.52	2
R1-25	E04	45.18945	78.36	2
R1-25	E04	45.23964	78.43	2
R1-25	E04	45.2898	78.34	2
R1-25	E04	45.33961	78.33	2
R1-25	E04	45.3895	78.27	2
R1-25	E04	45.4397	78.33	2
R1-25	E04	45.4899	78.3	2
R1-25	E04	45.53998	78.26	2
R1-25	E04	45.58982	78.24	2
R1-25	E04	45.6397	78.28	2
R1-25	E04	45.68963	78.33	2
R1-25	E04	45.73965	78.28	2
R1-25	E04	45.78983	78.23	2
R1-25	E04	45.83949	78.27	2
R1-25	E04	45.89007	78.27	2
R1-25	E04	45.93969	78.24	2
R1-25	E04	45.99011	78.3	2
R1-25	E04	46.04032	78.42	2
R1-25	E04	46.09035	78.31	2
R1-25	E04	46.14004	78.17	2
R1-25	E04	46.18949	78.18	2
R1-25	E04	46.23965	78.39	2
R1-25	E04	46.29011	78.28	2
R1-25	E04	46.34007	78.3	2
R1-25	E04	46.39061	78.24	2
R1-25	E04	46.43983	78.3	2
R1-25	E04	46.49006	78.31	2
R1-25	E04	46.53979	78.34	2
R1-25	E04	46.59013	78.26	2
R1-25	E04	46.64013	78.23	2
R1-25	E04	46.69044	78.17	2
R1-25	E04	46.74017	78.23	2
R1-25	E04	46.78971	78.28	2
R1-25	E04	46.83961	78.18	2
R1-25	E04	46.8898	78.37	2
R1-25	E04	46.9397	78.27	2
R1-25	E04	46.99062	78.26	2
R1-25	E04	47.04011	78.27	2
R1-25	E04	47.09037	78.33	2
R1-25	E04	47.14046	78.23	2
R1-25	E04	47.18995	78.2	2
R1-25	E04	47.24021	78.18	2
R1-25	E04	47.29011	78.27	2
R1-25	E04	47.34006	78.37	2
R1-25	E04	47.39026	78.31	2
R1-25	E04	47.44049	78.21	2
R1-25	E04	47.4903	78.28	2
R1-25	E04	47.54036	78.3	2
R1-25	E04	47.59015	78.2	2
R1-25	E04	47.64005	78.3	2
R1-25	E04	47.69058	78.52	2
R1-25	E04	47.74018	78.45	2
R1-25	E04	47.79036	78.23	2
R1-25	E04	47.83975	78.24	2
R1-25	E04	47.89025	78.26	2
R1-25	E04	47.94031	78.37	2
R1-25	E04	47.99068	78.27	2
R1-25	E04	48.04025	78.26	2
R1-25	E04	48.09045	78.43	2
R1-25	E04	48.14018	78.52	2
R1-25	E04	48.19039	78.34	2
R1-25	E04	48.24038	78.28	2
R1-25	E04	48.29049	78.5	2
R1-25	E04	48.34048	78.43	2
R1-25	E04	48.39063	78.59	2
R1-25	E04	48.44064	78.31	2
R1-25	E04	48.49063	78.68	2
R1-25	E04	48.54002	78.34	2
R1-25	E04	48.59101	78.49	2
R1-25	E04	48.64068	78.33	2
R1-25	E04	48.69012	78.47	2
R1-25	E04	48.7403	78.55	2
R1-25	E04	48.79071	78.53	2
R1-25	E04	48.84086	78.45	2
R1-25	E04	48.89061	78.46	2
R1-25	E04	48.94043	78.5	2
R1-25	E04	48.99073	78.59	2
R1-25	E04	49.04036	78.55	2
R1-25	E04	49.08994	78.64	2
R1-25	E04	49.14063	78.68	2
R1-25	E04	49.19069	78.55	2
R1-25	E04	49.24071	78.55	2
R1-25	E04	49.29082	78.53	2
R1-25	E04	49.3406	78.81	2
R1-25	E04	49.39067	78.59	2
R1-25	E04	49.44081	78.72	2
R1-25	E04	49.49072	78.78	2
R1-25	E04	49.54083	78.9	2
R1-25	E04	49.59097	78.8	2
R1-25	E04	49.64085	78.87	2
R1-25	E04	49.6907	78.81	2
R1-25	E04	49.74106	79.07	2
R1-25	E04	49.79078	78.93	2
R1-25	E04	49.84061	79	2
R1-25	E04	49.89043	78.97	2
R1-25	E04	49.94103	78.81	2
R1-25	E04	49.99076	78.99	2
R1-25	E04	50.04104	79.09	2
R1-25	E04	50.09135	79.25	2
R1-25	E04	50.14165	79.07	2
