# Supplementary material for: Natural genetic variation impacts expression levels of coding, non-coding, and antisense transcripts in fission yeast
Source: Mol Syst Biol. 2014 Nov 28;10(11):764. doi: 10.15252/msb.20145123 (PMC4299605; doi:10.15252/msb.20145123)
Supplement: Supplementary file 2 — Supplementary Dataset S1 [file msb0010-0764-sd2.zip › Dataset S1/datasetS1/R1-26_std_raw.txt]

Strain	well	time	measure	interval
R1-26	C01	0.02143	15.92	1
R1-26	C01	0.07158	16.38	1
R1-26	C01	0.12151	16.5	1
R1-26	C01	0.17161	16.66	1
R1-26	C01	0.22123	16.45	1
R1-26	C01	0.27139	16.51	1
R1-26	C01	0.32163	16.42	1
R1-26	C01	0.37142	16.53	1
R1-26	C01	0.42144	16.5	1
R1-26	C01	0.47137	16.26	1
R1-26	C01	0.52152	16.39	1
R1-26	C01	0.57153	16.29	1
R1-26	C01	0.62241	16.38	1
R1-26	C01	0.67144	16.35	1
R1-26	C01	0.72158	16.26	1
R1-26	C01	0.77152	16.27	1
R1-26	C01	0.82167	16.47	1
R1-26	C01	0.87134	16.47	1
R1-26	C01	0.92152	16.39	1
R1-26	C01	0.97146	16.53	1
R1-26	C01	1.02157	16.48	1
R1-26	C01	1.07159	16.57	1
R1-26	C01	1.12164	16.5	1
R1-26	C01	1.17153	16.5	1
R1-26	C01	1.22198	16.69	1
R1-26	C01	1.27175	16.41	1
R1-26	C01	1.32161	16.41	1
R1-26	C01	1.37155	16.58	1
R1-26	C01	1.42168	16.45	1
R1-26	C01	1.47158	16.55	1
R1-26	C01	1.522	16.54	1
R1-26	C01	1.57155	16.51	1
R1-26	C01	1.62186	16.53	1
R1-26	C01	1.67276	16.53	1
R1-26	C01	1.72173	16.55	1
R1-26	C01	1.77134	16.5	1
R1-26	C01	1.82187	16.55	1
R1-26	C01	1.87169	16.51	1
R1-26	C01	1.92256	16.6	1
R1-26	C01	1.97171	16.66	1
R1-26	C01	2.02194	16.57	1
R1-26	C01	2.0721	16.73	1
R1-26	C01	2.12181	16.67	1
R1-26	C01	2.17187	16.55	1
R1-26	C01	2.22187	16.81	1
R1-26	C01	2.27215	16.75	1
R1-26	C01	2.32198	16.78	1
R1-26	C01	2.37178	16.6	1
R1-26	C01	2.42198	16.82	1
R1-26	C01	2.47213	16.7	1
R1-26	C01	2.52185	16.87	1
R1-26	C01	2.572	16.7	1
R1-26	C01	2.6219	16.98	1
R1-26	C01	2.67189	16.79	1
R1-26	C01	2.72192	16.79	1
R1-26	C01	2.77196	16.89	1
R1-26	C01	2.82204	16.79	1
R1-26	C01	2.87237	16.82	1
R1-26	C01	2.92197	16.75	1
R1-26	C01	2.97214	16.91	1
R1-26	C01	3.02197	16.7	1
R1-26	C01	3.07219	16.79	1
R1-26	C01	3.12195	16.79	1
R1-26	C01	3.1721	17.04	1
R1-26	C01	3.22192	16.92	1
R1-26	C01	3.27235	16.87	1
R1-26	C01	3.32221	16.85	1
R1-26	C01	3.37206	16.97	1
R1-26	C01	3.42211	16.78	1
R1-26	C01	3.47203	17.04	1
R1-26	C01	3.52229	17.12	1
R1-26	C01	3.57208	17.06	1
R1-26	C01	3.6224	17.12	1
R1-26	C01	3.67219	17.04	1
R1-26	C01	3.72223	17.2	1
R1-26	C01	3.77219	17.12	1
R1-26	C01	3.82224	17.1	1
R1-26	C01	3.87224	17.09	1
R1-26	C01	3.92232	17.18	1
R1-26	C01	3.97233	17.15	1
R1-26	C01	4.02236	17.03	1
R1-26	C01	4.07252	17.18	1
R1-26	C01	4.12267	17.18	1
R1-26	C01	4.1726	16.97	1
R1-26	C01	4.22233	17.16	1
R1-26	C01	4.27228	17.12	1
R1-26	C01	4.32219	17.18	1
R1-26	C01	4.37257	17.43	1
R1-26	C01	4.42254	17.32	1
R1-26	C01	4.47248	17.2	1
R1-26	C01	4.52256	17.43	1
R1-26	C01	4.57247	17.56	1
R1-26	C01	4.62252	17.56	1
R1-26	C01	4.67229	17.34	1
R1-26	C01	4.72238	17.25	1
R1-26	C01	4.77255	17.51	1
R1-26	C01	4.82241	17.31	1
R1-26	C01	4.87245	17.63	1
R1-26	C01	4.92244	17.46	1
R1-26	C01	4.97246	17.47	1
R1-26	C01	5.02263	17.63	1
R1-26	C01	5.07258	17.53	1
R1-26	C01	5.12272	17.4	1
R1-26	C01	5.1734	17.53	1
R1-26	C01	5.22261	17.56	1
R1-26	C01	5.27284	17.66	1
R1-26	C01	5.32251	17.6	1
R1-26	C01	5.37259	17.57	1
R1-26	C01	5.42283	17.54	1
R1-26	C01	5.47278	17.63	1
R1-26	C01	5.52267	17.66	1
R1-26	C01	5.57291	17.71	1
R1-26	C01	5.62281	17.8	1
R1-26	C01	5.67276	17.85	1
R1-26	C01	5.72271	17.88	1
R1-26	C01	5.77278	17.87	1
R1-26	C01	5.82276	17.62	1
R1-26	C01	5.87296	17.94	1
R1-26	C01	5.92288	17.71	1
R1-26	C01	5.97266	17.82	1
R1-26	C01	6.02288	18.11	1
R1-26	C01	6.07293	18.03	1
R1-26	C01	6.12303	17.9	1
R1-26	C01	6.17282	17.93	1
R1-26	C01	6.22264	18.02	1
R1-26	C01	6.27276	17.99	1
R1-26	C01	6.32277	18.11	1
R1-26	C01	6.37278	18.24	1
R1-26	C01	6.42284	18.21	1
R1-26	C01	6.47288	18.36	1
R1-26	C01	6.52304	18.4	1
R1-26	C01	6.57309	18.4	1
R1-26	C01	6.62294	18.47	1
R1-26	C01	6.67278	18.62	1
R1-26	C01	6.72322	18.49	1
R1-26	C01	6.77293	18.46	1
R1-26	C01	6.82314	18.46	1
R1-26	C01	6.87325	18.44	1
R1-26	C01	6.92293	18.73	1
R1-26	C01	6.9731	18.74	1
R1-26	C01	7.02294	18.78	1
R1-26	C01	7.07312	18.78	1
R1-26	C01	7.12307	18.74	1
R1-26	C01	7.1731	18.83	1
R1-26	C01	7.22309	19.12	1
R1-26	C01	7.27306	18.98	1
R1-26	C01	7.32322	19.27	1
R1-26	C01	7.37315	19.18	1
R1-26	C01	7.42323	19.2	1
R1-26	C01	7.47304	19.36	1
R1-26	C01	7.52319	19.33	1
R1-26	C01	7.57337	19.54	1
R1-26	C01	7.8694	20	2
R1-26	C01	7.9184	20.01	2
R1-26	C01	7.96885	20.22	2
R1-26	C01	8.019	20.02	2
R1-26	C01	8.06908	20.48	2
R1-26	C01	8.11917	20.05	2
R1-26	C01	8.16913	20.22	2
R1-26	C01	8.21876	20.35	2
R1-26	C01	8.26962	20.56	2
R1-26	C01	8.3187	20.7	2
R1-26	C01	8.36913	20.5	2
R1-26	C01	8.41894	20.9	2
R1-26	C01	8.46894	20.73	2
R1-26	C01	8.51934	20.9	2
R1-26	C01	8.56906	20.91	2
R1-26	C01	8.61925	20.98	2
R1-26	C01	8.66899	21.18	2
R1-26	C01	8.71908	21.31	2
R1-26	C01	8.76927	21.15	2
R1-26	C01	8.8191	21.46	2
R1-26	C01	8.86909	21.66	2
R1-26	C01	8.91894	21.65	2
R1-26	C01	8.96914	21.55	2
R1-26	C01	9.01899	21.81	2
R1-26	C01	9.06911	22.02	2
R1-26	C01	9.11941	22.03	2
R1-26	C01	9.16914	22.27	2
R1-26	C01	9.21919	22.28	2
R1-26	C01	9.26918	22.17	2
R1-26	C01	9.31912	22.53	2
R1-26	C01	9.36911	22.64	2
R1-26	C01	9.41938	22.51	2
R1-26	C01	9.46938	22.86	2
R1-26	C01	9.51924	23.02	2
R1-26	C01	9.56923	23.29	2
R1-26	C01	9.61943	23.41	2
R1-26	C01	9.66927	23.14	2
R1-26	C01	9.71958	23.26	2
R1-26	C01	9.76959	23.35	2
R1-26	C01	9.81894	23.29	2
R1-26	C01	9.86976	23.32	2
R1-26	C01	9.91964	23.76	2
R1-26	C01	9.96957	23.79	2
R1-26	C01	10.01952	24.09	2
R1-26	C01	10.06938	24.13	2
R1-26	C01	10.1192	24.29	2
R1-26	C01	10.1694	24.35	2
R1-26	C01	10.21933	24.62	2
R1-26	C01	10.26961	24.69	2
R1-26	C01	10.31946	24.84	2
R1-26	C01	10.36964	24.97	2
R1-26	C01	10.41953	25.28	2
R1-26	C01	10.46973	25.31	2
R1-26	C01	10.51956	25.3	2
R1-26	C01	10.56896	25.5	2
R1-26	C01	10.6194	25.71	2
R1-26	C01	10.66963	25.93	2
R1-26	C01	10.71986	25.97	2
R1-26	C01	10.76963	26.58	2
R1-26	C01	10.8196	26.46	2
R1-26	C01	10.86962	26.65	2
R1-26	C01	10.91991	26.89	2
R1-26	C01	10.9697	27.02	2
R1-26	C01	11.01989	26.91	2
R1-26	C01	11.06947	27.29	2
R1-26	C01	11.11977	27.36	2
R1-26	C01	11.16982	27.51	2
R1-26	C01	11.21957	27.72	2
R1-26	C01	11.26963	28.04	2
R1-26	C01	11.31992	28.65	2
R1-26	C01	11.36964	28.51	2
R1-26	C01	11.41975	28.88	2
R1-26	C01	11.46997	28.74	2
R1-26	C01	11.51989	29.05	2
R1-26	C01	11.56981	29.16	2
R1-26	C01	11.62002	29.59	2
R1-26	C01	11.67	29.62	2
R1-26	C01	11.7201	29.62	2
R1-26	C01	11.76983	30.09	2
R1-26	C01	11.81959	30.32	2
R1-26	C01	11.86984	30.29	2
R1-26	C01	11.92003	30.6	2
R1-26	C01	11.9696	30.49	2
R1-26	C01	12.01981	30.67	2
R1-26	C01	12.07018	31.1	2
R1-26	C01	12.11991	31.5	2
R1-26	C01	12.16994	31.48	2
R1-26	C01	12.21989	31.54	2
R1-26	C01	12.26991	32.07	2
R1-26	C01	12.3198	32.06	2
R1-26	C01	12.37018	32.59	2
R1-26	C01	12.42007	32.38	2
R1-26	C01	12.46991	32.56	2
R1-26	C01	12.52014	32.63	2
R1-26	C01	12.57015	33.17	2
R1-26	C01	12.6203	33.28	2
R1-26	C01	12.67012	33.37	2
R1-26	C01	12.72002	33.42	2
R1-26	C01	12.77037	33.58	2
R1-26	C01	12.81976	33.84	2
R1-26	C01	12.87017	34.11	2
R1-26	C01	12.92044	34.07	2
R1-26	C01	12.97028	34.3	2
R1-26	C01	13.02001	34.41	2
R1-26	C01	13.0701	34.83	2
R1-26	C01	13.12018	34.76	2
R1-26	C01	13.17019	35.1	2
R1-26	C01	13.22028	35	2
R1-26	C01	13.2703	35.48	2
R1-26	C01	13.32051	35.38	2
R1-26	C01	13.37052	35.81	2
R1-26	C01	13.42032	35.65	2
R1-26	C01	13.47065	36	2
R1-26	C01	13.52063	35.87	2
R1-26	C01	13.57025	36.3	2
R1-26	C01	13.62015	36.34	2
R1-26	C01	13.66999	36.62	2
R1-26	C01	13.72043	36.52	2
R1-26	C01	13.77042	36.72	2
R1-26	C01	13.82041	36.89	2
R1-26	C01	13.87041	36.89	2
R1-26	C01	13.92054	37.24	2
R1-26	C01	13.97048	37.24	2
R1-26	C01	14.02126	37.15	2
R1-26	C01	14.07045	37.39	2
R1-26	C01	14.12062	37.28	2
R1-26	C01	14.17047	37.86	2
R1-26	C01	14.22056	37.86	2
R1-26	C01	14.27062	37.83	2
R1-26	C01	14.32045	37.83	2
R1-26	C01	14.37064	38.04	2
R1-26	C01	14.42052	38.26	2
R1-26	C01	14.4706	38.58	2
R1-26	C01	14.52061	38.08	2
R1-26	C01	14.57085	38.29	2
R1-26	C01	14.62045	38.57	2
R1-26	C01	14.6707	38.76	2
R1-26	C01	14.72081	38.72	2
R1-26	C01	14.77055	38.69	2
R1-26	C01	14.82063	38.91	2
R1-26	C01	14.87086	38.76	2
R1-26	C01	14.92046	38.91	2
R1-26	C01	14.97078	39.35	2
R1-26	C01	15.0205	39.12	2
R1-26	C01	15.07085	39.47	2
R1-26	C01	15.12055	39.53	2
R1-26	C01	15.17067	39.57	2
R1-26	C01	15.22073	39.9	2
R1-26	C01	15.27056	39.75	2
R1-26	C01	15.32092	40.08	2
R1-26	C01	15.37081	40.28	2
R1-26	C01	15.4209	40.28	2
R1-26	C01	15.47077	40.15	2
R1-26	C01	15.52086	40.22	2
R1-26	C01	15.57065	40.4	2
R1-26	C01	15.6209	40.58	2
R1-26	C01	15.67084	40.81	2
R1-26	C01	15.7223	41.12	2
R1-26	C01	15.77098	41.01	2
R1-26	C01	15.82103	41.17	2
R1-26	C01	15.87107	41.06	2
R1-26	C01	15.92143	41.33	2
R1-26	C01	15.97085	41.49	2
R1-26	C01	16.0209	41.49	2
R1-26	C01	16.07096	41.91	2
R1-26	C01	16.12099	41.64	2
R1-26	C01	16.17146	42.04	2
R1-26	C01	16.22111	42.26	2
R1-26	C01	16.271	42.14	2
R1-26	C01	16.32131	42.48	2
R1-26	C01	16.3712	42.57	2
R1-26	C01	16.42103	42.38	2
R1-26	C01	16.47086	42.98	2
R1-26	C01	16.52125	42.41	2
R1-26	C01	16.57132	42.72	2
R1-26	C01	16.62098	43.04	2
R1-26	C01	16.67109	42.88	2
R1-26	C01	16.72124	43.62	2
R1-26	C01	16.77132	43.31	2
R1-26	C01	16.82136	43.26	2
R1-26	C01	16.87109	43.52	2
R1-26	C01	16.92146	43.74	2
R1-26	C01	16.97134	43.5	2
R1-26	C01	17.02128	43.88	2
R1-26	C01	17.07129	44.11	2
R1-26	C01	17.12135	43.69	2
R1-26	C01	17.17136	43.88	2
R1-26	C01	17.22105	44.11	2
R1-26	C01	17.27128	44.05	2
R1-26	C01	17.32123	44.22	2
R1-26	C01	17.37125	44.24	2
R1-26	C01	17.4211	44.22	2
R1-26	C01	17.47154	44.39	2
R1-26	C01	17.52125	44.56	2
R1-26	C01	17.57137	44.43	2
R1-26	C01	17.62113	44.55	2
R1-26	C01	17.67127	44.7	2
R1-26	C01	17.72143	44.64	2
R1-26	C01	17.77158	44.89	2
R1-26	C01	17.82164	44.87	2
R1-26	C01	17.87131	44.67	2
R1-26	C01	17.92128	45.2	2
R1-26	C01	17.9713	45.08	2
R1-26	C01	18.02152	45.33	2
R1-26	C01	18.0714	45.14	2
R1-26	C01	18.12186	45.27	2
R1-26	C01	18.17154	45.49	2
R1-26	C01	18.22191	45.51	2
R1-26	C01	18.27192	45.38	2
R1-26	C01	18.32154	45.41	2
R1-26	C01	18.37129	45.86	2
R1-26	C01	18.42154	45.8	2
R1-26	C01	18.4716	45.67	2
R1-26	C01	18.5217	45.73	2
R1-26	C01	18.57271	45.58	2
R1-26	C01	18.62153	45.76	2
R1-26	C01	18.67167	46	2
R1-26	C01	18.72154	46.08	2
R1-26	C01	18.77129	45.95	2
R1-26	C01	18.82208	46.17	2
R1-26	C01	18.87144	46.26	2
R1-26	C01	18.92162	46.39	2
R1-26	C01	18.97178	46.29	2
R1-26	C01	19.02151	46.39	2
R1-26	C01	19.07182	46.26	2
R1-26	C01	19.12194	46.41	2
R1-26	C01	19.17171	45.97	2
R1-26	C01	19.22197	46.69	2
R1-26	C01	19.27176	46.6	2
R1-26	C01	19.32142	46.2	2
R1-26	C01	19.37179	46.7	2
R1-26	C01	19.4218	46.87	2
R1-26	C01	19.4718	46.47	2
R1-26	C01	19.52198	46.66	2
R1-26	C01	19.57171	46.68	2
R1-26	C01	19.62203	46.68	2
R1-26	C01	19.67173	47.01	2
R1-26	C01	19.72172	46.94	2
R1-26	C01	19.77175	46.84	2
R1-26	C01	19.8219	47.07	2
R1-26	C01	19.87189	46.88	2
R1-26	C01	19.92196	47.03	2
R1-26	C01	19.97186	47.12	2
R1-26	C01	20.02209	47.35	2
R1-26	C01	20.07205	47.1	2
R1-26	C01	20.12197	47.06	2
R1-26	C01	20.17232	47.53	2
R1-26	C01	20.22202	47.35	2
R1-26	C01	20.27172	47.3	2
R1-26	C01	20.32198	47.28	2
R1-26	C01	20.37212	47.62	2
R1-26	C01	20.42194	47.78	2
R1-26	C01	20.47248	47.68	2
R1-26	C01	20.52211	47.62	2
R1-26	C01	20.57224	47.71	2
R1-26	C01	20.62236	47.58	2
R1-26	C01	20.6724	47.61	2
R1-26	C01	20.72215	47.71	2
R1-26	C01	20.77339	47.81	2
R1-26	C01	20.82239	47.97	2
R1-26	C01	20.87222	47.56	2
R1-26	C01	20.92227	48.06	2
R1-26	C01	20.97223	48.02	2
R1-26	C01	21.02241	47.92	2
R1-26	C01	21.07219	47.71	2
R1-26	C01	21.12234	47.94	2
R1-26	C01	21.17238	47.87	2
R1-26	C01	21.22247	47.93	2
R1-26	C01	21.27235	47.97	2
R1-26	C01	21.32254	48.3	2
R1-26	C01	21.37206	48.14	2
R1-26	C01	21.42261	48.31	2
R1-26	C01	21.4724	48.26	2
R1-26	C01	21.52222	48.33	2
R1-26	C01	21.57229	48.02	2
R1-26	C01	21.62229	48.11	2
R1-26	C01	21.67252	48.43	2
R1-26	C01	21.72338	48.28	2
R1-26	C01	21.7728	48.18	2
R1-26	C01	21.82244	48.64	2
R1-26	C01	21.87248	48.48	2
R1-26	C01	21.9223	48.37	2
R1-26	C01	21.97243	48.46	2
R1-26	C01	22.0224	48.33	2
R1-26	C01	22.07228	48.49	2
R1-26	C01	22.1228	48.62	2
R1-26	C01	22.17286	48.64	2
R1-26	C01	22.2225	48.71	2
R1-26	C01	22.27275	48.64	2
R1-26	C01	22.32237	48.74	2
R1-26	C01	22.37266	48.86	2
R1-26	C01	22.42256	48.57	2
R1-26	C01	22.4725	48.88	2
R1-26	C01	22.52283	49.01	2
R1-26	C01	22.57262	48.7	2
R1-26	C01	22.62242	48.82	2
R1-26	C01	22.67254	48.99	2
R1-26	C01	22.72278	48.88	2
R1-26	C01	22.77239	48.98	2
R1-26	C01	22.82265	49.32	2
R1-26	C01	22.8727	48.92	2
R1-26	C01	22.92276	49.11	2
R1-26	C01	22.97269	49.21	2
R1-26	C01	23.02273	49.11	2
R1-26	C01	23.07294	49.26	2
R1-26	C01	23.12261	49.44	2
R1-26	C01	23.17267	49.38	2
R1-26	C01	23.2229	49.42	2
R1-26	C01	23.27334	49.38	2
R1-26	C01	23.32286	49.23	2
R1-26	C01	23.37261	49.3	2
R1-26	C01	23.42277	49.57	2
R1-26	C01	23.47296	49.61	2
R1-26	C01	23.52274	49.29	2
R1-26	C01	23.57318	49.57	2
R1-26	C01	23.62296	49.66	2
R1-26	C01	23.67393	49.54	2
R1-26	C01	23.7231	49.55	2
R1-26	C01	23.77292	49.76	2
R1-26	C01	23.82313	49.91	2
R1-26	C01	23.87303	49.85	2
R1-26	C01	23.92321	49.97	2
R1-26	C01	23.97312	49.89	2
R1-26	C01	24.02303	49.63	2
R1-26	C01	24.07312	49.85	2
R1-26	C01	24.12292	49.76	2
R1-26	C01	24.17319	50.03	2
R1-26	C01	24.22296	50.09	2
R1-26	C01	24.27308	50.19	2
R1-26	C01	24.32332	50.37	2
R1-26	C01	24.37333	50.53	2
R1-26	C01	24.42303	50.47	2
R1-26	C01	24.47317	50.37	2
R1-26	C01	24.52315	50.32	2
R1-26	C01	24.57356	50.74	2
R1-26	C01	24.62296	50.63	2
R1-26	C01	24.67329	50.69	2
R1-26	C01	24.7231	50.79	2
R1-26	C01	24.77357	50.6	2
R1-26	C01	24.82325	50.66	2
R1-26	C01	24.87323	50.68	2
R1-26	C01	24.92324	50.99	2
R1-26	C01	24.9731	51.25	2
R1-26	C01	25.02324	50.93	2
R1-26	C01	25.0728	50.97	2
R1-26	C01	25.1233	51.19	2
R1-26	C01	25.17332	51.09	2
R1-26	C01	25.22345	51.12	2
R1-26	C01	25.27357	51.5	2
R1-26	C01	25.32347	51.43	2
R1-26	C01	25.37357	51.81	2
R1-26	C01	25.42324	51.72	2
R1-26	C01	25.47354	51.61	2
R1-26	C01	25.52356	51.92	2
R1-26	C01	25.57331	51.53	2
R1-26	C01	25.62362	51.61	2
R1-26	C01	25.6733	51.9	2
R1-26	C01	25.72344	52.11	2
R1-26	C01	25.77328	52.02	2
R1-26	C01	25.82361	52.03	2
R1-26	C01	25.87381	51.96	2
R1-26	C01	25.92347	52.21	2
R1-26	C01	25.97363	52.33	2
R1-26	C01	26.02367	52.14	2
R1-26	C01	26.07349	52.37	2
R1-26	C01	26.12358	52.58	2
R1-26	C01	26.17345	52.29	2
R1-26	C01	26.2233	52.43	2
R1-26	C01	26.27365	52.73	2
R1-26	C01	26.32361	52.63	2
R1-26	C01	26.37346	52.63	2
R1-26	C01	26.42375	52.76	2
R1-26	C01	26.47388	52.88	2
R1-26	C01	26.52353	52.82	2
R1-26	C01	26.57388	52.94	2
R1-26	C01	26.62354	52.82	2
R1-26	C01	26.67387	53.22	2
R1-26	C01	26.72374	53.04	2
R1-26	C01	26.77421	53.2	2
R1-26	C01	26.82394	53.45	2
R1-26	C01	26.87387	53.2	2
R1-26	C01	26.9238	53.02	2
R1-26	C01	26.97391	53.67	2
R1-26	C01	27.02381	53.5	2
R1-26	C01	27.07373	53.76	2
R1-26	C01	27.12369	53.6	2
R1-26	C01	27.17397	53.67	2
R1-26	C01	27.22364	53.84	2
R1-26	C01	27.27343	53.94	2
R1-26	C01	27.32365	53.91	2
R1-26	C01	27.37405	53.97	2
R1-26	C01	27.42374	54.19	2
R1-26	C01	27.47403	54.06	2
R1-26	C01	27.52396	54.15	2
R1-26	C01	27.57396	54.16	2
R1-26	C01	27.62415	54.59	2
R1-26	C01	27.674	54.4	2
R1-26	C01	27.72405	54.93	2
R1-26	C01	27.77364	54.65	2
R1-26	C01	27.82387	54.68	2
R1-26	C01	27.874	55.02	2
R1-26	C01	27.92385	54.77	2
R1-26	C01	27.97378	55	2
R1-26	C01	28.02408	55	2
R1-26	C01	28.07392	55.11	2
R1-26	C01	28.12403	55.11	2
R1-26	C01	28.17439	55.48	2
R1-26	C01	28.22416	55.36	2
R1-26	C01	28.27428	55.27	2
R1-26	C01	28.32423	55.49	2
R1-26	C01	28.37408	55.12	2
R1-26	C01	28.42396	55.58	2
R1-26	C01	28.47404	55.65	2
R1-26	C01	28.52458	55.59	2
R1-26	C01	28.57403	55.8	2
R1-26	C01	28.62537	55.83	2
R1-26	C01	28.67413	55.96	2
R1-26	C01	28.72417	55.89	2
R1-26	C01	28.77444	56.01	2
R1-26	C01	28.82417	55.8	2
R1-26	C01	28.87538	56.07	2
R1-26	C01	28.92443	56.14	2
R1-26	C01	28.97439	55.87	2
R1-26	C01	29.02441	56.33	2
R1-26	C01	29.0743	56.46	2
R1-26	C01	29.12432	56.49	2
R1-26	C01	29.17441	56.54	2
R1-26	C01	29.22445	56.54	2
R1-26	C01	29.27439	56.76	2
R1-26	C01	29.3245	56.73	2
R1-26	C01	29.37417	56.57	2
R1-26	C01	29.42447	56.77	2
R1-26	C01	29.47475	57.05	2
R1-26	C01	29.52453	57.11	2
R1-26	C01	29.57429	56.98	2
R1-26	C01	29.62442	57.01	2
R1-26	C01	29.67438	56.83	2
R1-26	C01	29.72522	57.25	2
R1-26	C01	29.7746	57.34	2
R1-26	C01	29.82441	57.13	2
R1-26	C01	29.87454	57.32	2
R1-26	C01	29.92458	57.38	2
R1-26	C01	29.97494	57.56	2
R1-26	C01	30.02455	57.51	2
R1-26	C01	30.0744	57.91	2
R1-26	C01	30.12474	57.75	2
R1-26	C01	30.17449	57.94	2
R1-26	C01	30.22445	57.62	2
R1-26	C01	30.27464	57.56	2
R1-26	C01	30.32493	57.97	2
R1-26	C01	30.37475	57.73	2
R1-26	C01	30.4244	58.12	2
R1-26	C01	30.47473	58.18	2
R1-26	C01	30.52479	58.16	2
R1-26	C01	30.57472	58.18	2
R1-26	C01	30.62456	58.27	2
R1-26	C01	30.67485	58.43	2
R1-26	C01	30.72468	58.61	2
R1-26	C01	30.77479	58.43	2
R1-26	C01	30.82508	58.62	2
R1-26	C01	30.87471	58.86	2
R1-26	C01	30.92451	58.78	2
R1-26	C01	30.97478	59.03	2
R1-26	C01	31.02498	58.72	2
R1-26	C01	31.07454	58.97	2
R1-26	C01	31.1248	59.15	2
R1-26	C01	31.17485	59.28	2
R1-26	C01	31.22475	59.37	2
R1-26	C01	31.27503	59.48	2
R1-26	C01	31.3246	59.39	2
R1-26	C01	31.37482	59.45	2
R1-26	C01	31.42468	59.36	2
R1-26	C01	31.47469	59.55	2
R1-26	C01	31.52492	59.9	2
R1-26	C01	31.57489	60.32	2
R1-26	C01	31.62502	60.48	2
R1-26	C01	31.67482	59.73	2
R1-26	C01	31.72513	60.47	2
R1-26	C01	31.77483	60.19	2
R1-26	C01	31.82495	60.39	2
R1-26	C01	31.87497	60.16	2
R1-26	C01	31.92494	60.48	2
R1-26	C01	31.9748	60.32	2
R1-26	C01	32.02507	60.75	2
R1-26	C01	32.07521	60.82	2
R1-26	C01	32.12547	60.76	2
R1-26	C01	32.175	60.89	2
R1-26	C01	32.22538	60.92	2
R1-26	C01	32.27486	61.16	2
R1-26	C01	32.32483	60.95	2
R1-26	C01	32.37502	61.23	2
R1-26	C01	32.42502	61.45	2
R1-26	C01	32.47514	61.12	2
R1-26	C01	32.52505	61.12	2
R1-26	C01	32.57495	61.51	2
R1-26	C01	32.6254	61.43	2
R1-26	C01	32.67535	61.66	2
R1-26	C01	32.7253	61.47	2
R1-26	C01	32.77539	61.38	2
R1-26	C01	32.82528	61.71	2
R1-26	C01	32.87527	61.76	2
R1-26	C01	32.92548	62.1	2
R1-26	C01	32.97559	61.48	2
R1-26	C01	33.02536	62.05	2
R1-26	C01	33.07562	62.18	2
R1-26	C01	33.12537	62.27	2
R1-26	C01	33.17531	62.18	2
R1-26	C01	33.22489	62.31	2
R1-26	C01	33.27664	62.34	2
R1-26	C01	33.32533	62.58	2
R1-26	C01	33.37527	62.41	2
R1-26	C01	33.42512	62.61	2
R1-26	C01	33.47556	62.21	2
R1-26	C01	33.52548	62.67	2
R1-26	C01	33.57553	62.67	2
R1-26	C01	33.62548	62.8	2
R1-26	C01	33.67531	62.75	2
R1-26	C01	33.72552	62.84	2
R1-26	C01	33.77535	63.02	2
R1-26	C01	33.82555	62.84	2
R1-26	C01	33.87563	62.62	2
R1-26	C01	33.92542	63.05	2
R1-26	C01	33.97541	63.42	2
R1-26	C01	34.02568	62.81	2
R1-26	C01	34.07513	63.26	2
R1-26	C01	34.1254	63.29	2
R1-26	C01	34.17548	63.4	2
R1-26	C01	34.22573	63.4	2
R1-26	C01	34.27591	63.51	2
R1-26	C01	34.32535	63.46	2
R1-26	C01	34.37558	63.7	2
R1-26	C01	34.42586	63.85	2
R1-26	C01	34.47578	63.6	2
R1-26	C01	34.52671	64.08	2
R1-26	C01	34.57547	63.67	2
R1-26	C01	34.62564	64.17	2
R1-26	C01	34.67561	63.94	2
R1-26	C01	34.72584	64.19	2
R1-26	C01	34.77563	64.16	2
R1-26	C01	34.82574	64.11	2
R1-26	C01	34.87558	64.44	2
R1-26	C01	34.92584	64.2	2
R1-26	C01	34.97567	64.3	2
R1-26	C01	35.02576	64.58	2
R1-26	C01	35.07597	64.6	2
R1-26	C01	35.12599	64.5	2
R1-26	C01	35.17587	64.39	2
R1-26	C01	35.22589	64.6	2
R1-26	C01	35.27592	64.54	2
R1-26	C01	35.32578	64.7	2
R1-26	C01	35.37587	64.63	2
R1-26	C01	35.42575	65.06	2
R1-26	C01	35.47566	64.66	2
R1-26	C01	35.5257	65.1	2
R1-26	C01	35.57624	64.94	2
R1-26	C01	35.62593	65.25	2
R1-26	C01	35.67603	65.22	2
R1-26	C01	35.72606	65.03	2
R1-26	C01	35.7762	65.12	2
R1-26	C01	35.82603	65.1	2
R1-26	C01	35.87628	65.22	2
R1-26	C01	35.92625	65.06	2
R1-26	C01	35.97621	65.54	2
R1-26	C01	36.02639	65.28	2
R1-26	C01	36.07624	65.31	2
R1-26	C01	36.12612	65.65	2
R1-26	C01	36.1764	65.68	2
R1-26	C01	36.22612	65.5	2
R1-26	C01	36.27634	66.02	2
R1-26	C01	36.32612	65.75	2
R1-26	C01	36.37601	66	2
R1-26	C01	36.42644	65.8	2
R1-26	C01	36.47608	65.78	2
R1-26	C01	36.52614	65.93	2
R1-26	C01	36.57611	65.84	2
R1-26	C01	36.62611	66.03	2
R1-26	C01	36.67604	66.24	2
R1-26	C01	36.72643	66.34	2
R1-26	C01	36.77629	66.15	2
R1-26	C01	36.82621	66.34	2
R1-26	C01	36.87647	66.16	2
R1-26	C01	36.92642	65.99	2
R1-26	C01	36.97613	66.62	2
R1-26	C01	37.02652	66.67	2
R1-26	C01	37.07615	66.28	2
R1-26	C01	37.1263	66.27	2
R1-26	C01	37.17643	66.92	2
R1-26	C01	37.22642	66.68	2
R1-26	C01	37.27645	66.39	2
R1-26	C01	37.32642	66.55	2
R1-26	C01	37.37638	66.5	2
R1-26	C01	37.4265	66.98	2
R1-26	C01	37.47667	66.78	2
R1-26	C01	37.52668	66.92	2
R1-26	C01	37.57636	66.89	2
R1-26	C01	37.62663	67.14	2
R1-26	C01	37.67623	67.14	2
R1-26	C01	37.72647	67.27	2
R1-26	C01	37.77613	67.38	2
R1-26	C01	37.8264	67.07	2
R1-26	C01	37.87629	67.18	2
R1-26	C01	37.92672	67.43	2
R1-26	C01	37.97652	67.38	2
R1-26	C01	38.02649	67.26	2
R1-26	C01	38.07673	67.41	2
R1-26	C01	38.12669	67.57	2
R1-26	C01	38.17604	67.54	2
R1-26	C01	38.22651	68.01	2
R1-26	C01	38.27653	67.77	2
R1-26	C01	38.3263	67.54	2
R1-26	C01	38.37657	67.83	2
R1-26	C01	38.42688	68.11	2
R1-26	C01	38.47665	67.88	2
R1-26	C01	38.52666	68.17	2
R1-26	C01	38.57692	67.79	2
R1-26	C01	38.62686	68.2	2
R1-26	C01	38.67656	68.26	2
R1-26	C01	38.72685	67.8	2
R1-26	C01	38.77644	68.36	2
R1-26	C01	38.82661	68.48	2
R1-26	C01	38.87658	68.54	2
R1-26	C01	38.9269	68.34	2
R1-26	C01	38.97667	68.26	2
R1-26	C01	39.02688	68.62	2
R1-26	C01	39.07663	68.44	2
R1-26	C01	39.12646	68.48	2
R1-26	C01	39.17701	68.36	2
R1-26	C01	39.22689	68.6	2
R1-26	C01	39.27682	68.41	2
R1-26	C01	39.32712	68.16	2
R1-26	C01	39.3773	68.87	2
R1-26	C01	39.42703	68.72	2
R1-26	C01	39.47683	68.91	2
R1-26	C01	39.52701	68.82	2
R1-26	C01	39.57685	69.13	2
R1-26	C01	39.62677	68.85	2
R1-26	C01	39.67702	68.73	2
R1-26	C01	39.72695	69.13	2
R1-26	C01	39.77696	69.22	2
R1-26	C01	39.82718	69.12	2
R1-26	C01	39.87679	69.25	2
R1-26	C01	39.9269	69.44	2
R1-26	C01	39.97713	69.35	2
R1-26	C01	40.02713	69.04	2
R1-26	C01	40.0771	69.59	2
R1-26	C01	40.12709	69.97	2
R1-26	C01	40.17724	69.31	2
R1-26	C01	40.22724	69.5	2
R1-26	C01	40.277	69.87	2
R1-26	C01	40.32731	69.62	2
R1-26	C01	40.37724	70.03	2
R1-26	C01	40.42716	69.55	2
R1-26	C01	40.47718	69.66	2
R1-26	C01	40.52729	70.24	2
R1-26	C01	40.57729	69.69	2
R1-26	C01	40.62715	69.89	2
R1-26	C01	40.67727	69.78	2
R1-26	C01	40.72716	70.14	2
R1-26	C01	40.77702	69.83	2
R1-26	C01	40.82719	69.9	2
R1-26	C01	40.87724	69.89	2
R1-26	C01	40.92725	70.18	2
R1-26	C01	40.97707	70.25	2
R1-26	C01	41.02724	70.2	2
R1-26	C01	41.07746	70.03	2
R1-26	C01	41.12749	70.23	2
R1-26	C01	41.17731	70.43	2
R1-26	C01	41.22745	70.36	2
R1-26	C01	41.27732	70.52	2
R1-26	C01	41.32718	70.48	2
R1-26	C01	41.37718	70.73	2
R1-26	C01	41.42746	70.55	2
R1-26	C01	41.4776	70.52	2
R1-26	C01	41.52759	70.36	2
R1-26	C01	41.5773	70.61	2
R1-26	C01	41.62717	70.92	2
R1-26	C01	41.67741	71.08	2
R1-26	C01	41.72756	70.95	2
R1-26	C01	41.77756	71.08	2
R1-26	C01	41.82773	71.01	2
R1-26	C01	41.87778	71.29	2
R1-26	C01	41.92767	70.77	2
R1-26	C01	41.97768	70.99	2
R1-26	C01	42.02745	71.17	2
R1-26	C01	42.07785	70.99	2
R1-26	C01	42.12744	71.35	2
R1-26	C01	42.17756	71.17	2
R1-26	C01	42.22747	70.98	2
R1-26	C01	42.27757	71.49	2
R1-26	C01	42.32727	71.08	2
R1-26	C01	42.37763	71.61	2
R1-26	C01	42.42781	71.49	2
R1-26	C01	42.47756	71.14	2
R1-26	C01	42.52775	71.63	2
R1-26	C01	42.57771	71.73	2
R1-26	C01	42.62757	71.21	2
R1-26	C01	42.67809	71.64	2
R1-26	C01	42.72768	71.58	2
R1-26	C01	42.77774	71.8	2
R1-26	C01	42.82761	71.66	2
R1-26	C01	42.87768	71.91	2
R1-26	C01	42.92771	71.55	2
R1-26	C01	42.97802	72.07	2
R1-26	C01	43.02782	71.91	2
R1-26	C01	43.07798	71.91	2
R1-26	C01	43.12779	71.73	2
R1-26	C01	43.17813	71.7	2
R1-26	C01	43.22786	72.45	2
R1-26	C01	43.278	71.95	2
R1-26	C01	43.32784	72.31	2
R1-26	C01	43.3778	72.01	2
R1-26	C01	43.42785	71.8	2
R1-26	C01	43.47823	72.14	2
R1-26	C01	43.52817	72.04	2
R1-26	C01	43.57809	72.35	2
R1-26	C01	43.62819	72.14	2
R1-26	C01	43.67786	71.94	2
R1-26	C01	43.72792	72.75	2
R1-26	C01	43.77811	72.54	2
R1-26	C01	43.82806	72.45	2
R1-26	C01	43.87768	72.41	2
R1-26	C01	43.92812	72.29	2
R1-26	C01	43.97824	72.29	2
R1-26	C01	44.02818	72.37	2
R1-26	C01	44.07841	72.63	2
R1-26	C01	44.12822	72.59	2
R1-26	C01	44.17805	72.31	2
R1-26	C01	44.22791	72.62	2
R1-26	C01	44.27807	72.75	2
R1-26	C01	44.32791	72.63	2
R1-26	C01	44.37816	72.99	2
R1-26	C01	44.42846	72.51	2
R1-26	C01	44.47799	72.59	2
R1-26	C01	44.52787	72.96	2
R1-26	C01	44.57815	73.07	2
R1-26	C01	44.6281	72.65	2
R1-26	C01	44.67832	73.3	2
R1-26	C01	44.72862	72.85	2
R1-26	C01	44.77836	72.99	2
R1-26	C01	44.82817	72.68	2
R1-26	C01	44.87826	72.47	2
R1-26	C01	44.92827	73.06	2
R1-26	C01	44.97823	73.1	2
R1-26	C01	45.02839	73.18	2
R1-26	C01	45.07818	73.13	2
R1-26	C01	45.12832	72.84	2
R1-26	C01	45.17823	73.06	2
R1-26	C01	45.22834	72.84	2
R1-26	C01	45.2786	72.5	2
R1-26	C01	45.3283	72.81	2
R1-26	C01	45.37827	72.75	2
R1-26	C01	45.42841	73.05	2
R1-26	C01	45.47858	72.63	2
R1-26	C01	45.52859	72.35	2
R1-26	C01	45.57861	72.62	2
R1-26	C01	45.62836	72.91	2
R1-26	C01	45.6783	72.94	2
R1-26	C01	45.72847	72.72	2
R1-26	C01	45.77845	72.5	2
R1-26	C01	45.82828	72.6	2
R1-26	C01	45.87857	72.91	2
R1-26	C01	45.92848	72.63	2
R1-26	C01	45.97889	72.85	2
R1-26	C01	46.02868	73	2
R1-26	C01	46.07893	72.76	2
R1-26	C01	46.12873	72.54	2
R1-26	C01	46.17838	72.6	2
R1-26	C01	46.22853	72.9	2
R1-26	C01	46.27888	72.76	2
R1-26	C01	46.32848	72.72	2
R1-26	C01	46.37929	72.74	2
R1-26	C01	46.42853	72.48	2
R1-26	C01	46.47878	72.72	2
R1-26	C01	46.52865	72.66	2
R1-26	C01	46.57853	72.76	2
R1-26	C01	46.62878	73	2
R1-26	C01	46.67896	72.68	2
R1-26	C01	46.72883	72.69	2
R1-26	C01	46.77834	72.66	2
R1-26	C01	46.82838	72.56	2
R1-26	C01	46.87865	72.35	2
R1-26	C01	46.92847	72.72	2
R1-26	C01	46.9791	72.56	2
R1-26	C01	47.02888	72.54	2
R1-26	C01	47.07904	72.74	2
R1-26	C01	47.12905	72.43	2
R1-26	C01	47.17854	72.71	2
R1-26	C01	47.22883	72.68	2
R1-26	C01	47.2789	72.93	2
R1-26	C01	47.32892	72.71	2
R1-26	C01	47.37896	72.69	2
R1-26	C01	47.42897	72.22	2
R1-26	C01	47.47906	72.41	2
R1-26	C01	47.52884	72.29	2
R1-26	C01	47.57904	72.28	2
R1-26	C01	47.62888	72.84	2
R1-26	C01	47.67919	72.91	2
R1-26	C01	47.72895	72.91	2
R1-26	C01	47.77901	72.56	2
R1-26	C01	47.82857	72.74	2
R1-26	C01	47.87907	72.57	2
R1-26	C01	47.92895	72.69	2
R1-26	C01	47.9792	72.59	2
R1-26	C01	48.02902	72.44	2
R1-26	C01	48.07931	72.45	2
R1-26	C01	48.12902	72.57	2
R1-26	C01	48.17917	72.69	2
R1-26	C01	48.22918	72.68	2
R1-26	C01	48.27909	72.76	2
R1-26	C01	48.32922	72.91	2
R1-26	C01	48.37941	72.65	2
R1-26	C01	48.42904	72.57	2
R1-26	C01	48.47926	72.74	2
R1-26	C01	48.52887	72.54	2
R1-26	C01	48.57956	72.63	2
R1-26	C01	48.62909	72.82	2
R1-26	C01	48.67889	72.66	2
R1-26	C01	48.72917	72.53	2
R1-26	C01	48.77942	72.82	2
R1-26	C01	48.82943	72.65	2
R1-26	C01	48.8794	72.43	2
R1-26	C01	48.92922	72.76	2
R1-26	C01	48.97929	72.63	2
R1-26	C01	49.02914	72.69	2
R1-26	C01	49.07869	72.82	2
R1-26	C01	49.12941	72.99	2
R1-26	C01	49.17942	73	2
R1-26	C01	49.22949	72.93	2
R1-26	C01	49.27958	72.99	2
R1-26	C01	49.32942	72.63	2
R1-26	C01	49.37944	72.81	2
R1-26	C01	49.42918	72.84	2
R1-26	C01	49.47942	72.93	2
R1-26	C01	49.52979	72.96	2
R1-26	C01	49.57954	72.75	2
R1-26	C01	49.62954	73.02	2
R1-26	C01	49.6794	72.97	2
R1-26	C01	49.72984	72.96	2
R1-26	C01	49.77957	72.93	2
R1-26	C01	49.82935	72.87	2
R1-26	C01	49.87931	72.97	2
R1-26	C01	49.92943	73.09	2
R1-26	C01	49.97958	73.02	2
R1-26	C01	50.02972	73.12	2
R1-26	C01	50.07967	73.16	2
R1-26	C01	50.13003	73.22	2
R1-26	F01	0.03967	13.13	1
R1-26	F01	0.0898	13.32	1
R1-26	F01	0.14017	13.38	1
R1-26	F01	0.19023	13.32	1
R1-26	F01	0.2394	13.34	1
R1-26	F01	0.28959	13.32	1
R1-26	F01	0.34047	13.28	1
R1-26	F01	0.38979	13.28	1
R1-26	F01	0.4397	13.38	1
R1-26	F01	0.48984	13.28	1
R1-26	F01	0.54	13.31	1
R1-26	F01	0.58995	13.29	1
R1-26	F01	0.64063	13.29	1
R1-26	F01	0.68994	13.25	1
R1-26	F01	0.73984	13.26	1
R1-26	F01	0.79005	13.28	1
R1-26	F01	0.83997	13.28	1
R1-26	F01	0.88973	13.35	1
R1-26	F01	0.941	13.25	1
R1-26	F01	0.98971	13.35	1
R1-26	F01	1.03997	13.32	1
R1-26	F01	1.09009	13.4	1
R1-26	F01	1.13993	13.29	1
R1-26	F01	1.19005	13.32	1
R1-26	F01	1.24055	13.43	1
R1-26	F01	1.28993	13.38	1
R1-26	F01	1.3399	13.43	1
R1-26	F01	1.38999	13.43	1
R1-26	F01	1.4405	13.38	1
R1-26	F01	1.4898	13.37	1
R1-26	F01	1.54021	13.44	1
R1-26	F01	1.59087	13.52	1
R1-26	F01	1.64025	13.49	1
R1-26	F01	1.69116	13.43	1
R1-26	F01	1.7403	13.47	1
R1-26	F01	1.79061	13.56	1
R1-26	F01	1.84027	13.44	1
R1-26	F01	1.88999	13.46	1
R1-26	F01	1.94137	13.49	1
R1-26	F01	1.98988	13.46	1
R1-26	F01	2.04031	13.5	1
R1-26	F01	2.09065	13.49	1
R1-26	F01	2.14034	13.49	1
R1-26	F01	2.1903	13.67	1
R1-26	F01	2.24042	13.65	1
R1-26	F01	2.29047	13.55	1
R1-26	F01	2.34023	13.5	1
R1-26	F01	2.39011	13.65	1
R1-26	F01	2.44036	13.64	1
R1-26	F01	2.49038	13.61	1
R1-26	F01	2.53989	13.67	1
R1-26	F01	2.59023	13.64	1
R1-26	F01	2.64031	13.61	1
R1-26	F01	2.69022	13.68	1
R1-26	F01	2.74012	13.67	1
R1-26	F01	2.7904	13.73	1
R1-26	F01	2.84143	13.65	1
R1-26	F01	2.89089	13.7	1
R1-26	F01	2.94052	13.64	1
R1-26	F01	2.99063	13.73	1
R1-26	F01	3.04049	13.74	1
R1-26	F01	3.09079	13.82	1
R1-26	F01	3.14036	13.77	1
R1-26	F01	3.19037	13.85	1
R1-26	F01	3.24033	13.74	1
R1-26	F01	3.29079	13.85	1
R1-26	F01	3.3407	13.82	1
R1-26	F01	3.3903	13.94	1
R1-26	F01	3.44038	13.85	1
R1-26	F01	3.49042	13.97	1
R1-26	F01	3.5405	13.91	1
R1-26	F01	3.59058	13.82	1
R1-26	F01	3.64064	13.97	1
R1-26	F01	3.69047	13.89	1
R1-26	F01	3.74076	14	1
R1-26	F01	3.79047	13.85	1
R1-26	F01	3.84117	14.04	1
R1-26	F01	3.89072	14.01	1
R1-26	F01	3.94064	14.04	1
R1-26	F01	3.99082	14	1
R1-26	F01	4.04102	14.24	1
R1-26	F01	4.09086	14.1	1
R1-26	F01	4.14094	14.09	1
R1-26	F01	4.1911	14.01	1
R1-26	F01	4.24071	14.22	1
R1-26	F01	4.29095	14.16	1
R1-26	F01	4.34061	14.13	1
R1-26	F01	4.39084	14.18	1
R1-26	F01	4.44099	14.27	1
R1-26	F01	4.4908	14.36	1
R1-26	F01	4.54086	14.25	1
R1-26	F01	4.59084	14.25	1
R1-26	F01	4.64116	14.38	1
R1-26	F01	4.69071	14.27	1
R1-26	F01	4.74072	14.38	1
R1-26	F01	4.79096	14.32	1
R1-26	F01	4.84091	14.41	1
R1-26	F01	4.89108	14.33	1
R1-26	F01	4.94113	14.48	1
R1-26	F01	4.99098	14.5	1
R1-26	F01	5.04105	14.48	1
R1-26	F01	5.09093	14.45	1
R1-26	F01	5.14099	14.5	1
R1-26	F01	5.1917	14.6	1
R1-26	F01	5.24103	14.57	1
R1-26	F01	5.29101	14.71	1
R1-26	F01	5.34099	14.59	1
R1-26	F01	5.39108	14.66	1
R1-26	F01	5.44129	14.68	1
R1-26	F01	5.49125	14.77	1
R1-26	F01	5.54117	14.65	1
R1-26	F01	5.59116	14.8	1
R1-26	F01	5.64112	14.89	1
R1-26	F01	5.69118	14.96	1
R1-26	F01	5.74096	14.96	1
R1-26	F01	5.79159	14.83	1
R1-26	F01	5.84126	14.83	1
R1-26	F01	5.8916	14.87	1
R1-26	F01	5.94154	14.89	1
R1-26	F01	5.99082	15.2	1
R1-26	F01	6.04136	15.16	1
R1-26	F01	6.09124	15.1	1
R1-26	F01	6.14169	15.1	1
R1-26	F01	6.19116	15.13	1
R1-26	F01	6.24104	15.22	1
R1-26	F01	6.29121	15.17	1
R1-26	F01	6.3412	15.19	1
R1-26	F01	6.39142	15.23	1
R1-26	F01	6.44133	15.25	1
R1-26	F01	6.49144	15.32	1
R1-26	F01	6.54163	15.41	1
R1-26	F01	6.59121	15.44	1
R1-26	F01	6.64143	15.65	1
R1-26	F01	6.69112	15.67	1
R1-26	F01	6.74191	15.67	1
R1-26	F01	6.79137	15.61	1
R1-26	F01	6.84175	15.64	1
R1-26	F01	6.8919	15.62	1
R1-26	F01	6.94125	15.76	1
R1-26	F01	6.9913	15.87	1
R1-26	F01	7.04156	15.79	1
R1-26	F01	7.09126	15.96	1
R1-26	F01	7.1419	16.03	1
R1-26	F01	7.19179	16.09	1
R1-26	F01	7.2417	16.21	1
R1-26	F01	7.29137	16.21	1
R1-26	F01	7.34181	16.33	1
R1-26	F01	7.39156	16.53	1
R1-26	F01	7.44158	16.39	1
R1-26	F01	7.49139	16.51	1
R1-26	F01	7.54175	16.56	1
R1-26	F01	7.59167	16.62	1
R1-26	F01	7.8879	16.59	2
R1-26	F01	7.93728	16.77	2
R1-26	F01	7.98722	17.02	2
R1-26	F01	8.03754	17.01	2
R1-26	F01	8.0875	17.05	2
R1-26	F01	8.1376	16.93	2
R1-26	F01	8.18778	17.27	2
R1-26	F01	8.23744	17.36	2
R1-26	F01	8.28824	17.42	2
R1-26	F01	8.33709	17.6	2
R1-26	F01	8.38747	17.64	2
R1-26	F01	8.43733	17.67	2
R1-26	F01	8.4873	17.73	2
R1-26	F01	8.53784	17.82	2
R1-26	F01	8.58755	17.94	2
R1-26	F01	8.63787	17.93	2
R1-26	F01	8.68756	18.18	2
R1-26	F01	8.73767	18.35	2
R1-26	F01	8.78744	18.41	2
R1-26	F01	8.83779	18.57	2
R1-26	F01	8.88715	18.59	2
R1-26	F01	8.93731	18.83	2
R1-26	F01	8.98773	18.82	2
R1-26	F01	9.03758	19.06	2
R1-26	F01	9.08757	19.04	2
R1-26	F01	9.13784	19.13	2
R1-26	F01	9.18757	19.24	2
R1-26	F01	9.23744	19.34	2
R1-26	F01	9.28764	19.4	2
R1-26	F01	9.33755	19.54	2
R1-26	F01	9.38732	19.48	2
R1-26	F01	9.43789	19.66	2
R1-26	F01	9.48771	19.84	2
R1-26	F01	9.53751	20.14	2
R1-26	F01	9.58767	20.44	2
R1-26	F01	9.63831	20.29	2
R1-26	F01	9.68769	20.32	2
R1-26	F01	9.73809	20.71	2
R1-26	F01	9.78827	20.7	2
R1-26	F01	9.83835	20.74	2
R1-26	F01	9.88816	21.09	2
R1-26	F01	9.93788	21.18	2
R1-26	F01	9.9879	21.16	2
R1-26	F01	10.03774	21.4	2
R1-26	F01	10.088	21.63	2
R1-26	F01	10.13736	21.68	2
R1-26	F01	10.18781	21.89	2
R1-26	F01	10.23784	21.93	2
R1-26	F01	10.2879	22.22	2
R1-26	F01	10.33786	22.25	2
R1-26	F01	10.38794	22.53	2
R1-26	F01	10.43798	22.71	2
R1-26	F01	10.48829	22.7	2
R1-26	F01	10.53788	23.12	2
R1-26	F01	10.58738	23.05	2
R1-26	F01	10.638	23.53	2
R1-26	F01	10.6881	23.77	2
R1-26	F01	10.73844	24.01	2
R1-26	F01	10.78795	24.2	2
R1-26	F01	10.83817	24.38	2
R1-26	F01	10.88805	24.35	2
R1-26	F01	10.93818	24.67	2
R1-26	F01	10.98827	24.73	2
R1-26	F01	11.03829	25.06	2
R1-26	F01	11.08777	25.21	2
R1-26	F01	11.13838	25.56	2
R1-26	F01	11.1882	25.65	2
R1-26	F01	11.23813	25.97	2
R1-26	F01	11.28805	26.09	2
R1-26	F01	11.33826	26.4	2
R1-26	F01	11.38823	26.43	2
R1-26	F01	11.43794	26.61	2
R1-26	F01	11.48854	26.99	2
R1-26	F01	11.53963	27.21	2
R1-26	F01	11.58831	27.33	2
R1-26	F01	11.63861	27.64	2
R1-26	F01	11.6885	27.67	2
R1-26	F01	11.73851	27.77	2
R1-26	F01	11.78804	28.24	2
R1-26	F01	11.83821	28.19	2
R1-26	F01	11.88822	28.61	2
R1-26	F01	11.93831	28.69	2
R1-26	F01	11.98789	29.04	2
R1-26	F01	12.03805	28.75	2
R1-26	F01	12.08847	29.38	2
R1-26	F01	12.1381	29.29	2
R1-26	F01	12.18841	29.68	2
R1-26	F01	12.23932	29.94	2
R1-26	F01	12.28815	30.13	2
R1-26	F01	12.33827	30.1	2
R1-26	F01	12.3885	30.42	2
R1-26	F01	12.43824	30.54	2
R1-26	F01	12.48819	30.71	2
R1-26	F01	12.5386	30.74	2
R1-26	F01	12.58855	30.9	2
R1-26	F01	12.63905	31.4	2
R1-26	F01	12.68849	31.38	2
R1-26	F01	12.73836	31.7	2
R1-26	F01	12.7889	31.97	2
R1-26	F01	12.83794	31.94	2
R1-26	F01	12.88838	32.14	2
R1-26	F01	12.93866	32.63	2
R1-26	F01	12.98875	32.65	2
R1-26	F01	13.03832	32.5	2
R1-26	F01	13.08837	33.01	2
R1-26	F01	13.1384	32.92	2
R1-26	F01	13.1887	33.3	2
R1-26	F01	13.23895	33.11	2
R1-26	F01	13.28862	33.21	2
R1-26	F01	13.33895	33.63	2
R1-26	F01	13.38884	33.63	2
R1-26	F01	13.43878	33.85	2
R1-26	F01	13.48898	34.05	2
R1-26	F01	13.53902	34.2	2
R1-26	F01	13.58854	34	2
R1-26	F01	13.63869	34.56	2
R1-26	F01	13.68869	34.54	2
R1-26	F01	13.73895	34.86	2
R1-26	F01	13.78896	34.95	2
R1-26	F01	13.83861	35.01	2
R1-26	F01	13.88886	35.27	2
R1-26	F01	13.93881	35.12	2
R1-26	F01	13.98913	35.48	2
R1-26	F01	14.0399	35.51	2
R1-26	F01	14.08914	35.27	2
R1-26	F01	14.13889	35.42	2
R1-26	F01	14.18892	35.87	2
R1-26	F01	14.23911	35.87	2
R1-26	F01	14.28967	36.17	2
R1-26	F01	14.33865	36.29	2
R1-26	F01	14.39012	36.19	2
R1-26	F01	14.43896	36.46	2
R1-26	F01	14.48915	36.58	2
R1-26	F01	14.53921	36.79	2
R1-26	F01	14.5893	37	2
R1-26	F01	14.63883	36.85	2
R1-26	F01	14.68948	37.03	2
R1-26	F01	14.73956	37.25	2
R1-26	F01	14.78892	37.45	2
R1-26	F01	14.83909	37.6	2
R1-26	F01	14.88953	37.6	2
R1-26	F01	14.93889	37.77	2
R1-26	F01	14.98941	38.13	2
R1-26	F01	15.03874	37.89	2
R1-26	F01	15.08927	38.35	2
R1-26	F01	15.13912	38.22	2
R1-26	F01	15.18894	38.37	2
R1-26	F01	15.23905	38.74	2
R1-26	F01	15.289	38.74	2
R1-26	F01	15.33945	38.96	2
R1-26	F01	15.38912	39.05	2
R1-26	F01	15.43912	39.23	2
R1-26	F01	15.48921	39.36	2
R1-26	F01	15.54044	39.53	2
R1-26	F01	15.58887	39.59	2
R1-26	F01	15.63934	39.77	2
R1-26	F01	15.68903	39.83	2
R1-26	F01	15.74061	40.22	2
R1-26	F01	15.78941	40.35	2
R1-26	F01	15.83923	40.42	2
R1-26	F01	15.88952	40.63	2
R1-26	F01	15.93982	40.61	2
R1-26	F01	15.98927	41.03	2
R1-26	F01	16.03956	40.76	2
R1-26	F01	16.08925	40.75	2
R1-26	F01	16.13938	41.17	2
R1-26	F01	16.18969	41.26	2
R1-26	F01	16.2394	41.26	2
R1-26	F01	16.28932	41.12	2
R1-26	F01	16.33963	41.88	2
R1-26	F01	16.38948	41.54	2
R1-26	F01	16.43926	41.8	2
R1-26	F01	16.48936	42.03	2
R1-26	F01	16.53986	41.81	2
R1-26	F01	16.58973	41.98	2
R1-26	F01	16.63943	42.03	2
R1-26	F01	16.68953	42.06	2
R1-26	F01	16.73984	42.52	2
R1-26	F01	16.78951	42.27	2
R1-26	F01	16.83964	42.75	2
R1-26	F01	16.88947	42.58	2
R1-26	F01	16.94007	42.61	2
R1-26	F01	16.99003	42.72	2
R1-26	F01	17.03966	42.7	2
R1-26	F01	17.08959	43.08	2
R1-26	F01	17.13977	42.97	2
R1-26	F01	17.18976	42.88	2
R1-26	F01	17.23947	43.2	2
R1-26	F01	17.28944	43.4	2
R1-26	F01	17.33938	43.2	2
R1-26	F01	17.38953	43.43	2
R1-26	F01	17.43942	43.18	2
R1-26	F01	17.48991	43.27	2
R1-26	F01	17.53985	43.61	2
R1-26	F01	17.58965	43.56	2
R1-26	F01	17.63953	43.43	2
R1-26	F01	17.68956	43.47	2
R1-26	F01	17.74015	43.61	2
R1-26	F01	17.78995	43.52	2
R1-26	F01	17.84014	44.04	2
R1-26	F01	17.88976	43.83	2
R1-26	F01	17.93979	43.92	2
R1-26	F01	17.98962	44.18	2
R1-26	F01	18.03972	44.22	2
R1-26	F01	18.08991	44.12	2
R1-26	F01	18.14004	44.25	2
R1-26	F01	18.1897	44.33	2
R1-26	F01	18.24042	44.34	2
R1-26	F01	18.29026	44.48	2
R1-26	F01	18.34004	44.42	2
R1-26	F01	18.3894	44.6	2
R1-26	F01	18.44005	44.63	2
R1-26	F01	18.48978	44.84	2
R1-26	F01	18.53996	44.86	2
R1-26	F01	18.59087	44.77	2
R1-26	F01	18.64017	44.95	2
R1-26	F01	18.68999	44.92	2
R1-26	F01	18.73984	44.84	2
R1-26	F01	18.78963	44.99	2
R1-26	F01	18.84067	45.04	2
R1-26	F01	18.88996	45.22	2
R1-26	F01	18.94028	44.99	2
R1-26	F01	18.99009	45.49	2
R1-26	F01	19.03967	45.16	2
R1-26	F01	19.09058	45.25	2
R1-26	F01	19.1405	45.29	2
R1-26	F01	19.19	45.26	2
R1-26	F01	19.24041	45.41	2
R1-26	F01	19.29037	45.64	2
R1-26	F01	19.33976	45.52	2
R1-26	F01	19.3901	45.71	2
R1-26	F01	19.44015	45.71	2
R1-26	F01	19.49028	45.41	2
R1-26	F01	19.54058	45.59	2
R1-26	F01	19.59008	45.58	2
R1-26	F01	19.64021	45.64	2
R1-26	F01	19.68999	45.89	2
R1-26	F01	19.73997	45.79	2
R1-26	F01	19.79017	45.82	2
R1-26	F01	19.84043	45.7	2
R1-26	F01	19.89039	46	2
R1-26	F01	19.94047	45.79	2
R1-26	F01	19.99029	45.92	2
R1-26	F01	20.04058	46.12	2
R1-26	F01	20.09031	45.74	2
R1-26	F01	20.14049	46.03	2
R1-26	F01	20.1911	46.06	2
R1-26	F01	20.24059	46.09	2
R1-26	F01	20.29013	46.09	2
R1-26	F01	20.34039	46.32	2
R1-26	F01	20.39049	46.36	2
R1-26	F01	20.44035	46.44	2
R1-26	F01	20.49075	46.51	2
R1-26	F01	20.54056	46.44	2
R1-26	F01	20.59068	46.48	2
R1-26	F01	20.6409	46.38	2
R1-26	F01	20.69077	46.35	2
R1-26	F01	20.74084	46.41	2
R1-26	F01	20.79193	46.33	2
R1-26	F01	20.84056	46.63	2
R1-26	F01	20.89065	46.41	2
R1-26	F01	20.94072	46.63	2
R1-26	F01	20.99056	46.69	2
R1-26	F01	21.04081	46.66	2
R1-26	F01	21.09081	46.75	2
R1-26	F01	21.14116	46.78	2
R1-26	F01	21.19075	46.56	2
R1-26	F01	21.24067	46.78	2
R1-26	F01	21.29068	46.72	2
R1-26	F01	21.34113	46.6	2
R1-26	F01	21.39056	46.81	2
R1-26	F01	21.44106	46.78	2
R1-26	F01	21.49096	46.87	2
R1-26	F01	21.54043	46.95	2
R1-26	F01	21.59078	47.07	2
R1-26	F01	21.64079	47.04	2
R1-26	F01	21.69081	46.96	2
R1-26	F01	21.74198	46.95	2
R1-26	F01	21.79115	47.17	2
R1-26	F01	21.84193	47.16	2
R1-26	F01	21.89102	47.52	2
R1-26	F01	21.94079	47.11	2
R1-26	F01	21.9909	47.17	2
R1-26	F01	22.04083	47.35	2
R1-26	F01	22.09066	47.41	2
R1-26	F01	22.14106	47.19	2
R1-26	F01	22.19133	47.55	2
R1-26	F01	22.24085	47.49	2
R1-26	F01	22.29132	47.4	2
R1-26	F01	22.34081	47.32	2
R1-26	F01	22.39082	47.59	2
R1-26	F01	22.44082	47.53	2
R1-26	F01	22.49095	47.5	2
R1-26	F01	22.54124	47.97	2
R1-26	F01	22.59105	47.9	2
R1-26	F01	22.64069	47.64	2
R1-26	F01	22.69105	47.88	2
R1-26	F01	22.74143	48.14	2
R1-26	F01	22.79079	48.03	2
R1-26	F01	22.84136	48.05	2
R1-26	F01	22.89119	48.17	2
R1-26	F01	22.94119	48.2	2
R1-26	F01	22.99133	48.17	2
R1-26	F01	23.04108	48.15	2
R1-26	F01	23.09113	48.35	2
R1-26	F01	23.14094	48.36	2
R1-26	F01	23.19123	48.42	2
R1-26	F01	23.24123	48.48	2
R1-26	F01	23.29158	48.66	2
R1-26	F01	23.34119	48.59	2
R1-26	F01	23.39103	48.75	2
R1-26	F01	23.44098	48.65	2
R1-26	F01	23.49121	48.81	2
R1-26	F01	23.54126	48.99	2
R1-26	F01	23.59158	48.8	2
R1-26	F01	23.64145	49.05	2
R1-26	F01	23.69223	49.05	2
R1-26	F01	23.74157	49.46	2
R1-26	F01	23.79116	49.33	2
R1-26	F01	23.84156	49.45	2
R1-26	F01	23.89162	49.58	2
R1-26	F01	23.94156	49.37	2
R1-26	F01	23.99302	49.48	2
R1-26	F01	24.04155	49.72	2
R1-26	F01	24.09141	49.73	2
R1-26	F01	24.14122	50.03	2
R1-26	F01	24.19183	49.85	2
R1-26	F01	24.24147	50.12	2
R1-26	F01	24.29152	49.91	2
R1-26	F01	24.34167	49.85	2
R1-26	F01	24.39164	50.05	2
R1-26	F01	24.44127	50.3	2
R1-26	F01	24.49168	50.42	2
R1-26	F01	24.54156	50.5	2
R1-26	F01	24.59195	50.36	2
R1-26	F01	24.64134	50.55	2
R1-26	F01	24.6917	50.88	2
R1-26	F01	24.74172	50.7	2
R1-26	F01	24.7922	50.95	2
R1-26	F01	24.84196	50.95	2
R1-26	F01	24.89148	50.86	2
R1-26	F01	24.94194	51.18	2
R1-26	F01	24.99174	51.04	2
R1-26	F01	25.04157	51.46	2
R1-26	F01	25.09117	51.57	2
R1-26	F01	25.14176	51.49	2
R1-26	F01	25.1916	51.55	2
R1-26	F01	25.24191	51.6	2
R1-26	F01	25.2919	51.7	2
R1-26	F01	25.34202	51.94	2
R1-26	F01	25.39189	51.97	2
R1-26	F01	25.44167	51.88	2
R1-26	F01	25.49185	52.22	2
R1-26	F01	25.54177	52.16	2
R1-26	F01	25.59163	52.22	2
R1-26	F01	25.64198	52.23	2
R1-26	F01	25.69158	52.58	2
R1-26	F01	25.74193	52.5	2
R1-26	F01	25.79178	52.65	2
R1-26	F01	25.84208	52.64	2
R1-26	F01	25.89244	52.74	2
R1-26	F01	25.94185	52.89	2
R1-26	F01	25.99229	53.01	2
R1-26	F01	26.04192	52.98	2
R1-26	F01	26.09178	53.37	2
R1-26	F01	26.1417	53.36	2
R1-26	F01	26.193	53.4	2
R1-26	F01	26.24281	53.6	2
R1-26	F01	26.29242	53.53	2
R1-26	F01	26.34204	53.59	2
R1-26	F01	26.39166	53.66	2
R1-26	F01	26.44201	53.98	2
R1-26	F01	26.49251	54.19	2
R1-26	F01	26.54189	53.99	2
R1-26	F01	26.59198	53.99	2
R1-26	F01	26.64183	54.01	2
R1-26	F01	26.6923	54.4	2
R1-26	F01	26.74246	54.25	2
R1-26	F01	26.79276	54.47	2
R1-26	F01	26.84332	54.7	2
R1-26	F01	26.89221	54.88	2
R1-26	F01	26.94227	54.91	2
R1-26	F01	26.99226	54.74	2
R1-26	F01	27.04227	54.91	2
R1-26	F01	27.09207	55.11	2
R1-26	F01	27.14199	55.05	2
R1-26	F01	27.19252	55.14	2
R1-26	F01	27.24338	55.05	2
R1-26	F01	27.29163	55.32	2
R1-26	F01	27.34225	55.39	2
R1-26	F01	27.39344	55.66	2
R1-26	F01	27.44216	55.66	2
R1-26	F01	27.49279	55.72	2
R1-26	F01	27.54221	55.87	2
R1-26	F01	27.59224	56.02	2
R1-26	F01	27.64252	56.14	2
R1-26	F01	27.6923	56.23	2
R1-26	F01	27.74251	56.26	2
R1-26	F01	27.79197	56.45	2
R1-26	F01	27.84216	56.23	2
R1-26	F01	27.89238	56.55	2
R1-26	F01	27.94266	56.63	2
R1-26	F01	27.99206	56.67	2
R1-26	F01	28.04245	56.85	2
R1-26	F01	28.09233	56.84	2
R1-26	F01	28.14255	57.06	2
R1-26	F01	28.19294	57.12	2
R1-26	F01	28.2426	57.36	2
R1-26	F01	28.29248	57.26	2
R1-26	F01	28.34276	57.35	2
R1-26	F01	28.39238	57.41	2
R1-26	F01	28.44265	57.39	2
R1-26	F01	28.49367	57.6	2
R1-26	F01	28.54317	57.42	2
R1-26	F01	28.59221	57.65	2
R1-26	F01	28.64434	57.77	2
R1-26	F01	28.69249	57.82	2
R1-26	F01	28.74289	58.1	2
R1-26	F01	28.79292	58.01	2
R1-26	F01	28.84239	58.12	2
R1-26	F01	28.89384	58.37	2
R1-26	F01	28.943	58.39	2
R1-26	F01	28.99302	58.42	2
R1-26	F01	29.04282	58.28	2
R1-26	F01	29.09265	58.48	2
R1-26	F01	29.14358	58.66	2
R1-26	F01	29.19285	58.73	2
R1-26	F01	29.24277	58.63	2
R1-26	F01	29.29289	58.84	2
R1-26	F01	29.34296	59.09	2
R1-26	F01	29.39267	59.08	2
R1-26	F01	29.44265	59.06	2
R1-26	F01	29.49309	59.37	2
R1-26	F01	29.54279	59.37	2
R1-26	F01	29.59269	59.61	2
R1-26	F01	29.64297	59.52	2
R1-26	F01	29.69278	59.35	2
R1-26	F01	29.74366	59.44	2
R1-26	F01	29.79274	59.64	2
R1-26	F01	29.84274	60.04	2
R1-26	F01	29.8931	59.79	2
R1-26	F01	29.94275	59.82	2
R1-26	F01	29.99327	59.95	2
R1-26	F01	30.04317	59.92	2
R1-26	F01	30.09346	59.98	2
R1-26	F01	30.14333	60.13	2
R1-26	F01	30.19268	59.89	2
R1-26	F01	30.24313	60.19	2
R1-26	F01	30.29324	60.34	2
R1-26	F01	30.34318	60.46	2
R1-26	F01	30.39313	60.55	2
R1-26	F01	30.44311	60.52	2
R1-26	F01	30.49327	60.8	2
R1-26	F01	30.5431	60.78	2
R1-26	F01	30.59324	60.57	2
R1-26	F01	30.64288	61.13	2
R1-26	F01	30.69321	60.99	2
R1-26	F01	30.74297	61.07	2
R1-26	F01	30.79302	61.25	2
R1-26	F01	30.84343	61.35	2
R1-26	F01	30.89292	61.44	2
R1-26	F01	30.94321	61.46	2
R1-26	F01	30.99291	61.64	2
R1-26	F01	31.04345	61.8	2
R1-26	F01	31.09314	61.73	2
R1-26	F01	31.14317	61.76	2
R1-26	F01	31.1932	61.91	2
R1-26	F01	31.24312	61.88	2
R1-26	F01	31.29332	62.23	2
R1-26	F01	31.34282	62.57	2
R1-26	F01	31.39335	62.06	2
R1-26	F01	31.44331	62.35	2
R1-26	F01	31.49297	62.66	2
R1-26	F01	31.5433	62.48	2
R1-26	F01	31.59326	62.66	2
R1-26	F01	31.64328	62.96	2
R1-26	F01	31.69321	62.87	2
R1-26	F01	31.74374	63.29	2
R1-26	F01	31.7931	63.31	2
R1-26	F01	31.84372	63.34	2
R1-26	F01	31.89388	63.29	2
R1-26	F01	31.94365	63.41	2
R1-26	F01	31.99336	63.53	2
R1-26	F01	32.04331	63.47	2
R1-26	F01	32.09368	63.64	2
R1-26	F01	32.14399	63.93	2
R1-26	F01	32.19331	63.82	2
R1-26	F01	32.24378	63.85	2
R1-26	F01	32.29316	64.05	2
R1-26	F01	32.34327	64.09	2
R1-26	F01	32.39328	64.17	2
R1-26	F01	32.44353	64.08	2
R1-26	F01	32.49355	64.51	2
R1-26	F01	32.54351	64.69	2
R1-26	F01	32.59339	64.47	2
R1-26	F01	32.64378	64.59	2
R1-26	F01	32.69361	64.72	2
R1-26	F01	32.74364	64.89	2
R1-26	F01	32.79358	64.65	2
R1-26	F01	32.84361	64.83	2
R1-26	F01	32.89354	64.72	2
R1-26	F01	32.94404	64.99	2
R1-26	F01	32.9942	65.25	2
R1-26	F01	33.04383	64.93	2
R1-26	F01	33.09401	65.39	2
R1-26	F01	33.1436	65.4	2
R1-26	F01	33.1936	65.4	2
R1-26	F01	33.24339	65.4	2
R1-26	F01	33.29509	65.51	2
R1-26	F01	33.34364	65.61	2
R1-26	F01	33.39386	65.63	2
R1-26	F01	33.44402	65.76	2
R1-26	F01	33.49407	65.91	2
R1-26	F01	33.54412	66	2
R1-26	F01	33.59369	65.91	2
R1-26	F01	33.64382	66.12	2
R1-26	F01	33.6937	66.29	2
R1-26	F01	33.74405	66.29	2
R1-26	F01	33.79394	66.39	2
R1-26	F01	33.8445	66.44	2
R1-26	F01	33.89429	66.48	2
R1-26	F01	33.94386	66.52	2
R1-26	F01	33.99401	66.65	2
R1-26	F01	34.04408	66.79	2
R1-26	F01	34.09341	66.86	2
R1-26	F01	34.14379	67.01	2
R1-26	F01	34.19389	66.82	2
R1-26	F01	34.24397	67.01	2
R1-26	F01	34.29431	67.19	2
R1-26	F01	34.34346	67.21	2
R1-26	F01	34.39389	67.33	2
R1-26	F01	34.4441	67.43	2
R1-26	F01	34.49425	67.33	2
R1-26	F01	34.54481	67.37	2
R1-26	F01	34.59404	67.36	2
R1-26	F01	34.64402	67.43	2
R1-26	F01	34.69417	67.49	2
R1-26	F01	34.74413	67.98	2
R1-26	F01	34.7939	67.36	2
R1-26	F01	34.84426	67.73	2
R1-26	F01	34.8941	67.9	2
R1-26	F01	34.94449	67.98	2
R1-26	F01	34.99445	68.11	2
R1-26	F01	35.04427	68.23	2
R1-26	F01	35.09427	68.1	2
R1-26	F01	35.1443	68.35	2
R1-26	F01	35.19419	68.34	2
R1-26	F01	35.24445	68.16	2
R1-26	F01	35.29451	68.55	2
R1-26	F01	35.34414	68.65	2
R1-26	F01	35.39442	68.59	2
R1-26	F01	35.44416	68.64	2
R1-26	F01	35.49411	68.49	2
R1-26	F01	35.54417	68.61	2
R1-26	F01	35.59453	69.06	2
R1-26	F01	35.64423	69.06	2
R1-26	F01	35.6945	68.97	2
R1-26	F01	35.74564	68.85	2
R1-26	F01	35.79468	68.98	2
R1-26	F01	35.84451	69.13	2
R1-26	F01	35.89469	69.34	2
R1-26	F01	35.94467	69.44	2
R1-26	F01	35.99466	69.39	2
R1-26	F01	36.04472	69.33	2
R1-26	F01	36.09458	69.51	2
R1-26	F01	36.14429	69.48	2
R1-26	F01	36.19472	69.3	2
R1-26	F01	36.24436	69.51	2
R1-26	F01	36.29533	69.86	2
R1-26	F01	36.34444	69.51	2
R1-26	F01	36.39446	69.77	2
R1-26	F01	36.44526	70.01	2
R1-26	F01	36.49431	70.08	2
R1-26	F01	36.54457	69.89	2
R1-26	F01	36.5945	69.9	2
R1-26	F01	36.64445	70.25	2
R1-26	F01	36.69484	69.99	2
R1-26	F01	36.74472	70.26	2
R1-26	F01	36.79461	70.16	2
R1-26	F01	36.84444	70.38	2
R1-26	F01	36.89481	70.44	2
R1-26	F01	36.94471	70.22	2
R1-26	F01	36.99439	70.5	2
R1-26	F01	37.04493	70.4	2
R1-26	F01	37.09467	70.49	2
R1-26	F01	37.14466	70.56	2
R1-26	F01	37.19477	70.73	2
R1-26	F01	37.24471	70.62	2
R1-26	F01	37.29496	70.8	2
R1-26	F01	37.34455	70.85	2
R1-26	F01	37.39483	70.76	2
R1-26	F01	37.44477	70.83	2
R1-26	F01	37.49553	70.77	2
R1-26	F01	37.54499	70.85	2
R1-26	F01	37.5948	71.05	2
R1-26	F01	37.64484	70.97	2
R1-26	F01	37.6951	71.03	2
R1-26	F01	37.74471	71.3	2
R1-26	F01	37.79442	71.39	2
R1-26	F01	37.84521	71.62	2
R1-26	F01	37.89477	71.45	2
R1-26	F01	37.94518	71.27	2
R1-26	F01	37.9949	71.5	2
R1-26	F01	38.04502	71.54	2
R1-26	F01	38.09517	71.69	2
R1-26	F01	38.14509	71.69	2
R1-26	F01	38.19442	71.95	2
R1-26	F01	38.24501	71.71	2
R1-26	F01	38.29509	71.81	2
R1-26	F01	38.34468	72.07	2
R1-26	F01	38.39508	71.87	2
R1-26	F01	38.44501	71.9	2
R1-26	F01	38.49477	72.01	2
R1-26	F01	38.54509	71.81	2
R1-26	F01	38.5951	72.19	2
R1-26	F01	38.64535	72.07	2
R1-26	F01	38.69513	72.51	2
R1-26	F01	38.74555	71.99	2
R1-26	F01	38.79498	72.43	2
R1-26	F01	38.84504	72.28	2
R1-26	F01	38.89488	72.4	2
R1-26	F01	38.94536	72.9	2
R1-26	F01	38.99514	72.49	2
R1-26	F01	39.04531	72.69	2
R1-26	F01	39.09504	72.97	2
R1-26	F01	39.14476	72.61	2
R1-26	F01	39.19549	72.72	2
R1-26	F01	39.24554	72.76	2
R1-26	F01	39.29537	72.54	2
R1-26	F01	39.34553	72.79	2
R1-26	F01	39.39581	72.9	2
R1-26	F01	39.44531	72.94	2
R1-26	F01	39.49548	73.03	2
R1-26	F01	39.54546	72.97	2
R1-26	F01	39.59505	72.97	2
R1-26	F01	39.64515	73.36	2
R1-26	F01	39.69514	73.08	2
R1-26	F01	39.74541	73.12	2
R1-26	F01	39.79544	72.99	2
R1-26	F01	39.84545	73.08	2
R1-26	F01	39.89492	73.23	2
R1-26	F01	39.94522	73.15	2
R1-26	F01	39.99568	73.38	2
R1-26	F01	40.04556	73.44	2
R1-26	F01	40.0955	73.35	2
R1-26	F01	40.14555	73.33	2
R1-26	F01	40.19553	73.62	2
R1-26	F01	40.24596	73.57	2
R1-26	F01	40.29567	73.32	2
R1-26	F01	40.34577	73.39	2
R1-26	F01	40.39577	73.92	2
R1-26	F01	40.4458	73.29	2
R1-26	F01	40.49558	73.8	2
R1-26	F01	40.54594	73.6	2
R1-26	F01	40.5957	73.69	2
R1-26	F01	40.64544	74.16	2
R1-26	F01	40.69569	73.66	2
R1-26	F01	40.74578	73.86	2
R1-26	F01	40.79535	73.98	2
R1-26	F01	40.84568	73.98	2
R1-26	F01	40.89595	74.43	2
R1-26	F01	40.94601	74.04	2
R1-26	F01	40.99554	74.25	2
R1-26	F01	41.04584	74.12	2
R1-26	F01	41.096	74.09	2
R1-26	F01	41.1461	74.42	2
R1-26	F01	41.19578	74.34	2
R1-26	F01	41.24572	74.36	2
R1-26	F01	41.29565	74.15	2
R1-26	F01	41.34563	74.39	2
R1-26	F01	41.39546	74.54	2
R1-26	F01	41.44575	74.55	2
R1-26	F01	41.49648	74.79	2
R1-26	F01	41.54587	74.67	2
R1-26	F01	41.59552	74.54	2
R1-26	F01	41.64573	74.88	2
R1-26	F01	41.69595	74.75	2
R1-26	F01	41.7459	74.75	2
R1-26	F01	41.79577	74.64	2
R1-26	F01	41.846	74.75	2
R1-26	F01	41.8962	74.63	2
R1-26	F01	41.94616	74.96	2
R1-26	F01	41.99578	74.94	2
R1-26	F01	42.04606	75.06	2
R1-26	F01	42.09637	74.51	2
R1-26	F01	42.14578	74.94	2
R1-26	F01	42.19603	74.97	2
R1-26	F01	42.24596	75.25	2
R1-26	F01	42.29638	75.32	2
R1-26	F01	42.34555	74.93	2
R1-26	F01	42.39613	75.05	2
R1-26	F01	42.44604	75.09	2
R1-26	F01	42.49594	75.23	2
R1-26	F01	42.54589	75.2	2
R1-26	F01	42.59597	75.49	2
R1-26	F01	42.64626	75.38	2
R1-26	F01	42.69655	75.17	2
R1-26	F01	42.74614	75.26	2
R1-26	F01	42.79618	75.34	2
R1-26	F01	42.84621	75.43	2
R1-26	F01	42.89602	75.15	2
R1-26	F01	42.94614	75.41	2
R1-26	F01	42.99652	75.74	2
R1-26	F01	43.04726	75.43	2
R1-26	F01	43.09641	75.47	2
R1-26	F01	43.14639	75.79	2
R1-26	F01	43.19649	75.91	2
R1-26	F01	43.24629	75.37	2
R1-26	F01	43.29643	75.64	2
R1-26	F01	43.34607	75.82	2
R1-26	F01	43.39642	75.58	2
R1-26	F01	43.44622	75.83	2
R1-26	F01	43.49658	75.77	2
R1-26	F01	43.54679	76.03	2
R1-26	F01	43.59656	75.98	2
R1-26	F01	43.64641	75.89	2
R1-26	F01	43.69637	75.88	2
R1-26	F01	43.74619	75.8	2
R1-26	F01	43.7967	76.01	2
R1-26	F01	43.84657	76.28	2
R1-26	F01	43.89594	76.15	2
R1-26	F01	43.94684	76	2
R1-26	F01	43.99654	75.91	2
R1-26	F01	44.04665	76.06	2
R1-26	F01	44.09692	76.04	2
R1-26	F01	44.14658	76.36	2
R1-26	F01	44.19641	76.48	2
R1-26	F01	44.24636	76.07	2
R1-26	F01	44.29669	76.4	2
R1-26	F01	44.34639	76.4	2
R1-26	F01	44.39686	76.39	2
R1-26	F01	44.44717	76.24	2
R1-26	F01	44.49689	76.31	2
R1-26	F01	44.54628	76.49	2
R1-26	F01	44.59668	76.25	2
R1-26	F01	44.64663	76.25	2
R1-26	F01	44.69683	76.48	2
R1-26	F01	44.74683	76.4	2
R1-26	F01	44.79679	76.61	2
R1-26	F01	44.84674	76.61	2
R1-26	F01	44.89732	76.6	2
R1-26	F01	44.94696	76.34	2
R1-26	F01	44.99765	76.34	2
R1-26	F01	45.04692	76.39	2
R1-26	F01	45.09659	76.34	2
R1-26	F01	45.1468	76.15	2
R1-26	F01	45.19666	76.27	2
R1-26	F01	45.24673	76.57	2
R1-26	F01	45.29697	76.71	2
R1-26	F01	45.3468	76.07	2
R1-26	F01	45.39656	76.27	2
R1-26	F01	45.44693	76.46	2
R1-26	F01	45.49709	76.16	2
R1-26	F01	45.54724	76.25	2
R1-26	F01	45.59702	76.42	2
R1-26	F01	45.64688	76.37	2
R1-26	F01	45.69667	76.28	2
R1-26	F01	45.74718	76.28	2
R1-26	F01	45.79689	76.46	2
R1-26	F01	45.8466	76.33	2
R1-26	F01	45.89719	76.3	2
R1-26	F01	45.94673	76.1	2
R1-26	F01	45.99719	76.1	2
R1-26	F01	46.0485	76.27	2
R1-26	F01	46.09757	75.94	2
R1-26	F01	46.14713	76.27	2
R1-26	F01	46.19657	75.98	2
R1-26	F01	46.24671	75.97	2
R1-26	F01	46.29713	76.19	2
R1-26	F01	46.3472	76.03	2
R1-26	F01	46.39771	75.91	2
R1-26	F01	46.44688	76.06	2
R1-26	F01	46.49744	76.19	2
R1-26	F01	46.54684	76.03	2
R1-26	F01	46.59721	76.21	2
R1-26	F01	46.64721	75.97	2
R1-26	F01	46.69749	75.97	2
R1-26	F01	46.74742	75.88	2
R1-26	F01	46.79679	75.95	2
R1-26	F01	46.84693	75.91	2
R1-26	F01	46.89701	75.98	2
R1-26	F01	46.94678	76.12	2
R1-26	F01	46.99784	75.98	2
R1-26	F01	47.04733	76.04	2
R1-26	F01	47.09745	76	2
R1-26	F01	47.14761	76.18	2
R1-26	F01	47.19699	75.92	2
R1-26	F01	47.24748	75.91	2
R1-26	F01	47.29715	75.79	2
R1-26	F01	47.34729	75.83	2
R1-26	F01	47.39749	75.77	2
R1-26	F01	47.44773	75.83	2
R1-26	F01	47.49738	75.98	2
R1-26	F01	47.54745	76.03	2
R1-26	F01	47.59716	76.07	2
R1-26	F01	47.64733	75.94	2
R1-26	F01	47.69761	76	2
R1-26	F01	47.74722	75.67	2
R1-26	F01	47.79746	76.04	2
R1-26	F01	47.84682	75.88	2
R1-26	F01	47.89743	75.95	2
R1-26	F01	47.94742	75.76	2
R1-26	F01	47.99797	76.1	2
R1-26	F01	48.04729	76.04	2
R1-26	F01	48.09758	75.95	2
R1-26	F01	48.14727	75.79	2
R1-26	F01	48.19757	76.04	2
R1-26	F01	48.24749	75.97	2
R1-26	F01	48.29761	75.94	2
R1-26	F01	48.34751	75.98	2
R1-26	F01	48.39767	75.94	2
R1-26	F01	48.44762	75.74	2
R1-26	F01	48.49772	76.22	2
R1-26	F01	48.54727	75.95	2
R1-26	F01	48.5982	76.07	2
R1-26	F01	48.64775	75.94	2
R1-26	F01	48.69747	75.95	2
R1-26	F01	48.74738	75.76	2
R1-26	F01	48.79784	76.13	2
R1-26	F01	48.8482	76.04	2
R1-26	F01	48.89769	75.8	2
R1-26	F01	48.94763	76.09	2
R1-26	F01	48.99797	75.95	2
R1-26	F01	49.04739	76	2
R1-26	F01	49.09723	75.88	2
R1-26	F01	49.14766	75.86	2
R1-26	F01	49.19791	75.74	2
R1-26	F01	49.24798	76.04	2
R1-26	F01	49.29795	75.8	2
R1-26	F01	49.34763	75.88	2
R1-26	F01	49.39777	76.07	2
R1-26	F01	49.44789	76.13	2
R1-26	F01	49.49799	76.04	2
R1-26	F01	49.54785	76.27	2
R1-26	F01	49.59824	76.1	2
R1-26	F01	49.64809	75.95	2
R1-26	F01	49.6977	76.27	2
R1-26	F01	49.7481	76.37	2
R1-26	F01	49.79789	76.25	2
R1-26	F01	49.8477	76.45	2
R1-26	F01	49.89751	75.95	2
R1-26	F01	49.94835	76.42	2
R1-26	F01	49.99791	76.3	2
R1-26	F01	50.04808	76.39	2
R1-26	F01	50.0984	76.33	2
R1-26	F01	50.14882	76.37	2
