# Supplementary material for: Natural genetic variation impacts expression levels of coding, non-coding, and antisense transcripts in fission yeast
Source: Mol Syst Biol. 2014 Nov 28;10(11):764. doi: 10.15252/msb.20145123 (PMC4299605; doi:10.15252/msb.20145123)
Supplement: Supplementary file 2 — Supplementary Dataset S1 [file msb0010-0764-sd2.zip › Dataset S1/datasetS1/R1-27_std_raw.txt]

Strain	well	time	measure	interval
R1-27	A04	0.01297	13.38	1
R1-27	A04	0.06312	13.33	1
R1-27	A04	0.11316	13.32	1
R1-27	A04	0.16318	13.39	1
R1-27	A04	0.21314	13.55	1
R1-27	A04	0.26314	13.36	1
R1-27	A04	0.31331	13.36	1
R1-27	A04	0.36311	13.43	1
R1-27	A04	0.4129	13.51	1
R1-27	A04	0.46284	13.42	1
R1-27	A04	0.51321	13.62	1
R1-27	A04	0.56333	13.53	1
R1-27	A04	0.6133	13.53	1
R1-27	A04	0.66337	13.92	1
R1-27	A04	0.71318	13.58	1
R1-27	A04	0.7632	13.61	1
R1-27	A04	0.81332	13.78	1
R1-27	A04	0.86356	13.85	1
R1-27	A04	0.91343	13.73	1
R1-27	A04	0.96325	13.85	1
R1-27	A04	1.0132	13.83	1
R1-27	A04	1.06333	13.65	1
R1-27	A04	1.11315	14.05	1
R1-27	A04	1.16344	14.06	1
R1-27	A04	1.21319	13.88	1
R1-27	A04	1.26345	13.92	1
R1-27	A04	1.31331	13.88	1
R1-27	A04	1.36344	13.68	1
R1-27	A04	1.41342	13.86	1
R1-27	A04	1.46349	13.96	1
R1-27	A04	1.51349	14.05	1
R1-27	A04	1.56349	13.92	1
R1-27	A04	1.61356	13.86	1
R1-27	A04	1.66355	13.9	1
R1-27	A04	1.71369	13.83	1
R1-27	A04	1.7636	14.32	1
R1-27	A04	1.81359	13.92	1
R1-27	A04	1.86356	13.95	1
R1-27	A04	1.91358	14.08	1
R1-27	A04	1.96329	14.06	1
R1-27	A04	2.01366	13.96	1
R1-27	A04	2.06358	13.96	1
R1-27	A04	2.11348	14.18	1
R1-27	A04	2.16349	14.1	1
R1-27	A04	2.21361	14.23	1
R1-27	A04	2.26377	14.2	1
R1-27	A04	2.31352	13.95	1
R1-27	A04	2.36368	14.26	1
R1-27	A04	2.41368	14.08	1
R1-27	A04	2.46351	13.88	1
R1-27	A04	2.51373	14.32	1
R1-27	A04	2.56359	14.1	1
R1-27	A04	2.61364	14.4	1
R1-27	A04	2.66354	14.25	1
R1-27	A04	2.71393	14.4	1
R1-27	A04	2.76361	14.05	1
R1-27	A04	2.81381	14.18	1
R1-27	A04	2.86389	14.15	1
R1-27	A04	2.9138	14.39	1
R1-27	A04	2.9637	14.29	1
R1-27	A04	3.01381	13.98	1
R1-27	A04	3.06369	14.13	1
R1-27	A04	3.11383	14.56	1
R1-27	A04	3.16383	14.35	1
R1-27	A04	3.21379	14.33	1
R1-27	A04	3.26376	14.18	1
R1-27	A04	3.31371	14.1	1
R1-27	A04	3.36408	14.15	1
R1-27	A04	3.41388	14.25	1
R1-27	A04	3.46394	14.26	1
R1-27	A04	3.51358	14.43	1
R1-27	A04	3.56376	14.25	1
R1-27	A04	3.61412	14.45	1
R1-27	A04	3.66382	14.23	1
R1-27	A04	3.71372	14.79	1
R1-27	A04	3.76394	14.23	1
R1-27	A04	3.81389	14.53	1
R1-27	A04	3.864	14.38	1
R1-27	A04	3.91381	14.52	1
R1-27	A04	3.9639	14.75	1
R1-27	A04	4.01391	14.35	1
R1-27	A04	4.06373	14.4	1
R1-27	A04	4.1139	14.43	1
R1-27	A04	4.16387	14.73	1
R1-27	A04	4.21402	14.7	1
R1-27	A04	4.26402	14.35	1
R1-27	A04	4.31396	14.75	1
R1-27	A04	4.36402	14.45	1
R1-27	A04	4.41404	14.36	1
R1-27	A04	4.46394	14.38	1
R1-27	A04	4.51416	14.67	1
R1-27	A04	4.56408	14.75	1
R1-27	A04	4.61396	14.75	1
R1-27	A04	4.66423	14.69	1
R1-27	A04	4.71391	14.77	1
R1-27	A04	4.76412	14.9	1
R1-27	A04	4.81396	14.65	1
R1-27	A04	4.86402	14.69	1
R1-27	A04	4.91411	14.75	1
R1-27	A04	4.96413	14.7	1
R1-27	A04	5.01405	14.83	1
R1-27	A04	5.06393	14.85	1
R1-27	A04	5.1142	15.1	1
R1-27	A04	5.16414	14.86	1
R1-27	A04	5.21404	14.83	1
R1-27	A04	5.26412	15.05	1
R1-27	A04	5.31422	14.93	1
R1-27	A04	5.36429	15.02	1
R1-27	A04	5.4142	15.09	1
R1-27	A04	5.46417	15.22	1
R1-27	A04	5.51414	14.82	1
R1-27	A04	5.56417	15.23	1
R1-27	A04	5.61427	14.93	1
R1-27	A04	5.66422	15.22	1
R1-27	A04	5.7144	14.87	1
R1-27	A04	5.76424	14.83	1
R1-27	A04	5.81439	14.97	1
R1-27	A04	5.86414	15.15	1
R1-27	A04	5.91425	15.12	1
R1-27	A04	5.96409	15.1	1
R1-27	A04	6.01434	15.02	1
R1-27	A04	6.06422	15.52	1
R1-27	A04	6.11437	15.26	1
R1-27	A04	6.16391	15.03	1
R1-27	A04	6.21466	15.44	1
R1-27	A04	6.2644	15.25	1
R1-27	A04	6.31432	15.44	1
R1-27	A04	6.36434	15.19	1
R1-27	A04	6.41432	15.5	1
R1-27	A04	6.46454	15.52	1
R1-27	A04	6.51437	15.4	1
R1-27	A04	6.56429	15.64	1
R1-27	A04	6.61423	15.37	1
R1-27	A04	6.66433	15.42	1
R1-27	A04	6.71445	15.56	1
R1-27	A04	6.76483	15.59	1
R1-27	A04	6.81578	15.4	1
R1-27	A04	6.86481	15.52	1
R1-27	A04	6.91464	15.43	1
R1-27	A04	6.96444	15.49	1
R1-27	A04	7.01438	15.73	1
R1-27	A04	7.06444	15.73	1
R1-27	A04	7.11444	15.46	1
R1-27	A04	7.16459	15.53	1
R1-27	A04	7.21442	15.97	1
R1-27	A04	7.26456	15.87	1
R1-27	A04	7.31449	15.59	1
R1-27	A04	7.36475	15.93	1
R1-27	A04	7.41464	15.64	1
R1-27	A04	7.46485	15.93	1
R1-27	A04	7.51445	15.73	1
R1-27	A04	7.56478	15.72	1
R1-27	A04	7.61457	15.82	1
R1-27	A04	7.66488	15.9	1
R1-27	A04	7.71579	15.86	1
R1-27	A04	7.76461	15.9	1
R1-27	A04	7.81465	15.94	1
R1-27	A04	7.86473	15.93	1
R1-27	A04	7.91493	16.12	1
R1-27	A04	7.9647	16.14	1
R1-27	A04	8.01462	16	1
R1-27	A04	8.06471	16.23	1
R1-27	A04	8.11473	16.13	1
R1-27	A04	8.1647	16.31	1
R1-27	A04	8.21486	16.19	1
R1-27	A04	8.26479	16.27	1
R1-27	A04	8.31481	16.3	1
R1-27	A04	8.36464	16.36	1
R1-27	A04	8.41499	16.26	1
R1-27	A04	8.46504	16.29	1
R1-27	A04	8.51494	16.53	1
R1-27	A04	8.56501	16.47	1
R1-27	A04	8.61487	16.83	1
R1-27	A04	8.66485	16.91	1
R1-27	A04	8.71489	16.87	1
R1-27	A04	8.76475	16.9	1
R1-27	A04	8.81468	16.77	1
R1-27	A04	8.86479	16.81	1
R1-27	A04	8.91476	16.8	1
R1-27	A04	8.96494	16.9	1
R1-27	A04	9.0149	17.18	1
R1-27	A04	9.065	17.14	1
R1-27	A04	9.11489	17.2	1
R1-27	A04	9.16483	17.1	1
R1-27	A04	9.21498	17.24	1
R1-27	A04	9.26496	17.27	1
R1-27	A04	9.31493	17.36	1
R1-27	A04	9.36493	17.54	1
R1-27	A04	9.41512	17.46	1
R1-27	A04	9.465	17.75	1
R1-27	A04	9.51503	17.73	1
R1-27	A04	9.5647	17.83	1
R1-27	A04	9.61506	17.91	1
R1-27	A04	9.66513	18.11	1
R1-27	A04	9.7149	17.87	1
R1-27	A04	9.76491	18.07	1
R1-27	A04	9.81534	18.45	1
R1-27	A04	9.86492	18.25	1
R1-27	A04	9.91499	18.25	1
R1-27	A04	9.9651	18.43	1
R1-27	A04	10.01505	18.53	1
R1-27	A04	10.06506	18.82	1
R1-27	A04	10.11498	18.47	1
R1-27	A04	10.41431	19	2
R1-27	A04	10.45294	18.94	2
R1-27	A04	10.50204	19.15	2
R1-27	A04	10.55168	19.15	2
R1-27	A04	10.60195	19.15	2
R1-27	A04	10.65195	19.3	2
R1-27	A04	10.70171	19.37	2
R1-27	A04	10.75178	19.51	2
R1-27	A04	10.80175	19.65	2
R1-27	A04	10.8517	19.59	2
R1-27	A04	10.90167	19.85	2
R1-27	A04	10.95181	19.98	2
R1-27	A04	11.00193	20.05	2
R1-27	A04	11.05197	20.05	2
R1-27	A04	11.10182	20.21	2
R1-27	A04	11.15177	19.98	2
R1-27	A04	11.20192	20.38	2
R1-27	A04	11.25186	20.29	2
R1-27	A04	11.30182	20.42	2
R1-27	A04	11.35184	20.52	2
R1-27	A04	11.40179	20.56	2
R1-27	A04	11.452	20.74	2
R1-27	A04	11.50189	20.69	2
R1-27	A04	11.55176	20.89	2
R1-27	A04	11.60199	20.86	2
R1-27	A04	11.65197	21.31	2
R1-27	A04	11.70205	20.99	2
R1-27	A04	11.7518	21.45	2
R1-27	A04	11.80208	21.45	2
R1-27	A04	11.8521	21.55	2
R1-27	A04	11.90189	21.58	2
R1-27	A04	11.95205	21.71	2
R1-27	A04	12.00189	21.78	2
R1-27	A04	12.05184	21.83	2
R1-27	A04	12.10202	21.99	2
R1-27	A04	12.15207	22.16	2
R1-27	A04	12.20205	22.36	2
R1-27	A04	12.25206	22.38	2
R1-27	A04	12.30196	22.63	2
R1-27	A04	12.35181	22.56	2
R1-27	A04	12.40218	22.76	2
R1-27	A04	12.452	22.72	2
R1-27	A04	12.50234	22.85	2
R1-27	A04	12.55194	23	2
R1-27	A04	12.60212	23.17	2
R1-27	A04	12.65206	23.32	2
R1-27	A04	12.70214	23.36	2
R1-27	A04	12.75214	23.5	2
R1-27	A04	12.80212	23.73	2
R1-27	A04	12.85227	23.76	2
R1-27	A04	12.90219	24	2
R1-27	A04	12.9518	23.9	2
R1-27	A04	13.00232	23.96	2
R1-27	A04	13.05213	24.16	2
R1-27	A04	13.1023	24.34	2
R1-27	A04	13.15209	24.53	2
R1-27	A04	13.20202	24.43	2
R1-27	A04	13.25227	24.5	2
R1-27	A04	13.30225	24.61	2
R1-27	A04	13.35261	24.66	2
R1-27	A04	13.40227	24.93	2
R1-27	A04	13.45239	25.08	2
R1-27	A04	13.50254	25	2
R1-27	A04	13.55234	25.08	2
R1-27	A04	13.60245	25.21	2
R1-27	A04	13.65231	25.26	2
R1-27	A04	13.70236	25.46	2
R1-27	A04	13.75255	25.56	2
R1-27	A04	13.80244	25.41	2
R1-27	A04	13.85236	25.56	2
R1-27	A04	13.90231	25.63	2
R1-27	A04	13.9524	25.73	2
R1-27	A04	14.00235	25.83	2
R1-27	A04	14.05225	25.94	2
R1-27	A04	14.10244	26.07	2
R1-27	A04	14.15242	25.93	2
R1-27	A04	14.20249	26.08	2
R1-27	A04	14.25253	26.15	2
R1-27	A04	14.3025	26.34	2
R1-27	A04	14.35239	26.38	2
R1-27	A04	14.40259	26.58	2
R1-27	A04	14.45249	26.6	2
R1-27	A04	14.50233	26.71	2
R1-27	A04	14.55256	26.9	2
R1-27	A04	14.60257	26.57	2
R1-27	A04	14.65258	26.91	2
R1-27	A04	14.70248	26.97	2
R1-27	A04	14.7525	26.9	2
R1-27	A04	14.80258	27.08	2
R1-27	A04	14.85269	27	2
R1-27	A04	14.90241	27	2
R1-27	A04	14.95257	27.12	2
R1-27	A04	15.00235	27.31	2
R1-27	A04	15.05273	27.25	2
R1-27	A04	15.10282	27.44	2
R1-27	A04	15.15271	27.27	2
R1-27	A04	15.20251	27.4	2
R1-27	A04	15.25264	27.45	2
R1-27	A04	15.3028	27.58	2
R1-27	A04	15.35256	27.72	2
R1-27	A04	15.40255	27.64	2
R1-27	A04	15.45273	27.74	2
R1-27	A04	15.50291	27.75	2
R1-27	A04	15.55284	27.74	2
R1-27	A04	15.60295	27.98	2
R1-27	A04	15.65259	28.01	2
R1-27	A04	15.70273	27.92	2
R1-27	A04	15.75282	28.15	2
R1-27	A04	15.80286	28.08	2
R1-27	A04	15.85256	28.05	2
R1-27	A04	15.90257	27.98	2
R1-27	A04	15.95275	28.15	2
R1-27	A04	16.00304	28.21	2
R1-27	A04	16.0527	28.18	2
R1-27	A04	16.10283	28.32	2
R1-27	A04	16.15257	28.42	2
R1-27	A04	16.20306	28.32	2
R1-27	A04	16.25277	28.44	2
R1-27	A04	16.30293	28.54	2
R1-27	A04	16.35312	28.46	2
R1-27	A04	16.40294	28.54	2
R1-27	A04	16.45279	28.56	2
R1-27	A04	16.50281	28.75	2
R1-27	A04	16.55247	28.74	2
R1-27	A04	16.60292	28.69	2
R1-27	A04	16.65297	28.91	2
R1-27	A04	16.70287	28.82	2
R1-27	A04	16.75301	29.08	2
R1-27	A04	16.80286	28.96	2
R1-27	A04	16.8529	28.98	2
R1-27	A04	16.90295	29.12	2
R1-27	A04	16.95292	29.18	2
R1-27	A04	17.00304	29.21	2
R1-27	A04	17.05296	29.32	2
R1-27	A04	17.10314	29.25	2
R1-27	A04	17.15308	29.42	2
R1-27	A04	17.20316	29.51	2
R1-27	A04	17.25305	29.56	2
R1-27	A04	17.30417	29.71	2
R1-27	A04	17.35304	29.76	2
R1-27	A04	17.40297	29.69	2
R1-27	A04	17.45303	29.68	2
R1-27	A04	17.50316	29.9	2
R1-27	A04	17.55311	29.82	2
R1-27	A04	17.60299	29.99	2
R1-27	A04	17.65306	30.08	2
R1-27	A04	17.70315	30.12	2
R1-27	A04	17.75302	30.35	2
R1-27	A04	17.80307	30.25	2
R1-27	A04	17.85312	30.29	2
R1-27	A04	17.90321	30.26	2
R1-27	A04	17.95322	30.3	2
R1-27	A04	18.00294	30.4	2
R1-27	A04	18.05313	30.6	2
R1-27	A04	18.10351	30.66	2
R1-27	A04	18.15333	30.59	2
R1-27	A04	18.20341	30.73	2
R1-27	A04	18.25326	30.89	2
R1-27	A04	18.30323	30.79	2
R1-27	A04	18.35304	30.99	2
R1-27	A04	18.40347	30.89	2
R1-27	A04	18.45335	30.99	2
R1-27	A04	18.50319	31.07	2
R1-27	A04	18.55324	31.1	2
R1-27	A04	18.60318	31.19	2
R1-27	A04	18.65336	31.35	2
R1-27	A04	18.70333	31.4	2
R1-27	A04	18.75331	31.43	2
R1-27	A04	18.80329	31.46	2
R1-27	A04	18.85349	31.56	2
R1-27	A04	18.9036	31.6	2
R1-27	A04	18.95349	31.66	2
R1-27	A04	19.00348	31.67	2
R1-27	A04	19.05357	31.72	2
R1-27	A04	19.1035	31.79	2
R1-27	A04	19.15346	31.77	2
R1-27	A04	19.20341	31.93	2
R1-27	A04	19.25353	32	2
R1-27	A04	19.30349	32.03	2
R1-27	A04	19.35353	32.02	2
R1-27	A04	19.40322	32.13	2
R1-27	A04	19.45362	32.22	2
R1-27	A04	19.50359	32.16	2
R1-27	A04	19.55348	32.36	2
R1-27	A04	19.60366	32.33	2
R1-27	A04	19.65367	32.46	2
R1-27	A04	19.7036	32.46	2
R1-27	A04	19.75435	32.39	2
R1-27	A04	19.80346	32.46	2
R1-27	A04	19.85348	32.56	2
R1-27	A04	19.90344	32.57	2
R1-27	A04	19.95371	32.66	2
R1-27	A04	20.0036	32.81	2
R1-27	A04	20.05352	32.77	2
R1-27	A04	20.10366	32.74	2
R1-27	A04	20.15364	32.74	2
R1-27	A04	20.20357	32.94	2
R1-27	A04	20.25362	32.99	2
R1-27	A04	20.30347	33.01	2
R1-27	A04	20.35376	32.99	2
R1-27	A04	20.4037	33.01	2
R1-27	A04	20.45377	33.03	2
R1-27	A04	20.50382	33.17	2
R1-27	A04	20.55365	33.18	2
R1-27	A04	20.60372	33.11	2
R1-27	A04	20.65386	33.2	2
R1-27	A04	20.70354	33.34	2
R1-27	A04	20.75378	33.27	2
R1-27	A04	20.80379	33.28	2
R1-27	A04	20.85396	33.37	2
R1-27	A04	20.90389	33.41	2
R1-27	A04	20.9537	33.44	2
R1-27	A04	21.0039	33.37	2
R1-27	A04	21.05376	33.3	2
R1-27	A04	21.10381	33.4	2
R1-27	A04	21.154	33.44	2
R1-27	A04	21.2038	33.44	2
R1-27	A04	21.25407	33.54	2
R1-27	A04	21.30371	33.56	2
R1-27	A04	21.35353	33.56	2
R1-27	A04	21.40374	33.57	2
R1-27	A04	21.454	33.57	2
R1-27	A04	21.50361	33.66	2
R1-27	A04	21.55391	33.63	2
R1-27	A04	21.60406	33.7	2
R1-27	A04	21.65397	33.74	2
R1-27	A04	21.70401	33.54	2
R1-27	A04	21.754	33.58	2
R1-27	A04	21.80411	33.76	2
R1-27	A04	21.85403	33.7	2
R1-27	A04	21.90405	33.76	2
R1-27	A04	21.95404	33.83	2
R1-27	A04	22.00405	33.91	2
R1-27	A04	22.05413	33.7	2
R1-27	A04	22.10401	33.73	2
R1-27	A04	22.15366	33.81	2
R1-27	A04	22.20402	33.8	2
R1-27	A04	22.25391	33.8	2
R1-27	A04	22.30413	33.87	2
R1-27	A04	22.35423	33.94	2
R1-27	A04	22.40406	33.94	2
R1-27	A04	22.45414	33.97	2
R1-27	A04	22.50377	33.88	2
R1-27	A04	22.55414	34.01	2
R1-27	A04	22.60427	33.98	2
R1-27	A04	22.65401	33.9	2
R1-27	A04	22.70414	33.91	2
R1-27	A04	22.75433	34.01	2
R1-27	A04	22.80416	34.14	2
R1-27	A04	22.85432	34.01	2
R1-27	A04	22.90411	34.18	2
R1-27	A04	22.95407	34.13	2
R1-27	A04	23.00425	34.08	2
R1-27	A04	23.05408	34.13	2
R1-27	A04	23.10445	34.13	2
R1-27	A04	23.15423	34.28	2
R1-27	A04	23.20433	34.24	2
R1-27	A04	23.25425	34.25	2
R1-27	A04	23.30417	34.24	2
R1-27	A04	23.35415	34.33	2
R1-27	A04	23.40436	34.27	2
R1-27	A04	23.45447	34.34	2
R1-27	A04	23.50426	34.33	2
R1-27	A04	23.55428	34.37	2
R1-27	A04	23.60449	34.44	2
R1-27	A04	23.65437	34.47	2
R1-27	A04	23.70452	34.4	2
R1-27	A04	23.75452	34.38	2
R1-27	A04	23.8045	34.54	2
R1-27	A04	23.85434	34.48	2
R1-27	A04	23.90452	34.58	2
R1-27	A04	23.95454	34.54	2
R1-27	A04	24.00429	34.6	2
R1-27	A04	24.05453	34.71	2
R1-27	A04	24.10452	34.7	2
R1-27	A04	24.15454	34.6	2
R1-27	A04	24.20432	34.61	2
R1-27	A04	24.25449	34.7	2
R1-27	A04	24.30446	34.68	2
R1-27	A04	24.35463	34.81	2
R1-27	A04	24.40459	34.72	2
R1-27	A04	24.45458	34.81	2
R1-27	A04	24.50444	34.84	2
R1-27	A04	24.55459	35.01	2
R1-27	A04	24.60472	34.78	2
R1-27	A04	24.65459	34.81	2
R1-27	A04	24.70461	34.8	2
R1-27	A04	24.75493	34.97	2
R1-27	A04	24.8047	34.92	2
R1-27	A04	24.8543	35.02	2
R1-27	A04	24.90459	34.97	2
R1-27	A04	24.95443	35.07	2
R1-27	A04	25.0044	35.01	2
R1-27	A04	25.05449	35.12	2
R1-27	A04	25.10463	35.04	2
R1-27	A04	25.15454	35.08	2
R1-27	A04	25.20455	35.07	2
R1-27	A04	25.2546	35.25	2
R1-27	A04	25.30481	35.27	2
R1-27	A04	25.355	35.2	2
R1-27	A04	25.40461	35.18	2
R1-27	A04	25.45462	35.17	2
R1-27	A04	25.50459	35.28	2
R1-27	A04	25.55489	35.24	2
R1-27	A04	25.6047	35.25	2
R1-27	A04	25.65475	35.34	2
R1-27	A04	25.70485	35.32	2
R1-27	A04	25.75475	35.41	2
R1-27	A04	25.80486	35.35	2
R1-27	A04	25.85475	35.42	2
R1-27	A04	25.90476	35.51	2
R1-27	A04	25.95479	35.49	2
R1-27	A04	26.00495	35.54	2
R1-27	A04	26.05488	35.57	2
R1-27	A04	26.10509	35.52	2
R1-27	A04	26.1549	35.59	2
R1-27	A04	26.20489	35.64	2
R1-27	A04	26.25496	35.71	2
R1-27	A04	26.30498	35.62	2
R1-27	A04	26.35511	35.68	2
R1-27	A04	26.40483	35.74	2
R1-27	A04	26.45481	35.68	2
R1-27	A04	26.5049	35.72	2
R1-27	A04	26.55481	35.79	2
R1-27	A04	26.6048	35.74	2
R1-27	A04	26.65492	35.84	2
R1-27	A04	26.7049	35.77	2
R1-27	A04	26.75505	35.95	2
R1-27	A04	26.80495	35.91	2
R1-27	A04	26.85494	35.95	2
R1-27	A04	26.90506	35.87	2
R1-27	A04	26.95516	35.94	2
R1-27	A04	27.00485	36.12	2
R1-27	A04	27.05494	36.02	2
R1-27	A04	27.10519	36.02	2
R1-27	A04	27.15499	36.07	2
R1-27	A04	27.20518	36.14	2
R1-27	A04	27.25491	36.12	2
R1-27	A04	27.30513	36.19	2
R1-27	A04	27.35507	36.24	2
R1-27	A04	27.40508	36.34	2
R1-27	A04	27.45513	36.21	2
R1-27	A04	27.50516	36.35	2
R1-27	A04	27.55511	36.31	2
R1-27	A04	27.60499	36.32	2
R1-27	A04	27.65634	36.38	2
R1-27	A04	27.7053	36.39	2
R1-27	A04	27.7553	36.52	2
R1-27	A04	27.80527	36.48	2
R1-27	A04	27.85513	36.29	2
R1-27	A04	27.90547	36.28	2
R1-27	A04	27.9551	36.35	2
R1-27	A04	28.00518	36.32	2
R1-27	A04	28.05533	36.41	2
R1-27	A04	28.10533	36.45	2
R1-27	A04	28.15534	36.39	2
R1-27	A04	28.20512	36.42	2
R1-27	A04	28.25526	36.52	2
R1-27	A04	28.30505	36.56	2
R1-27	A04	28.35537	36.56	2
R1-27	A04	28.40566	36.62	2
R1-27	A04	28.45524	36.66	2
R1-27	A04	28.50562	36.72	2
R1-27	A04	28.55527	36.71	2
R1-27	A04	28.60539	36.75	2
R1-27	A04	28.65547	36.76	2
R1-27	A04	28.70548	36.92	2
R1-27	A04	28.75509	36.81	2
R1-27	A04	28.80527	36.91	2
R1-27	A04	28.85557	36.89	2
R1-27	A04	28.90541	37.01	2
R1-27	A04	28.95553	37.01	2
R1-27	A04	29.00534	36.99	2
R1-27	A04	29.05561	37.04	2
R1-27	A04	29.10543	37.12	2
R1-27	A04	29.15544	37.09	2
R1-27	A04	29.20551	37.31	2
R1-27	A04	29.25558	37.18	2
R1-27	A04	29.3056	37.16	2
R1-27	A04	29.3557	37.33	2
R1-27	A04	29.40562	37.36	2
R1-27	A04	29.45538	37.41	2
R1-27	A04	29.50565	37.51	2
R1-27	A04	29.55537	37.38	2
R1-27	A04	29.6058	37.58	2
R1-27	A04	29.65559	37.51	2
R1-27	A04	29.70573	37.63	2
R1-27	A04	29.7556	37.62	2
R1-27	A04	29.80565	37.68	2
R1-27	A04	29.85577	37.73	2
R1-27	A04	29.90574	37.72	2
R1-27	A04	29.95562	37.83	2
R1-27	A04	30.00575	37.88	2
R1-27	A04	30.05579	37.95	2
R1-27	A04	30.10602	38.03	2
R1-27	A04	30.15561	38.2	2
R1-27	A04	30.20583	38.06	2
R1-27	A04	30.25562	38.12	2
R1-27	A04	30.3058	38.12	2
R1-27	A04	30.3558	38.18	2
R1-27	A04	30.40589	38.25	2
R1-27	A04	30.45576	38.25	2
R1-27	A04	30.50567	38.33	2
R1-27	A04	30.55571	38.38	2
R1-27	A04	30.60572	38.39	2
R1-27	A04	30.65568	38.42	2
R1-27	A04	30.70568	38.66	2
R1-27	A04	30.75577	38.59	2
R1-27	A04	30.8061	38.75	2
R1-27	A04	30.85584	38.59	2
R1-27	A04	30.90616	38.83	2
R1-27	A04	30.95583	38.89	2
R1-27	A04	31.00581	38.89	2
R1-27	A04	31.05595	39.06	2
R1-27	A04	31.10574	38.97	2
R1-27	A04	31.15586	39.09	2
R1-27	A04	31.20584	39.05	2
R1-27	A04	31.25587	39.15	2
R1-27	A04	31.30597	39.36	2
R1-27	A04	31.35541	39.3	2
R1-27	A04	31.40602	39.4	2
R1-27	A04	31.45592	39.46	2
R1-27	A04	31.50596	39.5	2
R1-27	A04	31.55597	39.47	2
R1-27	A04	31.60593	39.63	2
R1-27	A04	31.65587	39.67	2
R1-27	A04	31.70623	39.72	2
R1-27	A04	31.75616	39.74	2
R1-27	A04	31.80588	39.84	2
R1-27	A04	31.85616	40.04	2
R1-27	A04	31.90597	39.87	2
R1-27	A04	31.95594	40.24	2
R1-27	A04	32.00597	40.22	2
R1-27	A04	32.05606	40.14	2
R1-27	A04	32.10629	40.26	2
R1-27	A04	32.15619	40.47	2
R1-27	A04	32.20607	40.47	2
R1-27	A04	32.25634	40.46	2
R1-27	A04	32.30599	40.71	2
R1-27	A04	32.35585	40.71	2
R1-27	A04	32.40613	40.8	2
R1-27	A04	32.45625	40.79	2
R1-27	A04	32.50621	40.93	2
R1-27	A04	32.55616	40.91	2
R1-27	A04	32.6061	41.01	2
R1-27	A04	32.65596	41.04	2
R1-27	A04	32.70601	41.2	2
R1-27	A04	32.75627	41.18	2
R1-27	A04	32.80593	41.26	2
R1-27	A04	32.85609	41.41	2
R1-27	A04	32.90636	41.56	2
R1-27	A04	32.95623	41.56	2
R1-27	A04	33.00641	41.71	2
R1-27	A04	33.05613	41.78	2
R1-27	A04	33.10614	41.77	2
R1-27	A04	33.15622	41.86	2
R1-27	A04	33.20616	41.88	2
R1-27	A04	33.25616	42.01	2
R1-27	A04	33.30626	42.05	2
R1-27	A04	33.35632	42.24	2
R1-27	A04	33.40629	42.28	2
R1-27	A04	33.45636	42.27	2
R1-27	A04	33.50634	42.38	2
R1-27	A04	33.5564	42.47	2
R1-27	A04	33.60634	42.48	2
R1-27	A04	33.65639	42.54	2
R1-27	A04	33.70633	42.68	2
R1-27	A04	33.7566	42.6	2
R1-27	A04	33.80627	42.77	2
R1-27	A04	33.85634	42.88	2
R1-27	A04	33.90649	42.87	2
R1-27	A04	33.95658	43	2
R1-27	A04	34.00655	43.07	2
R1-27	A04	34.05677	43.18	2
R1-27	A04	34.10685	43.24	2
R1-27	A04	34.15651	43.42	2
R1-27	A04	34.20659	43.55	2
R1-27	A04	34.25628	43.48	2
R1-27	A04	34.30656	43.61	2
R1-27	A04	34.35651	43.78	2
R1-27	A04	34.40744	43.88	2
R1-27	A04	34.45614	43.85	2
R1-27	A04	34.50663	43.99	2
R1-27	A04	34.55659	44.08	2
R1-27	A04	34.60651	44.08	2
R1-27	A04	34.65665	44.19	2
R1-27	A04	34.70636	44.17	2
R1-27	A04	34.75672	44.28	2
R1-27	A04	34.80659	44.36	2
R1-27	A04	34.85677	44.49	2
R1-27	A04	34.90657	44.56	2
R1-27	A04	34.95658	44.58	2
R1-27	A04	35.00656	44.76	2
R1-27	A04	35.05664	44.84	2
R1-27	A04	35.10643	44.89	2
R1-27	A04	35.1566	44.96	2
R1-27	A04	35.20675	44.91	2
R1-27	A04	35.25677	45.13	2
R1-27	A04	35.30661	45.29	2
R1-27	A04	35.35659	45.32	2
R1-27	A04	35.40679	45.35	2
R1-27	A04	35.4566	45.42	2
R1-27	A04	35.50688	45.52	2
R1-27	A04	35.55679	45.52	2
R1-27	A04	35.60674	45.73	2
R1-27	A04	35.65667	45.83	2
R1-27	A04	35.70663	45.91	2
R1-27	A04	35.75676	46.12	2
R1-27	A04	35.80681	46.1	2
R1-27	A04	35.8568	46.22	2
R1-27	A04	35.90674	46.3	2
R1-27	A04	35.95693	46.38	2
R1-27	A04	36.00671	46.36	2
R1-27	A04	36.05671	46.53	2
R1-27	A04	36.10688	46.59	2
R1-27	A04	36.1568	46.82	2
R1-27	A04	36.20681	46.7	2
R1-27	A04	36.2569	46.75	2
R1-27	A04	36.30698	46.89	2
R1-27	A04	36.35671	46.97	2
R1-27	A04	36.40697	47.16	2
R1-27	A04	36.45714	47.1	2
R1-27	A04	36.50711	47.39	2
R1-27	A04	36.55685	47.2	2
R1-27	A04	36.60684	47.36	2
R1-27	A04	36.65677	47.49	2
R1-27	A04	36.70691	47.56	2
R1-27	A04	36.75697	47.63	2
R1-27	A04	36.80695	47.77	2
R1-27	A04	36.85675	47.67	2
R1-27	A04	36.90705	47.82	2
R1-27	A04	36.9569	47.84	2
R1-27	A04	37.0068	47.87	2
R1-27	A04	37.05694	48.13	2
R1-27	A04	37.10718	48.03	2
R1-27	A04	37.15706	48.17	2
R1-27	A04	37.20701	48.19	2
R1-27	A04	37.25728	48.32	2
R1-27	A04	37.30714	48.36	2
R1-27	A04	37.35706	48.36	2
R1-27	A04	37.4069	48.41	2
R1-27	A04	37.45711	48.46	2
R1-27	A04	37.50707	48.61	2
R1-27	A04	37.55709	48.71	2
R1-27	A04	37.60701	48.66	2
R1-27	A04	37.65722	48.93	2
R1-27	A04	37.70761	48.76	2
R1-27	A04	37.75714	48.86	2
R1-27	A04	37.80723	49.13	2
R1-27	A04	37.85727	49.13	2
R1-27	A04	37.90726	49.06	2
R1-27	A04	37.95734	49.07	2
R1-27	A04	38.00726	49.3	2
R1-27	A04	38.05733	49.46	2
R1-27	A04	38.10717	49.4	2
R1-27	A04	38.15724	49.4	2
R1-27	A04	38.20724	49.47	2
R1-27	A04	38.25702	49.43	2
R1-27	A04	38.30725	49.67	2
R1-27	A04	38.35712	49.6	2
R1-27	A04	38.40722	49.68	2
R1-27	A04	38.45723	49.76	2
R1-27	A04	38.5071	49.88	2
R1-27	A04	38.55742	49.9	2
R1-27	A04	38.60741	50	2
R1-27	A04	38.65731	49.94	2
R1-27	A04	38.70736	49.98	2
R1-27	A04	38.75735	50.28	2
R1-27	A04	38.80737	50.25	2
R1-27	A04	38.8574	50.43	2
R1-27	A04	38.90743	50.23	2
R1-27	A04	38.95757	50.27	2
R1-27	A04	39.00756	50.37	2
R1-27	A04	39.05751	50.51	2
R1-27	A04	39.10744	50.45	2
R1-27	A04	39.1574	50.44	2
R1-27	A04	39.20749	50.54	2
R1-27	A04	39.25737	50.7	2
R1-27	A04	39.30756	50.77	2
R1-27	A04	39.35743	50.7	2
R1-27	A04	39.40749	50.75	2
R1-27	A04	39.4576	50.87	2
R1-27	A04	39.50758	51	2
R1-27	A04	39.55784	50.98	2
R1-27	A04	39.60765	50.95	2
R1-27	A04	39.65758	50.95	2
R1-27	A04	39.70743	51.12	2
R1-27	A04	39.75748	51.14	2
R1-27	A04	39.80757	51.14	2
R1-27	A04	39.8573	51.51	2
R1-27	A04	39.90753	51.41	2
R1-27	A04	39.95769	51.34	2
R1-27	A04	40.00748	51.48	2
R1-27	A04	40.05763	51.58	2
R1-27	A04	40.10754	51.32	2
R1-27	A04	40.15757	51.58	2
R1-27	A04	40.20746	51.52	2
R1-27	A04	40.25759	51.69	2
R1-27	A04	40.30769	51.67	2
R1-27	A04	40.35767	51.72	2
R1-27	A04	40.40748	51.85	2
R1-27	A04	40.45778	51.91	2
R1-27	A04	40.50776	51.91	2
R1-27	A04	40.55765	51.87	2
R1-27	A04	40.60775	51.94	2
R1-27	A04	40.65775	52.11	2
R1-27	A04	40.70772	52.09	2
R1-27	A04	40.75766	52.07	2
R1-27	A04	40.80795	52.18	2
R1-27	A04	40.8578	52.44	2
R1-27	A04	40.90748	52.28	2
R1-27	A04	40.95778	52.35	2
R1-27	A04	41.00803	52.52	2
R1-27	A04	41.0578	52.44	2
R1-27	A04	41.10791	52.51	2
R1-27	A04	41.15768	52.58	2
R1-27	A04	41.2078	52.59	2
R1-27	A04	41.25774	52.58	2
R1-27	A04	41.308	52.76	2
R1-27	A04	41.35747	52.69	2
R1-27	A04	41.40797	52.62	2
R1-27	A04	41.45796	52.85	2
R1-27	A04	41.50758	52.74	2
R1-27	A04	41.5579	52.98	2
R1-27	A04	41.60812	53.01	2
R1-27	A04	41.65819	52.96	2
R1-27	A04	41.70795	53.04	2
R1-27	A04	41.75782	53.05	2
R1-27	A04	41.80801	53.25	2
R1-27	A04	41.85809	53.29	2
R1-27	A04	41.9081	53.28	2
R1-27	A04	41.95801	53.42	2
R1-27	A04	42.00764	53.42	2
R1-27	A04	42.05795	53.43	2
R1-27	A04	42.10819	53.42	2
R1-27	A04	42.15814	53.53	2
R1-27	A04	42.20804	53.51	2
R1-27	A04	42.25805	53.46	2
R1-27	A04	42.30824	53.58	2
R1-27	A04	42.3582	53.63	2
R1-27	A04	42.40813	53.61	2
R1-27	A04	42.45808	53.68	2
R1-27	A04	42.50805	53.95	2
R1-27	A04	42.55809	53.68	2
R1-27	A04	42.60796	53.86	2
R1-27	A04	42.65813	54.08	2
R1-27	A04	42.70828	54.02	2
R1-27	A04	42.75822	54	2
R1-27	A04	42.80812	54.08	2
R1-27	A04	42.8581	54.13	2
R1-27	A04	42.90812	54.2	2
R1-27	A04	42.9581	54.12	2
R1-27	A04	43.00812	54.28	2
R1-27	A04	43.05831	54.16	2
R1-27	A04	43.10855	54.52	2
R1-27	A04	43.15813	54.42	2
R1-27	A04	43.20831	54.6	2
R1-27	A04	43.25819	54.43	2
R1-27	A04	43.30825	54.53	2
R1-27	A04	43.35822	54.69	2
R1-27	A04	43.40811	54.6	2
R1-27	A04	43.45838	54.66	2
R1-27	A04	43.50834	54.68	2
R1-27	A04	43.55826	54.6	2
R1-27	A04	43.60842	54.66	2
R1-27	A04	43.65832	54.87	2
R1-27	A04	43.70845	54.68	2
R1-27	A04	43.75848	54.85	2
R1-27	A04	43.80831	54.95	2
R1-27	A04	43.85856	55.03	2
R1-27	A04	43.90831	55.1	2
R1-27	A04	43.9584	55.03	2
R1-27	A04	44.00838	55.03	2
R1-27	A04	44.05863	55.23	2
R1-27	A04	44.10847	55.03	2
R1-27	A04	44.15854	55.07	2
R1-27	A04	44.20834	55.25	2
R1-27	A04	44.25837	55.36	2
R1-27	A04	44.3085	55.33	2
R1-27	A04	44.35836	55.42	2
R1-27	A04	44.40881	55.46	2
R1-27	A04	44.45847	55.37	2
R1-27	A04	44.50842	55.49	2
R1-27	A04	44.55841	55.69	2
R1-27	A04	44.60857	55.53	2
R1-27	A04	44.6587	55.64	2
R1-27	A04	44.70858	55.73	2
R1-27	A04	44.75871	55.5	2
R1-27	A04	44.80864	55.76	2
R1-27	A04	44.85844	55.59	2
R1-27	A04	44.90848	55.86	2
R1-27	A04	44.95871	55.9	2
R1-27	A04	45.00899	56.13	2
R1-27	A04	45.05885	56.13	2
R1-27	A04	45.10858	56.09	2
R1-27	A04	45.15873	56.04	2
R1-27	A04	45.20869	56.17	2
R1-27	A04	45.25868	56.29	2
R1-27	A04	45.30876	56.22	2
R1-27	A04	45.35878	56.12	2
R1-27	A04	45.4087	56.26	2
R1-27	A04	45.45864	56.33	2
R1-27	A04	45.50868	56.29	2
R1-27	A04	45.55876	56.37	2
R1-27	A04	45.6087	56.47	2
R1-27	A04	45.65885	56.67	2
R1-27	A04	45.70869	56.66	2
R1-27	A04	45.75881	56.61	2
R1-27	A04	45.80911	56.66	2
R1-27	A04	45.85849	56.76	2
R1-27	A04	45.90868	56.6	2
R1-27	A04	45.95881	56.8	2
R1-27	A04	46.00875	56.7	2
R1-27	A04	46.05879	56.76	2
R1-27	A04	46.1089	56.99	2
R1-27	A04	46.15889	56.81	2
R1-27	A04	46.20896	57.01	2
R1-27	A04	46.25866	56.81	2
R1-27	A04	46.30903	57	2
R1-27	A04	46.35882	57.06	2
R1-27	A04	46.40878	57.01	2
R1-27	A04	46.45886	56.96	2
R1-27	A04	46.50892	57.09	2
R1-27	A04	46.55891	57.33	2
R1-27	A04	46.60884	57.2	2
R1-27	A04	46.659	57.17	2
R1-27	A04	46.70884	57.34	2
R1-27	A04	46.75904	57.48	2
R1-27	A04	46.80922	57.41	2
R1-27	A04	46.85905	57.26	2
R1-27	A04	46.90908	57.57	2
R1-27	A04	46.95904	57.41	2
R1-27	A04	47.00909	57.57	2
R1-27	A04	47.05901	57.56	2
R1-27	A04	47.10914	57.66	2
R1-27	A04	47.15903	57.56	2
R1-27	A04	47.20893	57.63	2
R1-27	A04	47.25915	57.91	2
R1-27	A04	47.30909	57.78	2
R1-27	A04	47.35924	57.97	2
R1-27	A04	47.40891	57.76	2
R1-27	A04	47.45906	57.98	2
R1-27	A04	47.50918	57.9	2
R1-27	A04	47.55927	58.03	2
R1-27	A04	47.60909	58.13	2
R1-27	A04	47.65906	58.14	2
R1-27	A04	47.7093	58.3	2
R1-27	A04	47.75945	58.04	2
R1-27	A04	47.80949	58.23	2
R1-27	A04	47.85908	58.55	2
R1-27	A04	47.90923	58.23	2
R1-27	A04	47.95905	58.33	2
R1-27	A04	48.00924	58.34	2
R1-27	A04	48.05933	58.51	2
R1-27	A04	48.10928	58.47	2
R1-27	A04	48.15912	58.58	2
R1-27	A04	48.20925	58.63	2
R1-27	A04	48.25931	58.68	2
R1-27	A04	48.3092	58.54	2
R1-27	A04	48.35917	58.85	2
R1-27	A04	48.40924	58.78	2
R1-27	A04	48.45941	58.71	2
R1-27	A04	48.50934	58.65	2
R1-27	A04	48.55943	58.82	2
R1-27	A04	48.60928	58.95	2
R1-27	A04	48.65932	59.08	2
R1-27	A04	48.70963	58.94	2
R1-27	A04	48.75931	59.07	2
R1-27	A04	48.80919	59.05	2
R1-27	A04	48.85953	59.15	2
R1-27	A04	48.9095	59.12	2
R1-27	A04	48.95941	59.07	2
R1-27	A04	49.00937	59.28	2
R1-27	A04	49.05925	59.07	2
R1-27	A04	49.1097	59.32	2
R1-27	D04	0.02762	13.47	1
R1-27	D04	0.07768	13.41	1
R1-27	D04	0.12777	13.44	1
R1-27	D04	0.17852	13.42	1
R1-27	D04	0.22803	13.51	1
R1-27	D04	0.27803	13.42	1
R1-27	D04	0.32813	13.64	1
R1-27	D04	0.37778	13.57	1
R1-27	D04	0.42765	13.67	1
R1-27	D04	0.47757	13.83	1
R1-27	D04	0.52787	13.61	1
R1-27	D04	0.57804	13.67	1
R1-27	D04	0.62803	13.71	1
R1-27	D04	0.67844	13.57	1
R1-27	D04	0.72783	13.76	1
R1-27	D04	0.77785	13.77	1
R1-27	D04	0.82796	13.61	1
R1-27	D04	0.87824	13.87	1
R1-27	D04	0.92811	13.93	1
R1-27	D04	0.97816	13.86	1
R1-27	D04	1.02791	13.81	1
R1-27	D04	1.07795	14.08	1
R1-27	D04	1.12789	13.93	1
R1-27	D04	1.178	13.94	1
R1-27	D04	1.22786	13.92	1
R1-27	D04	1.27806	13.65	1
R1-27	D04	1.32801	14.05	1
R1-27	D04	1.37806	13.93	1
R1-27	D04	1.42826	13.94	1
R1-27	D04	1.47811	14.02	1
R1-27	D04	1.52819	13.86	1
R1-27	D04	1.57819	14.08	1
R1-27	D04	1.62844	13.83	1
R1-27	D04	1.67828	14	1
R1-27	D04	1.72852	13.97	1
R1-27	D04	1.7785	13.93	1
R1-27	D04	1.82822	14.1	1
R1-27	D04	1.87846	14.42	1
R1-27	D04	1.92841	14.12	1
R1-27	D04	1.9779	14.22	1
R1-27	D04	2.02833	13.9	1
R1-27	D04	2.07828	14.16	1
R1-27	D04	2.12833	14.4	1
R1-27	D04	2.17811	13.84	1
R1-27	D04	2.22824	14.02	1
R1-27	D04	2.27864	14.05	1
R1-27	D04	2.32856	14.34	1
R1-27	D04	2.37831	14.15	1
R1-27	D04	2.42853	14.16	1
R1-27	D04	2.47842	14.19	1
R1-27	D04	2.52838	14.35	1
R1-27	D04	2.57828	14.08	1
R1-27	D04	2.62841	14	1
R1-27	D04	2.67825	14.26	1
R1-27	D04	2.72889	14.31	1
R1-27	D04	2.77822	14.26	1
R1-27	D04	2.82877	14.12	1
R1-27	D04	2.87861	14.32	1
R1-27	D04	2.92875	14.54	1
R1-27	D04	2.97838	14.42	1
R1-27	D04	3.02849	14.19	1
R1-27	D04	3.07859	14.29	1
R1-27	D04	3.12848	14.21	1
R1-27	D04	3.17866	14.25	1
R1-27	D04	3.22847	14.53	1
R1-27	D04	3.27853	14.24	1
R1-27	D04	3.32834	14.31	1
R1-27	D04	3.37906	14.41	1
R1-27	D04	3.42857	14.1	1
R1-27	D04	3.47881	14.47	1
R1-27	D04	3.52855	14.37	1
R1-27	D04	3.57847	14.54	1
R1-27	D04	3.62876	14.37	1
R1-27	D04	3.6788	14.38	1
R1-27	D04	3.72846	14.45	1
R1-27	D04	3.77883	14.42	1
R1-27	D04	3.8287	14.66	1
R1-27	D04	3.87872	14.58	1
R1-27	D04	3.92846	14.74	1
R1-27	D04	3.97875	14.41	1
R1-27	D04	4.02858	14.45	1
R1-27	D04	4.0784	14.51	1
R1-27	D04	4.12873	14.5	1
R1-27	D04	4.1785	14.9	1
R1-27	D04	4.22877	14.76	1
R1-27	D04	4.27894	14.67	1
R1-27	D04	4.32877	14.5	1
R1-27	D04	4.37866	14.71	1
R1-27	D04	4.42899	14.64	1
R1-27	D04	4.47856	14.98	1
R1-27	D04	4.52937	14.73	1
R1-27	D04	4.57863	14.69	1
R1-27	D04	4.62869	14.79	1
R1-27	D04	4.67883	14.71	1
R1-27	D04	4.72861	14.89	1
R1-27	D04	4.7789	14.85	1
R1-27	D04	4.82865	14.67	1
R1-27	D04	4.87875	14.9	1
R1-27	D04	4.92869	14.96	1
R1-27	D04	4.97879	14.69	1
R1-27	D04	5.02876	14.95	1
R1-27	D04	5.07879	15.14	1
R1-27	D04	5.12893	14.82	1
R1-27	D04	5.17906	15.01	1
R1-27	D04	5.22879	14.9	1
R1-27	D04	5.27914	15.12	1
R1-27	D04	5.32893	15.09	1
R1-27	D04	5.37896	14.89	1
R1-27	D04	5.42879	15.17	1
R1-27	D04	5.47889	14.9	1
R1-27	D04	5.52894	15.31	1
R1-27	D04	5.57913	15.21	1
R1-27	D04	5.62902	15.08	1
R1-27	D04	5.67889	15.18	1
R1-27	D04	5.72909	15.27	1
R1-27	D04	5.77924	15.19	1
R1-27	D04	5.82923	15.4	1
R1-27	D04	5.87873	15.17	1
R1-27	D04	5.92901	15.32	1
R1-27	D04	5.97892	15.17	1
R1-27	D04	6.02892	15.21	1
R1-27	D04	6.07908	15.21	1
R1-27	D04	6.12894	15.18	1
R1-27	D04	6.17854	15.31	1
R1-27	D04	6.22933	15.27	1
R1-27	D04	6.2793	15.41	1
R1-27	D04	6.32906	15.28	1
R1-27	D04	6.37902	15.34	1
R1-27	D04	6.42914	15.38	1
R1-27	D04	6.47953	15.46	1
R1-27	D04	6.52904	15.46	1
R1-27	D04	6.57889	15.57	1
R1-27	D04	6.62998	15.53	1
R1-27	D04	6.67906	15.46	1
R1-27	D04	6.72923	15.51	1
R1-27	D04	6.77949	15.67	1
R1-27	D04	6.83044	15.48	1
R1-27	D04	6.87976	15.51	1
R1-27	D04	6.92935	15.47	1
R1-27	D04	6.97917	15.6	1
R1-27	D04	7.029	15.51	1
R1-27	D04	7.0791	15.76	1
R1-27	D04	7.12909	15.67	1
R1-27	D04	7.1794	15.82	1
R1-27	D04	7.22929	15.75	1
R1-27	D04	7.27942	15.75	1
R1-27	D04	7.32923	15.92	1
R1-27	D04	7.37938	15.75	1
R1-27	D04	7.4293	15.91	1
R1-27	D04	7.47954	15.79	1
R1-27	D04	7.52909	15.75	1
R1-27	D04	7.57971	15.69	1
R1-27	D04	7.62925	15.86	1
R1-27	D04	7.67977	15.91	1
R1-27	D04	7.73069	15.96	1
R1-27	D04	7.77921	15.85	1
R1-27	D04	7.82939	16.05	1
R1-27	D04	7.88006	16.09	1
R1-27	D04	7.92969	15.96	1
R1-27	D04	7.97937	16.36	1
R1-27	D04	8.0295	16.37	1
R1-27	D04	8.07936	16.3	1
R1-27	D04	8.12938	16.2	1
R1-27	D04	8.17949	16.37	1
R1-27	D04	8.22957	16.39	1
R1-27	D04	8.27986	16.3	1
R1-27	D04	8.32974	16.36	1
R1-27	D04	8.37945	16.41	1
R1-27	D04	8.42969	16.4	1
R1-27	D04	8.47996	16.49	1
R1-27	D04	8.52967	16.5	1
R1-27	D04	8.57967	16.62	1
R1-27	D04	8.62949	16.85	1
R1-27	D04	8.67946	16.76	1
R1-27	D04	8.72954	16.91	1
R1-27	D04	8.7796	17.02	1
R1-27	D04	8.82949	16.98	1
R1-27	D04	8.87945	16.79	1
R1-27	D04	8.92937	16.95	1
R1-27	D04	8.97987	16.91	1
R1-27	D04	9.02962	16.97	1
R1-27	D04	9.08003	17.14	1
R1-27	D04	9.12962	17.13	1
R1-27	D04	9.17969	17.08	1
R1-27	D04	9.2296	17.33	1
R1-27	D04	9.27965	17.2	1
R1-27	D04	9.32985	17.42	1
R1-27	D04	9.37953	17.4	1
R1-27	D04	9.42984	17.63	1
R1-27	D04	9.4797	17.52	1
R1-27	D04	9.52968	17.43	1
R1-27	D04	9.57944	17.66	1
R1-27	D04	9.62972	17.78	1
R1-27	D04	9.67981	17.87	1
R1-27	D04	9.72966	17.87	1
R1-27	D04	9.77988	17.98	1
R1-27	D04	9.83001	17.87	1
R1-27	D04	9.87994	17.95	1
R1-27	D04	9.92988	18.11	1
R1-27	D04	9.97983	18.32	1
R1-27	D04	10.02973	18.23	1
R1-27	D04	10.07996	18.29	1
R1-27	D04	10.12989	18.62	1
R1-27	D04	10.42887	18.86	2
R1-27	D04	10.46781	18.81	2
R1-27	D04	10.51693	18.67	2
R1-27	D04	10.56635	18.88	2
R1-27	D04	10.61754	19.26	2
R1-27	D04	10.66709	19.19	2
R1-27	D04	10.71634	19.17	2
R1-27	D04	10.76642	19.31	2
R1-27	D04	10.81642	19.35	2
R1-27	D04	10.8663	19.48	2
R1-27	D04	10.91635	19.52	2
R1-27	D04	10.96645	19.68	2
R1-27	D04	11.01653	19.67	2
R1-27	D04	11.0669	19.71	2
R1-27	D04	11.11655	19.73	2
R1-27	D04	11.16656	19.9	2
R1-27	D04	11.21701	20.02	2
R1-27	D04	11.26662	19.99	2
R1-27	D04	11.31692	20.19	2
R1-27	D04	11.36647	20.4	2
R1-27	D04	11.41648	20.53	2
R1-27	D04	11.46682	20.57	2
R1-27	D04	11.51672	20.79	2
R1-27	D04	11.56665	20.7	2
R1-27	D04	11.61683	20.71	2
R1-27	D04	11.66687	20.8	2
R1-27	D04	11.71676	20.98	2
R1-27	D04	11.76659	21.14	2
R1-27	D04	11.81675	21.38	2
R1-27	D04	11.86676	21.44	2
R1-27	D04	11.91678	21.44	2
R1-27	D04	11.96683	21.43	2
R1-27	D04	12.01688	21.57	2
R1-27	D04	12.0665	21.75	2
R1-27	D04	12.11674	21.86	2
R1-27	D04	12.1668	21.95	2
R1-27	D04	12.21685	22.12	2
R1-27	D04	12.26687	22.11	2
R1-27	D04	12.31697	22.49	2
R1-27	D04	12.36651	22.46	2
R1-27	D04	12.41683	22.47	2
R1-27	D04	12.46704	22.65	2
R1-27	D04	12.51702	22.82	2
R1-27	D04	12.56658	22.85	2
R1-27	D04	12.61682	22.98	2
R1-27	D04	12.66709	23.01	2
R1-27	D04	12.71682	23.18	2
R1-27	D04	12.7668	23.08	2
R1-27	D04	12.81673	23.34	2
R1-27	D04	12.86685	23.34	2
R1-27	D04	12.91796	23.65	2
R1-27	D04	12.96658	23.64	2
R1-27	D04	13.01704	23.81	2
R1-27	D04	13.06701	23.97	2
R1-27	D04	13.11716	24.06	2
R1-27	D04	13.16681	24.07	2
R1-27	D04	13.21666	24.25	2
R1-27	D04	13.26714	24.27	2
R1-27	D04	13.3171	24.51	2
R1-27	D04	13.36723	24.7	2
R1-27	D04	13.41733	24.78	2
R1-27	D04	13.4675	24.83	2
R1-27	D04	13.5175	24.96	2
R1-27	D04	13.5671	25.12	2
R1-27	D04	13.61711	25.13	2
R1-27	D04	13.66816	25.41	2
R1-27	D04	13.71718	25.36	2
R1-27	D04	13.76712	25.45	2
R1-27	D04	13.81711	25.6	2
R1-27	D04	13.86709	25.55	2
R1-27	D04	13.91709	25.67	2
R1-27	D04	13.9675	25.79	2
R1-27	D04	14.01721	25.9	2
R1-27	D04	14.06686	25.92	2
R1-27	D04	14.11819	25.99	2
R1-27	D04	14.16705	25.99	2
R1-27	D04	14.21719	26.24	2
R1-27	D04	14.26715	26.28	2
R1-27	D04	14.31743	26.4	2
R1-27	D04	14.3671	26.48	2
R1-27	D04	14.41749	26.42	2
R1-27	D04	14.46719	26.63	2
R1-27	D04	14.51726	26.71	2
R1-27	D04	14.56756	26.73	2
R1-27	D04	14.61721	26.92	2
R1-27	D04	14.66729	27.01	2
R1-27	D04	14.71738	27.03	2
R1-27	D04	14.76716	27.03	2
R1-27	D04	14.81747	27.15	2
R1-27	D04	14.8674	27.4	2
R1-27	D04	14.91715	27.33	2
R1-27	D04	14.96741	27.27	2
R1-27	D04	15.01704	27.4	2
R1-27	D04	15.06792	27.41	2
R1-27	D04	15.11762	27.53	2
R1-27	D04	15.16755	27.56	2
R1-27	D04	15.21715	27.53	2
R1-27	D04	15.26741	27.72	2
R1-27	D04	15.3175	27.64	2
R1-27	D04	15.36716	27.66	2
R1-27	D04	15.41751	27.83	2
R1-27	D04	15.46746	27.79	2
R1-27	D04	15.51773	28.14	2
R1-27	D04	15.56774	27.89	2
R1-27	D04	15.61774	28.11	2
R1-27	D04	15.66743	28.14	2
R1-27	D04	15.71762	28.25	2
R1-27	D04	15.76768	28.39	2
R1-27	D04	15.81764	28.3	2
R1-27	D04	15.86732	28.28	2
R1-27	D04	15.91726	28.44	2
R1-27	D04	15.96746	28.43	2
R1-27	D04	16.0177	28.47	2
R1-27	D04	16.06754	28.59	2
R1-27	D04	16.11754	28.49	2
R1-27	D04	16.16728	28.55	2
R1-27	D04	16.21777	28.65	2
R1-27	D04	16.26752	28.66	2
R1-27	D04	16.31773	28.59	2
R1-27	D04	16.3689	28.71	2
R1-27	D04	16.41764	28.84	2
R1-27	D04	16.46762	28.89	2
R1-27	D04	16.5176	28.92	2
R1-27	D04	16.56713	28.95	2
R1-27	D04	16.6176	29.01	2
R1-27	D04	16.66787	29.04	2
R1-27	D04	16.71762	29.02	2
R1-27	D04	16.76777	29.1	2
R1-27	D04	16.81772	29.17	2
R1-27	D04	16.86761	29.29	2
R1-27	D04	16.91783	29.36	2
R1-27	D04	16.96764	29.39	2
R1-27	D04	17.01771	29.46	2
R1-27	D04	17.06777	29.45	2
R1-27	D04	17.11778	29.49	2
R1-27	D04	17.1678	29.61	2
R1-27	D04	17.21797	29.72	2
R1-27	D04	17.26776	29.74	2
R1-27	D04	17.31912	29.75	2
R1-27	D04	17.3679	29.85	2
R1-27	D04	17.41759	29.93	2
R1-27	D04	17.46767	29.9	2
R1-27	D04	17.51792	30.03	2
R1-27	D04	17.56795	30.2	2
R1-27	D04	17.61767	30.09	2
R1-27	D04	17.66777	30.2	2
R1-27	D04	17.718	30.16	2
R1-27	D04	17.76812	30.36	2
R1-27	D04	17.81807	30.3	2
R1-27	D04	17.868	30.41	2
R1-27	D04	17.91794	30.39	2
R1-27	D04	17.96811	30.55	2
R1-27	D04	18.01766	30.62	2
R1-27	D04	18.06772	30.71	2
R1-27	D04	18.11828	30.65	2
R1-27	D04	18.16822	30.93	2
R1-27	D04	18.21814	30.91	2
R1-27	D04	18.26814	30.93	2
R1-27	D04	18.31804	30.91	2
R1-27	D04	18.36783	31.02	2
R1-27	D04	18.41814	31.04	2
R1-27	D04	18.46795	31.18	2
R1-27	D04	18.51778	31.2	2
R1-27	D04	18.56799	31.29	2
R1-27	D04	18.61794	31.32	2
R1-27	D04	18.66806	31.51	2
R1-27	D04	18.71812	31.58	2
R1-27	D04	18.76788	31.58	2
R1-27	D04	18.818	31.77	2
R1-27	D04	18.86823	31.64	2
R1-27	D04	18.91831	31.71	2
R1-27	D04	18.96871	31.76	2
R1-27	D04	19.01842	31.93	2
R1-27	D04	19.06816	31.8	2
R1-27	D04	19.11839	31.95	2
R1-27	D04	19.16821	32	2
R1-27	D04	19.21831	32.16	2
R1-27	D04	19.26843	32.16	2
R1-27	D04	19.31813	32.28	2
R1-27	D04	19.3681	32.21	2
R1-27	D04	19.41816	32.37	2
R1-27	D04	19.46855	32.31	2
R1-27	D04	19.51823	32.41	2
R1-27	D04	19.56816	32.42	2
R1-27	D04	19.61829	32.51	2
R1-27	D04	19.66837	32.63	2
R1-27	D04	19.71814	32.67	2
R1-27	D04	19.76908	32.73	2
R1-27	D04	19.81826	32.74	2
R1-27	D04	19.86837	32.83	2
R1-27	D04	19.91933	32.85	2
R1-27	D04	19.96852	32.96	2
R1-27	D04	20.01849	32.96	2
R1-27	D04	20.06818	33.01	2
R1-27	D04	20.11835	33.08	2
R1-27	D04	20.16848	33.06	2
R1-27	D04	20.21817	33.21	2
R1-27	D04	20.26828	33.21	2
R1-27	D04	20.31816	33.22	2
R1-27	D04	20.36843	33.38	2
R1-27	D04	20.41835	33.34	2
R1-27	D04	20.46861	33.24	2
R1-27	D04	20.51841	33.34	2
R1-27	D04	20.56827	33.41	2
R1-27	D04	20.61843	33.37	2
R1-27	D04	20.66886	33.5	2
R1-27	D04	20.71821	33.59	2
R1-27	D04	20.76865	33.67	2
R1-27	D04	20.81861	33.54	2
R1-27	D04	20.86861	33.6	2
R1-27	D04	20.91843	33.82	2
R1-27	D04	20.96861	33.7	2
R1-27	D04	21.01855	33.63	2
R1-27	D04	21.06844	33.63	2
R1-27	D04	21.11848	33.72	2
R1-27	D04	21.16869	33.83	2
R1-27	D04	21.21856	33.8	2
R1-27	D04	21.26981	33.86	2
R1-27	D04	21.31859	33.86	2
R1-27	D04	21.36822	33.86	2
R1-27	D04	21.41866	33.8	2
R1-27	D04	21.46882	33.85	2
R1-27	D04	21.51839	33.82	2
R1-27	D04	21.5686	34.01	2
R1-27	D04	21.61981	34.04	2
R1-27	D04	21.66929	34.05	2
R1-27	D04	21.71863	34.04	2
R1-27	D04	21.76863	34.05	2
R1-27	D04	21.81869	34.01	2
R1-27	D04	21.8689	33.95	2
R1-27	D04	21.91882	34.04	2
R1-27	D04	21.9689	34.01	2
R1-27	D04	22.01894	34.08	2
R1-27	D04	22.06872	34.18	2
R1-27	D04	22.11873	34.04	2
R1-27	D04	22.16959	33.99	2
R1-27	D04	22.21892	34.18	2
R1-27	D04	22.26858	34.02	2
R1-27	D04	22.31879	34.14	2
R1-27	D04	22.369	34.1	2
R1-27	D04	22.41887	34.18	2
R1-27	D04	22.46877	34.27	2
R1-27	D04	22.51837	34.17	2
R1-27	D04	22.56896	34.08	2
R1-27	D04	22.61896	34.28	2
R1-27	D04	22.66876	34.31	2
R1-27	D04	22.71905	34.34	2
R1-27	D04	22.76904	34.27	2
R1-27	D04	22.81885	34.33	2
R1-27	D04	22.86894	34.36	2
R1-27	D04	22.91895	34.26	2
R1-27	D04	22.969	34.33	2
R1-27	D04	23.019	34.31	2
R1-27	D04	23.06871	34.44	2
R1-27	D04	23.11917	34.4	2
R1-27	D04	23.16932	34.47	2
R1-27	D04	23.21901	34.41	2
R1-27	D04	23.2689	34.56	2
R1-27	D04	23.31892	34.56	2
R1-27	D04	23.36874	34.63	2
R1-27	D04	23.41933	34.57	2
R1-27	D04	23.46945	34.69	2
R1-27	D04	23.51892	34.71	2
R1-27	D04	23.56898	34.69	2
R1-27	D04	23.61925	34.79	2
R1-27	D04	23.66909	34.65	2
R1-27	D04	23.71959	34.81	2
R1-27	D04	23.76922	34.85	2
R1-27	D04	23.81921	34.68	2
R1-27	D04	23.86917	34.92	2
R1-27	D04	23.91961	34.82	2
R1-27	D04	23.96932	34.69	2
R1-27	D04	24.01889	34.88	2
R1-27	D04	24.06919	34.95	2
R1-27	D04	24.11926	35	2
R1-27	D04	24.1692	34.95	2
R1-27	D04	24.21893	34.97	2
R1-27	D04	24.26923	34.94	2
R1-27	D04	24.31905	35.04	2
R1-27	D04	24.36929	35.08	2
R1-27	D04	24.41951	34.94	2
R1-27	D04	24.46923	35.08	2
R1-27	D04	24.51902	35.18	2
R1-27	D04	24.56945	35.13	2
R1-27	D04	24.61953	35.05	2
R1-27	D04	24.66921	35.13	2
R1-27	D04	24.71949	35.11	2
R1-27	D04	24.76958	35.07	2
R1-27	D04	24.82069	35.07	2
R1-27	D04	24.86914	35.27	2
R1-27	D04	24.91925	35.24	2
R1-27	D04	24.96935	35.36	2
R1-27	D04	25.01904	35.24	2
R1-27	D04	25.06917	35.3	2
R1-27	D04	25.1196	35.4	2
R1-27	D04	25.16944	35.33	2
R1-27	D04	25.21929	35.4	2
R1-27	D04	25.26935	35.5	2
R1-27	D04	25.31973	35.46	2
R1-27	D04	25.36976	35.43	2
R1-27	D04	25.41926	35.4	2
R1-27	D04	25.46922	35.52	2
R1-27	D04	25.5193	35.5	2
R1-27	D04	25.56957	35.64	2
R1-27	D04	25.61941	35.55	2
R1-27	D04	25.66955	35.62	2
R1-27	D04	25.71974	35.68	2
R1-27	D04	25.76955	35.65	2
R1-27	D04	25.81988	35.77	2
R1-27	D04	25.86961	35.72	2
R1-27	D04	25.91954	35.75	2
R1-27	D04	25.96942	35.72	2
R1-27	D04	26.01955	35.78	2
R1-27	D04	26.06969	35.74	2
R1-27	D04	26.11981	35.81	2
R1-27	D04	26.1695	35.85	2
R1-27	D04	26.21995	35.79	2
R1-27	D04	26.26983	35.88	2
R1-27	D04	26.31981	35.84	2
R1-27	D04	26.3699	35.98	2
R1-27	D04	26.41986	35.97	2
R1-27	D04	26.46946	35.93	2
R1-27	D04	26.51953	36.06	2
R1-27	D04	26.56952	36	2
R1-27	D04	26.61964	36.06	2
R1-27	D04	26.66997	35.97	2
R1-27	D04	26.7195	36.01	2
R1-27	D04	26.77003	36.16	2
R1-27	D04	26.81979	36.04	2
R1-27	D04	26.86963	36.2	2
R1-27	D04	26.91994	36.09	2
R1-27	D04	26.96988	36.25	2
R1-27	D04	27.01945	36.16	2
R1-27	D04	27.06959	36.32	2
R1-27	D04	27.12006	36.36	2
R1-27	D04	27.16975	36.42	2
R1-27	D04	27.21983	36.23	2
R1-27	D04	27.26965	36.41	2
R1-27	D04	27.31994	36.45	2
R1-27	D04	27.36972	36.48	2
R1-27	D04	27.41979	36.43	2
R1-27	D04	27.46975	36.59	2
R1-27	D04	27.52006	36.54	2
R1-27	D04	27.56976	36.43	2
R1-27	D04	27.61987	36.61	2
R1-27	D04	27.67112	36.56	2
R1-27	D04	27.72003	36.7	2
R1-27	D04	27.77018	36.58	2
R1-27	D04	27.81998	36.56	2
R1-27	D04	27.87008	36.43	2
R1-27	D04	27.92023	36.59	2
R1-27	D04	27.96975	36.48	2
R1-27	D04	28.01982	36.32	2
R1-27	D04	28.07008	36.36	2
R1-27	D04	28.12	36.22	2
R1-27	D04	28.17001	36.07	2
R1-27	D04	28.21999	36.1	2
R1-27	D04	28.2699	36.13	2
R1-27	D04	28.31971	36.14	2
R1-27	D04	28.3702	36.35	2
R1-27	D04	28.4204	36.35	2
R1-27	D04	28.47096	36.49	2
R1-27	D04	28.52025	36.55	2
R1-27	D04	28.5701	36.61	2
R1-27	D04	28.62028	36.62	2
R1-27	D04	28.6704	36.67	2
R1-27	D04	28.72032	36.56	2
R1-27	D04	28.76977	36.72	2
R1-27	D04	28.82022	36.83	2
R1-27	D04	28.87023	36.78	2
R1-27	D04	28.92044	36.78	2
R1-27	D04	28.97017	36.9	2
R1-27	D04	29.02019	36.88	2
R1-27	D04	29.07033	36.94	2
R1-27	D04	29.12033	37.03	2
R1-27	D04	29.17021	37	2
R1-27	D04	29.22024	37.1	2
R1-27	D04	29.27043	37.22	2
R1-27	D04	29.32022	37.19	2
R1-27	D04	29.37034	37.32	2
R1-27	D04	29.42038	37.32	2
R1-27	D04	29.47017	37.31	2
R1-27	D04	29.52052	37.39	2
R1-27	D04	29.57021	37.42	2
R1-27	D04	29.62047	37.52	2
R1-27	D04	29.67058	37.68	2
R1-27	D04	29.72051	37.71	2
R1-27	D04	29.7703	37.7	2
R1-27	D04	29.8205	37.79	2
R1-27	D04	29.87066	37.76	2
R1-27	D04	29.92042	37.92	2
R1-27	D04	29.97061	37.9	2
R1-27	D04	30.02081	37.93	2
R1-27	D04	30.07049	38.13	2
R1-27	D04	30.1207	38.08	2
R1-27	D04	30.17072	38.16	2
R1-27	D04	30.22073	38.24	2
R1-27	D04	30.27029	38.24	2
R1-27	D04	30.32063	38.34	2
R1-27	D04	30.37061	38.37	2
R1-27	D04	30.42093	38.48	2
R1-27	D04	30.47078	38.58	2
R1-27	D04	30.52045	38.61	2
R1-27	D04	30.57043	38.7	2
R1-27	D04	30.62055	38.7	2
R1-27	D04	30.67036	38.8	2
R1-27	D04	30.72052	38.83	2
R1-27	D04	30.77049	38.9	2
R1-27	D04	30.82075	39.02	2
R1-27	D04	30.87061	39.12	2
R1-27	D04	30.92105	39.22	2
R1-27	D04	30.97059	39.22	2
R1-27	D04	31.02046	39.19	2
R1-27	D04	31.0708	39.44	2
R1-27	D04	31.12039	39.49	2
R1-27	D04	31.17064	39.56	2
R1-27	D04	31.22048	39.72	2
R1-27	D04	31.27061	39.67	2
R1-27	D04	31.32088	39.69	2
R1-27	D04	31.37029	39.82	2
R1-27	D04	31.4207	39.91	2
R1-27	D04	31.47062	40.08	2
R1-27	D04	31.52073	40.11	2
R1-27	D04	31.57051	40.18	2
R1-27	D04	31.62057	40.23	2
R1-27	D04	31.67053	40.4	2
R1-27	D04	31.72129	40.43	2
R1-27	D04	31.77097	40.41	2
R1-27	D04	31.82091	40.57	2
R1-27	D04	31.87087	40.73	2
R1-27	D04	31.92066	40.72	2
R1-27	D04	31.97083	40.85	2
R1-27	D04	32.02082	41.07	2
R1-27	D04	32.0711	41.16	2
R1-27	D04	32.12128	41.18	2
R1-27	D04	32.17088	41.33	2
R1-27	D04	32.2227	41.46	2
R1-27	D04	32.27115	41.45	2
R1-27	D04	32.32107	41.62	2
R1-27	D04	32.37064	41.75	2
R1-27	D04	32.42091	41.82	2
R1-27	D04	32.47107	41.82	2
R1-27	D04	32.52085	41.97	2
R1-27	D04	32.57113	41.91	2
R1-27	D04	32.62078	42.11	2
R1-27	D04	32.67186	42.27	2
R1-27	D04	32.72068	42.1	2
R1-27	D04	32.77087	42.33	2
R1-27	D04	32.82056	42.52	2
R1-27	D04	32.87092	42.52	2
R1-27	D04	32.92102	42.58	2
R1-27	D04	32.97092	42.7	2
R1-27	D04	33.02116	42.78	2
R1-27	D04	33.07124	42.94	2
R1-27	D04	33.12117	43.1	2
R1-27	D04	33.17113	43.13	2
R1-27	D04	33.22083	43.07	2
R1-27	D04	33.27097	43.28	2
R1-27	D04	33.32087	43.42	2
R1-27	D04	33.3712	43.58	2
R1-27	D04	33.42116	43.73	2
R1-27	D04	33.47105	43.61	2
R1-27	D04	33.52121	43.76	2
R1-27	D04	33.57129	43.86	2
R1-27	D04	33.62109	44	2
R1-27	D04	33.67115	44.08	2
R1-27	D04	33.72098	44.12	2
R1-27	D04	33.77126	44.12	2
R1-27	D04	33.82096	44.26	2
R1-27	D04	33.8712	44.45	2
R1-27	D04	33.92146	44.6	2
R1-27	D04	33.97136	44.63	2
R1-27	D04	34.02147	44.73	2
R1-27	D04	34.07174	44.88	2
R1-27	D04	34.12152	44.95	2
R1-27	D04	34.1713	45.05	2
R1-27	D04	34.22141	45.18	2
R1-27	D04	34.27092	45.17	2
R1-27	D04	34.32234	45.4	2
R1-27	D04	34.3715	45.53	2
R1-27	D04	34.42231	45.43	2
R1-27	D04	34.47089	45.59	2
R1-27	D04	34.52128	45.64	2
R1-27	D04	34.57156	45.79	2
R1-27	D04	34.62127	45.95	2
R1-27	D04	34.67123	46.08	2
R1-27	D04	34.72103	46.21	2
R1-27	D04	34.77144	46.17	2
R1-27	D04	34.82124	46.11	2
R1-27	D04	34.87166	46.33	2
R1-27	D04	34.92142	46.21	2
R1-27	D04	34.9713	46.47	2
R1-27	D04	35.02158	46.52	2
R1-27	D04	35.07129	46.75	2
R1-27	D04	35.12104	46.66	2
R1-27	D04	35.17143	47	2
R1-27	D04	35.22174	47.04	2
R1-27	D04	35.27142	47.16	2
R1-27	D04	35.32149	47.23	2
R1-27	D04	35.37124	47.36	2
R1-27	D04	35.42143	47.45	2
R1-27	D04	35.47144	47.45	2
R1-27	D04	35.52172	47.62	2
R1-27	D04	35.57172	47.69	2
R1-27	D04	35.62163	48.1	2
R1-27	D04	35.6716	47.85	2
R1-27	D04	35.72169	48.07	2
R1-27	D04	35.77135	48.2	2
R1-27	D04	35.8219	48.35	2
R1-27	D04	35.8717	48.52	2
R1-27	D04	35.9215	48.64	2
R1-27	D04	35.97178	48.68	2
R1-27	D04	36.02139	48.81	2
R1-27	D04	36.07146	48.8	2
R1-27	D04	36.12235	48.97	2
R1-27	D04	36.17195	49.06	2
R1-27	D04	36.2215	49.04	2
R1-27	D04	36.27177	49.22	2
R1-27	D04	36.32153	49.23	2
R1-27	D04	36.37132	49.35	2
R1-27	D04	36.42191	49.57	2
R1-27	D04	36.47213	49.55	2
R1-27	D04	36.52201	49.55	2
R1-27	D04	36.57188	49.6	2
R1-27	D04	36.62146	49.74	2
R1-27	D04	36.67144	49.89	2
R1-27	D04	36.72183	49.87	2
R1-27	D04	36.77166	49.96	2
R1-27	D04	36.82185	49.89	2
R1-27	D04	36.87135	50.22	2
R1-27	D04	36.92189	50.22	2
R1-27	D04	36.97266	50.25	2
R1-27	D04	37.02163	50.25	2
R1-27	D04	37.0719	50.35	2
R1-27	D04	37.12227	50.6	2
R1-27	D04	37.17194	50.44	2
R1-27	D04	37.22195	50.58	2
R1-27	D04	37.27201	50.72	2
R1-27	D04	37.32182	50.67	2
R1-27	D04	37.37175	50.73	2
R1-27	D04	37.42177	50.89	2
R1-27	D04	37.47211	51.18	2
R1-27	D04	37.52176	50.96	2
R1-27	D04	37.57197	51.02	2
R1-27	D04	37.62209	51.11	2
R1-27	D04	37.67176	51.25	2
R1-27	D04	37.72239	51.28	2
R1-27	D04	37.77182	51.38	2
R1-27	D04	37.82206	51.51	2
R1-27	D04	37.87206	51.49	2
R1-27	D04	37.92188	51.57	2
R1-27	D04	37.97228	51.76	2
R1-27	D04	38.02193	51.67	2
R1-27	D04	38.07184	51.7	2
R1-27	D04	38.12193	51.86	2
R1-27	D04	38.17202	51.89	2
R1-27	D04	38.22197	51.91	2
R1-27	D04	38.27187	52.05	2
R1-27	D04	38.32182	52.08	2
R1-27	D04	38.37187	52.07	2
R1-27	D04	38.42183	52.23	2
R1-27	D04	38.47209	52.21	2
R1-27	D04	38.522	52.18	2
R1-27	D04	38.57219	52.28	2
R1-27	D04	38.62204	52.34	2
R1-27	D04	38.6721	52.36	2
R1-27	D04	38.722	52.36	2
R1-27	D04	38.772	52.59	2
R1-27	D04	38.82233	52.69	2
R1-27	D04	38.87217	52.71	2
R1-27	D04	38.92216	52.73	2
R1-27	D04	38.9722	52.69	2
R1-27	D04	39.02215	52.75	2
R1-27	D04	39.07214	52.75	2
R1-27	D04	39.12214	52.97	2
R1-27	D04	39.17194	52.89	2
R1-27	D04	39.22235	52.94	2
R1-27	D04	39.27226	53.14	2
R1-27	D04	39.32206	53.04	2
R1-27	D04	39.37233	53.16	2
R1-27	D04	39.42223	53.11	2
R1-27	D04	39.47232	53.17	2
R1-27	D04	39.52209	53.2	2
R1-27	D04	39.57258	53.32	2
R1-27	D04	39.62223	53.29	2
R1-27	D04	39.67244	53.39	2
R1-27	D04	39.72202	53.39	2
R1-27	D04	39.77209	53.53	2
R1-27	D04	39.82231	53.69	2
R1-27	D04	39.87196	53.46	2
R1-27	D04	39.92237	53.71	2
R1-27	D04	39.97242	53.62	2
R1-27	D04	40.02224	53.8	2
R1-27	D04	40.07254	53.75	2
R1-27	D04	40.12253	53.71	2
R1-27	D04	40.17218	53.88	2
R1-27	D04	40.22215	53.85	2
R1-27	D04	40.27243	53.65	2
R1-27	D04	40.32248	53.97	2
R1-27	D04	40.37272	53.85	2
R1-27	D04	40.42241	53.87	2
R1-27	D04	40.47274	54.07	2
R1-27	D04	40.52257	54.06	2
R1-27	D04	40.5724	54.06	2
R1-27	D04	40.62255	54.23	2
R1-27	D04	40.67248	54.2	2
R1-27	D04	40.72234	54.3	2
R1-27	D04	40.77258	54.33	2
R1-27	D04	40.82287	54.35	2
R1-27	D04	40.87255	54.59	2
R1-27	D04	40.92258	54.57	2
R1-27	D04	40.97267	54.57	2
R1-27	D04	41.02345	54.64	2
R1-27	D04	41.07246	54.71	2
R1-27	D04	41.12275	54.74	2
R1-27	D04	41.17276	54.77	2
R1-27	D04	41.2225	54.78	2
R1-27	D04	41.27251	54.8	2
R1-27	D04	41.32268	54.87	2
R1-27	D04	41.37238	54.94	2
R1-27	D04	41.42279	54.93	2
R1-27	D04	41.47284	54.97	2
R1-27	D04	41.52238	55.13	2
R1-27	D04	41.57263	55.02	2
R1-27	D04	41.62289	55.07	2
R1-27	D04	41.67292	55.15	2
R1-27	D04	41.72259	55.18	2
R1-27	D04	41.77267	55.25	2
R1-27	D04	41.82288	55.35	2
R1-27	D04	41.87303	55.28	2
R1-27	D04	41.92284	55.36	2
R1-27	D04	41.97262	55.35	2
R1-27	D04	42.02245	55.61	2
R1-27	D04	42.07265	55.39	2
R1-27	D04	42.12278	55.51	2
R1-27	D04	42.17286	55.83	2
R1-27	D04	42.22271	55.67	2
R1-27	D04	42.27287	55.71	2
R1-27	D04	42.32289	55.68	2
R1-27	D04	42.37313	55.73	2
R1-27	D04	42.42307	55.77	2
R1-27	D04	42.47273	55.87	2
R1-27	D04	42.5229	55.99	2
R1-27	D04	42.57275	55.87	2
R1-27	D04	42.62273	56	2
R1-27	D04	42.673	55.97	2
R1-27	D04	42.72305	56.13	2
R1-27	D04	42.77291	56	2
R1-27	D04	42.82285	56.15	2
R1-27	D04	42.873	56.19	2
R1-27	D04	42.9231	56.09	2
R1-27	D04	42.97281	56.35	2
R1-27	D04	43.02299	56.31	2
R1-27	D04	43.07295	56.31	2
R1-27	D04	43.12318	56.34	2
R1-27	D04	43.17279	56.47	2
R1-27	D04	43.22329	56.38	2
R1-27	D04	43.27287	56.53	2
R1-27	D04	43.32293	56.61	2
R1-27	D04	43.37292	56.5	2
R1-27	D04	43.42286	56.63	2
R1-27	D04	43.47326	56.61	2
R1-27	D04	43.52301	56.83	2
R1-27	D04	43.573	56.8	2
R1-27	D04	43.62341	56.89	2
R1-27	D04	43.67305	56.9	2
R1-27	D04	43.72318	56.9	2
R1-27	D04	43.77322	56.88	2
R1-27	D04	43.82319	57.08	2
R1-27	D04	43.87319	56.98	2
R1-27	D04	43.92324	57.14	2
R1-27	D04	43.97305	57.18	2
R1-27	D04	44.02309	57.17	2
R1-27	D04	44.07326	57.09	2
R1-27	D04	44.12315	57.17	2
R1-27	D04	44.17348	57.28	2
R1-27	D04	44.22316	57.25	2
R1-27	D04	44.27304	57.31	2
R1-27	D04	44.32318	57.4	2
R1-27	D04	44.373	57.43	2
R1-27	D04	44.42372	57.43	2
R1-27	D04	44.47333	57.47	2
R1-27	D04	44.52315	57.51	2
R1-27	D04	44.57333	57.67	2
R1-27	D04	44.6233	57.72	2
R1-27	D04	44.67334	57.76	2
R1-27	D04	44.72317	57.72	2
R1-27	D04	44.77343	57.85	2
R1-27	D04	44.82329	57.91	2
R1-27	D04	44.87309	58.01	2
R1-27	D04	44.92323	57.95	2
R1-27	D04	44.97353	58.04	2
R1-27	D04	45.02362	58.02	2
R1-27	D04	45.07376	58.07	2
R1-27	D04	45.12327	58.28	2
R1-27	D04	45.1736	58.23	2
R1-27	D04	45.22358	58.2	2
R1-27	D04	45.27334	58.2	2
R1-27	D04	45.32331	58.28	2
R1-27	D04	45.37362	58.34	2
R1-27	D04	45.42335	58.28	2
R1-27	D04	45.47325	58.27	2
R1-27	D04	45.52356	58.42	2
R1-27	D04	45.57335	58.46	2
R1-27	D04	45.62354	58.57	2
R1-27	D04	45.67377	58.56	2
R1-27	D04	45.72328	58.65	2
R1-27	D04	45.77381	58.52	2
R1-27	D04	45.82378	58.65	2
R1-27	D04	45.87318	58.63	2
R1-27	D04	45.92344	58.97	2
R1-27	D04	45.97353	58.71	2
R1-27	D04	46.02369	58.84	2
R1-27	D04	46.07362	58.94	2
R1-27	D04	46.12358	58.98	2
R1-27	D04	46.17348	59.07	2
R1-27	D04	46.22368	59.13	2
R1-27	D04	46.27327	59.27	2
R1-27	D04	46.32387	59.04	2
R1-27	D04	46.37355	59.2	2
R1-27	D04	46.42341	59.14	2
R1-27	D04	46.47374	59.23	2
R1-27	D04	46.52357	59.34	2
R1-27	D04	46.57355	59.42	2
R1-27	D04	46.62355	59.27	2
R1-27	D04	46.67386	59.34	2
R1-27	D04	46.72355	59.43	2
R1-27	D04	46.77373	59.52	2
R1-27	D04	46.82393	59.59	2
R1-27	D04	46.87367	59.61	2
R1-27	D04	46.92375	59.66	2
R1-27	D04	46.97379	59.58	2
R1-27	D04	47.02427	59.56	2
R1-27	D04	47.07375	59.78	2
R1-27	D04	47.12394	59.82	2
R1-27	D04	47.17494	59.96	2
R1-27	D04	47.22371	59.98	2
R1-27	D04	47.27399	59.93	2
R1-27	D04	47.32402	59.97	2
R1-27	D04	47.37416	60.23	2
R1-27	D04	47.42365	60.04	2
R1-27	D04	47.47374	60.03	2
R1-27	D04	47.52382	60.16	2
R1-27	D04	47.57401	60.16	2
R1-27	D04	47.62373	60.41	2
R1-27	D04	47.67366	60.25	2
R1-27	D04	47.72396	60.26	2
R1-27	D04	47.77451	60.67	2
R1-27	D04	47.82422	60.49	2
R1-27	D04	47.87391	60.7	2
R1-27	D04	47.92492	60.58	2
R1-27	D04	47.97376	60.55	2
R1-27	D04	48.02419	60.61	2
R1-27	D04	48.07419	60.67	2
R1-27	D04	48.1241	60.9	2
R1-27	D04	48.17377	60.77	2
R1-27	D04	48.22411	60.91	2
R1-27	D04	48.27407	60.83	2
R1-27	D04	48.32387	61.04	2
R1-27	D04	48.37375	60.97	2
R1-27	D04	48.42413	61.06	2
R1-27	D04	48.47404	61.12	2
R1-27	D04	48.52423	60.97	2
R1-27	D04	48.5744	61.2	2
R1-27	D04	48.624	61.36	2
R1-27	D04	48.67396	61.19	2
R1-27	D04	48.72453	61.2	2
R1-27	D04	48.77399	61.38	2
R1-27	D04	48.82386	61.39	2
R1-27	D04	48.8744	61.26	2
R1-27	D04	48.92408	61.22	2
R1-27	D04	48.97404	61.36	2
R1-27	D04	49.02399	61.55	2
R1-27	D04	49.07407	61.63	2
R1-27	D04	49.12458	61.34	2
