# Supplementary material for: Natural genetic variation impacts expression levels of coding, non-coding, and antisense transcripts in fission yeast
Source: Mol Syst Biol. 2014 Nov 28;10(11):764. doi: 10.15252/msb.20145123 (PMC4299605; doi:10.15252/msb.20145123)
Supplement: Supplementary file 2 — Supplementary Dataset S1 [file msb0010-0764-sd2.zip › Dataset S1/datasetS1/R1-28_std_raw.txt]

Strain	well	time	measure	interval
R1-28	A01	0.01184	14.48	1
R1-28	A01	0.06183	14.47	1
R1-28	A01	0.11165	14.42	1
R1-28	A01	0.16168	14.29	1
R1-28	A01	0.21182	14.48	1
R1-28	A01	0.26183	14.19	1
R1-28	A01	0.31183	14.31	1
R1-28	A01	0.36182	14.37	1
R1-28	A01	0.41181	14.42	1
R1-28	A01	0.4618	14.92	1
R1-28	A01	0.51178	14.37	1
R1-28	A01	0.56183	14.41	1
R1-28	A01	0.61196	14.5	1
R1-28	A01	0.6618	14.53	1
R1-28	A01	0.71192	14.51	1
R1-28	A01	0.76195	14.53	1
R1-28	A01	0.81193	14.4	1
R1-28	A01	0.86175	14.88	1
R1-28	A01	0.91206	14.54	1
R1-28	A01	0.96192	14.64	1
R1-28	A01	1.01181	14.53	1
R1-28	A01	1.06187	14.63	1
R1-28	A01	1.11189	14.48	1
R1-28	A01	1.16205	14.54	1
R1-28	A01	1.21177	14.91	1
R1-28	A01	1.26207	14.56	1
R1-28	A01	1.31161	14.4	1
R1-28	A01	1.36209	14.58	1
R1-28	A01	1.41219	14.6	1
R1-28	A01	1.46197	14.66	1
R1-28	A01	1.51206	14.6	1
R1-28	A01	1.56196	14.61	1
R1-28	A01	1.61203	14.75	1
R1-28	A01	1.66216	14.57	1
R1-28	A01	1.71201	14.66	1
R1-28	A01	1.76196	14.57	1
R1-28	A01	1.81192	14.56	1
R1-28	A01	1.86199	14.75	1
R1-28	A01	1.91181	14.57	1
R1-28	A01	1.96221	14.51	1
R1-28	A01	2.01218	14.76	1
R1-28	A01	2.06208	14.57	1
R1-28	A01	2.11203	14.75	1
R1-28	A01	2.16222	14.95	1
R1-28	A01	2.21223	14.72	1
R1-28	A01	2.26216	14.6	1
R1-28	A01	2.31217	14.92	1
R1-28	A01	2.36235	14.83	1
R1-28	A01	2.41213	14.7	1
R1-28	A01	2.46216	14.56	1
R1-28	A01	2.51208	14.79	1
R1-28	A01	2.56199	14.93	1
R1-28	A01	2.61209	14.99	1
R1-28	A01	2.66222	14.77	1
R1-28	A01	2.71225	14.7	1
R1-28	A01	2.76214	14.79	1
R1-28	A01	2.81218	14.82	1
R1-28	A01	2.86212	14.99	1
R1-28	A01	2.91231	14.82	1
R1-28	A01	2.96243	15.08	1
R1-28	A01	3.01245	14.79	1
R1-28	A01	3.06237	14.79	1
R1-28	A01	3.11235	14.85	1
R1-28	A01	3.16223	14.7	1
R1-28	A01	3.21248	14.95	1
R1-28	A01	3.2623	15.05	1
R1-28	A01	3.31234	15.01	1
R1-28	A01	3.36245	14.89	1
R1-28	A01	3.41224	15.04	1
R1-28	A01	3.46238	15.02	1
R1-28	A01	3.51228	14.93	1
R1-28	A01	3.56233	15.01	1
R1-28	A01	3.61237	14.92	1
R1-28	A01	3.66255	14.98	1
R1-28	A01	3.71271	14.92	1
R1-28	A01	3.76234	15.05	1
R1-28	A01	3.81267	14.89	1
R1-28	A01	3.86248	14.98	1
R1-28	A01	3.91235	15.18	1
R1-28	A01	3.9625	14.98	1
R1-28	A01	4.01246	15.2	1
R1-28	A01	4.06263	15.11	1
R1-28	A01	4.11243	15.28	1
R1-28	A01	4.16243	15.3	1
R1-28	A01	4.21256	15.11	1
R1-28	A01	4.26267	15.1	1
R1-28	A01	4.31271	15.17	1
R1-28	A01	4.36262	15.24	1
R1-28	A01	4.41235	15.21	1
R1-28	A01	4.46272	15.18	1
R1-28	A01	4.51268	15.17	1
R1-28	A01	4.56256	15.15	1
R1-28	A01	4.61254	15.2	1
R1-28	A01	4.66267	15.23	1
R1-28	A01	4.71269	15.23	1
R1-28	A01	4.76264	15.27	1
R1-28	A01	4.81289	15.24	1
R1-28	A01	4.86267	15.33	1
R1-28	A01	4.91257	15.66	1
R1-28	A01	4.96246	15.36	1
R1-28	A01	5.01261	15.39	1
R1-28	A01	5.0629	15.47	1
R1-28	A01	5.11261	15.37	1
R1-28	A01	5.16241	15.42	1
R1-28	A01	5.21283	15.47	1
R1-28	A01	5.26298	15.55	1
R1-28	A01	5.31274	15.43	1
R1-28	A01	5.36264	15.5	1
R1-28	A01	5.41271	15.63	1
R1-28	A01	5.4628	15.39	1
R1-28	A01	5.51293	15.65	1
R1-28	A01	5.5629	15.58	1
R1-28	A01	5.61276	15.66	1
R1-28	A01	5.66306	15.68	1
R1-28	A01	5.71283	15.87	1
R1-28	A01	5.76275	15.71	1
R1-28	A01	5.81303	15.88	1
R1-28	A01	5.86293	15.75	1
R1-28	A01	5.91275	15.87	1
R1-28	A01	5.96277	15.85	1
R1-28	A01	6.01298	15.71	1
R1-28	A01	6.06283	15.9	1
R1-28	A01	6.113	15.8	1
R1-28	A01	6.16294	16.06	1
R1-28	A01	6.21293	16.06	1
R1-28	A01	6.26286	16.04	1
R1-28	A01	6.31321	15.96	1
R1-28	A01	6.36299	16.12	1
R1-28	A01	6.41291	16.14	1
R1-28	A01	6.46322	16.07	1
R1-28	A01	6.51284	16.28	1
R1-28	A01	6.56274	16.33	1
R1-28	A01	6.61308	16.26	1
R1-28	A01	6.66292	16.26	1
R1-28	A01	6.71307	16.26	1
R1-28	A01	6.7631	16.22	1
R1-28	A01	6.81289	16.45	1
R1-28	A01	6.86302	16.48	1
R1-28	A01	6.913	16.44	1
R1-28	A01	6.96282	16.64	1
R1-28	A01	7.01317	16.52	1
R1-28	A01	7.06307	16.55	1
R1-28	A01	7.11284	16.64	1
R1-28	A01	7.16296	16.73	1
R1-28	A01	7.21327	16.74	1
R1-28	A01	7.26314	16.7	1
R1-28	A01	7.31315	16.86	1
R1-28	A01	7.36315	17.05	1
R1-28	A01	7.41318	17.11	1
R1-28	A01	7.46317	16.84	1
R1-28	A01	7.71954	17.28	2
R1-28	A01	7.76944	17.33	2
R1-28	A01	7.81945	17.7	2
R1-28	A01	7.86964	17.73	2
R1-28	A01	7.91967	17.52	2
R1-28	A01	7.96957	17.53	2
R1-28	A01	8.01955	17.65	2
R1-28	A01	8.06957	17.75	2
R1-28	A01	8.11977	17.87	2
R1-28	A01	8.1696	17.88	2
R1-28	A01	8.21975	18.04	2
R1-28	A01	8.26954	18.05	2
R1-28	A01	8.31953	17.87	2
R1-28	A01	8.36955	18.04	2
R1-28	A01	8.4197	18.07	2
R1-28	A01	8.46978	18.19	2
R1-28	A01	8.51956	18.22	2
R1-28	A01	8.56964	18.42	2
R1-28	A01	8.61969	18.14	2
R1-28	A01	8.66975	18.36	2
R1-28	A01	8.71978	18.3	2
R1-28	A01	8.76967	18.64	2
R1-28	A01	8.81997	18.62	2
R1-28	A01	8.86971	18.26	2
R1-28	A01	8.91978	18.65	2
R1-28	A01	8.9698	18.83	2
R1-28	A01	9.01982	18.73	2
R1-28	A01	9.06948	18.86	2
R1-28	A01	9.11984	19.18	2
R1-28	A01	9.16996	19.16	2
R1-28	A01	9.21967	19.19	2
R1-28	A01	9.26976	19.29	2
R1-28	A01	9.31978	19.51	2
R1-28	A01	9.36963	19.53	2
R1-28	A01	9.41972	19.54	2
R1-28	A01	9.46996	19.78	2
R1-28	A01	9.51984	19.67	2
R1-28	A01	9.56982	19.96	2
R1-28	A01	9.62008	19.76	2
R1-28	A01	9.66996	20.13	2
R1-28	A01	9.71976	19.92	2
R1-28	A01	9.76988	20.17	2
R1-28	A01	9.81991	20.05	2
R1-28	A01	9.86995	20.42	2
R1-28	A01	9.91987	20.33	2
R1-28	A01	9.96976	20.55	2
R1-28	A01	10.01991	20.68	2
R1-28	A01	10.06987	20.64	2
R1-28	A01	10.11996	20.71	2
R1-28	A01	10.17014	20.82	2
R1-28	A01	10.21992	21.15	2
R1-28	A01	10.26991	20.99	2
R1-28	A01	10.32006	21.47	2
R1-28	A01	10.36981	21.51	2
R1-28	A01	10.42003	21.44	2
R1-28	A01	10.47013	21.69	2
R1-28	A01	10.52019	21.63	2
R1-28	A01	10.57009	21.7	2
R1-28	A01	10.62021	21.95	2
R1-28	A01	10.67002	22.05	2
R1-28	A01	10.72029	22.15	2
R1-28	A01	10.7701	22.14	2
R1-28	A01	10.82005	22.24	2
R1-28	A01	10.87006	22.5	2
R1-28	A01	10.92012	22.47	2
R1-28	A01	10.97022	22.65	2
R1-28	A01	11.02014	22.95	2
R1-28	A01	11.07004	22.9	2
R1-28	A01	11.12012	23.26	2
R1-28	A01	11.17018	23.27	2
R1-28	A01	11.2203	23.35	2
R1-28	A01	11.27028	23.57	2
R1-28	A01	11.32019	23.7	2
R1-28	A01	11.37012	23.68	2
R1-28	A01	11.42029	23.67	2
R1-28	A01	11.47031	23.99	2
R1-28	A01	11.52037	24.06	2
R1-28	A01	11.57025	24.38	2
R1-28	A01	11.62019	24.29	2
R1-28	A01	11.67017	24.28	2
R1-28	A01	11.72041	24.62	2
R1-28	A01	11.7703	24.56	2
R1-28	A01	11.82027	24.92	2
R1-28	A01	11.87017	24.85	2
R1-28	A01	11.92039	25.02	2
R1-28	A01	11.97051	24.94	2
R1-28	A01	12.0204	25.23	2
R1-28	A01	12.07055	25.34	2
R1-28	A01	12.12041	25.46	2
R1-28	A01	12.17009	25.34	2
R1-28	A01	12.22035	25.49	2
R1-28	A01	12.27034	25.81	2
R1-28	A01	12.32035	25.9	2
R1-28	A01	12.37044	25.91	2
R1-28	A01	12.42038	25.97	2
R1-28	A01	12.47037	26.18	2
R1-28	A01	12.52035	26.19	2
R1-28	A01	12.57039	26.37	2
R1-28	A01	12.62045	26.45	2
R1-28	A01	12.67037	26.64	2
R1-28	A01	12.72057	26.7	2
R1-28	A01	12.77037	26.85	2
R1-28	A01	12.82032	27.06	2
R1-28	A01	12.87045	27.11	2
R1-28	A01	12.92063	27.17	2
R1-28	A01	12.97047	27.39	2
R1-28	A01	13.02057	27.41	2
R1-28	A01	13.07067	27.49	2
R1-28	A01	13.12051	27.78	2
R1-28	A01	13.1704	27.65	2
R1-28	A01	13.22056	27.98	2
R1-28	A01	13.27077	28.03	2
R1-28	A01	13.3204	28.23	2
R1-28	A01	13.37051	28.25	2
R1-28	A01	13.4205	28.44	2
R1-28	A01	13.47057	28.68	2
R1-28	A01	13.52063	28.73	2
R1-28	A01	13.57069	28.8	2
R1-28	A01	13.62057	29.02	2
R1-28	A01	13.6707	29.28	2
R1-28	A01	13.7208	29.16	2
R1-28	A01	13.77077	29.27	2
R1-28	A01	13.82077	29.44	2
R1-28	A01	13.87084	29.44	2
R1-28	A01	13.92087	29.62	2
R1-28	A01	13.97081	29.78	2
R1-28	A01	14.02066	29.97	2
R1-28	A01	14.0708	30.05	2
R1-28	A01	14.12095	30.13	2
R1-28	A01	14.17068	30.24	2
R1-28	A01	14.22069	30.11	2
R1-28	A01	14.27091	30.3	2
R1-28	A01	14.32078	30.55	2
R1-28	A01	14.37081	30.64	2
R1-28	A01	14.42099	30.64	2
R1-28	A01	14.47089	30.75	2
R1-28	A01	14.52063	30.99	2
R1-28	A01	14.57086	30.77	2
R1-28	A01	14.62086	30.75	2
R1-28	A01	14.67095	30.93	2
R1-28	A01	14.72093	31.1	2
R1-28	A01	14.77091	31.16	2
R1-28	A01	14.821	31.41	2
R1-28	A01	14.87101	31.85	2
R1-28	A01	14.92088	31.77	2
R1-28	A01	14.97083	31.72	2
R1-28	A01	15.02101	32.05	2
R1-28	A01	15.07094	32.17	2
R1-28	A01	15.12102	32.14	2
R1-28	A01	15.17078	32.3	2
R1-28	A01	15.221	32.39	2
R1-28	A01	15.27085	32.58	2
R1-28	A01	15.32118	32.49	2
R1-28	A01	15.371	32.63	2
R1-28	A01	15.4212	33.13	2
R1-28	A01	15.47102	33.03	2
R1-28	A01	15.52097	32.85	2
R1-28	A01	15.57104	33.26	2
R1-28	A01	15.62102	33.33	2
R1-28	A01	15.67108	33.82	2
R1-28	A01	15.72127	33.96	2
R1-28	A01	15.7712	33.86	2
R1-28	A01	15.82135	34.06	2
R1-28	A01	15.87117	34.38	2
R1-28	A01	15.92109	34.31	2
R1-28	A01	15.97102	34.43	2
R1-28	A01	16.02111	34.62	2
R1-28	A01	16.07114	34.57	2
R1-28	A01	16.1211	34.7	2
R1-28	A01	16.17102	35.21	2
R1-28	A01	16.22113	35.14	2
R1-28	A01	16.27121	35.29	2
R1-28	A01	16.32106	35.24	2
R1-28	A01	16.37116	35.49	2
R1-28	A01	16.42113	35.89	2
R1-28	A01	16.47123	35.84	2
R1-28	A01	16.52136	36.09	2
R1-28	A01	16.57134	35.9	2
R1-28	A01	16.62123	36.22	2
R1-28	A01	16.67145	36.31	2
R1-28	A01	16.72122	36.61	2
R1-28	A01	16.77121	36.92	2
R1-28	A01	16.82128	36.79	2
R1-28	A01	16.87123	37.31	2
R1-28	A01	16.92139	37.11	2
R1-28	A01	16.97131	37.21	2
R1-28	A01	17.02135	37.46	2
R1-28	A01	17.07133	37.3	2
R1-28	A01	17.12128	37.34	2
R1-28	A01	17.17122	37.52	2
R1-28	A01	17.22123	37.81	2
R1-28	A01	17.27128	37.88	2
R1-28	A01	17.32136	38.19	2
R1-28	A01	17.37153	38.1	2
R1-28	A01	17.42146	38.44	2
R1-28	A01	17.47151	38.06	2
R1-28	A01	17.52155	38.33	2
R1-28	A01	17.57143	38.54	2
R1-28	A01	17.6215	38.55	2
R1-28	A01	17.67138	39.01	2
R1-28	A01	17.72162	38.99	2
R1-28	A01	17.77143	38.95	2
R1-28	A01	17.82127	38.92	2
R1-28	A01	17.8714	39.12	2
R1-28	A01	17.92133	39.22	2
R1-28	A01	17.97153	39.37	2
R1-28	A01	18.02146	39.4	2
R1-28	A01	18.07145	39.47	2
R1-28	A01	18.12152	39.47	2
R1-28	A01	18.17144	39.54	2
R1-28	A01	18.2215	39.49	2
R1-28	A01	18.2716	39.87	2
R1-28	A01	18.32161	39.81	2
R1-28	A01	18.37156	39.97	2
R1-28	A01	18.42162	40.04	2
R1-28	A01	18.47153	39.94	2
R1-28	A01	18.52178	40.36	2
R1-28	A01	18.57165	40.24	2
R1-28	A01	18.62151	40.33	2
R1-28	A01	18.67159	40.52	2
R1-28	A01	18.72151	40.27	2
R1-28	A01	18.77169	40.42	2
R1-28	A01	18.82189	40.62	2
R1-28	A01	18.87186	40.87	2
R1-28	A01	18.92176	40.76	2
R1-28	A01	18.97173	40.8	2
R1-28	A01	19.02163	40.92	2
R1-28	A01	19.07154	40.99	2
R1-28	A01	19.12191	41.29	2
R1-28	A01	19.17173	41.4	2
R1-28	A01	19.22171	41.73	2
R1-28	A01	19.27173	41.41	2
R1-28	A01	19.32174	41.66	2
R1-28	A01	19.37139	41.95	2
R1-28	A01	19.42181	41.92	2
R1-28	A01	19.47168	41.67	2
R1-28	A01	19.5219	41.94	2
R1-28	A01	19.57178	42.23	2
R1-28	A01	19.62202	42.52	2
R1-28	A01	19.67183	42.46	2
R1-28	A01	19.7218	42.37	2
R1-28	A01	19.77202	42.34	2
R1-28	A01	19.82194	42.52	2
R1-28	A01	19.87153	42.83	2
R1-28	A01	19.92183	42.68	2
R1-28	A01	19.97177	42.69	2
R1-28	A01	20.02188	42.88	2
R1-28	A01	20.07185	43.07	2
R1-28	A01	20.12193	43.19	2
R1-28	A01	20.17191	43.32	2
R1-28	A01	20.2221	43.22	2
R1-28	A01	20.27202	43.51	2
R1-28	A01	20.32212	43.76	2
R1-28	A01	20.37199	43.5	2
R1-28	A01	20.42194	43.83	2
R1-28	A01	20.47209	43.95	2
R1-28	A01	20.52188	44.04	2
R1-28	A01	20.57196	44.24	2
R1-28	A01	20.62189	44.22	2
R1-28	A01	20.672	44.41	2
R1-28	A01	20.72205	44.05	2
R1-28	A01	20.77205	44.71	2
R1-28	A01	20.82188	44.49	2
R1-28	A01	20.87204	44.37	2
R1-28	A01	20.92202	44.56	2
R1-28	A01	20.97203	44.87	2
R1-28	A01	21.02211	44.72	2
R1-28	A01	21.07208	45.09	2
R1-28	A01	21.12207	44.78	2
R1-28	A01	21.17204	45.17	2
R1-28	A01	21.2222	45.23	2
R1-28	A01	21.27199	45.26	2
R1-28	A01	21.32216	45.35	2
R1-28	A01	21.37232	45.46	2
R1-28	A01	21.42225	45.57	2
R1-28	A01	21.47215	45.67	2
R1-28	A01	21.52223	45.62	2
R1-28	A01	21.57204	45.77	2
R1-28	A01	21.62215	45.71	2
R1-28	A01	21.67226	46.09	2
R1-28	A01	21.72216	45.97	2
R1-28	A01	21.77185	45.93	2
R1-28	A01	21.82212	46.13	2
R1-28	A01	21.87221	46.15	2
R1-28	A01	21.92224	46.05	2
R1-28	A01	21.97222	46.32	2
R1-28	A01	22.02245	46.43	2
R1-28	A01	22.07224	46.86	2
R1-28	A01	22.12224	47.26	2
R1-28	A01	22.17233	47.16	2
R1-28	A01	22.22228	47.24	2
R1-28	A01	22.27223	47.4	2
R1-28	A01	22.32252	47.74	2
R1-28	A01	22.37228	47.49	2
R1-28	A01	22.42228	47.61	2
R1-28	A01	22.47256	47.75	2
R1-28	A01	22.52234	48.29	2
R1-28	A01	22.57255	48.09	2
R1-28	A01	22.62238	48.25	2
R1-28	A01	22.67237	48.28	2
R1-28	A01	22.72248	48.37	2
R1-28	A01	22.7725	48.58	2
R1-28	A01	22.8224	48.53	2
R1-28	A01	22.87224	48.44	2
R1-28	A01	22.92249	48.69	2
R1-28	A01	22.97236	48.66	2
R1-28	A01	23.02256	48.7	2
R1-28	A01	23.07246	48.45	2
R1-28	A01	23.12266	48.95	2
R1-28	A01	23.17259	48.99	2
R1-28	A01	23.22252	48.88	2
R1-28	A01	23.27239	49.09	2
R1-28	A01	23.32265	49.3	2
R1-28	A01	23.37262	49.08	2
R1-28	A01	23.42247	49.15	2
R1-28	A01	23.47247	49.14	2
R1-28	A01	23.52257	49.5	2
R1-28	A01	23.57266	49.28	2
R1-28	A01	23.6227	49.55	2
R1-28	A01	23.67268	49.55	2
R1-28	A01	23.72255	49.44	2
R1-28	A01	23.77222	49.31	2
R1-28	A01	23.8225	49.58	2
R1-28	A01	23.87242	49.6	2
R1-28	A01	23.92242	49.84	2
R1-28	A01	23.97255	49.9	2
R1-28	A01	24.02271	49.9	2
R1-28	A01	24.07283	49.72	2
R1-28	A01	24.12272	49.88	2
R1-28	A01	24.17255	49.95	2
R1-28	A01	24.22275	50.01	2
R1-28	A01	24.27296	50.06	2
R1-28	A01	24.32283	50.19	2
R1-28	A01	24.37284	50.36	2
R1-28	A01	24.42272	50.44	2
R1-28	A01	24.4727	50.41	2
R1-28	A01	24.52258	50.51	2
R1-28	A01	24.57293	50.65	2
R1-28	A01	24.62278	50.64	2
R1-28	A01	24.67256	50.77	2
R1-28	A01	24.7228	50.63	2
R1-28	A01	24.77281	50.63	2
R1-28	A01	24.82289	50.74	2
R1-28	A01	24.87275	50.84	2
R1-28	A01	24.92287	50.81	2
R1-28	A01	24.97284	51.02	2
R1-28	A01	25.02288	51.03	2
R1-28	A01	25.07301	51.22	2
R1-28	A01	25.1228	51.47	2
R1-28	A01	25.17278	51.31	2
R1-28	A01	25.22295	51.3	2
R1-28	A01	25.27296	51.37	2
R1-28	A01	25.32287	51.72	2
R1-28	A01	25.37291	51.46	2
R1-28	A01	25.42301	51.56	2
R1-28	A01	25.47288	51.49	2
R1-28	A01	25.52288	52.02	2
R1-28	A01	25.57254	51.92	2
R1-28	A01	25.62295	51.76	2
R1-28	A01	25.67307	52.14	2
R1-28	A01	25.72309	52.04	2
R1-28	A01	25.77285	52.1	2
R1-28	A01	25.82293	52.35	2
R1-28	A01	25.87301	52.33	2
R1-28	A01	25.92301	52.11	2
R1-28	A01	25.9732	52.59	2
R1-28	A01	26.02297	52.56	2
R1-28	A01	26.07311	52.87	2
R1-28	A01	26.12313	53.03	2
R1-28	A01	26.17319	52.56	2
R1-28	A01	26.22299	52.94	2
R1-28	A01	26.27297	52.99	2
R1-28	A01	26.32307	53.05	2
R1-28	A01	26.37303	53.15	2
R1-28	A01	26.42304	53.32	2
R1-28	A01	26.47323	53.45	2
R1-28	A01	26.52305	53.79	2
R1-28	A01	26.5733	53.4	2
R1-28	A01	26.62323	53.57	2
R1-28	A01	26.67305	53.76	2
R1-28	A01	26.72305	53.66	2
R1-28	A01	26.77311	53.75	2
R1-28	A01	26.82317	53.99	2
R1-28	A01	26.87321	54.08	2
R1-28	A01	26.92319	54.12	2
R1-28	A01	26.97333	54.45	2
R1-28	A01	27.02319	54.12	2
R1-28	A01	27.07325	54.5	2
R1-28	A01	27.12323	54.65	2
R1-28	A01	27.17331	54.58	2
R1-28	A01	27.22325	54.78	2
R1-28	A01	27.27336	55.25	2
R1-28	A01	27.32333	54.66	2
R1-28	A01	27.37313	54.88	2
R1-28	A01	27.42328	54.96	2
R1-28	A01	27.47334	54.88	2
R1-28	A01	27.52333	55.09	2
R1-28	A01	27.57338	55.26	2
R1-28	A01	27.62329	55.45	2
R1-28	A01	27.67329	55.42	2
R1-28	A01	27.72335	55.39	2
R1-28	A01	27.77337	55.61	2
R1-28	A01	27.82305	55.83	2
R1-28	A01	27.87307	55.57	2
R1-28	A01	27.92343	55.76	2
R1-28	A01	27.97344	56.09	2
R1-28	A01	28.02348	55.8	2
R1-28	A01	28.07349	56.25	2
R1-28	A01	28.12342	56.36	2
R1-28	A01	28.17334	56.34	2
R1-28	A01	28.22349	56.47	2
R1-28	A01	28.27339	56.66	2
R1-28	A01	28.32334	56.46	2
R1-28	A01	28.37342	56.85	2
R1-28	A01	28.42346	56.76	2
R1-28	A01	28.47365	56.82	2
R1-28	A01	28.5237	57.11	2
R1-28	A01	28.57318	57.03	2
R1-28	A01	28.62361	57.03	2
R1-28	A01	28.67337	57.33	2
R1-28	A01	28.72353	57.74	2
R1-28	A01	28.77353	57.52	2
R1-28	A01	28.82368	57.42	2
R1-28	A01	28.87322	58.15	2
R1-28	A01	28.92381	57.83	2
R1-28	A01	28.97365	57.9	2
R1-28	A01	29.02367	58.15	2
R1-28	A01	29.07342	58.22	2
R1-28	A01	29.1235	58.31	2
R1-28	A01	29.17379	58.4	2
R1-28	A01	29.22369	58.56	2
R1-28	A01	29.27364	58.48	2
R1-28	A01	29.32367	58.94	2
R1-28	A01	29.37355	59.07	2
R1-28	A01	29.42363	58.72	2
R1-28	A01	29.47359	59.2	2
R1-28	A01	29.52376	59.27	2
R1-28	A01	29.57358	59.33	2
R1-28	A01	29.6236	59.55	2
R1-28	A01	29.67378	59.59	2
R1-28	A01	29.72389	59.8	2
R1-28	A01	29.77368	59.72	2
R1-28	A01	29.82371	59.9	2
R1-28	A01	29.87352	59.88	2
R1-28	A01	29.9237	60.22	2
R1-28	A01	29.9738	60.12	2
R1-28	A01	30.02385	60.39	2
R1-28	A01	30.07382	60.36	2
R1-28	A01	30.12373	60.39	2
R1-28	A01	30.17391	60.55	2
R1-28	A01	30.22377	61.11	2
R1-28	A01	30.27363	60.73	2
R1-28	A01	30.32403	60.79	2
R1-28	A01	30.37413	61.38	2
R1-28	A01	30.42396	61.34	2
R1-28	A01	30.47403	61.43	2
R1-28	A01	30.52386	61.34	2
R1-28	A01	30.574	61.75	2
R1-28	A01	30.62376	62.01	2
R1-28	A01	30.67379	62.19	2
R1-28	A01	30.72397	61.81	2
R1-28	A01	30.77405	61.9	2
R1-28	A01	30.82387	62.19	2
R1-28	A01	30.8739	62.25	2
R1-28	A01	30.92396	62.43	2
R1-28	A01	30.97393	62.46	2
R1-28	A01	31.02408	62.64	2
R1-28	A01	31.07395	62.92	2
R1-28	A01	31.12416	62.78	2
R1-28	A01	31.17397	62.76	2
R1-28	A01	31.22416	63	2
R1-28	A01	31.27401	63.34	2
R1-28	A01	31.32395	63.02	2
R1-28	A01	31.37422	63.25	2
R1-28	A01	31.42434	63.16	2
R1-28	A01	31.47415	63.51	2
R1-28	A01	31.52415	63.83	2
R1-28	A01	31.57371	63.81	2
R1-28	A01	31.62433	63.83	2
R1-28	A01	31.67415	64.07	2
R1-28	A01	31.72394	64.13	2
R1-28	A01	31.77416	64.33	2
R1-28	A01	31.82418	64.48	2
R1-28	A01	31.87376	64.55	2
R1-28	A01	31.92406	64.68	2
R1-28	A01	31.97426	64.45	2
R1-28	A01	32.02422	64.91	2
R1-28	A01	32.07421	65.07	2
R1-28	A01	32.1242	65.12	2
R1-28	A01	32.17434	65.12	2
R1-28	A01	32.22415	65.45	2
R1-28	A01	32.27436	65.15	2
R1-28	A01	32.32428	65.77	2
R1-28	A01	32.37419	66.05	2
R1-28	A01	32.42421	65.79	2
R1-28	A01	32.4741	65.83	2
R1-28	A01	32.5242	66.02	2
R1-28	A01	32.57428	66.23	2
R1-28	A01	32.62434	66.62	2
R1-28	A01	32.67414	66.56	2
R1-28	A01	32.72451	66.53	2
R1-28	A01	32.77436	66.82	2
R1-28	A01	32.82442	66.59	2
R1-28	A01	32.87433	67	2
R1-28	A01	32.92437	67.13	2
R1-28	A01	32.9739	67.03	2
R1-28	A01	33.02438	67.26	2
R1-28	A01	33.07454	67.42	2
R1-28	A01	33.12435	67.19	2
R1-28	A01	33.17441	67.58	2
R1-28	A01	33.22441	67.74	2
R1-28	A01	33.27426	67.81	2
R1-28	A01	33.32441	67.99	2
R1-28	A01	33.37433	68	2
R1-28	A01	33.42438	68.09	2
R1-28	A01	33.47429	68.37	2
R1-28	A01	33.52436	68.11	2
R1-28	A01	33.57455	68.31	2
R1-28	A01	33.62443	68.65	2
R1-28	A01	33.67473	68.83	2
R1-28	A01	33.72447	68.81	2
R1-28	A01	33.77453	68.97	2
R1-28	A01	33.82459	69.16	2
R1-28	A01	33.87452	69.02	2
R1-28	A01	33.9245	69.32	2
R1-28	A01	33.97454	69.18	2
R1-28	A01	34.02476	69.13	2
R1-28	A01	34.07475	69.45	2
R1-28	A01	34.12458	69.67	2
R1-28	A01	34.17451	69.67	2
R1-28	A01	34.22468	69.64	2
R1-28	A01	34.2745	69.8	2
R1-28	A01	34.32439	69.91	2
R1-28	A01	34.37456	70.13	2
R1-28	A01	34.42486	70.1	2
R1-28	A01	34.47456	70	2
R1-28	A01	34.52467	70.21	2
R1-28	A01	34.57478	70.28	2
R1-28	A01	34.62462	70.41	2
R1-28	A01	34.67479	70.73	2
R1-28	A01	34.72477	70.64	2
R1-28	A01	34.77459	70.6	2
R1-28	A01	34.82487	71.33	2
R1-28	A01	34.87474	70.82	2
R1-28	A01	34.92422	71.21	2
R1-28	A01	34.97486	71.26	2
R1-28	A01	35.02481	71.11	2
R1-28	A01	35.07496	71.4	2
R1-28	A01	35.12475	71.44	2
R1-28	A01	35.17504	71.5	2
R1-28	A01	35.2247	71.84	2
R1-28	A01	35.27471	71.84	2
R1-28	A01	35.32484	71.97	2
R1-28	A01	35.37487	72.16	2
R1-28	A01	35.42482	71.94	2
R1-28	A01	35.47486	72.07	2
R1-28	A01	35.52493	71.82	2
R1-28	A01	35.57483	72.09	2
R1-28	A01	35.62495	72.44	2
R1-28	A01	35.67487	72.61	2
R1-28	A01	35.72498	72.82	2
R1-28	A01	35.77494	72.42	2
R1-28	A01	35.82499	72.58	2
R1-28	A01	35.8749	73	2
R1-28	A01	35.92494	73.17	2
R1-28	A01	35.97504	73.25	2
R1-28	A01	36.02466	73.03	2
R1-28	A01	36.07505	73.11	2
R1-28	A01	36.12495	73.05	2
R1-28	A01	36.17498	73.19	2
R1-28	A01	36.22495	73.5	2
R1-28	A01	36.27498	73.57	2
R1-28	A01	36.32526	73.66	2
R1-28	A01	36.37507	73.4	2
R1-28	A01	36.42508	73.6	2
R1-28	A01	36.47517	73.69	2
R1-28	A01	36.52494	74.11	2
R1-28	A01	36.57501	73.88	2
R1-28	A01	36.62501	74.07	2
R1-28	A01	36.67522	74.2	2
R1-28	A01	36.7251	74.17	2
R1-28	A01	36.77502	74.1	2
R1-28	A01	36.82496	74.46	2
R1-28	A01	36.87496	74.33	2
R1-28	A01	36.92516	74.68	2
R1-28	A01	36.97507	74.42	2
R1-28	A01	37.025	74.84	2
R1-28	A01	37.07516	74.9	2
R1-28	A01	37.12527	74.77	2
R1-28	A01	37.17527	74.94	2
R1-28	A01	37.22522	74.93	2
R1-28	A01	37.27535	75.03	2
R1-28	A01	37.32513	74.94	2
R1-28	A01	37.37518	74.83	2
R1-28	A01	37.42525	75.25	2
R1-28	A01	37.47522	75.69	2
R1-28	A01	37.52525	75.59	2
R1-28	A01	37.57531	75.6	2
R1-28	A01	37.62526	75.34	2
R1-28	A01	37.67542	75.75	2
R1-28	A01	37.72534	75.57	2
R1-28	A01	37.77524	75.61	2
R1-28	A01	37.82554	75.7	2
R1-28	A01	37.87534	75.85	2
R1-28	A01	37.92553	76.04	2
R1-28	A01	37.97539	76.05	2
R1-28	A01	38.02522	75.95	2
R1-28	A01	38.0753	75.92	2
R1-28	A01	38.12523	76.24	2
R1-28	A01	38.17547	76.18	2
R1-28	A01	38.22539	76.47	2
R1-28	A01	38.27545	76.43	2
R1-28	A01	38.32529	76.23	2
R1-28	A01	38.3754	76.33	2
R1-28	A01	38.42532	76.39	2
R1-28	A01	38.47543	76.74	2
R1-28	A01	38.52558	76.74	2
R1-28	A01	38.57534	76.78	2
R1-28	A01	38.62534	76.62	2
R1-28	A01	38.67555	76.85	2
R1-28	A01	38.72555	77.1	2
R1-28	A01	38.77557	76.91	2
R1-28	A01	38.82537	77.12	2
R1-28	A01	38.8754	76.87	2
R1-28	A01	38.92561	77	2
R1-28	A01	38.97555	77.28	2
R1-28	A01	39.02556	77.06	2
R1-28	A01	39.07552	77.35	2
R1-28	A01	39.12558	77.15	2
R1-28	A01	39.17556	77.5	2
R1-28	A01	39.22519	77.09	2
R1-28	A01	39.27559	77.51	2
R1-28	A01	39.32573	77.44	2
R1-28	A01	39.37577	77.23	2
R1-28	A01	39.42574	77.44	2
R1-28	A01	39.47565	77.73	2
R1-28	A01	39.52552	77.67	2
R1-28	A01	39.57573	77.36	2
R1-28	A01	39.6255	77.87	2
R1-28	A01	39.67575	78.02	2
R1-28	A01	39.72555	77.86	2
R1-28	A01	39.7757	77.89	2
R1-28	A01	39.82562	77.86	2
R1-28	A01	39.87559	77.93	2
R1-28	A01	39.9253	78.11	2
R1-28	A01	39.97553	77.87	2
R1-28	A01	40.02587	78.21	2
R1-28	A01	40.07594	78.27	2
R1-28	A01	40.12584	78.3	2
R1-28	A01	40.17574	78.33	2
R1-28	A01	40.22573	78.38	2
R1-28	A01	40.27536	78.46	2
R1-28	A01	40.32587	78.38	2
R1-28	A01	40.37571	78.71	2
R1-28	A01	40.42564	78.72	2
R1-28	A01	40.47585	78.54	2
R1-28	A01	40.52575	78.5	2
R1-28	A01	40.57574	78.43	2
R1-28	A01	40.62564	78.41	2
R1-28	A01	40.67595	78.81	2
R1-28	A01	40.72572	78.66	2
R1-28	A01	40.77572	79.06	2
R1-28	A01	40.82582	78.87	2
R1-28	A01	40.87602	78.88	2
R1-28	A01	40.9258	78.88	2
R1-28	A01	40.97589	78.88	2
R1-28	A01	41.02578	78.89	2
R1-28	A01	41.07594	78.97	2
R1-28	A01	41.12599	79.2	2
R1-28	A01	41.17598	78.73	2
R1-28	A01	41.22589	79.11	2
R1-28	A01	41.27594	79.07	2
R1-28	A01	41.3259	78.92	2
R1-28	A01	41.37599	79.38	2
R1-28	A01	41.42612	79.16	2
R1-28	A01	41.47596	79.14	2
R1-28	A01	41.52586	79.39	2
R1-28	A01	41.57606	79.61	2
R1-28	A01	41.62586	79.33	2
R1-28	A01	41.67589	79.04	2
R1-28	A01	41.72615	79.29	2
R1-28	A01	41.77603	79.52	2
R1-28	A01	41.82603	80.31	2
R1-28	A01	41.87629	79.71	2
R1-28	A01	41.92605	79.49	2
R1-28	A01	41.97565	79.43	2
R1-28	A01	42.02611	79.87	2
R1-28	A01	42.0762	79.22	2
R1-28	A01	42.126	79.84	2
R1-28	A01	42.17627	79.65	2
R1-28	A01	42.22622	79.8	2
R1-28	A01	42.27611	79.8	2
R1-28	A01	42.32615	79.84	2
R1-28	A01	42.37617	79.57	2
R1-28	A01	42.42612	79.77	2
R1-28	A01	42.47612	79.96	2
R1-28	A01	42.52624	80.02	2
R1-28	A01	42.57628	79.65	2
R1-28	A01	42.62613	79.8	2
R1-28	A01	42.67624	80.05	2
R1-28	A01	42.72609	80.06	2
R1-28	A01	42.77624	79.96	2
R1-28	A01	42.82624	80.06	2
R1-28	A01	42.87629	80.03	2
R1-28	A01	42.92629	80.22	2
R1-28	A01	42.97641	80.09	2
R1-28	A01	43.02644	80.44	2
R1-28	A01	43.07637	80.24	2
R1-28	A01	43.12638	80	2
R1-28	A01	43.17636	80.28	2
R1-28	A01	43.22646	80.25	2
R1-28	A01	43.27637	80.51	2
R1-28	A01	43.32646	80.53	2
R1-28	A01	43.37642	80.47	2
R1-28	A01	43.42649	80.48	2
R1-28	A01	43.47618	80.85	2
R1-28	A01	43.52647	80.43	2
R1-28	A01	43.57643	80.45	2
R1-28	A01	43.62654	80.5	2
R1-28	A01	43.67611	79.99	2
R1-28	A01	43.72636	80.83	2
R1-28	A01	43.77641	80.66	2
R1-28	A01	43.82645	80.48	2
R1-28	A01	43.87655	80.53	2
R1-28	A01	43.92652	80.63	2
R1-28	A01	43.97663	80.59	2
R1-28	A01	44.02641	80.85	2
R1-28	A01	44.07651	80.89	2
R1-28	A01	44.12654	81.27	2
R1-28	A01	44.17662	80.82	2
R1-28	A01	44.2265	81.01	2
R1-28	A01	44.27663	80.89	2
R1-28	A01	44.32651	81.13	2
R1-28	A01	44.37658	80.85	2
R1-28	A01	44.42647	80.98	2
R1-28	A01	44.47661	81.05	2
R1-28	A01	44.52654	80.99	2
R1-28	A01	44.5765	80.76	2
R1-28	A01	44.62641	81.27	2
R1-28	A01	44.67676	81.05	2
R1-28	A01	44.72665	81.02	2
R1-28	A01	44.77691	81.24	2
R1-28	A01	44.82682	81.24	2
R1-28	A01	44.87687	81.24	2
R1-28	A01	44.92664	81.08	2
R1-28	A01	44.97681	81.04	2
R1-28	A01	45.02649	81.39	2
R1-28	A01	45.07688	81.34	2
R1-28	A01	45.12662	81.02	2
R1-28	A01	45.17665	81.37	2
R1-28	A01	45.22664	81.49	2
R1-28	A01	45.27671	81.39	2
R1-28	A01	45.3267	81.37	2
R1-28	A01	45.37663	81.68	2
R1-28	A01	45.42677	81.27	2
R1-28	A01	45.47694	81.45	2
R1-28	A01	45.52677	81.88	2
R1-28	A01	45.57689	81.71	2
R1-28	A01	45.62689	81.61	2
R1-28	A01	45.67684	81.94	2
R1-28	A01	45.72674	81.77	2
R1-28	A01	45.77697	82.04	2
R1-28	A01	45.82693	81.69	2
R1-28	A01	45.87675	81.81	2
R1-28	A01	45.92693	82.1	2
R1-28	A01	45.97656	81.94	2
R1-28	A01	46.02688	81.87	2
R1-28	A01	46.07694	81.77	2
R1-28	A01	46.12695	81.96	2
R1-28	A01	46.17698	82.15	2
R1-28	A01	46.22697	82.47	2
R1-28	A01	46.27691	81.93	2
R1-28	A01	46.3268	82	2
R1-28	A01	46.37682	82.42	2
R1-28	A01	46.42702	82.32	2
R1-28	A01	46.47713	82.03	2
R1-28	A01	46.52695	82.19	2
R1-28	A01	46.57702	82.23	2
R1-28	A01	46.62722	82.04	2
R1-28	A01	46.67717	82.32	2
R1-28	A01	46.72691	82.18	2
R1-28	A01	46.77703	82.31	2
R1-28	A01	46.82682	82.35	2
R1-28	A01	46.87713	82.04	2
R1-28	A01	46.92694	82.15	2
R1-28	D01	0.03034	15.01	1
R1-28	D01	0.08024	15	1
R1-28	D01	0.13014	14.86	1
R1-28	D01	0.1799	14.86	1
R1-28	D01	0.23041	14.82	1
R1-28	D01	0.28028	14.79	1
R1-28	D01	0.3301	14.65	1
R1-28	D01	0.38017	14.77	1
R1-28	D01	0.43016	14.76	1
R1-28	D01	0.47998	14.8	1
R1-28	D01	0.53034	14.8	1
R1-28	D01	0.58133	14.76	1
R1-28	D01	0.63018	14.74	1
R1-28	D01	0.68021	14.8	1
R1-28	D01	0.73015	14.73	1
R1-28	D01	0.78013	14.77	1
R1-28	D01	0.8304	14.85	1
R1-28	D01	0.87997	15.04	1
R1-28	D01	0.93059	14.92	1
R1-28	D01	0.9803	14.82	1
R1-28	D01	1.03022	14.89	1
R1-28	D01	1.08023	14.86	1
R1-28	D01	1.13025	14.77	1
R1-28	D01	1.1804	14.88	1
R1-28	D01	1.23014	14.83	1
R1-28	D01	1.28026	15	1
R1-28	D01	1.32985	14.88	1
R1-28	D01	1.38033	14.82	1
R1-28	D01	1.4306	14.95	1
R1-28	D01	1.48054	14.98	1
R1-28	D01	1.5308	15.03	1
R1-28	D01	1.58015	14.94	1
R1-28	D01	1.63035	15.03	1
R1-28	D01	1.68052	14.91	1
R1-28	D01	1.73049	15	1
R1-28	D01	1.78048	14.94	1
R1-28	D01	1.8307	15.07	1
R1-28	D01	1.88047	14.86	1
R1-28	D01	1.93015	14.98	1
R1-28	D01	1.98079	14.97	1
R1-28	D01	2.03077	14.86	1
R1-28	D01	2.08061	15.1	1
R1-28	D01	2.13049	15.03	1
R1-28	D01	2.18052	14.98	1
R1-28	D01	2.23051	15.03	1
R1-28	D01	2.28053	15.03	1
R1-28	D01	2.33032	15.13	1
R1-28	D01	2.38076	15.03	1
R1-28	D01	2.43071	15.03	1
R1-28	D01	2.4806	14.95	1
R1-28	D01	2.53053	14.95	1
R1-28	D01	2.58043	15.14	1
R1-28	D01	2.63045	15.2	1
R1-28	D01	2.6809	15.11	1
R1-28	D01	2.73047	15.08	1
R1-28	D01	2.7803	15.11	1
R1-28	D01	2.83062	15.13	1
R1-28	D01	2.8805	15.07	1
R1-28	D01	2.93044	15.2	1
R1-28	D01	2.9808	15.14	1
R1-28	D01	3.03083	15.14	1
R1-28	D01	3.08087	15.29	1
R1-28	D01	3.13076	15.31	1
R1-28	D01	3.18062	15.14	1
R1-28	D01	3.23068	15.25	1
R1-28	D01	3.28089	15.31	1
R1-28	D01	3.33064	15.4	1
R1-28	D01	3.38077	15.4	1
R1-28	D01	3.43046	15.32	1
R1-28	D01	3.48108	15.29	1
R1-28	D01	3.5307	15.29	1
R1-28	D01	3.58078	15.25	1
R1-28	D01	3.63098	15.38	1
R1-28	D01	3.68104	15.28	1
R1-28	D01	3.731	15.29	1
R1-28	D01	3.78084	15.46	1
R1-28	D01	3.83128	15.52	1
R1-28	D01	3.88072	15.34	1
R1-28	D01	3.93081	15.41	1
R1-28	D01	3.98084	15.47	1
R1-28	D01	4.03058	15.29	1
R1-28	D01	4.08107	15.47	1
R1-28	D01	4.13086	15.47	1
R1-28	D01	4.18068	15.52	1
R1-28	D01	4.23094	15.41	1
R1-28	D01	4.28097	15.44	1
R1-28	D01	4.33116	15.59	1
R1-28	D01	4.38084	15.62	1
R1-28	D01	4.43082	15.46	1
R1-28	D01	4.48135	15.6	1
R1-28	D01	4.53088	15.56	1
R1-28	D01	4.58074	15.46	1
R1-28	D01	4.63085	15.52	1
R1-28	D01	4.68081	15.5	1
R1-28	D01	4.73091	15.63	1
R1-28	D01	4.78082	15.6	1
R1-28	D01	4.83128	15.63	1
R1-28	D01	4.88107	15.65	1
R1-28	D01	4.93112	15.66	1
R1-28	D01	4.98085	15.71	1
R1-28	D01	5.03097	15.72	1
R1-28	D01	5.08139	15.71	1
R1-28	D01	5.13115	15.68	1
R1-28	D01	5.18068	15.71	1
R1-28	D01	5.23169	15.81	1
R1-28	D01	5.28126	15.68	1
R1-28	D01	5.33122	15.75	1
R1-28	D01	5.38091	15.9	1
R1-28	D01	5.43127	15.84	1
R1-28	D01	5.48123	15.83	1
R1-28	D01	5.53109	16.01	1
R1-28	D01	5.5815	15.92	1
R1-28	D01	5.6316	15.96	1
R1-28	D01	5.68128	15.92	1
R1-28	D01	5.73148	16.07	1
R1-28	D01	5.78116	16.04	1
R1-28	D01	5.83132	15.93	1
R1-28	D01	5.88129	16.08	1
R1-28	D01	5.93135	16.17	1
R1-28	D01	5.98098	16.12	1
R1-28	D01	6.03153	16.14	1
R1-28	D01	6.08113	16.27	1
R1-28	D01	6.13242	16.14	1
R1-28	D01	6.18137	16.41	1
R1-28	D01	6.23144	16.44	1
R1-28	D01	6.28116	16.44	1
R1-28	D01	6.33146	16.29	1
R1-28	D01	6.3812	16.27	1
R1-28	D01	6.43238	16.36	1
R1-28	D01	6.48176	16.3	1
R1-28	D01	6.53134	16.39	1
R1-28	D01	6.58127	16.48	1
R1-28	D01	6.63129	16.73	1
R1-28	D01	6.68135	16.51	1
R1-28	D01	6.73145	16.6	1
R1-28	D01	6.78135	16.47	1
R1-28	D01	6.83103	16.62	1
R1-28	D01	6.8816	16.87	1
R1-28	D01	6.93138	16.82	1
R1-28	D01	6.98121	16.87	1
R1-28	D01	7.03142	16.97	1
R1-28	D01	7.08134	16.81	1
R1-28	D01	7.13145	16.93	1
R1-28	D01	7.18129	16.9	1
R1-28	D01	7.23136	17.14	1
R1-28	D01	7.28188	16.97	1
R1-28	D01	7.33158	17.12	1
R1-28	D01	7.38127	17.05	1
R1-28	D01	7.43186	17.15	1
R1-28	D01	7.48163	17.21	1
R1-28	D01	7.7382	17.36	2
R1-28	D01	7.78782	17.4	2
R1-28	D01	7.83817	17.45	2
R1-28	D01	7.88845	17.69	2
R1-28	D01	7.9381	17.43	2
R1-28	D01	7.98808	17.71	2
R1-28	D01	8.03827	17.66	2
R1-28	D01	8.08812	17.76	2
R1-28	D01	8.13801	17.77	2
R1-28	D01	8.18814	18	2
R1-28	D01	8.23853	17.88	2
R1-28	D01	8.28829	18.03	2
R1-28	D01	8.33801	17.97	2
R1-28	D01	8.38819	17.95	2
R1-28	D01	8.43896	18.03	2
R1-28	D01	8.4879	18.07	2
R1-28	D01	8.53791	18.15	2
R1-28	D01	8.58819	18.22	2
R1-28	D01	8.63793	18.19	2
R1-28	D01	8.68803	18.28	2
R1-28	D01	8.73805	18.46	2
R1-28	D01	8.78858	18.47	2
R1-28	D01	8.83807	18.53	2
R1-28	D01	8.8881	18.34	2
R1-28	D01	8.93808	18.61	2
R1-28	D01	8.98832	18.53	2
R1-28	D01	9.03835	18.81	2
R1-28	D01	9.08796	18.81	2
R1-28	D01	9.13803	18.8	2
R1-28	D01	9.18831	19.01	2
R1-28	D01	9.23819	19.11	2
R1-28	D01	9.28804	19.08	2
R1-28	D01	9.33799	19.33	2
R1-28	D01	9.38778	19.22	2
R1-28	D01	9.43812	19.38	2
R1-28	D01	9.48849	19.48	2
R1-28	D01	9.53813	19.36	2
R1-28	D01	9.58832	19.51	2
R1-28	D01	9.63863	19.6	2
R1-28	D01	9.68833	19.78	2
R1-28	D01	9.7384	19.85	2
R1-28	D01	9.78822	19.93	2
R1-28	D01	9.83809	19.94	2
R1-28	D01	9.88834	20.18	2
R1-28	D01	9.93823	20.26	2
R1-28	D01	9.98829	20.27	2
R1-28	D01	10.03809	20.43	2
R1-28	D01	10.08811	20.37	2
R1-28	D01	10.1383	20.61	2
R1-28	D01	10.18838	20.67	2
R1-28	D01	10.2385	20.73	2
R1-28	D01	10.28813	20.91	2
R1-28	D01	10.33845	21.01	2
R1-28	D01	10.38806	20.98	2
R1-28	D01	10.43838	20.97	2
R1-28	D01	10.48843	21.33	2
R1-28	D01	10.53851	21.34	2
R1-28	D01	10.58834	21.46	2
R1-28	D01	10.6385	21.52	2
R1-28	D01	10.68829	21.88	2
R1-28	D01	10.73884	21.89	2
R1-28	D01	10.78831	22.07	2
R1-28	D01	10.83836	22.08	2
R1-28	D01	10.88843	22.23	2
R1-28	D01	10.93863	22.2	2
R1-28	D01	10.98856	22.44	2
R1-28	D01	11.03847	22.47	2
R1-28	D01	11.08811	22.71	2
R1-28	D01	11.13857	22.75	2
R1-28	D01	11.1888	22.72	2
R1-28	D01	11.23871	23.02	2
R1-28	D01	11.28994	23.03	2
R1-28	D01	11.33858	23.38	2
R1-28	D01	11.38886	23.35	2
R1-28	D01	11.43851	23.66	2
R1-28	D01	11.48971	23.6	2
R1-28	D01	11.53851	23.79	2
R1-28	D01	11.58832	23.96	2
R1-28	D01	11.63857	23.72	2
R1-28	D01	11.68841	24.06	2
R1-28	D01	11.73903	24.24	2
R1-28	D01	11.78898	24.49	2
R1-28	D01	11.83884	24.49	2
R1-28	D01	11.88844	24.52	2
R1-28	D01	11.9386	24.64	2
R1-28	D01	11.99015	25.04	2
R1-28	D01	12.03836	24.68	2
R1-28	D01	12.08946	25.1	2
R1-28	D01	12.13892	25.14	2
R1-28	D01	12.18942	25.44	2
R1-28	D01	12.23864	25.26	2
R1-28	D01	12.2885	25.47	2
R1-28	D01	12.33862	25.46	2
R1-28	D01	12.38852	25.89	2
R1-28	D01	12.43865	25.59	2
R1-28	D01	12.48872	25.74	2
R1-28	D01	12.53885	25.77	2
R1-28	D01	12.58906	26.05	2
R1-28	D01	12.63877	26.1	2
R1-28	D01	12.68878	26.33	2
R1-28	D01	12.73884	26.35	2
R1-28	D01	12.78862	26.5	2
R1-28	D01	12.83901	26.53	2
R1-28	D01	12.88903	26.78	2
R1-28	D01	12.93879	26.66	2
R1-28	D01	12.98885	27	2
R1-28	D01	13.03878	27.11	2
R1-28	D01	13.08899	27.49	2
R1-28	D01	13.13877	27.34	2
R1-28	D01	13.18857	27.42	2
R1-28	D01	13.23919	27.64	2
R1-28	D01	13.2892	27.85	2
R1-28	D01	13.33876	27.97	2
R1-28	D01	13.38873	27.98	2
R1-28	D01	13.43855	28.24	2
R1-28	D01	13.48913	28.27	2
R1-28	D01	13.53881	28.49	2
R1-28	D01	13.59027	28.59	2
R1-28	D01	13.63879	28.95	2
R1-28	D01	13.68894	29.02	2
R1-28	D01	13.73898	29.01	2
R1-28	D01	13.78914	29.36	2
R1-28	D01	13.83932	29.17	2
R1-28	D01	13.88923	29.5	2
R1-28	D01	13.93931	29.56	2
R1-28	D01	13.98917	29.68	2
R1-28	D01	14.03932	29.87	2
R1-28	D01	14.08912	29.8	2
R1-28	D01	14.1395	29.91	2
R1-28	D01	14.18914	29.93	2
R1-28	D01	14.2393	30.14	2
R1-28	D01	14.2893	30.43	2
R1-28	D01	14.33894	30.29	2
R1-28	D01	14.38915	30.6	2
R1-28	D01	14.43931	30.69	2
R1-28	D01	14.48908	30.64	2
R1-28	D01	14.53879	30.79	2
R1-28	D01	14.58939	30.91	2
R1-28	D01	14.64029	30.98	2
R1-28	D01	14.68929	30.97	2
R1-28	D01	14.73896	31.3	2
R1-28	D01	14.78929	31.44	2
R1-28	D01	14.83909	31.49	2
R1-28	D01	14.8892	31.59	2
R1-28	D01	14.93939	31.73	2
R1-28	D01	14.98925	31.88	2
R1-28	D01	15.03959	31.96	2
R1-28	D01	15.08919	32.13	2
R1-28	D01	15.13928	32.01	2
R1-28	D01	15.18944	32.1	2
R1-28	D01	15.23928	32.17	2
R1-28	D01	15.28895	32.31	2
R1-28	D01	15.33942	32.56	2
R1-28	D01	15.38944	32.77	2
R1-28	D01	15.43981	32.59	2
R1-28	D01	15.48952	32.93	2
R1-28	D01	15.53921	32.96	2
R1-28	D01	15.58944	33.03	2
R1-28	D01	15.63941	33.23	2
R1-28	D01	15.68938	33.7	2
R1-28	D01	15.7397	33.76	2
R1-28	D01	15.78959	33.67	2
R1-28	D01	15.84005	33.78	2
R1-28	D01	15.88946	34.13	2
R1-28	D01	15.9394	33.99	2
R1-28	D01	15.98934	34.16	2
R1-28	D01	16.03952	34.37	2
R1-28	D01	16.08944	34.65	2
R1-28	D01	16.13979	34.79	2
R1-28	D01	16.18947	34.83	2
R1-28	D01	16.23992	35.22	2
R1-28	D01	16.2896	35.22	2
R1-28	D01	16.33957	35.4	2
R1-28	D01	16.38934	35.34	2
R1-28	D01	16.4395	35.58	2
R1-28	D01	16.48954	35.58	2
R1-28	D01	16.53972	35.75	2
R1-28	D01	16.58982	36.11	2
R1-28	D01	16.63933	36.23	2
R1-28	D01	16.68967	36.35	2
R1-28	D01	16.73942	36.27	2
R1-28	D01	16.78937	36.62	2
R1-28	D01	16.83939	36.73	2
R1-28	D01	16.8895	36.81	2
R1-28	D01	16.9398	37.09	2
R1-28	D01	16.98951	37.05	2
R1-28	D01	17.03955	37	2
R1-28	D01	17.08973	37.25	2
R1-28	D01	17.13984	37.52	2
R1-28	D01	17.18943	37.48	2
R1-28	D01	17.23973	37.83	2
R1-28	D01	17.28988	37.77	2
R1-28	D01	17.33962	37.77	2
R1-28	D01	17.38983	38.1	2
R1-28	D01	17.43996	38.21	2
R1-28	D01	17.48967	38.09	2
R1-28	D01	17.53971	38.41	2
R1-28	D01	17.5899	38.37	2
R1-28	D01	17.63965	38.74	2
R1-28	D01	17.68972	38.65	2
R1-28	D01	17.74014	38.89	2
R1-28	D01	17.78967	38.96	2
R1-28	D01	17.83951	38.98	2
R1-28	D01	17.88948	39.19	2
R1-28	D01	17.93962	39.22	2
R1-28	D01	17.99004	39.38	2
R1-28	D01	18.03974	39.48	2
R1-28	D01	18.08989	39.66	2
R1-28	D01	18.13994	39.83	2
R1-28	D01	18.18963	39.72	2
R1-28	D01	18.23981	39.77	2
R1-28	D01	18.28985	39.84	2
R1-28	D01	18.34004	39.97	2
R1-28	D01	18.39093	40.08	2
R1-28	D01	18.4398	39.97	2
R1-28	D01	18.48996	40.38	2
R1-28	D01	18.54036	40.41	2
R1-28	D01	18.5897	40.55	2
R1-28	D01	18.63979	40.82	2
R1-28	D01	18.69003	40.9	2
R1-28	D01	18.73981	40.9	2
R1-28	D01	18.79003	40.98	2
R1-28	D01	18.84002	41.09	2
R1-28	D01	18.89009	40.78	2
R1-28	D01	18.94015	41.31	2
R1-28	D01	18.99014	41.13	2
R1-28	D01	19.0399	41.22	2
R1-28	D01	19.0898	41.33	2
R1-28	D01	19.14027	41.56	2
R1-28	D01	19.19033	41.74	2
R1-28	D01	19.24025	41.77	2
R1-28	D01	19.2903	41.73	2
R1-28	D01	19.34	42.04	2
R1-28	D01	19.38969	42.02	2
R1-28	D01	19.44022	42.04	2
R1-28	D01	19.48993	42.43	2
R1-28	D01	19.54029	42.41	2
R1-28	D01	19.59	42.46	2
R1-28	D01	19.64063	42.6	2
R1-28	D01	19.69041	42.44	2
R1-28	D01	19.74064	42.84	2
R1-28	D01	19.79034	42.65	2
R1-28	D01	19.84052	42.69	2
R1-28	D01	19.89	43.21	2
R1-28	D01	19.94025	43.21	2
R1-28	D01	19.98991	43.47	2
R1-28	D01	20.04004	43.24	2
R1-28	D01	20.09042	43.61	2
R1-28	D01	20.14042	43.69	2
R1-28	D01	20.19065	43.42	2
R1-28	D01	20.24089	43.67	2
R1-28	D01	20.29054	43.72	2
R1-28	D01	20.34058	43.97	2
R1-28	D01	20.39128	44.19	2
R1-28	D01	20.44026	44	2
R1-28	D01	20.49055	44.21	2
R1-28	D01	20.54041	44.22	2
R1-28	D01	20.59026	44.6	2
R1-28	D01	20.64042	44.55	2
R1-28	D01	20.6906	44.55	2
R1-28	D01	20.74033	44.85	2
R1-28	D01	20.79042	45.03	2
R1-28	D01	20.84027	45.19	2
R1-28	D01	20.89069	45.22	2
R1-28	D01	20.94027	45.04	2
R1-28	D01	20.99093	45.31	2
R1-28	D01	21.04044	45.43	2
R1-28	D01	21.09039	45.72	2
R1-28	D01	21.14041	45.72	2
R1-28	D01	21.19032	45.77	2
R1-28	D01	21.24046	46.02	2
R1-28	D01	21.29066	45.87	2
R1-28	D01	21.34056	45.74	2
R1-28	D01	21.39045	45.96	2
R1-28	D01	21.44054	46.36	2
R1-28	D01	21.49041	46.44	2
R1-28	D01	21.54106	46.36	2
R1-28	D01	21.59037	46.26	2
R1-28	D01	21.64082	46.62	2
R1-28	D01	21.69035	46.44	2
R1-28	D01	21.7406	46.87	2
R1-28	D01	21.79013	46.78	2
R1-28	D01	21.84046	46.84	2
R1-28	D01	21.89059	47.23	2
R1-28	D01	21.94052	46.96	2
R1-28	D01	21.99038	46.93	2
R1-28	D01	22.04093	47.02	2
R1-28	D01	22.09099	47.17	2
R1-28	D01	22.14073	47.36	2
R1-28	D01	22.19097	47.14	2
R1-28	D01	22.24104	47.48	2
R1-28	D01	22.29193	47.34	2
R1-28	D01	22.34094	47.23	2
R1-28	D01	22.39072	47.58	2
R1-28	D01	22.44072	47.82	2
R1-28	D01	22.49128	47.73	2
R1-28	D01	22.54076	47.97	2
R1-28	D01	22.59185	47.88	2
R1-28	D01	22.64058	48.37	2
R1-28	D01	22.69081	48.16	2
R1-28	D01	22.74079	48.25	2
R1-28	D01	22.79088	48.15	2
R1-28	D01	22.8409	48.21	2
R1-28	D01	22.89067	48.44	2
R1-28	D01	22.94067	48.7	2
R1-28	D01	22.99106	48.65	2
R1-28	D01	23.04097	48.58	2
R1-28	D01	23.09116	48.79	2
R1-28	D01	23.14195	48.9	2
R1-28	D01	23.19071	48.98	2
R1-28	D01	23.24096	48.68	2
R1-28	D01	23.29052	48.87	2
R1-28	D01	23.34089	48.9	2
R1-28	D01	23.3908	49.19	2
R1-28	D01	23.44097	49.34	2
R1-28	D01	23.49079	49.02	2
R1-28	D01	23.541	49.2	2
R1-28	D01	23.59155	49.37	2
R1-28	D01	23.64111	49.35	2
R1-28	D01	23.69093	49.56	2
R1-28	D01	23.74093	49.5	2
R1-28	D01	23.79047	49.69	2
R1-28	D01	23.8412	49.74	2
R1-28	D01	23.89087	49.84	2
R1-28	D01	23.94077	49.6	2
R1-28	D01	23.99098	49.74	2
R1-28	D01	24.04116	49.89	2
R1-28	D01	24.09107	50.06	2
R1-28	D01	24.14096	49.89	2
R1-28	D01	24.19108	50.24	2
R1-28	D01	24.24096	50.35	2
R1-28	D01	24.29157	50.38	2
R1-28	D01	24.34098	50.29	2
R1-28	D01	24.39138	50.42	2
R1-28	D01	24.44113	50.35	2
R1-28	D01	24.49116	50.39	2
R1-28	D01	24.54123	50.72	2
R1-28	D01	24.5914	50.46	2
R1-28	D01	24.6412	50.46	2
R1-28	D01	24.69089	50.84	2
R1-28	D01	24.74113	50.91	2
R1-28	D01	24.79112	50.93	2
R1-28	D01	24.84129	50.96	2
R1-28	D01	24.89112	50.98	2
R1-28	D01	24.94101	51.07	2
R1-28	D01	24.99113	50.97	2
R1-28	D01	25.04119	50.98	2
R1-28	D01	25.09166	51.3	2
R1-28	D01	25.1415	51.49	2
R1-28	D01	25.19098	51.31	2
R1-28	D01	25.24133	51.61	2
R1-28	D01	25.29167	51.5	2
R1-28	D01	25.34167	51.74	2
R1-28	D01	25.39119	51.65	2
R1-28	D01	25.44156	51.8	2
R1-28	D01	25.49098	51.67	2
R1-28	D01	25.5413	51.76	2
R1-28	D01	25.59208	52.05	2
R1-28	D01	25.64128	52.22	2
R1-28	D01	25.69162	52.11	2
R1-28	D01	25.74138	52.38	2
R1-28	D01	25.79094	52.17	2
R1-28	D01	25.8413	52.22	2
R1-28	D01	25.8912	52.56	2
R1-28	D01	25.94158	52.41	2
R1-28	D01	25.99172	52.46	2
R1-28	D01	26.04116	52.87	2
R1-28	D01	26.0915	52.6	2
R1-28	D01	26.14119	52.84	2
R1-28	D01	26.19148	52.68	2
R1-28	D01	26.24121	52.78	2
R1-28	D01	26.29125	52.86	2
R1-28	D01	26.34166	53.07	2
R1-28	D01	26.39155	53.44	2
R1-28	D01	26.44121	53.27	2
R1-28	D01	26.49156	53.44	2
R1-28	D01	26.54138	53.15	2
R1-28	D01	26.59141	53.39	2
R1-28	D01	26.64159	53.76	2
R1-28	D01	26.69151	53.61	2
R1-28	D01	26.74139	53.75	2
R1-28	D01	26.7916	53.94	2
R1-28	D01	26.84176	53.82	2
R1-28	D01	26.89157	53.82	2
R1-28	D01	26.94166	53.97	2
R1-28	D01	26.99157	53.97	2
R1-28	D01	27.04164	54.24	2
R1-28	D01	27.09183	54.36	2
R1-28	D01	27.14167	54.7	2
R1-28	D01	27.19192	54.48	2
R1-28	D01	27.24146	54.51	2
R1-28	D01	27.29199	54.76	2
R1-28	D01	27.34172	54.86	2
R1-28	D01	27.3913	54.77	2
R1-28	D01	27.44172	54.83	2
R1-28	D01	27.4917	55.15	2
R1-28	D01	27.54152	54.86	2
R1-28	D01	27.59184	55.03	2
R1-28	D01	27.64178	55.13	2
R1-28	D01	27.69168	55.38	2
R1-28	D01	27.74157	55.26	2
R1-28	D01	27.79188	55.23	2
R1-28	D01	27.84157	55.44	2
R1-28	D01	27.89303	55.67	2
R1-28	D01	27.94182	55.55	2
R1-28	D01	27.99188	55.46	2
R1-28	D01	28.0417	55.71	2
R1-28	D01	28.0919	55.93	2
R1-28	D01	28.14192	55.78	2
R1-28	D01	28.19186	56.25	2
R1-28	D01	28.24175	56.39	2
R1-28	D01	28.29182	56.17	2
R1-28	D01	28.34161	56.56	2
R1-28	D01	28.39202	56.56	2
R1-28	D01	28.44173	56.69	2
R1-28	D01	28.492	56.54	2
R1-28	D01	28.54263	56.6	2
R1-28	D01	28.59158	56.63	2
R1-28	D01	28.64208	56.97	2
R1-28	D01	28.69179	56.99	2
R1-28	D01	28.74165	57.11	2
R1-28	D01	28.792	57.27	2
R1-28	D01	28.84226	57.31	2
R1-28	D01	28.8917	57.31	2
R1-28	D01	28.942	57.23	2
R1-28	D01	28.99197	57.21	2
R1-28	D01	29.04194	57.57	2
R1-28	D01	29.09168	57.81	2
R1-28	D01	29.14186	57.94	2
R1-28	D01	29.1921	57.92	2
R1-28	D01	29.2421	57.91	2
R1-28	D01	29.29194	57.98	2
R1-28	D01	29.34242	58.19	2
R1-28	D01	29.39197	58.4	2
R1-28	D01	29.44213	58.59	2
R1-28	D01	29.49213	58.56	2
R1-28	D01	29.54213	58.71	2
R1-28	D01	29.59207	58.77	2
R1-28	D01	29.64191	58.95	2
R1-28	D01	29.69215	58.85	2
R1-28	D01	29.74221	59.1	2
R1-28	D01	29.79209	59.16	2
R1-28	D01	29.84203	59.28	2
R1-28	D01	29.89204	59.48	2
R1-28	D01	29.94211	59.4	2
R1-28	D01	29.99206	59.4	2
R1-28	D01	30.04223	59.66	2
R1-28	D01	30.0922	59.63	2
R1-28	D01	30.14242	59.78	2
R1-28	D01	30.19254	60.18	2
R1-28	D01	30.24227	59.84	2
R1-28	D01	30.29234	60.08	2
R1-28	D01	30.34244	60.21	2
R1-28	D01	30.3926	60.49	2
R1-28	D01	30.4423	60.38	2
R1-28	D01	30.49241	60.64	2
R1-28	D01	30.54219	60.81	2
R1-28	D01	30.59225	61.03	2
R1-28	D01	30.64211	60.79	2
R1-28	D01	30.69231	60.81	2
R1-28	D01	30.74215	61.13	2
R1-28	D01	30.79232	61.24	2
R1-28	D01	30.84208	61.4	2
R1-28	D01	30.89262	61.22	2
R1-28	D01	30.94241	61.53	2
R1-28	D01	30.99236	61.36	2
R1-28	D01	31.04291	61.53	2
R1-28	D01	31.09217	61.79	2
R1-28	D01	31.14235	61.92	2
R1-28	D01	31.19243	62	2
R1-28	D01	31.24282	62.17	2
R1-28	D01	31.29227	62.17	2
R1-28	D01	31.34232	62.41	2
R1-28	D01	31.39264	62.41	2
R1-28	D01	31.44277	62.58	2
R1-28	D01	31.49241	62.58	2
R1-28	D01	31.54259	62.69	2
R1-28	D01	31.59227	62.69	2
R1-28	D01	31.64299	62.83	2
R1-28	D01	31.69231	62.77	2
R1-28	D01	31.74263	63.12	2
R1-28	D01	31.79254	63.5	2
R1-28	D01	31.84253	63.44	2
R1-28	D01	31.89204	63.3	2
R1-28	D01	31.94246	63.66	2
R1-28	D01	31.99243	63.85	2
R1-28	D01	32.04242	64.15	2
R1-28	D01	32.09266	64.09	2
R1-28	D01	32.14256	64.39	2
R1-28	D01	32.19287	64.17	2
R1-28	D01	32.2426	64.48	2
R1-28	D01	32.29282	64.55	2
R1-28	D01	32.3428	64.69	2
R1-28	D01	32.39225	64.88	2
R1-28	D01	32.44259	64.76	2
R1-28	D01	32.49249	64.95	2
R1-28	D01	32.54313	65.01	2
R1-28	D01	32.5926	65.04	2
R1-28	D01	32.64285	65.21	2
R1-28	D01	32.69233	65.23	2
R1-28	D01	32.74274	65.74	2
R1-28	D01	32.79308	65.55	2
R1-28	D01	32.84274	65.7	2
R1-28	D01	32.8925	65.77	2
R1-28	D01	32.94297	66.2	2
R1-28	D01	32.99242	66.05	2
R1-28	D01	33.04262	66.22	2
R1-28	D01	33.09304	66.42	2
R1-28	D01	33.1427	66.56	2
R1-28	D01	33.19318	66.68	2
R1-28	D01	33.24267	66.62	2
R1-28	D01	33.29263	66.9	2
R1-28	D01	33.34254	66.93	2
R1-28	D01	33.39361	67.06	2
R1-28	D01	33.44283	67.02	2
R1-28	D01	33.49292	67.33	2
R1-28	D01	33.54281	67.61	2
R1-28	D01	33.59286	67.57	2
R1-28	D01	33.64289	67.63	2
R1-28	D01	33.69316	67.84	2
R1-28	D01	33.74264	67.81	2
R1-28	D01	33.79281	67.91	2
R1-28	D01	33.84296	67.87	2
R1-28	D01	33.89288	68.16	2
R1-28	D01	33.94293	68.13	2
R1-28	D01	33.99301	68.31	2
R1-28	D01	34.04374	68.44	2
R1-28	D01	34.09304	68.55	2
R1-28	D01	34.14287	68.47	2
R1-28	D01	34.19326	68.65	2
R1-28	D01	34.24322	68.99	2
R1-28	D01	34.29286	68.86	2
R1-28	D01	34.34314	69.28	2
R1-28	D01	34.39304	69.08	2
R1-28	D01	34.44339	69.38	2
R1-28	D01	34.49299	69.22	2
R1-28	D01	34.54295	69.71	2
R1-28	D01	34.59315	69.37	2
R1-28	D01	34.64308	69.99	2
R1-28	D01	34.69339	69.74	2
R1-28	D01	34.74327	69.74	2
R1-28	D01	34.79284	69.93	2
R1-28	D01	34.84327	69.92	2
R1-28	D01	34.89327	70.27	2
R1-28	D01	34.94275	70.39	2
R1-28	D01	34.9937	70.29	2
R1-28	D01	35.04321	70.39	2
R1-28	D01	35.09334	70.75	2
R1-28	D01	35.14322	70.75	2
R1-28	D01	35.19335	70.9	2
R1-28	D01	35.24314	70.81	2
R1-28	D01	35.29323	71.16	2
R1-28	D01	35.3434	71.13	2
R1-28	D01	35.39335	71.06	2
R1-28	D01	35.44312	71.06	2
R1-28	D01	35.4935	71.33	2
R1-28	D01	35.54305	71.68	2
R1-28	D01	35.59327	71.52	2
R1-28	D01	35.64328	71.71	2
R1-28	D01	35.69337	71.94	2
R1-28	D01	35.74318	72	2
R1-28	D01	35.79348	71.91	2
R1-28	D01	35.8433	72.28	2
R1-28	D01	35.89309	72.14	2
R1-28	D01	35.94339	72.26	2
R1-28	D01	35.99339	72.47	2
R1-28	D01	36.04311	72.55	2
R1-28	D01	36.0936	72.56	2
R1-28	D01	36.14331	72.71	2
R1-28	D01	36.19357	72.55	2
R1-28	D01	36.24365	72.83	2
R1-28	D01	36.29321	73.07	2
R1-28	D01	36.34369	72.84	2
R1-28	D01	36.39338	73.29	2
R1-28	D01	36.44328	73.04	2
R1-28	D01	36.49334	73.48	2
R1-28	D01	36.54338	73.54	2
R1-28	D01	36.59467	73.41	2
R1-28	D01	36.64352	73.42	2
R1-28	D01	36.69349	73.51	2
R1-28	D01	36.74359	73.84	2
R1-28	D01	36.79314	73.82	2
R1-28	D01	36.84346	73.87	2
R1-28	D01	36.89349	74.03	2
R1-28	D01	36.9434	74.18	2
R1-28	D01	36.99322	74.08	2
R1-28	D01	37.04328	74.11	2
R1-28	D01	37.09367	74.37	2
R1-28	D01	37.14351	74.36	2
R1-28	D01	37.19341	74.31	2
R1-28	D01	37.24343	74.49	2
R1-28	D01	37.29362	74.42	2
R1-28	D01	37.34365	74.8	2
R1-28	D01	37.39362	74.61	2
R1-28	D01	37.44374	75	2
R1-28	D01	37.49364	75.37	2
R1-28	D01	37.54339	75.06	2
R1-28	D01	37.59354	75.25	2
R1-28	D01	37.64387	75.53	2
R1-28	D01	37.69386	75.37	2
R1-28	D01	37.74409	75.26	2
R1-28	D01	37.79385	75.46	2
R1-28	D01	37.84501	75.47	2
R1-28	D01	37.89362	75.79	2
R1-28	D01	37.94402	75.83	2
R1-28	D01	37.99367	75.9	2
R1-28	D01	38.04385	75.8	2
R1-28	D01	38.09365	76.01	2
R1-28	D01	38.14374	75.79	2
R1-28	D01	38.1937	76.35	2
R1-28	D01	38.24382	76.13	2
R1-28	D01	38.2939	76.31	2
R1-28	D01	38.34344	76.44	2
R1-28	D01	38.39395	76.44	2
R1-28	D01	38.44372	76.16	2
R1-28	D01	38.49385	76.33	2
R1-28	D01	38.54391	76.51	2
R1-28	D01	38.59389	76.57	2
R1-28	D01	38.64375	76.63	2
R1-28	D01	38.69393	76.74	2
R1-28	D01	38.74409	76.85	2
R1-28	D01	38.7942	77.02	2
R1-28	D01	38.8442	77.15	2
R1-28	D01	38.89392	76.94	2
R1-28	D01	38.94394	77.09	2
R1-28	D01	38.99365	77.17	2
R1-28	D01	39.0439	77.18	2
R1-28	D01	39.09416	77.4	2
R1-28	D01	39.14417	77.15	2
R1-28	D01	39.19389	77.69	2
R1-28	D01	39.24396	77.67	2
R1-28	D01	39.29388	77.64	2
R1-28	D01	39.34459	77.84	2
R1-28	D01	39.39425	77.63	2
R1-28	D01	39.44402	77.58	2
R1-28	D01	39.49385	77.78	2
R1-28	D01	39.54369	77.92	2
R1-28	D01	39.59405	77.81	2
R1-28	D01	39.64371	77.88	2
R1-28	D01	39.69413	77.76	2
R1-28	D01	39.7439	77.84	2
R1-28	D01	39.79414	78.34	2
R1-28	D01	39.84403	78.22	2
R1-28	D01	39.89383	78.42	2
R1-28	D01	39.94345	78.18	2
R1-28	D01	39.99411	78.34	2
R1-28	D01	40.04398	78.33	2
R1-28	D01	40.09417	78.52	2
R1-28	D01	40.14532	78.47	2
R1-28	D01	40.19426	78.46	2
R1-28	D01	40.24397	78.77	2
R1-28	D01	40.29376	78.65	2
R1-28	D01	40.34447	78.71	2
R1-28	D01	40.39405	79.02	2
R1-28	D01	40.44413	78.42	2
R1-28	D01	40.49428	78.89	2
R1-28	D01	40.54506	78.62	2
R1-28	D01	40.59403	79.07	2
R1-28	D01	40.64368	79.34	2
R1-28	D01	40.69428	78.83	2
R1-28	D01	40.74412	79.16	2
R1-28	D01	40.79397	79.59	2
R1-28	D01	40.84403	79.37	2
R1-28	D01	40.89453	79.37	2
R1-28	D01	40.94405	79.29	2
R1-28	D01	40.99411	79.35	2
R1-28	D01	41.04433	79.43	2
R1-28	D01	41.09441	79.56	2
R1-28	D01	41.14437	79.53	2
R1-28	D01	41.19426	79.48	2
R1-28	D01	41.24434	79.43	2
R1-28	D01	41.29452	79.78	2
R1-28	D01	41.34431	80.03	2
R1-28	D01	41.39442	79.51	2
R1-28	D01	41.44471	79.84	2
R1-28	D01	41.49442	79.74	2
R1-28	D01	41.54424	79.75	2
R1-28	D01	41.59443	80.11	2
R1-28	D01	41.64428	80.18	2
R1-28	D01	41.69462	80.09	2
R1-28	D01	41.74495	79.93	2
R1-28	D01	41.79428	80.26	2
R1-28	D01	41.84446	80.11	2
R1-28	D01	41.89458	80.08	2
R1-28	D01	41.94465	80.38	2
R1-28	D01	41.99389	80.06	2
R1-28	D01	42.04459	80.21	2
R1-28	D01	42.09467	80.24	2
R1-28	D01	42.14463	80.35	2
R1-28	D01	42.19459	80.41	2
R1-28	D01	42.24487	80.54	2
R1-28	D01	42.29423	80.41	2
R1-28	D01	42.34439	80.36	2
R1-28	D01	42.39465	81	2
R1-28	D01	42.4445	80.76	2
R1-28	D01	42.49469	80.78	2
R1-28	D01	42.54433	80.9	2
R1-28	D01	42.59473	80.57	2
R1-28	D01	42.64451	80.99	2
R1-28	D01	42.69461	80.84	2
R1-28	D01	42.7443	80.82	2
R1-28	D01	42.79468	81.02	2
R1-28	D01	42.84467	80.66	2
R1-28	D01	42.89458	81.03	2
R1-28	D01	42.94494	80.81	2
R1-28	D01	42.99493	81.24	2
R1-28	D01	43.04489	80.99	2
R1-28	D01	43.09472	81.13	2
R1-28	D01	43.14476	81.09	2
R1-28	D01	43.19472	81.02	2
R1-28	D01	43.24472	81.27	2
R1-28	D01	43.29477	81.02	2
R1-28	D01	43.34491	81.24	2
R1-28	D01	43.39466	81.19	2
R1-28	D01	43.44469	81.62	2
R1-28	D01	43.4946	81.54	2
R1-28	D01	43.54503	81.37	2
R1-28	D01	43.59516	81.55	2
R1-28	D01	43.64486	81.58	2
R1-28	D01	43.69442	81.33	2
R1-28	D01	43.74476	81.49	2
R1-28	D01	43.79472	81.67	2
R1-28	D01	43.845	81.65	2
R1-28	D01	43.89481	81.83	2
R1-28	D01	43.94503	81.94	2
R1-28	D01	43.99479	81.82	2
R1-28	D01	44.04502	81.64	2
R1-28	D01	44.0952	81.71	2
R1-28	D01	44.14518	81.86	2
R1-28	D01	44.19495	81.74	2
R1-28	D01	44.24477	82.1	2
R1-28	D01	44.29517	82.1	2
R1-28	D01	44.34482	82	2
R1-28	D01	44.39496	81.94	2
R1-28	D01	44.44453	81.86	2
R1-28	D01	44.49495	82.09	2
R1-28	D01	44.54499	81.98	2
R1-28	D01	44.59488	82.06	2
R1-28	D01	44.64502	82.09	2
R1-28	D01	44.69507	82.4	2
R1-28	D01	44.74533	82.32	2
R1-28	D01	44.79515	82.1	2
R1-28	D01	44.84527	82.22	2
R1-28	D01	44.89531	81.95	2
R1-28	D01	44.94489	82.74	2
R1-28	D01	44.99493	82.31	2
R1-28	D01	45.04472	82.66	2
R1-28	D01	45.0955	82.5	2
R1-28	D01	45.14497	82.49	2
R1-28	D01	45.19512	82.56	2
R1-28	D01	45.24494	82.8	2
R1-28	D01	45.29502	82.66	2
R1-28	D01	45.3452	82.64	2
R1-28	D01	45.395	82.95	2
R1-28	D01	45.44625	82.92	2
R1-28	D01	45.49532	82.72	2
R1-28	D01	45.54512	82.64	2
R1-28	D01	45.59559	83.01	2
R1-28	D01	45.64526	82.74	2
R1-28	D01	45.69531	83.01	2
R1-28	D01	45.74524	82.95	2
R1-28	D01	45.79555	82.68	2
R1-28	D01	45.84548	82.65	2
R1-28	D01	45.89491	83.2	2
R1-28	D01	45.94618	83.24	2
R1-28	D01	45.99497	82.99	2
R1-28	D01	46.04516	82.96	2
R1-28	D01	46.09527	83.39	2
R1-28	D01	46.14696	83.44	2
R1-28	D01	46.19519	83.13	2
R1-28	D01	46.24546	83.29	2
R1-28	D01	46.29519	83.2	2
R1-28	D01	46.34541	83.24	2
R1-28	D01	46.39536	83.11	2
R1-28	D01	46.44518	83.44	2
R1-28	D01	46.49543	83.26	2
R1-28	D01	46.54525	83.68	2
R1-28	D01	46.59545	83.66	2
R1-28	D01	46.6456	83.36	2
R1-28	D01	46.69524	83.65	2
R1-28	D01	46.74514	83.72	2
R1-28	D01	46.79545	83.76	2
R1-28	D01	46.84545	83.99	2
R1-28	D01	46.89538	83.5	2
R1-28	D01	46.94536	83.79	2
