# Supplementary material for: Natural genetic variation impacts expression levels of coding, non-coding, and antisense transcripts in fission yeast
Source: Mol Syst Biol. 2014 Nov 28;10(11):764. doi: 10.15252/msb.20145123 (PMC4299605; doi:10.15252/msb.20145123)
Supplement: Supplementary file 2 — Supplementary Dataset S1 [file msb0010-0764-sd2.zip › Dataset S1/datasetS1/R1-29_std_raw.txt]

Strain	well	time	measure	interval
R1-29	A04	0.01365	12.86	1
R1-29	A04	0.06383	12.95	1
R1-29	A04	0.11351	13.28	1
R1-29	A04	0.1635	12.92	1
R1-29	A04	0.21374	13.13	1
R1-29	A04	0.26368	13.08	1
R1-29	A04	0.31366	13.12	1
R1-29	A04	0.36364	13.18	1
R1-29	A04	0.4136	13.25	1
R1-29	A04	0.46358	13.29	1
R1-29	A04	0.5135	13.41	1
R1-29	A04	0.56362	13.18	1
R1-29	A04	0.6137	13.22	1
R1-29	A04	0.66362	13.51	1
R1-29	A04	0.71366	13.36	1
R1-29	A04	0.7637	13.25	1
R1-29	A04	0.81376	13.31	1
R1-29	A04	0.86362	13.71	1
R1-29	A04	0.91385	13.52	1
R1-29	A04	0.96369	13.45	1
R1-29	A04	1.01359	13.28	1
R1-29	A04	1.06378	13.38	1
R1-29	A04	1.11366	13.35	1
R1-29	A04	1.16386	13.33	1
R1-29	A04	1.21367	13.38	1
R1-29	A04	1.26384	13.59	1
R1-29	A04	1.31339	13.53	1
R1-29	A04	1.36389	13.52	1
R1-29	A04	1.41396	13.36	1
R1-29	A04	1.46373	13.66	1
R1-29	A04	1.51393	13.82	1
R1-29	A04	1.56369	13.41	1
R1-29	A04	1.6138	13.58	1
R1-29	A04	1.66395	13.68	1
R1-29	A04	1.71379	13.46	1
R1-29	A04	1.76376	13.42	1
R1-29	A04	1.81373	13.82	1
R1-29	A04	1.86381	13.31	1
R1-29	A04	1.91373	13.65	1
R1-29	A04	1.96399	13.89	1
R1-29	A04	2.01394	13.61	1
R1-29	A04	2.06398	13.42	1
R1-29	A04	2.11396	13.52	1
R1-29	A04	2.16404	13.48	1
R1-29	A04	2.21396	13.72	1
R1-29	A04	2.26392	13.53	1
R1-29	A04	2.31395	13.53	1
R1-29	A04	2.36417	13.72	1
R1-29	A04	2.41398	13.55	1
R1-29	A04	2.46396	13.61	1
R1-29	A04	2.51393	13.62	1
R1-29	A04	2.56382	13.76	1
R1-29	A04	2.61384	13.78	1
R1-29	A04	2.66399	13.62	1
R1-29	A04	2.71402	13.63	1
R1-29	A04	2.76387	13.93	1
R1-29	A04	2.81391	13.65	1
R1-29	A04	2.86396	13.71	1
R1-29	A04	2.91405	13.65	1
R1-29	A04	2.96435	13.95	1
R1-29	A04	3.01438	13.69	1
R1-29	A04	3.06424	13.76	1
R1-29	A04	3.11415	13.88	1
R1-29	A04	3.164	13.76	1
R1-29	A04	3.21423	13.95	1
R1-29	A04	3.26403	13.83	1
R1-29	A04	3.3141	14.02	1
R1-29	A04	3.36422	13.85	1
R1-29	A04	3.41399	14.25	1
R1-29	A04	3.46417	14.02	1
R1-29	A04	3.51415	13.89	1
R1-29	A04	3.56414	13.98	1
R1-29	A04	3.61425	13.8	1
R1-29	A04	3.66429	13.99	1
R1-29	A04	3.71453	14.12	1
R1-29	A04	3.7641	13.78	1
R1-29	A04	3.81445	14.15	1
R1-29	A04	3.86424	14.02	1
R1-29	A04	3.91419	13.93	1
R1-29	A04	3.96426	14.06	1
R1-29	A04	4.01422	13.85	1
R1-29	A04	4.06439	13.96	1
R1-29	A04	4.1142	13.95	1
R1-29	A04	4.16426	14.03	1
R1-29	A04	4.21446	14.15	1
R1-29	A04	4.26441	14.02	1
R1-29	A04	4.3146	14.02	1
R1-29	A04	4.36438	14.02	1
R1-29	A04	4.41424	14.13	1
R1-29	A04	4.46447	13.99	1
R1-29	A04	4.51448	14.03	1
R1-29	A04	4.56431	13.99	1
R1-29	A04	4.61437	14.18	1
R1-29	A04	4.66441	14.06	1
R1-29	A04	4.71445	14.26	1
R1-29	A04	4.7644	14.1	1
R1-29	A04	4.81483	14.13	1
R1-29	A04	4.8644	14.45	1
R1-29	A04	4.91439	14.43	1
R1-29	A04	4.96423	14.29	1
R1-29	A04	5.01437	14.43	1
R1-29	A04	5.0648	14.3	1
R1-29	A04	5.11456	14.23	1
R1-29	A04	5.16413	14.1	1
R1-29	A04	5.21472	14.59	1
R1-29	A04	5.26473	14.59	1
R1-29	A04	5.31456	14.52	1
R1-29	A04	5.36441	14.56	1
R1-29	A04	5.4146	14.45	1
R1-29	A04	5.46453	14.4	1
R1-29	A04	5.51471	14.5	1
R1-29	A04	5.56482	14.6	1
R1-29	A04	5.61464	14.67	1
R1-29	A04	5.66488	14.55	1
R1-29	A04	5.71462	14.85	1
R1-29	A04	5.76459	14.6	1
R1-29	A04	5.81475	14.65	1
R1-29	A04	5.86469	14.62	1
R1-29	A04	5.91461	14.57	1
R1-29	A04	5.96458	14.72	1
R1-29	A04	6.01491	14.85	1
R1-29	A04	6.06473	14.82	1
R1-29	A04	6.11473	14.82	1
R1-29	A04	6.16473	15.03	1
R1-29	A04	6.21473	14.85	1
R1-29	A04	6.26467	14.97	1
R1-29	A04	6.31503	14.95	1
R1-29	A04	6.36471	14.95	1
R1-29	A04	6.41464	15.02	1
R1-29	A04	6.46511	15.1	1
R1-29	A04	6.51465	15.07	1
R1-29	A04	6.56461	15.2	1
R1-29	A04	6.61487	15.1	1
R1-29	A04	6.66471	15.2	1
R1-29	A04	6.7148	15.4	1
R1-29	A04	6.76486	15.23	1
R1-29	A04	6.81468	15.2	1
R1-29	A04	6.86478	15.42	1
R1-29	A04	6.91483	15.39	1
R1-29	A04	6.96457	15.3	1
R1-29	A04	7.01493	15.4	1
R1-29	A04	7.06486	15.67	1
R1-29	A04	7.11467	15.52	1
R1-29	A04	7.16473	15.56	1
R1-29	A04	7.21501	15.59	1
R1-29	A04	7.26506	15.73	1
R1-29	A04	7.31504	15.56	1
R1-29	A04	7.36489	15.77	1
R1-29	A04	7.41493	15.64	1
R1-29	A04	7.46495	15.64	1
R1-29	A04	7.72148	15.89	2
R1-29	A04	7.77128	15.79	2
R1-29	A04	7.8213	15.94	2
R1-29	A04	7.87153	16.07	2
R1-29	A04	7.92141	15.96	2
R1-29	A04	7.97143	16.24	2
R1-29	A04	8.02154	16.26	2
R1-29	A04	8.07132	16.29	2
R1-29	A04	8.12159	16.36	2
R1-29	A04	8.17139	16.41	2
R1-29	A04	8.22165	16.57	2
R1-29	A04	8.2714	16.63	2
R1-29	A04	8.32138	16.54	2
R1-29	A04	8.37136	16.8	2
R1-29	A04	8.42152	16.83	2
R1-29	A04	8.4715	16.98	2
R1-29	A04	8.52137	16.76	2
R1-29	A04	8.57138	16.89	2
R1-29	A04	8.62144	17.14	2
R1-29	A04	8.67151	16.83	2
R1-29	A04	8.72158	17.3	2
R1-29	A04	8.77148	17.23	2
R1-29	A04	8.82175	17.18	2
R1-29	A04	8.87161	17.31	2
R1-29	A04	8.9217	17.63	2
R1-29	A04	8.97158	17.75	2
R1-29	A04	9.02168	17.4	2
R1-29	A04	9.07126	17.5	2
R1-29	A04	9.12162	17.73	2
R1-29	A04	9.17187	18.08	2
R1-29	A04	9.22161	17.81	2
R1-29	A04	9.27154	18	2
R1-29	A04	9.32155	17.94	2
R1-29	A04	9.37136	18.07	2
R1-29	A04	9.42156	18.11	2
R1-29	A04	9.47184	18.15	2
R1-29	A04	9.52156	18.13	2
R1-29	A04	9.57168	18.35	2
R1-29	A04	9.62183	18.24	2
R1-29	A04	9.6718	18.6	2
R1-29	A04	9.72156	18.55	2
R1-29	A04	9.77163	18.64	2
R1-29	A04	9.82166	18.68	2
R1-29	A04	9.87173	19.07	2
R1-29	A04	9.92174	18.85	2
R1-29	A04	9.97161	19.21	2
R1-29	A04	10.02167	19.25	2
R1-29	A04	10.07167	19.52	2
R1-29	A04	10.12175	19.47	2
R1-29	A04	10.17188	19.72	2
R1-29	A04	10.22172	19.82	2
R1-29	A04	10.27177	20.01	2
R1-29	A04	10.32181	19.92	2
R1-29	A04	10.37164	20.18	2
R1-29	A04	10.4218	20.44	2
R1-29	A04	10.47191	20.69	2
R1-29	A04	10.52206	20.66	2
R1-29	A04	10.57182	20.82	2
R1-29	A04	10.62197	20.86	2
R1-29	A04	10.67178	21.03	2
R1-29	A04	10.7222	21.18	2
R1-29	A04	10.77189	21.39	2
R1-29	A04	10.82182	21.53	2
R1-29	A04	10.8718	21.69	2
R1-29	A04	10.92186	21.85	2
R1-29	A04	10.97199	21.92	2
R1-29	A04	11.02189	21.85	2
R1-29	A04	11.07178	21.92	2
R1-29	A04	11.12189	22.1	2
R1-29	A04	11.17208	22.23	2
R1-29	A04	11.22209	22.35	2
R1-29	A04	11.27221	22.48	2
R1-29	A04	11.32195	22.53	2
R1-29	A04	11.37208	22.72	2
R1-29	A04	11.42201	22.95	2
R1-29	A04	11.47205	23.1	2
R1-29	A04	11.52213	23.13	2
R1-29	A04	11.57204	23.23	2
R1-29	A04	11.62197	23.4	2
R1-29	A04	11.67191	23.42	2
R1-29	A04	11.72217	23.62	2
R1-29	A04	11.7722	23.8	2
R1-29	A04	11.82223	23.77	2
R1-29	A04	11.87192	24.06	2
R1-29	A04	11.92214	24.07	2
R1-29	A04	11.97241	24.12	2
R1-29	A04	12.02213	24.39	2
R1-29	A04	12.0725	24.4	2
R1-29	A04	12.12219	24.59	2
R1-29	A04	12.17186	24.76	2
R1-29	A04	12.22215	24.91	2
R1-29	A04	12.27206	24.86	2
R1-29	A04	12.32217	24.71	2
R1-29	A04	12.37216	25.06	2
R1-29	A04	12.42218	24.97	2
R1-29	A04	12.47214	25.03	2
R1-29	A04	12.52226	25.21	2
R1-29	A04	12.57224	25.33	2
R1-29	A04	12.62218	25.28	2
R1-29	A04	12.67225	25.5	2
R1-29	A04	12.7224	25.54	2
R1-29	A04	12.77216	25.5	2
R1-29	A04	12.82211	25.54	2
R1-29	A04	12.87235	25.58	2
R1-29	A04	12.9224	25.57	2
R1-29	A04	12.97224	25.54	2
R1-29	A04	13.02235	25.58	2
R1-29	A04	13.07239	25.67	2
R1-29	A04	13.12229	25.63	2
R1-29	A04	13.17222	25.71	2
R1-29	A04	13.22246	25.98	2
R1-29	A04	13.27258	25.76	2
R1-29	A04	13.32211	25.83	2
R1-29	A04	13.37228	25.83	2
R1-29	A04	13.42221	25.95	2
R1-29	A04	13.47246	26.04	2
R1-29	A04	13.52246	25.9	2
R1-29	A04	13.57248	25.85	2
R1-29	A04	13.62232	26.11	2
R1-29	A04	13.67253	26.07	2
R1-29	A04	13.72252	26.05	2
R1-29	A04	13.77266	26.17	2
R1-29	A04	13.82255	26.24	2
R1-29	A04	13.87274	26.07	2
R1-29	A04	13.92261	26.05	2
R1-29	A04	13.97273	26.21	2
R1-29	A04	14.02249	26.25	2
R1-29	A04	14.07262	26.08	2
R1-29	A04	14.12286	26.28	2
R1-29	A04	14.17258	26.31	2
R1-29	A04	14.2225	26.28	2
R1-29	A04	14.27261	26.2	2
R1-29	A04	14.32251	26.47	2
R1-29	A04	14.37271	26.33	2
R1-29	A04	14.42276	26.27	2
R1-29	A04	14.47266	26.17	2
R1-29	A04	14.52237	26.31	2
R1-29	A04	14.57281	26.3	2
R1-29	A04	14.62275	26.24	2
R1-29	A04	14.67272	26.35	2
R1-29	A04	14.72271	26.37	2
R1-29	A04	14.77268	26.23	2
R1-29	A04	14.82276	26.27	2
R1-29	A04	14.87284	26.44	2
R1-29	A04	14.92279	26.5	2
R1-29	A04	14.97271	26.38	2
R1-29	A04	15.0228	26.48	2
R1-29	A04	15.0727	26.28	2
R1-29	A04	15.12277	26.44	2
R1-29	A04	15.17262	26.48	2
R1-29	A04	15.22276	26.54	2
R1-29	A04	15.27261	26.53	2
R1-29	A04	15.32296	26.41	2
R1-29	A04	15.3728	26.51	2
R1-29	A04	15.42296	26.45	2
R1-29	A04	15.47282	26.57	2
R1-29	A04	15.52277	26.7	2
R1-29	A04	15.57277	26.62	2
R1-29	A04	15.62283	26.57	2
R1-29	A04	15.67282	26.62	2
R1-29	A04	15.72317	26.62	2
R1-29	A04	15.77298	26.77	2
R1-29	A04	15.82312	26.58	2
R1-29	A04	15.87296	26.65	2
R1-29	A04	15.92287	26.61	2
R1-29	A04	15.97279	26.82	2
R1-29	A04	16.02286	26.68	2
R1-29	A04	16.07289	26.78	2
R1-29	A04	16.12298	26.78	2
R1-29	A04	16.17298	26.94	2
R1-29	A04	16.22293	26.82	2
R1-29	A04	16.27311	26.92	2
R1-29	A04	16.32288	26.97	2
R1-29	A04	16.37291	26.92	2
R1-29	A04	16.42293	27.04	2
R1-29	A04	16.47298	27.01	2
R1-29	A04	16.52311	27.1	2
R1-29	A04	16.57331	27.08	2
R1-29	A04	16.62298	27.24	2
R1-29	A04	16.67326	27.12	2
R1-29	A04	16.72297	27.04	2
R1-29	A04	16.77298	27.27	2
R1-29	A04	16.82306	27.15	2
R1-29	A04	16.87297	27.17	2
R1-29	A04	16.92315	27.21	2
R1-29	A04	16.97302	27.44	2
R1-29	A04	17.02309	27.28	2
R1-29	A04	17.07309	27.47	2
R1-29	A04	17.12316	27.41	2
R1-29	A04	17.17296	27.54	2
R1-29	A04	17.22296	27.61	2
R1-29	A04	17.27325	27.55	2
R1-29	A04	17.32318	27.51	2
R1-29	A04	17.37331	27.64	2
R1-29	A04	17.42324	27.69	2
R1-29	A04	17.47326	27.68	2
R1-29	A04	17.5233	27.71	2
R1-29	A04	17.57322	27.78	2
R1-29	A04	17.62326	27.71	2
R1-29	A04	17.67316	27.79	2
R1-29	A04	17.72352	27.84	2
R1-29	A04	17.7732	27.81	2
R1-29	A04	17.82301	27.81	2
R1-29	A04	17.87314	27.94	2
R1-29	A04	17.92315	28.07	2
R1-29	A04	17.9733	27.97	2
R1-29	A04	18.0232	27.99	2
R1-29	A04	18.07322	28.08	2
R1-29	A04	18.12338	28.11	2
R1-29	A04	18.17325	28.12	2
R1-29	A04	18.22325	28.21	2
R1-29	A04	18.27339	28.15	2
R1-29	A04	18.32339	28.25	2
R1-29	A04	18.37335	28.19	2
R1-29	A04	18.4234	28.26	2
R1-29	A04	18.4733	28.21	2
R1-29	A04	18.52349	28.35	2
R1-29	A04	18.57339	28.35	2
R1-29	A04	18.62325	28.31	2
R1-29	A04	18.67335	28.38	2
R1-29	A04	18.72327	28.48	2
R1-29	A04	18.77344	28.58	2
R1-29	A04	18.82363	28.46	2
R1-29	A04	18.87365	28.45	2
R1-29	A04	18.92359	28.46	2
R1-29	A04	18.9735	28.64	2
R1-29	A04	19.02343	28.75	2
R1-29	A04	19.07334	28.75	2
R1-29	A04	19.12367	28.79	2
R1-29	A04	19.17354	28.75	2
R1-29	A04	19.22356	28.71	2
R1-29	A04	19.27358	28.81	2
R1-29	A04	19.32356	28.88	2
R1-29	A04	19.37318	28.96	2
R1-29	A04	19.42354	28.96	2
R1-29	A04	19.47343	28.81	2
R1-29	A04	19.52371	29.05	2
R1-29	A04	19.57353	29.06	2
R1-29	A04	19.62389	29.15	2
R1-29	A04	19.6736	29.15	2
R1-29	A04	19.72379	28.91	2
R1-29	A04	19.77378	29.23	2
R1-29	A04	19.82373	29.22	2
R1-29	A04	19.87346	29.09	2
R1-29	A04	19.92357	29.38	2
R1-29	A04	19.97355	29.31	2
R1-29	A04	20.02368	29.29	2
R1-29	A04	20.07365	29.46	2
R1-29	A04	20.12373	29.48	2
R1-29	A04	20.17372	29.52	2
R1-29	A04	20.224	29.42	2
R1-29	A04	20.27393	29.52	2
R1-29	A04	20.32388	29.52	2
R1-29	A04	20.37382	29.66	2
R1-29	A04	20.42372	29.62	2
R1-29	A04	20.47388	29.76	2
R1-29	A04	20.52382	30	2
R1-29	A04	20.57375	29.89	2
R1-29	A04	20.62369	30.03	2
R1-29	A04	20.67377	29.93	2
R1-29	A04	20.7238	29.9	2
R1-29	A04	20.77394	30.02	2
R1-29	A04	20.82368	30.1	2
R1-29	A04	20.87396	30.09	2
R1-29	A04	20.9238	30.22	2
R1-29	A04	20.9738	30.19	2
R1-29	A04	21.02386	30.2	2
R1-29	A04	21.07387	30.26	2
R1-29	A04	21.12381	30.3	2
R1-29	A04	21.17379	30.42	2
R1-29	A04	21.22396	30.35	2
R1-29	A04	21.27389	30.4	2
R1-29	A04	21.32394	30.49	2
R1-29	A04	21.37409	30.6	2
R1-29	A04	21.42408	30.67	2
R1-29	A04	21.47393	30.59	2
R1-29	A04	21.52406	30.8	2
R1-29	A04	21.57381	30.79	2
R1-29	A04	21.62399	30.9	2
R1-29	A04	21.67404	30.95	2
R1-29	A04	21.72397	30.9	2
R1-29	A04	21.77362	30.99	2
R1-29	A04	21.82393	31.02	2
R1-29	A04	21.87401	31.09	2
R1-29	A04	21.92413	31.07	2
R1-29	A04	21.97397	31.15	2
R1-29	A04	22.02423	31.15	2
R1-29	A04	22.07411	31.2	2
R1-29	A04	22.1241	31.44	2
R1-29	A04	22.17413	31.25	2
R1-29	A04	22.22418	31.42	2
R1-29	A04	22.27402	31.35	2
R1-29	A04	22.32425	31.27	2
R1-29	A04	22.37405	31.53	2
R1-29	A04	22.4241	31.5	2
R1-29	A04	22.47442	31.63	2
R1-29	A04	22.52409	31.57	2
R1-29	A04	22.57434	31.62	2
R1-29	A04	22.62413	31.87	2
R1-29	A04	22.67414	31.76	2
R1-29	A04	22.72426	31.77	2
R1-29	A04	22.77423	31.84	2
R1-29	A04	22.8242	31.89	2
R1-29	A04	22.87399	31.86	2
R1-29	A04	22.92426	32.04	2
R1-29	A04	22.97432	32.17	2
R1-29	A04	23.02445	32.07	2
R1-29	A04	23.07434	32.26	2
R1-29	A04	23.12555	32.13	2
R1-29	A04	23.17437	32.17	2
R1-29	A04	23.22432	32.07	2
R1-29	A04	23.27418	32.33	2
R1-29	A04	23.3244	32.29	2
R1-29	A04	23.37439	32.36	2
R1-29	A04	23.42427	32.33	2
R1-29	A04	23.4743	32.4	2
R1-29	A04	23.52437	32.5	2
R1-29	A04	23.57443	32.57	2
R1-29	A04	23.62447	32.53	2
R1-29	A04	23.67445	32.5	2
R1-29	A04	23.72429	32.61	2
R1-29	A04	23.77395	32.81	2
R1-29	A04	23.82425	32.66	2
R1-29	A04	23.87429	32.76	2
R1-29	A04	23.92416	32.67	2
R1-29	A04	23.97445	32.67	2
R1-29	A04	24.02449	32.89	2
R1-29	A04	24.0746	32.81	2
R1-29	A04	24.12461	32.9	2
R1-29	A04	24.17437	32.84	2
R1-29	A04	24.22453	32.91	2
R1-29	A04	24.27486	32.91	2
R1-29	A04	24.32462	32.93	2
R1-29	A04	24.37461	32.87	2
R1-29	A04	24.42444	32.96	2
R1-29	A04	24.47452	32.89	2
R1-29	A04	24.52443	33	2
R1-29	A04	24.57475	33.16	2
R1-29	A04	24.62455	33.01	2
R1-29	A04	24.67437	33.01	2
R1-29	A04	24.72459	32.99	2
R1-29	A04	24.77461	32.99	2
R1-29	A04	24.82467	32.89	2
R1-29	A04	24.87452	33.04	2
R1-29	A04	24.92464	32.97	2
R1-29	A04	24.97461	33.06	2
R1-29	A04	25.02462	33.14	2
R1-29	A04	25.07492	33.1	2
R1-29	A04	25.12465	33.18	2
R1-29	A04	25.17451	33.14	2
R1-29	A04	25.22477	33.17	2
R1-29	A04	25.27474	33.16	2
R1-29	A04	25.32471	33.24	2
R1-29	A04	25.37467	33.41	2
R1-29	A04	25.42482	33.18	2
R1-29	A04	25.47464	33.26	2
R1-29	A04	25.52464	33.24	2
R1-29	A04	25.57431	33.27	2
R1-29	A04	25.62472	33.37	2
R1-29	A04	25.6749	33.24	2
R1-29	A04	25.72488	33.34	2
R1-29	A04	25.77468	33.34	2
R1-29	A04	25.82481	33.3	2
R1-29	A04	25.87484	33.37	2
R1-29	A04	25.92488	33.38	2
R1-29	A04	25.97509	33.33	2
R1-29	A04	26.02469	33.38	2
R1-29	A04	26.07485	33.46	2
R1-29	A04	26.12489	33.44	2
R1-29	A04	26.17493	33.37	2
R1-29	A04	26.22471	33.51	2
R1-29	A04	26.27472	33.41	2
R1-29	A04	26.32489	33.4	2
R1-29	A04	26.37483	33.53	2
R1-29	A04	26.42483	33.51	2
R1-29	A04	26.47515	33.46	2
R1-29	A04	26.52483	33.51	2
R1-29	A04	26.57509	33.48	2
R1-29	A04	26.62507	33.51	2
R1-29	A04	26.67487	33.53	2
R1-29	A04	26.72482	33.57	2
R1-29	A04	26.77495	33.63	2
R1-29	A04	26.82505	33.57	2
R1-29	A04	26.8751	33.58	2
R1-29	A04	26.92496	33.51	2
R1-29	A04	26.97511	33.6	2
R1-29	A04	27.02493	33.56	2
R1-29	A04	27.07513	33.58	2
R1-29	A04	27.12512	33.57	2
R1-29	A04	27.17503	33.56	2
R1-29	A04	27.22499	33.53	2
R1-29	A04	27.27509	33.64	2
R1-29	A04	27.32511	33.68	2
R1-29	A04	27.37492	33.61	2
R1-29	A04	27.4251	33.63	2
R1-29	A04	27.47517	33.74	2
R1-29	A04	27.52509	33.56	2
R1-29	A04	27.57523	33.71	2
R1-29	A04	27.62507	33.64	2
R1-29	A04	27.67517	33.78	2
R1-29	A04	27.72512	33.78	2
R1-29	A04	27.77527	33.7	2
R1-29	A04	27.82489	33.74	2
R1-29	A04	27.87504	33.85	2
R1-29	A04	27.92527	33.84	2
R1-29	A04	27.9752	33.78	2
R1-29	A04	28.02524	33.73	2
R1-29	A04	28.07526	33.91	2
R1-29	A04	28.1253	33.8	2
R1-29	A04	28.17506	33.88	2
R1-29	A04	28.22539	33.71	2
R1-29	A04	28.27515	33.87	2
R1-29	A04	28.32519	33.78	2
R1-29	A04	28.37519	33.88	2
R1-29	A04	28.42533	33.95	2
R1-29	A04	28.47542	33.87	2
R1-29	A04	28.52548	34.03	2
R1-29	A04	28.57493	34.03	2
R1-29	A04	28.62537	33.95	2
R1-29	A04	28.67516	33.98	2
R1-29	A04	28.72532	33.93	2
R1-29	A04	28.77535	34.01	2
R1-29	A04	28.8255	34.03	2
R1-29	A04	28.87501	34	2
R1-29	A04	28.92554	33.84	2
R1-29	A04	28.97541	33.98	2
R1-29	A04	29.02545	33.95	2
R1-29	A04	29.07519	34.04	2
R1-29	A04	29.12533	34	2
R1-29	A04	29.17572	34.24	2
R1-29	A04	29.22548	34.14	2
R1-29	A04	29.27546	34.1	2
R1-29	A04	29.32556	34.17	2
R1-29	A04	29.37537	34.27	2
R1-29	A04	29.42543	34.08	2
R1-29	A04	29.47545	34.07	2
R1-29	A04	29.52566	34.27	2
R1-29	A04	29.57539	34.23	2
R1-29	A04	29.62542	34.21	2
R1-29	A04	29.67562	34.23	2
R1-29	A04	29.72579	34.38	2
R1-29	A04	29.77554	34.28	2
R1-29	A04	29.82545	34.34	2
R1-29	A04	29.87531	34.25	2
R1-29	A04	29.92547	34.33	2
R1-29	A04	29.97557	34.18	2
R1-29	A04	30.02565	34.4	2
R1-29	A04	30.07572	34.35	2
R1-29	A04	30.12561	34.38	2
R1-29	A04	30.17569	34.37	2
R1-29	A04	30.22559	34.4	2
R1-29	A04	30.27559	34.4	2
R1-29	A04	30.32579	34.33	2
R1-29	A04	30.376	34.4	2
R1-29	A04	30.42575	34.38	2
R1-29	A04	30.47596	34.44	2
R1-29	A04	30.52569	34.53	2
R1-29	A04	30.57572	34.41	2
R1-29	A04	30.62553	34.51	2
R1-29	A04	30.67561	34.53	2
R1-29	A04	30.72574	34.47	2
R1-29	A04	30.77581	34.41	2
R1-29	A04	30.82562	34.61	2
R1-29	A04	30.87574	34.44	2
R1-29	A04	30.92584	34.48	2
R1-29	A04	30.9758	34.65	2
R1-29	A04	31.02584	34.57	2
R1-29	A04	31.07571	34.6	2
R1-29	A04	31.12589	34.48	2
R1-29	A04	31.17583	34.51	2
R1-29	A04	31.22595	34.65	2
R1-29	A04	31.27577	34.64	2
R1-29	A04	31.32574	34.61	2
R1-29	A04	31.37597	34.64	2
R1-29	A04	31.42612	34.74	2
R1-29	A04	31.47589	34.71	2
R1-29	A04	31.52593	34.68	2
R1-29	A04	31.5755	34.58	2
R1-29	A04	31.62622	34.81	2
R1-29	A04	31.67588	34.61	2
R1-29	A04	31.72588	34.54	2
R1-29	A04	31.77598	34.72	2
R1-29	A04	31.82594	34.61	2
R1-29	A04	31.87559	34.75	2
R1-29	A04	31.92585	34.74	2
R1-29	A04	31.97603	34.65	2
R1-29	A04	32.02602	34.75	2
R1-29	A04	32.07592	34.77	2
R1-29	A04	32.12609	34.78	2
R1-29	A04	32.17613	34.84	2
R1-29	A04	32.226	34.88	2
R1-29	A04	32.27608	34.92	2
R1-29	A04	32.32603	34.92	2
R1-29	A04	32.37593	34.94	2
R1-29	A04	32.426	34.78	2
R1-29	A04	32.47602	34.85	2
R1-29	A04	32.52612	34.84	2
R1-29	A04	32.57603	34.87	2
R1-29	A04	32.62617	34.87	2
R1-29	A04	32.67587	35.02	2
R1-29	A04	32.72633	35	2
R1-29	A04	32.77617	35.08	2
R1-29	A04	32.82619	35	2
R1-29	A04	32.87605	34.97	2
R1-29	A04	32.92626	34.92	2
R1-29	A04	32.97578	35.04	2
R1-29	A04	33.02622	35.04	2
R1-29	A04	33.07646	35.18	2
R1-29	A04	33.12617	35.14	2
R1-29	A04	33.1763	35.08	2
R1-29	A04	33.22618	35.07	2
R1-29	A04	33.27617	35.1	2
R1-29	A04	33.32615	35.1	2
R1-29	A04	33.37608	35.14	2
R1-29	A04	33.42615	35.24	2
R1-29	A04	33.47617	35.25	2
R1-29	A04	33.5262	35.22	2
R1-29	A04	33.57634	35.15	2
R1-29	A04	33.62618	35.18	2
R1-29	A04	33.67665	35.2	2
R1-29	A04	33.72625	35.17	2
R1-29	A04	33.77634	35.24	2
R1-29	A04	33.82632	35.32	2
R1-29	A04	33.87632	35.28	2
R1-29	A04	33.9263	35.25	2
R1-29	A04	33.97631	35.28	2
R1-29	A04	34.0266	35.27	2
R1-29	A04	34.07652	35.4	2
R1-29	A04	34.12637	35.3	2
R1-29	A04	34.17646	35.25	2
R1-29	A04	34.22654	35.42	2
R1-29	A04	34.27625	35.35	2
R1-29	A04	34.32626	35.35	2
R1-29	A04	34.37637	35.42	2
R1-29	A04	34.42672	35.2	2
R1-29	A04	34.47628	35.38	2
R1-29	A04	34.52645	35.45	2
R1-29	A04	34.57655	35.32	2
R1-29	A04	34.62647	35.31	2
R1-29	A04	34.67654	35.45	2
R1-29	A04	34.72654	35.28	2
R1-29	A04	34.77637	35.57	2
R1-29	A04	34.82661	35.51	2
R1-29	A04	34.87654	35.47	2
R1-29	A04	34.9261	35.49	2
R1-29	A04	34.97678	35.4	2
R1-29	A04	35.02668	35.49	2
R1-29	A04	35.07673	35.59	2
R1-29	A04	35.1265	35.55	2
R1-29	A04	35.17694	35.64	2
R1-29	A04	35.22661	35.55	2
R1-29	A04	35.27654	35.59	2
R1-29	A04	35.32674	35.61	2
R1-29	A04	35.37675	35.61	2
R1-29	A04	35.42658	35.59	2
R1-29	A04	35.47676	35.62	2
R1-29	A04	35.52668	35.65	2
R1-29	A04	35.57658	35.68	2
R1-29	A04	35.62673	35.62	2
R1-29	A04	35.67672	35.64	2
R1-29	A04	35.72677	35.72	2
R1-29	A04	35.77683	35.72	2
R1-29	A04	35.82681	35.67	2
R1-29	A04	35.87666	35.74	2
R1-29	A04	35.92669	35.69	2
R1-29	A04	35.97683	35.88	2
R1-29	A04	36.02641	35.91	2
R1-29	A04	36.07691	35.95	2
R1-29	A04	36.12695	35.94	2
R1-29	A04	36.17668	35.81	2
R1-29	A04	36.22675	35.88	2
R1-29	A04	36.27674	35.94	2
R1-29	A04	36.32708	35.82	2
R1-29	A04	36.37686	35.77	2
R1-29	A04	36.42684	35.85	2
R1-29	A04	36.47689	35.77	2
R1-29	A04	36.52676	35.77	2
R1-29	A04	36.57715	35.77	2
R1-29	A04	36.62681	35.78	2
R1-29	A04	36.67698	35.89	2
R1-29	A04	36.72686	35.87	2
R1-29	A04	36.77676	35.87	2
R1-29	A04	36.82673	35.98	2
R1-29	A04	36.87685	35.92	2
R1-29	A04	36.92699	36.04	2
R1-29	A04	36.9768	35.99	2
R1-29	A04	37.02676	36.11	2
R1-29	A04	37.07707	36.08	2
R1-29	A04	37.12704	36.11	2
R1-29	A04	37.17702	36.02	2
R1-29	A04	37.22699	36.14	2
R1-29	A04	37.2771	36.17	2
R1-29	A04	37.32693	36.15	2
R1-29	A04	37.37709	36.32	2
R1-29	A04	37.42711	36.14	2
R1-29	A04	37.47702	36.15	2
R1-29	A04	37.52702	36.29	2
R1-29	A04	37.57705	36.22	2
R1-29	A04	37.62724	36.24	2
R1-29	A04	37.67733	36.26	2
R1-29	A04	37.72725	36.32	2
R1-29	A04	37.77704	36.25	2
R1-29	A04	37.82852	36.32	2
R1-29	A04	37.87707	36.29	2
R1-29	A04	37.92743	36.31	2
R1-29	A04	37.97722	36.28	2
R1-29	A04	38.02714	36.21	2
R1-29	A04	38.07714	36.31	2
R1-29	A04	38.12714	36.38	2
R1-29	A04	38.17727	36.51	2
R1-29	A04	38.22715	36.44	2
R1-29	A04	38.27723	36.48	2
R1-29	A04	38.32703	36.36	2
R1-29	A04	38.37728	36.41	2
R1-29	A04	38.42706	36.54	2
R1-29	A04	38.47725	36.42	2
R1-29	A04	38.52732	36.64	2
R1-29	A04	38.57727	36.54	2
R1-29	A04	38.62714	36.54	2
R1-29	A04	38.6773	36.56	2
R1-29	A04	38.72737	36.66	2
R1-29	A04	38.77735	36.49	2
R1-29	A04	38.82722	36.62	2
R1-29	A04	38.87731	36.68	2
R1-29	A04	38.92735	36.65	2
R1-29	A04	38.9773	36.59	2
R1-29	A04	39.02747	36.58	2
R1-29	A04	39.07726	36.65	2
R1-29	A04	39.12729	36.74	2
R1-29	A04	39.17736	36.68	2
R1-29	A04	39.22699	36.72	2
R1-29	A04	39.27737	36.79	2
R1-29	A04	39.32752	36.82	2
R1-29	A04	39.37754	36.78	2
R1-29	A04	39.42765	36.71	2
R1-29	A04	39.47739	36.84	2
R1-29	A04	39.52732	36.89	2
R1-29	A04	39.57755	36.82	2
R1-29	A04	39.62722	36.74	2
R1-29	A04	39.67752	36.86	2
R1-29	A04	39.72737	36.91	2
R1-29	A04	39.7775	36.86	2
R1-29	A04	39.82739	36.92	2
R1-29	A04	39.87746	36.89	2
R1-29	A04	39.92709	36.82	2
R1-29	A04	39.97741	36.99	2
R1-29	A04	40.02763	36.95	2
R1-29	A04	40.0777	37.06	2
R1-29	A04	40.12765	37.01	2
R1-29	A04	40.17752	36.96	2
R1-29	A04	40.22753	37.11	2
R1-29	A04	40.27713	37.12	2
R1-29	A04	40.32771	37.08	2
R1-29	A04	40.37746	37.01	2
R1-29	A04	40.42756	37.12	2
R1-29	A04	40.4778	37.09	2
R1-29	A04	40.52858	37.13	2
R1-29	A04	40.57755	37.13	2
R1-29	A04	40.62743	37.19	2
R1-29	A04	40.67768	37.19	2
R1-29	A04	40.72748	37.29	2
R1-29	A04	40.77746	37.36	2
R1-29	A04	40.8276	37.26	2
R1-29	A04	40.87794	37.32	2
R1-29	A04	40.92756	37.42	2
R1-29	A04	40.97765	37.26	2
R1-29	A04	41.02762	37.21	2
R1-29	A04	41.07769	37.38	2
R1-29	A04	41.1279	37.33	2
R1-29	A04	41.17778	37.31	2
R1-29	A04	41.22768	37.45	2
R1-29	A04	41.27775	37.46	2
R1-29	A04	41.32767	37.49	2
R1-29	A04	41.37775	37.59	2
R1-29	A04	41.42802	37.51	2
R1-29	A04	41.4777	37.49	2
R1-29	A04	41.52776	37.59	2
R1-29	A04	41.5779	37.62	2
R1-29	A04	41.62761	37.55	2
R1-29	A04	41.67776	37.61	2
R1-29	A04	41.72803	37.65	2
R1-29	A04	41.77782	37.71	2
R1-29	A04	41.82785	37.66	2
R1-29	A04	41.87804	37.69	2
R1-29	A04	41.92797	37.66	2
R1-29	A04	41.97742	37.66	2
R1-29	A04	42.02793	37.69	2
R1-29	A04	42.07809	37.78	2
R1-29	A04	42.12774	37.65	2
R1-29	A04	42.17807	37.79	2
R1-29	A04	42.22813	37.83	2
R1-29	A04	42.27788	37.88	2
R1-29	A04	42.3279	37.92	2
R1-29	A04	42.37793	38.05	2
R1-29	A04	42.42799	37.86	2
R1-29	A04	42.47801	38.02	2
R1-29	A04	42.52802	37.9	2
R1-29	A04	42.57802	37.83	2
R1-29	A04	42.62793	38.02	2
R1-29	A04	42.67815	38	2
R1-29	A04	42.72786	38.05	2
R1-29	A04	42.77798	38.15	2
R1-29	A04	42.82802	37.96	2
R1-29	A04	42.87806	38.05	2
R1-29	A04	42.92807	38.1	2
R1-29	A04	42.97827	38.06	2
R1-29	A04	43.0282	38.22	2
R1-29	A04	43.07819	38.05	2
R1-29	A04	43.12814	38.09	2
R1-29	A04	43.1782	38.18	2
R1-29	A04	43.22819	38.25	2
R1-29	A04	43.27819	38.25	2
R1-29	A04	43.32825	38.35	2
R1-29	A04	43.37814	38.25	2
R1-29	A04	43.42826	38.35	2
R1-29	A04	43.47796	38.39	2
R1-29	A04	43.52831	38.39	2
R1-29	A04	43.57838	38.39	2
R1-29	A04	43.62832	38.42	2
R1-29	A04	43.67794	38.45	2
R1-29	A04	43.72825	38.42	2
R1-29	A04	43.77815	38.52	2
R1-29	A04	43.82824	38.52	2
R1-29	A04	43.87834	38.49	2
R1-29	A04	43.9284	38.48	2
R1-29	A04	43.97839	38.53	2
R1-29	A04	44.02815	38.56	2
R1-29	A04	44.07836	38.46	2
R1-29	A04	44.12845	38.5	2
R1-29	A04	44.17837	38.59	2
R1-29	A04	44.22824	38.69	2
R1-29	A04	44.27845	38.63	2
R1-29	A04	44.32838	38.56	2
R1-29	A04	44.37836	38.72	2
R1-29	A04	44.42823	38.92	2
R1-29	A04	44.47837	38.72	2
R1-29	A04	44.52843	38.79	2
R1-29	A04	44.57832	38.87	2
R1-29	A04	44.62832	38.75	2
R1-29	A04	44.67857	38.82	2
R1-29	A04	44.72845	38.87	2
R1-29	A04	44.77866	38.82	2
R1-29	A04	44.8286	38.76	2
R1-29	A04	44.87865	38.96	2
R1-29	A04	44.92842	38.93	2
R1-29	A04	44.97854	38.85	2
R1-29	A04	45.02828	38.96	2
R1-29	A04	45.07877	39.07	2
R1-29	A04	45.12839	38.99	2
R1-29	A04	45.17843	39.17	2
R1-29	A04	45.22845	39.16	2
R1-29	A04	45.27849	39	2
R1-29	A04	45.32848	39.07	2
R1-29	A04	45.37856	39.09	2
R1-29	A04	45.42851	39.12	2
R1-29	A04	45.4787	39.2	2
R1-29	A04	45.52856	39.23	2
R1-29	A04	45.57866	39.33	2
R1-29	A04	45.62865	39.42	2
R1-29	A04	45.67865	39.3	2
R1-29	A04	45.72852	39.27	2
R1-29	A04	45.77883	39.3	2
R1-29	A04	45.82871	39.32	2
R1-29	A04	45.87848	39.43	2
R1-29	A04	45.92865	39.52	2
R1-29	A04	45.97839	39.47	2
R1-29	A04	46.02861	39.49	2
R1-29	A04	46.07871	39.33	2
R1-29	A04	46.12886	39.49	2
R1-29	A04	46.17871	39.63	2
R1-29	A04	46.22876	39.56	2
R1-29	A04	46.27866	39.6	2
R1-29	A04	46.32865	39.72	2
R1-29	A04	46.37864	39.62	2
R1-29	A04	46.42876	39.7	2
R1-29	A04	46.47891	39.73	2
R1-29	A04	46.52871	39.74	2
R1-29	A04	46.57877	39.72	2
R1-29	A04	46.62904	39.82	2
R1-29	A04	46.67896	39.77	2
R1-29	A04	46.72865	39.9	2
R1-29	A04	46.77875	39.94	2
R1-29	A04	46.8287	39.93	2
R1-29	A04	46.87888	39.84	2
R1-29	A04	46.92872	39.9	2
R1-29	D04	0.02859	13.36	1
R1-29	D04	0.07848	13.26	1
R1-29	D04	0.12843	13.41	1
R1-29	D04	0.17812	13.45	1
R1-29	D04	0.22865	13.45	1
R1-29	D04	0.27848	13.39	1
R1-29	D04	0.32836	13.39	1
R1-29	D04	0.37841	13.48	1
R1-29	D04	0.42837	13.47	1
R1-29	D04	0.47823	13.41	1
R1-29	D04	0.52849	13.45	1
R1-29	D04	0.5796	13.51	1
R1-29	D04	0.62841	13.42	1
R1-29	D04	0.67844	13.61	1
R1-29	D04	0.72838	13.48	1
R1-29	D04	0.77836	13.52	1
R1-29	D04	0.82864	13.55	1
R1-29	D04	0.87824	13.51	1
R1-29	D04	0.92882	13.52	1
R1-29	D04	0.97852	13.52	1
R1-29	D04	1.02849	13.52	1
R1-29	D04	1.07851	13.54	1
R1-29	D04	1.12846	13.58	1
R1-29	D04	1.17862	13.58	1
R1-29	D04	1.22839	13.63	1
R1-29	D04	1.27851	13.6	1
R1-29	D04	1.32813	13.48	1
R1-29	D04	1.37855	13.54	1
R1-29	D04	1.42885	13.61	1
R1-29	D04	1.47884	13.71	1
R1-29	D04	1.5289	13.65	1
R1-29	D04	1.5784	13.48	1
R1-29	D04	1.62861	13.7	1
R1-29	D04	1.67876	13.57	1
R1-29	D04	1.72856	13.71	1
R1-29	D04	1.77873	13.58	1
R1-29	D04	1.82877	13.6	1
R1-29	D04	1.87868	13.52	1
R1-29	D04	1.92837	13.63	1
R1-29	D04	1.97897	13.63	1
R1-29	D04	2.0289	13.64	1
R1-29	D04	2.07884	13.64	1
R1-29	D04	2.12871	13.76	1
R1-29	D04	2.17874	13.61	1
R1-29	D04	2.2288	13.67	1
R1-29	D04	2.27879	13.61	1
R1-29	D04	2.32855	13.77	1
R1-29	D04	2.37903	13.63	1
R1-29	D04	2.42883	13.68	1
R1-29	D04	2.47884	13.7	1
R1-29	D04	2.52876	13.74	1
R1-29	D04	2.57869	13.73	1
R1-29	D04	2.62868	13.73	1
R1-29	D04	2.67915	13.8	1
R1-29	D04	2.72873	13.81	1
R1-29	D04	2.77858	13.8	1
R1-29	D04	2.82887	13.77	1
R1-29	D04	2.87863	13.77	1
R1-29	D04	2.92866	13.76	1
R1-29	D04	2.97904	13.81	1
R1-29	D04	3.02907	13.79	1
R1-29	D04	3.07915	13.96	1
R1-29	D04	3.12899	13.87	1
R1-29	D04	3.17881	13.99	1
R1-29	D04	3.22893	13.89	1
R1-29	D04	3.27909	13.87	1
R1-29	D04	3.32887	13.83	1
R1-29	D04	3.37904	14.05	1
R1-29	D04	3.42869	13.99	1
R1-29	D04	3.47921	13.89	1
R1-29	D04	3.52895	13.9	1
R1-29	D04	3.57904	13.89	1
R1-29	D04	3.62922	14.05	1
R1-29	D04	3.67923	14.03	1
R1-29	D04	3.72921	13.93	1
R1-29	D04	3.77909	13.92	1
R1-29	D04	3.82946	14.02	1
R1-29	D04	3.87895	13.97	1
R1-29	D04	3.92902	14.1	1
R1-29	D04	3.97907	14.02	1
R1-29	D04	4.02885	14.1	1
R1-29	D04	4.07931	14.15	1
R1-29	D04	4.1291	14.15	1
R1-29	D04	4.17889	14.05	1
R1-29	D04	4.22917	14.21	1
R1-29	D04	4.2792	14.16	1
R1-29	D04	4.32941	14.15	1
R1-29	D04	4.37908	14.19	1
R1-29	D04	4.42905	14.44	1
R1-29	D04	4.47961	14.1	1
R1-29	D04	4.52915	14.13	1
R1-29	D04	4.57896	14.28	1
R1-29	D04	4.62909	14.22	1
R1-29	D04	4.67905	14.18	1
R1-29	D04	4.72918	14.31	1
R1-29	D04	4.7791	14.24	1
R1-29	D04	4.82953	14.4	1
R1-29	D04	4.87931	14.24	1
R1-29	D04	4.92936	14.35	1
R1-29	D04	4.97907	14.4	1
R1-29	D04	5.02918	14.38	1
R1-29	D04	5.07963	14.44	1
R1-29	D04	5.12938	14.41	1
R1-29	D04	5.17886	14.5	1
R1-29	D04	5.22993	14.53	1
R1-29	D04	5.27946	14.55	1
R1-29	D04	5.32942	14.45	1
R1-29	D04	5.3791	14.53	1
R1-29	D04	5.42951	14.67	1
R1-29	D04	5.47947	14.57	1
R1-29	D04	5.52937	14.57	1
R1-29	D04	5.57973	14.64	1
R1-29	D04	5.62982	14.55	1
R1-29	D04	5.67948	14.5	1
R1-29	D04	5.72964	14.7	1
R1-29	D04	5.7794	14.67	1
R1-29	D04	5.82956	14.77	1
R1-29	D04	5.87951	14.76	1
R1-29	D04	5.92957	14.73	1
R1-29	D04	5.97922	14.76	1
R1-29	D04	6.02976	14.82	1
R1-29	D04	6.07942	14.89	1
R1-29	D04	6.13065	15.01	1
R1-29	D04	6.17961	14.87	1
R1-29	D04	6.22969	14.95	1
R1-29	D04	6.27944	14.85	1
R1-29	D04	6.3297	15.01	1
R1-29	D04	6.37943	14.85	1
R1-29	D04	6.43064	14.9	1
R1-29	D04	6.48001	14.98	1
R1-29	D04	6.52956	14.98	1
R1-29	D04	6.57947	15.05	1
R1-29	D04	6.62954	15.19	1
R1-29	D04	6.67958	15.14	1
R1-29	D04	6.7297	15.21	1
R1-29	D04	6.77962	15.11	1
R1-29	D04	6.82927	15.3	1
R1-29	D04	6.87984	15.24	1
R1-29	D04	6.92965	15.24	1
R1-29	D04	6.97943	15.53	1
R1-29	D04	7.02968	15.37	1
R1-29	D04	7.07953	15.41	1
R1-29	D04	7.12962	15.41	1
R1-29	D04	7.17952	15.51	1
R1-29	D04	7.22963	15.6	1
R1-29	D04	7.27997	15.53	1
R1-29	D04	7.32983	15.51	1
R1-29	D04	7.37954	15.54	1
R1-29	D04	7.4301	15.83	1
R1-29	D04	7.47989	15.72	1
R1-29	D04	7.73638	15.69	2
R1-29	D04	7.78609	15.99	2
R1-29	D04	7.83641	16.04	2
R1-29	D04	7.88668	16.24	2
R1-29	D04	7.93622	16.14	2
R1-29	D04	7.98634	16.27	2
R1-29	D04	8.03652	16.33	2
R1-29	D04	8.08633	16.41	2
R1-29	D04	8.13623	16.44	2
R1-29	D04	8.18634	16.52	2
R1-29	D04	8.23676	16.57	2
R1-29	D04	8.28654	16.66	2
R1-29	D04	8.33621	16.63	2
R1-29	D04	8.38643	16.65	2
R1-29	D04	8.43719	16.66	2
R1-29	D04	8.48615	16.76	2
R1-29	D04	8.53616	16.76	2
R1-29	D04	8.58642	16.82	2
R1-29	D04	8.63613	17.08	2
R1-29	D04	8.68628	17.02	2
R1-29	D04	8.73625	17.04	2
R1-29	D04	8.78681	17.16	2
R1-29	D04	8.83632	17.21	2
R1-29	D04	8.88633	17.14	2
R1-29	D04	8.93635	17.23	2
R1-29	D04	8.98654	17.34	2
R1-29	D04	9.03656	17.33	2
R1-29	D04	9.08615	17.49	2
R1-29	D04	9.13627	17.61	2
R1-29	D04	9.18657	17.72	2
R1-29	D04	9.23644	17.81	2
R1-29	D04	9.28632	17.77	2
R1-29	D04	9.33621	18.13	2
R1-29	D04	9.38606	17.95	2
R1-29	D04	9.43636	18.01	2
R1-29	D04	9.48674	18.07	2
R1-29	D04	9.53637	18.13	2
R1-29	D04	9.58657	18.14	2
R1-29	D04	9.63683	18.25	2
R1-29	D04	9.68659	18.39	2
R1-29	D04	9.73659	18.56	2
R1-29	D04	9.78644	18.49	2
R1-29	D04	9.83638	18.65	2
R1-29	D04	9.88658	18.7	2
R1-29	D04	9.93647	18.86	2
R1-29	D04	9.98655	19.04	2
R1-29	D04	10.03633	19.12	2
R1-29	D04	10.08638	19.25	2
R1-29	D04	10.13656	19.29	2
R1-29	D04	10.18668	19.32	2
R1-29	D04	10.23671	19.42	2
R1-29	D04	10.2864	19.65	2
R1-29	D04	10.33673	19.77	2
R1-29	D04	10.38634	19.93	2
R1-29	D04	10.43658	19.96	2
R1-29	D04	10.48657	20.15	2
R1-29	D04	10.53671	20.35	2
R1-29	D04	10.58655	20.42	2
R1-29	D04	10.63673	20.74	2
R1-29	D04	10.68652	21.11	2
R1-29	D04	10.7371	21.06	2
R1-29	D04	10.78656	21.24	2
R1-29	D04	10.8366	21.44	2
R1-29	D04	10.88668	21.47	2
R1-29	D04	10.93692	21.53	2
R1-29	D04	10.98679	21.83	2
R1-29	D04	11.03671	22.04	2
R1-29	D04	11.08638	22.05	2
R1-29	D04	11.13679	22.17	2
R1-29	D04	11.18702	22.18	2
R1-29	D04	11.23697	22.37	2
R1-29	D04	11.28817	22.36	2
R1-29	D04	11.33684	22.62	2
R1-29	D04	11.38707	22.65	2
R1-29	D04	11.43677	22.73	2
R1-29	D04	11.48796	22.87	2
R1-29	D04	11.53679	23	2
R1-29	D04	11.5866	23.36	2
R1-29	D04	11.6368	23.27	2
R1-29	D04	11.68665	23.43	2
R1-29	D04	11.7372	23.72	2
R1-29	D04	11.7872	23.59	2
R1-29	D04	11.8371	23.94	2
R1-29	D04	11.88662	24.01	2
R1-29	D04	11.93685	24.16	2
R1-29	D04	11.98834	24.36	2
R1-29	D04	12.03665	24.42	2
R1-29	D04	12.08768	24.71	2
R1-29	D04	12.13713	24.64	2
R1-29	D04	12.18767	24.74	2
R1-29	D04	12.23689	24.91	2
R1-29	D04	12.28676	24.96	2
R1-29	D04	12.33685	25.13	2
R1-29	D04	12.38677	25.23	2
R1-29	D04	12.43686	25.35	2
R1-29	D04	12.48698	25.49	2
R1-29	D04	12.53704	25.48	2
R1-29	D04	12.58733	25.65	2
R1-29	D04	12.63699	25.76	2
R1-29	D04	12.68703	25.94	2
R1-29	D04	12.73709	26.06	2
R1-29	D04	12.7869	25.99	2
R1-29	D04	12.83725	26.02	2
R1-29	D04	12.88725	26.22	2
R1-29	D04	12.93704	26.05	2
R1-29	D04	12.98711	26.26	2
R1-29	D04	13.037	26.19	2
R1-29	D04	13.08728	26.47	2
R1-29	D04	13.13701	26.37	2
R1-29	D04	13.18683	26.51	2
R1-29	D04	13.23742	26.58	2
R1-29	D04	13.28746	26.6	2
R1-29	D04	13.337	26.61	2
R1-29	D04	13.38697	26.63	2
R1-29	D04	13.43681	26.71	2
R1-29	D04	13.48737	26.6	2
R1-29	D04	13.53705	26.85	2
R1-29	D04	13.58849	26.93	2
R1-29	D04	13.63705	26.98	2
R1-29	D04	13.68717	27.03	2
R1-29	D04	13.73723	26.9	2
R1-29	D04	13.78742	27.02	2
R1-29	D04	13.83758	26.98	2
R1-29	D04	13.88743	27.09	2
R1-29	D04	13.93752	27.12	2
R1-29	D04	13.98738	27.17	2
R1-29	D04	14.03757	27.17	2
R1-29	D04	14.0874	27.28	2
R1-29	D04	14.13776	27.19	2
R1-29	D04	14.1874	27.27	2
R1-29	D04	14.23757	27.09	2
R1-29	D04	14.28751	27.27	2
R1-29	D04	14.33715	27.18	2
R1-29	D04	14.38735	27.41	2
R1-29	D04	14.43754	27.22	2
R1-29	D04	14.48734	27.35	2
R1-29	D04	14.53706	27.14	2
R1-29	D04	14.58763	27.33	2
R1-29	D04	14.63752	27.38	2
R1-29	D04	14.68752	27.41	2
R1-29	D04	14.73722	27.53	2
R1-29	D04	14.78746	27.38	2
R1-29	D04	14.83734	27.4	2
R1-29	D04	14.88742	27.44	2
R1-29	D04	14.93765	27.48	2
R1-29	D04	14.98746	27.41	2
R1-29	D04	15.03782	27.56	2
R1-29	D04	15.08743	27.34	2
R1-29	D04	15.13751	27.43	2
R1-29	D04	15.18766	27.5	2
R1-29	D04	15.23752	27.54	2
R1-29	D04	15.28721	27.51	2
R1-29	D04	15.33763	27.6	2
R1-29	D04	15.3877	27.46	2
R1-29	D04	15.43804	27.6	2
R1-29	D04	15.48777	27.57	2
R1-29	D04	15.53745	27.76	2
R1-29	D04	15.5877	27.91	2
R1-29	D04	15.63762	27.85	2
R1-29	D04	15.68768	28.02	2
R1-29	D04	15.73786	27.85	2
R1-29	D04	15.78787	27.88	2
R1-29	D04	15.83831	27.99	2
R1-29	D04	15.88771	27.91	2
R1-29	D04	15.93761	27.92	2
R1-29	D04	15.98755	28.01	2
R1-29	D04	16.03772	28.12	2
R1-29	D04	16.08766	28.02	2
R1-29	D04	16.13795	28.08	2
R1-29	D04	16.18772	28.05	2
R1-29	D04	16.23811	28.1	2
R1-29	D04	16.28782	28.14	2
R1-29	D04	16.33774	28.18	2
R1-29	D04	16.38763	28.25	2
R1-29	D04	16.43773	28.27	2
R1-29	D04	16.48781	28.31	2
R1-29	D04	16.53797	28.28	2
R1-29	D04	16.58809	28.39	2
R1-29	D04	16.63758	28.27	2
R1-29	D04	16.68789	28.36	2
R1-29	D04	16.73766	28.37	2
R1-29	D04	16.78764	28.56	2
R1-29	D04	16.83764	28.37	2
R1-29	D04	16.88773	28.53	2
R1-29	D04	16.93803	28.63	2
R1-29	D04	16.98773	28.53	2
R1-29	D04	17.03778	28.63	2
R1-29	D04	17.08794	28.66	2
R1-29	D04	17.13806	28.62	2
R1-29	D04	17.1877	28.56	2
R1-29	D04	17.23796	28.82	2
R1-29	D04	17.28812	28.76	2
R1-29	D04	17.33782	28.79	2
R1-29	D04	17.38808	28.89	2
R1-29	D04	17.43818	28.82	2
R1-29	D04	17.48789	28.89	2
R1-29	D04	17.53796	28.92	2
R1-29	D04	17.58818	29	2
R1-29	D04	17.63785	28.81	2
R1-29	D04	17.68797	28.97	2
R1-29	D04	17.7384	29.01	2
R1-29	D04	17.7879	29.04	2
R1-29	D04	17.83774	29.13	2
R1-29	D04	17.88773	29.1	2
R1-29	D04	17.93791	29.14	2
R1-29	D04	17.98825	29.24	2
R1-29	D04	18.03797	29.32	2
R1-29	D04	18.08797	29.3	2
R1-29	D04	18.13818	29.37	2
R1-29	D04	18.18789	29.18	2
R1-29	D04	18.238	29.39	2
R1-29	D04	18.28812	29.36	2
R1-29	D04	18.3383	29.33	2
R1-29	D04	18.38919	29.42	2
R1-29	D04	18.43802	29.49	2
R1-29	D04	18.48819	29.49	2
R1-29	D04	18.53851	29.56	2
R1-29	D04	18.58798	29.58	2
R1-29	D04	18.63803	29.69	2
R1-29	D04	18.68821	29.68	2
R1-29	D04	18.73805	29.69	2
R1-29	D04	18.78831	29.84	2
R1-29	D04	18.83828	29.68	2
R1-29	D04	18.88836	29.78	2
R1-29	D04	18.93843	29.87	2
R1-29	D04	18.98838	29.87	2
R1-29	D04	19.03814	29.87	2
R1-29	D04	19.08803	29.94	2
R1-29	D04	19.13848	29.95	2
R1-29	D04	19.18855	30.03	2
R1-29	D04	19.23851	30.06	2
R1-29	D04	19.28856	30.11	2
R1-29	D04	19.33825	30.11	2
R1-29	D04	19.38792	30.23	2
R1-29	D04	19.43848	30.16	2
R1-29	D04	19.48816	30.26	2
R1-29	D04	19.53855	30.39	2
R1-29	D04	19.58824	30.33	2
R1-29	D04	19.63888	30.43	2
R1-29	D04	19.68852	30.3	2
R1-29	D04	19.73887	30.43	2
R1-29	D04	19.78862	30.46	2
R1-29	D04	19.83869	30.56	2
R1-29	D04	19.88823	30.51	2
R1-29	D04	19.93841	30.58	2
R1-29	D04	19.9882	30.72	2
R1-29	D04	20.03832	30.75	2
R1-29	D04	20.0887	30.68	2
R1-29	D04	20.13868	30.74	2
R1-29	D04	20.1889	30.8	2
R1-29	D04	20.23905	30.93	2
R1-29	D04	20.28882	30.96	2
R1-29	D04	20.33881	30.94	2
R1-29	D04	20.38955	30.84	2
R1-29	D04	20.43847	31.04	2
R1-29	D04	20.48878	31.13	2
R1-29	D04	20.53859	31.15	2
R1-29	D04	20.5885	31.23	2
R1-29	D04	20.63856	31.16	2
R1-29	D04	20.68877	31.18	2
R1-29	D04	20.73856	31.31	2
R1-29	D04	20.78865	31.38	2
R1-29	D04	20.83855	31.41	2
R1-29	D04	20.88888	31.54	2
R1-29	D04	20.9385	31.7	2
R1-29	D04	20.98915	31.54	2
R1-29	D04	21.03871	31.63	2
R1-29	D04	21.08862	31.6	2
R1-29	D04	21.13866	31.77	2
R1-29	D04	21.18859	31.9	2
R1-29	D04	21.23868	31.89	2
R1-29	D04	21.2889	31.97	2
R1-29	D04	21.33884	32.05	2
R1-29	D04	21.38871	31.96	2
R1-29	D04	21.43883	32.1	2
R1-29	D04	21.48861	32.25	2
R1-29	D04	21.53933	32.24	2
R1-29	D04	21.58862	32.21	2
R1-29	D04	21.63883	32.32	2
R1-29	D04	21.68859	32.31	2
R1-29	D04	21.73885	32.34	2
R1-29	D04	21.78836	32.51	2
R1-29	D04	21.83869	32.56	2
R1-29	D04	21.88881	32.48	2
R1-29	D04	21.93877	32.85	2
R1-29	D04	21.98859	32.66	2
R1-29	D04	22.03918	32.63	2
R1-29	D04	22.08924	32.72	2
R1-29	D04	22.13897	32.79	2
R1-29	D04	22.18914	32.9	2
R1-29	D04	22.23929	32.92	2
R1-29	D04	22.2891	32.73	2
R1-29	D04	22.33919	32.96	2
R1-29	D04	22.38893	33.09	2
R1-29	D04	22.43895	33.02	2
R1-29	D04	22.4895	33.09	2
R1-29	D04	22.53901	33.38	2
R1-29	D04	22.5901	33.59	2
R1-29	D04	22.63883	33.72	2
R1-29	D04	22.68905	33.64	2
R1-29	D04	22.73901	33.6	2
R1-29	D04	22.7891	33.76	2
R1-29	D04	22.83911	33.83	2
R1-29	D04	22.88893	33.92	2
R1-29	D04	22.9389	33.96	2
R1-29	D04	22.98928	33.99	2
R1-29	D04	23.03918	34.1	2
R1-29	D04	23.08938	34.05	2
R1-29	D04	23.14018	34.14	2
R1-29	D04	23.189	34.2	2
R1-29	D04	23.23906	34.21	2
R1-29	D04	23.28879	34.3	2
R1-29	D04	23.33914	34.36	2
R1-29	D04	23.38905	34.39	2
R1-29	D04	23.43919	34.36	2
R1-29	D04	23.48903	34.68	2
R1-29	D04	23.53925	34.52	2
R1-29	D04	23.58978	34.62	2
R1-29	D04	23.63932	34.62	2
R1-29	D04	23.68915	34.69	2
R1-29	D04	23.73916	34.69	2
R1-29	D04	23.78873	34.82	2
R1-29	D04	23.83942	34.73	2
R1-29	D04	23.88907	34.87	2
R1-29	D04	23.93903	34.82	2
R1-29	D04	23.98919	35.05	2
R1-29	D04	24.03938	34.89	2
R1-29	D04	24.08934	35.01	2
R1-29	D04	24.1392	35.02	2
R1-29	D04	24.18927	35.04	2
R1-29	D04	24.23924	35.04	2
R1-29	D04	24.28979	35.04	2
R1-29	D04	24.3392	35.18	2
R1-29	D04	24.38962	35.23	2
R1-29	D04	24.43935	35.16	2
R1-29	D04	24.48942	35.3	2
R1-29	D04	24.53947	35.34	2
R1-29	D04	24.58967	35.23	2
R1-29	D04	24.63946	35.37	2
R1-29	D04	24.68916	35.45	2
R1-29	D04	24.73933	35.42	2
R1-29	D04	24.78937	35.48	2
R1-29	D04	24.83953	35.46	2
R1-29	D04	24.88934	35.56	2
R1-29	D04	24.93925	35.5	2
R1-29	D04	24.98939	35.62	2
R1-29	D04	25.03946	35.58	2
R1-29	D04	25.08989	35.53	2
R1-29	D04	25.13974	35.61	2
R1-29	D04	25.18919	35.69	2
R1-29	D04	25.23957	35.59	2
R1-29	D04	25.28993	35.82	2
R1-29	D04	25.33989	35.72	2
R1-29	D04	25.38943	35.77	2
R1-29	D04	25.43979	35.78	2
R1-29	D04	25.48921	35.91	2
R1-29	D04	25.53951	35.71	2
R1-29	D04	25.5903	35.78	2
R1-29	D04	25.63957	35.84	2
R1-29	D04	25.68984	35.84	2
R1-29	D04	25.73962	35.97	2
R1-29	D04	25.78919	35.93	2
R1-29	D04	25.83953	35.9	2
R1-29	D04	25.88949	35.95	2
R1-29	D04	25.93981	35.97	2
R1-29	D04	25.98997	35.94	2
R1-29	D04	26.03939	36.11	2
R1-29	D04	26.0897	36.04	2
R1-29	D04	26.13947	36.04	2
R1-29	D04	26.18973	36.09	2
R1-29	D04	26.23945	36.07	2
R1-29	D04	26.28948	36.06	2
R1-29	D04	26.33992	36.17	2
R1-29	D04	26.38978	36.26	2
R1-29	D04	26.4395	36.13	2
R1-29	D04	26.48982	36.35	2
R1-29	D04	26.5396	36.27	2
R1-29	D04	26.58966	36.32	2
R1-29	D04	26.6398	36.3	2
R1-29	D04	26.68968	36.2	2
R1-29	D04	26.73962	36.29	2
R1-29	D04	26.78981	36.23	2
R1-29	D04	26.84003	36.35	2
R1-29	D04	26.88982	36.32	2
R1-29	D04	26.93991	36.42	2
R1-29	D04	26.98981	36.48	2
R1-29	D04	27.03985	36.38	2
R1-29	D04	27.0901	36.42	2
R1-29	D04	27.13992	36.48	2
R1-29	D04	27.19014	36.33	2
R1-29	D04	27.2397	36.45	2
R1-29	D04	27.29025	36.46	2
R1-29	D04	27.33999	36.43	2
R1-29	D04	27.38954	36.45	2
R1-29	D04	27.43994	36.49	2
R1-29	D04	27.48995	36.42	2
R1-29	D04	27.53975	36.58	2
R1-29	D04	27.59011	36.58	2
R1-29	D04	27.63998	36.58	2
R1-29	D04	27.68995	36.62	2
R1-29	D04	27.73982	36.54	2
R1-29	D04	27.79007	36.61	2
R1-29	D04	27.83982	36.54	2
R1-29	D04	27.89134	36.67	2
R1-29	D04	27.94003	36.61	2
R1-29	D04	27.99013	36.7	2
R1-29	D04	28.03992	36.64	2
R1-29	D04	28.09018	36.67	2
R1-29	D04	28.14018	36.78	2
R1-29	D04	28.1901	36.86	2
R1-29	D04	28.24003	36.81	2
R1-29	D04	28.29002	36.78	2
R1-29	D04	28.33987	36.8	2
R1-29	D04	28.39029	36.81	2
R1-29	D04	28.43997	36.78	2
R1-29	D04	28.49028	36.83	2
R1-29	D04	28.54085	36.75	2
R1-29	D04	28.58985	36.86	2
R1-29	D04	28.64033	36.88	2
R1-29	D04	28.69001	36.93	2
R1-29	D04	28.73993	36.97	2
R1-29	D04	28.79027	37.03	2
R1-29	D04	28.84054	37.02	2
R1-29	D04	28.88993	36.96	2
R1-29	D04	28.94024	36.9	2
R1-29	D04	28.99017	36.88	2
R1-29	D04	29.04016	36.87	2
R1-29	D04	29.08992	37.03	2
R1-29	D04	29.14009	37.13	2
R1-29	D04	29.19037	36.86	2
R1-29	D04	29.2403	36.99	2
R1-29	D04	29.29016	37.04	2
R1-29	D04	29.34058	37.19	2
R1-29	D04	29.3902	37.04	2
R1-29	D04	29.44031	37.06	2
R1-29	D04	29.49034	37.12	2
R1-29	D04	29.54035	37.29	2
R1-29	D04	29.59029	37.22	2
R1-29	D04	29.64016	37.23	2
R1-29	D04	29.69037	37.26	2
R1-29	D04	29.74048	37.18	2
R1-29	D04	29.79027	37.32	2
R1-29	D04	29.84027	37.47	2
R1-29	D04	29.89028	37.33	2
R1-29	D04	29.94033	37.35	2
R1-29	D04	29.9903	37.35	2
R1-29	D04	30.04049	37.28	2
R1-29	D04	30.09043	37.39	2
R1-29	D04	30.14067	37.28	2
R1-29	D04	30.19074	37.41	2
R1-29	D04	30.24047	37.38	2
R1-29	D04	30.29057	37.44	2
R1-29	D04	30.34069	37.65	2
R1-29	D04	30.39082	37.48	2
R1-29	D04	30.44053	37.58	2
R1-29	D04	30.49068	37.71	2
R1-29	D04	30.5404	37.63	2
R1-29	D04	30.59048	37.55	2
R1-29	D04	30.64033	37.52	2
R1-29	D04	30.69052	37.55	2
R1-29	D04	30.74043	37.81	2
R1-29	D04	30.79053	37.57	2
R1-29	D04	30.84031	37.79	2
R1-29	D04	30.89081	37.68	2
R1-29	D04	30.94065	37.74	2
R1-29	D04	30.9905	37.8	2
R1-29	D04	31.04112	37.81	2
R1-29	D04	31.0904	37.68	2
R1-29	D04	31.14061	37.84	2
R1-29	D04	31.19069	37.77	2
R1-29	D04	31.24103	37.89	2
R1-29	D04	31.29056	37.89	2
R1-29	D04	31.34054	37.95	2
R1-29	D04	31.39089	37.9	2
R1-29	D04	31.44103	37.89	2
R1-29	D04	31.49068	37.86	2
R1-29	D04	31.54083	37.99	2
R1-29	D04	31.59052	37.95	2
R1-29	D04	31.64118	37.92	2
R1-29	D04	31.69058	37.83	2
R1-29	D04	31.7409	37.92	2
R1-29	D04	31.7907	37.95	2
R1-29	D04	31.8406	37.96	2
R1-29	D04	31.8903	38.06	2
R1-29	D04	31.9407	38.16	2
R1-29	D04	31.99066	38.21	2
R1-29	D04	32.04066	38.08	2
R1-29	D04	32.09087	38.09	2
R1-29	D04	32.14084	38.16	2
R1-29	D04	32.19112	38.15	2
R1-29	D04	32.24085	38.12	2
R1-29	D04	32.29103	38.12	2
R1-29	D04	32.34111	38.29	2
R1-29	D04	32.39048	38.16	2
R1-29	D04	32.4408	38.31	2
R1-29	D04	32.49071	38.44	2
R1-29	D04	32.54124	38.29	2
R1-29	D04	32.59082	38.38	2
R1-29	D04	32.64112	38.34	2
R1-29	D04	32.69057	38.41	2
R1-29	D04	32.74099	38.42	2
R1-29	D04	32.79114	38.29	2
R1-29	D04	32.841	38.48	2
R1-29	D04	32.89075	38.5	2
R1-29	D04	32.94121	38.54	2
R1-29	D04	32.99067	38.63	2
R1-29	D04	33.04088	38.58	2
R1-29	D04	33.09124	38.57	2
R1-29	D04	33.14093	38.56	2
R1-29	D04	33.19141	38.72	2
R1-29	D04	33.2409	38.67	2
R1-29	D04	33.29087	38.82	2
R1-29	D04	33.34079	38.63	2
R1-29	D04	33.39185	38.8	2
R1-29	D04	33.44109	38.74	2
R1-29	D04	33.49116	38.82	2
R1-29	D04	33.54103	38.93	2
R1-29	D04	33.59106	38.87	2
R1-29	D04	33.64116	38.86	2
R1-29	D04	33.69144	38.87	2
R1-29	D04	33.74091	38.86	2
R1-29	D04	33.79105	38.9	2
R1-29	D04	33.84124	38.87	2
R1-29	D04	33.89113	38.79	2
R1-29	D04	33.94116	39.01	2
R1-29	D04	33.99121	38.76	2
R1-29	D04	34.04195	38.93	2
R1-29	D04	34.09129	38.89	2
R1-29	D04	34.14112	39.09	2
R1-29	D04	34.19145	38.98	2
R1-29	D04	34.24143	38.9	2
R1-29	D04	34.29112	39.08	2
R1-29	D04	34.34132	38.9	2
R1-29	D04	34.39111	39.14	2
R1-29	D04	34.44162	39.08	2
R1-29	D04	34.49122	39.18	2
R1-29	D04	34.54119	39.02	2
R1-29	D04	34.59137	39.05	2
R1-29	D04	34.64128	39.24	2
R1-29	D04	34.69148	39.17	2
R1-29	D04	34.74152	39.14	2
R1-29	D04	34.79109	39.33	2
R1-29	D04	34.84147	39.28	2
R1-29	D04	34.89135	39.24	2
R1-29	D04	34.94094	39.22	2
R1-29	D04	34.99193	39.24	2
R1-29	D04	35.04146	39.28	2
R1-29	D04	35.09158	39.41	2
R1-29	D04	35.14149	39.34	2
R1-29	D04	35.19162	39.37	2
R1-29	D04	35.24135	39.41	2
R1-29	D04	35.2915	39.5	2
R1-29	D04	35.34161	39.43	2
R1-29	D04	35.39161	39.38	2
R1-29	D04	35.44135	39.49	2
R1-29	D04	35.49177	39.4	2
R1-29	D04	35.54131	39.62	2
R1-29	D04	35.59155	39.62	2
R1-29	D04	35.64149	39.6	2
R1-29	D04	35.69155	39.54	2
R1-29	D04	35.7414	39.53	2
R1-29	D04	35.79174	39.5	2
R1-29	D04	35.84155	39.73	2
R1-29	D04	35.8913	39.69	2
R1-29	D04	35.94166	39.66	2
R1-29	D04	35.99162	39.76	2
R1-29	D04	36.04137	39.85	2
R1-29	D04	36.09186	39.94	2
R1-29	D04	36.14159	39.96	2
R1-29	D04	36.1918	39.96	2
R1-29	D04	36.24187	39.94	2
R1-29	D04	36.29142	39.86	2
R1-29	D04	36.34194	39.91	2
R1-29	D04	36.39162	39.88	2
R1-29	D04	36.44154	39.85	2
R1-29	D04	36.49158	39.92	2
R1-29	D04	36.54163	39.92	2
R1-29	D04	36.59291	39.95	2
R1-29	D04	36.64176	40.02	2
R1-29	D04	36.69178	39.96	2
R1-29	D04	36.74183	39.99	2
R1-29	D04	36.79139	40.02	2
R1-29	D04	36.84166	40.08	2
R1-29	D04	36.89159	40.01	2
R1-29	D04	36.94164	40.17	2
R1-29	D04	36.99144	40.21	2
R1-29	D04	37.0415	40.12	2
R1-29	D04	37.09188	40.36	2
R1-29	D04	37.14175	40.2	2
R1-29	D04	37.19167	40.31	2
R1-29	D04	37.24168	40.28	2
R1-29	D04	37.29185	40.39	2
R1-29	D04	37.34191	40.27	2
R1-29	D04	37.39183	40.37	2
R1-29	D04	37.44193	40.47	2
R1-29	D04	37.49187	40.5	2
R1-29	D04	37.54163	40.36	2
R1-29	D04	37.5918	40.55	2
R1-29	D04	37.64198	40.5	2
R1-29	D04	37.69206	40.52	2
R1-29	D04	37.74219	40.47	2
R1-29	D04	37.79205	40.49	2
R1-29	D04	37.84327	40.65	2
R1-29	D04	37.8919	40.59	2
R1-29	D04	37.94222	40.63	2
R1-29	D04	37.99194	40.65	2
R1-29	D04	38.04208	40.63	2
R1-29	D04	38.09188	40.66	2
R1-29	D04	38.14201	40.65	2
R1-29	D04	38.19192	40.81	2
R1-29	D04	38.24206	40.79	2
R1-29	D04	38.29214	40.75	2
R1-29	D04	38.34166	40.88	2
R1-29	D04	38.39218	40.95	2
R1-29	D04	38.44197	40.85	2
R1-29	D04	38.49213	40.89	2
R1-29	D04	38.54216	41.13	2
R1-29	D04	38.59214	41.11	2
R1-29	D04	38.64199	40.98	2
R1-29	D04	38.69213	41.08	2
R1-29	D04	38.74229	40.97	2
R1-29	D04	38.7924	40.98	2
R1-29	D04	38.84244	41.13	2
R1-29	D04	38.89215	40.98	2
R1-29	D04	38.9422	41.01	2
R1-29	D04	38.99187	41.21	2
R1-29	D04	39.04213	41.1	2
R1-29	D04	39.09237	41.18	2
R1-29	D04	39.14241	41.33	2
R1-29	D04	39.1921	41.14	2
R1-29	D04	39.24219	41.26	2
R1-29	D04	39.29211	41.23	2
R1-29	D04	39.34274	41.24	2
R1-29	D04	39.39249	41.34	2
R1-29	D04	39.44231	41.42	2
R1-29	D04	39.4921	41.48	2
R1-29	D04	39.54197	41.42	2
R1-29	D04	39.59229	41.4	2
R1-29	D04	39.64195	41.55	2
R1-29	D04	39.69234	41.58	2
R1-29	D04	39.74212	41.46	2
R1-29	D04	39.79237	41.61	2
R1-29	D04	39.84229	41.62	2
R1-29	D04	39.89209	41.56	2
R1-29	D04	39.9417	41.69	2
R1-29	D04	39.99226	41.69	2
R1-29	D04	40.04226	41.62	2
R1-29	D04	40.0924	41.71	2
R1-29	D04	40.1425	41.77	2
R1-29	D04	40.19248	41.82	2
R1-29	D04	40.24221	41.82	2
R1-29	D04	40.29204	41.82	2
R1-29	D04	40.34272	41.93	2
R1-29	D04	40.39229	41.78	2
R1-29	D04	40.44231	41.88	2
R1-29	D04	40.49256	41.81	2
R1-29	D04	40.5433	41.95	2
R1-29	D04	40.59224	42.07	2
R1-29	D04	40.64198	42.04	2
R1-29	D04	40.69255	42.19	2
R1-29	D04	40.74239	42.07	2
R1-29	D04	40.79223	42.27	2
R1-29	D04	40.84226	42.07	2
R1-29	D04	40.8928	42.33	2
R1-29	D04	40.94224	42.2	2
R1-29	D04	40.99232	42.19	2
R1-29	D04	41.04256	42.27	2
R1-29	D04	41.09258	42.29	2
R1-29	D04	41.14259	42.27	2
R1-29	D04	41.19249	42.54	2
R1-29	D04	41.24254	42.39	2
R1-29	D04	41.29276	42.42	2
R1-29	D04	41.34258	42.46	2
R1-29	D04	41.39264	42.41	2
R1-29	D04	41.44279	42.58	2
R1-29	D04	41.49265	42.43	2
R1-29	D04	41.54245	42.51	2
R1-29	D04	41.59267	42.75	2
R1-29	D04	41.64252	42.72	2
R1-29	D04	41.69286	42.65	2
R1-29	D04	41.74312	42.72	2
R1-29	D04	41.79253	42.67	2
R1-29	D04	41.84277	42.78	2
R1-29	D04	41.8928	42.84	2
R1-29	D04	41.94291	42.78	2
R1-29	D04	41.99215	42.87	2
R1-29	D04	42.04282	42.71	2
R1-29	D04	42.0929	42.97	2
R1-29	D04	42.14282	42.99	2
R1-29	D04	42.19279	43.09	2
R1-29	D04	42.24311	43.06	2
R1-29	D04	42.29245	42.99	2
R1-29	D04	42.34258	43.06	2
R1-29	D04	42.39288	43.07	2
R1-29	D04	42.4427	43.19	2
R1-29	D04	42.49294	43.2	2
R1-29	D04	42.54257	43.07	2
R1-29	D04	42.59297	43.2	2
R1-29	D04	42.64273	43.32	2
R1-29	D04	42.69287	43.44	2
R1-29	D04	42.74258	43.26	2
R1-29	D04	42.7929	43.48	2
R1-29	D04	42.84285	43.44	2
R1-29	D04	42.89285	43.41	2
R1-29	D04	42.94307	43.48	2
R1-29	D04	42.9931	43.49	2
R1-29	D04	43.04306	43.52	2
R1-29	D04	43.09296	43.58	2
R1-29	D04	43.143	43.44	2
R1-29	D04	43.19295	43.63	2
R1-29	D04	43.24298	43.68	2
R1-29	D04	43.293	43.55	2
R1-29	D04	43.34313	43.71	2
R1-29	D04	43.39292	43.79	2
R1-29	D04	43.44294	43.7	2
R1-29	D04	43.49286	43.74	2
R1-29	D04	43.54327	43.89	2
R1-29	D04	43.59343	43.9	2
R1-29	D04	43.64309	44	2
R1-29	D04	43.69267	44.05	2
R1-29	D04	43.74298	43.86	2
R1-29	D04	43.79298	44.02	2
R1-29	D04	43.84322	44.11	2
R1-29	D04	43.89302	43.84	2
R1-29	D04	43.94326	44.02	2
R1-29	D04	43.99301	43.95	2
R1-29	D04	44.04324	44.08	2
R1-29	D04	44.09332	44.18	2
R1-29	D04	44.14336	44.12	2
R1-29	D04	44.19321	44.24	2
R1-29	D04	44.24299	44.13	2
R1-29	D04	44.29341	44.22	2
R1-29	D04	44.34304	44.31	2
R1-29	D04	44.39315	44.51	2
R1-29	D04	44.44275	44.28	2
R1-29	D04	44.49319	44.51	2
R1-29	D04	44.54324	44.44	2
R1-29	D04	44.59308	44.58	2
R1-29	D04	44.6432	44.57	2
R1-29	D04	44.6933	44.5	2
R1-29	D04	44.7436	44.61	2
R1-29	D04	44.79339	44.61	2
R1-29	D04	44.84348	44.61	2
R1-29	D04	44.89356	44.64	2
R1-29	D04	44.94316	44.74	2
R1-29	D04	44.99318	44.77	2
R1-29	D04	45.04299	44.8	2
R1-29	D04	45.0937	44.67	2
R1-29	D04	45.14319	44.86	2
R1-29	D04	45.19338	44.85	2
R1-29	D04	45.24314	44.98	2
R1-29	D04	45.29322	45.18	2
R1-29	D04	45.34342	45.02	2
R1-29	D04	45.39324	45.17	2
R1-29	D04	45.44449	45.12	2
R1-29	D04	45.49357	45.08	2
R1-29	D04	45.54335	45.21	2
R1-29	D04	45.59379	45.21	2
R1-29	D04	45.64353	45.27	2
R1-29	D04	45.69353	45.44	2
R1-29	D04	45.74347	45.38	2
R1-29	D04	45.79379	45.3	2
R1-29	D04	45.84369	45.38	2
R1-29	D04	45.89316	45.4	2
R1-29	D04	45.94439	45.44	2
R1-29	D04	45.99321	45.62	2
R1-29	D04	46.0434	45.49	2
R1-29	D04	46.09349	45.5	2
R1-29	D04	46.14519	45.56	2
R1-29	D04	46.19344	45.88	2
R1-29	D04	46.2437	45.64	2
R1-29	D04	46.29339	45.66	2
R1-29	D04	46.34367	45.86	2
R1-29	D04	46.39357	45.92	2
R1-29	D04	46.44344	45.85	2
R1-29	D04	46.49364	45.99	2
R1-29	D04	46.54349	45.95	2
R1-29	D04	46.59367	46.01	2
R1-29	D04	46.64385	46.15	2
R1-29	D04	46.69349	46.1	2
R1-29	D04	46.74339	46.15	2
R1-29	D04	46.79368	46.24	2
R1-29	D04	46.84362	46.14	2
R1-29	D04	46.8936	46.2	2
R1-29	D04	46.94363	46.21	2
