# Supplementary material for: Natural genetic variation impacts expression levels of coding, non-coding, and antisense transcripts in fission yeast
Source: Mol Syst Biol. 2014 Nov 28;10(11):764. doi: 10.15252/msb.20145123 (PMC4299605; doi:10.15252/msb.20145123)
Supplement: Supplementary file 2 — Supplementary Dataset S1 [file msb0010-0764-sd2.zip › Dataset S1/datasetS1/R1-2_std_raw.txt]

Strain	well	time	measure	interval
R1-2	C01	0.02209	30.77	1
R1-2	C01	0.07278	31.14	1
R1-2	C01	0.12237	31.17	1
R1-2	C01	0.17317	31.25	1
R1-2	C01	0.22239	31.5	1
R1-2	C01	0.27247	31.75	1
R1-2	C01	0.32331	31.9	1
R1-2	C01	0.37257	31.23	1
R1-2	C01	0.42262	31.82	1
R1-2	C01	0.47301	32.12	1
R1-2	C01	0.52319	31.7	1
R1-2	C01	0.57349	31.41	1
R1-2	C01	0.62263	31.84	1
R1-2	C01	0.67284	31.85	1
R1-2	C01	0.72319	31.36	1
R1-2	C01	0.77283	31.84	1
R1-2	C01	0.8233	32.38	1
R1-2	C01	0.87366	31.02	1
R1-2	C01	0.92339	32.78	1
R1-2	C01	0.97365	31.47	1
R1-2	C01	1.02399	32.53	1
R1-2	C01	1.0738	31.75	1
R1-2	C01	1.12362	32.44	1
R1-2	C01	1.17422	32.46	1
R1-2	C01	1.22355	31.72	1
R1-2	C01	1.27383	31.91	1
R1-2	C01	1.32356	32.16	1
R1-2	C01	1.37381	31.9	1
R1-2	C01	1.42387	31.6	1
R1-2	C01	1.47399	31.98	1
R1-2	C01	1.52406	32.28	1
R1-2	C01	1.57396	31.78	1
R1-2	C01	1.6239	31.9	1
R1-2	C01	1.67429	33.02	1
R1-2	C01	1.72362	31.85	1
R1-2	C01	1.77434	31.97	1
R1-2	C01	1.82449	32.83	1
R1-2	C01	1.87379	32.56	1
R1-2	C01	1.92456	32.24	1
R1-2	C01	1.97426	32.19	1
R1-2	C01	2.02427	32.69	1
R1-2	C01	2.07446	32.55	1
R1-2	C01	2.12518	32.65	1
R1-2	C01	2.17458	32.29	1
R1-2	C01	2.22444	32.84	1
R1-2	C01	2.27503	32.87	1
R1-2	C01	2.32493	32.87	1
R1-2	C01	2.37499	33.11	1
R1-2	C01	2.42505	32.75	1
R1-2	C01	2.47481	32.65	1
R1-2	C01	2.52472	33	1
R1-2	C01	2.57513	33.79	1
R1-2	C01	2.62536	33.37	1
R1-2	C01	2.67572	33.34	1
R1-2	C01	2.7254	33.58	1
R1-2	C01	2.77593	33.65	1
R1-2	C01	2.82534	33.52	1
R1-2	C01	2.87542	35.04	1
R1-2	C01	2.92553	33.65	1
R1-2	C01	2.97551	34.04	1
R1-2	C01	3.02554	33.77	1
R1-2	C01	3.07594	33.89	1
R1-2	C01	3.12562	33.93	1
R1-2	C01	3.17582	34.57	1
R1-2	C01	3.22659	34.24	1
R1-2	C01	3.27581	34.18	1
R1-2	C01	3.32625	34.14	1
R1-2	C01	3.37578	34.38	1
R1-2	C01	3.42628	34.38	1
R1-2	C01	3.47611	34.83	1
R1-2	C01	3.52598	35.08	1
R1-2	C01	3.57641	35.66	1
R1-2	C01	3.62597	34.89	1
R1-2	C01	3.67666	36.35	1
R1-2	C01	3.72639	35.47	1
R1-2	C01	3.77684	35.7	1
R1-2	C01	3.8265	35.23	1
R1-2	C01	3.87628	36.06	1
R1-2	C01	3.92688	36.27	1
R1-2	C01	3.97632	36.1	1
R1-2	C01	4.02649	36.33	1
R1-2	C01	4.07687	36.34	1
R1-2	C01	4.12714	36.34	1
R1-2	C01	4.17694	36.56	1
R1-2	C01	4.22675	36.5	1
R1-2	C01	4.27717	36.92	1
R1-2	C01	4.32691	36.56	1
R1-2	C01	4.37682	36.43	1
R1-2	C01	4.42661	36.55	1
R1-2	C01	4.47739	36.78	1
R1-2	C01	4.52717	37.24	1
R1-2	C01	4.57723	37.09	1
R1-2	C01	4.62673	37.14	1
R1-2	C01	4.67728	37.86	1
R1-2	C01	4.72698	37.54	1
R1-2	C01	4.77724	37.27	1
R1-2	C01	4.82738	37.51	1
R1-2	C01	4.87749	37.26	1
R1-2	C01	4.92755	37.55	1
R1-2	C01	4.97752	38.13	1
R1-2	C01	5.02766	37.21	1
R1-2	C01	5.07825	37.73	1
R1-2	C01	5.12764	37.85	1
R1-2	C01	5.17773	37.79	1
R1-2	C01	5.22789	38.14	1
R1-2	C01	5.27786	38.51	1
R1-2	C01	5.32772	38.55	1
R1-2	C01	5.37828	38.53	1
R1-2	C01	5.42787	38.76	1
R1-2	C01	5.47756	38.79	1
R1-2	C01	5.52818	39.25	1
R1-2	C01	5.57778	39.16	1
R1-2	C01	5.62903	39.03	1
R1-2	C01	5.67862	39.26	1
R1-2	C01	5.72816	39.38	1
R1-2	C01	5.77906	39.79	1
R1-2	C01	5.8286	39.6	1
R1-2	C01	5.87899	39.9	1
R1-2	C01	6.14025	40.22	1
R1-2	C01	6.17951	40.53	2
R1-2	C01	6.22855	40.4	2
R1-2	C01	6.27882	40.84	2
R1-2	C01	6.32945	40.89	2
R1-2	C01	6.37845	41.52	2
R1-2	C01	6.42915	41.35	2
R1-2	C01	6.4798	41.42	2
R1-2	C01	6.52867	41.49	2
R1-2	C01	6.5788	42.42	2
R1-2	C01	6.62885	42.35	2
R1-2	C01	6.67894	42.35	2
R1-2	C01	6.72921	42.95	2
R1-2	C01	6.77905	43.18	2
R1-2	C01	6.82901	43.31	2
R1-2	C01	6.87925	43.29	2
R1-2	C01	6.92946	43.57	2
R1-2	C01	6.97923	43.88	2
R1-2	C01	7.02905	43.99	2
R1-2	C01	7.07951	44.27	2
R1-2	C01	7.12941	44.31	2
R1-2	C01	7.1792	44.7	2
R1-2	C01	7.22905	45.15	2
R1-2	C01	7.28096	45.02	2
R1-2	C01	7.32946	45.45	2
R1-2	C01	7.37975	46.14	2
R1-2	C01	7.42954	45.85	2
R1-2	C01	7.47973	46.32	2
R1-2	C01	7.52993	46.7	2
R1-2	C01	7.57987	46.78	2
R1-2	C01	7.63029	47.49	2
R1-2	C01	7.68043	47.47	2
R1-2	C01	7.72998	47.75	2
R1-2	C01	7.78022	47.99	2
R1-2	C01	7.8302	48.62	2
R1-2	C01	7.88015	48.52	2
R1-2	C01	7.93032	49.04	2
R1-2	C01	7.9801	49.3	2
R1-2	C01	8.03068	49.69	2
R1-2	C01	8.08108	50.2	2
R1-2	C01	8.13068	50.51	2
R1-2	C01	8.18077	50.44	2
R1-2	C01	8.23084	50.87	2
R1-2	C01	8.28084	51.68	2
R1-2	C01	8.33125	51.55	2
R1-2	C01	8.38135	52.02	2
R1-2	C01	8.43137	52.37	2
R1-2	C01	8.48084	52.46	2
R1-2	C01	8.53136	52.57	2
R1-2	C01	8.58138	52.77	2
R1-2	C01	8.63132	53.17	2
R1-2	C01	8.68149	53.28	2
R1-2	C01	8.73137	53.48	2
R1-2	C01	8.7821	53.7	2
R1-2	C01	8.83187	53.78	2
R1-2	C01	8.88217	54.1	2
R1-2	C01	8.93259	54.43	2
R1-2	C01	8.98179	54.54	2
R1-2	C01	9.0322	54.43	2
R1-2	C01	9.08222	54.94	2
R1-2	C01	9.13232	54.77	2
R1-2	C01	9.18232	55.22	2
R1-2	C01	9.23269	55.5	2
R1-2	C01	9.28296	55.12	2
R1-2	C01	9.33318	55.46	2
R1-2	C01	9.38249	55.76	2
R1-2	C01	9.43264	56.01	2
R1-2	C01	9.48309	55.8	2
R1-2	C01	9.53337	56.15	2
R1-2	C01	9.58285	56.04	2
R1-2	C01	9.63318	56.08	2
R1-2	C01	9.6832	56.58	2
R1-2	C01	9.73297	56.58	2
R1-2	C01	9.78351	56.8	2
R1-2	C01	9.8335	57.05	2
R1-2	C01	9.88388	57.31	2
R1-2	C01	9.93391	57.56	2
R1-2	C01	9.98376	57.84	2
R1-2	C01	10.03405	57.76	2
R1-2	C01	10.0842	57.67	2
R1-2	C01	10.13426	57.6	2
R1-2	C01	10.18414	57.88	2
R1-2	C01	10.23409	57.94	2
R1-2	C01	10.28451	57.99	2
R1-2	C01	10.33478	58.37	2
R1-2	C01	10.38418	58.38	2
R1-2	C01	10.43481	58.25	2
R1-2	C01	10.4849	58.18	2
R1-2	C01	10.5345	58.47	2
R1-2	C01	10.5845	58.43	2
R1-2	C01	10.63515	58.32	2
R1-2	C01	10.68528	58.58	2
R1-2	C01	10.73556	58.56	2
R1-2	C01	10.78531	58.4	2
R1-2	C01	10.83565	58.94	2
R1-2	C01	10.88539	58.78	2
R1-2	C01	10.93593	58.84	2
R1-2	C01	10.98537	58.59	2
R1-2	C01	11.03598	58.72	2
R1-2	C01	11.08609	58.41	2
R1-2	C01	11.1363	58.27	2
R1-2	C01	11.18709	58.53	2
R1-2	C01	11.23652	58.69	2
R1-2	C01	11.2863	58.74	2
R1-2	C01	11.33625	58.24	2
R1-2	C01	11.38648	58.27	2
R1-2	C01	11.43639	58.25	2
R1-2	C01	11.48671	58.24	2
R1-2	C01	11.53649	58.3	2
R1-2	C01	11.58713	58.32	2
R1-2	C01	11.63701	58.3	2
R1-2	C01	11.68676	58.58	2
R1-2	C01	11.73715	58.66	2
R1-2	C01	11.78698	58.55	2
R1-2	C01	11.83757	58.81	2
R1-2	C01	11.88735	58.89	2
R1-2	C01	11.93754	58.72	2
R1-2	C01	11.98742	59.23	2
R1-2	C01	12.03705	59.15	2
R1-2	C01	12.08812	59.23	2
R1-2	C01	12.13778	59.67	2
R1-2	C01	12.18878	59.42	2
R1-2	C01	12.23793	59.67	2
R1-2	C01	12.28851	59.61	2
R1-2	C01	12.33828	59.77	2
R1-2	C01	12.38782	59.67	2
R1-2	C01	12.43817	59.92	2
R1-2	C01	12.48887	60.1	2
R1-2	C01	12.53922	60.66	2
R1-2	C01	12.58886	60.52	2
R1-2	C01	12.63915	60.48	2
R1-2	C01	12.68851	60.63	2
R1-2	C01	12.73889	60.91	2
R1-2	C01	12.7892	61.09	2
R1-2	C01	12.83823	60.82	2
R1-2	C01	12.88981	61.03	2
R1-2	C01	12.93952	60.95	2
R1-2	C01	12.98974	61.43	2
R1-2	C01	13.03926	61.78	2
R1-2	C01	13.08956	61.26	2
R1-2	C01	13.13948	61.65	2
R1-2	C01	13.19032	61.43	2
R1-2	C01	13.24064	61.75	2
R1-2	C01	13.28992	61.79	2
R1-2	C01	13.34072	61.81	2
R1-2	C01	13.38972	61.97	2
R1-2	C01	13.44052	61.85	2
R1-2	C01	13.49033	62.16	2
R1-2	C01	13.54064	61.99	2
R1-2	C01	13.59063	62.09	2
R1-2	C01	13.64114	62.33	2
R1-2	C01	13.69098	62.56	2
R1-2	C01	13.74115	62.61	2
R1-2	C01	13.79121	62.37	2
R1-2	C01	13.84061	62.61	2
R1-2	C01	13.89116	62.7	2
R1-2	C01	13.94109	62.93	2
R1-2	C01	13.99208	62.64	2
R1-2	C01	14.04065	62.87	2
R1-2	C01	14.09139	62.7	2
R1-2	C01	14.14164	62.65	2
R1-2	C01	14.19135	63.02	2
R1-2	C01	14.24195	63.08	2
R1-2	C01	14.2921	62.93	2
R1-2	C01	14.34218	63.12	2
R1-2	C01	14.39187	63.08	2
R1-2	C01	14.44289	63.05	2
R1-2	C01	14.49256	63.12	2
R1-2	C01	14.54238	63.2	2
R1-2	C01	14.59268	63.54	2
R1-2	C01	14.64288	63.24	2
R1-2	C01	14.69264	63.3	2
R1-2	C01	14.74226	63.45	2
R1-2	C01	14.79309	63.3	2
R1-2	C01	14.8428	63.34	2
R1-2	C01	14.89324	63.73	2
R1-2	C01	14.9427	63.6	2
R1-2	C01	14.99377	63.7	2
R1-2	C01	15.04358	63.73	2
R1-2	C01	15.09337	63.8	2
R1-2	C01	15.14364	63.82	2
R1-2	C01	15.19366	64.2	2
R1-2	C01	15.24357	64.08	2
R1-2	C01	15.29314	64.16	2
R1-2	C01	15.34385	64.26	2
R1-2	C01	15.39417	64.3	2
R1-2	C01	15.44361	63.86	2
R1-2	C01	15.49426	64.32	2
R1-2	C01	15.54412	64.2	2
R1-2	C01	15.59389	64.41	2
R1-2	C01	15.64399	64.76	2
R1-2	C01	15.69454	64.61	2
R1-2	C01	15.74458	64.89	2
R1-2	C01	15.79506	65.04	2
R1-2	C01	15.84449	64.76	2
R1-2	C01	15.89467	65.35	2
R1-2	C01	15.94475	65.15	2
R1-2	C01	15.99449	65	2
R1-2	C01	16.0451	65.25	2
R1-2	C01	16.0954	65.09	2
R1-2	C01	16.14538	65.26	2
R1-2	C01	16.19621	65.43	2
R1-2	C01	16.2455	65.52	2
R1-2	C01	16.29557	65.75	2
R1-2	C01	16.34564	65.62	2
R1-2	C01	16.39559	65.77	2
R1-2	C01	16.44542	65.75	2
R1-2	C01	16.49583	65.72	2
R1-2	C01	16.54655	65.94	2
R1-2	C01	16.59584	65.96	2
R1-2	C01	16.6461	66.12	2
R1-2	C01	16.69584	65.99	2
R1-2	C01	16.74589	66.05	2
R1-2	C01	16.79656	66.49	2
R1-2	C01	16.84634	66.14	2
R1-2	C01	16.89634	66.31	2
R1-2	C01	16.94686	66.33	2
R1-2	C01	16.99653	66.78	2
R1-2	C01	17.04696	66.99	2
R1-2	C01	17.09684	66.83	2
R1-2	C01	17.14746	66.53	2
R1-2	C01	17.19722	66.65	2
R1-2	C01	17.24712	67.02	2
R1-2	C01	17.29761	66.84	2
R1-2	C01	17.34728	67.32	2
R1-2	C01	17.39773	67.07	2
R1-2	C01	17.44717	67.3	2
R1-2	C01	17.49754	67.18	2
R1-2	C01	17.54774	67.52	2
R1-2	C01	17.59751	67.41	2
R1-2	C01	17.64805	67.33	2
R1-2	C01	17.69869	67.45	2
R1-2	C01	17.74824	67.33	2
R1-2	C01	17.79791	67.72	2
R1-2	C01	17.84827	67.43	2
R1-2	C01	17.89811	67.66	2
R1-2	C01	17.9492	67.66	2
R1-2	C01	17.99897	67.79	2
R1-2	C01	18.04944	68.01	2
R1-2	C01	18.09906	67.85	2
R1-2	C01	18.14871	68.05	2
R1-2	C01	18.19901	67.98	2
R1-2	C01	18.24893	67.83	2
R1-2	C01	18.29936	68.2	2
R1-2	C01	18.34933	68.22	2
R1-2	C01	18.39931	68.54	2
R1-2	C01	18.44933	68.45	2
R1-2	C01	18.49954	68.26	2
R1-2	C01	18.54933	68.45	2
R1-2	C01	18.59952	68.54	2
R1-2	C01	18.65092	68.57	2
R1-2	C01	18.70022	68.62	2
R1-2	C01	18.75044	68.76	2
R1-2	C01	18.80132	68.53	2
R1-2	C01	18.85047	68.82	2
R1-2	C01	18.90059	68.57	2
R1-2	C01	18.9502	68.38	2
R1-2	C01	19.00032	68.57	2
R1-2	C01	19.0503	68.76	2
R1-2	C01	19.10065	68.84	2
R1-2	C01	19.1505	68.81	2
R1-2	C01	19.20059	68.76	2
R1-2	C01	19.25071	68.79	2
R1-2	C01	19.30099	69.04	2
R1-2	C01	19.35081	68.91	2
R1-2	C01	19.40131	68.96	2
R1-2	C01	19.45102	69.09	2
R1-2	C01	19.5009	69.12	2
R1-2	C01	19.5512	69.1	2
R1-2	C01	19.60104	69.18	2
R1-2	C01	19.65128	69.15	2
R1-2	C01	19.70123	69.29	2
R1-2	C01	19.75223	69.06	2
R1-2	C01	19.8018	69.28	2
R1-2	C01	19.85197	69.21	2
R1-2	C01	19.90196	69.13	2
R1-2	C01	19.95257	69.16	2
R1-2	C01	20.00229	69.28	2
R1-2	C01	20.05231	69.38	2
R1-2	C01	20.10233	69.28	2
R1-2	C01	20.15221	69.53	2
R1-2	C01	20.20244	69.43	2
R1-2	C01	20.25418	69.38	2
R1-2	C01	20.30286	69.37	2
R1-2	C01	20.3528	69.55	2
R1-2	C01	20.40333	69.69	2
R1-2	C01	20.45323	69.52	2
R1-2	C01	20.50247	69.99	2
R1-2	C01	20.55372	69.66	2
R1-2	C01	20.60345	69.46	2
R1-2	C01	20.65363	69.46	2
R1-2	C01	20.7033	69.68	2
R1-2	C01	20.75354	69.5	2
R1-2	C01	20.80349	69.74	2
R1-2	C01	20.85342	69.69	2
R1-2	C01	20.90352	69.8	2
R1-2	C01	20.95358	69.44	2
R1-2	C01	21.0036	69.59	2
R1-2	C01	21.05392	70.03	2
R1-2	C01	21.10382	69.93	2
R1-2	C01	21.15384	69.87	2
R1-2	C01	21.20436	70.03	2
R1-2	C01	21.25444	70.08	2
R1-2	C01	21.30502	70.03	2
R1-2	C01	21.35423	69.9	2
R1-2	C01	21.40489	69.83	2
R1-2	C01	21.45487	70	2
R1-2	C01	21.50506	70	2
R1-2	C01	21.55504	70.05	2
R1-2	C01	21.6048	70.08	2
R1-2	C01	21.65517	70.12	2
R1-2	C01	21.70551	70.27	2
R1-2	C01	21.75544	70.25	2
R1-2	C01	21.80617	70.18	2
R1-2	C01	21.85604	70.12	2
R1-2	C01	21.90562	70.17	2
R1-2	C01	21.95599	70.08	2
R1-2	C01	22.00636	70.18	2
R1-2	C01	22.05609	70.11	2
R1-2	C01	22.10578	70.36	2
R1-2	C01	22.1558	70.31	2
R1-2	C01	22.20636	70.18	2
R1-2	C01	22.25665	70.56	2
R1-2	C01	22.30625	70.24	2
R1-2	C01	22.35704	70.14	2
R1-2	C01	22.40631	70.33	2
R1-2	C01	22.45651	70.43	2
R1-2	C01	22.50715	70.33	2
R1-2	C01	22.55661	70.43	2
R1-2	C01	22.60727	70.46	2
R1-2	C01	22.65698	70.46	2
R1-2	C01	22.70705	70.37	2
R1-2	C01	22.7574	70.55	2
R1-2	C01	22.80719	70.62	2
R1-2	C01	22.85736	70.51	2
R1-2	C01	22.90761	70.74	2
R1-2	C01	22.95732	70.48	2
R1-2	C01	23.00799	70.42	2
R1-2	C01	23.05787	70.51	2
R1-2	C01	23.10827	70.67	2
R1-2	C01	23.1582	70.55	2
R1-2	C01	23.20808	71.07	2
R1-2	C01	23.25828	70.73	2
R1-2	C01	23.30839	70.71	2
R1-2	C01	23.3586	70.86	2
R1-2	C01	23.40868	70.99	2
R1-2	C01	23.45855	70.82	2
R1-2	C01	23.50899	70.68	2
R1-2	C01	23.55985	70.89	2
R1-2	C01	23.60884	70.71	2
R1-2	C01	23.65935	71.18	2
R1-2	C01	23.70909	70.9	2
R1-2	C01	23.75946	71.17	2
R1-2	C01	23.80908	71.04	2
R1-2	C01	23.85867	70.85	2
R1-2	C01	23.90976	70.95	2
R1-2	C01	23.9595	70.71	2
R1-2	C01	24.00945	70.92	2
R1-2	C01	24.05968	70.83	2
R1-2	C01	24.1095	71.14	2
R1-2	C01	24.15987	70.74	2
R1-2	C01	24.21027	70.98	2
R1-2	C01	24.26065	70.79	2
R1-2	C01	24.31055	70.86	2
R1-2	C01	24.35997	70.86	2
R1-2	C01	24.41052	71.01	2
R1-2	C01	24.45986	70.89	2
R1-2	C01	24.50961	70.86	2
R1-2	C01	24.56046	70.8	2
R1-2	C01	24.61068	70.85	2
R1-2	C01	24.66079	70.95	2
R1-2	C01	24.71077	70.7	2
R1-2	C01	24.76016	70.76	2
R1-2	C01	24.81049	70.68	2
R1-2	C01	24.86043	70.93	2
R1-2	C01	24.91145	70.9	2
R1-2	C01	24.96143	70.64	2
R1-2	C01	25.01143	71.21	2
R1-2	C01	25.06138	70.93	2
R1-2	C01	25.11146	70.9	2
R1-2	C01	25.1614	70.89	2
R1-2	C01	25.21219	70.77	2
R1-2	C01	25.26189	70.83	2
R1-2	C01	25.31191	70.86	2
R1-2	C01	25.36196	71.04	2
R1-2	C01	25.41188	70.8	2
R1-2	C01	25.46214	70.8	2
R1-2	C01	25.51249	70.82	2
R1-2	C01	25.56239	70.77	2
R1-2	C01	25.61217	70.71	2
R1-2	C01	25.66217	71.07	2
R1-2	C01	25.71335	71.18	2
R1-2	C01	25.76259	71.01	2
R1-2	C01	25.81279	70.83	2
R1-2	C01	25.86311	70.82	2
R1-2	C01	25.9125	70.55	2
R1-2	C01	25.96295	70.8	2
R1-2	C01	26.01322	70.96	2
R1-2	C01	26.06316	70.62	2
R1-2	C01	26.11343	70.73	2
R1-2	C01	26.16327	70.86	2
R1-2	C01	26.21386	70.8	2
R1-2	C01	26.26409	70.7	2
R1-2	C01	26.31414	70.82	2
R1-2	C01	26.364	70.68	2
R1-2	C01	26.41372	70.85	2
R1-2	C01	26.4639	71.11	2
R1-2	C01	26.51387	70.85	2
R1-2	C01	26.56505	70.9	2
R1-2	C01	26.61424	70.9	2
R1-2	C01	26.66428	70.74	2
R1-2	C01	26.71475	70.79	2
R1-2	C01	26.76462	70.86	2
R1-2	D04	0.02992	41.1	1
R1-2	D04	0.08025	42	1
R1-2	D04	0.12979	41.66	1
R1-2	D04	0.18047	41.82	1
R1-2	D04	0.22986	41.8	1
R1-2	D04	0.2796	41.93	1
R1-2	D04	0.33062	42.39	1
R1-2	D04	0.38006	42.07	1
R1-2	D04	0.42984	42.42	1
R1-2	D04	0.48033	42.2	1
R1-2	D04	0.53112	42.2	1
R1-2	D04	0.58104	42.35	1
R1-2	D04	0.63011	42.27	1
R1-2	D04	0.68	42.43	1
R1-2	D04	0.73049	42.25	1
R1-2	D04	0.78002	49.04	1
R1-2	D04	0.83099	49.02	1
R1-2	D04	0.88106	49.26	1
R1-2	D04	0.93074	49.26	1
R1-2	D04	0.98125	49.16	1
R1-2	D04	1.03128	49.31	1
R1-2	D04	1.08114	50.5	1
R1-2	D04	1.13117	50.29	1
R1-2	D04	1.18153	49.54	1
R1-2	D04	1.23088	49.54	1
R1-2	D04	1.28165	49.47	1
R1-2	D04	1.3309	49.97	1
R1-2	D04	1.38128	50	1
R1-2	D04	1.43146	49.52	1
R1-2	D04	1.48159	49.6	1
R1-2	D04	1.53135	49.92	1
R1-2	D04	1.58176	49.64	1
R1-2	D04	1.63118	50.4	1
R1-2	D04	1.68156	49.93	1
R1-2	D04	1.73095	49.99	1
R1-2	D04	1.78167	49.9	1
R1-2	D04	1.83192	49.99	1
R1-2	D04	1.88169	50.15	1
R1-2	D04	1.93194	50.26	1
R1-2	D04	1.98169	50.53	1
R1-2	D04	2.03181	50.85	1
R1-2	D04	2.0819	50.35	1
R1-2	D04	2.13247	50.88	1
R1-2	D04	2.18213	50.47	1
R1-2	D04	2.23172	50.28	1
R1-2	D04	2.2826	50.66	1
R1-2	D04	2.33246	50.4	1
R1-2	D04	2.38208	50.72	1
R1-2	D04	2.43259	50.6	1
R1-2	D04	2.48209	51.14	1
R1-2	D04	2.53234	51.34	1
R1-2	D04	2.58256	50.82	1
R1-2	D04	2.63307	51.05	1
R1-2	D04	2.68332	51.08	1
R1-2	D04	2.73293	51.38	1
R1-2	D04	2.7837	51.05	1
R1-2	D04	2.83272	51.43	1
R1-2	D04	2.88298	51.69	1
R1-2	D04	2.93261	51.85	1
R1-2	D04	2.98275	51.98	1
R1-2	D04	3.03275	51.66	1
R1-2	D04	3.08326	51.92	1
R1-2	D04	3.13313	52.53	1
R1-2	D04	3.18286	52.28	1
R1-2	D04	3.23394	52.34	1
R1-2	D04	3.28322	52.18	1
R1-2	D04	3.33371	52.42	1
R1-2	D04	3.38323	52.37	1
R1-2	D04	3.43388	52.84	1
R1-2	D04	3.48343	52.73	1
R1-2	D04	3.53322	53.1	1
R1-2	D04	3.58362	53.26	1
R1-2	D04	3.63349	53.34	1
R1-2	D04	3.68414	53.11	1
R1-2	D04	3.73373	53.77	1
R1-2	D04	3.78409	53.64	1
R1-2	D04	3.83378	53.43	1
R1-2	D04	3.88367	53.36	1
R1-2	D04	3.93417	54	1
R1-2	D04	3.98397	53.93	1
R1-2	D04	4.03429	54.19	1
R1-2	D04	4.08429	53.96	1
R1-2	D04	4.1346	54.26	1
R1-2	D04	4.18465	54.36	1
R1-2	D04	4.23407	54.75	1
R1-2	D04	4.28451	54.36	1
R1-2	D04	4.33484	54.65	1
R1-2	D04	4.38459	54.91	1
R1-2	D04	4.43397	54.61	1
R1-2	D04	4.48597	54.71	1
R1-2	D04	4.53423	54.52	1
R1-2	D04	4.5856	55.23	1
R1-2	D04	4.63378	54.81	1
R1-2	D04	4.68457	55.02	1
R1-2	D04	4.7343	55.61	1
R1-2	D04	4.78452	55.31	1
R1-2	D04	4.83489	55.58	1
R1-2	D04	4.88493	55.36	1
R1-2	D04	4.9346	56.21	1
R1-2	D04	4.98476	55.74	1
R1-2	D04	5.03503	55.89	1
R1-2	D04	5.08556	55.74	1
R1-2	D04	5.13495	56.28	1
R1-2	D04	5.18509	55.76	1
R1-2	D04	5.23521	56.41	1
R1-2	D04	5.28543	56.16	1
R1-2	D04	5.3352	56.4	1
R1-2	D04	5.38589	56.22	1
R1-2	D04	5.43519	56.31	1
R1-2	D04	5.48465	56.96	1
R1-2	D04	5.53555	57.09	1
R1-2	D04	5.58506	57.94	1
R1-2	D04	5.63641	57.02	1
R1-2	D04	5.68621	57.34	1
R1-2	D04	5.73575	57.41	1
R1-2	D04	5.7868	57.33	1
R1-2	D04	5.83597	58.11	1
R1-2	D04	5.88625	58.1	1
R1-2	D04	6.14723	50.98	1
R1-2	D04	6.18656	50.73	2
R1-2	D04	6.23594	51.21	2
R1-2	D04	6.2864	51.4	2
R1-2	D04	6.33678	51.6	2
R1-2	D04	6.38575	51.6	2
R1-2	D04	6.43651	52.05	2
R1-2	D04	6.48686	52.07	2
R1-2	D04	6.53592	52.55	2
R1-2	D04	6.58632	52.56	2
R1-2	D04	6.63639	52.81	2
R1-2	D04	6.68598	53.03	2
R1-2	D04	6.73666	53.3	2
R1-2	D04	6.78659	53.48	2
R1-2	D04	6.83601	53.94	2
R1-2	D04	6.88625	54.04	2
R1-2	D04	6.9368	54.46	2
R1-2	D04	6.98633	54.38	2
R1-2	D04	7.03655	54.74	2
R1-2	D04	7.08686	55.23	2
R1-2	D04	7.1367	55	2
R1-2	D04	7.18655	55.26	2
R1-2	D04	7.23613	55.57	2
R1-2	D04	7.28814	56.03	2
R1-2	D04	7.33716	56.22	2
R1-2	D04	7.38752	56.09	2
R1-2	D04	7.43661	56.47	2
R1-2	D04	7.48686	56.7	2
R1-2	D04	7.53726	57.18	2
R1-2	D04	7.58722	57.4	2
R1-2	D04	7.63741	57.88	2
R1-2	D04	7.68753	58.47	2
R1-2	D04	7.73724	58.33	2
R1-2	D04	7.78804	58.49	2
R1-2	D04	7.83781	59.07	2
R1-2	D04	7.88739	59.11	2
R1-2	D04	7.93778	59.42	2
R1-2	D04	7.98746	59.9	2
R1-2	D04	8.0385	60.49	2
R1-2	D04	8.08835	60.77	2
R1-2	D04	8.13807	61.13	2
R1-2	D04	8.18803	61.36	2
R1-2	D04	8.23832	61.57	2
R1-2	D04	8.28864	62.12	2
R1-2	D04	8.3386	62.29	2
R1-2	D04	8.38875	62.22	2
R1-2	D04	8.43895	62.9	2
R1-2	D04	8.48822	63.04	2
R1-2	D04	8.53863	63.43	2
R1-2	D04	8.58897	63.53	2
R1-2	D04	8.63892	64.11	2
R1-2	D04	8.68863	63.81	2
R1-2	D04	8.73869	63.81	2
R1-2	D04	8.78969	64.46	2
R1-2	D04	8.83896	64.33	2
R1-2	D04	8.88986	64.58	2
R1-2	D04	8.9399	64.69	2
R1-2	D04	8.98911	64.84	2
R1-2	D04	9.03947	65.32	2
R1-2	D04	9.08984	65.13	2
R1-2	D04	9.13941	65.59	2
R1-2	D04	9.18967	65.62	2
R1-2	D04	9.24005	65.69	2
R1-2	D04	9.29077	65.82	2
R1-2	D04	9.34052	65.82	2
R1-2	D04	9.3903	65.8	2
R1-2	D04	9.43972	66.19	2
R1-2	D04	9.49014	66.19	2
R1-2	D04	9.54049	66.38	2
R1-2	D04	9.58992	67.06	2
R1-2	D04	9.6404	67.13	2
R1-2	D04	9.69058	66.96	2
R1-2	D04	9.74055	67.06	2
R1-2	D04	9.79079	67.34	2
R1-2	D04	9.84114	67.45	2
R1-2	D04	9.89113	67.67	2
R1-2	D04	9.94135	67.92	2
R1-2	D04	9.99086	68.24	2
R1-2	D04	10.04164	68.42	2
R1-2	D04	10.09148	68.03	2
R1-2	D04	10.14271	68.24	2
R1-2	D04	10.1917	68.4	2
R1-2	D04	10.24162	68.47	2
R1-2	D04	10.29198	68.47	2
R1-2	D04	10.34207	68.85	2
R1-2	D04	10.3918	68.66	2
R1-2	D04	10.44236	68.8	2
R1-2	D04	10.49239	69.02	2
R1-2	D04	10.54198	68.88	2
R1-2	D04	10.59228	69.19	2
R1-2	D04	10.64287	69.09	2
R1-2	D04	10.69239	69.02	2
R1-2	D04	10.74315	69.11	2
R1-2	D04	10.79265	69.01	2
R1-2	D04	10.84289	69.12	2
R1-2	D04	10.89301	69.15	2
R1-2	D04	10.94355	69.17	2
R1-2	D04	10.99272	69.06	2
R1-2	D04	11.04342	69.11	2
R1-2	D04	11.09343	68.8	2
R1-2	D04	11.14341	69.04	2
R1-2	D04	11.19437	69.15	2
R1-2	D04	11.2438	68.64	2
R1-2	D04	11.29336	68.92	2
R1-2	D04	11.34343	69.08	2
R1-2	D04	11.39385	68.89	2
R1-2	D04	11.44353	68.7	2
R1-2	D04	11.49436	69.12	2
R1-2	D04	11.54396	69.06	2
R1-2	D04	11.59445	69.02	2
R1-2	D04	11.64451	68.95	2
R1-2	D04	11.69428	69.21	2
R1-2	D04	11.74418	69.19	2
R1-2	D04	11.79419	69.3	2
R1-2	D04	11.84488	69.53	2
R1-2	D04	11.89476	69.34	2
R1-2	D04	11.94482	69.62	2
R1-2	D04	11.99482	69.67	2
R1-2	D04	12.04419	69.51	2
R1-2	D04	12.09548	69.73	2
R1-2	D04	12.14504	69.96	2
R1-2	D04	12.19619	69.94	2
R1-2	D04	12.24545	70.15	2
R1-2	D04	12.29613	70.12	2
R1-2	D04	12.34578	70.52	2
R1-2	D04	12.39543	70.31	2
R1-2	D04	12.44559	70.63	2
R1-2	D04	12.49643	70.63	2
R1-2	D04	12.54703	70.58	2
R1-2	D04	12.59621	70.97	2
R1-2	D04	12.64625	70.97	2
R1-2	D04	12.69594	71.04	2
R1-2	D04	12.74638	71.21	2
R1-2	D04	12.79651	71.2	2
R1-2	D04	12.84561	71.3	2
R1-2	D04	12.89717	71.65	2
R1-2	D04	12.94721	71.64	2
R1-2	D04	12.99699	71.91	2
R1-2	D04	13.04657	71.69	2
R1-2	D04	13.09694	71.72	2
R1-2	D04	13.14675	72.1	2
R1-2	D04	13.19743	72.13	2
R1-2	D04	13.24811	72.32	2
R1-2	D04	13.29731	72.29	2
R1-2	D04	13.34856	72.75	2
R1-2	D04	13.39721	72.52	2
R1-2	D04	13.44835	72.71	2
R1-2	D04	13.49797	72.48	2
R1-2	D04	13.54796	72.71	2
R1-2	D04	13.59799	72.59	2
R1-2	D04	13.64878	72.58	2
R1-2	D04	13.69832	72.91	2
R1-2	D04	13.74838	72.89	2
R1-2	D04	13.79876	72.74	2
R1-2	D04	13.8477	72.73	2
R1-2	D04	13.89832	72.93	2
R1-2	D04	13.94853	72.99	2
R1-2	D04	13.99933	72.99	2
R1-2	D04	14.04795	73.41	2
R1-2	D04	14.09879	73.26	2
R1-2	D04	14.14933	73.25	2
R1-2	D04	14.19885	73.48	2
R1-2	D04	14.24964	73.61	2
R1-2	D04	14.29943	73.68	2
R1-2	D04	14.34975	73.74	2
R1-2	D04	14.39954	73.76	2
R1-2	D04	14.45045	73.71	2
R1-2	D04	14.49992	73.87	2
R1-2	D04	14.54951	74.11	2
R1-2	D04	14.59994	73.89	2
R1-2	D04	14.65018	73.86	2
R1-2	D04	14.69986	73.9	2
R1-2	D04	14.74954	74.12	2
R1-2	D04	14.8009	74.18	2
R1-2	D04	14.85017	73.93	2
R1-2	D04	14.90106	74.19	2
R1-2	D04	14.95045	74.34	2
R1-2	D04	15.0009	74.45	2
R1-2	D04	15.05111	74.37	2
R1-2	D04	15.10071	74.64	2
R1-2	D04	15.15091	74.29	2
R1-2	D04	15.2008	74.5	2
R1-2	D04	15.25079	74.63	2
R1-2	D04	15.30092	74.73	2
R1-2	D04	15.35116	74.67	2
R1-2	D04	15.40179	74.77	2
R1-2	D04	15.45113	74.64	2
R1-2	D04	15.50195	75.2	2
R1-2	D04	15.55136	74.89	2
R1-2	D04	15.60098	74.82	2
R1-2	D04	15.6516	75.4	2
R1-2	D04	15.70189	75.11	2
R1-2	D04	15.75208	74.95	2
R1-2	D04	15.8026	74.89	2
R1-2	D04	15.85193	74.93	2
R1-2	D04	15.90206	75.15	2
R1-2	D04	15.9521	75.28	2
R1-2	D04	16.00188	75.67	2
R1-2	D04	16.0524	75.38	2
R1-2	D04	16.10263	75.5	2
R1-2	D04	16.15254	75.5	2
R1-2	D04	16.20374	75.37	2
R1-2	D04	16.25282	75.57	2
R1-2	D04	16.30293	75.81	2
R1-2	D04	16.35303	75.81	2
R1-2	D04	16.40266	75.79	2
R1-2	D04	16.45314	75.65	2
R1-2	D04	16.50351	75.72	2
R1-2	D04	16.55372	76.02	2
R1-2	D04	16.60318	75.66	2
R1-2	D04	16.65373	76.28	2
R1-2	D04	16.70289	76.39	2
R1-2	D04	16.75315	76.17	2
R1-2	D04	16.80364	76.08	2
R1-2	D04	16.85347	76.11	2
R1-2	D04	16.90365	76.07	2
R1-2	D04	16.95387	76.18	2
R1-2	D04	17.00377	76.66	2
R1-2	D04	17.05429	76.94	2
R1-2	D04	17.10407	76.49	2
R1-2	D04	17.15478	76.56	2
R1-2	D04	17.20454	76.23	2
R1-2	D04	17.25421	76.69	2
R1-2	D04	17.30488	76.73	2
R1-2	D04	17.35453	76.56	2
R1-2	D04	17.40502	76.58	2
R1-2	D04	17.45444	76.69	2
R1-2	D04	17.50509	76.82	2
R1-2	D04	17.55503	76.85	2
R1-2	D04	17.60478	76.73	2
R1-2	D04	17.65533	76.84	2
R1-2	D04	17.7062	76.6	2
R1-2	D04	17.7559	76.82	2
R1-2	D04	17.80534	76.92	2
R1-2	D04	17.85559	76.97	2
R1-2	D04	17.90549	76.95	2
R1-2	D04	17.95633	77.03	2
R1-2	D04	18.00628	76.98	2
R1-2	D04	18.05666	77.14	2
R1-2	D04	18.10632	77.13	2
R1-2	D04	18.15591	77.23	2
R1-2	D04	18.2063	77.42	2
R1-2	D04	18.25672	77.3	2
R1-2	D04	18.30672	77.33	2
R1-2	D04	18.35668	77.45	2
R1-2	D04	18.40677	77.35	2
R1-2	D04	18.45664	77.48	2
R1-2	D04	18.50679	77.4	2
R1-2	D04	18.55677	77.58	2
R1-2	D04	18.60678	77.24	2
R1-2	D04	18.65841	77.43	2
R1-2	D04	18.70754	77.61	2
R1-2	D04	18.75786	77.42	2
R1-2	D04	18.80858	77.52	2
R1-2	D04	18.85813	77.46	2
R1-2	D04	18.90767	77.61	2
R1-2	D04	18.95745	77.69	2
R1-2	D04	19.0076	77.43	2
R1-2	D04	19.05734	77.69	2
R1-2	D04	19.10794	77.61	2
R1-2	D04	19.15785	77.55	2
R1-2	D04	19.20825	77.55	2
R1-2	D04	19.25805	77.69	2
R1-2	D04	19.30823	77.61	2
R1-2	D04	19.35787	77.74	2
R1-2	D04	19.40858	77.97	2
R1-2	D04	19.45836	77.98	2
R1-2	D04	19.5082	77.62	2
R1-2	D04	19.55873	77.82	2
R1-2	D04	19.60835	77.98	2
R1-2	D04	19.65839	78.06	2
R1-2	D04	19.70847	77.96	2
R1-2	D04	19.75964	77.72	2
R1-2	D04	19.80937	78.07	2
R1-2	D04	19.85953	78.12	2
R1-2	D04	19.90994	77.84	2
R1-2	D04	19.9601	77.82	2
R1-2	D04	20.00985	78.01	2
R1-2	D04	20.05961	77.9	2
R1-2	D04	20.10941	78.13	2
R1-2	D04	20.15957	78.33	2
R1-2	D04	20.20995	78.32	2
R1-2	D04	20.26151	77.96	2
R1-2	D04	20.31013	78.09	2
R1-2	D04	20.36014	78.26	2
R1-2	D04	20.41133	78.16	2
R1-2	D04	20.46047	78.41	2
R1-2	D04	20.51021	78.23	2
R1-2	D04	20.56167	78.57	2
R1-2	D04	20.61072	78.49	2
R1-2	D04	20.66095	78.48	2
R1-2	D04	20.71094	78.61	2
R1-2	D04	20.76084	78.62	2
R1-2	D04	20.81103	78.67	2
R1-2	D04	20.86073	78.41	2
R1-2	D04	20.91087	78.51	2
R1-2	D04	20.96073	78.62	2
R1-2	D04	21.01064	78.65	2
R1-2	D04	21.06125	78.65	2
R1-2	D04	21.11107	78.75	2
R1-2	D04	21.1611	78.67	2
R1-2	D04	21.21195	78.93	2
R1-2	D04	21.26153	79.04	2
R1-2	D04	21.31232	78.84	2
R1-2	D04	21.36169	79	2
R1-2	D04	21.41222	78.71	2
R1-2	D04	21.46213	78.9	2
R1-2	D04	21.51238	79.02	2
R1-2	D04	21.56213	79.29	2
R1-2	D04	21.61208	78.89	2
R1-2	D04	21.66271	78.91	2
R1-2	D04	21.71329	79.32	2
R1-2	D04	21.76278	79.04	2
R1-2	D04	21.81336	78.87	2
R1-2	D04	21.8637	79.09	2
R1-2	D04	21.91336	79.18	2
R1-2	D04	21.96332	79.09	2
R1-2	D04	22.01371	79.45	2
R1-2	D04	22.06345	79.35	2
R1-2	D04	22.11309	79.28	2
R1-2	D04	22.16291	79.39	2
R1-2	D04	22.21366	79.44	2
R1-2	D04	22.26379	79.47	2
R1-2	D04	22.31359	79.36	2
R1-2	D04	22.3644	79.96	2
R1-2	D04	22.41382	79.63	2
R1-2	D04	22.46383	79.31	2
R1-2	D04	22.51418	79.64	2
R1-2	D04	22.56424	79.66	2
R1-2	D04	22.61456	79.71	2
R1-2	D04	22.66454	79.77	2
R1-2	D04	22.71441	79.89	2
R1-2	D04	22.76491	79.51	2
R1-2	D04	22.81432	80.05	2
R1-2	D04	22.86471	79.71	2
R1-2	D04	22.9152	79.87	2
R1-2	D04	22.96463	79.93	2
R1-2	D04	23.01541	79.9	2
R1-2	D04	23.06502	80.08	2
R1-2	D04	23.11572	79.71	2
R1-2	D04	23.16604	79.86	2
R1-2	D04	23.21562	80	2
R1-2	D04	23.26607	79.86	2
R1-2	D04	23.31586	79.76	2
R1-2	D04	23.36585	79.99	2
R1-2	D04	23.41613	80.05	2
R1-2	D04	23.4661	79.9	2
R1-2	D04	23.51616	79.86	2
R1-2	D04	23.56748	80.05	2
R1-2	D04	23.61705	80.09	2
R1-2	D04	23.66715	80	2
R1-2	D04	23.71627	80.27	2
R1-2	D04	23.76683	80.25	2
R1-2	D04	23.81659	79.93	2
R1-2	D04	23.86612	80.16	2
R1-2	D04	23.91747	80.13	2
R1-2	D04	23.96656	80.16	2
R1-2	D04	24.01719	79.77	2
R1-2	D04	24.06703	80.06	2
R1-2	D04	24.11658	80	2
R1-2	D04	24.16755	79.87	2
R1-2	D04	24.21797	79.84	2
R1-2	D04	24.26823	79.6	2
R1-2	D04	24.31788	79.81	2
R1-2	D04	24.36708	80.25	2
R1-2	D04	24.41787	79.89	2
R1-2	D04	24.46786	79.77	2
R1-2	D04	24.51733	80.11	2
R1-2	D04	24.56827	79.71	2
R1-2	D04	24.61817	79.63	2
R1-2	D04	24.66814	80.05	2
R1-2	D04	24.71812	79.83	2
R1-2	D04	24.76744	80	2
R1-2	D04	24.81787	79.76	2
R1-2	D04	24.86796	80.64	2
R1-2	D04	24.919	79.58	2
R1-2	D04	24.96873	79.61	2
R1-2	D04	25.01897	79.28	2
R1-2	D04	25.06889	79.39	2
R1-2	D04	25.11924	79.79	2
R1-2	D04	25.1686	79.68	2
R1-2	D04	25.21975	79.31	2
R1-2	D04	25.26892	79.73	2
R1-2	D04	25.31948	79.35	2
R1-2	D04	25.36906	79.23	2
R1-2	D04	25.41927	79.51	2
R1-2	D04	25.46967	79.54	2
R1-2	D04	25.51992	79.38	2
R1-2	D04	25.56951	79.79	2
R1-2	D04	25.61939	79.36	2
R1-2	D04	25.66963	79.68	2
R1-2	D04	25.72053	79.57	2
R1-2	D04	25.77005	79.28	2
R1-2	D04	25.82008	79.44	2
R1-2	D04	25.87042	79.29	2
R1-2	D04	25.91973	79.36	2
R1-2	D04	25.97022	79.16	2
R1-2	D04	26.02081	79.18	2
R1-2	D04	26.07076	79	2
R1-2	D04	26.12126	79.18	2
R1-2	D04	26.17089	78.96	2
R1-2	D04	26.22138	79.31	2
R1-2	D04	26.27151	78.94	2
R1-2	D04	26.32136	78.65	2
R1-2	D04	26.37143	79.25	2
R1-2	D04	26.42199	79.2	2
R1-2	D04	26.47128	78.96	2
R1-2	D04	26.52114	78.87	2
R1-2	D04	26.57227	78.75	2
R1-2	D04	26.62159	79.39	2
R1-2	D04	26.67159	78.8	2
R1-2	D04	26.72206	78.75	2
R1-2	D04	26.77216	78.55	2
