# Supplementary material for: Natural genetic variation impacts expression levels of coding, non-coding, and antisense transcripts in fission yeast
Source: Mol Syst Biol. 2014 Nov 28;10(11):764. doi: 10.15252/msb.20145123 (PMC4299605; doi:10.15252/msb.20145123)
Supplement: Supplementary file 2 — Supplementary Dataset S1 [file msb0010-0764-sd2.zip › Dataset S1/datasetS1/R1-30_std_raw.txt]

Strain	well	time	measure	interval
R1-30	B01	0.0209	15.47	1
R1-30	B01	0.07091	15.56	1
R1-30	B01	0.12077	15.57	1
R1-30	B01	0.17055	15.69	1
R1-30	B01	0.22084	15.63	1
R1-30	B01	0.27086	15.56	1
R1-30	B01	0.32064	15.54	1
R1-30	B01	0.37072	15.7	1
R1-30	B01	0.42073	15.48	1
R1-30	B01	0.47058	15.63	1
R1-30	B01	0.52077	15.59	1
R1-30	B01	0.57177	15.64	1
R1-30	B01	0.62075	15.89	1
R1-30	B01	0.67078	15.67	1
R1-30	B01	0.72077	15.76	1
R1-30	B01	0.77074	15.73	1
R1-30	B01	0.82101	15.81	1
R1-30	B01	0.87059	15.7	1
R1-30	B01	0.92091	15.78	1
R1-30	B01	0.97097	15.82	1
R1-30	B01	1.02083	15.75	1
R1-30	B01	1.07083	15.79	1
R1-30	B01	1.12072	15.88	1
R1-30	B01	1.17092	16.13	1
R1-30	B01	1.22069	16.07	1
R1-30	B01	1.27092	16	1
R1-30	B01	1.32045	15.81	1
R1-30	B01	1.37092	16.07	1
R1-30	B01	1.42101	15.75	1
R1-30	B01	1.47078	16.04	1
R1-30	B01	1.52099	16.1	1
R1-30	B01	1.57076	15.95	1
R1-30	B01	1.62086	15.91	1
R1-30	B01	1.6711	16.26	1
R1-30	B01	1.72085	15.94	1
R1-30	B01	1.77102	15.85	1
R1-30	B01	1.82082	16.14	1
R1-30	B01	1.8708	16.06	1
R1-30	B01	1.92076	15.92	1
R1-30	B01	1.97121	16.08	1
R1-30	B01	2.02108	15.94	1
R1-30	B01	2.07122	15.94	1
R1-30	B01	2.12104	16.06	1
R1-30	B01	2.17114	15.85	1
R1-30	B01	2.22115	15.88	1
R1-30	B01	2.27094	16.06	1
R1-30	B01	2.32095	15.97	1
R1-30	B01	2.37121	16.06	1
R1-30	B01	2.42102	16.25	1
R1-30	B01	2.47117	16.01	1
R1-30	B01	2.52103	16.44	1
R1-30	B01	2.57105	16.03	1
R1-30	B01	2.62096	16.29	1
R1-30	B01	2.67126	16.26	1
R1-30	B01	2.72107	16	1
R1-30	B01	2.77094	16.26	1
R1-30	B01	2.82118	15.86	1
R1-30	B01	2.87093	16	1
R1-30	B01	2.92108	16.22	1
R1-30	B01	2.97141	16.29	1
R1-30	B01	3.02145	16.03	1
R1-30	B01	3.07126	16.32	1
R1-30	B01	3.1213	16.19	1
R1-30	B01	3.17095	16.07	1
R1-30	B01	3.22121	16.42	1
R1-30	B01	3.27123	16.13	1
R1-30	B01	3.32124	16.17	1
R1-30	B01	3.37128	16.14	1
R1-30	B01	3.42101	16.32	1
R1-30	B01	3.47143	16.32	1
R1-30	B01	3.5213	16.14	1
R1-30	B01	3.57124	16.39	1
R1-30	B01	3.62134	16.07	1
R1-30	B01	3.67138	16.28	1
R1-30	B01	3.72157	16.25	1
R1-30	B01	3.77142	16.3	1
R1-30	B01	3.82167	16.41	1
R1-30	B01	3.87128	16.28	1
R1-30	B01	3.92141	16.35	1
R1-30	B01	3.97139	16.44	1
R1-30	B01	4.02121	16.16	1
R1-30	B01	4.07142	16.26	1
R1-30	B01	4.12143	16.35	1
R1-30	B01	4.17126	16.33	1
R1-30	B01	4.22149	16.19	1
R1-30	B01	4.27162	16.32	1
R1-30	B01	4.3217	16.51	1
R1-30	B01	4.37136	16.29	1
R1-30	B01	4.4213	16.54	1
R1-30	B01	4.47175	16.35	1
R1-30	B01	4.52148	16.41	1
R1-30	B01	4.57134	16.52	1
R1-30	B01	4.62146	16.44	1
R1-30	B01	4.67145	16.55	1
R1-30	B01	4.72149	16.55	1
R1-30	B01	4.77146	16.36	1
R1-30	B01	4.82185	16.76	1
R1-30	B01	4.87159	16.95	1
R1-30	B01	4.92157	16.63	1
R1-30	B01	4.97142	16.76	1
R1-30	B01	5.02145	16.52	1
R1-30	B01	5.07186	16.57	1
R1-30	B01	5.12173	16.44	1
R1-30	B01	5.17117	16.6	1
R1-30	B01	5.22217	16.7	1
R1-30	B01	5.27179	16.77	1
R1-30	B01	5.32182	16.69	1
R1-30	B01	5.37149	17.01	1
R1-30	B01	5.42184	16.74	1
R1-30	B01	5.47156	16.7	1
R1-30	B01	5.52176	16.74	1
R1-30	B01	5.57193	16.89	1
R1-30	B01	5.62183	16.98	1
R1-30	B01	5.67185	17.02	1
R1-30	B01	5.72168	16.74	1
R1-30	B01	5.77165	16.96	1
R1-30	B01	5.82182	17.07	1
R1-30	B01	5.87189	16.95	1
R1-30	B01	5.92171	16.91	1
R1-30	B01	5.97165	16.98	1
R1-30	B01	6.02215	17.24	1
R1-30	B01	6.07178	17.26	1
R1-30	B01	6.12182	17.21	1
R1-30	B01	6.17195	17.17	1
R1-30	B01	6.22201	17.39	1
R1-30	B01	6.27175	17.29	1
R1-30	B01	6.32202	17.42	1
R1-30	B01	6.37175	17.17	1
R1-30	B01	6.42189	17.27	1
R1-30	B01	6.47229	17.46	1
R1-30	B01	6.52166	17.43	1
R1-30	B01	6.57167	17.51	1
R1-30	B01	6.62192	17.46	1
R1-30	B01	6.67178	17.42	1
R1-30	B01	6.72201	17.55	1
R1-30	B01	6.77195	17.65	1
R1-30	B01	6.82171	17.79	1
R1-30	B01	6.87203	17.67	1
R1-30	B01	6.92196	17.63	1
R1-30	B01	6.97157	17.76	1
R1-30	B01	7.02201	17.92	1
R1-30	B01	7.0719	17.93	1
R1-30	B01	7.12181	17.82	1
R1-30	B01	7.1718	17.95	1
R1-30	B01	7.22199	17.96	1
R1-30	B01	7.27232	18.04	1
R1-30	B01	7.32209	18.01	1
R1-30	B01	7.37194	18.07	1
R1-30	B01	7.42221	18.07	1
R1-30	B01	7.47201	18.15	1
R1-30	B01	7.72859	18.68	2
R1-30	B01	7.7785	18.59	2
R1-30	B01	7.82856	18.53	2
R1-30	B01	7.87864	18.84	2
R1-30	B01	7.92846	18.42	2
R1-30	B01	7.9785	18.81	2
R1-30	B01	8.02869	18.9	2
R1-30	B01	8.07844	18.77	2
R1-30	B01	8.12856	19.24	2
R1-30	B01	8.17847	19.02	2
R1-30	B01	8.22868	19.09	2
R1-30	B01	8.27866	19.25	2
R1-30	B01	8.32852	19.25	2
R1-30	B01	8.37853	19.33	2
R1-30	B01	8.42853	19.21	2
R1-30	B01	8.47849	19.4	2
R1-30	B01	8.52842	19.36	2
R1-30	B01	8.5785	19.88	2
R1-30	B01	8.62849	19.74	2
R1-30	B01	8.6787	19.78	2
R1-30	B01	8.72861	19.96	2
R1-30	B01	8.77882	19.81	2
R1-30	B01	8.82873	20.06	2
R1-30	B01	8.87868	19.99	2
R1-30	B01	8.92875	19.96	2
R1-30	B01	8.97873	20.32	2
R1-30	B01	9.02869	20.21	2
R1-30	B01	9.07824	20.21	2
R1-30	B01	9.12861	20.4	2
R1-30	B01	9.17891	20.44	2
R1-30	B01	9.22888	20.56	2
R1-30	B01	9.27856	20.82	2
R1-30	B01	9.32854	20.81	2
R1-30	B01	9.3784	20.66	2
R1-30	B01	9.42867	21.01	2
R1-30	B01	9.47909	21.18	2
R1-30	B01	9.52861	21.2	2
R1-30	B01	9.57873	21.28	2
R1-30	B01	9.62885	21.56	2
R1-30	B01	9.67901	21.5	2
R1-30	B01	9.72877	21.66	2
R1-30	B01	9.77874	21.78	2
R1-30	B01	9.82872	21.98	2
R1-30	B01	9.87894	21.97	2
R1-30	B01	9.92879	22.2	2
R1-30	B01	9.97879	22.44	2
R1-30	B01	10.02866	22.29	2
R1-30	B01	10.07874	22.55	2
R1-30	B01	10.12879	22.67	2
R1-30	B01	10.17898	22.72	2
R1-30	B01	10.22875	22.75	2
R1-30	B01	10.27881	23.16	2
R1-30	B01	10.32908	23.08	2
R1-30	B01	10.37873	23.23	2
R1-30	B01	10.42891	23.54	2
R1-30	B01	10.47892	23.51	2
R1-30	B01	10.52907	23.89	2
R1-30	B01	10.57888	23.88	2
R1-30	B01	10.62905	23.96	2
R1-30	B01	10.67884	24.34	2
R1-30	B01	10.72921	24.29	2
R1-30	B01	10.77891	24.54	2
R1-30	B01	10.82892	24.78	2
R1-30	B01	10.87883	24.92	2
R1-30	B01	10.92908	24.84	2
R1-30	B01	10.97908	25.03	2
R1-30	B01	11.02904	25.3	2
R1-30	B01	11.07881	25.2	2
R1-30	B01	11.12896	25.55	2
R1-30	B01	11.17917	25.58	2
R1-30	B01	11.22919	25.86	2
R1-30	B01	11.28028	26.15	2
R1-30	B01	11.32905	26.18	2
R1-30	B01	11.37921	26.38	2
R1-30	B01	11.42912	26.46	2
R1-30	B01	11.47905	26.72	2
R1-30	B01	11.52914	27.06	2
R1-30	B01	11.57902	27.06	2
R1-30	B01	11.62919	27.15	2
R1-30	B01	11.67903	27.46	2
R1-30	B01	11.72949	27.41	2
R1-30	B01	11.77945	27.69	2
R1-30	B01	11.82946	28.04	2
R1-30	B01	11.87896	28.16	2
R1-30	B01	11.92921	28.29	2
R1-30	B01	11.9795	28.41	2
R1-30	B01	12.02901	28.78	2
R1-30	B01	12.07984	28.95	2
R1-30	B01	12.12923	29.23	2
R1-30	B01	12.1789	29.39	2
R1-30	B01	12.22925	29.51	2
R1-30	B01	12.27917	29.76	2
R1-30	B01	12.32928	29.89	2
R1-30	B01	12.37911	30.1	2
R1-30	B01	12.42927	30.21	2
R1-30	B01	12.47936	30.57	2
R1-30	B01	12.52938	30.73	2
R1-30	B01	12.5796	31.01	2
R1-30	B01	12.62928	31.06	2
R1-30	B01	12.67933	31.37	2
R1-30	B01	12.72958	31.68	2
R1-30	B01	12.7793	31.8	2
R1-30	B01	12.82936	31.89	2
R1-30	B01	12.87942	32.49	2
R1-30	B01	12.9294	32.36	2
R1-30	B01	12.97931	32.56	2
R1-30	B01	13.02933	32.75	2
R1-30	B01	13.0794	33.04	2
R1-30	B01	13.12937	33.31	2
R1-30	B01	13.1792	33.46	2
R1-30	B01	13.22972	33.73	2
R1-30	B01	13.27986	33.82	2
R1-30	B01	13.32936	33.87	2
R1-30	B01	13.37932	34.19	2
R1-30	B01	13.4292	34.29	2
R1-30	B01	13.47956	34.7	2
R1-30	B01	13.52946	34.72	2
R1-30	B01	13.57972	35.04	2
R1-30	B01	13.62936	35.1	2
R1-30	B01	13.67956	35.52	2
R1-30	B01	13.72954	35.6	2
R1-30	B01	13.77975	35.83	2
R1-30	B01	13.82986	35.94	2
R1-30	B01	13.87979	35.85	2
R1-30	B01	13.92967	36.23	2
R1-30	B01	13.97975	36.49	2
R1-30	B01	14.02968	36.67	2
R1-30	B01	14.07975	36.89	2
R1-30	B01	14.12987	37.05	2
R1-30	B01	14.1797	37.12	2
R1-30	B01	14.2297	37.33	2
R1-30	B01	14.27968	37.56	2
R1-30	B01	14.32951	37.89	2
R1-30	B01	14.3797	38.09	2
R1-30	B01	14.42984	37.93	2
R1-30	B01	14.47968	38.02	2
R1-30	B01	14.52945	38.44	2
R1-30	B01	14.58	38.56	2
R1-30	B01	14.6299	38.69	2
R1-30	B01	14.67986	38.97	2
R1-30	B01	14.72966	39.1	2
R1-30	B01	14.77978	39.21	2
R1-30	B01	14.82966	39.21	2
R1-30	B01	14.87986	39.63	2
R1-30	B01	14.92998	39.91	2
R1-30	B01	14.97978	39.96	2
R1-30	B01	15.03009	40.12	2
R1-30	B01	15.07978	40.04	2
R1-30	B01	15.12983	40.25	2
R1-30	B01	15.17979	40.28	2
R1-30	B01	15.22986	40.48	2
R1-30	B01	15.27962	40.72	2
R1-30	B01	15.32999	41	2
R1-30	B01	15.37996	40.94	2
R1-30	B01	15.43018	41.08	2
R1-30	B01	15.47989	40.85	2
R1-30	B01	15.52983	41.22	2
R1-30	B01	15.57987	41.08	2
R1-30	B01	15.62989	41.39	2
R1-30	B01	15.68005	41.72	2
R1-30	B01	15.73026	41.41	2
R1-30	B01	15.78002	41.85	2
R1-30	B01	15.83062	41.77	2
R1-30	B01	15.88003	41.89	2
R1-30	B01	15.9299	41.94	2
R1-30	B01	15.97986	42.26	2
R1-30	B01	16.0299	42.32	2
R1-30	B01	16.07997	42.55	2
R1-30	B01	16.13018	42.51	2
R1-30	B01	16.18002	42.51	2
R1-30	B01	16.2301	42.51	2
R1-30	B01	16.28015	42.68	2
R1-30	B01	16.32993	43.09	2
R1-30	B01	16.38001	42.73	2
R1-30	B01	16.4301	43.33	2
R1-30	B01	16.47997	43.31	2
R1-30	B01	16.53018	43.17	2
R1-30	B01	16.58039	43.49	2
R1-30	B01	16.63	43.56	2
R1-30	B01	16.68031	43.59	2
R1-30	B01	16.72997	43.64	2
R1-30	B01	16.78002	44.18	2
R1-30	B01	16.83002	43.87	2
R1-30	B01	16.88001	43.89	2
R1-30	B01	16.9304	44.05	2
R1-30	B01	16.98014	44.49	2
R1-30	B01	17.03018	44.09	2
R1-30	B01	17.08032	44.49	2
R1-30	B01	17.13039	44.36	2
R1-30	B01	17.18007	44.81	2
R1-30	B01	17.23004	44.61	2
R1-30	B01	17.2803	45.09	2
R1-30	B01	17.3302	45.28	2
R1-30	B01	17.38042	45.09	2
R1-30	B01	17.43043	45.05	2
R1-30	B01	17.48028	45.31	2
R1-30	B01	17.53035	45.28	2
R1-30	B01	17.58026	45.28	2
R1-30	B01	17.63028	45.34	2
R1-30	B01	17.68042	45.88	2
R1-30	B01	17.73055	45.68	2
R1-30	B01	17.78026	45.74	2
R1-30	B01	17.82999	45.94	2
R1-30	B01	17.88012	46	2
R1-30	B01	17.93028	45.85	2
R1-30	B01	17.98041	46.28	2
R1-30	B01	18.03029	46.32	2
R1-30	B01	18.08034	46.54	2
R1-30	B01	18.13049	46.59	2
R1-30	B01	18.1803	46.84	2
R1-30	B01	18.23029	47.01	2
R1-30	B01	18.28038	46.65	2
R1-30	B01	18.33041	46.88	2
R1-30	B01	18.38153	46.91	2
R1-30	B01	18.43045	47.19	2
R1-30	B01	18.48032	47.2	2
R1-30	B01	18.53074	47.16	2
R1-30	B01	18.58039	47.17	2
R1-30	B01	18.63039	47.28	2
R1-30	B01	18.68059	47.44	2
R1-30	B01	18.7304	47.38	2
R1-30	B01	18.78067	47.8	2
R1-30	B01	18.83069	47.6	2
R1-30	B01	18.88073	47.63	2
R1-30	B01	18.93065	47.85	2
R1-30	B01	18.98064	48.01	2
R1-30	B01	19.0305	47.82	2
R1-30	B01	19.08042	48.01	2
R1-30	B01	19.13075	48	2
R1-30	B01	19.18082	48.05	2
R1-30	B01	19.23066	48.16	2
R1-30	B01	19.28089	48.14	2
R1-30	B01	19.33066	48.33	2
R1-30	B01	19.38024	48.3	2
R1-30	B01	19.4308	48.48	2
R1-30	B01	19.48047	48.41	2
R1-30	B01	19.53073	48.74	2
R1-30	B01	19.58052	48.73	2
R1-30	B01	19.63099	48.57	2
R1-30	B01	19.68056	48.99	2
R1-30	B01	19.73095	48.8	2
R1-30	B01	19.78083	48.7	2
R1-30	B01	19.83085	48.92	2
R1-30	B01	19.88055	48.79	2
R1-30	B01	19.93066	48.85	2
R1-30	B01	19.98059	48.85	2
R1-30	B01	20.03072	49.14	2
R1-30	B01	20.0809	49.1	2
R1-30	B01	20.1308	49.05	2
R1-30	B01	20.18099	49.18	2
R1-30	B01	20.23125	49.24	2
R1-30	B01	20.28099	49.21	2
R1-30	B01	20.33095	49.43	2
R1-30	B01	20.38194	49.15	2
R1-30	B01	20.43081	49.07	2
R1-30	B01	20.48113	49.68	2
R1-30	B01	20.53092	49.65	2
R1-30	B01	20.58075	49.33	2
R1-30	B01	20.6309	49.37	2
R1-30	B01	20.68095	49.79	2
R1-30	B01	20.7309	49.65	2
R1-30	B01	20.78106	49.55	2
R1-30	B01	20.83083	49.73	2
R1-30	B01	20.88116	49.59	2
R1-30	B01	20.93082	49.9	2
R1-30	B01	20.98137	49.76	2
R1-30	B01	21.03109	50.12	2
R1-30	B01	21.08099	49.71	2
R1-30	B01	21.13108	50.18	2
R1-30	B01	21.18087	49.93	2
R1-30	B01	21.23104	50.23	2
R1-30	B01	21.28117	50.06	2
R1-30	B01	21.33108	49.99	2
R1-30	B01	21.3811	50.11	2
R1-30	B01	21.43119	50.43	2
R1-30	B01	21.48095	50.5	2
R1-30	B01	21.53143	50.25	2
R1-30	B01	21.58098	50.28	2
R1-30	B01	21.63101	50.42	2
R1-30	B01	21.68102	50.12	2
R1-30	B01	21.73123	50.25	2
R1-30	B01	21.78072	50.46	2
R1-30	B01	21.83099	50.34	2
R1-30	B01	21.88108	50.31	2
R1-30	B01	21.93109	50.39	2
R1-30	B01	21.98097	50.75	2
R1-30	B01	22.03134	50.52	2
R1-30	B01	22.08135	50.65	2
R1-30	B01	22.13129	50.9	2
R1-30	B01	22.18138	50.67	2
R1-30	B01	22.23174	50.46	2
R1-30	B01	22.28105	50.65	2
R1-30	B01	22.33151	50.52	2
R1-30	B01	22.38111	50.56	2
R1-30	B01	22.43112	50.8	2
R1-30	B01	22.48167	50.75	2
R1-30	B01	22.53117	50.72	2
R1-30	B01	22.58134	50.97	2
R1-30	B01	22.63121	50.99	2
R1-30	B01	22.68142	51	2
R1-30	B01	22.73135	51.18	2
R1-30	B01	22.78125	50.83	2
R1-30	B01	22.83126	50.83	2
R1-30	B01	22.88124	51.24	2
R1-30	B01	22.93123	51.21	2
R1-30	B01	22.9814	50.99	2
R1-30	B01	23.03153	50.96	2
R1-30	B01	23.08158	51.15	2
R1-30	B01	23.13252	51.16	2
R1-30	B01	23.18138	50.89	2
R1-30	B01	23.23135	51.21	2
R1-30	B01	23.28124	51.25	2
R1-30	B01	23.3315	51.55	2
R1-30	B01	23.38145	51.05	2
R1-30	B01	23.43153	51.09	2
R1-30	B01	23.48138	51.58	2
R1-30	B01	23.53161	51.34	2
R1-30	B01	23.58178	51.25	2
R1-30	B01	23.63161	51.5	2
R1-30	B01	23.68145	51.18	2
R1-30	B01	23.73129	51.34	2
R1-30	B01	23.78106	51.4	2
R1-30	B01	23.83151	51.3	2
R1-30	B01	23.88143	51.44	2
R1-30	B01	23.93126	51.44	2
R1-30	B01	23.98154	51.55	2
R1-30	B01	24.03169	51.41	2
R1-30	B01	24.08166	51.53	2
R1-30	B01	24.13161	51.38	2
R1-30	B01	24.1814	51.41	2
R1-30	B01	24.23164	51.44	2
R1-30	B01	24.28195	51.38	2
R1-30	B01	24.33162	51.53	2
R1-30	B01	24.38176	51.72	2
R1-30	B01	24.43149	51.72	2
R1-30	B01	24.48181	51.62	2
R1-30	B01	24.53179	51.58	2
R1-30	B01	24.58192	51.37	2
R1-30	B01	24.63163	51.68	2
R1-30	B01	24.68155	51.58	2
R1-30	B01	24.73161	51.65	2
R1-30	B01	24.78166	51.63	2
R1-30	B01	24.83168	51.6	2
R1-30	B01	24.88155	51.72	2
R1-30	B01	24.93165	51.69	2
R1-30	B01	24.98168	51.88	2
R1-30	B01	25.03165	51.99	2
R1-30	B01	25.08223	51.53	2
R1-30	B01	25.13197	51.96	2
R1-30	B01	25.18149	51.81	2
R1-30	B01	25.23187	51.85	2
R1-30	B01	25.28233	51.87	2
R1-30	B01	25.33179	51.72	2
R1-30	B01	25.38183	52.09	2
R1-30	B01	25.43191	51.88	2
R1-30	B01	25.48161	52.29	2
R1-30	B01	25.53168	52.02	2
R1-30	B01	25.58144	52.06	2
R1-30	B01	25.63191	51.9	2
R1-30	B01	25.68209	52.24	2
R1-30	B01	25.73191	52.1	2
R1-30	B01	25.78164	52.12	2
R1-30	B01	25.83187	52.15	2
R1-30	B01	25.88183	52.06	2
R1-30	B01	25.932	52.21	2
R1-30	B01	25.98218	52.18	2
R1-30	B01	26.03168	52.04	2
R1-30	B01	26.08192	52.35	2
R1-30	B01	26.13185	52.31	2
R1-30	B01	26.18211	52.38	2
R1-30	B01	26.23177	52.29	2
R1-30	B01	26.28179	52.26	2
R1-30	B01	26.33201	52.46	2
R1-30	B01	26.3821	52.34	2
R1-30	B01	26.43185	52.43	2
R1-30	B01	26.48221	52.38	2
R1-30	B01	26.53185	52.25	2
R1-30	B01	26.58212	52.32	2
R1-30	B01	26.63211	52.43	2
R1-30	B01	26.68204	52.5	2
R1-30	B01	26.73201	52.47	2
R1-30	B01	26.78222	52.65	2
R1-30	B01	26.83232	52.47	2
R1-30	B01	26.88219	52.57	2
R1-30	B01	26.9322	52.65	2
R1-30	B01	26.98213	52.68	2
R1-30	B01	27.03221	52.9	2
R1-30	B01	27.08226	52.51	2
R1-30	B01	27.13212	52.57	2
R1-30	B01	27.18229	52.88	2
R1-30	B01	27.23199	52.59	2
R1-30	B01	27.28236	52.7	2
R1-30	B01	27.33232	52.9	2
R1-30	B01	27.38195	52.78	2
R1-30	B01	27.43212	53	2
R1-30	B01	27.48224	53.12	2
R1-30	B01	27.5321	52.87	2
R1-30	B01	27.58245	53.07	2
R1-30	B01	27.6322	53.03	2
R1-30	B01	27.68227	53.07	2
R1-30	B01	27.73214	53.25	2
R1-30	B01	27.78228	52.84	2
R1-30	B01	27.83192	52.95	2
R1-30	B01	27.88251	52.95	2
R1-30	B01	27.93248	53.04	2
R1-30	B01	27.98224	53.26	2
R1-30	B01	28.03226	53.22	2
R1-30	B01	28.08229	53.28	2
R1-30	B01	28.13237	53.29	2
R1-30	B01	28.1822	53.2	2
R1-30	B01	28.23239	53.35	2
R1-30	B01	28.2822	53.22	2
R1-30	B01	28.33218	53.28	2
R1-30	B01	28.38229	53.19	2
R1-30	B01	28.43231	53.28	2
R1-30	B01	28.48267	53.42	2
R1-30	B01	28.533	53.5	2
R1-30	B01	28.58198	53.44	2
R1-30	B01	28.63246	53.44	2
R1-30	B01	28.68217	53.5	2
R1-30	B01	28.73234	53.66	2
R1-30	B01	28.78263	53.73	2
R1-30	B01	28.8327	53.59	2
R1-30	B01	28.88209	53.7	2
R1-30	B01	28.93257	53.42	2
R1-30	B01	28.98256	53.76	2
R1-30	B01	29.03256	53.59	2
R1-30	B01	29.08224	53.7	2
R1-30	B01	29.13238	53.81	2
R1-30	B01	29.18277	53.6	2
R1-30	B01	29.23267	53.79	2
R1-30	B01	29.28247	54.08	2
R1-30	B01	29.33287	53.79	2
R1-30	B01	29.38249	53.95	2
R1-30	B01	29.4325	53.89	2
R1-30	B01	29.48256	53.97	2
R1-30	B01	29.53273	53.72	2
R1-30	B01	29.58253	53.91	2
R1-30	B01	29.63249	54.16	2
R1-30	B01	29.68283	54.11	2
R1-30	B01	29.73289	54.05	2
R1-30	B01	29.78261	54.29	2
R1-30	B01	29.83267	54.16	2
R1-30	B01	29.88238	54.2	2
R1-30	B01	29.93247	54.23	2
R1-30	B01	29.98269	54.25	2
R1-30	B01	30.03278	54.05	2
R1-30	B01	30.08277	54.25	2
R1-30	B01	30.13286	54.39	2
R1-30	B01	30.18274	54.23	2
R1-30	B01	30.2328	54.23	2
R1-30	B01	30.2827	54.51	2
R1-30	B01	30.33286	54.36	2
R1-30	B01	30.38309	54.44	2
R1-30	B01	30.43282	54.58	2
R1-30	B01	30.48301	54.38	2
R1-30	B01	30.53276	54.52	2
R1-30	B01	30.58277	54.6	2
R1-30	B01	30.63265	54.35	2
R1-30	B01	30.6827	54.63	2
R1-30	B01	30.73276	54.58	2
R1-30	B01	30.78284	54.69	2
R1-30	B01	30.83266	54.69	2
R1-30	B01	30.8829	54.63	2
R1-30	B01	30.93291	54.69	2
R1-30	B01	30.98286	54.71	2
R1-30	B01	31.03334	54.64	2
R1-30	B01	31.08276	54.83	2
R1-30	B01	31.13298	55.05	2
R1-30	B01	31.18282	54.98	2
R1-30	B01	31.23308	54.77	2
R1-30	B01	31.2828	55.01	2
R1-30	B01	31.33281	55.04	2
R1-30	B01	31.38306	55.14	2
R1-30	B01	31.43332	55.13	2
R1-30	B01	31.48307	54.98	2
R1-30	B01	31.53299	55.05	2
R1-30	B01	31.58267	55.18	2
R1-30	B01	31.63329	55.04	2
R1-30	B01	31.68287	55.2	2
R1-30	B01	31.7332	55.01	2
R1-30	B01	31.783	55.15	2
R1-30	B01	31.83291	55.05	2
R1-30	B01	31.88265	55.2	2
R1-30	B01	31.93293	55.24	2
R1-30	B01	31.98306	55.27	2
R1-30	B01	32.03307	55.29	2
R1-30	B01	32.08315	55.21	2
R1-30	B01	32.13317	55.43	2
R1-30	B01	32.18337	55.55	2
R1-30	B01	32.23323	55.3	2
R1-30	B01	32.28312	55.26	2
R1-30	B01	32.33323	55.43	2
R1-30	B01	32.38294	55.62	2
R1-30	B01	32.43299	55.6	2
R1-30	B01	32.48309	55.65	2
R1-30	B01	32.5334	55.7	2
R1-30	B01	32.58309	55.74	2
R1-30	B01	32.63325	55.87	2
R1-30	B01	32.68291	55.76	2
R1-30	B01	32.73338	55.83	2
R1-30	B01	32.78325	56.11	2
R1-30	B01	32.83329	55.64	2
R1-30	B01	32.88314	55.82	2
R1-30	B01	32.93336	56.01	2
R1-30	B01	32.98302	55.68	2
R1-30	B01	33.03325	55.92	2
R1-30	B01	33.08353	56.15	2
R1-30	B01	33.13325	56.14	2
R1-30	B01	33.18355	56.18	2
R1-30	B01	33.23321	56.15	2
R1-30	B01	33.28325	56.17	2
R1-30	B01	33.3332	56.18	2
R1-30	B01	33.38422	56.23	2
R1-30	B01	33.4334	56.15	2
R1-30	B01	33.48346	56.23	2
R1-30	B01	33.53341	56.28	2
R1-30	B01	33.58335	56.33	2
R1-30	B01	33.63326	56.09	2
R1-30	B01	33.68377	56.43	2
R1-30	B01	33.73327	56.58	2
R1-30	B01	33.78336	56.42	2
R1-30	B01	33.83339	56.43	2
R1-30	B01	33.88353	56.55	2
R1-30	B01	33.93347	56.46	2
R1-30	B01	33.98356	56.55	2
R1-30	B01	34.03382	56.65	2
R1-30	B01	34.08361	56.61	2
R1-30	B01	34.13345	56.27	2
R1-30	B01	34.18354	56.59	2
R1-30	B01	34.23379	56.67	2
R1-30	B01	34.28328	56.7	2
R1-30	B01	34.33348	56.64	2
R1-30	B01	34.38345	56.7	2
R1-30	B01	34.43389	56.67	2
R1-30	B01	34.48352	56.93	2
R1-30	B01	34.53357	56.8	2
R1-30	B01	34.58355	56.87	2
R1-30	B01	34.63364	56.74	2
R1-30	B01	34.68361	56.84	2
R1-30	B01	34.73378	56.94	2
R1-30	B01	34.78341	56.77	2
R1-30	B01	34.83384	56.97	2
R1-30	B01	34.88363	57.16	2
R1-30	B01	34.93311	56.99	2
R1-30	B01	34.98428	56.97	2
R1-30	B01	35.03386	57	2
R1-30	B01	35.08367	57.21	2
R1-30	B01	35.13382	57.19	2
R1-30	B01	35.184	57.19	2
R1-30	B01	35.23369	57.22	2
R1-30	B01	35.28362	57.14	2
R1-30	B01	35.33385	57.06	2
R1-30	B01	35.38395	57.22	2
R1-30	B01	35.43367	57.21	2
R1-30	B01	35.48387	57.34	2
R1-30	B01	35.53365	57.47	2
R1-30	B01	35.58366	57.27	2
R1-30	B01	35.63382	57.05	2
R1-30	B01	35.68375	57.34	2
R1-30	B01	35.73381	57.44	2
R1-30	B01	35.78391	57.44	2
R1-30	B01	35.83382	57.3	2
R1-30	B01	35.88366	57.27	2
R1-30	B01	35.93378	57.56	2
R1-30	B01	35.98391	57.56	2
R1-30	B01	36.03372	57.65	2
R1-30	B01	36.084	57.56	2
R1-30	B01	36.13398	57.4	2
R1-30	B01	36.18374	57.71	2
R1-30	B01	36.23394	57.62	2
R1-30	B01	36.28376	57.77	2
R1-30	B01	36.3343	57.5	2
R1-30	B01	36.384	57.53	2
R1-30	B01	36.4339	57.63	2
R1-30	B01	36.4839	57.61	2
R1-30	B01	36.53397	57.68	2
R1-30	B01	36.58527	57.74	2
R1-30	B01	36.63402	57.69	2
R1-30	B01	36.68411	57.71	2
R1-30	B01	36.73398	57.66	2
R1-30	B01	36.78381	57.83	2
R1-30	B01	36.83395	57.78	2
R1-30	B01	36.88388	57.87	2
R1-30	B01	36.93403	57.77	2
R1-30	B01	36.98379	57.88	2
R1-30	B01	37.03383	57.81	2
R1-30	B01	37.08409	57.97	2
R1-30	B01	37.13402	57.84	2
R1-30	B01	37.18399	57.97	2
R1-30	B01	37.23401	57.87	2
R1-30	B01	37.28418	58.07	2
R1-30	B01	37.3341	58.06	2
R1-30	B01	37.38422	58.27	2
R1-30	B01	37.43433	58.06	2
R1-30	B01	37.48424	58.15	2
R1-30	B01	37.53402	58.29	2
R1-30	B01	37.58413	58.22	2
R1-30	B01	37.63426	58.29	2
R1-30	B01	37.68436	58.18	2
R1-30	B01	37.73454	58.13	2
R1-30	B01	37.78434	58.15	2
R1-30	B01	37.83562	58.31	2
R1-30	B01	37.88427	58.28	2
R1-30	B01	37.93459	58.41	2
R1-30	B01	37.9843	58.31	2
R1-30	B01	38.03415	58.29	2
R1-30	B01	38.08424	58.49	2
R1-30	B01	38.13423	58.32	2
R1-30	B01	38.1843	58.53	2
R1-30	B01	38.23419	58.53	2
R1-30	B01	38.28428	58.53	2
R1-30	B01	38.33401	58.49	2
R1-30	B01	38.38449	58.43	2
R1-30	B01	38.4341	58.41	2
R1-30	B01	38.48432	58.75	2
R1-30	B01	38.53442	58.41	2
R1-30	B01	38.5845	58.4	2
R1-30	B01	38.63437	58.59	2
R1-30	B01	38.68439	58.63	2
R1-30	B01	38.73446	58.62	2
R1-30	B01	38.78445	58.44	2
R1-30	B01	38.8344	58.43	2
R1-30	B01	38.8844	58.5	2
R1-30	B01	38.93461	58.57	2
R1-30	B01	38.98427	58.56	2
R1-30	B01	39.03456	58.73	2
R1-30	B01	39.0847	58.73	2
R1-30	B01	39.13443	58.76	2
R1-30	B01	39.18441	58.59	2
R1-30	B01	39.23427	58.53	2
R1-30	B01	39.28443	58.76	2
R1-30	B01	39.33477	58.53	2
R1-30	B01	39.38481	58.82	2
R1-30	B01	39.43468	58.54	2
R1-30	B01	39.4844	58.81	2
R1-30	B01	39.53433	58.56	2
R1-30	B01	39.58461	58.9	2
R1-30	B01	39.6343	58.87	2
R1-30	B01	39.68462	58.68	2
R1-30	B01	39.73449	58.69	2
R1-30	B01	39.7845	58.94	2
R1-30	B01	39.83452	58.72	2
R1-30	B01	39.88448	58.87	2
R1-30	B01	39.93415	58.93	2
R1-30	B01	39.98454	58.93	2
R1-30	B01	40.03463	58.91	2
R1-30	B01	40.08472	59.12	2
R1-30	B01	40.13488	59.07	2
R1-30	B01	40.18478	58.87	2
R1-30	B01	40.23454	59.1	2
R1-30	B01	40.28423	58.81	2
R1-30	B01	40.33506	58.98	2
R1-30	B01	40.38457	59.22	2
R1-30	B01	40.43462	58.93	2
R1-30	B01	40.48499	59	2
R1-30	B01	40.53566	59.12	2
R1-30	B01	40.58456	59	2
R1-30	B01	40.6344	59.03	2
R1-30	B01	40.68493	59.15	2
R1-30	B01	40.73455	59.19	2
R1-30	B01	40.78453	59.28	2
R1-30	B01	40.8347	59.2	2
R1-30	B01	40.88495	59.1	2
R1-30	B01	40.93457	59.15	2
R1-30	B01	40.98468	59.13	2
R1-30	B01	41.03474	59.29	2
R1-30	B01	41.08479	59.22	2
R1-30	B01	41.13493	59.34	2
R1-30	B01	41.18482	59.28	2
R1-30	B01	41.23479	59.48	2
R1-30	B01	41.28503	59.31	2
R1-30	B01	41.33478	59.26	2
R1-30	B01	41.3849	59.32	2
R1-30	B01	41.43515	59.42	2
R1-30	B01	41.48475	59.34	2
R1-30	B01	41.53487	59.62	2
R1-30	B01	41.58498	59.56	2
R1-30	B01	41.63464	59.35	2
R1-30	B01	41.68507	59.34	2
R1-30	B01	41.73532	59.42	2
R1-30	B01	41.78487	59.38	2
R1-30	B01	41.83493	59.59	2
R1-30	B01	41.88514	59.48	2
R1-30	B01	41.93502	59.56	2
R1-30	B01	41.98446	59.38	2
R1-30	B01	42.03498	59.45	2
R1-30	B01	42.08521	59.32	2
R1-30	B01	42.13516	59.53	2
R1-30	B01	42.18512	59.47	2
R1-30	B01	42.2352	59.45	2
R1-30	B01	42.28488	59.75	2
R1-30	B01	42.33494	59.45	2
R1-30	B01	42.38503	59.7	2
R1-30	B01	42.43509	59.53	2
R1-30	B01	42.48525	59.64	2
R1-30	B01	42.53495	59.7	2
R1-30	B01	42.58522	59.67	2
R1-30	B01	42.63512	59.72	2
R1-30	B01	42.68519	59.62	2
R1-30	B01	42.73493	59.76	2
R1-30	B01	42.7851	59.72	2
R1-30	B01	42.83509	59.59	2
R1-30	B01	42.88527	59.64	2
R1-30	B01	42.93537	59.63	2
R1-30	B01	42.9853	59.79	2
R1-30	B01	43.03537	59.66	2
R1-30	B01	43.08529	59.66	2
R1-30	B01	43.13522	59.7	2
R1-30	B01	43.18521	59.75	2
R1-30	B01	43.2353	59.88	2
R1-30	B01	43.28522	59.84	2
R1-30	B01	43.33531	59.63	2
R1-30	B01	43.38528	59.86	2
R1-30	B01	43.43531	59.63	2
R1-30	B01	43.48502	59.89	2
R1-30	B01	43.53541	60.06	2
R1-30	B01	43.58553	59.75	2
R1-30	B01	43.6355	60.04	2
R1-30	B01	43.68503	59.97	2
R1-30	B01	43.73532	60.04	2
R1-30	B01	43.78532	59.92	2
R1-30	B01	43.8355	60	2
R1-30	B01	43.88541	59.84	2
R1-30	B01	43.93543	60.01	2
R1-30	B01	43.98545	60.04	2
R1-30	B01	44.03538	60.16	2
R1-30	B01	44.08568	59.81	2
R1-30	B01	44.13554	59.94	2
R1-30	B01	44.18554	60.14	2
R1-30	B01	44.2353	60.2	2
R1-30	B01	44.28548	60.11	2
R1-30	B01	44.33538	59.95	2
R1-30	B01	44.38549	60.32	2
R1-30	B01	44.43522	60.1	2
R1-30	B01	44.48548	59.94	2
R1-30	B01	44.53556	60.16	2
R1-30	B01	44.58538	60.26	2
R1-30	B01	44.63533	60.13	2
R1-30	B01	44.6856	60.16	2
R1-30	B01	44.73581	60.23	2
R1-30	B01	44.78571	60.17	2
R1-30	B01	44.8356	60.11	2
R1-30	B01	44.88573	60.11	2
R1-30	B01	44.9355	60.38	2
R1-30	B01	44.98557	60.52	2
R1-30	B01	45.03533	60.1	2
R1-30	B01	45.08588	60.32	2
R1-30	B01	45.13535	60.22	2
R1-30	B01	45.1855	60.26	2
R1-30	B01	45.23544	60.36	2
R1-30	B01	45.28552	60.3	2
R1-30	B01	45.3356	60.35	2
R1-30	B01	45.38558	60.58	2
R1-30	B01	45.43562	60.41	2
R1-30	B01	45.48577	60.39	2
R1-30	B01	45.53569	60.7	2
R1-30	B01	45.58595	60.52	2
R1-30	B01	45.63588	60.55	2
R1-30	B01	45.68569	60.6	2
R1-30	B01	45.73574	60.54	2
R1-30	B01	45.78592	60.45	2
R1-30	B01	45.83597	60.58	2
R1-30	B01	45.88552	60.58	2
R1-30	B01	45.93568	60.51	2
R1-30	B01	45.98559	60.47	2
R1-30	B01	46.03567	60.72	2
R1-30	B01	46.0858	60.57	2
R1-30	B01	46.13755	60.61	2
R1-30	B01	46.18577	60.82	2
R1-30	B01	46.23581	60.83	2
R1-30	B01	46.28578	60.76	2
R1-30	B01	46.33598	60.74	2
R1-30	B01	46.3857	61.04	2
R1-30	B01	46.43581	60.74	2
R1-30	B01	46.48595	61.04	2
R1-30	B01	46.53584	60.89	2
R1-30	B01	46.58579	61.24	2
R1-30	B01	46.63619	61.11	2
R1-30	B01	46.68595	60.92	2
R1-30	B01	46.73569	61.02	2
R1-30	B01	46.78599	61.17	2
R1-30	B01	46.83578	60.99	2
R1-30	B01	46.88593	61.01	2
R1-30	B01	46.93601	61.02	2
R1-30	E01	0.03094	13.73	1
R1-30	E01	0.08085	13.72	1
R1-30	E01	0.13076	13.67	1
R1-30	E01	0.18051	13.7	1
R1-30	E01	0.23105	13.79	1
R1-30	E01	0.28099	13.63	1
R1-30	E01	0.3307	13.63	1
R1-30	E01	0.38082	13.64	1
R1-30	E01	0.43076	13.61	1
R1-30	E01	0.48058	13.67	1
R1-30	E01	0.53105	13.73	1
R1-30	E01	0.58194	13.64	1
R1-30	E01	0.6308	13.73	1
R1-30	E01	0.68083	13.69	1
R1-30	E01	0.73077	13.73	1
R1-30	E01	0.78074	13.69	1
R1-30	E01	0.83101	13.97	1
R1-30	E01	0.88059	13.98	1
R1-30	E01	0.93119	13.75	1
R1-30	E01	0.98091	13.82	1
R1-30	E01	1.03087	13.81	1
R1-30	E01	1.08085	13.92	1
R1-30	E01	1.13086	13.79	1
R1-30	E01	1.18101	13.91	1
R1-30	E01	1.23074	13.84	1
R1-30	E01	1.28086	13.94	1
R1-30	E01	1.33046	13.95	1
R1-30	E01	1.38095	13.92	1
R1-30	E01	1.43119	13.88	1
R1-30	E01	1.48115	13.84	1
R1-30	E01	1.5314	14.06	1
R1-30	E01	1.58075	13.88	1
R1-30	E01	1.631	14.13	1
R1-30	E01	1.68113	13.91	1
R1-30	E01	1.73111	14.06	1
R1-30	E01	1.78109	13.92	1
R1-30	E01	1.8313	13.82	1
R1-30	E01	1.88107	13.95	1
R1-30	E01	1.93077	14.07	1
R1-30	E01	1.98141	13.98	1
R1-30	E01	2.03145	14.1	1
R1-30	E01	2.08123	14.03	1
R1-30	E01	2.13109	14.09	1
R1-30	E01	2.18112	13.95	1
R1-30	E01	2.23111	14.21	1
R1-30	E01	2.28113	13.97	1
R1-30	E01	2.33093	14.16	1
R1-30	E01	2.38138	14.13	1
R1-30	E01	2.43139	14.06	1
R1-30	E01	2.48123	14.21	1
R1-30	E01	2.53119	14.33	1
R1-30	E01	2.58105	14	1
R1-30	E01	2.63107	14.09	1
R1-30	E01	2.68151	14.12	1
R1-30	E01	2.7311	14.37	1
R1-30	E01	2.78091	14.25	1
R1-30	E01	2.83122	14.21	1
R1-30	E01	2.88111	14.46	1
R1-30	E01	2.93104	14.07	1
R1-30	E01	2.9814	14.18	1
R1-30	E01	3.03144	14.31	1
R1-30	E01	3.08151	14.25	1
R1-30	E01	3.13136	14.34	1
R1-30	E01	3.18121	14.33	1
R1-30	E01	3.23135	14.27	1
R1-30	E01	3.2815	14.24	1
R1-30	E01	3.33126	14.24	1
R1-30	E01	3.38137	14.76	1
R1-30	E01	3.43105	14.36	1
R1-30	E01	3.4817	14.27	1
R1-30	E01	3.5313	14.43	1
R1-30	E01	3.5814	14.46	1
R1-30	E01	3.63158	14.19	1
R1-30	E01	3.68175	14.42	1
R1-30	E01	3.73163	14.43	1
R1-30	E01	3.78144	14.4	1
R1-30	E01	3.83188	14.54	1
R1-30	E01	3.88135	14.43	1
R1-30	E01	3.93144	14.49	1
R1-30	E01	3.98145	14.67	1
R1-30	E01	4.03117	14.42	1
R1-30	E01	4.08168	14.57	1
R1-30	E01	4.13145	14.69	1
R1-30	E01	4.18137	14.6	1
R1-30	E01	4.23169	14.85	1
R1-30	E01	4.28157	14.61	1
R1-30	E01	4.33176	14.64	1
R1-30	E01	4.38155	14.66	1
R1-30	E01	4.43144	14.67	1
R1-30	E01	4.48197	14.64	1
R1-30	E01	4.5315	14.76	1
R1-30	E01	4.58134	14.63	1
R1-30	E01	4.63146	14.75	1
R1-30	E01	4.68141	14.73	1
R1-30	E01	4.73151	14.7	1
R1-30	E01	4.78145	14.79	1
R1-30	E01	4.83187	14.84	1
R1-30	E01	4.88167	14.73	1
R1-30	E01	4.93172	14.79	1
R1-30	E01	4.98145	14.87	1
R1-30	E01	5.03159	14.97	1
R1-30	E01	5.08199	15.02	1
R1-30	E01	5.1318	14.69	1
R1-30	E01	5.18139	14.94	1
R1-30	E01	5.23233	14.99	1
R1-30	E01	5.28196	14.99	1
R1-30	E01	5.33183	14.91	1
R1-30	E01	5.38154	14.96	1
R1-30	E01	5.43187	15.02	1
R1-30	E01	5.48183	15	1
R1-30	E01	5.53171	15.11	1
R1-30	E01	5.58212	15.18	1
R1-30	E01	5.63221	15.03	1
R1-30	E01	5.68189	15.17	1
R1-30	E01	5.73208	15.24	1
R1-30	E01	5.78177	15.23	1
R1-30	E01	5.83192	15.17	1
R1-30	E01	5.88189	15.17	1
R1-30	E01	5.93197	15.14	1
R1-30	E01	5.98157	15.21	1
R1-30	E01	6.03212	15.42	1
R1-30	E01	6.08173	15.54	1
R1-30	E01	6.13303	15.6	1
R1-30	E01	6.18196	15.35	1
R1-30	E01	6.23205	15.48	1
R1-30	E01	6.28176	15.58	1
R1-30	E01	6.33205	15.64	1
R1-30	E01	6.38183	15.61	1
R1-30	E01	6.433	15.5	1
R1-30	E01	6.48239	15.79	1
R1-30	E01	6.53194	15.69	1
R1-30	E01	6.58187	15.69	1
R1-30	E01	6.6319	15.69	1
R1-30	E01	6.68196	15.7	1
R1-30	E01	6.73205	15.81	1
R1-30	E01	6.78198	15.96	1
R1-30	E01	6.83164	15.81	1
R1-30	E01	6.88222	15.96	1
R1-30	E01	6.93204	16.06	1
R1-30	E01	6.98182	16.05	1
R1-30	E01	7.03202	16.03	1
R1-30	E01	7.08194	16.02	1
R1-30	E01	7.13205	16.23	1
R1-30	E01	7.1819	16.39	1
R1-30	E01	7.23195	16.23	1
R1-30	E01	7.28251	16.35	1
R1-30	E01	7.33218	16.35	1
R1-30	E01	7.38188	16.3	1
R1-30	E01	7.43247	16.36	1
R1-30	E01	7.48225	16.54	1
R1-30	E01	7.73882	17.26	2
R1-30	E01	7.78856	17.42	2
R1-30	E01	7.83876	17.38	2
R1-30	E01	7.88906	17.69	2
R1-30	E01	7.93873	17.36	2
R1-30	E01	7.9887	17.69	2
R1-30	E01	8.03887	17.5	2
R1-30	E01	8.08872	17.75	2
R1-30	E01	8.13861	17.69	2
R1-30	E01	8.18884	17.95	2
R1-30	E01	8.23914	18.01	2
R1-30	E01	8.28891	18.25	2
R1-30	E01	8.33862	18.08	2
R1-30	E01	8.38879	18.11	2
R1-30	E01	8.43957	17.96	2
R1-30	E01	8.48852	18.08	2
R1-30	E01	8.5385	18.29	2
R1-30	E01	8.58879	18.64	2
R1-30	E01	8.63854	18.52	2
R1-30	E01	8.68862	18.5	2
R1-30	E01	8.73865	18.73	2
R1-30	E01	8.78919	18.61	2
R1-30	E01	8.83867	18.92	2
R1-30	E01	8.88871	18.79	2
R1-30	E01	8.93867	18.74	2
R1-30	E01	8.98893	18.92	2
R1-30	E01	9.03897	19.02	2
R1-30	E01	9.08863	19.31	2
R1-30	E01	9.13863	19.35	2
R1-30	E01	9.18892	19.25	2
R1-30	E01	9.23883	19.49	2
R1-30	E01	9.28866	19.52	2
R1-30	E01	9.33858	19.74	2
R1-30	E01	9.38838	19.71	2
R1-30	E01	9.43871	19.73	2
R1-30	E01	9.4891	20.04	2
R1-30	E01	9.53873	19.95	2
R1-30	E01	9.58892	20.01	2
R1-30	E01	9.63923	20.19	2
R1-30	E01	9.68894	20.34	2
R1-30	E01	9.7391	20.43	2
R1-30	E01	9.78883	20.58	2
R1-30	E01	9.8387	20.64	2
R1-30	E01	9.88893	20.88	2
R1-30	E01	9.93882	20.94	2
R1-30	E01	9.9889	21.18	2
R1-30	E01	10.03869	21.37	2
R1-30	E01	10.08871	21.33	2
R1-30	E01	10.1389	21.43	2
R1-30	E01	10.189	21.55	2
R1-30	E01	10.23909	21.82	2
R1-30	E01	10.28873	21.93	2
R1-30	E01	10.33906	22.11	2
R1-30	E01	10.38866	22.46	2
R1-30	E01	10.43898	22.49	2
R1-30	E01	10.48912	22.43	2
R1-30	E01	10.5391	22.85	2
R1-30	E01	10.58904	22.93	2
R1-30	E01	10.63911	22.97	2
R1-30	E01	10.68891	23.26	2
R1-30	E01	10.73944	23.33	2
R1-30	E01	10.78895	23.41	2
R1-30	E01	10.83896	23.47	2
R1-30	E01	10.88903	23.74	2
R1-30	E01	10.93925	23.97	2
R1-30	E01	10.98918	24.11	2
R1-30	E01	11.03907	24.45	2
R1-30	E01	11.08873	24.15	2
R1-30	E01	11.13918	24.38	2
R1-30	E01	11.18941	24.53	2
R1-30	E01	11.23931	24.83	2
R1-30	E01	11.29055	25.01	2
R1-30	E01	11.33922	25.25	2
R1-30	E01	11.38948	25.31	2
R1-30	E01	11.43921	25.59	2
R1-30	E01	11.4903	25.66	2
R1-30	E01	11.53913	25.86	2
R1-30	E01	11.58892	26.07	2
R1-30	E01	11.63918	26.14	2
R1-30	E01	11.68901	26.49	2
R1-30	E01	11.73971	26.71	2
R1-30	E01	11.78959	26.8	2
R1-30	E01	11.83947	27.14	2
R1-30	E01	11.88903	27.32	2
R1-30	E01	11.9392	27.49	2
R1-30	E01	11.99074	27.77	2
R1-30	E01	12.03898	27.71	2
R1-30	E01	12.09006	28.25	2
R1-30	E01	12.13951	28.34	2
R1-30	E01	12.19003	28.6	2
R1-30	E01	12.23924	28.49	2
R1-30	E01	12.28909	28.76	2
R1-30	E01	12.33924	29.09	2
R1-30	E01	12.38917	29.24	2
R1-30	E01	12.43925	29.36	2
R1-30	E01	12.48932	29.63	2
R1-30	E01	12.53954	29.81	2
R1-30	E01	12.58967	30.14	2
R1-30	E01	12.63938	30.48	2
R1-30	E01	12.68938	30.52	2
R1-30	E01	12.73946	30.72	2
R1-30	E01	12.78922	30.76	2
R1-30	E01	12.83963	31.14	2
R1-30	E01	12.88965	31.36	2
R1-30	E01	12.93941	31.3	2
R1-30	E01	12.98946	31.69	2
R1-30	E01	13.03939	31.87	2
R1-30	E01	13.08961	32.14	2
R1-30	E01	13.13938	32.3	2
R1-30	E01	13.18917	32.44	2
R1-30	E01	13.23981	32.6	2
R1-30	E01	13.2898	32.92	2
R1-30	E01	13.33937	32.98	2
R1-30	E01	13.38935	33.31	2
R1-30	E01	13.43914	33.41	2
R1-30	E01	13.48973	33.68	2
R1-30	E01	13.53942	33.95	2
R1-30	E01	13.59088	34.16	2
R1-30	E01	13.63938	34.32	2
R1-30	E01	13.68955	34.59	2
R1-30	E01	13.73962	34.89	2
R1-30	E01	13.78974	35.12	2
R1-30	E01	13.83991	35.21	2
R1-30	E01	13.88984	35.5	2
R1-30	E01	13.93992	35.65	2
R1-30	E01	13.9898	35.89	2
R1-30	E01	14.03992	36	2
R1-30	E01	14.08972	36.22	2
R1-30	E01	14.1401	36.16	2
R1-30	E01	14.18974	36.4	2
R1-30	E01	14.2399	36.87	2
R1-30	E01	14.2899	36.81	2
R1-30	E01	14.33954	37	2
R1-30	E01	14.38975	37.27	2
R1-30	E01	14.4399	37.63	2
R1-30	E01	14.48967	37.61	2
R1-30	E01	14.5394	37.61	2
R1-30	E01	14.59	37.87	2
R1-30	E01	14.64102	38.32	2
R1-30	E01	14.68989	38.26	2
R1-30	E01	14.73957	38.65	2
R1-30	E01	14.79002	38.75	2
R1-30	E01	14.83969	38.96	2
R1-30	E01	14.88981	38.94	2
R1-30	E01	14.93999	39.39	2
R1-30	E01	14.98985	39.3	2
R1-30	E01	15.04018	39.47	2
R1-30	E01	15.08981	39.5	2
R1-30	E01	15.13989	39.53	2
R1-30	E01	15.19008	39.63	2
R1-30	E01	15.23987	39.8	2
R1-30	E01	15.28957	40.13	2
R1-30	E01	15.34002	40.13	2
R1-30	E01	15.39004	40.1	2
R1-30	E01	15.44042	40.59	2
R1-30	E01	15.49018	40.25	2
R1-30	E01	15.53981	40.51	2
R1-30	E01	15.59006	40.72	2
R1-30	E01	15.64001	40.96	2
R1-30	E01	15.69	40.93	2
R1-30	E01	15.74039	41.04	2
R1-30	E01	15.79022	41.11	2
R1-30	E01	15.84066	41.04	2
R1-30	E01	15.89007	41.64	2
R1-30	E01	15.94001	41.49	2
R1-30	E01	15.98993	41.91	2
R1-30	E01	16.04013	41.47	2
R1-30	E01	16.09003	41.64	2
R1-30	E01	16.14038	41.97	2
R1-30	E01	16.19009	42.16	2
R1-30	E01	16.24054	42.19	2
R1-30	E01	16.29021	42.31	2
R1-30	E01	16.34019	42.47	2
R1-30	E01	16.38994	42.62	2
R1-30	E01	16.44012	42.59	2
R1-30	E01	16.49018	42.35	2
R1-30	E01	16.54036	42.49	2
R1-30	E01	16.59046	43	2
R1-30	E01	16.63992	42.95	2
R1-30	E01	16.69028	42.97	2
R1-30	E01	16.74001	43.07	2
R1-30	E01	16.78998	43.42	2
R1-30	E01	16.84001	43.24	2
R1-30	E01	16.8901	43.42	2
R1-30	E01	16.94041	43.42	2
R1-30	E01	16.99021	43.75	2
R1-30	E01	17.04018	43.95	2
R1-30	E01	17.09033	43.51	2
R1-30	E01	17.14044	43.91	2
R1-30	E01	17.19005	44.07	2
R1-30	E01	17.24036	44.19	2
R1-30	E01	17.29051	44.33	2
R1-30	E01	17.3402	44.19	2
R1-30	E01	17.39043	44.46	2
R1-30	E01	17.44057	44.48	2
R1-30	E01	17.49028	44.52	2
R1-30	E01	17.5403	44.55	2
R1-30	E01	17.59067	44.87	2
R1-30	E01	17.64029	44.97	2
R1-30	E01	17.69035	45.06	2
R1-30	E01	17.74073	45.15	2
R1-30	E01	17.79028	45.12	2
R1-30	E01	17.84011	45.14	2
R1-30	E01	17.89008	45.27	2
R1-30	E01	17.94021	45.51	2
R1-30	E01	17.99065	45.66	2
R1-30	E01	18.04033	45.49	2
R1-30	E01	18.09059	45.6	2
R1-30	E01	18.14054	45.81	2
R1-30	E01	18.19025	45.96	2
R1-30	E01	18.2404	46.06	2
R1-30	E01	18.29047	45.94	2
R1-30	E01	18.34064	46.26	2
R1-30	E01	18.39154	46.03	2
R1-30	E01	18.44039	46.15	2
R1-30	E01	18.49057	46.36	2
R1-30	E01	18.54102	46.21	2
R1-30	E01	18.59031	46.38	2
R1-30	E01	18.6404	46.57	2
R1-30	E01	18.69063	46.47	2
R1-30	E01	18.7404	46.63	2
R1-30	E01	18.79063	46.8	2
R1-30	E01	18.84062	46.65	2
R1-30	E01	18.8907	46.83	2
R1-30	E01	18.94077	46.99	2
R1-30	E01	18.99074	47.35	2
R1-30	E01	19.04052	46.9	2
R1-30	E01	19.09041	47.12	2
R1-30	E01	19.14086	46.93	2
R1-30	E01	19.19095	47.17	2
R1-30	E01	19.24084	47.32	2
R1-30	E01	19.29091	47.57	2
R1-30	E01	19.3406	47.27	2
R1-30	E01	19.39028	47.21	2
R1-30	E01	19.44082	47.5	2
R1-30	E01	19.49055	47.83	2
R1-30	E01	19.54089	47.48	2
R1-30	E01	19.59059	47.47	2
R1-30	E01	19.64123	47.87	2
R1-30	E01	19.69119	47.59	2
R1-30	E01	19.74126	47.92	2
R1-30	E01	19.79096	47.83	2
R1-30	E01	19.84113	47.96	2
R1-30	E01	19.8906	47.95	2
R1-30	E01	19.94084	48.14	2
R1-30	E01	19.99051	48.04	2
R1-30	E01	20.04066	47.9	2
R1-30	E01	20.09101	48.22	2
R1-30	E01	20.14104	48.11	2
R1-30	E01	20.19124	48.05	2
R1-30	E01	20.24149	48.32	2
R1-30	E01	20.29114	48.35	2
R1-30	E01	20.34121	48.46	2
R1-30	E01	20.39189	48.29	2
R1-30	E01	20.44087	48.31	2
R1-30	E01	20.49117	48.25	2
R1-30	E01	20.541	48.5	2
R1-30	E01	20.59089	48.56	2
R1-30	E01	20.64112	48.55	2
R1-30	E01	20.6912	48.58	2
R1-30	E01	20.74094	48.62	2
R1-30	E01	20.79104	48.62	2
R1-30	E01	20.84087	48.49	2
R1-30	E01	20.89137	48.59	2
R1-30	E01	20.94086	48.64	2
R1-30	E01	20.99154	49.16	2
R1-30	E01	21.04105	48.78	2
R1-30	E01	21.09101	48.84	2
R1-30	E01	21.14101	48.84	2
R1-30	E01	21.19093	48.92	2
R1-30	E01	21.24106	49.13	2
R1-30	E01	21.29127	49.07	2
R1-30	E01	21.34123	49.1	2
R1-30	E01	21.39105	49.05	2
R1-30	E01	21.44117	49.2	2
R1-30	E01	21.49103	49.38	2
R1-30	E01	21.54166	49.23	2
R1-30	E01	21.59101	49.19	2
R1-30	E01	21.64145	49.19	2
R1-30	E01	21.69094	49.04	2
R1-30	E01	21.7412	49.5	2
R1-30	E01	21.79073	49.41	2
R1-30	E01	21.84122	49.43	2
R1-30	E01	21.8912	49.26	2
R1-30	E01	21.94112	49.46	2
R1-30	E01	21.99099	49.56	2
R1-30	E01	22.04154	49.52	2
R1-30	E01	22.09158	49.7	2
R1-30	E01	22.14135	49.53	2
R1-30	E01	22.19158	49.23	2
R1-30	E01	22.24165	49.47	2
R1-30	E01	22.29255	49.2	2
R1-30	E01	22.34154	49.28	2
R1-30	E01	22.39131	49.49	2
R1-30	E01	22.44132	49.7	2
R1-30	E01	22.49187	49.71	2
R1-30	E01	22.5414	49.91	2
R1-30	E01	22.59259	49.62	2
R1-30	E01	22.64119	49.73	2
R1-30	E01	22.69157	49.97	2
R1-30	E01	22.7414	49.74	2
R1-30	E01	22.79148	49.8	2
R1-30	E01	22.84152	49.82	2
R1-30	E01	22.89129	49.97	2
R1-30	E01	22.94127	49.8	2
R1-30	E01	22.99166	49.92	2
R1-30	E01	23.0416	50.15	2
R1-30	E01	23.09176	50.13	2
R1-30	E01	23.14256	50.36	2
R1-30	E01	23.19142	49.91	2
R1-30	E01	23.24159	50.15	2
R1-30	E01	23.29113	50.16	2
R1-30	E01	23.34149	50.19	2
R1-30	E01	23.39143	50.19	2
R1-30	E01	23.44158	50.37	2
R1-30	E01	23.49139	50.22	2
R1-30	E01	23.54159	50.22	2
R1-30	E01	23.59215	50.39	2
R1-30	E01	23.64172	50.27	2
R1-30	E01	23.69154	50.27	2
R1-30	E01	23.74153	50.4	2
R1-30	E01	23.79107	50.36	2
R1-30	E01	23.8418	50.28	2
R1-30	E01	23.89147	50.41	2
R1-30	E01	23.94138	50.44	2
R1-30	E01	23.99158	50.4	2
R1-30	E01	24.0418	50.46	2
R1-30	E01	24.09168	50.67	2
R1-30	E01	24.14156	50.47	2
R1-30	E01	24.1917	50.31	2
R1-30	E01	24.24157	50.62	2
R1-30	E01	24.29216	50.5	2
R1-30	E01	24.34158	50.56	2
R1-30	E01	24.39197	50.55	2
R1-30	E01	24.44173	50.67	2
R1-30	E01	24.49182	50.55	2
R1-30	E01	24.54185	50.92	2
R1-30	E01	24.592	50.59	2
R1-30	E01	24.64182	50.62	2
R1-30	E01	24.69153	50.89	2
R1-30	E01	24.74175	50.7	2
R1-30	E01	24.79171	50.65	2
R1-30	E01	24.84188	50.77	2
R1-30	E01	24.89173	50.85	2
R1-30	E01	24.94165	50.65	2
R1-30	E01	24.99173	50.76	2
R1-30	E01	25.04178	50.86	2
R1-30	E01	25.09225	50.85	2
R1-30	E01	25.14209	50.86	2
R1-30	E01	25.19159	50.83	2
R1-30	E01	25.24193	50.94	2
R1-30	E01	25.29228	50.97	2
R1-30	E01	25.34226	50.89	2
R1-30	E01	25.39181	51.18	2
R1-30	E01	25.44217	51.09	2
R1-30	E01	25.49158	50.92	2
R1-30	E01	25.5419	51.19	2
R1-30	E01	25.59267	51	2
R1-30	E01	25.64191	51.19	2
R1-30	E01	25.69222	51.12	2
R1-30	E01	25.74198	51.22	2
R1-30	E01	25.79155	51.39	2
R1-30	E01	25.8419	51.25	2
R1-30	E01	25.8918	51.24	2
R1-30	E01	25.9422	51.22	2
R1-30	E01	25.99233	51.19	2
R1-30	E01	26.04176	51.42	2
R1-30	E01	26.09212	51.27	2
R1-30	E01	26.14179	51.36	2
R1-30	E01	26.19209	51.57	2
R1-30	E01	26.24181	51.55	2
R1-30	E01	26.29185	51.42	2
R1-30	E01	26.34226	51.39	2
R1-30	E01	26.39215	51.64	2
R1-30	E01	26.44183	51.67	2
R1-30	E01	26.49218	51.49	2
R1-30	E01	26.54201	51.6	2
R1-30	E01	26.592	51.48	2
R1-30	E01	26.6422	51.6	2
R1-30	E01	26.69211	51.57	2
R1-30	E01	26.742	51.61	2
R1-30	E01	26.79221	51.79	2
R1-30	E01	26.84236	51.67	2
R1-30	E01	26.89218	51.96	2
R1-30	E01	26.94225	51.88	2
R1-30	E01	26.99219	51.81	2
R1-30	E01	27.04226	51.85	2
R1-30	E01	27.09245	51.84	2
R1-30	E01	27.14226	52.02	2
R1-30	E01	27.19252	51.9	2
R1-30	E01	27.24207	52	2
R1-30	E01	27.2926	52.19	2
R1-30	E01	27.34238	52.03	2
R1-30	E01	27.39192	52.15	2
R1-30	E01	27.44233	52.05	2
R1-30	E01	27.49231	52.24	2
R1-30	E01	27.54214	52.12	2
R1-30	E01	27.59244	52.15	2
R1-30	E01	27.64238	52.21	2
R1-30	E01	27.69232	52.25	2
R1-30	E01	27.74216	52.07	2
R1-30	E01	27.79252	52.22	2
R1-30	E01	27.84221	52.27	2
R1-30	E01	27.89366	52.25	2
R1-30	E01	27.94242	52.27	2
R1-30	E01	27.9925	52.36	2
R1-30	E01	28.04231	52.54	2
R1-30	E01	28.0925	52.25	2
R1-30	E01	28.14254	52.42	2
R1-30	E01	28.1925	52.48	2
R1-30	E01	28.24235	52.6	2
R1-30	E01	28.29242	52.48	2
R1-30	E01	28.34223	52.6	2
R1-30	E01	28.39262	52.51	2
R1-30	E01	28.44238	52.48	2
R1-30	E01	28.49261	52.48	2
R1-30	E01	28.54324	52.58	2
R1-30	E01	28.59219	52.55	2
R1-30	E01	28.64268	52.69	2
R1-30	E01	28.69241	52.82	2
R1-30	E01	28.74227	52.75	2
R1-30	E01	28.79264	52.69	2
R1-30	E01	28.84287	52.85	2
R1-30	E01	28.89231	52.84	2
R1-30	E01	28.94261	52.69	2
R1-30	E01	28.99257	52.91	2
R1-30	E01	29.04253	52.81	2
R1-30	E01	29.0923	52.79	2
R1-30	E01	29.14248	52.87	2
R1-30	E01	29.19272	52.81	2
R1-30	E01	29.24271	52.93	2
R1-30	E01	29.29256	53.11	2
R1-30	E01	29.34312	53.09	2
R1-30	E01	29.39257	52.99	2
R1-30	E01	29.44273	53.02	2
R1-30	E01	29.49276	53.17	2
R1-30	E01	29.54274	53.3	2
R1-30	E01	29.59268	53.14	2
R1-30	E01	29.64251	53.5	2
R1-30	E01	29.69274	53.45	2
R1-30	E01	29.74281	53.36	2
R1-30	E01	29.79269	53.48	2
R1-30	E01	29.84265	53.39	2
R1-30	E01	29.89265	53.32	2
R1-30	E01	29.94277	53.39	2
R1-30	E01	29.99267	53.36	2
R1-30	E01	30.04284	53.45	2
R1-30	E01	30.09281	53.45	2
R1-30	E01	30.14302	53.66	2
R1-30	E01	30.19316	53.57	2
R1-30	E01	30.24286	53.65	2
R1-30	E01	30.29294	53.63	2
R1-30	E01	30.34306	53.57	2
R1-30	E01	30.39322	53.76	2
R1-30	E01	30.44291	53.69	2
R1-30	E01	30.49302	53.68	2
R1-30	E01	30.54278	53.72	2
R1-30	E01	30.59286	53.85	2
R1-30	E01	30.64272	53.76	2
R1-30	E01	30.6929	53.75	2
R1-30	E01	30.74281	53.75	2
R1-30	E01	30.79302	53.93	2
R1-30	E01	30.8427	53.88	2
R1-30	E01	30.89322	53.82	2
R1-30	E01	30.94302	53.88	2
R1-30	E01	30.99304	54.03	2
R1-30	E01	31.0435	53.97	2
R1-30	E01	31.09278	54	2
R1-30	E01	31.14295	54.09	2
R1-30	E01	31.19305	54.11	2
R1-30	E01	31.24342	54	2
R1-30	E01	31.29287	53.81	2
R1-30	E01	31.34293	54.12	2
R1-30	E01	31.39324	54.15	2
R1-30	E01	31.44337	54.17	2
R1-30	E01	31.49304	54.05	2
R1-30	E01	31.54323	54.3	2
R1-30	E01	31.59293	54.29	2
R1-30	E01	31.64361	54.29	2
R1-30	E01	31.6929	54.2	2
R1-30	E01	31.74322	54.32	2
R1-30	E01	31.79313	54.27	2
R1-30	E01	31.84318	54.39	2
R1-30	E01	31.89264	54.45	2
R1-30	E01	31.94306	54.51	2
R1-30	E01	31.99303	54.63	2
R1-30	E01	32.04301	54.38	2
R1-30	E01	32.09328	54.56	2
R1-30	E01	32.14321	54.59	2
R1-30	E01	32.1935	54.5	2
R1-30	E01	32.24322	54.56	2
R1-30	E01	32.29362	54.87	2
R1-30	E01	32.34342	54.86	2
R1-30	E01	32.39286	54.69	2
R1-30	E01	32.4432	55.01	2
R1-30	E01	32.49312	54.93	2
R1-30	E01	32.54382	55.13	2
R1-30	E01	32.5932	54.84	2
R1-30	E01	32.64346	55.01	2
R1-30	E01	32.69293	55.14	2
R1-30	E01	32.74335	55.1	2
R1-30	E01	32.7937	55.13	2
R1-30	E01	32.84335	55.2	2
R1-30	E01	32.89312	55.02	2
R1-30	E01	32.94358	54.98	2
R1-30	E01	32.99305	55.26	2
R1-30	E01	33.04321	55.28	2
R1-30	E01	33.09366	55.25	2
R1-30	E01	33.14331	55.14	2
R1-30	E01	33.19379	55.38	2
R1-30	E01	33.24327	55.45	2
R1-30	E01	33.29325	55.48	2
R1-30	E01	33.34317	55.39	2
R1-30	E01	33.39422	55.41	2
R1-30	E01	33.44343	55.51	2
R1-30	E01	33.49354	55.62	2
R1-30	E01	33.54342	55.42	2
R1-30	E01	33.59347	55.63	2
R1-30	E01	33.64351	55.86	2
R1-30	E01	33.69379	55.57	2
R1-30	E01	33.74324	55.6	2
R1-30	E01	33.79342	55.72	2
R1-30	E01	33.84356	55.71	2
R1-30	E01	33.89348	55.8	2
R1-30	E01	33.94353	55.68	2
R1-30	E01	33.99363	55.96	2
R1-30	E01	34.04433	55.83	2
R1-30	E01	34.09364	55.84	2
R1-30	E01	34.14349	55.8	2
R1-30	E01	34.19385	55.84	2
R1-30	E01	34.24382	55.89	2
R1-30	E01	34.29346	55.87	2
R1-30	E01	34.34374	55.86	2
R1-30	E01	34.39365	56.04	2
R1-30	E01	34.44397	55.93	2
R1-30	E01	34.49358	56.02	2
R1-30	E01	34.54355	56.02	2
R1-30	E01	34.59375	55.81	2
R1-30	E01	34.64368	56.08	2
R1-30	E01	34.69401	56.07	2
R1-30	E01	34.74388	56.07	2
R1-30	E01	34.79345	56.19	2
R1-30	E01	34.84398	56.17	2
R1-30	E01	34.89387	56.37	2
R1-30	E01	34.94336	56.14	2
R1-30	E01	34.9943	56.32	2
R1-30	E01	35.04383	56.32	2
R1-30	E01	35.09395	56.31	2
R1-30	E01	35.14381	56.32	2
R1-30	E01	35.19396	56.38	2
R1-30	E01	35.24374	56.4	2
R1-30	E01	35.29384	56.43	2
R1-30	E01	35.34401	56.52	2
R1-30	E01	35.39396	56.29	2
R1-30	E01	35.44371	56.29	2
R1-30	E01	35.49412	56.61	2
R1-30	E01	35.54367	56.53	2
R1-30	E01	35.59388	56.61	2
R1-30	E01	35.64389	56.5	2
R1-30	E01	35.69398	56.71	2
R1-30	E01	35.74377	56.5	2
R1-30	E01	35.79408	56.61	2
R1-30	E01	35.84393	56.55	2
R1-30	E01	35.8937	56.68	2
R1-30	E01	35.94401	56.83	2
R1-30	E01	35.99399	56.71	2
R1-30	E01	36.04371	56.62	2
R1-30	E01	36.09421	56.97	2
R1-30	E01	36.14394	56.85	2
R1-30	E01	36.19419	56.94	2
R1-30	E01	36.24425	56.94	2
R1-30	E01	36.29382	56.82	2
R1-30	E01	36.34431	56.97	2
R1-30	E01	36.394	56.79	2
R1-30	E01	36.44387	56.77	2
R1-30	E01	36.49397	56.91	2
R1-30	E01	36.54399	57.05	2
R1-30	E01	36.59528	56.91	2
R1-30	E01	36.64414	57.17	2
R1-30	E01	36.69418	57.05	2
R1-30	E01	36.74419	57.07	2
R1-30	E01	36.79375	57.16	2
R1-30	E01	36.84405	57.31	2
R1-30	E01	36.89409	56.91	2
R1-30	E01	36.94399	57.08	2
R1-30	E01	36.9938	57.2	2
R1-30	E01	37.04388	57.16	2
R1-30	E01	37.09428	57.25	2
R1-30	E01	37.1441	57.34	2
R1-30	E01	37.19401	57.28	2
R1-30	E01	37.24404	57.38	2
R1-30	E01	37.29422	57.31	2
R1-30	E01	37.34425	57.22	2
R1-30	E01	37.39423	57.49	2
R1-30	E01	37.44434	57.5	2
R1-30	E01	37.49424	57.49	2
R1-30	E01	37.54399	57.31	2
R1-30	E01	37.59414	57.68	2
R1-30	E01	37.64451	57.64	2
R1-30	E01	37.69455	57.46	2
R1-30	E01	37.74477	57.47	2
R1-30	E01	37.79456	57.58	2
R1-30	E01	37.84563	57.53	2
R1-30	E01	37.89423	57.61	2
R1-30	E01	37.94463	57.68	2
R1-30	E01	37.99431	57.62	2
R1-30	E01	38.04447	57.8	2
R1-30	E01	38.09426	57.62	2
R1-30	E01	38.14436	57.53	2
R1-30	E01	38.1943	57.83	2
R1-30	E01	38.24442	57.65	2
R1-30	E01	38.29451	57.7	2
R1-30	E01	38.34405	57.77	2
R1-30	E01	38.39456	57.74	2
R1-30	E01	38.44432	57.76	2
R1-30	E01	38.49446	57.91	2
R1-30	E01	38.54451	57.76	2
R1-30	E01	38.59454	57.94	2
R1-30	E01	38.64435	57.91	2
R1-30	E01	38.69453	57.95	2
R1-30	E01	38.74471	58	2
R1-30	E01	38.79481	57.89	2
R1-30	E01	38.8448	57.82	2
R1-30	E01	38.89452	57.94	2
R1-30	E01	38.94456	57.7	2
R1-30	E01	38.99424	57.89	2
R1-30	E01	39.04451	57.98	2
R1-30	E01	39.09478	57.94	2
R1-30	E01	39.14478	58.06	2
R1-30	E01	39.19448	57.98	2
R1-30	E01	39.24458	58.18	2
R1-30	E01	39.29447	57.98	2
R1-30	E01	39.34533	58.15	2
R1-30	E01	39.39488	58.09	2
R1-30	E01	39.44469	58.06	2
R1-30	E01	39.49446	58.27	2
R1-30	E01	39.54432	58.1	2
R1-30	E01	39.59466	58.09	2
R1-30	E01	39.64432	58.16	2
R1-30	E01	39.69474	58.19	2
R1-30	E01	39.74453	58.13	2
R1-30	E01	39.79476	58.09	2
R1-30	E01	39.84468	58.22	2
R1-30	E01	39.89442	57.92	2
R1-30	E01	39.94406	58.39	2
R1-30	E01	39.9948	58.18	2
R1-30	E01	40.04458	58.22	2
R1-30	E01	40.0948	58.25	2
R1-30	E01	40.14592	58.25	2
R1-30	E01	40.19491	58.12	2
R1-30	E01	40.24459	58.39	2
R1-30	E01	40.29438	58.39	2
R1-30	E01	40.34508	58.19	2
R1-30	E01	40.39466	58.25	2
R1-30	E01	40.44474	58.55	2
R1-30	E01	40.49487	58.27	2
R1-30	E01	40.54566	58.42	2
R1-30	E01	40.59465	58.27	2
R1-30	E01	40.64431	58.43	2
R1-30	E01	40.69489	58.43	2
R1-30	E01	40.74471	58.27	2
R1-30	E01	40.79456	58.6	2
R1-30	E01	40.84463	58.58	2
R1-30	E01	40.89513	58.4	2
R1-30	E01	40.94476	58.43	2
R1-30	E01	40.99472	58.63	2
R1-30	E01	41.04494	58.52	2
R1-30	E01	41.09502	58.51	2
R1-30	E01	41.14497	58.73	2
R1-30	E01	41.19487	58.64	2
R1-30	E01	41.24494	58.66	2
R1-30	E01	41.29511	58.54	2
R1-30	E01	41.34493	58.76	2
R1-30	E01	41.39502	58.61	2
R1-30	E01	41.44536	58.61	2
R1-30	E01	41.49503	58.71	2
R1-30	E01	41.54484	58.94	2
R1-30	E01	41.59503	58.94	2
R1-30	E01	41.64489	58.58	2
R1-30	E01	41.69521	58.76	2
R1-30	E01	41.74566	58.89	2
R1-30	E01	41.79491	58.71	2
R1-30	E01	41.84507	58.71	2
R1-30	E01	41.89518	58.8	2
R1-30	E01	41.94526	58.83	2
R1-30	E01	41.99453	58.92	2
R1-30	E01	42.04519	58.79	2
R1-30	E01	42.09529	58.89	2
R1-30	E01	42.14522	58.82	2
R1-30	E01	42.19518	58.94	2
R1-30	E01	42.24549	58.95	2
R1-30	E01	42.29484	58.89	2
R1-30	E01	42.3451	59.09	2
R1-30	E01	42.39526	59.25	2
R1-30	E01	42.44511	58.85	2
R1-30	E01	42.49528	58.92	2
R1-30	E01	42.54493	59.04	2
R1-30	E01	42.59533	58.88	2
R1-30	E01	42.64512	59.04	2
R1-30	E01	42.69523	59.27	2
R1-30	E01	42.74491	59	2
R1-30	E01	42.79528	59.1	2
R1-30	E01	42.84527	59.03	2
R1-30	E01	42.89521	59.09	2
R1-30	E01	42.94563	59.22	2
R1-30	E01	42.99554	59.01	2
R1-30	E01	43.04559	59.15	2
R1-30	E01	43.09535	59.12	2
R1-30	E01	43.14537	59.09	2
R1-30	E01	43.19532	59.16	2
R1-30	E01	43.24531	59.07	2
R1-30	E01	43.29537	59.24	2
R1-30	E01	43.3455	59.15	2
R1-30	E01	43.39528	59.33	2
R1-30	E01	43.44531	59.43	2
R1-30	E01	43.4952	59.28	2
R1-30	E01	43.54566	59.16	2
R1-30	E01	43.59578	59.21	2
R1-30	E01	43.64546	59.24	2
R1-30	E01	43.69514	59.39	2
R1-30	E01	43.74535	59.24	2
R1-30	E01	43.79533	59.15	2
R1-30	E01	43.84562	59.43	2
R1-30	E01	43.89545	59.43	2
R1-30	E01	43.94564	59.27	2
R1-30	E01	43.9954	59.49	2
R1-30	E01	44.04562	59.48	2
R1-30	E01	44.09588	59.43	2
R1-30	E01	44.14579	59.39	2
R1-30	E01	44.19555	59.3	2
R1-30	E01	44.24536	59.52	2
R1-30	E01	44.29578	59.51	2
R1-30	E01	44.34544	59.66	2
R1-30	E01	44.39556	59.58	2
R1-30	E01	44.44513	59.58	2
R1-30	E01	44.49555	59.58	2
R1-30	E01	44.54559	59.34	2
R1-30	E01	44.59557	59.67	2
R1-30	E01	44.64562	59.64	2
R1-30	E01	44.69567	59.72	2
R1-30	E01	44.74593	59.55	2
R1-30	E01	44.79578	59.72	2
R1-30	E01	44.84589	59.61	2
R1-30	E01	44.89591	59.69	2
R1-30	E01	44.94553	59.54	2
R1-30	E01	44.99554	59.64	2
R1-30	E01	45.04533	59.55	2
R1-30	E01	45.09609	59.57	2
R1-30	E01	45.14562	59.73	2
R1-30	E01	45.19572	59.79	2
R1-30	E01	45.24553	59.64	2
R1-30	E01	45.29562	59.84	2
R1-30	E01	45.34582	59.75	2
R1-30	E01	45.3956	59.96	2
R1-30	E01	45.44685	59.99	2
R1-30	E01	45.49595	59.84	2
R1-30	E01	45.54574	59.9	2
R1-30	E01	45.5962	59.93	2
R1-30	E01	45.64585	60.08	2
R1-30	E01	45.69592	60.11	2
R1-30	E01	45.74585	60.02	2
R1-30	E01	45.79617	60.11	2
R1-30	E01	45.8461	60.05	2
R1-30	E01	45.8955	60.06	2
R1-30	E01	45.94679	60.15	2
R1-30	E01	45.99558	60.15	2
R1-30	E01	46.04581	60.02	2
R1-30	E01	46.09588	60.15	2
R1-30	E01	46.14756	60.17	2
R1-30	E01	46.1958	60.05	2
R1-30	E01	46.24606	60.17	2
R1-30	E01	46.29578	60.15	2
R1-30	E01	46.34602	60.24	2
R1-30	E01	46.39596	60.4	2
R1-30	E01	46.44579	60.29	2
R1-30	E01	46.49604	60.46	2
R1-30	E01	46.54589	60.49	2
R1-30	E01	46.59605	60.39	2
R1-30	E01	46.64621	60.33	2
R1-30	E01	46.69586	60.46	2
R1-30	E01	46.74575	60.54	2
R1-30	E01	46.79605	60.45	2
R1-30	E01	46.84605	60.37	2
R1-30	E01	46.89599	60.46	2
R1-30	E01	46.94596	60.42	2
