# Supplementary material for: Natural genetic variation impacts expression levels of coding, non-coding, and antisense transcripts in fission yeast
Source: Mol Syst Biol. 2014 Nov 28;10(11):764. doi: 10.15252/msb.20145123 (PMC4299605; doi:10.15252/msb.20145123)
Supplement: Supplementary file 2 — Supplementary Dataset S1 [file msb0010-0764-sd2.zip › Dataset S1/datasetS1/R1-31_std_raw.txt]

Strain	well	time	measure	interval
R1-31	B04	0.01912	17.79	1
R1-31	B04	0.06912	17.86	1
R1-31	B04	0.11891	17.59	1
R1-31	B04	0.16882	17.85	1
R1-31	B04	0.2191	18.01	1
R1-31	B04	0.26911	17.88	1
R1-31	B04	0.31888	17.89	1
R1-31	B04	0.36892	17.86	1
R1-31	B04	0.41889	17.98	1
R1-31	B04	0.46888	18.01	1
R1-31	B04	0.51903	17.92	1
R1-31	B04	0.56999	17.99	1
R1-31	B04	0.61898	17.96	1
R1-31	B04	0.66904	18.05	1
R1-31	B04	0.71898	18.05	1
R1-31	B04	0.76902	17.85	1
R1-31	B04	0.81925	18.09	1
R1-31	B04	0.86884	18.19	1
R1-31	B04	0.91918	18.01	1
R1-31	B04	0.96921	17.86	1
R1-31	B04	1.01906	17.98	1
R1-31	B04	1.06904	18.02	1
R1-31	B04	1.11897	18.04	1
R1-31	B04	1.16917	17.88	1
R1-31	B04	1.21895	18.19	1
R1-31	B04	1.26915	18.05	1
R1-31	B04	1.31869	18.44	1
R1-31	B04	1.36915	18.08	1
R1-31	B04	1.41924	18.05	1
R1-31	B04	1.46904	18.15	1
R1-31	B04	1.51921	18.08	1
R1-31	B04	1.569	18.12	1
R1-31	B04	1.6191	18.25	1
R1-31	B04	1.66931	18.19	1
R1-31	B04	1.71913	18.27	1
R1-31	B04	1.76912	18.35	1
R1-31	B04	1.81903	18.21	1
R1-31	B04	1.86908	18.17	1
R1-31	B04	1.91902	18.25	1
R1-31	B04	1.96945	18.17	1
R1-31	B04	2.01936	17.98	1
R1-31	B04	2.06945	18.22	1
R1-31	B04	2.11926	18.19	1
R1-31	B04	2.16937	18.18	1
R1-31	B04	2.21941	18.29	1
R1-31	B04	2.26918	18.34	1
R1-31	B04	2.31924	18.19	1
R1-31	B04	2.36945	18.32	1
R1-31	B04	2.41927	18.42	1
R1-31	B04	2.46941	18.38	1
R1-31	B04	2.51927	18.22	1
R1-31	B04	2.56928	18.32	1
R1-31	B04	2.6192	18.18	1
R1-31	B04	2.66947	18.27	1
R1-31	B04	2.71931	18.48	1
R1-31	B04	2.76919	18.22	1
R1-31	B04	2.81937	18.39	1
R1-31	B04	2.86921	18.67	1
R1-31	B04	2.91936	18.37	1
R1-31	B04	2.96968	18.22	1
R1-31	B04	3.01969	18.5	1
R1-31	B04	3.06951	18.22	1
R1-31	B04	3.11956	18.48	1
R1-31	B04	3.16924	18.52	1
R1-31	B04	3.21948	18.31	1
R1-31	B04	3.26934	18.41	1
R1-31	B04	3.3195	18.42	1
R1-31	B04	3.36951	18.35	1
R1-31	B04	3.41925	18.47	1
R1-31	B04	3.46968	18.6	1
R1-31	B04	3.51953	18.27	1
R1-31	B04	3.56944	18.7	1
R1-31	B04	3.61954	18.45	1
R1-31	B04	3.66962	18.57	1
R1-31	B04	3.71979	18.39	1
R1-31	B04	3.76959	18.78	1
R1-31	B04	3.81992	18.51	1
R1-31	B04	3.8695	18.54	1
R1-31	B04	3.91965	18.45	1
R1-31	B04	3.96961	18.54	1
R1-31	B04	4.01946	18.37	1
R1-31	B04	4.06967	18.62	1
R1-31	B04	4.11966	18.78	1
R1-31	B04	4.16955	18.62	1
R1-31	B04	4.21976	18.64	1
R1-31	B04	4.26988	18.51	1
R1-31	B04	4.31991	18.5	1
R1-31	B04	4.3696	18.62	1
R1-31	B04	4.41955	18.6	1
R1-31	B04	4.47003	18.34	1
R1-31	B04	4.51974	18.45	1
R1-31	B04	4.5696	18.51	1
R1-31	B04	4.61965	18.51	1
R1-31	B04	4.66969	18.41	1
R1-31	B04	4.71971	18.64	1
R1-31	B04	4.7697	18.51	1
R1-31	B04	4.82009	18.5	1
R1-31	B04	4.86988	18.72	1
R1-31	B04	4.91975	18.74	1
R1-31	B04	4.96968	18.74	1
R1-31	B04	5.01968	18.64	1
R1-31	B04	5.07012	18.57	1
R1-31	B04	5.11999	18.72	1
R1-31	B04	5.16938	18.8	1
R1-31	B04	5.22024	18.88	1
R1-31	B04	5.27002	18.83	1
R1-31	B04	5.32007	18.57	1
R1-31	B04	5.36977	18.55	1
R1-31	B04	5.42003	18.67	1
R1-31	B04	5.46979	18.65	1
R1-31	B04	5.52	18.68	1
R1-31	B04	5.57014	18.75	1
R1-31	B04	5.62007	18.95	1
R1-31	B04	5.67012	18.77	1
R1-31	B04	5.71995	18.71	1
R1-31	B04	5.76989	18.6	1
R1-31	B04	5.82002	18.58	1
R1-31	B04	5.87015	18.9	1
R1-31	B04	5.91991	18.72	1
R1-31	B04	5.96987	18.85	1
R1-31	B04	6.0204	18.88	1
R1-31	B04	6.07005	19.03	1
R1-31	B04	6.12007	18.8	1
R1-31	B04	6.17011	18.83	1
R1-31	B04	6.2202	18.84	1
R1-31	B04	6.26995	19.11	1
R1-31	B04	6.32028	19.33	1
R1-31	B04	6.36998	19.1	1
R1-31	B04	6.42013	18.78	1
R1-31	B04	6.47041	19.24	1
R1-31	B04	6.5199	19.17	1
R1-31	B04	6.56993	19.14	1
R1-31	B04	6.62017	19.27	1
R1-31	B04	6.66998	19.16	1
R1-31	B04	6.72028	19.31	1
R1-31	B04	6.77016	19.37	1
R1-31	B04	6.81995	19.33	1
R1-31	B04	6.87027	19.33	1
R1-31	B04	6.92014	19.61	1
R1-31	B04	6.9698	19.34	1
R1-31	B04	7.02024	19.3	1
R1-31	B04	7.07015	19.61	1
R1-31	B04	7.12002	19.56	1
R1-31	B04	7.17007	19.69	1
R1-31	B04	7.22024	19.37	1
R1-31	B04	7.27053	19.49	1
R1-31	B04	7.32032	19.56	1
R1-31	B04	7.37018	19.79	1
R1-31	B04	7.42043	19.53	1
R1-31	B04	7.47029	19.82	1
R1-31	B04	7.72682	19.64	2
R1-31	B04	7.77679	19.77	2
R1-31	B04	7.82678	19.83	2
R1-31	B04	7.87687	19.96	2
R1-31	B04	7.9267	19.87	2
R1-31	B04	7.97672	20.36	2
R1-31	B04	8.02694	20.15	2
R1-31	B04	8.07668	20.33	2
R1-31	B04	8.12684	20.19	2
R1-31	B04	8.1767	20.56	2
R1-31	B04	8.22695	20.39	2
R1-31	B04	8.27689	20.39	2
R1-31	B04	8.32674	20.59	2
R1-31	B04	8.37671	20.35	2
R1-31	B04	8.42681	20.53	2
R1-31	B04	8.47674	20.62	2
R1-31	B04	8.52667	20.65	2
R1-31	B04	8.57671	20.78	2
R1-31	B04	8.62674	20.99	2
R1-31	B04	8.6768	20.69	2
R1-31	B04	8.72688	21.11	2
R1-31	B04	8.77692	20.89	2
R1-31	B04	8.82701	21.02	2
R1-31	B04	8.87691	20.93	2
R1-31	B04	8.927	21.12	2
R1-31	B04	8.97693	21.49	2
R1-31	B04	9.02693	21.24	2
R1-31	B04	9.07652	21.26	2
R1-31	B04	9.12688	21.32	2
R1-31	B04	9.17715	21.67	2
R1-31	B04	9.22708	21.59	2
R1-31	B04	9.27681	21.48	2
R1-31	B04	9.3268	21.55	2
R1-31	B04	9.37667	21.74	2
R1-31	B04	9.42692	21.61	2
R1-31	B04	9.47738	21.87	2
R1-31	B04	9.52687	21.9	2
R1-31	B04	9.57698	21.92	2
R1-31	B04	9.62708	21.85	2
R1-31	B04	9.67726	22.23	2
R1-31	B04	9.72701	22.34	2
R1-31	B04	9.77692	22.18	2
R1-31	B04	9.82693	22.44	2
R1-31	B04	9.8771	22.54	2
R1-31	B04	9.92704	22.8	2
R1-31	B04	9.97705	22.9	2
R1-31	B04	10.02692	22.9	2
R1-31	B04	10.077	22.81	2
R1-31	B04	10.12702	23.07	2
R1-31	B04	10.17721	22.99	2
R1-31	B04	10.22698	23.17	2
R1-31	B04	10.27707	23.47	2
R1-31	B04	10.32733	23.42	2
R1-31	B04	10.37696	23.47	2
R1-31	B04	10.42711	23.7	2
R1-31	B04	10.47718	23.75	2
R1-31	B04	10.52733	24.02	2
R1-31	B04	10.57711	24.05	2
R1-31	B04	10.62728	24.26	2
R1-31	B04	10.6771	24.46	2
R1-31	B04	10.72747	24.42	2
R1-31	B04	10.77715	24.68	2
R1-31	B04	10.82712	24.65	2
R1-31	B04	10.87706	24.74	2
R1-31	B04	10.92734	24.88	2
R1-31	B04	10.97729	25.31	2
R1-31	B04	11.0273	25.47	2
R1-31	B04	11.07709	25.14	2
R1-31	B04	11.12721	25.63	2
R1-31	B04	11.17743	25.61	2
R1-31	B04	11.22738	26.06	2
R1-31	B04	11.27856	26.33	2
R1-31	B04	11.32722	26.04	2
R1-31	B04	11.37743	26.54	2
R1-31	B04	11.4274	26.66	2
R1-31	B04	11.47732	27.06	2
R1-31	B04	11.52738	27.18	2
R1-31	B04	11.57728	27.29	2
R1-31	B04	11.62741	27.32	2
R1-31	B04	11.67724	27.41	2
R1-31	B04	11.72773	27.66	2
R1-31	B04	11.77769	27.78	2
R1-31	B04	11.82771	28.14	2
R1-31	B04	11.8772	28.22	2
R1-31	B04	11.92746	28.51	2
R1-31	B04	11.97774	28.68	2
R1-31	B04	12.02729	28.85	2
R1-31	B04	12.07805	28.91	2
R1-31	B04	12.12749	29.46	2
R1-31	B04	12.17714	29.66	2
R1-31	B04	12.2275	29.74	2
R1-31	B04	12.2774	30.09	2
R1-31	B04	12.32752	30.49	2
R1-31	B04	12.37736	30.61	2
R1-31	B04	12.42753	31.01	2
R1-31	B04	12.47763	31.35	2
R1-31	B04	12.52761	31.47	2
R1-31	B04	12.57781	31.85	2
R1-31	B04	12.6275	31.97	2
R1-31	B04	12.67761	32.38	2
R1-31	B04	12.72782	32.73	2
R1-31	B04	12.77754	32.96	2
R1-31	B04	12.82763	33.19	2
R1-31	B04	12.87765	33.56	2
R1-31	B04	12.92766	33.7	2
R1-31	B04	12.9775	34.24	2
R1-31	B04	13.02759	34.38	2
R1-31	B04	13.07765	34.87	2
R1-31	B04	13.12759	35.14	2
R1-31	B04	13.17749	35.17	2
R1-31	B04	13.22778	35.74	2
R1-31	B04	13.27806	35.99	2
R1-31	B04	13.3276	36.17	2
R1-31	B04	13.37757	36.79	2
R1-31	B04	13.42744	36.95	2
R1-31	B04	13.47782	37.12	2
R1-31	B04	13.52772	37.55	2
R1-31	B04	13.57795	38.02	2
R1-31	B04	13.62763	38.22	2
R1-31	B04	13.67777	38.45	2
R1-31	B04	13.72779	39.04	2
R1-31	B04	13.77798	39.07	2
R1-31	B04	13.82807	39.37	2
R1-31	B04	13.878	39.44	2
R1-31	B04	13.92792	39.85	2
R1-31	B04	13.97801	40.23	2
R1-31	B04	14.02788	40.59	2
R1-31	B04	14.078	40.69	2
R1-31	B04	14.12817	40.99	2
R1-31	B04	14.17792	41.12	2
R1-31	B04	14.22792	41.35	2
R1-31	B04	14.27788	41.45	2
R1-31	B04	14.32777	41.78	2
R1-31	B04	14.37796	42.04	2
R1-31	B04	14.42811	42.06	2
R1-31	B04	14.47793	42.3	2
R1-31	B04	14.52765	42.46	2
R1-31	B04	14.57825	42.74	2
R1-31	B04	14.62812	42.76	2
R1-31	B04	14.67807	42.8	2
R1-31	B04	14.72789	43.09	2
R1-31	B04	14.77797	43.3	2
R1-31	B04	14.82796	43.42	2
R1-31	B04	14.87806	43.32	2
R1-31	B04	14.92824	43.88	2
R1-31	B04	14.97806	43.79	2
R1-31	B04	15.02829	43.75	2
R1-31	B04	15.07802	43.89	2
R1-31	B04	15.12808	43.96	2
R1-31	B04	15.17801	43.89	2
R1-31	B04	15.22808	44.15	2
R1-31	B04	15.27787	44.24	2
R1-31	B04	15.3282	44.04	2
R1-31	B04	15.37824	44.26	2
R1-31	B04	15.4284	44.47	2
R1-31	B04	15.47814	44.58	2
R1-31	B04	15.52811	44.51	2
R1-31	B04	15.57807	44.54	2
R1-31	B04	15.62815	44.41	2
R1-31	B04	15.67832	44.35	2
R1-31	B04	15.72848	44.45	2
R1-31	B04	15.77826	44.55	2
R1-31	B04	15.8288	44.15	2
R1-31	B04	15.87828	44.49	2
R1-31	B04	15.92816	44.41	2
R1-31	B04	15.97808	44.49	2
R1-31	B04	16.02814	44.44	2
R1-31	B04	16.07822	44.18	2
R1-31	B04	16.1283	44.51	2
R1-31	B04	16.17824	44.19	2
R1-31	B04	16.22829	44.31	2
R1-31	B04	16.27839	44.48	2
R1-31	B04	16.32814	44.55	2
R1-31	B04	16.37822	44.45	2
R1-31	B04	16.4284	44.64	2
R1-31	B04	16.47823	44.47	2
R1-31	B04	16.52839	44.34	2
R1-31	B04	16.57867	44.29	2
R1-31	B04	16.62826	44.47	2
R1-31	B04	16.67859	44.42	2
R1-31	B04	16.72822	44.39	2
R1-31	B04	16.77831	44.48	2
R1-31	B04	16.82824	44.37	2
R1-31	B04	16.87828	44.24	2
R1-31	B04	16.92863	44.47	2
R1-31	B04	16.97836	44.47	2
R1-31	B04	17.02839	44.29	2
R1-31	B04	17.07854	44.44	2
R1-31	B04	17.12861	44.47	2
R1-31	B04	17.17831	44.44	2
R1-31	B04	17.22823	44.29	2
R1-31	B04	17.27855	44.25	2
R1-31	B04	17.32847	44.34	2
R1-31	B04	17.37865	44.31	2
R1-31	B04	17.42866	44.38	2
R1-31	B04	17.47855	44.37	2
R1-31	B04	17.52861	44.37	2
R1-31	B04	17.57851	44.26	2
R1-31	B04	17.62855	44.37	2
R1-31	B04	17.67865	44.24	2
R1-31	B04	17.72881	44.26	2
R1-31	B04	17.77851	44.24	2
R1-31	B04	17.82825	44.35	2
R1-31	B04	17.87836	44.31	2
R1-31	B04	17.9285	44.62	2
R1-31	B04	17.97863	44.28	2
R1-31	B04	18.02852	44.28	2
R1-31	B04	18.07856	44.39	2
R1-31	B04	18.12872	44.34	2
R1-31	B04	18.17854	44.49	2
R1-31	B04	18.22855	44.28	2
R1-31	B04	18.27866	44.18	2
R1-31	B04	18.32866	44.37	2
R1-31	B04	18.37976	44.34	2
R1-31	B04	18.42867	44.31	2
R1-31	B04	18.47857	44.35	2
R1-31	B04	18.529	44.37	2
R1-31	B04	18.57865	44.42	2
R1-31	B04	18.62859	44.41	2
R1-31	B04	18.67882	44.29	2
R1-31	B04	18.72866	44.32	2
R1-31	B04	18.77887	44.29	2
R1-31	B04	18.82895	44.25	2
R1-31	B04	18.87895	44.38	2
R1-31	B04	18.92885	44.31	2
R1-31	B04	18.97887	44.29	2
R1-31	B04	19.02874	44.37	2
R1-31	B04	19.07869	44.41	2
R1-31	B04	19.12901	44.45	2
R1-31	B04	19.17906	44.25	2
R1-31	B04	19.2289	44.25	2
R1-31	B04	19.27905	44.38	2
R1-31	B04	19.32888	44.37	2
R1-31	B04	19.37843	44.38	2
R1-31	B04	19.42905	44.25	2
R1-31	B04	19.47871	44.37	2
R1-31	B04	19.52896	44.51	2
R1-31	B04	19.57881	44.39	2
R1-31	B04	19.62921	44.48	2
R1-31	B04	19.67884	44.35	2
R1-31	B04	19.7292	44.45	2
R1-31	B04	19.77905	44.47	2
R1-31	B04	19.82906	44.35	2
R1-31	B04	19.87877	44.42	2
R1-31	B04	19.92888	44.51	2
R1-31	B04	19.97885	44.58	2
R1-31	B04	20.02895	44.61	2
R1-31	B04	20.079	44.52	2
R1-31	B04	20.12905	44.54	2
R1-31	B04	20.17921	44.55	2
R1-31	B04	20.22952	44.49	2
R1-31	B04	20.27922	44.55	2
R1-31	B04	20.32917	44.67	2
R1-31	B04	20.38001	44.68	2
R1-31	B04	20.42903	44.58	2
R1-31	B04	20.47938	44.64	2
R1-31	B04	20.52915	44.74	2
R1-31	B04	20.57897	44.62	2
R1-31	B04	20.62909	44.77	2
R1-31	B04	20.6792	44.65	2
R1-31	B04	20.72911	44.74	2
R1-31	B04	20.77928	44.68	2
R1-31	B04	20.82898	44.9	2
R1-31	B04	20.87939	44.82	2
R1-31	B04	20.9291	44.85	2
R1-31	B04	20.97953	45.04	2
R1-31	B04	21.02935	44.94	2
R1-31	B04	21.07924	44.88	2
R1-31	B04	21.12919	44.94	2
R1-31	B04	21.17911	45.1	2
R1-31	B04	21.22923	45.01	2
R1-31	B04	21.27933	45.04	2
R1-31	B04	21.3293	45.04	2
R1-31	B04	21.37936	45.15	2
R1-31	B04	21.42946	45.17	2
R1-31	B04	21.47919	45.14	2
R1-31	B04	21.52966	45.15	2
R1-31	B04	21.57926	45.13	2
R1-31	B04	21.6293	45.27	2
R1-31	B04	21.67929	45.24	2
R1-31	B04	21.72941	45.15	2
R1-31	B04	21.77897	45.28	2
R1-31	B04	21.82926	45.27	2
R1-31	B04	21.87933	45.34	2
R1-31	B04	21.92935	45.44	2
R1-31	B04	21.97922	45.51	2
R1-31	B04	22.02955	45.43	2
R1-31	B04	22.07957	45.34	2
R1-31	B04	22.12955	45.56	2
R1-31	B04	22.17962	45.4	2
R1-31	B04	22.22986	45.44	2
R1-31	B04	22.27932	45.3	2
R1-31	B04	22.32972	45.33	2
R1-31	B04	22.37936	45.43	2
R1-31	B04	22.42934	45.53	2
R1-31	B04	22.4799	45.54	2
R1-31	B04	22.52941	45.59	2
R1-31	B04	22.57964	45.66	2
R1-31	B04	22.62946	45.76	2
R1-31	B04	22.67966	45.93	2
R1-31	B04	22.7296	45.9	2
R1-31	B04	22.7795	45.81	2
R1-31	B04	22.82953	45.86	2
R1-31	B04	22.87941	45.87	2
R1-31	B04	22.92947	45.92	2
R1-31	B04	22.97963	45.86	2
R1-31	B04	23.0298	45.99	2
R1-31	B04	23.07981	45.96	2
R1-31	B04	23.13081	46.13	2
R1-31	B04	23.17959	45.99	2
R1-31	B04	23.22958	45.99	2
R1-31	B04	23.27948	46.09	2
R1-31	B04	23.32974	46.04	2
R1-31	B04	23.37972	46	2
R1-31	B04	23.42974	46.1	2
R1-31	B04	23.47962	46.1	2
R1-31	B04	23.52984	46.16	2
R1-31	B04	23.57997	46.06	2
R1-31	B04	23.62982	46.22	2
R1-31	B04	23.67973	46.17	2
R1-31	B04	23.72954	46.16	2
R1-31	B04	23.77925	46.23	2
R1-31	B04	23.8296	46.25	2
R1-31	B04	23.87965	46.2	2
R1-31	B04	23.92946	46.22	2
R1-31	B04	23.97979	46.46	2
R1-31	B04	24.02996	46.29	2
R1-31	B04	24.07989	46.37	2
R1-31	B04	24.12988	46.46	2
R1-31	B04	24.17964	46.35	2
R1-31	B04	24.22987	46.5	2
R1-31	B04	24.28016	46.42	2
R1-31	B04	24.32989	46.43	2
R1-31	B04	24.37994	46.52	2
R1-31	B04	24.42974	46.45	2
R1-31	B04	24.48005	46.52	2
R1-31	B04	24.53001	46.52	2
R1-31	B04	24.58016	46.55	2
R1-31	B04	24.62988	46.58	2
R1-31	B04	24.67976	46.49	2
R1-31	B04	24.72987	46.65	2
R1-31	B04	24.77991	46.49	2
R1-31	B04	24.82993	46.58	2
R1-31	B04	24.87976	46.52	2
R1-31	B04	24.92986	46.63	2
R1-31	B04	24.97993	46.58	2
R1-31	B04	25.0299	46.65	2
R1-31	B04	25.08051	46.66	2
R1-31	B04	25.13013	46.75	2
R1-31	B04	25.17974	46.72	2
R1-31	B04	25.23011	46.76	2
R1-31	B04	25.28041	46.76	2
R1-31	B04	25.33001	46.76	2
R1-31	B04	25.38008	46.86	2
R1-31	B04	25.43014	46.86	2
R1-31	B04	25.47988	46.92	2
R1-31	B04	25.52992	46.98	2
R1-31	B04	25.57969	46.91	2
R1-31	B04	25.6302	46.92	2
R1-31	B04	25.68033	46.92	2
R1-31	B04	25.73013	47.03	2
R1-31	B04	25.77992	46.99	2
R1-31	B04	25.83013	47.13	2
R1-31	B04	25.88009	47.22	2
R1-31	B04	25.93026	47.39	2
R1-31	B04	25.98039	47.13	2
R1-31	B04	26.02994	47.26	2
R1-31	B04	26.08018	47.21	2
R1-31	B04	26.1301	47.34	2
R1-31	B04	26.18037	47.31	2
R1-31	B04	26.22998	47.28	2
R1-31	B04	26.28005	47.41	2
R1-31	B04	26.33023	47.48	2
R1-31	B04	26.38034	47.38	2
R1-31	B04	26.43012	47.65	2
R1-31	B04	26.48047	47.55	2
R1-31	B04	26.53011	47.64	2
R1-31	B04	26.58037	47.62	2
R1-31	B04	26.63037	47.78	2
R1-31	B04	26.68028	47.69	2
R1-31	B04	26.73027	47.67	2
R1-31	B04	26.7805	47.77	2
R1-31	B04	26.83049	47.92	2
R1-31	B04	26.88046	47.77	2
R1-31	B04	26.93042	47.98	2
R1-31	B04	26.98039	48.02	2
R1-31	B04	27.03044	48.08	2
R1-31	B04	27.08052	47.95	2
R1-31	B04	27.13039	48.08	2
R1-31	B04	27.18052	48.02	2
R1-31	B04	27.2302	48.15	2
R1-31	B04	27.28061	48.15	2
R1-31	B04	27.33056	48.34	2
R1-31	B04	27.38021	48.24	2
R1-31	B04	27.43038	48.4	2
R1-31	B04	27.48047	48.48	2
R1-31	B04	27.53036	48.51	2
R1-31	B04	27.58069	48.51	2
R1-31	B04	27.63037	48.56	2
R1-31	B04	27.68052	48.58	2
R1-31	B04	27.73037	48.77	2
R1-31	B04	27.78055	48.81	2
R1-31	B04	27.83019	48.76	2
R1-31	B04	27.88077	48.87	2
R1-31	B04	27.93072	48.91	2
R1-31	B04	27.98052	49.03	2
R1-31	B04	28.03045	48.99	2
R1-31	B04	28.08054	49.16	2
R1-31	B04	28.13061	49.14	2
R1-31	B04	28.18032	49.26	2
R1-31	B04	28.23065	49.5	2
R1-31	B04	28.28044	49.43	2
R1-31	B04	28.33044	49.44	2
R1-31	B04	28.38049	49.65	2
R1-31	B04	28.43059	49.55	2
R1-31	B04	28.48092	49.49	2
R1-31	B04	28.53125	49.86	2
R1-31	B04	28.58025	49.67	2
R1-31	B04	28.63069	49.89	2
R1-31	B04	28.6804	49.88	2
R1-31	B04	28.73057	50.1	2
R1-31	B04	28.78086	50.13	2
R1-31	B04	28.8309	50.29	2
R1-31	B04	28.88033	50.31	2
R1-31	B04	28.93083	50.08	2
R1-31	B04	28.98077	50.33	2
R1-31	B04	29.03077	50.52	2
R1-31	B04	29.08048	50.59	2
R1-31	B04	29.13061	50.64	2
R1-31	B04	29.18105	50.75	2
R1-31	B04	29.23083	50.84	2
R1-31	B04	29.28076	50.98	2
R1-31	B04	29.33109	50.95	2
R1-31	B04	29.38071	51.14	2
R1-31	B04	29.43073	51.24	2
R1-31	B04	29.48079	51.21	2
R1-31	B04	29.53103	51.32	2
R1-31	B04	29.58075	51.38	2
R1-31	B04	29.63072	51.5	2
R1-31	B04	29.68105	51.74	2
R1-31	B04	29.73114	51.64	2
R1-31	B04	29.78086	51.81	2
R1-31	B04	29.8309	51.81	2
R1-31	B04	29.88062	51.81	2
R1-31	B04	29.93066	51.91	2
R1-31	B04	29.98092	52.1	2
R1-31	B04	30.03098	52.33	2
R1-31	B04	30.08101	52.39	2
R1-31	B04	30.13098	52.52	2
R1-31	B04	30.18092	52.57	2
R1-31	B04	30.23107	52.56	2
R1-31	B04	30.28093	52.79	2
R1-31	B04	30.3311	52.8	2
R1-31	B04	30.38127	52.85	2
R1-31	B04	30.43106	53.07	2
R1-31	B04	30.48124	53.15	2
R1-31	B04	30.53102	53.19	2
R1-31	B04	30.58104	53.32	2
R1-31	B04	30.63085	53.26	2
R1-31	B04	30.68095	53.48	2
R1-31	B04	30.73102	53.4	2
R1-31	B04	30.78109	53.63	2
R1-31	B04	30.8309	53.65	2
R1-31	B04	30.88114	53.59	2
R1-31	B04	30.93118	53.69	2
R1-31	B04	30.98113	53.89	2
R1-31	B04	31.03156	54.05	2
R1-31	B04	31.08101	54.09	2
R1-31	B04	31.13124	54.12	2
R1-31	B04	31.18108	54.27	2
R1-31	B04	31.23131	54.27	2
R1-31	B04	31.28102	54.47	2
R1-31	B04	31.33105	54.48	2
R1-31	B04	31.38128	54.58	2
R1-31	B04	31.43157	54.75	2
R1-31	B04	31.48131	54.84	2
R1-31	B04	31.53123	54.78	2
R1-31	B04	31.58088	54.98	2
R1-31	B04	31.63147	55.07	2
R1-31	B04	31.68118	55.08	2
R1-31	B04	31.73139	55.08	2
R1-31	B04	31.78128	55.34	2
R1-31	B04	31.83115	55.47	2
R1-31	B04	31.88088	55.46	2
R1-31	B04	31.93115	55.64	2
R1-31	B04	31.98129	55.83	2
R1-31	B04	32.03133	55.69	2
R1-31	B04	32.08125	56.13	2
R1-31	B04	32.1314	55.93	2
R1-31	B04	32.18158	56.06	2
R1-31	B04	32.23145	56.22	2
R1-31	B04	32.28135	56.22	2
R1-31	B04	32.33144	56.46	2
R1-31	B04	32.38118	56.5	2
R1-31	B04	32.43122	56.53	2
R1-31	B04	32.48137	56.82	2
R1-31	B04	32.53165	56.53	2
R1-31	B04	32.5813	56.76	2
R1-31	B04	32.63145	56.85	2
R1-31	B04	32.68112	56.99	2
R1-31	B04	32.73165	57.16	2
R1-31	B04	32.78146	57.29	2
R1-31	B04	32.83151	57.24	2
R1-31	B04	32.88139	57.31	2
R1-31	B04	32.93163	57.49	2
R1-31	B04	32.98123	57.65	2
R1-31	B04	33.03148	57.71	2
R1-31	B04	33.08179	57.77	2
R1-31	B04	33.13151	57.78	2
R1-31	B04	33.18163	57.95	2
R1-31	B04	33.23148	58.07	2
R1-31	B04	33.28151	57.94	2
R1-31	B04	33.33144	58.33	2
R1-31	B04	33.38246	58.27	2
R1-31	B04	33.43166	58.33	2
R1-31	B04	33.48169	58.4	2
R1-31	B04	33.53167	58.54	2
R1-31	B04	33.58159	58.71	2
R1-31	B04	33.63153	58.73	2
R1-31	B04	33.68199	58.8	2
R1-31	B04	33.73148	58.84	2
R1-31	B04	33.78162	58.93	2
R1-31	B04	33.83162	58.96	2
R1-31	B04	33.88175	59.12	2
R1-31	B04	33.93171	59.22	2
R1-31	B04	33.98182	59.37	2
R1-31	B04	34.03198	59.36	2
R1-31	B04	34.08184	59.36	2
R1-31	B04	34.13174	59.57	2
R1-31	B04	34.18179	59.59	2
R1-31	B04	34.23204	59.63	2
R1-31	B04	34.28152	59.78	2
R1-31	B04	34.33174	59.75	2
R1-31	B04	34.3817	59.83	2
R1-31	B04	34.43211	59.95	2
R1-31	B04	34.48173	59.95	2
R1-31	B04	34.53179	60.08	2
R1-31	B04	34.58179	60.16	2
R1-31	B04	34.6319	60.28	2
R1-31	B04	34.68184	60.26	2
R1-31	B04	34.73201	60.36	2
R1-31	B04	34.78168	60.42	2
R1-31	B04	34.83205	60.56	2
R1-31	B04	34.88187	60.72	2
R1-31	B04	34.93139	60.61	2
R1-31	B04	34.98253	60.75	2
R1-31	B04	35.03213	60.87	2
R1-31	B04	35.08194	60.89	2
R1-31	B04	35.1321	60.85	2
R1-31	B04	35.18226	61.08	2
R1-31	B04	35.23195	61.08	2
R1-31	B04	35.28185	61.08	2
R1-31	B04	35.33206	61.22	2
R1-31	B04	35.38219	61.5	2
R1-31	B04	35.43194	61.2	2
R1-31	B04	35.48209	61.38	2
R1-31	B04	35.53186	61.6	2
R1-31	B04	35.58188	61.5	2
R1-31	B04	35.63204	61.7	2
R1-31	B04	35.68199	61.74	2
R1-31	B04	35.73207	61.74	2
R1-31	B04	35.78213	61.99	2
R1-31	B04	35.83209	61.83	2
R1-31	B04	35.88192	61.91	2
R1-31	B04	35.93202	62.13	2
R1-31	B04	35.98215	62.24	2
R1-31	B04	36.03191	62.21	2
R1-31	B04	36.08223	62.33	2
R1-31	B04	36.13224	62.43	2
R1-31	B04	36.18199	62.54	2
R1-31	B04	36.23218	62.47	2
R1-31	B04	36.28201	62.66	2
R1-31	B04	36.3326	62.72	2
R1-31	B04	36.38224	62.6	2
R1-31	B04	36.43213	62.44	2
R1-31	B04	36.48216	62.63	2
R1-31	B04	36.53221	62.66	2
R1-31	B04	36.58355	62.83	2
R1-31	B04	36.63214	62.9	2
R1-31	B04	36.68232	62.95	2
R1-31	B04	36.73221	63.02	2
R1-31	B04	36.78203	63.05	2
R1-31	B04	36.83221	63.23	2
R1-31	B04	36.88213	63.36	2
R1-31	B04	36.93227	63.22	2
R1-31	B04	36.98202	63.28	2
R1-31	B04	37.03204	63.49	2
R1-31	B04	37.08239	63.43	2
R1-31	B04	37.1323	63.59	2
R1-31	B04	37.18221	63.61	2
R1-31	B04	37.23225	63.72	2
R1-31	B04	37.28245	63.74	2
R1-31	B04	37.33237	63.82	2
R1-31	B04	37.38248	63.82	2
R1-31	B04	37.43256	63.76	2
R1-31	B04	37.48244	63.99	2
R1-31	B04	37.53227	64.24	2
R1-31	B04	37.58235	64.2	2
R1-31	B04	37.63253	64.08	2
R1-31	B04	37.6826	64.22	2
R1-31	B04	37.73279	64.14	2
R1-31	B04	37.78255	64.4	2
R1-31	B04	37.83388	64.3	2
R1-31	B04	37.88255	64.38	2
R1-31	B04	37.93282	64.41	2
R1-31	B04	37.98252	64.53	2
R1-31	B04	38.0324	64.54	2
R1-31	B04	38.08248	64.57	2
R1-31	B04	38.13247	64.73	2
R1-31	B04	38.18253	64.9	2
R1-31	B04	38.23243	64.83	2
R1-31	B04	38.28255	65.01	2
R1-31	B04	38.33228	65.03	2
R1-31	B04	38.38278	64.91	2
R1-31	B04	38.43234	65.04	2
R1-31	B04	38.48256	65.06	2
R1-31	B04	38.53264	65.08	2
R1-31	B04	38.58277	65.2	2
R1-31	B04	38.63264	65.37	2
R1-31	B04	38.68258	65.24	2
R1-31	B04	38.73272	65.3	2
R1-31	B04	38.7827	65.29	2
R1-31	B04	38.83261	65.23	2
R1-31	B04	38.88262	65.4	2
R1-31	B04	38.93279	65.31	2
R1-31	B04	38.98251	65.4	2
R1-31	B04	39.0328	65.56	2
R1-31	B04	39.08281	65.87	2
R1-31	B04	39.13264	65.6	2
R1-31	B04	39.18264	65.82	2
R1-31	B04	39.23241	65.69	2
R1-31	B04	39.28264	65.79	2
R1-31	B04	39.33292	65.85	2
R1-31	B04	39.38305	65.87	2
R1-31	B04	39.43293	66.06	2
R1-31	B04	39.48265	66.02	2
R1-31	B04	39.5326	66.12	2
R1-31	B04	39.58287	66.05	2
R1-31	B04	39.63253	66	2
R1-31	B04	39.68286	66.18	2
R1-31	B04	39.73277	66.2	2
R1-31	B04	39.78275	66.39	2
R1-31	B04	39.83263	66.23	2
R1-31	B04	39.88276	66.42	2
R1-31	B04	39.93238	66.38	2
R1-31	B04	39.98274	66.69	2
R1-31	B04	40.03287	66.42	2
R1-31	B04	40.08299	66.51	2
R1-31	B04	40.13314	66.58	2
R1-31	B04	40.18303	66.69	2
R1-31	B04	40.23281	66.62	2
R1-31	B04	40.28246	66.75	2
R1-31	B04	40.33326	66.69	2
R1-31	B04	40.38276	66.76	2
R1-31	B04	40.43287	66.79	2
R1-31	B04	40.48325	66.78	2
R1-31	B04	40.53392	66.95	2
R1-31	B04	40.5828	66.95	2
R1-31	B04	40.63268	66.91	2
R1-31	B04	40.68314	67.15	2
R1-31	B04	40.73279	67.22	2
R1-31	B04	40.78276	67.11	2
R1-31	B04	40.83291	67.22	2
R1-31	B04	40.88321	67.21	2
R1-31	B04	40.93281	67.22	2
R1-31	B04	40.98297	67.37	2
R1-31	B04	41.03297	67.41	2
R1-31	B04	41.08299	67.38	2
R1-31	B04	41.1332	67.47	2
R1-31	B04	41.18312	67.42	2
R1-31	B04	41.23305	67.7	2
R1-31	B04	41.28325	67.7	2
R1-31	B04	41.33302	67.7	2
R1-31	B04	41.3831	67.7	2
R1-31	B04	41.43336	67.85	2
R1-31	B04	41.48301	67.77	2
R1-31	B04	41.53308	67.93	2
R1-31	B04	41.58321	67.93	2
R1-31	B04	41.63292	67.98	2
R1-31	B04	41.68327	67.97	2
R1-31	B04	41.73342	68.14	2
R1-31	B04	41.78311	67.97	2
R1-31	B04	41.83318	68.05	2
R1-31	B04	41.88338	68.2	2
R1-31	B04	41.93328	68.24	2
R1-31	B04	41.9827	68.3	2
R1-31	B04	42.03323	68.27	2
R1-31	B04	42.08346	68.28	2
R1-31	B04	42.13329	68.36	2
R1-31	B04	42.1834	68.4	2
R1-31	B04	42.23343	68.53	2
R1-31	B04	42.28313	68.33	2
R1-31	B04	42.33319	68.49	2
R1-31	B04	42.38327	68.5	2
R1-31	B04	42.43332	68.66	2
R1-31	B04	42.48336	68.76	2
R1-31	B04	42.53321	68.87	2
R1-31	B04	42.58334	68.82	2
R1-31	B04	42.63336	68.82	2
R1-31	B04	42.68347	68.77	2
R1-31	B04	42.73316	68.92	2
R1-31	B04	42.78332	68.74	2
R1-31	B04	42.83335	69.07	2
R1-31	B04	42.88343	69.09	2
R1-31	B04	42.93362	69.03	2
R1-31	B04	42.98354	69.19	2
R1-31	B04	43.03365	69.15	2
R1-31	B04	43.08352	69.13	2
R1-31	B04	43.13344	69.25	2
R1-31	B04	43.18347	69.42	2
R1-31	B04	43.23353	69.37	2
R1-31	B04	43.28346	69.3	2
R1-31	B04	43.33356	69.27	2
R1-31	B04	43.3835	69.29	2
R1-31	B04	43.43355	69.58	2
R1-31	B04	43.48327	69.48	2
R1-31	B04	43.53363	69.63	2
R1-31	B04	43.58377	69.6	2
R1-31	B04	43.63375	69.56	2
R1-31	B04	43.6833	69.52	2
R1-31	B04	43.73359	69.68	2
R1-31	B04	43.78352	69.75	2
R1-31	B04	43.83377	69.73	2
R1-31	B04	43.88367	69.85	2
R1-31	B04	43.93366	69.93	2
R1-31	B04	43.9837	69.83	2
R1-31	B04	44.03365	69.91	2
R1-31	B04	44.08385	69.82	2
R1-31	B04	44.13375	70.05	2
R1-31	B04	44.18374	70.09	2
R1-31	B04	44.23356	70.08	2
R1-31	B04	44.28373	70.14	2
R1-31	B04	44.33366	70.14	2
R1-31	B04	44.3837	70.19	2
R1-31	B04	44.43349	70.31	2
R1-31	B04	44.48368	70.29	2
R1-31	B04	44.53374	70.38	2
R1-31	B04	44.58359	70.34	2
R1-31	B04	44.63357	70.41	2
R1-31	B04	44.68388	70.58	2
R1-31	B04	44.73396	70.47	2
R1-31	B04	44.78395	70.47	2
R1-31	B04	44.83385	70.42	2
R1-31	B04	44.884	70.54	2
R1-31	B04	44.93374	70.81	2
R1-31	B04	44.98378	70.69	2
R1-31	B04	45.03353	70.84	2
R1-31	B04	45.08411	70.77	2
R1-31	B04	45.13361	70.78	2
R1-31	B04	45.18375	70.72	2
R1-31	B04	45.2337	70.8	2
R1-31	B04	45.28373	71.01	2
R1-31	B04	45.33382	71.23	2
R1-31	B04	45.38386	70.97	2
R1-31	B04	45.43383	71.07	2
R1-31	B04	45.48402	71.18	2
R1-31	B04	45.5339	71.28	2
R1-31	B04	45.58408	71.21	2
R1-31	B04	45.63413	71.31	2
R1-31	B04	45.68394	71.24	2
R1-31	B04	45.73399	71.37	2
R1-31	B04	45.78418	71.4	2
R1-31	B04	45.83421	71.43	2
R1-31	B04	45.88376	71.5	2
R1-31	B04	45.93393	71.67	2
R1-31	B04	45.98381	71.53	2
R1-31	B04	46.03389	71.48	2
R1-31	B04	46.08401	71.63	2
R1-31	B04	46.13581	71.7	2
R1-31	B04	46.184	71.68	2
R1-31	B04	46.23405	71.71	2
R1-31	B04	46.28402	71.87	2
R1-31	B04	46.33421	72.01	2
R1-31	B04	46.38391	72.06	2
R1-31	B04	46.43407	72.3	2
R1-31	B04	46.48417	72.29	2
R1-31	B04	46.53408	72.22	2
R1-31	B04	46.58408	72.1	2
R1-31	B04	46.63446	72.36	2
R1-31	B04	46.68422	72.33	2
R1-31	B04	46.73395	72.5	2
R1-31	B04	46.7842	72.39	2
R1-31	B04	46.83402	72.43	2
R1-31	B04	46.8842	72.43	2
R1-31	B04	46.93419	72.46	2
R1-31	E04	0.03271	12.44	1
R1-31	E04	0.08258	12.72	1
R1-31	E04	0.13252	12.48	1
R1-31	E04	0.18229	12.54	1
R1-31	E04	0.23294	12.51	1
R1-31	E04	0.28279	12.47	1
R1-31	E04	0.33245	12.47	1
R1-31	E04	0.38256	12.61	1
R1-31	E04	0.43251	12.6	1
R1-31	E04	0.48229	12.69	1
R1-31	E04	0.53285	12.69	1
R1-31	E04	0.58367	12.54	1
R1-31	E04	0.63258	12.58	1
R1-31	E04	0.68261	12.66	1
R1-31	E04	0.73251	12.75	1
R1-31	E04	0.78245	12.7	1
R1-31	E04	0.83279	12.73	1
R1-31	E04	0.88236	12.7	1
R1-31	E04	0.93299	12.66	1
R1-31	E04	0.98265	12.67	1
R1-31	E04	1.03265	12.7	1
R1-31	E04	1.08261	12.77	1
R1-31	E04	1.13276	12.69	1
R1-31	E04	1.18284	12.77	1
R1-31	E04	1.2325	12.83	1
R1-31	E04	1.28264	12.8	1
R1-31	E04	1.33226	12.64	1
R1-31	E04	1.38278	12.7	1
R1-31	E04	1.43297	12.66	1
R1-31	E04	1.48288	12.77	1
R1-31	E04	1.53311	12.86	1
R1-31	E04	1.58249	12.75	1
R1-31	E04	1.63275	12.89	1
R1-31	E04	1.68288	12.66	1
R1-31	E04	1.73285	12.82	1
R1-31	E04	1.78285	12.75	1
R1-31	E04	1.83302	12.91	1
R1-31	E04	1.88281	12.77	1
R1-31	E04	1.93252	12.95	1
R1-31	E04	1.98314	13.13	1
R1-31	E04	2.03322	12.83	1
R1-31	E04	2.08309	13.13	1
R1-31	E04	2.13285	12.91	1
R1-31	E04	2.18286	12.83	1
R1-31	E04	2.23289	12.96	1
R1-31	E04	2.28293	12.92	1
R1-31	E04	2.33267	13.13	1
R1-31	E04	2.38316	12.88	1
R1-31	E04	2.43312	13.01	1
R1-31	E04	2.48306	12.98	1
R1-31	E04	2.533	13.11	1
R1-31	E04	2.58281	13.07	1
R1-31	E04	2.63285	12.98	1
R1-31	E04	2.68326	13.08	1
R1-31	E04	2.73286	12.96	1
R1-31	E04	2.78267	13.08	1
R1-31	E04	2.83293	12.99	1
R1-31	E04	2.88287	13.13	1
R1-31	E04	2.93278	13.24	1
R1-31	E04	2.98315	13.01	1
R1-31	E04	3.03319	13.34	1
R1-31	E04	3.08327	13.04	1
R1-31	E04	3.13313	13.17	1
R1-31	E04	3.18308	12.98	1
R1-31	E04	3.23321	13.21	1
R1-31	E04	3.28328	13.15	1
R1-31	E04	3.33299	13.1	1
R1-31	E04	3.38312	13.27	1
R1-31	E04	3.43283	13.3	1
R1-31	E04	3.48343	13.18	1
R1-31	E04	3.53302	13.21	1
R1-31	E04	3.58315	13.15	1
R1-31	E04	3.6333	13.24	1
R1-31	E04	3.68355	13.07	1
R1-31	E04	3.73356	13.24	1
R1-31	E04	3.78324	13.33	1
R1-31	E04	3.83363	13.15	1
R1-31	E04	3.8831	13.21	1
R1-31	E04	3.93319	13.1	1
R1-31	E04	3.9832	13.17	1
R1-31	E04	4.03295	13.23	1
R1-31	E04	4.08342	13.45	1
R1-31	E04	4.13321	13.17	1
R1-31	E04	4.18319	13.29	1
R1-31	E04	4.2335	13.36	1
R1-31	E04	4.28334	13.21	1
R1-31	E04	4.33353	13.26	1
R1-31	E04	4.38337	13.48	1
R1-31	E04	4.43323	13.36	1
R1-31	E04	4.48372	13.23	1
R1-31	E04	4.53325	13.21	1
R1-31	E04	4.58309	13.23	1
R1-31	E04	4.63324	13.29	1
R1-31	E04	4.68316	13.46	1
R1-31	E04	4.73331	13.48	1
R1-31	E04	4.78329	13.3	1
R1-31	E04	4.83365	13.48	1
R1-31	E04	4.88349	13.56	1
R1-31	E04	4.93347	13.42	1
R1-31	E04	4.98321	13.42	1
R1-31	E04	5.03333	13.36	1
R1-31	E04	5.08372	13.53	1
R1-31	E04	5.13357	13.43	1
R1-31	E04	5.18325	13.46	1
R1-31	E04	5.23422	13.61	1
R1-31	E04	5.28376	13.61	1
R1-31	E04	5.33358	13.39	1
R1-31	E04	5.38332	13.64	1
R1-31	E04	5.43365	13.55	1
R1-31	E04	5.48361	13.52	1
R1-31	E04	5.53346	13.83	1
R1-31	E04	5.58387	13.59	1
R1-31	E04	5.634	13.67	1
R1-31	E04	5.68366	13.84	1
R1-31	E04	5.73383	13.7	1
R1-31	E04	5.78354	13.81	1
R1-31	E04	5.83365	13.53	1
R1-31	E04	5.88375	13.72	1
R1-31	E04	5.93376	13.77	1
R1-31	E04	5.98332	13.64	1
R1-31	E04	6.03388	14.1	1
R1-31	E04	6.08345	13.86	1
R1-31	E04	6.13479	13.9	1
R1-31	E04	6.18372	14.08	1
R1-31	E04	6.23384	13.86	1
R1-31	E04	6.28348	14.06	1
R1-31	E04	6.33382	13.93	1
R1-31	E04	6.38358	13.84	1
R1-31	E04	6.43474	13.71	1
R1-31	E04	6.48412	13.84	1
R1-31	E04	6.53371	14.12	1
R1-31	E04	6.5837	13.94	1
R1-31	E04	6.63365	14.53	1
R1-31	E04	6.68389	14.05	1
R1-31	E04	6.73384	14.13	1
R1-31	E04	6.78389	14.25	1
R1-31	E04	6.83338	14.1	1
R1-31	E04	6.88396	14.21	1
R1-31	E04	6.93378	14.09	1
R1-31	E04	6.98362	14.15	1
R1-31	E04	7.03398	14.21	1
R1-31	E04	7.0837	14.13	1
R1-31	E04	7.1338	14.35	1
R1-31	E04	7.18365	14.66	1
R1-31	E04	7.23368	14.28	1
R1-31	E04	7.28429	14.43	1
R1-31	E04	7.33396	14.31	1
R1-31	E04	7.38364	14.56	1
R1-31	E04	7.43424	14.38	1
R1-31	E04	7.484	14.57	1
R1-31	E04	7.74057	14.69	2
R1-31	E04	7.79043	14.86	2
R1-31	E04	7.84056	14.67	2
R1-31	E04	7.89085	14.94	2
R1-31	E04	7.94049	14.88	2
R1-31	E04	7.99045	15.05	2
R1-31	E04	8.04061	15.04	2
R1-31	E04	8.09049	15.22	2
R1-31	E04	8.1404	15	2
R1-31	E04	8.19063	15.17	2
R1-31	E04	8.24097	15.25	2
R1-31	E04	8.29064	15.32	2
R1-31	E04	8.34039	15.74	2
R1-31	E04	8.39053	15.17	2
R1-31	E04	8.44132	15.19	2
R1-31	E04	8.49028	15.55	2
R1-31	E04	8.54025	15.74	2
R1-31	E04	8.59057	15.77	2
R1-31	E04	8.6403	15.83	2
R1-31	E04	8.69038	15.83	2
R1-31	E04	8.74043	15.93	2
R1-31	E04	8.79091	15.83	2
R1-31	E04	8.84039	16.08	2
R1-31	E04	8.89046	15.77	2
R1-31	E04	8.94044	16.06	2
R1-31	E04	8.99073	16.3	2
R1-31	E04	9.04087	16.44	2
R1-31	E04	9.09043	16.53	2
R1-31	E04	9.14037	16.49	2
R1-31	E04	9.19066	16.63	2
R1-31	E04	9.2406	16.53	2
R1-31	E04	9.29045	16.71	2
R1-31	E04	9.34036	16.87	2
R1-31	E04	9.39011	16.82	2
R1-31	E04	9.44047	16.91	2
R1-31	E04	9.49087	17.01	2
R1-31	E04	9.54051	17.13	2
R1-31	E04	9.59069	17.1	2
R1-31	E04	9.641	17.38	2
R1-31	E04	9.69071	17.38	2
R1-31	E04	9.74088	17.58	2
R1-31	E04	9.79054	17.55	2
R1-31	E04	9.84047	17.58	2
R1-31	E04	9.89069	17.8	2
R1-31	E04	9.94064	17.83	2
R1-31	E04	9.99064	17.92	2
R1-31	E04	10.0405	18.08	2
R1-31	E04	10.09048	18.29	2
R1-31	E04	10.14072	18.29	2
R1-31	E04	10.19076	18.45	2
R1-31	E04	10.24087	18.53	2
R1-31	E04	10.29044	18.74	2
R1-31	E04	10.34082	18.74	2
R1-31	E04	10.39041	18.97	2
R1-31	E04	10.44069	19	2
R1-31	E04	10.49086	19.09	2
R1-31	E04	10.54084	19.47	2
R1-31	E04	10.59087	19.46	2
R1-31	E04	10.6409	19.57	2
R1-31	E04	10.69067	19.92	2
R1-31	E04	10.74117	19.89	2
R1-31	E04	10.79071	20.16	2
R1-31	E04	10.84074	19.97	2
R1-31	E04	10.89081	20.04	2
R1-31	E04	10.94096	20.51	2
R1-31	E04	10.99096	20.77	2
R1-31	E04	11.0408	20.73	2
R1-31	E04	11.09047	20.83	2
R1-31	E04	11.14091	21.08	2
R1-31	E04	11.19116	21.41	2
R1-31	E04	11.24106	21.62	2
R1-31	E04	11.29231	21.87	2
R1-31	E04	11.3411	21.93	2
R1-31	E04	11.39126	22.07	2
R1-31	E04	11.4411	22.26	2
R1-31	E04	11.49209	22.38	2
R1-31	E04	11.5409	22.74	2
R1-31	E04	11.59067	22.58	2
R1-31	E04	11.64093	22.93	2
R1-31	E04	11.69078	22.79	2
R1-31	E04	11.74153	23.2	2
R1-31	E04	11.79132	23.48	2
R1-31	E04	11.84123	23.97	2
R1-31	E04	11.89093	23.94	2
R1-31	E04	11.94097	24.06	2
R1-31	E04	11.99254	24.38	2
R1-31	E04	12.04072	24.62	2
R1-31	E04	12.09178	24.91	2
R1-31	E04	12.14122	25.01	2
R1-31	E04	12.1918	25.33	2
R1-31	E04	12.24101	25.84	2
R1-31	E04	12.29087	26.05	2
R1-31	E04	12.34101	26.22	2
R1-31	E04	12.39089	26.71	2
R1-31	E04	12.44101	26.75	2
R1-31	E04	12.49111	27.2	2
R1-31	E04	12.54134	27.5	2
R1-31	E04	12.59145	27.73	2
R1-31	E04	12.64115	28.02	2
R1-31	E04	12.69117	28.48	2
R1-31	E04	12.74123	28.61	2
R1-31	E04	12.79097	28.87	2
R1-31	E04	12.84139	29.06	2
R1-31	E04	12.89137	29.67	2
R1-31	E04	12.94113	29.76	2
R1-31	E04	12.99124	30.22	2
R1-31	E04	13.04115	30.52	2
R1-31	E04	13.09134	30.74	2
R1-31	E04	13.14115	31.12	2
R1-31	E04	13.19091	31.38	2
R1-31	E04	13.24155	31.62	2
R1-31	E04	13.2916	32.07	2
R1-31	E04	13.3411	32.31	2
R1-31	E04	13.39109	32.74	2
R1-31	E04	13.44095	33.07	2
R1-31	E04	13.49149	33.43	2
R1-31	E04	13.54117	33.8	2
R1-31	E04	13.59266	33.99	2
R1-31	E04	13.64118	34.31	2
R1-31	E04	13.69134	34.76	2
R1-31	E04	13.74151	35.03	2
R1-31	E04	13.79149	35.16	2
R1-31	E04	13.84168	35.29	2
R1-31	E04	13.89158	35.64	2
R1-31	E04	13.9417	36.19	2
R1-31	E04	13.9917	36.43	2
R1-31	E04	14.04165	36.47	2
R1-31	E04	14.09144	36.66	2
R1-31	E04	14.14189	36.74	2
R1-31	E04	14.19149	37.12	2
R1-31	E04	14.24163	37.29	2
R1-31	E04	14.29183	37.66	2
R1-31	E04	14.34127	37.79	2
R1-31	E04	14.39149	37.92	2
R1-31	E04	14.44164	38.01	2
R1-31	E04	14.49144	38.26	2
R1-31	E04	14.54113	38.36	2
R1-31	E04	14.59174	38.64	2
R1-31	E04	14.64275	38.83	2
R1-31	E04	14.69166	38.87	2
R1-31	E04	14.74136	39.24	2
R1-31	E04	14.79176	39.15	2
R1-31	E04	14.84144	39.4	2
R1-31	E04	14.89153	39.45	2
R1-31	E04	14.94186	39.5	2
R1-31	E04	14.99161	39.7	2
R1-31	E04	15.04193	39.97	2
R1-31	E04	15.09158	39.57	2
R1-31	E04	15.14168	39.82	2
R1-31	E04	15.19188	39.85	2
R1-31	E04	15.24176	39.86	2
R1-31	E04	15.29132	40.05	2
R1-31	E04	15.3418	40.01	2
R1-31	E04	15.39179	40.03	2
R1-31	E04	15.44217	40.16	2
R1-31	E04	15.49193	40.14	2
R1-31	E04	15.54158	40.08	2
R1-31	E04	15.59182	40.11	2
R1-31	E04	15.64179	40.13	2
R1-31	E04	15.69174	40.2	2
R1-31	E04	15.74216	40.22	2
R1-31	E04	15.79197	40.08	2
R1-31	E04	15.84242	40.05	2
R1-31	E04	15.89177	40.2	2
R1-31	E04	15.94177	40.14	2
R1-31	E04	15.99169	40.1	2
R1-31	E04	16.04187	40.27	2
R1-31	E04	16.09179	40.11	2
R1-31	E04	16.14214	40.22	2
R1-31	E04	16.19199	40.19	2
R1-31	E04	16.24232	40.36	2
R1-31	E04	16.29198	40.13	2
R1-31	E04	16.34196	40.22	2
R1-31	E04	16.3917	40.26	2
R1-31	E04	16.44191	40.17	2
R1-31	E04	16.4919	40.1	2
R1-31	E04	16.54213	40.14	2
R1-31	E04	16.59217	40.2	2
R1-31	E04	16.6417	40.2	2
R1-31	E04	16.69204	40.17	2
R1-31	E04	16.74177	40.22	2
R1-31	E04	16.79176	40.32	2
R1-31	E04	16.84175	40.17	2
R1-31	E04	16.89204	40.39	2
R1-31	E04	16.9422	40.14	2
R1-31	E04	16.99203	40.22	2
R1-31	E04	17.04193	40.32	2
R1-31	E04	17.09226	40.11	2
R1-31	E04	17.1422	40.42	2
R1-31	E04	17.19182	40.29	2
R1-31	E04	17.24214	40.2	2
R1-31	E04	17.29228	40.2	2
R1-31	E04	17.34201	40.33	2
R1-31	E04	17.39217	40.24	2
R1-31	E04	17.44233	40.27	2
R1-31	E04	17.49208	40.33	2
R1-31	E04	17.54206	40.3	2
R1-31	E04	17.59252	40.3	2
R1-31	E04	17.64219	40.27	2
R1-31	E04	17.69214	40.35	2
R1-31	E04	17.74251	40.13	2
R1-31	E04	17.79201	41.08	2
R1-31	E04	17.84185	41.08	2
R1-31	E04	17.89182	40.96	2
R1-31	E04	17.94195	41.09	2
R1-31	E04	17.9924	40.95	2
R1-31	E04	18.04208	40.98	2
R1-31	E04	18.09237	41	2
R1-31	E04	18.14232	41.08	2
R1-31	E04	18.19201	40.99	2
R1-31	E04	18.2422	41.09	2
R1-31	E04	18.29225	41.06	2
R1-31	E04	18.3424	41.02	2
R1-31	E04	18.3933	40.93	2
R1-31	E04	18.44218	40.99	2
R1-31	E04	18.49233	41.12	2
R1-31	E04	18.54275	41.09	2
R1-31	E04	18.59204	41.21	2
R1-31	E04	18.64215	41.08	2
R1-31	E04	18.69249	40.96	2
R1-31	E04	18.74212	41.18	2
R1-31	E04	18.79243	41.19	2
R1-31	E04	18.84238	41.09	2
R1-31	E04	18.89245	41.21	2
R1-31	E04	18.94256	41.09	2
R1-31	E04	18.99251	41.18	2
R1-31	E04	19.0423	41.11	2
R1-31	E04	19.09217	41.12	2
R1-31	E04	19.14263	41.18	2
R1-31	E04	19.19269	41.21	2
R1-31	E04	19.24261	41.19	2
R1-31	E04	19.29265	41.27	2
R1-31	E04	19.34238	41.18	2
R1-31	E04	19.39207	41.22	2
R1-31	E04	19.4426	41.3	2
R1-31	E04	19.49235	41.24	2
R1-31	E04	19.54266	41.24	2
R1-31	E04	19.59234	41.31	2
R1-31	E04	19.643	41.38	2
R1-31	E04	19.69311	41.3	2
R1-31	E04	19.74303	41.3	2
R1-31	E04	19.79271	41.31	2
R1-31	E04	19.84291	41.34	2
R1-31	E04	19.89232	41.46	2
R1-31	E04	19.94259	41.46	2
R1-31	E04	19.99226	41.41	2
R1-31	E04	20.04237	41.46	2
R1-31	E04	20.09277	41.46	2
R1-31	E04	20.1428	41.34	2
R1-31	E04	20.19301	41.37	2
R1-31	E04	20.24336	41.59	2
R1-31	E04	20.2929	41.46	2
R1-31	E04	20.34294	41.53	2
R1-31	E04	20.39362	41.5	2
R1-31	E04	20.44264	41.56	2
R1-31	E04	20.49294	41.62	2
R1-31	E04	20.54274	41.65	2
R1-31	E04	20.59266	41.71	2
R1-31	E04	20.64288	41.66	2
R1-31	E04	20.693	41.6	2
R1-31	E04	20.74269	41.71	2
R1-31	E04	20.79279	41.75	2
R1-31	E04	20.84261	41.84	2
R1-31	E04	20.89323	41.94	2
R1-31	E04	20.94261	41.93	2
R1-31	E04	20.99335	42.09	2
R1-31	E04	21.04281	41.97	2
R1-31	E04	21.09273	41.88	2
R1-31	E04	21.14281	41.94	2
R1-31	E04	21.19265	42.06	2
R1-31	E04	21.24281	42.16	2
R1-31	E04	21.29305	42.1	2
R1-31	E04	21.34311	42.22	2
R1-31	E04	21.39281	42.22	2
R1-31	E04	21.44293	42.2	2
R1-31	E04	21.49276	42.42	2
R1-31	E04	21.54352	42.33	2
R1-31	E04	21.59276	42.09	2
R1-31	E04	21.64321	42.38	2
R1-31	E04	21.69274	42.31	2
R1-31	E04	21.74292	42.36	2
R1-31	E04	21.79245	42.44	2
R1-31	E04	21.84308	42.39	2
R1-31	E04	21.89299	42.41	2
R1-31	E04	21.94291	42.54	2
R1-31	E04	21.99279	42.6	2
R1-31	E04	22.04331	42.58	2
R1-31	E04	22.09333	42.45	2
R1-31	E04	22.14313	42.58	2
R1-31	E04	22.19333	42.74	2
R1-31	E04	22.24338	42.72	2
R1-31	E04	22.29432	42.47	2
R1-31	E04	22.34331	42.58	2
R1-31	E04	22.39311	42.77	2
R1-31	E04	22.44304	42.79	2
R1-31	E04	22.49365	42.8	2
R1-31	E04	22.54314	42.77	2
R1-31	E04	22.59443	42.76	2
R1-31	E04	22.64298	43.02	2
R1-31	E04	22.6934	42.93	2
R1-31	E04	22.74312	42.92	2
R1-31	E04	22.79323	43.08	2
R1-31	E04	22.84326	42.93	2
R1-31	E04	22.89319	43.2	2
R1-31	E04	22.94305	43.12	2
R1-31	E04	22.99346	43.14	2
R1-31	E04	23.04334	43.18	2
R1-31	E04	23.09347	43.39	2
R1-31	E04	23.14446	43.3	2
R1-31	E04	23.19332	43.34	2
R1-31	E04	23.24337	43.33	2
R1-31	E04	23.29293	43.39	2
R1-31	E04	23.34328	43.36	2
R1-31	E04	23.39319	43.24	2
R1-31	E04	23.44337	43.53	2
R1-31	E04	23.49312	43.53	2
R1-31	E04	23.54333	43.56	2
R1-31	E04	23.59398	43.58	2
R1-31	E04	23.64345	43.52	2
R1-31	E04	23.69326	43.65	2
R1-31	E04	23.74328	43.59	2
R1-31	E04	23.79285	43.68	2
R1-31	E04	23.84359	43.53	2
R1-31	E04	23.89322	43.74	2
R1-31	E04	23.94314	43.69	2
R1-31	E04	23.99334	43.67	2
R1-31	E04	24.04357	43.74	2
R1-31	E04	24.09339	43.69	2
R1-31	E04	24.14329	43.59	2
R1-31	E04	24.1935	43.72	2
R1-31	E04	24.24332	43.88	2
R1-31	E04	24.29395	43.77	2
R1-31	E04	24.34334	43.8	2
R1-31	E04	24.39375	43.78	2
R1-31	E04	24.44353	43.99	2
R1-31	E04	24.4936	43.93	2
R1-31	E04	24.54357	43.93	2
R1-31	E04	24.59377	43.9	2
R1-31	E04	24.64357	44.05	2
R1-31	E04	24.69329	43.94	2
R1-31	E04	24.74349	43.99	2
R1-31	E04	24.79349	44.06	2
R1-31	E04	24.84361	43.87	2
R1-31	E04	24.8935	44.09	2
R1-31	E04	24.9434	44.05	2
R1-31	E04	24.9935	44.12	2
R1-31	E04	25.04355	44.03	2
R1-31	E04	25.09402	44.15	2
R1-31	E04	25.14384	44.16	2
R1-31	E04	25.19334	44.16	2
R1-31	E04	25.24386	44.15	2
R1-31	E04	25.29403	44.32	2
R1-31	E04	25.34405	44.31	2
R1-31	E04	25.39357	44.22	2
R1-31	E04	25.44391	44.35	2
R1-31	E04	25.49334	44.31	2
R1-31	E04	25.54366	44.38	2
R1-31	E04	25.59444	44.51	2
R1-31	E04	25.64365	44.4	2
R1-31	E04	25.69397	44.38	2
R1-31	E04	25.74373	44.45	2
R1-31	E04	25.79335	44.54	2
R1-31	E04	25.84365	44.62	2
R1-31	E04	25.89368	44.57	2
R1-31	E04	25.94392	44.69	2
R1-31	E04	25.9941	44.6	2
R1-31	E04	26.04348	44.81	2
R1-31	E04	26.09387	44.64	2
R1-31	E04	26.14357	45.01	2
R1-31	E04	26.19383	44.83	2
R1-31	E04	26.24356	44.98	2
R1-31	E04	26.29362	44.89	2
R1-31	E04	26.344	44.94	2
R1-31	E04	26.39391	45.01	2
R1-31	E04	26.44362	44.97	2
R1-31	E04	26.49395	45	2
R1-31	E04	26.54377	45.14	2
R1-31	E04	26.59377	45.14	2
R1-31	E04	26.64394	45.29	2
R1-31	E04	26.69387	45.19	2
R1-31	E04	26.7438	45.26	2
R1-31	E04	26.794	45.41	2
R1-31	E04	26.84414	45.39	2
R1-31	E04	26.89394	45.33	2
R1-31	E04	26.94403	45.51	2
R1-31	E04	26.99394	45.49	2
R1-31	E04	27.04401	45.49	2
R1-31	E04	27.09421	45.62	2
R1-31	E04	27.14401	45.8	2
R1-31	E04	27.19427	45.76	2
R1-31	E04	27.24381	45.73	2
R1-31	E04	27.29433	45.86	2
R1-31	E04	27.34413	45.81	2
R1-31	E04	27.39366	45.86	2
R1-31	E04	27.44406	46.12	2
R1-31	E04	27.49404	46.14	2
R1-31	E04	27.5439	46.11	2
R1-31	E04	27.59416	46.19	2
R1-31	E04	27.64415	46.21	2
R1-31	E04	27.69411	46.33	2
R1-31	E04	27.74391	46.37	2
R1-31	E04	27.79433	46.31	2
R1-31	E04	27.84408	46.43	2
R1-31	E04	27.89537	46.59	2
R1-31	E04	27.94414	46.72	2
R1-31	E04	27.99424	46.75	2
R1-31	E04	28.04404	46.78	2
R1-31	E04	28.09429	46.93	2
R1-31	E04	28.14539	46.88	2
R1-31	E04	28.19442	46.94	2
R1-31	E04	28.24412	47.01	2
R1-31	E04	28.29418	47.06	2
R1-31	E04	28.34415	47.14	2
R1-31	E04	28.39439	47.55	2
R1-31	E04	28.4441	47.5	2
R1-31	E04	28.49433	47.33	2
R1-31	E04	28.54497	47.45	2
R1-31	E04	28.59397	47.57	2
R1-31	E04	28.64447	47.67	2
R1-31	E04	28.6942	47.7	2
R1-31	E04	28.74402	47.7	2
R1-31	E04	28.7944	47.95	2
R1-31	E04	28.84464	48.12	2
R1-31	E04	28.89408	48.15	2
R1-31	E04	28.94436	48.15	2
R1-31	E04	28.99432	48.26	2
R1-31	E04	29.04429	48.23	2
R1-31	E04	29.09407	48.43	2
R1-31	E04	29.14422	48.55	2
R1-31	E04	29.19448	48.77	2
R1-31	E04	29.24451	48.62	2
R1-31	E04	29.29429	48.83	2
R1-31	E04	29.34488	48.88	2
R1-31	E04	29.39429	49	2
R1-31	E04	29.44448	49.1	2
R1-31	E04	29.49454	49.13	2
R1-31	E04	29.54451	49.16	2
R1-31	E04	29.59445	49.29	2
R1-31	E04	29.64429	49.53	2
R1-31	E04	29.69449	49.62	2
R1-31	E04	29.74456	49.66	2
R1-31	E04	29.79442	49.83	2
R1-31	E04	29.84442	49.7	2
R1-31	E04	29.89442	49.95	2
R1-31	E04	29.94465	50.04	2
R1-31	E04	29.99445	50	2
R1-31	E04	30.04463	50.13	2
R1-31	E04	30.09457	50.36	2
R1-31	E04	30.14476	50.23	2
R1-31	E04	30.1949	50.62	2
R1-31	E04	30.24464	50.57	2
R1-31	E04	30.29471	50.62	2
R1-31	E04	30.34483	51.02	2
R1-31	E04	30.39499	50.93	2
R1-31	E04	30.44479	51.02	2
R1-31	E04	30.49483	51.08	2
R1-31	E04	30.54454	51.11	2
R1-31	E04	30.59464	51.22	2
R1-31	E04	30.64447	51.28	2
R1-31	E04	30.69465	51.63	2
R1-31	E04	30.74459	51.59	2
R1-31	E04	30.79483	51.59	2
R1-31	E04	30.84447	51.72	2
R1-31	E04	30.895	51.79	2
R1-31	E04	30.94482	51.97	2
R1-31	E04	30.99478	52.07	2
R1-31	E04	31.04528	52.17	2
R1-31	E04	31.09462	52.19	2
R1-31	E04	31.14472	52.25	2
R1-31	E04	31.19481	52.41	2
R1-31	E04	31.24517	52.57	2
R1-31	E04	31.29462	52.54	2
R1-31	E04	31.34469	52.66	2
R1-31	E04	31.39502	52.83	2
R1-31	E04	31.44513	52.86	2
R1-31	E04	31.49479	52.88	2
R1-31	E04	31.54501	53.07	2
R1-31	E04	31.5948	53.07	2
R1-31	E04	31.6455	53.26	2
R1-31	E04	31.69464	53.15	2
R1-31	E04	31.74498	53.3	2
R1-31	E04	31.79491	53.36	2
R1-31	E04	31.84498	53.59	2
R1-31	E04	31.89441	53.58	2
R1-31	E04	31.94487	53.74	2
R1-31	E04	31.99479	53.9	2
R1-31	E04	32.04474	53.84	2
R1-31	E04	32.09517	54.12	2
R1-31	E04	32.14494	54.21	2
R1-31	E04	32.19519	54.34	2
R1-31	E04	32.24498	54.38	2
R1-31	E04	32.29538	54.47	2
R1-31	E04	32.34516	54.63	2
R1-31	E04	32.39461	54.63	2
R1-31	E04	32.44503	54.72	2
R1-31	E04	32.49501	55.14	2
R1-31	E04	32.5456	55.04	2
R1-31	E04	32.59507	55.01	2
R1-31	E04	32.64523	55.27	2
R1-31	E04	32.69469	55.24	2
R1-31	E04	32.74513	55.27	2
R1-31	E04	32.79549	55.39	2
R1-31	E04	32.8451	55.65	2
R1-31	E04	32.89482	55.52	2
R1-31	E04	32.94535	55.67	2
R1-31	E04	32.99483	55.9	2
R1-31	E04	33.04496	55.9	2
R1-31	E04	33.09539	56.18	2
R1-31	E04	33.14508	56.19	2
R1-31	E04	33.19555	56.28	2
R1-31	E04	33.24504	56.4	2
R1-31	E04	33.29499	56.47	2
R1-31	E04	33.34495	56.62	2
R1-31	E04	33.39597	56.65	2
R1-31	E04	33.44516	56.69	2
R1-31	E04	33.49534	56.94	2
R1-31	E04	33.54519	56.71	2
R1-31	E04	33.5952	57.01	2
R1-31	E04	33.64523	57.13	2
R1-31	E04	33.69554	57.1	2
R1-31	E04	33.74497	57.32	2
R1-31	E04	33.79523	57.31	2
R1-31	E04	33.84532	57.32	2
R1-31	E04	33.89521	57.51	2
R1-31	E04	33.9453	57.36	2
R1-31	E04	33.99537	57.69	2
R1-31	E04	34.04609	57.77	2
R1-31	E04	34.09538	57.85	2
R1-31	E04	34.14522	57.99	2
R1-31	E04	34.19559	58.01	2
R1-31	E04	34.24557	58.07	2
R1-31	E04	34.29519	58.2	2
R1-31	E04	34.34548	58.2	2
R1-31	E04	34.3954	58.36	2
R1-31	E04	34.44572	58.36	2
R1-31	E04	34.49533	58.39	2
R1-31	E04	34.54531	58.5	2
R1-31	E04	34.59555	58.52	2
R1-31	E04	34.64543	58.71	2
R1-31	E04	34.69585	58.78	2
R1-31	E04	34.74562	58.61	2
R1-31	E04	34.7952	58.74	2
R1-31	E04	34.84597	58.97	2
R1-31	E04	34.89563	59.06	2
R1-31	E04	34.94512	59.06	2
R1-31	E04	34.99606	59.31	2
R1-31	E04	35.04559	59.31	2
R1-31	E04	35.09571	59.19	2
R1-31	E04	35.14555	59.41	2
R1-31	E04	35.19571	59.44	2
R1-31	E04	35.24551	59.62	2
R1-31	E04	35.2956	59.69	2
R1-31	E04	35.34574	59.53	2
R1-31	E04	35.39572	59.69	2
R1-31	E04	35.44548	59.78	2
R1-31	E04	35.49588	59.89	2
R1-31	E04	35.54544	60.16	2
R1-31	E04	35.59562	60.1	2
R1-31	E04	35.64563	60.07	2
R1-31	E04	35.69576	60.19	2
R1-31	E04	35.74552	60.32	2
R1-31	E04	35.79582	60.32	2
R1-31	E04	35.84572	60.35	2
R1-31	E04	35.8956	60.38	2
R1-31	E04	35.94576	60.62	2
R1-31	E04	35.99575	60.52	2
R1-31	E04	36.04545	60.58	2
R1-31	E04	36.09595	60.89	2
R1-31	E04	36.14574	60.86	2
R1-31	E04	36.19596	60.95	2
R1-31	E04	36.246	61.05	2
R1-31	E04	36.29557	60.96	2
R1-31	E04	36.34602	61.02	2
R1-31	E04	36.39573	61.03	2
R1-31	E04	36.44563	60.96	2
R1-31	E04	36.49574	61.24	2
R1-31	E04	36.54576	61.41	2
R1-31	E04	36.597	61.31	2
R1-31	E04	36.64587	61.37	2
R1-31	E04	36.69604	61.43	2
R1-31	E04	36.74598	61.46	2
R1-31	E04	36.7955	61.66	2
R1-31	E04	36.84581	61.65	2
R1-31	E04	36.89585	61.76	2
R1-31	E04	36.94574	61.79	2
R1-31	E04	36.99562	62	2
R1-31	E04	37.04564	61.98	2
R1-31	E04	37.09606	61.95	2
R1-31	E04	37.14582	62.22	2
R1-31	E04	37.19572	62.28	2
R1-31	E04	37.24579	62.36	2
R1-31	E04	37.29593	62.29	2
R1-31	E04	37.34602	62.48	2
R1-31	E04	37.39598	62.44	2
R1-31	E04	37.44611	62.58	2
R1-31	E04	37.49595	62.6	2
R1-31	E04	37.54573	62.74	2
R1-31	E04	37.59588	62.95	2
R1-31	E04	37.64627	62.86	2
R1-31	E04	37.69634	62.9	2
R1-31	E04	37.74652	62.96	2
R1-31	E04	37.79639	62.95	2
R1-31	E04	37.84738	62.79	2
R1-31	E04	37.89595	63.04	2
R1-31	E04	37.94638	62.92	2
R1-31	E04	37.99602	63.3	2
R1-31	E04	38.04624	63.24	2
R1-31	E04	38.09603	63.26	2
R1-31	E04	38.14611	63.26	2
R1-31	E04	38.1961	63.55	2
R1-31	E04	38.24619	63.36	2
R1-31	E04	38.2963	63.52	2
R1-31	E04	38.3458	63.72	2
R1-31	E04	38.39635	63.66	2
R1-31	E04	38.44611	63.55	2
R1-31	E04	38.4962	63.66	2
R1-31	E04	38.54629	63.71	2
R1-31	E04	38.59644	63.83	2
R1-31	E04	38.64612	63.87	2
R1-31	E04	38.69627	64	2
R1-31	E04	38.74649	63.97	2
R1-31	E04	38.79655	64.16	2
R1-31	E04	38.84656	64.06	2
R1-31	E04	38.89632	63.94	2
R1-31	E04	38.94633	64.15	2
R1-31	E04	38.99615	64.22	2
R1-31	E04	39.04625	64.23	2
R1-31	E04	39.09657	64.44	2
R1-31	E04	39.14656	64.4	2
R1-31	E04	39.19624	64.48	2
R1-31	E04	39.24633	64.31	2
R1-31	E04	39.29623	64.5	2
R1-31	E04	39.3471	64.69	2
R1-31	E04	39.39661	64.5	2
R1-31	E04	39.44661	64.57	2
R1-31	E04	39.4962	64.7	2
R1-31	E04	39.54609	64.81	2
R1-31	E04	39.59644	64.98	2
R1-31	E04	39.64608	64.83	2
R1-31	E04	39.69646	64.79	2
R1-31	E04	39.74628	64.92	2
R1-31	E04	39.79656	65.01	2
R1-31	E04	39.84645	64.89	2
R1-31	E04	39.89619	65.05	2
R1-31	E04	39.94584	65.11	2
R1-31	E04	39.99658	65.26	2
R1-31	E04	40.04638	65.19	2
R1-31	E04	40.09668	65.38	2
R1-31	E04	40.14766	65.45	2
R1-31	E04	40.19679	65.45	2
R1-31	E04	40.24637	65.68	2
R1-31	E04	40.29616	65.54	2
R1-31	E04	40.34685	65.45	2
R1-31	E04	40.39642	65.73	2
R1-31	E04	40.44649	65.58	2
R1-31	E04	40.49665	65.68	2
R1-31	E04	40.54745	65.76	2
R1-31	E04	40.59652	65.74	2
R1-31	E04	40.64606	66	2
R1-31	E04	40.69666	66.12	2
R1-31	E04	40.74645	66.24	2
R1-31	E04	40.79632	66.09	2
R1-31	E04	40.84642	66.12	2
R1-31	E04	40.89689	66.15	2
R1-31	E04	40.94661	66.31	2
R1-31	E04	40.99648	66.16	2
R1-31	E04	41.04672	66.21	2
R1-31	E04	41.09678	66.27	2
R1-31	E04	41.14681	66.35	2
R1-31	E04	41.19677	66.53	2
R1-31	E04	41.24668	66.54	2
R1-31	E04	41.29692	66.52	2
R1-31	E04	41.34668	66.53	2
R1-31	E04	41.3968	66.63	2
R1-31	E04	41.44715	66.72	2
R1-31	E04	41.49679	66.66	2
R1-31	E04	41.54663	66.97	2
R1-31	E04	41.5968	67.09	2
R1-31	E04	41.64662	66.92	2
R1-31	E04	41.69702	66.94	2
R1-31	E04	41.74746	66.91	2
R1-31	E04	41.79662	67.04	2
R1-31	E04	41.84679	67.19	2
R1-31	E04	41.89695	67.09	2
R1-31	E04	41.94706	67.13	2
R1-31	E04	41.99641	67.17	2
R1-31	E04	42.04699	67.32	2
R1-31	E04	42.097	67.51	2
R1-31	E04	42.14701	67.17	2
R1-31	E04	42.19696	67.57	2
R1-31	E04	42.24727	67.51	2
R1-31	E04	42.29655	67.5	2
R1-31	E04	42.34695	67.52	2
R1-31	E04	42.39703	67.76	2
R1-31	E04	42.44685	67.73	2
R1-31	E04	42.49707	67.7	2
R1-31	E04	42.5467	67.88	2
R1-31	E04	42.59723	67.82	2
R1-31	E04	42.64688	67.7	2
R1-31	E04	42.69702	67.9	2
R1-31	E04	42.74667	67.92	2
R1-31	E04	42.79705	67.98	2
R1-31	E04	42.84703	67.88	2
R1-31	E04	42.89712	67.96	2
R1-31	E04	42.94738	68.23	2
R1-31	E04	42.9973	68.15	2
R1-31	E04	43.04742	68.15	2
R1-31	E04	43.09713	68.5	2
R1-31	E04	43.14716	68.33	2
R1-31	E04	43.19711	68.39	2
R1-31	E04	43.24709	68.4	2
R1-31	E04	43.2971	68.42	2
R1-31	E04	43.34727	68.4	2
R1-31	E04	43.39701	68.65	2
R1-31	E04	43.44707	68.53	2
R1-31	E04	43.49694	68.59	2
R1-31	E04	43.5474	68.68	2
R1-31	E04	43.59758	68.9	2
R1-31	E04	43.64722	68.65	2
R1-31	E04	43.69696	68.84	2
R1-31	E04	43.74715	68.74	2
R1-31	E04	43.7971	68.77	2
R1-31	E04	43.84845	68.87	2
R1-31	E04	43.89734	69.02	2
R1-31	E04	43.94741	68.96	2
R1-31	E04	43.99716	68.91	2
R1-31	E04	44.04733	69.07	2
R1-31	E04	44.09764	69.13	2
R1-31	E04	44.14752	69.31	2
R1-31	E04	44.19738	69.15	2
R1-31	E04	44.24711	69.26	2
R1-31	E04	44.29751	69.4	2
R1-31	E04	44.34722	69.38	2
R1-31	E04	44.39735	69.54	2
R1-31	E04	44.44687	69.5	2
R1-31	E04	44.49734	69.47	2
R1-31	E04	44.54738	69.6	2
R1-31	E04	44.59742	69.67	2
R1-31	E04	44.6475	69.64	2
R1-31	E04	44.69741	69.75	2
R1-31	E04	44.74771	69.72	2
R1-31	E04	44.79753	69.72	2
R1-31	E04	44.84762	69.76	2
R1-31	E04	44.89768	69.79	2
R1-31	E04	44.94728	70.01	2
R1-31	E04	44.99728	69.83	2
R1-31	E04	45.0471	70.02	2
R1-31	E04	45.09786	69.95	2
R1-31	E04	45.14741	70.08	2
R1-31	E04	45.19751	70.16	2
R1-31	E04	45.24731	70.08	2
R1-31	E04	45.29747	70.39	2
R1-31	E04	45.34754	70.39	2
R1-31	E04	45.39737	70.62	2
R1-31	E04	45.44862	70.49	2
R1-31	E04	45.49771	70.32	2
R1-31	E04	45.5475	70.57	2
R1-31	E04	45.59801	70.59	2
R1-31	E04	45.64763	70.52	2
R1-31	E04	45.69765	70.73	2
R1-31	E04	45.74779	70.61	2
R1-31	E04	45.79791	70.64	2
R1-31	E04	45.84788	70.83	2
R1-31	E04	45.89724	70.78	2
R1-31	E04	45.94855	71.08	2
R1-31	E04	45.99732	71.02	2
R1-31	E04	46.04757	70.74	2
R1-31	E04	46.09769	71.02	2
R1-31	E04	46.14931	71.24	2
R1-31	E04	46.19758	71.09	2
R1-31	E04	46.24782	71.15	2
R1-31	E04	46.29768	71.19	2
R1-31	E04	46.34782	71.16	2
R1-31	E04	46.39767	71.35	2
R1-31	E04	46.44755	71.43	2
R1-31	E04	46.49781	71.41	2
R1-31	E04	46.54785	71.72	2
R1-31	E04	46.59784	71.71	2
R1-31	E04	46.64796	71.73	2
R1-31	E04	46.69762	71.6	2
R1-31	E04	46.74752	71.87	2
R1-31	E04	46.79786	71.97	2
R1-31	E04	46.84783	71.79	2
R1-31	E04	46.89774	71.91	2
R1-31	E04	46.94774	71.85	2
