# Supplementary material for: Natural genetic variation impacts expression levels of coding, non-coding, and antisense transcripts in fission yeast
Source: Mol Syst Biol. 2014 Nov 28;10(11):764. doi: 10.15252/msb.20145123 (PMC4299605; doi:10.15252/msb.20145123)
Supplement: Supplementary file 2 — Supplementary Dataset S1 [file msb0010-0764-sd2.zip › Dataset S1/datasetS1/R1-32_std_raw.txt]

Strain	well	time	measure	interval
R1-32	C01	0.02153	15.98	1
R1-32	C01	0.0715	15.88	1
R1-32	C01	0.12136	15.89	1
R1-32	C01	0.17116	15.89	1
R1-32	C01	0.22143	15.88	1
R1-32	C01	0.27146	15.92	1
R1-32	C01	0.32124	15.86	1
R1-32	C01	0.37132	15.88	1
R1-32	C01	0.42133	15.95	1
R1-32	C01	0.47118	15.86	1
R1-32	C01	0.52136	15.73	1
R1-32	C01	0.57236	15.86	1
R1-32	C01	0.62137	15.88	1
R1-32	C01	0.67139	15.96	1
R1-32	C01	0.72137	15.83	1
R1-32	C01	0.77135	15.86	1
R1-32	C01	0.82163	15.99	1
R1-32	C01	0.8712	15.73	1
R1-32	C01	0.92151	15.77	1
R1-32	C01	0.97156	15.82	1
R1-32	C01	1.02144	15.88	1
R1-32	C01	1.07145	15.82	1
R1-32	C01	1.12131	15.99	1
R1-32	C01	1.17152	15.86	1
R1-32	C01	1.2213	15.91	1
R1-32	C01	1.27153	15.98	1
R1-32	C01	1.32108	15.93	1
R1-32	C01	1.37153	16.01	1
R1-32	C01	1.42161	16.08	1
R1-32	C01	1.47137	15.99	1
R1-32	C01	1.52163	16.11	1
R1-32	C01	1.57135	16.04	1
R1-32	C01	1.62148	16.05	1
R1-32	C01	1.6717	16.1	1
R1-32	C01	1.72147	16.04	1
R1-32	C01	1.7716	16.17	1
R1-32	C01	1.82144	16.27	1
R1-32	C01	1.87139	16.1	1
R1-32	C01	1.92136	16.1	1
R1-32	C01	1.9718	16.19	1
R1-32	C01	2.02167	16.11	1
R1-32	C01	2.07182	16.3	1
R1-32	C01	2.12164	16.17	1
R1-32	C01	2.17173	16.38	1
R1-32	C01	2.22177	16.36	1
R1-32	C01	2.27155	16.3	1
R1-32	C01	2.32156	16.26	1
R1-32	C01	2.37182	16.35	1
R1-32	C01	2.42162	16.41	1
R1-32	C01	2.47176	16.32	1
R1-32	C01	2.52165	16.36	1
R1-32	C01	2.57165	16.44	1
R1-32	C01	2.62159	16.3	1
R1-32	C01	2.67188	16.47	1
R1-32	C01	2.72168	16.41	1
R1-32	C01	2.77156	16.5	1
R1-32	C01	2.82177	16.72	1
R1-32	C01	2.87152	16.5	1
R1-32	C01	2.9217	16.45	1
R1-32	C01	2.97202	16.44	1
R1-32	C01	3.02205	16.5	1
R1-32	C01	3.07186	16.67	1
R1-32	C01	3.12191	16.44	1
R1-32	C01	3.17158	16.69	1
R1-32	C01	3.22181	16.72	1
R1-32	C01	3.27185	16.66	1
R1-32	C01	3.32183	16.5	1
R1-32	C01	3.3719	16.7	1
R1-32	C01	3.42162	16.54	1
R1-32	C01	3.47205	16.7	1
R1-32	C01	3.52189	16.57	1
R1-32	C01	3.57186	16.66	1
R1-32	C01	3.62197	16.66	1
R1-32	C01	3.67199	16.76	1
R1-32	C01	3.72217	16.6	1
R1-32	C01	3.77203	16.64	1
R1-32	C01	3.82228	16.7	1
R1-32	C01	3.87188	16.78	1
R1-32	C01	3.92201	16.85	1
R1-32	C01	3.97201	16.91	1
R1-32	C01	4.02182	16.78	1
R1-32	C01	4.07204	16.79	1
R1-32	C01	4.12204	16.76	1
R1-32	C01	4.17187	17	1
R1-32	C01	4.22209	17.01	1
R1-32	C01	4.27222	16.94	1
R1-32	C01	4.32236	16.87	1
R1-32	C01	4.37196	16.97	1
R1-32	C01	4.42192	17.06	1
R1-32	C01	4.47237	16.82	1
R1-32	C01	4.52207	16.89	1
R1-32	C01	4.57195	16.98	1
R1-32	C01	4.62206	17.01	1
R1-32	C01	4.67205	16.94	1
R1-32	C01	4.72208	17.07	1
R1-32	C01	4.77205	17.09	1
R1-32	C01	4.82245	17.13	1
R1-32	C01	4.8722	17.23	1
R1-32	C01	4.92217	17.23	1
R1-32	C01	4.97204	17.15	1
R1-32	C01	5.02206	17.15	1
R1-32	C01	5.07246	17.29	1
R1-32	C01	5.12232	17.28	1
R1-32	C01	5.17175	17.44	1
R1-32	C01	5.22287	17.46	1
R1-32	C01	5.27241	17.4	1
R1-32	C01	5.32243	17.28	1
R1-32	C01	5.37209	17.51	1
R1-32	C01	5.42244	17.66	1
R1-32	C01	5.47219	17.51	1
R1-32	C01	5.52241	17.77	1
R1-32	C01	5.57255	17.65	1
R1-32	C01	5.62243	17.8	1
R1-32	C01	5.67246	17.84	1
R1-32	C01	5.72227	17.8	1
R1-32	C01	5.77228	17.71	1
R1-32	C01	5.82252	17.78	1
R1-32	C01	5.8725	17.9	1
R1-32	C01	5.92231	17.88	1
R1-32	C01	5.97224	18.06	1
R1-32	C01	6.02276	17.88	1
R1-32	C01	6.07238	18.16	1
R1-32	C01	6.12243	17.96	1
R1-32	C01	6.17257	18.18	1
R1-32	C01	6.22261	18.24	1
R1-32	C01	6.27235	18.25	1
R1-32	C01	6.32262	18.3	1
R1-32	C01	6.37234	18.24	1
R1-32	C01	6.4225	18.42	1
R1-32	C01	6.47295	18.43	1
R1-32	C01	6.5223	18.5	1
R1-32	C01	6.57227	18.68	1
R1-32	C01	6.62252	18.59	1
R1-32	C01	6.67242	18.61	1
R1-32	C01	6.72263	18.78	1
R1-32	C01	6.77255	18.77	1
R1-32	C01	6.82231	19.07	1
R1-32	C01	6.87261	18.9	1
R1-32	C01	6.92257	18.95	1
R1-32	C01	6.97216	19.05	1
R1-32	C01	7.02261	19.07	1
R1-32	C01	7.07253	19.17	1
R1-32	C01	7.12241	19.46	1
R1-32	C01	7.17242	19.27	1
R1-32	C01	7.22259	19.32	1
R1-32	C01	7.27291	19.61	1
R1-32	C01	7.32271	19.66	1
R1-32	C01	7.37253	19.79	1
R1-32	C01	7.42281	19.85	1
R1-32	C01	7.47261	19.91	1
R1-32	C01	7.7292	20.01	2
R1-32	C01	7.7791	20.22	2
R1-32	C01	7.82916	20.41	2
R1-32	C01	7.87927	20.67	2
R1-32	C01	7.92906	20.53	2
R1-32	C01	7.97911	20.79	2
R1-32	C01	8.02931	20.85	2
R1-32	C01	8.07905	21.09	2
R1-32	C01	8.12917	20.97	2
R1-32	C01	8.1791	21.18	2
R1-32	C01	8.22931	21.47	2
R1-32	C01	8.27926	21.71	2
R1-32	C01	8.32913	21.74	2
R1-32	C01	8.37915	21.77	2
R1-32	C01	8.42913	21.75	2
R1-32	C01	8.47908	21.83	2
R1-32	C01	8.52901	22.08	2
R1-32	C01	8.57914	22.21	2
R1-32	C01	8.62909	22.24	2
R1-32	C01	8.6793	22.24	2
R1-32	C01	8.72922	22.56	2
R1-32	C01	8.77951	22.83	2
R1-32	C01	8.82933	22.82	2
R1-32	C01	8.8793	22.76	2
R1-32	C01	8.92935	23.11	2
R1-32	C01	8.97942	23.23	2
R1-32	C01	9.02928	23.46	2
R1-32	C01	9.07886	23.66	2
R1-32	C01	9.1292	23.8	2
R1-32	C01	9.17951	24.1	2
R1-32	C01	9.22947	24.28	2
R1-32	C01	9.27923	24.42	2
R1-32	C01	9.32916	24.68	2
R1-32	C01	9.37901	24.79	2
R1-32	C01	9.42928	25.12	2
R1-32	C01	9.47972	25.13	2
R1-32	C01	9.52921	25.28	2
R1-32	C01	9.57935	25.4	2
R1-32	C01	9.62946	25.58	2
R1-32	C01	9.67961	25.93	2
R1-32	C01	9.72939	26.12	2
R1-32	C01	9.7794	26.15	2
R1-32	C01	9.82931	26.36	2
R1-32	C01	9.87955	26.52	2
R1-32	C01	9.9294	26.74	2
R1-32	C01	9.9794	26.98	2
R1-32	C01	10.02927	26.96	2
R1-32	C01	10.07932	27.33	2
R1-32	C01	10.12944	27.55	2
R1-32	C01	10.17959	27.61	2
R1-32	C01	10.22937	28.12	2
R1-32	C01	10.2794	28.16	2
R1-32	C01	10.32968	28.72	2
R1-32	C01	10.37932	28.9	2
R1-32	C01	10.42951	29.06	2
R1-32	C01	10.47952	29.56	2
R1-32	C01	10.52969	29.75	2
R1-32	C01	10.57949	30.21	2
R1-32	C01	10.62968	30.18	2
R1-32	C01	10.67943	30.71	2
R1-32	C01	10.72983	30.95	2
R1-32	C01	10.77951	31.13	2
R1-32	C01	10.82954	31.26	2
R1-32	C01	10.87942	31.73	2
R1-32	C01	10.92979	32.1	2
R1-32	C01	10.97971	32.19	2
R1-32	C01	11.02965	32.41	2
R1-32	C01	11.07941	32.77	2
R1-32	C01	11.12956	33.11	2
R1-32	C01	11.17977	33.49	2
R1-32	C01	11.22981	33.7	2
R1-32	C01	11.28089	33.79	2
R1-32	C01	11.32978	34.32	2
R1-32	C01	11.37981	34.44	2
R1-32	C01	11.42973	34.98	2
R1-32	C01	11.47966	35.28	2
R1-32	C01	11.52977	35.44	2
R1-32	C01	11.57963	35.87	2
R1-32	C01	11.6298	36.09	2
R1-32	C01	11.67964	36.13	2
R1-32	C01	11.73008	36.65	2
R1-32	C01	11.78006	36.9	2
R1-32	C01	11.83005	37.06	2
R1-32	C01	11.87957	37.89	2
R1-32	C01	11.92982	37.67	2
R1-32	C01	11.98013	37.28	2
R1-32	C01	12.02963	37.83	2
R1-32	C01	12.08059	38.08	2
R1-32	C01	12.12988	38.08	2
R1-32	C01	12.1795	38.48	2
R1-32	C01	12.22986	38.78	2
R1-32	C01	12.27979	38.57	2
R1-32	C01	12.3299	38.97	2
R1-32	C01	12.37972	38.98	2
R1-32	C01	12.42987	38.94	2
R1-32	C01	12.47995	39.35	2
R1-32	C01	12.52996	39.66	2
R1-32	C01	12.5802	39.91	2
R1-32	C01	12.62989	39.91	2
R1-32	C01	12.67994	39.88	2
R1-32	C01	12.73017	40.24	2
R1-32	C01	12.77991	40.1	2
R1-32	C01	12.82998	40.12	2
R1-32	C01	12.88006	40.58	2
R1-32	C01	12.93001	40.21	2
R1-32	C01	12.98001	40.52	2
R1-32	C01	13.02993	40.75	2
R1-32	C01	13.08	40.93	2
R1-32	C01	13.12997	40.84	2
R1-32	C01	13.1798	40.67	2
R1-32	C01	13.23034	40.92	2
R1-32	C01	13.28047	41.12	2
R1-32	C01	13.32994	41.02	2
R1-32	C01	13.37992	40.58	2
R1-32	C01	13.42981	40.9	2
R1-32	C01	13.48016	40.65	2
R1-32	C01	13.53005	40.95	2
R1-32	C01	13.58033	40.72	2
R1-32	C01	13.62997	41.32	2
R1-32	C01	13.68017	40.93	2
R1-32	C01	13.73015	41.26	2
R1-32	C01	13.78038	40.84	2
R1-32	C01	13.83046	40.86	2
R1-32	C01	13.88039	40.99	2
R1-32	C01	13.9303	40.83	2
R1-32	C01	13.98037	40.7	2
R1-32	C01	14.03028	40.62	2
R1-32	C01	14.08036	40.99	2
R1-32	C01	14.13049	40.67	2
R1-32	C01	14.18033	40.68	2
R1-32	C01	14.23034	40.83	2
R1-32	C01	14.28026	40.62	2
R1-32	C01	14.33013	40.89	2
R1-32	C01	14.38032	40.36	2
R1-32	C01	14.43046	40.58	2
R1-32	C01	14.4803	40.47	2
R1-32	C01	14.53006	40.53	2
R1-32	C01	14.58059	40.37	2
R1-32	C01	14.63051	40.34	2
R1-32	C01	14.68047	40.77	2
R1-32	C01	14.73026	40.67	2
R1-32	C01	14.78039	40.49	2
R1-32	C01	14.83027	40.19	2
R1-32	C01	14.88046	40.36	2
R1-32	C01	14.93059	40.68	2
R1-32	C01	14.98041	40.78	2
R1-32	C01	15.03069	40.71	2
R1-32	C01	15.08038	40.49	2
R1-32	C01	15.13043	40.44	2
R1-32	C01	15.18041	40.37	2
R1-32	C01	15.23045	40.31	2
R1-32	C01	15.28021	40.52	2
R1-32	C01	15.33059	40.09	2
R1-32	C01	15.38056	40.46	2
R1-32	C01	15.4308	40.41	2
R1-32	C01	15.4805	40.12	2
R1-32	C01	15.53045	40.24	2
R1-32	C01	15.58049	40.41	2
R1-32	C01	15.63049	40.47	2
R1-32	C01	15.68064	40.59	2
R1-32	C01	15.73087	40.31	2
R1-32	C01	15.78065	40.49	2
R1-32	C01	15.83123	40.25	2
R1-32	C01	15.88063	40.33	2
R1-32	C01	15.93052	40.49	2
R1-32	C01	15.98045	40.58	2
R1-32	C01	16.0305	40.68	2
R1-32	C01	16.08057	40.49	2
R1-32	C01	16.1308	40.27	2
R1-32	C01	16.18063	40.46	2
R1-32	C01	16.23079	40.25	2
R1-32	C01	16.28077	40.56	2
R1-32	C01	16.33052	40.43	2
R1-32	C01	16.38062	40.3	2
R1-32	C01	16.43071	40.58	2
R1-32	C01	16.48057	40.41	2
R1-32	C01	16.53078	40.44	2
R1-32	C01	16.58101	40.44	2
R1-32	C01	16.6306	40.56	2
R1-32	C01	16.68089	40.49	2
R1-32	C01	16.73058	40.64	2
R1-32	C01	16.78062	40.55	2
R1-32	C01	16.83064	40.34	2
R1-32	C01	16.88063	40.5	2
R1-32	C01	16.93099	40.68	2
R1-32	C01	16.98076	40.68	2
R1-32	C01	17.03078	40.56	2
R1-32	C01	17.08092	40.67	2
R1-32	C01	17.131	40.56	2
R1-32	C01	17.18069	40.75	2
R1-32	C01	17.23065	40.74	2
R1-32	C01	17.28093	40.8	2
R1-32	C01	17.3308	40.89	2
R1-32	C01	17.38104	40.7	2
R1-32	C01	17.43105	40.9	2
R1-32	C01	17.48088	40.95	2
R1-32	C01	17.53095	40.78	2
R1-32	C01	17.58088	40.77	2
R1-32	C01	17.63089	40.93	2
R1-32	C01	17.68103	40.58	2
R1-32	C01	17.73116	40.78	2
R1-32	C01	17.78086	40.81	2
R1-32	C01	17.83061	40.8	2
R1-32	C01	17.88072	40.84	2
R1-32	C01	17.93088	41.01	2
R1-32	C01	17.981	41.14	2
R1-32	C01	18.03089	41.17	2
R1-32	C01	18.08095	40.98	2
R1-32	C01	18.13108	41.12	2
R1-32	C01	18.1809	41.09	2
R1-32	C01	18.23092	41.15	2
R1-32	C01	18.28104	40.96	2
R1-32	C01	18.33105	41.11	2
R1-32	C01	18.38214	41.42	2
R1-32	C01	18.43105	40.89	2
R1-32	C01	18.48092	41.45	2
R1-32	C01	18.53136	41.3	2
R1-32	C01	18.58099	41.29	2
R1-32	C01	18.63099	41.17	2
R1-32	C01	18.68118	41.02	2
R1-32	C01	18.73103	41.32	2
R1-32	C01	18.78128	41.3	2
R1-32	C01	18.8313	41.46	2
R1-32	C01	18.88134	41.32	2
R1-32	C01	18.93135	41.32	2
R1-32	C01	18.98123	41.33	2
R1-32	C01	19.03111	41.37	2
R1-32	C01	19.08102	41.42	2
R1-32	C01	19.13145	41.33	2
R1-32	C01	19.18144	41.36	2
R1-32	C01	19.23128	41.39	2
R1-32	C01	19.28151	41.58	2
R1-32	C01	19.33126	41.66	2
R1-32	C01	19.38083	41.7	2
R1-32	C01	19.43139	41.36	2
R1-32	C01	19.48106	41.74	2
R1-32	C01	19.53137	41.52	2
R1-32	C01	19.58115	41.76	2
R1-32	C01	19.63162	41.66	2
R1-32	C01	19.68123	41.58	2
R1-32	C01	19.73158	41.77	2
R1-32	C01	19.78144	41.74	2
R1-32	C01	19.83145	41.7	2
R1-32	C01	19.88117	41.67	2
R1-32	C01	19.93128	41.8	2
R1-32	C01	19.98119	41.89	2
R1-32	C01	20.03131	41.66	2
R1-32	C01	20.0815	41.86	2
R1-32	C01	20.1314	41.85	2
R1-32	C01	20.1816	42.05	2
R1-32	C01	20.23187	41.86	2
R1-32	C01	20.28159	41.86	2
R1-32	C01	20.33154	42.04	2
R1-32	C01	20.38255	41.89	2
R1-32	C01	20.43142	41.94	2
R1-32	C01	20.48175	42.16	2
R1-32	C01	20.53152	41.86	2
R1-32	C01	20.58134	42.04	2
R1-32	C01	20.6315	41.97	2
R1-32	C01	20.68155	42.26	2
R1-32	C01	20.73151	42.05	2
R1-32	C01	20.78166	41.76	2
R1-32	C01	20.83152	41.99	2
R1-32	C01	20.88177	42.05	2
R1-32	C01	20.93143	42.1	2
R1-32	C01	20.98199	42.11	2
R1-32	C01	21.03168	42.2	2
R1-32	C01	21.0816	41.92	2
R1-32	C01	21.13168	42.07	2
R1-32	C01	21.18148	42.26	2
R1-32	C01	21.23164	42.17	2
R1-32	C01	21.28177	42.39	2
R1-32	C01	21.33171	42.26	2
R1-32	C01	21.3817	42.22	2
R1-32	C01	21.43178	42.28	2
R1-32	C01	21.48157	42.56	2
R1-32	C01	21.53202	42.26	2
R1-32	C01	21.58159	42.38	2
R1-32	C01	21.63161	42.13	2
R1-32	C01	21.68162	42.47	2
R1-32	C01	21.73182	42.59	2
R1-32	C01	21.78132	42.47	2
R1-32	C01	21.83158	42.42	2
R1-32	C01	21.8817	42.7	2
R1-32	C01	21.93168	42.29	2
R1-32	C01	21.98157	42.45	2
R1-32	C01	22.03197	42.6	2
R1-32	C01	22.08194	42.51	2
R1-32	C01	22.13188	42.47	2
R1-32	C01	22.18201	42.45	2
R1-32	C01	22.23235	42.38	2
R1-32	C01	22.2817	42.22	2
R1-32	C01	22.33211	42.13	2
R1-32	C01	22.38175	42.56	2
R1-32	C01	22.43172	42.56	2
R1-32	C01	22.48228	42.38	2
R1-32	C01	22.53179	42.59	2
R1-32	C01	22.58194	42.56	2
R1-32	C01	22.63181	42.78	2
R1-32	C01	22.68204	42.82	2
R1-32	C01	22.73196	42.42	2
R1-32	C01	22.78185	42.57	2
R1-32	C01	22.83185	42.47	2
R1-32	C01	22.88186	42.75	2
R1-32	C01	22.93184	42.75	2
R1-32	C01	22.98201	42.84	2
R1-32	C01	23.03213	42.63	2
R1-32	C01	23.08221	42.87	2
R1-32	C01	23.13313	43.1	2
R1-32	C01	23.18198	42.88	2
R1-32	C01	23.23196	42.79	2
R1-32	C01	23.28184	42.97	2
R1-32	C01	23.33212	42.98	2
R1-32	C01	23.38206	42.92	2
R1-32	C01	23.43215	43.09	2
R1-32	C01	23.48198	43.09	2
R1-32	C01	23.53223	42.97	2
R1-32	C01	23.58243	42.92	2
R1-32	C01	23.63222	43.04	2
R1-32	C01	23.68206	43.22	2
R1-32	C01	23.7319	43.1	2
R1-32	C01	23.78167	43.13	2
R1-32	C01	23.83216	43.18	2
R1-32	C01	23.88202	43.1	2
R1-32	C01	23.93194	43.46	2
R1-32	C01	23.98213	43.46	2
R1-32	C01	24.0323	43.35	2
R1-32	C01	24.08228	43.5	2
R1-32	C01	24.13221	43.57	2
R1-32	C01	24.18199	43.55	2
R1-32	C01	24.23226	43.72	2
R1-32	C01	24.28255	43.84	2
R1-32	C01	24.33223	43.83	2
R1-32	C01	24.38237	43.86	2
R1-32	C01	24.43209	43.94	2
R1-32	C01	24.48242	44.03	2
R1-32	C01	24.53242	44.19	2
R1-32	C01	24.58255	44.27	2
R1-32	C01	24.63225	44.4	2
R1-32	C01	24.68214	44.43	2
R1-32	C01	24.73222	44.53	2
R1-32	C01	24.78227	44.65	2
R1-32	C01	24.83227	44.8	2
R1-32	C01	24.88214	44.92	2
R1-32	C01	24.93226	45.21	2
R1-32	C01	24.98228	45.11	2
R1-32	C01	25.03225	45.41	2
R1-32	C01	25.08284	45.54	2
R1-32	C01	25.13256	45.51	2
R1-32	C01	25.18211	45.79	2
R1-32	C01	25.23247	46.01	2
R1-32	C01	25.28292	46.06	2
R1-32	C01	25.3325	46.01	2
R1-32	C01	25.38243	46.41	2
R1-32	C01	25.43251	46.54	2
R1-32	C01	25.4822	46.42	2
R1-32	C01	25.53231	46.45	2
R1-32	C01	25.58206	46.56	2
R1-32	C01	25.63254	47.07	2
R1-32	C01	25.68271	46.97	2
R1-32	C01	25.73253	47.06	2
R1-32	C01	25.78225	47.22	2
R1-32	C01	25.83249	47.59	2
R1-32	C01	25.88242	47.4	2
R1-32	C01	25.93262	47.8	2
R1-32	C01	25.98279	47.74	2
R1-32	C01	26.03231	47.84	2
R1-32	C01	26.08252	48.31	2
R1-32	C01	26.13246	48.2	2
R1-32	C01	26.18271	48.3	2
R1-32	C01	26.23236	48.46	2
R1-32	C01	26.2824	48.65	2
R1-32	C01	26.33263	48.64	2
R1-32	C01	26.3827	48.86	2
R1-32	C01	26.43247	48.85	2
R1-32	C01	26.48281	49.05	2
R1-32	C01	26.53245	49.21	2
R1-32	C01	26.58273	49.01	2
R1-32	C01	26.63273	49.63	2
R1-32	C01	26.68266	49.52	2
R1-32	C01	26.7326	49.69	2
R1-32	C01	26.78283	49.81	2
R1-32	C01	26.83293	49.82	2
R1-32	C01	26.8828	49.92	2
R1-32	C01	26.93282	50.17	2
R1-32	C01	26.98277	50.41	2
R1-32	C01	27.03282	50.34	2
R1-32	C01	27.08287	50.32	2
R1-32	C01	27.13272	50.43	2
R1-32	C01	27.18292	50.85	2
R1-32	C01	27.2326	50.85	2
R1-32	C01	27.28297	50.81	2
R1-32	C01	27.33292	50.93	2
R1-32	C01	27.38257	51.03	2
R1-32	C01	27.43271	51.13	2
R1-32	C01	27.48285	51.27	2
R1-32	C01	27.53271	51.68	2
R1-32	C01	27.58306	51.56	2
R1-32	C01	27.63289	51.55	2
R1-32	C01	27.68288	51.86	2
R1-32	C01	27.73276	51.98	2
R1-32	C01	27.78288	52.21	2
R1-32	C01	27.83253	52.09	2
R1-32	C01	27.88314	52.27	2
R1-32	C01	27.93307	52.27	2
R1-32	C01	27.98287	52.3	2
R1-32	C01	28.03287	52.43	2
R1-32	C01	28.08289	52.46	2
R1-32	C01	28.13297	52.71	2
R1-32	C01	28.18285	52.83	2
R1-32	C01	28.23299	52.97	2
R1-32	C01	28.28281	53.14	2
R1-32	C01	28.33278	52.86	2
R1-32	C01	28.3829	53.14	2
R1-32	C01	28.43292	53.51	2
R1-32	C01	28.48327	53.33	2
R1-32	C01	28.53359	53.38	2
R1-32	C01	28.58259	53.56	2
R1-32	C01	28.63311	53.73	2
R1-32	C01	28.6828	53.84	2
R1-32	C01	28.73295	53.9	2
R1-32	C01	28.78324	53.91	2
R1-32	C01	28.8333	53.81	2
R1-32	C01	28.88275	54.29	2
R1-32	C01	28.93316	54.04	2
R1-32	C01	28.98315	54.18	2
R1-32	C01	29.03316	54.26	2
R1-32	C01	29.08286	54.6	2
R1-32	C01	29.13299	54.66	2
R1-32	C01	29.18338	54.57	2
R1-32	C01	29.23326	54.66	2
R1-32	C01	29.28306	55.12	2
R1-32	C01	29.33348	55.12	2
R1-32	C01	29.38309	54.91	2
R1-32	C01	29.43312	55.05	2
R1-32	C01	29.48316	54.94	2
R1-32	C01	29.53332	55.28	2
R1-32	C01	29.58313	55.27	2
R1-32	C01	29.63311	55.12	2
R1-32	C01	29.68343	55.46	2
R1-32	C01	29.73349	55.64	2
R1-32	C01	29.78321	55.77	2
R1-32	C01	29.83328	55.37	2
R1-32	C01	29.88299	55.8	2
R1-32	C01	29.93307	55.92	2
R1-32	C01	29.98329	55.93	2
R1-32	C01	30.0334	56.05	2
R1-32	C01	30.08338	56.15	2
R1-32	C01	30.13347	56.29	2
R1-32	C01	30.18344	56.42	2
R1-32	C01	30.2334	56.43	2
R1-32	C01	30.28333	56.45	2
R1-32	C01	30.33347	56.38	2
R1-32	C01	30.38376	56.64	2
R1-32	C01	30.43342	56.76	2
R1-32	C01	30.4836	56.67	2
R1-32	C01	30.53336	56.83	2
R1-32	C01	30.58339	56.94	2
R1-32	C01	30.63325	56.86	2
R1-32	C01	30.6833	57.05	2
R1-32	C01	30.73337	57.28	2
R1-32	C01	30.78344	57.08	2
R1-32	C01	30.83326	57.31	2
R1-32	C01	30.88352	57.34	2
R1-32	C01	30.93355	57.28	2
R1-32	C01	30.98345	57.22	2
R1-32	C01	31.03393	57.42	2
R1-32	C01	31.08336	57.66	2
R1-32	C01	31.13358	57.91	2
R1-32	C01	31.18343	57.73	2
R1-32	C01	31.23368	57.75	2
R1-32	C01	31.28342	57.88	2
R1-32	C01	31.33341	58.09	2
R1-32	C01	31.38366	58.15	2
R1-32	C01	31.43393	58.03	2
R1-32	C01	31.48368	58.18	2
R1-32	C01	31.53359	58.13	2
R1-32	C01	31.58329	58.15	2
R1-32	C01	31.6339	58.34	2
R1-32	C01	31.68351	58.52	2
R1-32	C01	31.7338	58.38	2
R1-32	C01	31.78362	58.5	2
R1-32	C01	31.83351	58.72	2
R1-32	C01	31.88326	58.61	2
R1-32	C01	31.93357	58.72	2
R1-32	C01	31.98365	58.83	2
R1-32	C01	32.03367	58.78	2
R1-32	C01	32.08375	58.8	2
R1-32	C01	32.13376	59	2
R1-32	C01	32.18398	58.94	2
R1-32	C01	32.23383	59.31	2
R1-32	C01	32.28372	59.15	2
R1-32	C01	32.33384	59.33	2
R1-32	C01	32.38354	59.4	2
R1-32	C01	32.43358	59.45	2
R1-32	C01	32.48367	59.48	2
R1-32	C01	32.53402	59.55	2
R1-32	C01	32.58372	59.49	2
R1-32	C01	32.63383	59.58	2
R1-32	C01	32.68349	59.73	2
R1-32	C01	32.73399	59.83	2
R1-32	C01	32.78385	60.05	2
R1-32	C01	32.83389	60.02	2
R1-32	C01	32.88373	60.21	2
R1-32	C01	32.93397	60.11	2
R1-32	C01	32.98362	60.33	2
R1-32	C01	33.03384	60.17	2
R1-32	C01	33.08414	60.41	2
R1-32	C01	33.13387	60.39	2
R1-32	C01	33.18415	60.75	2
R1-32	C01	33.23381	60.45	2
R1-32	C01	33.28387	60.75	2
R1-32	C01	33.33379	60.55	2
R1-32	C01	33.38482	60.83	2
R1-32	C01	33.43401	60.89	2
R1-32	C01	33.48406	60.75	2
R1-32	C01	33.53401	60.98	2
R1-32	C01	33.58395	61.14	2
R1-32	C01	33.63388	61.19	2
R1-32	C01	33.68438	61.26	2
R1-32	C01	33.73389	61.22	2
R1-32	C01	33.78394	61.4	2
R1-32	C01	33.834	61.29	2
R1-32	C01	33.88414	61.51	2
R1-32	C01	33.93408	61.48	2
R1-32	C01	33.98417	61.65	2
R1-32	C01	34.03444	61.72	2
R1-32	C01	34.08422	61.69	2
R1-32	C01	34.13408	61.93	2
R1-32	C01	34.18415	61.65	2
R1-32	C01	34.23438	61.91	2
R1-32	C01	34.28393	61.96	2
R1-32	C01	34.3341	61.93	2
R1-32	C01	34.38406	62.03	2
R1-32	C01	34.43449	61.97	2
R1-32	C01	34.48414	62.15	2
R1-32	C01	34.53419	62.38	2
R1-32	C01	34.58414	62.31	2
R1-32	C01	34.63424	62.33	2
R1-32	C01	34.68422	62.34	2
R1-32	C01	34.7344	62.24	2
R1-32	C01	34.78405	62.56	2
R1-32	C01	34.83444	62.7	2
R1-32	C01	34.88421	62.56	2
R1-32	C01	34.93375	62.58	2
R1-32	C01	34.98488	62.7	2
R1-32	C01	35.03447	62.92	2
R1-32	C01	35.08427	62.67	2
R1-32	C01	35.13444	62.77	2
R1-32	C01	35.18462	62.81	2
R1-32	C01	35.23431	62.99	2
R1-32	C01	35.28423	63.21	2
R1-32	C01	35.33445	62.81	2
R1-32	C01	35.38455	62.95	2
R1-32	C01	35.43428	63.08	2
R1-32	C01	35.48448	63.18	2
R1-32	C01	35.53426	63.49	2
R1-32	C01	35.58427	63.14	2
R1-32	C01	35.63443	63.29	2
R1-32	C01	35.68436	63.43	2
R1-32	C01	35.73439	63.42	2
R1-32	C01	35.78456	63.57	2
R1-32	C01	35.83445	63.73	2
R1-32	C01	35.88427	63.68	2
R1-32	C01	35.93441	63.77	2
R1-32	C01	35.98451	63.79	2
R1-32	C01	36.03431	63.89	2
R1-32	C01	36.0846	63.74	2
R1-32	C01	36.13461	63.92	2
R1-32	C01	36.18437	64.26	2
R1-32	C01	36.23458	64.08	2
R1-32	C01	36.28436	63.91	2
R1-32	C01	36.33491	64.08	2
R1-32	C01	36.38461	63.86	2
R1-32	C01	36.4345	64.1	2
R1-32	C01	36.48452	64.23	2
R1-32	C01	36.53457	64.04	2
R1-32	C01	36.58587	64.56	2
R1-32	C01	36.6347	64.22	2
R1-32	C01	36.68471	64.22	2
R1-32	C01	36.73458	64.54	2
R1-32	C01	36.78441	64.42	2
R1-32	C01	36.83457	64.67	2
R1-32	C01	36.88452	64.39	2
R1-32	C01	36.93464	64.79	2
R1-32	C01	36.98439	64.7	2
R1-32	C01	37.03441	64.63	2
R1-32	C01	37.08469	64.87	2
R1-32	C01	37.13462	64.85	2
R1-32	C01	37.18459	65.09	2
R1-32	C01	37.23461	64.85	2
R1-32	C01	37.28477	65.03	2
R1-32	C01	37.33472	65.1	2
R1-32	C01	37.38482	65.1	2
R1-32	C01	37.43494	65.07	2
R1-32	C01	37.48484	65.03	2
R1-32	C01	37.53463	65.46	2
R1-32	C01	37.58472	65.07	2
R1-32	C01	37.63486	65.56	2
R1-32	C01	37.68495	65.15	2
R1-32	C01	37.73514	65.46	2
R1-32	C01	37.78494	65.46	2
R1-32	C01	37.83623	65.43	2
R1-32	C01	37.88487	65.59	2
R1-32	C01	37.93519	65.59	2
R1-32	C01	37.98489	65.72	2
R1-32	C01	38.03475	65.66	2
R1-32	C01	38.08482	65.85	2
R1-32	C01	38.13486	65.57	2
R1-32	C01	38.18492	65.88	2
R1-32	C01	38.23481	65.81	2
R1-32	C01	38.28491	65.9	2
R1-32	C01	38.33461	65.74	2
R1-32	C01	38.38511	65.8	2
R1-32	C01	38.43472	66.21	2
R1-32	C01	38.48503	65.88	2
R1-32	C01	38.53503	66	2
R1-32	C01	38.5851	66.14	2
R1-32	C01	38.63498	66.12	2
R1-32	C01	38.68509	66.18	2
R1-32	C01	38.73506	66.22	2
R1-32	C01	38.78505	66.24	2
R1-32	C01	38.83503	66.27	2
R1-32	C01	38.88507	66.22	2
R1-32	C01	38.93523	66.62	2
R1-32	C01	38.98487	66.24	2
R1-32	C01	39.03516	66.27	2
R1-32	C01	39.08529	66.56	2
R1-32	C01	39.13507	66.47	2
R1-32	C01	39.18504	66.87	2
R1-32	C01	39.23487	66.64	2
R1-32	C01	39.28505	66.53	2
R1-32	C01	39.33539	66.53	2
R1-32	C01	39.3854	66.67	2
R1-32	C01	39.43529	66.67	2
R1-32	C01	39.485	66.68	2
R1-32	C01	39.53493	66.74	2
R1-32	C01	39.5852	66.93	2
R1-32	C01	39.63491	66.86	2
R1-32	C01	39.68523	66.78	2
R1-32	C01	39.73508	66.99	2
R1-32	C01	39.7851	66.89	2
R1-32	C01	39.83521	66.98	2
R1-32	C01	39.88507	66.9	2
R1-32	C01	39.93475	67.05	2
R1-32	C01	39.98514	67.14	2
R1-32	C01	40.03523	67.04	2
R1-32	C01	40.08533	67.04	2
R1-32	C01	40.13548	67.11	2
R1-32	C01	40.18539	66.99	2
R1-32	C01	40.23515	67.26	2
R1-32	C01	40.28486	67.15	2
R1-32	C01	40.33566	67.33	2
R1-32	C01	40.38516	67.21	2
R1-32	C01	40.43523	67.43	2
R1-32	C01	40.48559	67.6	2
R1-32	C01	40.53626	67.39	2
R1-32	C01	40.58517	67.43	2
R1-32	C01	40.63499	67.49	2
R1-32	C01	40.68552	67.24	2
R1-32	C01	40.73513	67.36	2
R1-32	C01	40.78514	67.42	2
R1-32	C01	40.83529	67.43	2
R1-32	C01	40.88554	67.42	2
R1-32	C01	40.93518	67.76	2
R1-32	C01	40.98531	67.74	2
R1-32	C01	41.03536	67.52	2
R1-32	C01	41.0854	67.67	2
R1-32	C01	41.13554	67.94	2
R1-32	C01	41.18546	67.79	2
R1-32	C01	41.2354	67.86	2
R1-32	C01	41.28568	67.97	2
R1-32	C01	41.3354	67.83	2
R1-32	C01	41.38557	68.1	2
R1-32	C01	41.43574	67.92	2
R1-32	C01	41.48535	68.03	2
R1-32	C01	41.53546	68.22	2
R1-32	C01	41.58558	67.97	2
R1-32	C01	41.63527	68.07	2
R1-32	C01	41.68576	68.01	2
R1-32	C01	41.73593	68.13	2
R1-32	C01	41.78549	68.2	2
R1-32	C01	41.83554	68.04	2
R1-32	C01	41.88574	68.11	2
R1-32	C01	41.93567	68.29	2
R1-32	C01	41.98508	68.2	2
R1-32	C01	42.03558	68.13	2
R1-32	C01	42.08583	68.36	2
R1-32	C01	42.13579	68.2	2
R1-32	C01	42.18575	68.36	2
R1-32	C01	42.23581	68.56	2
R1-32	C01	42.28548	68.32	2
R1-32	C01	42.33555	68.36	2
R1-32	C01	42.38566	68.51	2
R1-32	C01	42.4357	68.31	2
R1-32	C01	42.48588	68.34	2
R1-32	C01	42.53555	68.62	2
R1-32	C01	42.5859	68.67	2
R1-32	C01	42.63573	68.76	2
R1-32	C01	42.68581	68.41	2
R1-32	C01	42.73554	68.6	2
R1-32	C01	42.7858	68.56	2
R1-32	C01	42.83573	68.72	2
R1-32	C01	42.88588	68.5	2
R1-32	C01	42.93599	68.57	2
R1-32	C01	42.98589	68.84	2
R1-32	C01	43.036	68.67	2
R1-32	C01	43.08591	68.72	2
R1-32	C01	43.13582	68.75	2
R1-32	C01	43.18585	68.75	2
R1-32	C01	43.23589	68.98	2
R1-32	C01	43.28582	68.98	2
R1-32	C01	43.33595	68.75	2
R1-32	C01	43.38587	68.79	2
R1-32	C01	43.43591	69.03	2
R1-32	C01	43.48568	68.67	2
R1-32	C01	43.53602	69.1	2
R1-32	C01	43.58614	68.96	2
R1-32	C01	43.63611	69.15	2
R1-32	C01	43.68565	68.94	2
R1-32	C01	43.73592	69.16	2
R1-32	C01	43.78593	69.06	2
R1-32	C01	43.83611	69.15	2
R1-32	C01	43.88601	69.15	2
R1-32	C01	43.93604	69.24	2
R1-32	C01	43.98605	69.31	2
R1-32	C01	44.03602	69.15	2
R1-32	C01	44.08627	69.25	2
R1-32	C01	44.13616	69.19	2
R1-32	C01	44.18616	69.15	2
R1-32	C01	44.23592	69.37	2
R1-32	C01	44.28611	69.59	2
R1-32	C01	44.33601	69.47	2
R1-32	C01	44.38609	69.38	2
R1-32	C01	44.43583	69.41	2
R1-32	C01	44.48607	69.19	2
R1-32	C01	44.53616	69.21	2
R1-32	C01	44.58601	69.43	2
R1-32	C01	44.63596	69.65	2
R1-32	C01	44.68625	69.56	2
R1-32	C01	44.73651	69.72	2
R1-32	C01	44.78631	69.74	2
R1-32	C01	44.8362	69.59	2
R1-32	C01	44.88633	69.55	2
R1-32	C01	44.93611	69.62	2
R1-32	C01	44.98618	69.75	2
R1-32	C01	45.03593	69.69	2
R1-32	C01	45.08649	69.74	2
R1-32	C01	45.13596	69.77	2
R1-32	C01	45.18614	69.55	2
R1-32	C01	45.23605	69.5	2
R1-32	C01	45.28614	69.8	2
R1-32	C01	45.33619	69.72	2
R1-32	C01	45.38619	69.9	2
R1-32	C01	45.43628	69.78	2
R1-32	C01	45.48639	70.28	2
R1-32	C01	45.5363	70.09	2
R1-32	C01	45.58656	70.03	2
R1-32	C01	45.63649	70.09	2
R1-32	C01	45.68629	69.96	2
R1-32	C01	45.73634	70.08	2
R1-32	C01	45.78658	70.05	2
R1-32	C01	45.83658	70.18	2
R1-32	C01	45.88615	70.05	2
R1-32	C01	45.93629	70.21	2
R1-32	C01	45.98621	70.25	2
R1-32	C01	46.03629	70.36	2
R1-32	C01	46.08641	70.21	2
R1-32	C01	46.13816	70.37	2
R1-32	C01	46.18637	70.33	2
R1-32	C01	46.23644	70.33	2
R1-32	C01	46.28638	70.25	2
R1-32	C01	46.33659	70.49	2
R1-32	C01	46.3863	70.42	2
R1-32	C01	46.43642	70.39	2
R1-32	C01	46.48655	70.54	2
R1-32	C01	46.53644	70.4	2
R1-32	C01	46.58639	70.49	2
R1-32	C01	46.6368	70.79	2
R1-32	C01	46.68654	70.46	2
R1-32	C01	46.73629	70.7	2
R1-32	C01	46.7866	70.67	2
R1-32	C01	46.83636	70.49	2
R1-32	C01	46.88656	70.68	2
R1-32	C01	46.93661	70.82	2
R1-32	F01	0.03972	14.45	1
R1-32	F01	0.08959	14.41	1
R1-32	F01	0.1395	14.47	1
R1-32	F01	0.18926	14.48	1
R1-32	F01	0.23989	14.38	1
R1-32	F01	0.28984	14.35	1
R1-32	F01	0.33947	14.36	1
R1-32	F01	0.38955	14.28	1
R1-32	F01	0.43951	14.33	1
R1-32	F01	0.48929	14.25	1
R1-32	F01	0.54011	14.33	1
R1-32	F01	0.59073	14.39	1
R1-32	F01	0.63965	14.3	1
R1-32	F01	0.68965	14.28	1
R1-32	F01	0.73959	14.42	1
R1-32	F01	0.78951	14.32	1
R1-32	F01	0.83979	14.59	1
R1-32	F01	0.8895	14.41	1
R1-32	F01	0.94023	14.33	1
R1-32	F01	0.98992	14.47	1
R1-32	F01	1.03967	14.35	1
R1-32	F01	1.08964	14.5	1
R1-32	F01	1.13992	14.5	1
R1-32	F01	1.18995	14.38	1
R1-32	F01	1.23948	14.44	1
R1-32	F01	1.2897	14.5	1
R1-32	F01	1.33938	14.44	1
R1-32	F01	1.3899	14.53	1
R1-32	F01	1.43997	14.65	1
R1-32	F01	1.48996	14.68	1
R1-32	F01	1.54017	14.71	1
R1-32	F01	1.58958	14.53	1
R1-32	F01	1.63976	14.84	1
R1-32	F01	1.68991	14.59	1
R1-32	F01	1.73989	14.71	1
R1-32	F01	1.79011	14.74	1
R1-32	F01	1.8401	14.71	1
R1-32	F01	1.88989	14.66	1
R1-32	F01	1.9396	14.81	1
R1-32	F01	1.99018	14.83	1
R1-32	F01	2.04032	14.8	1
R1-32	F01	2.09012	14.84	1
R1-32	F01	2.13986	14.9	1
R1-32	F01	2.18997	14.81	1
R1-32	F01	2.23995	14.89	1
R1-32	F01	2.28982	14.87	1
R1-32	F01	2.33977	14.96	1
R1-32	F01	2.3902	14.93	1
R1-32	F01	2.44124	14.93	1
R1-32	F01	2.49027	15.1	1
R1-32	F01	2.54008	15.02	1
R1-32	F01	2.58979	15.02	1
R1-32	F01	2.63988	14.99	1
R1-32	F01	2.69027	15.01	1
R1-32	F01	2.73993	14.99	1
R1-32	F01	2.78967	15.02	1
R1-32	F01	2.83998	14.98	1
R1-32	F01	2.89001	15.13	1
R1-32	F01	2.94005	15.22	1
R1-32	F01	2.99022	15.11	1
R1-32	F01	3.04048	15.19	1
R1-32	F01	3.09039	15.22	1
R1-32	F01	3.14024	15.14	1
R1-32	F01	3.19047	15.25	1
R1-32	F01	3.24029	15.22	1
R1-32	F01	3.29031	15.34	1
R1-32	F01	3.34004	15.32	1
R1-32	F01	3.39018	15.17	1
R1-32	F01	3.43986	15.34	1
R1-32	F01	3.49044	15.29	1
R1-32	F01	3.5401	15.52	1
R1-32	F01	3.59022	15.37	1
R1-32	F01	3.6405	15.37	1
R1-32	F01	3.69075	15.32	1
R1-32	F01	3.74064	15.5	1
R1-32	F01	3.79033	15.46	1
R1-32	F01	3.84071	15.34	1
R1-32	F01	3.89018	15.47	1
R1-32	F01	3.94024	15.47	1
R1-32	F01	3.99044	15.44	1
R1-32	F01	4.03996	15.5	1
R1-32	F01	4.09043	15.58	1
R1-32	F01	4.14021	15.61	1
R1-32	F01	4.19036	15.67	1
R1-32	F01	4.24056	15.65	1
R1-32	F01	4.29037	15.56	1
R1-32	F01	4.34062	15.65	1
R1-32	F01	4.39048	15.74	1
R1-32	F01	4.44051	15.71	1
R1-32	F01	4.49076	15.65	1
R1-32	F01	4.54026	15.62	1
R1-32	F01	4.59021	15.68	1
R1-32	F01	4.64029	15.85	1
R1-32	F01	4.69023	15.87	1
R1-32	F01	4.74047	15.84	1
R1-32	F01	4.79045	15.84	1
R1-32	F01	4.84074	15.88	1
R1-32	F01	4.89051	16.08	1
R1-32	F01	4.9405	16.02	1
R1-32	F01	4.9903	16.05	1
R1-32	F01	5.04052	16.11	1
R1-32	F01	5.09076	16.02	1
R1-32	F01	5.14059	16.24	1
R1-32	F01	5.19036	16.08	1
R1-32	F01	5.24145	16.2	1
R1-32	F01	5.29077	16.35	1
R1-32	F01	5.34059	16.26	1
R1-32	F01	5.39027	16.42	1
R1-32	F01	5.44064	16.35	1
R1-32	F01	5.49067	16.42	1
R1-32	F01	5.54083	16.47	1
R1-32	F01	5.59116	16.41	1
R1-32	F01	5.64112	16.47	1
R1-32	F01	5.69073	16.48	1
R1-32	F01	5.74085	16.62	1
R1-32	F01	5.79075	16.75	1
R1-32	F01	5.84087	16.8	1
R1-32	F01	5.8908	16.83	1
R1-32	F01	5.94078	16.77	1
R1-32	F01	5.99039	16.81	1
R1-32	F01	6.04091	16.96	1
R1-32	F01	6.09041	17.1	1
R1-32	F01	6.14195	17.17	1
R1-32	F01	6.1909	17.11	1
R1-32	F01	6.24079	17.24	1
R1-32	F01	6.29046	17.25	1
R1-32	F01	6.34125	17.37	1
R1-32	F01	6.39076	17.3	1
R1-32	F01	6.44203	17.36	1
R1-32	F01	6.49114	17.43	1
R1-32	F01	6.54099	17.55	1
R1-32	F01	6.5909	17.63	1
R1-32	F01	6.64062	17.63	1
R1-32	F01	6.6909	17.81	1
R1-32	F01	6.74082	17.91	1
R1-32	F01	6.79098	17.94	1
R1-32	F01	6.84037	18.02	1
R1-32	F01	6.89101	17.99	1
R1-32	F01	6.94103	18.18	1
R1-32	F01	6.99101	18.24	1
R1-32	F01	7.04096	18.33	1
R1-32	F01	7.09077	18.41	1
R1-32	F01	7.1408	18.51	1
R1-32	F01	7.19058	18.7	1
R1-32	F01	7.24069	18.7	1
R1-32	F01	7.29135	18.77	1
R1-32	F01	7.34099	18.79	1
R1-32	F01	7.3907	18.91	1
R1-32	F01	7.44136	19.18	1
R1-32	F01	7.49095	19.27	1
R1-32	F01	7.74763	19.6	2
R1-32	F01	7.79762	19.9	2
R1-32	F01	7.84806	20.13	2
R1-32	F01	7.89806	20.32	2
R1-32	F01	7.94753	20.29	2
R1-32	F01	7.99751	20.52	2
R1-32	F01	8.04766	20.53	2
R1-32	F01	8.09746	20.55	2
R1-32	F01	8.14742	20.76	2
R1-32	F01	8.19791	20.95	2
R1-32	F01	8.24814	21.19	2
R1-32	F01	8.29769	21.27	2
R1-32	F01	8.34737	21.33	2
R1-32	F01	8.39759	21.54	2
R1-32	F01	8.44841	21.33	2
R1-32	F01	8.49734	21.8	2
R1-32	F01	8.54724	21.63	2
R1-32	F01	8.59763	22.05	2
R1-32	F01	8.64743	22.11	2
R1-32	F01	8.69743	22.4	2
R1-32	F01	8.74763	22.44	2
R1-32	F01	8.79807	22.97	2
R1-32	F01	8.84739	23	2
R1-32	F01	8.89749	23.18	2
R1-32	F01	8.9474	23.3	2
R1-32	F01	8.99777	23.41	2
R1-32	F01	9.0478	23.66	2
R1-32	F01	9.09751	24.02	2
R1-32	F01	9.14739	24.05	2
R1-32	F01	9.19771	24.32	2
R1-32	F01	9.24785	24.49	2
R1-32	F01	9.29751	24.58	2
R1-32	F01	9.34743	24.76	2
R1-32	F01	9.39823	24.96	2
R1-32	F01	9.44746	25.12	2
R1-32	F01	9.49791	25.11	2
R1-32	F01	9.54766	25.45	2
R1-32	F01	9.59785	25.68	2
R1-32	F01	9.64824	25.87	2
R1-32	F01	9.69785	26.18	2
R1-32	F01	9.74793	26.43	2
R1-32	F01	9.79758	26.7	2
R1-32	F01	9.84766	26.84	2
R1-32	F01	9.89779	27.11	2
R1-32	F01	9.94788	27.43	2
R1-32	F01	9.99774	27.94	2
R1-32	F01	10.04748	28	2
R1-32	F01	10.09756	28.18	2
R1-32	F01	10.14798	28.45	2
R1-32	F01	10.1978	28.96	2
R1-32	F01	10.24795	29.2	2
R1-32	F01	10.29753	29.58	2
R1-32	F01	10.348	29.97	2
R1-32	F01	10.3975	30.29	2
R1-32	F01	10.44785	30.63	2
R1-32	F01	10.49786	30.81	2
R1-32	F01	10.54801	30.99	2
R1-32	F01	10.59795	31.22	2
R1-32	F01	10.64794	31.55	2
R1-32	F01	10.69773	31.9	2
R1-32	F01	10.74822	32.44	2
R1-32	F01	10.79775	32.54	2
R1-32	F01	10.84779	32.98	2
R1-32	F01	10.89783	32.99	2
R1-32	F01	10.94799	33.24	2
R1-32	F01	10.99804	33.61	2
R1-32	F01	11.04789	34.06	2
R1-32	F01	11.09748	34.21	2
R1-32	F01	11.1479	34.56	2
R1-32	F01	11.19817	34.51	2
R1-32	F01	11.24836	34.89	2
R1-32	F01	11.29934	35.22	2
R1-32	F01	11.34838	35.24	2
R1-32	F01	11.39822	35.48	2
R1-32	F01	11.44833	35.63	2
R1-32	F01	11.49917	35.73	2
R1-32	F01	11.54795	36.05	2
R1-32	F01	11.59777	36.71	2
R1-32	F01	11.64798	36.88	2
R1-32	F01	11.69779	36.79	2
R1-32	F01	11.74851	36.56	2
R1-32	F01	11.79838	37.19	2
R1-32	F01	11.84844	37.21	2
R1-32	F01	11.89806	37.56	2
R1-32	F01	11.94796	37.6	2
R1-32	F01	11.99961	37.54	2
R1-32	F01	12.04771	37.98	2
R1-32	F01	12.09883	37.83	2
R1-32	F01	12.14818	37.95	2
R1-32	F01	12.19888	38.35	2
R1-32	F01	12.24808	38.16	2
R1-32	F01	12.29792	38.22	2
R1-32	F01	12.34807	38.22	2
R1-32	F01	12.39798	38.61	2
R1-32	F01	12.44811	38.74	2
R1-32	F01	12.49839	38.88	2
R1-32	F01	12.54843	39.02	2
R1-32	F01	12.59851	39.17	2
R1-32	F01	12.64839	38.86	2
R1-32	F01	12.69846	39.12	2
R1-32	F01	12.74828	39.23	2
R1-32	F01	12.79806	39.24	2
R1-32	F01	12.8484	39.35	2
R1-32	F01	12.89838	39	2
R1-32	F01	12.94813	39.05	2
R1-32	F01	12.99834	39.26	2
R1-32	F01	13.04822	39.05	2
R1-32	F01	13.09846	39.15	2
R1-32	F01	13.14826	39.24	2
R1-32	F01	13.19791	38.83	2
R1-32	F01	13.24852	39.09	2
R1-32	F01	13.2988	39.18	2
R1-32	F01	13.34812	39.14	2
R1-32	F01	13.3981	39.26	2
R1-32	F01	13.44812	38.96	2
R1-32	F01	13.49851	39.26	2
R1-32	F01	13.54838	39.06	2
R1-32	F01	13.59991	39.02	2
R1-32	F01	13.64823	38.82	2
R1-32	F01	13.69847	39.3	2
R1-32	F01	13.74878	38.94	2
R1-32	F01	13.79854	39.41	2
R1-32	F01	13.84876	39.11	2
R1-32	F01	13.89865	39.09	2
R1-32	F01	13.94874	38.96	2
R1-32	F01	13.99873	39	2
R1-32	F01	14.04871	39.05	2
R1-32	F01	14.09864	38.97	2
R1-32	F01	14.14889	39.09	2
R1-32	F01	14.19855	38.99	2
R1-32	F01	14.24867	39.17	2
R1-32	F01	14.29911	38.97	2
R1-32	F01	14.34826	39.24	2
R1-32	F01	14.39863	39.24	2
R1-32	F01	14.44869	39.06	2
R1-32	F01	14.49856	39.2	2
R1-32	F01	14.54817	39.11	2
R1-32	F01	14.59875	39.09	2
R1-32	F01	14.64989	39.12	2
R1-32	F01	14.69874	39.09	2
R1-32	F01	14.74844	39.11	2
R1-32	F01	14.79873	39.11	2
R1-32	F01	14.84857	39.35	2
R1-32	F01	14.89857	38.85	2
R1-32	F01	14.94901	38.92	2
R1-32	F01	14.99864	39.21	2
R1-32	F01	15.04917	39.09	2
R1-32	F01	15.09868	38.97	2
R1-32	F01	15.14883	38.92	2
R1-32	F01	15.19891	39.38	2
R1-32	F01	15.24893	39.2	2
R1-32	F01	15.29831	39.09	2
R1-32	F01	15.34886	39.21	2
R1-32	F01	15.39889	39.23	2
R1-32	F01	15.4502	39.12	2
R1-32	F01	15.49896	39.26	2
R1-32	F01	15.54863	39.62	2
R1-32	F01	15.59889	39.26	2
R1-32	F01	15.64882	39.41	2
R1-32	F01	15.69874	39.41	2
R1-32	F01	15.74938	39.56	2
R1-32	F01	15.79898	39.27	2
R1-32	F01	15.84948	39.56	2
R1-32	F01	15.89873	39.33	2
R1-32	F01	15.94895	39.41	2
R1-32	F01	15.99897	39.54	2
R1-32	F01	16.04893	39.66	2
R1-32	F01	16.09873	39.8	2
R1-32	F01	16.14925	39.6	2
R1-32	F01	16.19921	39.54	2
R1-32	F01	16.24937	39.66	2
R1-32	F01	16.29899	39.56	2
R1-32	F01	16.349	39.71	2
R1-32	F01	16.39875	39.83	2
R1-32	F01	16.4489	39.77	2
R1-32	F01	16.49902	39.63	2
R1-32	F01	16.5494	39.95	2
R1-32	F01	16.59942	39.87	2
R1-32	F01	16.6488	40.13	2
R1-32	F01	16.69909	39.93	2
R1-32	F01	16.74886	39.83	2
R1-32	F01	16.79892	39.89	2
R1-32	F01	16.84883	39.78	2
R1-32	F01	16.89911	39.92	2
R1-32	F01	16.94924	39.93	2
R1-32	F01	16.99908	39.81	2
R1-32	F01	17.04901	40.17	2
R1-32	F01	17.09932	39.83	2
R1-32	F01	17.14923	39.9	2
R1-32	F01	17.19889	39.84	2
R1-32	F01	17.24924	40.13	2
R1-32	F01	17.29936	40.01	2
R1-32	F01	17.34924	39.92	2
R1-32	F01	17.39914	40.08	2
R1-32	F01	17.44945	40.08	2
R1-32	F01	17.49926	40.11	2
R1-32	F01	17.5491	40.22	2
R1-32	F01	17.59957	40.31	2
R1-32	F01	17.64928	40.35	2
R1-32	F01	17.69917	40.08	2
R1-32	F01	17.7496	40.28	2
R1-32	F01	17.79902	40.43	2
R1-32	F01	17.84881	40.22	2
R1-32	F01	17.8988	40.29	2
R1-32	F01	17.94922	40.49	2
R1-32	F01	17.99946	40.26	2
R1-32	F01	18.04907	40.23	2
R1-32	F01	18.0994	40.28	2
R1-32	F01	18.14933	40.55	2
R1-32	F01	18.19909	40.34	2
R1-32	F01	18.24927	40.4	2
R1-32	F01	18.29932	40.45	2
R1-32	F01	18.34949	40.38	2
R1-32	F01	18.4003	40.43	2
R1-32	F01	18.44925	40.67	2
R1-32	F01	18.49945	40.34	2
R1-32	F01	18.54979	40.81	2
R1-32	F01	18.5991	40.42	2
R1-32	F01	18.64917	40.69	2
R1-32	F01	18.69963	40.73	2
R1-32	F01	18.7492	40.73	2
R1-32	F01	18.79965	40.63	2
R1-32	F01	18.84948	40.79	2
R1-32	F01	18.89941	40.6	2
R1-32	F01	18.94961	40.63	2
R1-32	F01	18.99957	40.96	2
R1-32	F01	19.04953	40.84	2
R1-32	F01	19.09923	40.84	2
R1-32	F01	19.14975	40.97	2
R1-32	F01	19.19977	40.88	2
R1-32	F01	19.2497	40.93	2
R1-32	F01	19.29966	40.79	2
R1-32	F01	19.34946	40.7	2
R1-32	F01	19.39916	40.84	2
R1-32	F01	19.44988	40.75	2
R1-32	F01	19.49943	40.9	2
R1-32	F01	19.54993	40.88	2
R1-32	F01	19.59954	40.79	2
R1-32	F01	19.64999	40.91	2
R1-32	F01	19.70036	40.94	2
R1-32	F01	19.75023	40.82	2
R1-32	F01	19.79985	41.17	2
R1-32	F01	19.85015	41.03	2
R1-32	F01	19.89937	40.76	2
R1-32	F01	19.94965	40.93	2
R1-32	F01	19.99934	40.93	2
R1-32	F01	20.04944	41.21	2
R1-32	F01	20.09986	41.35	2
R1-32	F01	20.14988	40.96	2
R1-32	F01	20.20028	41.02	2
R1-32	F01	20.2505	41.2	2
R1-32	F01	20.29997	41.12	2
R1-32	F01	20.35001	41.08	2
R1-32	F01	20.4006	41.21	2
R1-32	F01	20.44976	41.36	2
R1-32	F01	20.49999	41.21	2
R1-32	F01	20.54976	41.08	2
R1-32	F01	20.59988	41.03	2
R1-32	F01	20.65016	41.33	2
R1-32	F01	20.70019	41.03	2
R1-32	F01	20.74974	40.99	2
R1-32	F01	20.7998	41.21	2
R1-32	F01	20.84987	41.21	2
R1-32	F01	20.90025	41.26	2
R1-32	F01	20.94973	41.2	2
R1-32	F01	21.00036	41.32	2
R1-32	F01	21.04991	41.18	2
R1-32	F01	21.09985	41.17	2
R1-32	F01	21.15005	41.3	2
R1-32	F01	21.19964	40.94	2
R1-32	F01	21.25008	41.36	2
R1-32	F01	21.30024	41.2	2
R1-32	F01	21.35014	41.17	2
R1-32	F01	21.40087	41.3	2
R1-32	F01	21.45003	41.24	2
R1-32	F01	21.49976	41.27	2
R1-32	F01	21.55069	41.45	2
R1-32	F01	21.59978	41.32	2
R1-32	F01	21.6503	41.44	2
R1-32	F01	21.69984	41.39	2
R1-32	F01	21.74994	41.24	2
R1-32	F01	21.79971	41.62	2
R1-32	F01	21.85039	41.26	2
R1-32	F01	21.9	41.47	2
R1-32	F01	21.94998	41.45	2
R1-32	F01	22.00004	41.53	2
R1-32	F01	22.05053	41.47	2
R1-32	F01	22.10035	41.33	2
R1-32	F01	22.1502	41.33	2
R1-32	F01	22.20051	41.32	2
R1-32	F01	22.25046	41.42	2
R1-32	F01	22.30141	41.36	2
R1-32	F01	22.35038	41.39	2
R1-32	F01	22.40039	41.41	2
R1-32	F01	22.4501	41.65	2
R1-32	F01	22.50067	41.66	2
R1-32	F01	22.55041	41.39	2
R1-32	F01	22.6015	41.8	2
R1-32	F01	22.65021	41.63	2
R1-32	F01	22.70067	41.63	2
R1-32	F01	22.75015	41.83	2
R1-32	F01	22.80046	42.04	2
R1-32	F01	22.85024	41.92	2
R1-32	F01	22.90046	41.88	2
R1-32	F01	22.95011	41.88	2
R1-32	F01	23.00047	42.1	2
R1-32	F01	23.05037	42.15	2
R1-32	F01	23.10049	42.06	2
R1-32	F01	23.15159	42.37	2
R1-32	F01	23.20028	42.34	2
R1-32	F01	23.25046	42.55	2
R1-32	F01	23.30005	42.7	2
R1-32	F01	23.35037	42.66	2
R1-32	F01	23.4003	42.82	2
R1-32	F01	23.45062	42.97	2
R1-32	F01	23.50016	43.11	2
R1-32	F01	23.55043	43.03	2
R1-32	F01	23.60118	43.17	2
R1-32	F01	23.65072	43.27	2
R1-32	F01	23.70033	43.5	2
R1-32	F01	23.75034	43.56	2
R1-32	F01	23.80006	43.68	2
R1-32	F01	23.85063	43.86	2
R1-32	F01	23.90043	43.91	2
R1-32	F01	23.9501	44.15	2
R1-32	F01	24.00039	44.18	2
R1-32	F01	24.05059	44.37	2
R1-32	F01	24.10032	44.45	2
R1-32	F01	24.15031	44.7	2
R1-32	F01	24.20049	44.89	2
R1-32	F01	24.25034	44.81	2
R1-32	F01	24.30102	45.02	2
R1-32	F01	24.35047	45.14	2
R1-32	F01	24.40077	45.37	2
R1-32	F01	24.4506	45.32	2
R1-32	F01	24.50063	45.62	2
R1-32	F01	24.55054	45.59	2
R1-32	F01	24.60076	45.77	2
R1-32	F01	24.65069	45.85	2
R1-32	F01	24.70035	46.15	2
R1-32	F01	24.75049	46.39	2
R1-32	F01	24.8007	46.35	2
R1-32	F01	24.85059	46.68	2
R1-32	F01	24.90055	46.77	2
R1-32	F01	24.95071	46.75	2
R1-32	F01	25.00053	47.02	2
R1-32	F01	25.05054	47.04	2
R1-32	F01	25.1011	47.07	2
R1-32	F01	25.15087	47.47	2
R1-32	F01	25.20037	47.38	2
R1-32	F01	25.25092	47.61	2
R1-32	F01	25.30126	47.7	2
R1-32	F01	25.35111	47.9	2
R1-32	F01	25.40061	48	2
R1-32	F01	25.45091	48.09	2
R1-32	F01	25.50037	48.38	2
R1-32	F01	25.55077	48.35	2
R1-32	F01	25.6015	48.53	2
R1-32	F01	25.65075	48.74	2
R1-32	F01	25.70107	48.71	2
R1-32	F01	25.75121	48.87	2
R1-32	F01	25.80043	48.84	2
R1-32	F01	25.85066	49.13	2
R1-32	F01	25.90079	49.31	2
R1-32	F01	25.95096	49.16	2
R1-32	F01	26.00112	49.39	2
R1-32	F01	26.05067	49.64	2
R1-32	F01	26.10098	49.64	2
R1-32	F01	26.15068	49.81	2
R1-32	F01	26.20086	49.85	2
R1-32	F01	26.25085	50.15	2
R1-32	F01	26.30065	50.18	2
R1-32	F01	26.35099	50.3	2
R1-32	F01	26.401	50.44	2
R1-32	F01	26.45084	50.53	2
R1-32	F01	26.50104	50.7	2
R1-32	F01	26.55078	50.53	2
R1-32	F01	26.60086	50.83	2
R1-32	F01	26.65097	50.8	2
R1-32	F01	26.70092	51.21	2
R1-32	F01	26.75097	51.28	2
R1-32	F01	26.80104	51.34	2
R1-32	F01	26.85141	51.57	2
R1-32	F01	26.90093	51.52	2
R1-32	F01	26.95129	51.57	2
R1-32	F01	27.00091	51.73	2
R1-32	F01	27.05107	51.82	2
R1-32	F01	27.10141	51.93	2
R1-32	F01	27.15101	52.02	2
R1-32	F01	27.20156	52.2	2
R1-32	F01	27.25089	52.34	2
R1-32	F01	27.30259	52.35	2
R1-32	F01	27.3511	52.47	2
R1-32	F01	27.40078	52.65	2
R1-32	F01	27.45115	52.52	2
R1-32	F01	27.50141	52.65	2
R1-32	F01	27.55107	52.73	2
R1-32	F01	27.60125	52.92	2
R1-32	F01	27.6513	52.91	2
R1-32	F01	27.70117	53.28	2
R1-32	F01	27.75111	53.21	2
R1-32	F01	27.80139	53.27	2
R1-32	F01	27.85128	53.37	2
R1-32	F01	27.90243	53.54	2
R1-32	F01	27.95121	53.5	2
R1-32	F01	28.00136	53.6	2
R1-32	F01	28.05127	53.83	2
R1-32	F01	28.10131	53.84	2
R1-32	F01	28.15259	54.01	2
R1-32	F01	28.20138	54.01	2
R1-32	F01	28.25114	54.14	2
R1-32	F01	28.30124	54.19	2
R1-32	F01	28.35116	54.25	2
R1-32	F01	28.4015	54.5	2
R1-32	F01	28.45115	54.35	2
R1-32	F01	28.50132	54.58	2
R1-32	F01	28.55197	54.55	2
R1-32	F01	28.60125	54.67	2
R1-32	F01	28.6516	54.71	2
R1-32	F01	28.70128	54.93	2
R1-32	F01	28.75109	55	2
R1-32	F01	28.80141	55.09	2
R1-32	F01	28.85165	55.12	2
R1-32	F01	28.90139	55.29	2
R1-32	F01	28.95148	55.26	2
R1-32	F01	29.00139	55.39	2
R1-32	F01	29.05137	55.5	2
R1-32	F01	29.10111	55.56	2
R1-32	F01	29.15131	55.59	2
R1-32	F01	29.20156	55.77	2
R1-32	F01	29.25158	55.95	2
R1-32	F01	29.3013	55.9	2
R1-32	F01	29.35196	55.75	2
R1-32	F01	29.40137	56.04	2
R1-32	F01	29.45161	56.16	2
R1-32	F01	29.50153	56.08	2
R1-32	F01	29.55175	56.31	2
R1-32	F01	29.60152	56.54	2
R1-32	F01	29.6514	56.79	2
R1-32	F01	29.70157	56.73	2
R1-32	F01	29.75166	56.67	2
R1-32	F01	29.80156	56.85	2
R1-32	F01	29.85135	56.85	2
R1-32	F01	29.9015	56.75	2
R1-32	F01	29.95174	56.97	2
R1-32	F01	30.00167	56.96	2
R1-32	F01	30.0528	57.09	2
R1-32	F01	30.10178	57.18	2
R1-32	F01	30.15181	57.23	2
R1-32	F01	30.20189	57.2	2
R1-32	F01	30.25161	57.45	2
R1-32	F01	30.30183	57.65	2
R1-32	F01	30.35192	57.54	2
R1-32	F01	30.40207	57.59	2
R1-32	F01	30.45179	57.63	2
R1-32	F01	30.50196	57.92	2
R1-32	F01	30.55163	57.68	2
R1-32	F01	30.60168	57.78	2
R1-32	F01	30.65147	57.97	2
R1-32	F01	30.70173	57.92	2
R1-32	F01	30.75169	58.22	2
R1-32	F01	30.80193	58.25	2
R1-32	F01	30.85152	58.22	2
R1-32	F01	30.9021	58.36	2
R1-32	F01	30.95189	58.42	2
R1-32	F01	31.00181	58.4	2
R1-32	F01	31.05235	58.52	2
R1-32	F01	31.1018	58.46	2
R1-32	F01	31.15178	58.73	2
R1-32	F01	31.20189	58.67	2
R1-32	F01	31.25336	58.87	2
R1-32	F01	31.30168	58.79	2
R1-32	F01	31.35192	58.72	2
R1-32	F01	31.40206	58.94	2
R1-32	F01	31.45213	58.9	2
R1-32	F01	31.50179	59.17	2
R1-32	F01	31.55223	59.15	2
R1-32	F01	31.60191	59.12	2
R1-32	F01	31.65252	59.21	2
R1-32	F01	31.70172	59.46	2
R1-32	F01	31.75209	59.35	2
R1-32	F01	31.80191	59.4	2
R1-32	F01	31.85203	59.43	2
R1-32	F01	31.9015	59.59	2
R1-32	F01	31.95214	59.76	2
R1-32	F01	32.00183	59.91	2
R1-32	F01	32.05175	59.94	2
R1-32	F01	32.10213	60.12	2
R1-32	F01	32.15221	59.97	2
R1-32	F01	32.20224	60.21	2
R1-32	F01	32.25204	60.16	2
R1-32	F01	32.30243	60.33	2
R1-32	F01	32.35211	60.31	2
R1-32	F01	32.40156	60.4	2
R1-32	F01	32.45218	60.45	2
R1-32	F01	32.50236	60.57	2
R1-32	F01	32.55266	60.55	2
R1-32	F01	32.60214	60.74	2
R1-32	F01	32.65232	60.6	2
R1-32	F01	32.70196	60.81	2
R1-32	F01	32.75214	60.92	2
R1-32	F01	32.80257	60.92	2
R1-32	F01	32.85229	61.16	2
R1-32	F01	32.90176	61.1	2
R1-32	F01	32.95242	61.17	2
R1-32	F01	33.00193	61.28	2
R1-32	F01	33.05194	61.29	2
R1-32	F01	33.10243	61.29	2
R1-32	F01	33.15215	61.35	2
R1-32	F01	33.20258	61.58	2
R1-32	F01	33.25217	61.44	2
R1-32	F01	33.30209	61.61	2
R1-32	F01	33.35207	61.77	2
R1-32	F01	33.40298	61.7	2
R1-32	F01	33.4523	61.82	2
R1-32	F01	33.50237	61.89	2
R1-32	F01	33.55236	61.76	2
R1-32	F01	33.60219	62.24	2
R1-32	F01	33.65233	62.09	2
R1-32	F01	33.70305	62.26	2
R1-32	F01	33.752	62.27	2
R1-32	F01	33.80264	62.45	2
R1-32	F01	33.85247	62.18	2
R1-32	F01	33.90221	62.5	2
R1-32	F01	33.95226	62.45	2
R1-32	F01	34.00237	62.44	2
R1-32	F01	34.05327	62.59	2
R1-32	F01	34.10248	62.66	2
R1-32	F01	34.15237	62.69	2
R1-32	F01	34.20263	62.72	2
R1-32	F01	34.2528	62.78	2
R1-32	F01	34.30219	62.77	2
R1-32	F01	34.3525	63.02	2
R1-32	F01	34.40237	62.89	2
R1-32	F01	34.45278	63.1	2
R1-32	F01	34.50238	63.08	2
R1-32	F01	34.55239	62.93	2
R1-32	F01	34.60271	63.11	2
R1-32	F01	34.65263	63.35	2
R1-32	F01	34.70281	63.14	2
R1-32	F01	34.75284	63.26	2
R1-32	F01	34.80224	63.2	2
R1-32	F01	34.85307	63.37	2
R1-32	F01	34.90265	63.37	2
R1-32	F01	34.95225	63.41	2
R1-32	F01	35.00311	63.38	2
R1-32	F01	35.05258	63.64	2
R1-32	F01	35.10276	63.61	2
R1-32	F01	35.15255	63.7	2
R1-32	F01	35.20278	63.82	2
R1-32	F01	35.25276	63.79	2
R1-32	F01	35.30259	63.96	2
R1-32	F01	35.35296	63.88	2
R1-32	F01	35.40275	63.97	2
R1-32	F01	35.4526	64.03	2
R1-32	F01	35.503	64.02	2
R1-32	F01	35.55253	64.27	2
R1-32	F01	35.60266	64	2
R1-32	F01	35.65292	64.3	2
R1-32	F01	35.70287	64.24	2
R1-32	F01	35.75256	64.32	2
R1-32	F01	35.80289	64.53	2
R1-32	F01	35.85295	64.24	2
R1-32	F01	35.90272	64.5	2
R1-32	F01	35.95276	64.72	2
R1-32	F01	36.00295	64.68	2
R1-32	F01	36.0525	64.66	2
R1-32	F01	36.10299	64.65	2
R1-32	F01	36.15302	64.84	2
R1-32	F01	36.20327	64.83	2
R1-32	F01	36.25317	64.87	2
R1-32	F01	36.30284	64.9	2
R1-32	F01	36.35301	65.06	2
R1-32	F01	36.40282	64.86	2
R1-32	F01	36.45271	64.81	2
R1-32	F01	36.50283	65.02	2
R1-32	F01	36.55391	64.96	2
R1-32	F01	36.60432	64.99	2
R1-32	F01	36.65295	65.21	2
R1-32	F01	36.70326	65.22	2
R1-32	F01	36.75323	65.31	2
R1-32	F01	36.80258	65.39	2
R1-32	F01	36.85298	65.28	2
R1-32	F01	36.9029	65.55	2
R1-32	F01	36.95269	65.42	2
R1-32	F01	37.00278	65.45	2
R1-32	F01	37.05285	65.42	2
R1-32	F01	37.10302	65.55	2
R1-32	F01	37.15281	65.78	2
R1-32	F01	37.20274	65.75	2
R1-32	F01	37.25292	65.76	2
R1-32	F01	37.303	65.75	2
R1-32	F01	37.35311	65.76	2
R1-32	F01	37.40331	65.87	2
R1-32	F01	37.45315	66.02	2
R1-32	F01	37.50293	65.99	2
R1-32	F01	37.55275	66.05	2
R1-32	F01	37.60291	66.08	2
R1-32	F01	37.65334	66.32	2
R1-32	F01	37.70341	66.03	2
R1-32	F01	37.75362	66.29	2
R1-32	F01	37.8034	66.29	2
R1-32	F01	37.85441	66.33	2
R1-32	F01	37.903	66.29	2
R1-32	F01	37.95341	66.24	2
R1-32	F01	38.00338	66.44	2
R1-32	F01	38.05323	66.59	2
R1-32	F01	38.10325	66.48	2
R1-32	F01	38.15336	66.7	2
R1-32	F01	38.20314	66.64	2
R1-32	F01	38.2533	66.56	2
R1-32	F01	38.3034	66.52	2
R1-32	F01	38.35286	66.68	2
R1-32	F01	38.40342	66.85	2
R1-32	F01	38.45313	66.86	2
R1-32	F01	38.50324	66.88	2
R1-32	F01	38.55335	66.88	2
R1-32	F01	38.60353	66.73	2
R1-32	F01	38.65319	66.88	2
R1-32	F01	38.7034	66.89	2
R1-32	F01	38.75349	66.91	2
R1-32	F01	38.80365	67.06	2
R1-32	F01	38.85362	67.12	2
R1-32	F01	38.90342	67.13	2
R1-32	F01	38.95339	67.04	2
R1-32	F01	39.00323	67.15	2
R1-32	F01	39.05351	67.12	2
R1-32	F01	39.10362	67.21	2
R1-32	F01	39.15363	67.33	2
R1-32	F01	39.20332	67.24	2
R1-32	F01	39.25334	67.37	2
R1-32	F01	39.3033	67.39	2
R1-32	F01	39.35404	67.16	2
R1-32	F01	39.40403	67.37	2
R1-32	F01	39.45369	67.51	2
R1-32	F01	39.50352	67.46	2
R1-32	F01	39.5533	67.45	2
R1-32	F01	39.6037	67.51	2
R1-32	F01	39.65335	67.66	2
R1-32	F01	39.70367	67.67	2
R1-32	F01	39.75326	67.7	2
R1-32	F01	39.80364	67.76	2
R1-32	F01	39.85355	67.61	2
R1-32	F01	39.90344	67.7	2
R1-32	F01	39.95291	67.72	2
R1-32	F01	40.00365	67.81	2
R1-32	F01	40.05351	67.9	2
R1-32	F01	40.10399	67.63	2
R1-32	F01	40.15476	67.95	2
R1-32	F01	40.20383	67.85	2
R1-32	F01	40.25363	67.88	2
R1-32	F01	40.30318	68.08	2
R1-32	F01	40.3539	67.85	2
R1-32	F01	40.40348	68.08	2
R1-32	F01	40.45383	67.98	2
R1-32	F01	40.50366	68.29	2
R1-32	F01	40.55453	68.08	2
R1-32	F01	40.60361	68.01	2
R1-32	F01	40.65316	68.29	2
R1-32	F01	40.70375	68.16	2
R1-32	F01	40.75354	68.1	2
R1-32	F01	40.80338	68.31	2
R1-32	F01	40.85365	68.29	2
R1-32	F01	40.90385	68.23	2
R1-32	F01	40.95364	68.37	2
R1-32	F01	41.00373	68.25	2
R1-32	F01	41.05376	68.34	2
R1-32	F01	41.1038	68.34	2
R1-32	F01	41.15396	68.64	2
R1-32	F01	41.20389	68.7	2
R1-32	F01	41.25384	68.59	2
R1-32	F01	41.30419	68.59	2
R1-32	F01	41.35372	68.38	2
R1-32	F01	41.40405	68.56	2
R1-32	F01	41.45415	68.86	2
R1-32	F01	41.50387	68.65	2
R1-32	F01	41.55383	68.77	2
R1-32	F01	41.60386	68.67	2
R1-32	F01	41.65353	68.8	2
R1-32	F01	41.7045	68.8	2
R1-32	F01	41.75476	68.86	2
R1-32	F01	41.80373	68.98	2
R1-32	F01	41.85391	68.92	2
R1-32	F01	41.90407	68.85	2
R1-32	F01	41.9543	68.83	2
R1-32	F01	42.00349	68.98	2
R1-32	F01	42.05419	69.13	2
R1-32	F01	42.10404	69	2
R1-32	F01	42.15407	69.03	2
R1-32	F01	42.20512	69.12	2
R1-32	F01	42.25434	68.97	2
R1-32	F01	42.30368	69.01	2
R1-32	F01	42.35413	69.18	2
R1-32	F01	42.40411	69.13	2
R1-32	F01	42.45405	69.3	2
R1-32	F01	42.5043	69.18	2
R1-32	F01	42.55376	69.27	2
R1-32	F01	42.60434	69.28	2
R1-32	F01	42.65391	69.33	2
R1-32	F01	42.70405	69.33	2
R1-32	F01	42.7537	69.25	2
R1-32	F01	42.80428	69.51	2
R1-32	F01	42.85406	69.48	2
R1-32	F01	42.9042	69.21	2
R1-32	F01	42.95443	69.59	2
R1-32	F01	43.00442	69.42	2
R1-32	F01	43.05458	69.6	2
R1-32	F01	43.1042	69.42	2
R1-32	F01	43.15423	69.44	2
R1-32	F01	43.20416	69.59	2
R1-32	F01	43.25438	69.75	2
R1-32	F01	43.30414	69.66	2
R1-32	F01	43.35436	69.47	2
R1-32	F01	43.40411	69.56	2
R1-32	F01	43.4542	69.74	2
R1-32	F01	43.50397	69.72	2
R1-32	F01	43.55463	69.56	2
R1-32	F01	43.60482	69.92	2
R1-32	F01	43.65433	69.89	2
R1-32	F01	43.70404	69.93	2
R1-32	F01	43.75436	69.8	2
R1-32	F01	43.80413	69.9	2
R1-32	F01	43.8556	69.96	2
R1-32	F01	43.90462	69.87	2
R1-32	F01	43.95443	70.08	2
R1-32	F01	44.00438	69.99	2
R1-32	F01	44.05438	70.05	2
R1-32	F01	44.10469	70.01	2
R1-32	F01	44.15565	70.16	2
R1-32	F01	44.2046	70.17	2
R1-32	F01	44.25435	70.01	2
R1-32	F01	44.30458	70.2	2
R1-32	F01	44.35424	70.25	2
R1-32	F01	44.40441	70.23	2
R1-32	F01	44.45412	70.23	2
R1-32	F01	44.5044	70.35	2
R1-32	F01	44.55454	70.32	2
R1-32	F01	44.60447	70.31	2
R1-32	F01	44.65459	70.56	2
R1-32	F01	44.70436	70.56	2
R1-32	F01	44.75472	70.25	2
R1-32	F01	44.80453	70.43	2
R1-32	F01	44.85474	70.35	2
R1-32	F01	44.90478	70.46	2
R1-32	F01	44.95438	70.52	2
R1-32	F01	45.00456	70.58	2
R1-32	F01	45.05408	70.59	2
R1-32	F01	45.10495	70.61	2
R1-32	F01	45.15446	70.38	2
R1-32	F01	45.20497	70.77	2
R1-32	F01	45.25441	70.62	2
R1-32	F01	45.30478	70.67	2
R1-32	F01	45.35477	70.74	2
R1-32	F01	45.40458	70.73	2
R1-32	F01	45.45573	70.76	2
R1-32	F01	45.50478	70.74	2
R1-32	F01	45.55461	70.91	2
R1-32	F01	45.60547	70.77	2
R1-32	F01	45.65492	71.09	2
R1-32	F01	45.70477	70.93	2
R1-32	F01	45.75504	71.05	2
R1-32	F01	45.8051	71.02	2
R1-32	F01	45.85487	70.96	2
R1-32	F01	45.90424	70.97	2
R1-32	F01	45.9556	71.14	2
R1-32	F01	46.00457	71.09	2
R1-32	F01	46.0546	71.21	2
R1-32	F01	46.10482	71.18	2
R1-32	F01	46.15635	71.2	2
R1-32	F01	46.20467	71.32	2
R1-32	F01	46.25484	71.24	2
R1-32	F01	46.30472	71.23	2
R1-32	F01	46.35485	71.17	2
R1-32	F01	46.40475	71.38	2
R1-32	F01	46.45469	71.42	2
R1-32	F01	46.50489	71.45	2
R1-32	F01	46.55508	71.54	2
R1-32	F01	46.60505	71.68	2
R1-32	F01	46.65522	71.54	2
R1-32	F01	46.70464	71.6	2
R1-32	F01	46.75456	71.68	2
R1-32	F01	46.805	71.86	2
R1-32	F01	46.85508	71.66	2
R1-32	F01	46.90481	71.6	2
R1-32	F01	46.95475	71.84	2
