# Supplementary material for: Natural genetic variation impacts expression levels of coding, non-coding, and antisense transcripts in fission yeast
Source: Mol Syst Biol. 2014 Nov 28;10(11):764. doi: 10.15252/msb.20145123 (PMC4299605; doi:10.15252/msb.20145123)
Supplement: Supplementary file 2 — Supplementary Dataset S1 [file msb0010-0764-sd2.zip › Dataset S1/datasetS1/R1-33_std_raw.txt]

Strain	well	time	measure	interval
R1-33	C04	0.02332	15.07	1
R1-33	C04	0.07324	15.09	1
R1-33	C04	0.12313	15.09	1
R1-33	C04	0.1729	15.13	1
R1-33	C04	0.22317	15.03	1
R1-33	C04	0.27321	15.01	1
R1-33	C04	0.32302	15.19	1
R1-33	C04	0.3731	15.09	1
R1-33	C04	0.42309	15.1	1
R1-33	C04	0.47296	15.29	1
R1-33	C04	0.52315	15.26	1
R1-33	C04	0.57417	15.33	1
R1-33	C04	0.62313	15.29	1
R1-33	C04	0.67315	15.25	1
R1-33	C04	0.72315	15.27	1
R1-33	C04	0.77313	15.26	1
R1-33	C04	0.82337	15.16	1
R1-33	C04	0.87296	15.16	1
R1-33	C04	0.92324	15.2	1
R1-33	C04	0.97332	15.55	1
R1-33	C04	1.02319	15.48	1
R1-33	C04	1.07319	15.19	1
R1-33	C04	1.12302	15.35	1
R1-33	C04	1.17329	15.45	1
R1-33	C04	1.22309	15.35	1
R1-33	C04	1.27327	15.45	1
R1-33	C04	1.32282	15.3	1
R1-33	C04	1.37327	15.48	1
R1-33	C04	1.42352	15.27	1
R1-33	C04	1.47317	15.29	1
R1-33	C04	1.52338	15.32	1
R1-33	C04	1.57311	15.45	1
R1-33	C04	1.62324	15.52	1
R1-33	C04	1.67342	15.23	1
R1-33	C04	1.72327	15.23	1
R1-33	C04	1.77339	15.42	1
R1-33	C04	1.82321	15.27	1
R1-33	C04	1.87315	15.38	1
R1-33	C04	1.92312	15.14	1
R1-33	C04	1.97357	15.52	1
R1-33	C04	2.02345	15.26	1
R1-33	C04	2.07358	15.27	1
R1-33	C04	2.1234	15.3	1
R1-33	C04	2.17347	15.36	1
R1-33	C04	2.22352	15.4	1
R1-33	C04	2.27333	15.3	1
R1-33	C04	2.32332	15.45	1
R1-33	C04	2.37359	15.33	1
R1-33	C04	2.42337	15.35	1
R1-33	C04	2.47349	15.42	1
R1-33	C04	2.52339	15.26	1
R1-33	C04	2.57341	15.19	1
R1-33	C04	2.62346	15.2	1
R1-33	C04	2.67368	15.46	1
R1-33	C04	2.7234	15.27	1
R1-33	C04	2.77328	15.43	1
R1-33	C04	2.82355	15.36	1
R1-33	C04	2.87326	15.19	1
R1-33	C04	2.92344	15.42	1
R1-33	C04	2.97378	15.19	1
R1-33	C04	3.02379	15.27	1
R1-33	C04	3.07358	15.14	1
R1-33	C04	3.12369	15.71	1
R1-33	C04	3.17334	15.35	1
R1-33	C04	3.22358	15.32	1
R1-33	C04	3.2736	15.32	1
R1-33	C04	3.32356	15.32	1
R1-33	C04	3.3738	15.45	1
R1-33	C04	3.42338	15.39	1
R1-33	C04	3.4738	15.43	1
R1-33	C04	3.52365	15.3	1
R1-33	C04	3.57368	15.27	1
R1-33	C04	3.62375	15.35	1
R1-33	C04	3.67383	15.32	1
R1-33	C04	3.72394	15.48	1
R1-33	C04	3.77383	15.49	1
R1-33	C04	3.82402	15.36	1
R1-33	C04	3.87362	15.32	1
R1-33	C04	3.92378	15.38	1
R1-33	C04	3.97376	15.42	1
R1-33	C04	4.02356	15.26	1
R1-33	C04	4.07383	15.43	1
R1-33	C04	4.12381	15.42	1
R1-33	C04	4.17365	15.39	1
R1-33	C04	4.22386	15.43	1
R1-33	C04	4.27396	15.46	1
R1-33	C04	4.32419	15.42	1
R1-33	C04	4.37374	15.39	1
R1-33	C04	4.42368	15.33	1
R1-33	C04	4.47429	15.4	1
R1-33	C04	4.52383	15.46	1
R1-33	C04	4.57367	15.65	1
R1-33	C04	4.6238	15.43	1
R1-33	C04	4.67381	15.3	1
R1-33	C04	4.72385	15.46	1
R1-33	C04	4.77381	15.29	1
R1-33	C04	4.8242	15.42	1
R1-33	C04	4.87397	15.4	1
R1-33	C04	4.92409	15.38	1
R1-33	C04	4.97378	15.4	1
R1-33	C04	5.02381	15.56	1
R1-33	C04	5.07425	15.59	1
R1-33	C04	5.12409	15.58	1
R1-33	C04	5.17355	15.56	1
R1-33	C04	5.22464	15.69	1
R1-33	C04	5.27417	15.55	1
R1-33	C04	5.32419	15.46	1
R1-33	C04	5.37381	15.55	1
R1-33	C04	5.42424	15.55	1
R1-33	C04	5.47402	15.81	1
R1-33	C04	5.52413	15.61	1
R1-33	C04	5.57431	15.48	1
R1-33	C04	5.6242	15.61	1
R1-33	C04	5.67421	15.63	1
R1-33	C04	5.72403	15.55	1
R1-33	C04	5.77419	15.43	1
R1-33	C04	5.82429	15.53	1
R1-33	C04	5.87423	15.68	1
R1-33	C04	5.92405	15.66	1
R1-33	C04	5.97396	15.68	1
R1-33	C04	6.02451	15.68	1
R1-33	C04	6.07412	15.56	1
R1-33	C04	6.12419	15.46	1
R1-33	C04	6.17432	15.58	1
R1-33	C04	6.22441	15.55	1
R1-33	C04	6.2741	15.65	1
R1-33	C04	6.32438	15.71	1
R1-33	C04	6.3741	15.65	1
R1-33	C04	6.42535	15.74	1
R1-33	C04	6.47467	15.63	1
R1-33	C04	6.52423	15.71	1
R1-33	C04	6.57405	15.88	1
R1-33	C04	6.62426	15.68	1
R1-33	C04	6.67415	15.74	1
R1-33	C04	6.72439	15.79	1
R1-33	C04	6.77434	15.84	1
R1-33	C04	6.82404	15.75	1
R1-33	C04	6.87434	15.85	1
R1-33	C04	6.92429	15.88	1
R1-33	C04	6.97392	15.98	1
R1-33	C04	7.02437	15.65	1
R1-33	C04	7.07427	16.04	1
R1-33	C04	7.12416	15.84	1
R1-33	C04	7.17421	15.89	1
R1-33	C04	7.22435	16.05	1
R1-33	C04	7.27466	15.94	1
R1-33	C04	7.32448	15.71	1
R1-33	C04	7.37429	15.79	1
R1-33	C04	7.42465	15.82	1
R1-33	C04	7.47439	15.87	1
R1-33	C04	7.73093	15.97	2
R1-33	C04	7.78084	16.04	2
R1-33	C04	7.83098	16.28	2
R1-33	C04	7.88108	16	2
R1-33	C04	7.93082	15.87	2
R1-33	C04	7.98088	16.1	2
R1-33	C04	8.03106	16.01	2
R1-33	C04	8.08078	16.05	2
R1-33	C04	8.13094	15.89	2
R1-33	C04	8.181	16.14	2
R1-33	C04	8.23114	16.05	2
R1-33	C04	8.28101	16.01	2
R1-33	C04	8.33091	16.17	2
R1-33	C04	8.38092	16.15	2
R1-33	C04	8.43085	16.02	2
R1-33	C04	8.48085	16.07	2
R1-33	C04	8.53079	16.26	2
R1-33	C04	8.58089	16.7	2
R1-33	C04	8.63085	16.17	2
R1-33	C04	8.68102	16.24	2
R1-33	C04	8.73097	16.23	2
R1-33	C04	8.78143	16.39	2
R1-33	C04	8.83104	16.47	2
R1-33	C04	8.88109	16.3	2
R1-33	C04	8.93107	16.13	2
R1-33	C04	8.98123	16.33	2
R1-33	C04	9.03101	16.33	2
R1-33	C04	9.08062	16.27	2
R1-33	C04	9.13096	16.57	2
R1-33	C04	9.18126	16.34	2
R1-33	C04	9.23123	16.52	2
R1-33	C04	9.28109	16.31	2
R1-33	C04	9.33092	16.4	2
R1-33	C04	9.38075	16.62	2
R1-33	C04	9.43102	16.47	2
R1-33	C04	9.48145	16.41	2
R1-33	C04	9.53093	16.4	2
R1-33	C04	9.58133	16.36	2
R1-33	C04	9.63137	16.57	2
R1-33	C04	9.68136	16.75	2
R1-33	C04	9.73131	16.8	2
R1-33	C04	9.78122	16.89	2
R1-33	C04	9.83111	16.56	2
R1-33	C04	9.8813	16.78	2
R1-33	C04	9.93116	17.05	2
R1-33	C04	9.98117	16.82	2
R1-33	C04	10.03101	16.83	2
R1-33	C04	10.0811	17.02	2
R1-33	C04	10.13123	16.86	2
R1-33	C04	10.18135	16.91	2
R1-33	C04	10.23112	16.99	2
R1-33	C04	10.28114	17.25	2
R1-33	C04	10.33146	16.96	2
R1-33	C04	10.38105	17.15	2
R1-33	C04	10.43125	17.22	2
R1-33	C04	10.48127	17.22	2
R1-33	C04	10.5314	17.08	2
R1-33	C04	10.58123	17.4	2
R1-33	C04	10.63146	17.18	2
R1-33	C04	10.68119	17.28	2
R1-33	C04	10.73165	17.37	2
R1-33	C04	10.78125	17.37	2
R1-33	C04	10.8313	17.27	2
R1-33	C04	10.88119	17.25	2
R1-33	C04	10.93162	17.48	2
R1-33	C04	10.98148	17.82	2
R1-33	C04	11.0314	17.73	2
R1-33	C04	11.08113	17.66	2
R1-33	C04	11.13134	17.89	2
R1-33	C04	11.18154	17.8	2
R1-33	C04	11.23174	17.9	2
R1-33	C04	11.28263	17.87	2
R1-33	C04	11.33153	18.1	2
R1-33	C04	11.38157	18.1	2
R1-33	C04	11.43149	18.19	2
R1-33	C04	11.48241	18.36	2
R1-33	C04	11.53154	18.49	2
R1-33	C04	11.58135	18.46	2
R1-33	C04	11.63159	18.45	2
R1-33	C04	11.68135	18.64	2
R1-33	C04	11.73184	18.67	2
R1-33	C04	11.78186	18.68	2
R1-33	C04	11.8318	18.9	2
R1-33	C04	11.88131	18.75	2
R1-33	C04	11.93157	18.75	2
R1-33	C04	11.98202	18.97	2
R1-33	C04	12.0314	18.77	2
R1-33	C04	12.08241	19.1	2
R1-33	C04	12.13161	19.11	2
R1-33	C04	12.18236	19.32	2
R1-33	C04	12.2316	19.56	2
R1-33	C04	12.28152	19.33	2
R1-33	C04	12.33164	19.66	2
R1-33	C04	12.38149	19.89	2
R1-33	C04	12.43161	19.56	2
R1-33	C04	12.48173	19.89	2
R1-33	C04	12.53174	19.87	2
R1-33	C04	12.58208	19.79	2
R1-33	C04	12.63165	19.95	2
R1-33	C04	12.68167	20.01	2
R1-33	C04	12.73189	20.25	2
R1-33	C04	12.78166	20.41	2
R1-33	C04	12.83176	20.28	2
R1-33	C04	12.88193	20.49	2
R1-33	C04	12.93177	20.49	2
R1-33	C04	12.98183	20.69	2
R1-33	C04	13.03169	20.85	2
R1-33	C04	13.08179	21.21	2
R1-33	C04	13.13169	21.15	2
R1-33	C04	13.18155	21.01	2
R1-33	C04	13.23211	21.32	2
R1-33	C04	13.28223	21.48	2
R1-33	C04	13.33169	21.21	2
R1-33	C04	13.38171	21.84	2
R1-33	C04	13.43157	21.7	2
R1-33	C04	13.48191	22	2
R1-33	C04	13.53181	21.87	2
R1-33	C04	13.58202	22.06	2
R1-33	C04	13.63175	22.26	2
R1-33	C04	13.6819	22.36	2
R1-33	C04	13.7319	22.51	2
R1-33	C04	13.78212	22.84	2
R1-33	C04	13.83223	22.44	2
R1-33	C04	13.88215	22.87	2
R1-33	C04	13.93215	23.04	2
R1-33	C04	13.9821	23.46	2
R1-33	C04	14.03201	23.24	2
R1-33	C04	14.0821	23.26	2
R1-33	C04	14.13226	23.84	2
R1-33	C04	14.18211	24.04	2
R1-33	C04	14.23217	23.86	2
R1-33	C04	14.28218	23.95	2
R1-33	C04	14.33191	24.21	2
R1-33	C04	14.38205	24.37	2
R1-33	C04	14.43222	24.59	2
R1-33	C04	14.48203	24.82	2
R1-33	C04	14.53182	24.76	2
R1-33	C04	14.5823	25.28	2
R1-33	C04	14.63228	25.38	2
R1-33	C04	14.6822	25.76	2
R1-33	C04	14.73199	25.89	2
R1-33	C04	14.78216	25.87	2
R1-33	C04	14.83202	26.1	2
R1-33	C04	14.88219	26.54	2
R1-33	C04	14.93236	26.51	2
R1-33	C04	14.98219	26.75	2
R1-33	C04	15.03246	27.14	2
R1-33	C04	15.08212	26.94	2
R1-33	C04	15.13218	27.44	2
R1-33	C04	15.18217	27.68	2
R1-33	C04	15.23221	27.96	2
R1-33	C04	15.28192	28.15	2
R1-33	C04	15.33234	28.02	2
R1-33	C04	15.38233	28.27	2
R1-33	C04	15.43271	28.6	2
R1-33	C04	15.48222	29.26	2
R1-33	C04	15.53219	29.16	2
R1-33	C04	15.58223	29.63	2
R1-33	C04	15.63228	29.57	2
R1-33	C04	15.68243	30.04	2
R1-33	C04	15.73262	30.17	2
R1-33	C04	15.78241	30.69	2
R1-33	C04	15.83299	30.22	2
R1-33	C04	15.88238	30.64	2
R1-33	C04	15.93227	31.1	2
R1-33	C04	15.98222	31.16	2
R1-33	C04	16.03222	31.46	2
R1-33	C04	16.08232	31.69	2
R1-33	C04	16.13254	32.04	2
R1-33	C04	16.18243	32.25	2
R1-33	C04	16.23255	32.37	2
R1-33	C04	16.28252	32.71	2
R1-33	C04	16.33231	32.64	2
R1-33	C04	16.38235	33.15	2
R1-33	C04	16.43246	33.38	2
R1-33	C04	16.48234	33.52	2
R1-33	C04	16.53268	33.61	2
R1-33	C04	16.58279	33.97	2
R1-33	C04	16.63234	34.12	2
R1-33	C04	16.68264	34.17	2
R1-33	C04	16.73232	34.22	2
R1-33	C04	16.78237	34.52	2
R1-33	C04	16.83235	34.85	2
R1-33	C04	16.88238	35.21	2
R1-33	C04	16.93278	35.1	2
R1-33	C04	16.9825	35.41	2
R1-33	C04	17.03254	35.39	2
R1-33	C04	17.08262	36.32	2
R1-33	C04	17.13276	35.88	2
R1-33	C04	17.18246	35.99	2
R1-33	C04	17.23259	36.37	2
R1-33	C04	17.28283	35.96	2
R1-33	C04	17.33256	36.35	2
R1-33	C04	17.38279	36.71	2
R1-33	C04	17.43285	37.09	2
R1-33	C04	17.48265	36.9	2
R1-33	C04	17.53272	36.69	2
R1-33	C04	17.58268	37.03	2
R1-33	C04	17.63262	37.13	2
R1-33	C04	17.68275	37.29	2
R1-33	C04	17.73302	37.52	2
R1-33	C04	17.78259	37.8	2
R1-33	C04	17.83241	37.16	2
R1-33	C04	17.8825	38.26	2
R1-33	C04	17.93263	37.93	2
R1-33	C04	17.98274	37.81	2
R1-33	C04	18.03267	38.32	2
R1-33	C04	18.08272	38.36	2
R1-33	C04	18.13286	38.46	2
R1-33	C04	18.18261	38.79	2
R1-33	C04	18.23269	38.59	2
R1-33	C04	18.28282	38.35	2
R1-33	C04	18.33284	39.14	2
R1-33	C04	18.38389	38.71	2
R1-33	C04	18.43277	38.65	2
R1-33	C04	18.48268	38.98	2
R1-33	C04	18.53315	39.2	2
R1-33	C04	18.58275	38.98	2
R1-33	C04	18.63275	39.31	2
R1-33	C04	18.68292	39.08	2
R1-33	C04	18.73279	39.27	2
R1-33	C04	18.78299	39.46	2
R1-33	C04	18.83305	39.27	2
R1-33	C04	18.88307	39.67	2
R1-33	C04	18.93314	39.18	2
R1-33	C04	18.98302	39.31	2
R1-33	C04	19.03288	39.3	2
R1-33	C04	19.08278	39.15	2
R1-33	C04	19.1332	39.5	2
R1-33	C04	19.18323	39.96	2
R1-33	C04	19.23321	39.47	2
R1-33	C04	19.28327	40.18	2
R1-33	C04	19.33298	39.67	2
R1-33	C04	19.38262	39.85	2
R1-33	C04	19.43317	40.05	2
R1-33	C04	19.48282	40.16	2
R1-33	C04	19.53327	40.11	2
R1-33	C04	19.58292	40.03	2
R1-33	C04	19.63348	39.79	2
R1-33	C04	19.68297	39.69	2
R1-33	C04	19.73333	39.9	2
R1-33	C04	19.78332	39.77	2
R1-33	C04	19.83336	39.99	2
R1-33	C04	19.88294	39.8	2
R1-33	C04	19.933	40.31	2
R1-33	C04	19.98293	40.25	2
R1-33	C04	20.03304	40.48	2
R1-33	C04	20.08326	40.18	2
R1-33	C04	20.1332	40.15	2
R1-33	C04	20.18334	39.96	2
R1-33	C04	20.23361	40.19	2
R1-33	C04	20.28346	40.28	2
R1-33	C04	20.33332	40.37	2
R1-33	C04	20.38429	40.32	2
R1-33	C04	20.43315	40.54	2
R1-33	C04	20.48348	40.22	2
R1-33	C04	20.53329	40.5	2
R1-33	C04	20.58312	40.55	2
R1-33	C04	20.63325	40.55	2
R1-33	C04	20.68332	40.28	2
R1-33	C04	20.73325	40.53	2
R1-33	C04	20.78337	40.64	2
R1-33	C04	20.83329	40.61	2
R1-33	C04	20.88357	40.76	2
R1-33	C04	20.93321	40.94	2
R1-33	C04	20.98389	40.71	2
R1-33	C04	21.03339	40.97	2
R1-33	C04	21.08336	40.71	2
R1-33	C04	21.13343	41.12	2
R1-33	C04	21.18323	41.68	2
R1-33	C04	21.23337	41.36	2
R1-33	C04	21.28351	41.38	2
R1-33	C04	21.33348	41.15	2
R1-33	C04	21.38345	41.28	2
R1-33	C04	21.43358	41.32	2
R1-33	C04	21.48333	41.44	2
R1-33	C04	21.53387	41.31	2
R1-33	C04	21.58333	41.1	2
R1-33	C04	21.63338	41.51	2
R1-33	C04	21.68336	41.31	2
R1-33	C04	21.7336	41.29	2
R1-33	C04	21.78306	41.46	2
R1-33	C04	21.83338	41.19	2
R1-33	C04	21.88348	41.12	2
R1-33	C04	21.93348	41.33	2
R1-33	C04	21.98331	41.52	2
R1-33	C04	22.03391	41.19	2
R1-33	C04	22.0837	41.32	2
R1-33	C04	22.13366	41.58	2
R1-33	C04	22.18378	41.29	2
R1-33	C04	22.2341	41.38	2
R1-33	C04	22.28362	41.15	2
R1-33	C04	22.33386	41.1	2
R1-33	C04	22.38363	41.41	2
R1-33	C04	22.43347	41.36	2
R1-33	C04	22.48407	41.48	2
R1-33	C04	22.53353	41.45	2
R1-33	C04	22.58472	41.36	2
R1-33	C04	22.63357	41.32	2
R1-33	C04	22.68377	41.28	2
R1-33	C04	22.73368	41.19	2
R1-33	C04	22.78361	41.33	2
R1-33	C04	22.83363	41.13	2
R1-33	C04	22.88361	41.18	2
R1-33	C04	22.93355	41.44	2
R1-33	C04	22.98376	41.45	2
R1-33	C04	23.03392	41.12	2
R1-33	C04	23.08393	41.35	2
R1-33	C04	23.13489	41.23	2
R1-33	C04	23.18373	41.12	2
R1-33	C04	23.23374	41.18	2
R1-33	C04	23.28354	41.02	2
R1-33	C04	23.33387	41.18	2
R1-33	C04	23.38384	41.19	2
R1-33	C04	23.43389	41.13	2
R1-33	C04	23.48375	41.09	2
R1-33	C04	23.53395	41.13	2
R1-33	C04	23.58426	41.02	2
R1-33	C04	23.63399	40.93	2
R1-33	C04	23.68383	41	2
R1-33	C04	23.73366	41.09	2
R1-33	C04	23.7834	41.1	2
R1-33	C04	23.83396	40.93	2
R1-33	C04	23.88378	41.12	2
R1-33	C04	23.93374	41.13	2
R1-33	C04	23.98391	41.12	2
R1-33	C04	24.03405	41.25	2
R1-33	C04	24.08404	41.28	2
R1-33	C04	24.13392	41.07	2
R1-33	C04	24.18377	41.35	2
R1-33	C04	24.23401	41.09	2
R1-33	C04	24.28436	41.22	2
R1-33	C04	24.33399	41.35	2
R1-33	C04	24.38412	41.39	2
R1-33	C04	24.43386	41.52	2
R1-33	C04	24.48415	41.07	2
R1-33	C04	24.53419	41.16	2
R1-33	C04	24.58431	41.23	2
R1-33	C04	24.63399	41.55	2
R1-33	C04	24.68388	41.51	2
R1-33	C04	24.734	41.48	2
R1-33	C04	24.78403	41.33	2
R1-33	C04	24.83406	41.36	2
R1-33	C04	24.88389	41.44	2
R1-33	C04	24.934	41.42	2
R1-33	C04	24.98411	41.31	2
R1-33	C04	25.034	41.57	2
R1-33	C04	25.08454	41.35	2
R1-33	C04	25.13447	41.59	2
R1-33	C04	25.18389	41.38	2
R1-33	C04	25.23424	41.64	2
R1-33	C04	25.28469	41.58	2
R1-33	C04	25.33435	41.8	2
R1-33	C04	25.38414	41.87	2
R1-33	C04	25.43429	41.77	2
R1-33	C04	25.48393	41.84	2
R1-33	C04	25.53421	41.74	2
R1-33	C04	25.58384	41.8	2
R1-33	C04	25.63431	41.91	2
R1-33	C04	25.68446	42.06	2
R1-33	C04	25.73433	41.81	2
R1-33	C04	25.78397	42	2
R1-33	C04	25.83426	42.13	2
R1-33	C04	25.88416	42.26	2
R1-33	C04	25.93448	42.43	2
R1-33	C04	25.98465	42.23	2
R1-33	C04	26.03405	42.24	2
R1-33	C04	26.0843	42.29	2
R1-33	C04	26.13424	42.5	2
R1-33	C04	26.18448	42.42	2
R1-33	C04	26.2341	42.59	2
R1-33	C04	26.28418	42.42	2
R1-33	C04	26.33438	42.58	2
R1-33	C04	26.38446	42.6	2
R1-33	C04	26.43422	42.65	2
R1-33	C04	26.48457	42.79	2
R1-33	C04	26.53424	42.75	2
R1-33	C04	26.58447	42.68	2
R1-33	C04	26.63452	43.07	2
R1-33	C04	26.68439	43.05	2
R1-33	C04	26.73438	42.99	2
R1-33	C04	26.78456	43.15	2
R1-33	C04	26.8347	43.28	2
R1-33	C04	26.88456	43.34	2
R1-33	C04	26.93454	43.27	2
R1-33	C04	26.98452	43.53	2
R1-33	C04	27.03458	43.53	2
R1-33	C04	27.08482	43.31	2
R1-33	C04	27.13449	43.56	2
R1-33	C04	27.18479	43.57	2
R1-33	C04	27.23438	43.75	2
R1-33	C04	27.28474	43.86	2
R1-33	C04	27.3347	43.79	2
R1-33	C04	27.38433	44.26	2
R1-33	C04	27.43449	43.98	2
R1-33	C04	27.48461	44.05	2
R1-33	C04	27.53445	44.15	2
R1-33	C04	27.5848	44.22	2
R1-33	C04	27.63466	44.18	2
R1-33	C04	27.68465	44.52	2
R1-33	C04	27.73451	44.5	2
R1-33	C04	27.78463	44.64	2
R1-33	C04	27.83429	44.74	2
R1-33	C04	27.88494	44.64	2
R1-33	C04	27.93479	44.9	2
R1-33	C04	27.98465	44.83	2
R1-33	C04	28.03461	45.1	2
R1-33	C04	28.08467	45.09	2
R1-33	C04	28.13473	45.2	2
R1-33	C04	28.18459	45.22	2
R1-33	C04	28.23477	45.36	2
R1-33	C04	28.28457	45.39	2
R1-33	C04	28.33456	45.41	2
R1-33	C04	28.38483	45.51	2
R1-33	C04	28.43466	45.58	2
R1-33	C04	28.48503	45.59	2
R1-33	C04	28.53536	45.8	2
R1-33	C04	28.58441	46.01	2
R1-33	C04	28.63501	46.08	2
R1-33	C04	28.68469	46.14	2
R1-33	C04	28.73467	46.24	2
R1-33	C04	28.785	46.32	2
R1-33	C04	28.83506	46.29	2
R1-33	C04	28.88463	46.72	2
R1-33	C04	28.93494	46.42	2
R1-33	C04	28.9849	46.86	2
R1-33	C04	29.03491	46.83	2
R1-33	C04	29.08464	46.82	2
R1-33	C04	29.13473	46.96	2
R1-33	C04	29.18512	47.05	2
R1-33	C04	29.23499	47.21	2
R1-33	C04	29.28481	47.34	2
R1-33	C04	29.33523	47.43	2
R1-33	C04	29.38486	47.63	2
R1-33	C04	29.43489	47.54	2
R1-33	C04	29.48492	47.85	2
R1-33	C04	29.53506	47.87	2
R1-33	C04	29.58487	47.98	2
R1-33	C04	29.63485	48.16	2
R1-33	C04	29.68517	48.34	2
R1-33	C04	29.73522	48.44	2
R1-33	C04	29.78498	48.61	2
R1-33	C04	29.83501	48.63	2
R1-33	C04	29.88475	48.73	2
R1-33	C04	29.93482	48.7	2
R1-33	C04	29.98502	49.12	2
R1-33	C04	30.03518	49	2
R1-33	C04	30.08512	48.97	2
R1-33	C04	30.1352	49.17	2
R1-33	C04	30.18527	49.49	2
R1-33	C04	30.23516	49.84	2
R1-33	C04	30.28509	49.49	2
R1-33	C04	30.33539	49.55	2
R1-33	C04	30.38555	50.03	2
R1-33	C04	30.43517	50.05	2
R1-33	C04	30.48533	50.2	2
R1-33	C04	30.53512	50.3	2
R1-33	C04	30.58513	50.68	2
R1-33	C04	30.63497	50.63	2
R1-33	C04	30.68505	50.76	2
R1-33	C04	30.73513	50.88	2
R1-33	C04	30.78521	50.92	2
R1-33	C04	30.83501	51.15	2
R1-33	C04	30.88532	51.14	2
R1-33	C04	30.93535	51.27	2
R1-33	C04	30.98521	51.35	2
R1-33	C04	31.03566	51.51	2
R1-33	C04	31.08511	51.74	2
R1-33	C04	31.13535	51.83	2
R1-33	C04	31.1852	51.83	2
R1-33	C04	31.23549	52.15	2
R1-33	C04	31.28522	52.05	2
R1-33	C04	31.33519	52.15	2
R1-33	C04	31.38555	52.57	2
R1-33	C04	31.43568	52.55	2
R1-33	C04	31.48543	52.7	2
R1-33	C04	31.53536	52.74	2
R1-33	C04	31.58504	53	2
R1-33	C04	31.63565	53.04	2
R1-33	C04	31.68529	53.1	2
R1-33	C04	31.73554	53.01	2
R1-33	C04	31.78537	53.17	2
R1-33	C04	31.83524	53.4	2
R1-33	C04	31.88501	53.84	2
R1-33	C04	31.93546	53.88	2
R1-33	C04	31.98539	53.95	2
R1-33	C04	32.03545	54.08	2
R1-33	C04	32.08554	54.14	2
R1-33	C04	32.13547	54.39	2
R1-33	C04	32.18572	54.53	2
R1-33	C04	32.23557	54.53	2
R1-33	C04	32.28543	54.76	2
R1-33	C04	32.3356	54.85	2
R1-33	C04	32.38525	55.04	2
R1-33	C04	32.43531	54.96	2
R1-33	C04	32.48544	55.37	2
R1-33	C04	32.53592	55.04	2
R1-33	C04	32.58551	55.54	2
R1-33	C04	32.63559	55.66	2
R1-33	C04	32.68526	55.56	2
R1-33	C04	32.73573	55.58	2
R1-33	C04	32.78558	55.9	2
R1-33	C04	32.83567	56.07	2
R1-33	C04	32.88548	56.25	2
R1-33	C04	32.93577	56.41	2
R1-33	C04	32.98534	56.36	2
R1-33	C04	33.03559	56.61	2
R1-33	C04	33.08593	56.85	2
R1-33	C04	33.13564	56.91	2
R1-33	C04	33.18591	56.96	2
R1-33	C04	33.23558	57.04	2
R1-33	C04	33.28565	57.35	2
R1-33	C04	33.33556	57.13	2
R1-33	C04	33.38656	57.63	2
R1-33	C04	33.43576	57.65	2
R1-33	C04	33.48584	57.55	2
R1-33	C04	33.53577	57.65	2
R1-33	C04	33.58573	57.92	2
R1-33	C04	33.6356	58.01	2
R1-33	C04	33.68615	58.31	2
R1-33	C04	33.73563	58.17	2
R1-33	C04	33.78573	58.34	2
R1-33	C04	33.83582	58.37	2
R1-33	C04	33.88583	58.53	2
R1-33	C04	33.93584	58.53	2
R1-33	C04	33.98593	58.67	2
R1-33	C04	34.0362	58.6	2
R1-33	C04	34.086	59.02	2
R1-33	C04	34.13582	59.03	2
R1-33	C04	34.1859	59.34	2
R1-33	C04	34.23612	59.31	2
R1-33	C04	34.28582	59.37	2
R1-33	C04	34.33583	59.76	2
R1-33	C04	34.38582	59.53	2
R1-33	C04	34.43627	59.66	2
R1-33	C04	34.48592	59.77	2
R1-33	C04	34.53592	60.12	2
R1-33	C04	34.5859	60.09	2
R1-33	C04	34.63601	60.03	2
R1-33	C04	34.68599	60.23	2
R1-33	C04	34.73615	60.16	2
R1-33	C04	34.78581	60.49	2
R1-33	C04	34.83616	60.49	2
R1-33	C04	34.88598	60.74	2
R1-33	C04	34.93553	60.78	2
R1-33	C04	34.98666	60.97	2
R1-33	C04	35.03619	60.94	2
R1-33	C04	35.0862	60.91	2
R1-33	C04	35.1362	61.17	2
R1-33	C04	35.18637	61.39	2
R1-33	C04	35.23607	61.45	2
R1-33	C04	35.28603	61.47	2
R1-33	C04	35.33633	61.42	2
R1-33	C04	35.38631	61.75	2
R1-33	C04	35.43604	61.81	2
R1-33	C04	35.48638	61.75	2
R1-33	C04	35.53598	62.08	2
R1-33	C04	35.58606	62.23	2
R1-33	C04	35.63621	62.18	2
R1-33	C04	35.68613	62.33	2
R1-33	C04	35.73611	62.37	2
R1-33	C04	35.78647	62.53	2
R1-33	C04	35.83622	62.79	2
R1-33	C04	35.88602	62.62	2
R1-33	C04	35.93621	62.93	2
R1-33	C04	35.98627	62.82	2
R1-33	C04	36.03607	62.99	2
R1-33	C04	36.08634	63.11	2
R1-33	C04	36.13636	63.28	2
R1-33	C04	36.18623	63.32	2
R1-33	C04	36.23638	63.41	2
R1-33	C04	36.28611	63.55	2
R1-33	C04	36.33667	63.57	2
R1-33	C04	36.38633	63.58	2
R1-33	C04	36.43622	63.64	2
R1-33	C04	36.48626	63.67	2
R1-33	C04	36.53634	63.9	2
R1-33	C04	36.5876	64.04	2
R1-33	C04	36.63646	64.12	2
R1-33	C04	36.6865	64.33	2
R1-33	C04	36.73637	64.42	2
R1-33	C04	36.78614	64.26	2
R1-33	C04	36.83634	64.52	2
R1-33	C04	36.88625	64.45	2
R1-33	C04	36.93639	64.55	2
R1-33	C04	36.98617	64.55	2
R1-33	C04	37.03618	65.01	2
R1-33	C04	37.08644	64.97	2
R1-33	C04	37.13639	65	2
R1-33	C04	37.18638	65.07	2
R1-33	C04	37.23638	65.2	2
R1-33	C04	37.28652	65.32	2
R1-33	C04	37.33646	65.3	2
R1-33	C04	37.38657	65.32	2
R1-33	C04	37.43664	65.75	2
R1-33	C04	37.48663	65.7	2
R1-33	C04	37.53637	65.63	2
R1-33	C04	37.5865	65.7	2
R1-33	C04	37.63665	65.73	2
R1-33	C04	37.68671	66.08	2
R1-33	C04	37.73689	65.82	2
R1-33	C04	37.78672	66.15	2
R1-33	C04	37.83798	66.28	2
R1-33	C04	37.88662	66.44	2
R1-33	C04	37.93693	66.41	2
R1-33	C04	37.98666	66.56	2
R1-33	C04	38.03653	66.48	2
R1-33	C04	38.08655	66.89	2
R1-33	C04	38.13674	66.7	2
R1-33	C04	38.18666	67	2
R1-33	C04	38.23672	67.13	2
R1-33	C04	38.28669	67.02	2
R1-33	C04	38.33635	67.05	2
R1-33	C04	38.38686	67.31	2
R1-33	C04	38.43649	67.24	2
R1-33	C04	38.48685	67.25	2
R1-33	C04	38.53682	67.26	2
R1-33	C04	38.58686	67.38	2
R1-33	C04	38.63671	67.51	2
R1-33	C04	38.68691	67.65	2
R1-33	C04	38.73678	67.32	2
R1-33	C04	38.7868	67.48	2
R1-33	C04	38.83692	67.68	2
R1-33	C04	38.88686	67.76	2
R1-33	C04	38.93699	68.09	2
R1-33	C04	38.98659	67.84	2
R1-33	C04	39.03691	68.06	2
R1-33	C04	39.08707	68.04	2
R1-33	C04	39.13686	68.07	2
R1-33	C04	39.18681	68.36	2
R1-33	C04	39.23662	68.22	2
R1-33	C04	39.28683	68.49	2
R1-33	C04	39.33718	68.33	2
R1-33	C04	39.38714	68.62	2
R1-33	C04	39.43702	68.58	2
R1-33	C04	39.48679	68.62	2
R1-33	C04	39.53669	68.77	2
R1-33	C04	39.58697	68.78	2
R1-33	C04	39.63667	68.94	2
R1-33	C04	39.68699	68.79	2
R1-33	C04	39.73685	68.59	2
R1-33	C04	39.78688	69.1	2
R1-33	C04	39.83696	69.08	2
R1-33	C04	39.88683	69.29	2
R1-33	C04	39.93647	69.2	2
R1-33	C04	39.98692	69.33	2
R1-33	C04	40.03698	69.39	2
R1-33	C04	40.08705	69.44	2
R1-33	C04	40.13725	69.5	2
R1-33	C04	40.18713	69.72	2
R1-33	C04	40.23693	69.65	2
R1-33	C04	40.28672	69.86	2
R1-33	C04	40.33747	69.76	2
R1-33	C04	40.38695	69.73	2
R1-33	C04	40.43699	70.07	2
R1-33	C04	40.48733	69.89	2
R1-33	C04	40.53802	70.34	2
R1-33	C04	40.58692	70.05	2
R1-33	C04	40.63669	70.21	2
R1-33	C04	40.68728	70.14	2
R1-33	C04	40.73701	70.32	2
R1-33	C04	40.7869	70.17	2
R1-33	C04	40.83702	70.32	2
R1-33	C04	40.88749	70.51	2
R1-33	C04	40.93697	70.35	2
R1-33	C04	40.98704	70.7	2
R1-33	C04	41.03712	70.58	2
R1-33	C04	41.08715	70.61	2
R1-33	C04	41.13731	70.73	2
R1-33	C04	41.1872	70.64	2
R1-33	C04	41.23719	70.61	2
R1-33	C04	41.28737	70.96	2
R1-33	C04	41.33717	71.02	2
R1-33	C04	41.38732	71.09	2
R1-33	C04	41.43751	71.12	2
R1-33	C04	41.48712	70.96	2
R1-33	C04	41.53722	71.18	2
R1-33	C04	41.58733	71.42	2
R1-33	C04	41.63702	71.32	2
R1-33	C04	41.68756	71.34	2
R1-33	C04	41.73768	71.36	2
R1-33	C04	41.78723	71.61	2
R1-33	C04	41.83733	71.52	2
R1-33	C04	41.88754	71.6	2
R1-33	C04	41.93753	71.55	2
R1-33	C04	41.98688	71.51	2
R1-33	C04	42.0373	71.61	2
R1-33	C04	42.0876	71.81	2
R1-33	C04	42.13757	71.73	2
R1-33	C04	42.18751	71.77	2
R1-33	C04	42.23771	71.88	2
R1-33	C04	42.28719	71.99	2
R1-33	C04	42.33731	72.13	2
R1-33	C04	42.38741	72.04	2
R1-33	C04	42.43742	72.14	2
R1-33	C04	42.48764	72.09	2
R1-33	C04	42.53732	72.39	2
R1-33	C04	42.58772	72.12	2
R1-33	C04	42.63746	72.2	2
R1-33	C04	42.68758	72.48	2
R1-33	C04	42.73729	72.49	2
R1-33	C04	42.78761	72.16	2
R1-33	C04	42.83746	72.42	2
R1-33	C04	42.8876	72.64	2
R1-33	C04	42.93777	72.55	2
R1-33	C04	42.98769	72.51	2
R1-33	C04	43.03777	72.72	2
R1-33	C04	43.0877	72.69	2
R1-33	C04	43.13774	72.68	2
R1-33	C04	43.18759	72.79	2
R1-33	C04	43.23767	72.76	2
R1-33	C04	43.28759	73.02	2
R1-33	C04	43.33786	72.81	2
R1-33	C04	43.38765	72.95	2
R1-33	C04	43.43766	73.11	2
R1-33	C04	43.48756	73.04	2
R1-33	C04	43.5378	73.2	2
R1-33	C04	43.58789	73.2	2
R1-33	C04	43.63786	73.1	2
R1-33	C04	43.6874	73.27	2
R1-33	C04	43.73771	73.28	2
R1-33	C04	43.78769	73.39	2
R1-33	C04	43.83788	73.5	2
R1-33	C04	43.88775	73.53	2
R1-33	C04	43.93782	73.47	2
R1-33	C04	43.98779	73.39	2
R1-33	C04	44.03795	73.49	2
R1-33	C04	44.08803	73.65	2
R1-33	C04	44.13793	73.86	2
R1-33	C04	44.1879	73.59	2
R1-33	C04	44.23765	73.92	2
R1-33	C04	44.28788	73.89	2
R1-33	C04	44.33778	73.91	2
R1-33	C04	44.38786	73.98	2
R1-33	C04	44.43754	73.8	2
R1-33	C04	44.48785	74.01	2
R1-33	C04	44.5379	73.93	2
R1-33	C04	44.58778	73.66	2
R1-33	C04	44.63784	73.95	2
R1-33	C04	44.68797	74.05	2
R1-33	C04	44.73825	74.25	2
R1-33	C04	44.78809	74.04	2
R1-33	C04	44.83813	74.11	2
R1-33	C04	44.88818	74.12	2
R1-33	C04	44.93789	74.37	2
R1-33	C04	44.9879	74.27	2
R1-33	C04	45.0377	74.35	2
R1-33	C04	45.08824	74.41	2
R1-33	C04	45.1377	74.53	2
R1-33	C04	45.18799	74.57	2
R1-33	C04	45.23782	74.57	2
R1-33	C04	45.28791	74.28	2
R1-33	C04	45.33794	74.6	2
R1-33	C04	45.38797	74.4	2
R1-33	C04	45.43815	74.82	2
R1-33	C04	45.48814	74.74	2
R1-33	C04	45.53808	74.77	2
R1-33	C04	45.58832	75.15	2
R1-33	C04	45.63826	75.07	2
R1-33	C04	45.68804	74.87	2
R1-33	C04	45.73814	75	2
R1-33	C04	45.78831	75.15	2
R1-33	C04	45.83837	75.1	2
R1-33	C04	45.88786	75.07	2
R1-33	C04	45.93806	75.06	2
R1-33	C04	45.98792	75.18	2
R1-33	C04	46.03807	75.18	2
R1-33	C04	46.08818	75.51	2
R1-33	C04	46.13993	75.71	2
R1-33	C04	46.18817	75.44	2
R1-33	C04	46.23836	75.42	2
R1-33	C04	46.28811	75.52	2
R1-33	C04	46.33836	75.68	2
R1-33	C04	46.3881	75.68	2
R1-33	C04	46.43818	75.7	2
R1-33	C04	46.48832	75.94	2
R1-33	C04	46.53819	75.62	2
R1-33	C04	46.58834	75.84	2
R1-33	C04	46.63852	75.72	2
R1-33	C04	46.68828	75.78	2
R1-33	C04	46.73807	75.78	2
R1-33	C04	46.78832	75.93	2
R1-33	C04	46.83818	75.81	2
R1-33	C04	46.88827	76.16	2
R1-33	C04	46.93837	76.04	2
R1-33	F04	0.03796	12.4	1
R1-33	F04	0.08786	12.25	1
R1-33	F04	0.13777	12.41	1
R1-33	F04	0.18755	12.35	1
R1-33	F04	0.23817	12.37	1
R1-33	F04	0.28806	12.28	1
R1-33	F04	0.33773	12.32	1
R1-33	F04	0.38782	12.25	1
R1-33	F04	0.43777	12.27	1
R1-33	F04	0.48755	12.31	1
R1-33	F04	0.53833	12.25	1
R1-33	F04	0.58896	12.35	1
R1-33	F04	0.63788	12.25	1
R1-33	F04	0.68792	12.27	1
R1-33	F04	0.73783	12.31	1
R1-33	F04	0.78777	12.3	1
R1-33	F04	0.83806	12.38	1
R1-33	F04	0.88777	12.28	1
R1-33	F04	0.93845	12.3	1
R1-33	F04	0.98813	12.35	1
R1-33	F04	1.03791	12.32	1
R1-33	F04	1.08789	12.35	1
R1-33	F04	1.13815	12.37	1
R1-33	F04	1.18823	12.27	1
R1-33	F04	1.23771	12.32	1
R1-33	F04	1.28795	12.31	1
R1-33	F04	1.33755	12.32	1
R1-33	F04	1.38812	12.38	1
R1-33	F04	1.43826	12.35	1
R1-33	F04	1.48821	12.32	1
R1-33	F04	1.53842	12.49	1
R1-33	F04	1.58779	12.31	1
R1-33	F04	1.63802	12.35	1
R1-33	F04	1.68819	12.34	1
R1-33	F04	1.73812	12.32	1
R1-33	F04	1.78834	12.28	1
R1-33	F04	1.83833	12.37	1
R1-33	F04	1.88811	12.38	1
R1-33	F04	1.93781	12.38	1
R1-33	F04	1.98841	12.34	1
R1-33	F04	2.03854	12.35	1
R1-33	F04	2.08837	12.56	1
R1-33	F04	2.13815	12.37	1
R1-33	F04	2.18819	12.43	1
R1-33	F04	2.23817	12.37	1
R1-33	F04	2.28813	12.43	1
R1-33	F04	2.33798	12.43	1
R1-33	F04	2.38844	12.41	1
R1-33	F04	2.43951	12.34	1
R1-33	F04	2.48846	12.5	1
R1-33	F04	2.53833	12.55	1
R1-33	F04	2.58807	12.44	1
R1-33	F04	2.63812	12.41	1
R1-33	F04	2.68853	12.52	1
R1-33	F04	2.73814	12.43	1
R1-33	F04	2.78793	12.4	1
R1-33	F04	2.83823	12.38	1
R1-33	F04	2.88822	12.5	1
R1-33	F04	2.93827	12.38	1
R1-33	F04	2.98848	12.41	1
R1-33	F04	3.03871	12.52	1
R1-33	F04	3.08868	12.43	1
R1-33	F04	3.13847	12.4	1
R1-33	F04	3.18872	12.49	1
R1-33	F04	3.23851	12.37	1
R1-33	F04	3.28858	12.52	1
R1-33	F04	3.33831	12.38	1
R1-33	F04	3.38843	12.47	1
R1-33	F04	3.43809	12.47	1
R1-33	F04	3.48873	12.43	1
R1-33	F04	3.53834	12.47	1
R1-33	F04	3.5884	12.49	1
R1-33	F04	3.63877	12.57	1
R1-33	F04	3.68901	12.43	1
R1-33	F04	3.73886	12.49	1
R1-33	F04	3.78856	12.5	1
R1-33	F04	3.83894	12.46	1
R1-33	F04	3.88846	12.47	1
R1-33	F04	3.93849	12.5	1
R1-33	F04	3.9885	12.57	1
R1-33	F04	4.0382	12.57	1
R1-33	F04	4.08865	12.47	1
R1-33	F04	4.13844	12.47	1
R1-33	F04	4.18855	12.46	1
R1-33	F04	4.23879	12.57	1
R1-33	F04	4.28861	12.49	1
R1-33	F04	4.33886	12.44	1
R1-33	F04	4.38871	12.47	1
R1-33	F04	4.43875	12.47	1
R1-33	F04	4.48902	12.46	1
R1-33	F04	4.53854	12.44	1
R1-33	F04	4.58842	12.5	1
R1-33	F04	4.63857	12.44	1
R1-33	F04	4.68845	12.5	1
R1-33	F04	4.7387	12.55	1
R1-33	F04	4.78867	12.53	1
R1-33	F04	4.83902	12.49	1
R1-33	F04	4.88876	12.52	1
R1-33	F04	4.93873	12.53	1
R1-33	F04	4.98855	12.63	1
R1-33	F04	5.03877	12.63	1
R1-33	F04	5.08898	12.5	1
R1-33	F04	5.13885	12.65	1
R1-33	F04	5.18861	12.53	1
R1-33	F04	5.2397	12.59	1
R1-33	F04	5.28905	12.62	1
R1-33	F04	5.33887	12.65	1
R1-33	F04	5.38854	12.72	1
R1-33	F04	5.43893	12.55	1
R1-33	F04	5.48892	12.59	1
R1-33	F04	5.53882	12.8	1
R1-33	F04	5.58938	12.52	1
R1-33	F04	5.63935	12.57	1
R1-33	F04	5.68897	12.63	1
R1-33	F04	5.73911	12.62	1
R1-33	F04	5.78899	12.62	1
R1-33	F04	5.8391	12.65	1
R1-33	F04	5.88902	12.59	1
R1-33	F04	5.93899	12.71	1
R1-33	F04	5.98859	12.63	1
R1-33	F04	6.0392	12.62	1
R1-33	F04	6.0887	12.71	1
R1-33	F04	6.14017	12.66	1
R1-33	F04	6.18916	12.65	1
R1-33	F04	6.23906	12.72	1
R1-33	F04	6.28872	12.77	1
R1-33	F04	6.33951	12.77	1
R1-33	F04	6.38898	12.72	1
R1-33	F04	6.44025	12.63	1
R1-33	F04	6.4894	12.69	1
R1-33	F04	6.53917	12.72	1
R1-33	F04	6.58914	12.78	1
R1-33	F04	6.63889	12.78	1
R1-33	F04	6.68914	12.75	1
R1-33	F04	6.73909	12.78	1
R1-33	F04	6.78921	12.77	1
R1-33	F04	6.83859	12.78	1
R1-33	F04	6.88926	12.8	1
R1-33	F04	6.93925	12.8	1
R1-33	F04	6.98912	12.84	1
R1-33	F04	7.03923	12.81	1
R1-33	F04	7.08905	12.85	1
R1-33	F04	7.13909	12.9	1
R1-33	F04	7.18884	12.84	1
R1-33	F04	7.23895	12.88	1
R1-33	F04	7.28959	12.82	1
R1-33	F04	7.33925	12.91	1
R1-33	F04	7.38893	12.9	1
R1-33	F04	7.43957	12.87	1
R1-33	F04	7.48921	13.09	1
R1-33	F04	7.74587	13.05	2
R1-33	F04	7.79589	13.05	2
R1-33	F04	7.84621	12.96	2
R1-33	F04	7.89633	13.07	2
R1-33	F04	7.94573	13.03	2
R1-33	F04	7.99573	13.02	2
R1-33	F04	8.04589	13.24	2
R1-33	F04	8.09576	13.13	2
R1-33	F04	8.14568	13.19	2
R1-33	F04	8.19611	13.1	2
R1-33	F04	8.2464	13.15	2
R1-33	F04	8.29591	13.24	2
R1-33	F04	8.34565	13.16	2
R1-33	F04	8.39583	13.19	2
R1-33	F04	8.44663	13.07	2
R1-33	F04	8.49559	13.21	2
R1-33	F04	8.54551	13.18	2
R1-33	F04	8.59584	13.18	2
R1-33	F04	8.64567	13.27	2
R1-33	F04	8.69568	13.21	2
R1-33	F04	8.74587	13.34	2
R1-33	F04	8.79619	13.3	2
R1-33	F04	8.84565	13.37	2
R1-33	F04	8.89574	13.27	2
R1-33	F04	8.94568	13.27	2
R1-33	F04	8.99602	13.35	2
R1-33	F04	9.0461	13.38	2
R1-33	F04	9.0957	13.46	2
R1-33	F04	9.14563	13.53	2
R1-33	F04	9.19595	13.46	2
R1-33	F04	9.24605	13.49	2
R1-33	F04	9.29574	13.46	2
R1-33	F04	9.34567	13.53	2
R1-33	F04	9.39639	13.56	2
R1-33	F04	9.44573	13.55	2
R1-33	F04	9.49614	13.66	2
R1-33	F04	9.54594	13.58	2
R1-33	F04	9.59598	13.68	2
R1-33	F04	9.64647	13.62	2
R1-33	F04	9.69601	13.81	2
R1-33	F04	9.74617	13.74	2
R1-33	F04	9.7958	13.74	2
R1-33	F04	9.84578	13.74	2
R1-33	F04	9.896	13.83	2
R1-33	F04	9.94612	13.9	2
R1-33	F04	9.99598	13.99	2
R1-33	F04	10.04573	13.99	2
R1-33	F04	10.0958	14.1	2
R1-33	F04	10.14623	14.06	2
R1-33	F04	10.19603	14.09	2
R1-33	F04	10.24618	14.21	2
R1-33	F04	10.29577	14.12	2
R1-33	F04	10.34624	14.03	2
R1-33	F04	10.39569	14.22	2
R1-33	F04	10.44613	14.3	2
R1-33	F04	10.49612	14.18	2
R1-33	F04	10.54619	14.49	2
R1-33	F04	10.5962	14.35	2
R1-33	F04	10.64623	14.37	2
R1-33	F04	10.69596	14.5	2
R1-33	F04	10.74646	14.5	2
R1-33	F04	10.79602	14.61	2
R1-33	F04	10.84602	14.59	2
R1-33	F04	10.89606	14.59	2
R1-33	F04	10.94625	14.75	2
R1-33	F04	10.99628	14.8	2
R1-33	F04	11.04611	14.83	2
R1-33	F04	11.09575	14.94	2
R1-33	F04	11.14615	14.88	2
R1-33	F04	11.19637	14.86	2
R1-33	F04	11.2466	14.97	2
R1-33	F04	11.2976	15.09	2
R1-33	F04	11.3466	15.18	2
R1-33	F04	11.39651	15.16	2
R1-33	F04	11.44658	15.24	2
R1-33	F04	11.49742	15.3	2
R1-33	F04	11.5462	15.4	2
R1-33	F04	11.596	15.47	2
R1-33	F04	11.6462	15.47	2
R1-33	F04	11.69603	15.59	2
R1-33	F04	11.74674	15.59	2
R1-33	F04	11.79664	15.75	2
R1-33	F04	11.84664	16.02	2
R1-33	F04	11.89627	15.99	2
R1-33	F04	11.94625	15.87	2
R1-33	F04	11.99783	15.99	2
R1-33	F04	12.04597	16.14	2
R1-33	F04	12.09705	16.15	2
R1-33	F04	12.14645	16.31	2
R1-33	F04	12.19714	16.37	2
R1-33	F04	12.24634	16.36	2
R1-33	F04	12.29619	16.53	2
R1-33	F04	12.34634	16.78	2
R1-33	F04	12.39625	16.72	2
R1-33	F04	12.44631	16.78	2
R1-33	F04	12.49662	16.93	2
R1-33	F04	12.54667	17.02	2
R1-33	F04	12.59673	17.3	2
R1-33	F04	12.64661	17.36	2
R1-33	F04	12.69655	17.25	2
R1-33	F04	12.74648	17.49	2
R1-33	F04	12.79628	17.52	2
R1-33	F04	12.84665	17.69	2
R1-33	F04	12.89665	17.68	2
R1-33	F04	12.94636	17.77	2
R1-33	F04	12.99656	18.12	2
R1-33	F04	13.04645	18.19	2
R1-33	F04	13.09669	18.19	2
R1-33	F04	13.1465	18.46	2
R1-33	F04	13.19616	18.44	2
R1-33	F04	13.24681	18.46	2
R1-33	F04	13.29708	18.67	2
R1-33	F04	13.34639	18.86	2
R1-33	F04	13.39633	19.03	2
R1-33	F04	13.44633	19.34	2
R1-33	F04	13.49675	19.39	2
R1-33	F04	13.54665	19.5	2
R1-33	F04	13.59813	19.5	2
R1-33	F04	13.64645	19.75	2
R1-33	F04	13.69675	20.05	2
R1-33	F04	13.74704	20.17	2
R1-33	F04	13.79678	20.28	2
R1-33	F04	13.847	20.3	2
R1-33	F04	13.89689	20.5	2
R1-33	F04	13.94701	20.68	2
R1-33	F04	13.99696	20.98	2
R1-33	F04	14.04698	21.24	2
R1-33	F04	14.09682	21.28	2
R1-33	F04	14.14717	21.48	2
R1-33	F04	14.1968	21.64	2
R1-33	F04	14.24687	21.78	2
R1-33	F04	14.29726	22.15	2
R1-33	F04	14.3465	21.9	2
R1-33	F04	14.39687	22.46	2
R1-33	F04	14.44694	22.68	2
R1-33	F04	14.49674	22.48	2
R1-33	F04	14.54641	22.9	2
R1-33	F04	14.597	22.89	2
R1-33	F04	14.64811	23.42	2
R1-33	F04	14.69696	23.46	2
R1-33	F04	14.74666	23.7	2
R1-33	F04	14.797	24.04	2
R1-33	F04	14.84676	23.98	2
R1-33	F04	14.89682	24.36	2
R1-33	F04	14.94717	24.84	2
R1-33	F04	14.99692	24.92	2
R1-33	F04	15.04733	25.09	2
R1-33	F04	15.09688	25.23	2
R1-33	F04	15.14703	25.37	2
R1-33	F04	15.19712	25.64	2
R1-33	F04	15.24714	26.02	2
R1-33	F04	15.29656	26.21	2
R1-33	F04	15.34711	26.24	2
R1-33	F04	15.3971	26.58	2
R1-33	F04	15.44847	26.74	2
R1-33	F04	15.49718	27.23	2
R1-33	F04	15.54687	27.3	2
R1-33	F04	15.59711	27.95	2
R1-33	F04	15.64708	27.68	2
R1-33	F04	15.69699	28.04	2
R1-33	F04	15.74761	28.49	2
R1-33	F04	15.79727	28.33	2
R1-33	F04	15.84769	28.63	2
R1-33	F04	15.89701	28.82	2
R1-33	F04	15.9472	28.82	2
R1-33	F04	15.99719	29.61	2
R1-33	F04	16.04717	29.67	2
R1-33	F04	16.097	29.89	2
R1-33	F04	16.14748	29.94	2
R1-33	F04	16.19748	30.26	2
R1-33	F04	16.2476	30.3	2
R1-33	F04	16.29724	30.45	2
R1-33	F04	16.34721	30.95	2
R1-33	F04	16.39696	30.82	2
R1-33	F04	16.44712	30.76	2
R1-33	F04	16.49723	31.2	2
R1-33	F04	16.54761	31.38	2
R1-33	F04	16.59761	31.63	2
R1-33	F04	16.64704	32.05	2
R1-33	F04	16.69734	31.88	2
R1-33	F04	16.74712	31.99	2
R1-33	F04	16.79715	32.2	2
R1-33	F04	16.84708	32.64	2
R1-33	F04	16.89731	32.38	2
R1-33	F04	16.94749	32.73	2
R1-33	F04	16.99736	32.91	2
R1-33	F04	17.04724	33.08	2
R1-33	F04	17.09757	33.05	2
R1-33	F04	17.14745	33.04	2
R1-33	F04	17.19713	33.3	2
R1-33	F04	17.24747	33.26	2
R1-33	F04	17.29756	33.67	2
R1-33	F04	17.34748	33.83	2
R1-33	F04	17.39739	33.72	2
R1-33	F04	17.44769	33.92	2
R1-33	F04	17.49753	33.86	2
R1-33	F04	17.54733	34.1	2
R1-33	F04	17.59781	34.22	2
R1-33	F04	17.64749	34.35	2
R1-33	F04	17.69746	34.53	2
R1-33	F04	17.74781	34.25	2
R1-33	F04	17.7973	34.48	2
R1-33	F04	17.84704	34.6	2
R1-33	F04	17.89703	34.69	2
R1-33	F04	17.94746	34.45	2
R1-33	F04	17.99771	34.97	2
R1-33	F04	18.04736	34.75	2
R1-33	F04	18.09764	34.7	2
R1-33	F04	18.14759	35.13	2
R1-33	F04	18.19731	34.95	2
R1-33	F04	18.24749	34.86	2
R1-33	F04	18.29752	35.04	2
R1-33	F04	18.34768	35.19	2
R1-33	F04	18.39855	35.39	2
R1-33	F04	18.4475	35.17	2
R1-33	F04	18.49768	35.41	2
R1-33	F04	18.54806	35.53	2
R1-33	F04	18.59736	35.41	2
R1-33	F04	18.64745	35.36	2
R1-33	F04	18.69791	35.56	2
R1-33	F04	18.74743	35.36	2
R1-33	F04	18.7979	35.53	2
R1-33	F04	18.84768	35.47	2
R1-33	F04	18.89768	35.6	2
R1-33	F04	18.94787	35.6	2
R1-33	F04	18.99781	35.66	2
R1-33	F04	19.04782	35.73	2
R1-33	F04	19.09749	35.81	2
R1-33	F04	19.14794	35.57	2
R1-33	F04	19.19799	35.73	2
R1-33	F04	19.2479	35.58	2
R1-33	F04	19.29789	35.76	2
R1-33	F04	19.34771	35.91	2
R1-33	F04	19.39741	35.57	2
R1-33	F04	19.44798	35.63	2
R1-33	F04	19.49765	35.69	2
R1-33	F04	19.54813	35.47	2
R1-33	F04	19.59782	35.79	2
R1-33	F04	19.64826	35.83	2
R1-33	F04	19.69863	35.89	2
R1-33	F04	19.74851	35.88	2
R1-33	F04	19.79809	36.04	2
R1-33	F04	19.84837	36.07	2
R1-33	F04	19.89762	36.01	2
R1-33	F04	19.94787	36.1	2
R1-33	F04	19.99759	36.26	2
R1-33	F04	20.04767	36.23	2
R1-33	F04	20.09807	36.17	2
R1-33	F04	20.14811	36.45	2
R1-33	F04	20.19853	36.22	2
R1-33	F04	20.24869	36.23	2
R1-33	F04	20.29824	36.44	2
R1-33	F04	20.3483	36.39	2
R1-33	F04	20.39886	36.7	2
R1-33	F04	20.44797	36.23	2
R1-33	F04	20.49823	36.2	2
R1-33	F04	20.54803	36.54	2
R1-33	F04	20.59814	36.69	2
R1-33	F04	20.64837	36.63	2
R1-33	F04	20.69837	36.48	2
R1-33	F04	20.74801	36.7	2
R1-33	F04	20.798	36.64	2
R1-33	F04	20.84809	36.73	2
R1-33	F04	20.89854	36.73	2
R1-33	F04	20.94797	36.6	2
R1-33	F04	20.99866	36.57	2
R1-33	F04	21.04815	36.38	2
R1-33	F04	21.09809	36.56	2
R1-33	F04	21.14826	36.78	2
R1-33	F04	21.19788	36.69	2
R1-33	F04	21.24825	36.56	2
R1-33	F04	21.29849	36.63	2
R1-33	F04	21.3484	36.48	2
R1-33	F04	21.39911	36.69	2
R1-33	F04	21.44825	36.64	2
R1-33	F04	21.49806	36.66	2
R1-33	F04	21.54891	36.84	2
R1-33	F04	21.59802	36.57	2
R1-33	F04	21.64853	36.57	2
R1-33	F04	21.69807	36.57	2
R1-33	F04	21.74821	36.63	2
R1-33	F04	21.79799	36.63	2
R1-33	F04	21.84861	36.54	2
R1-33	F04	21.89825	36.45	2
R1-33	F04	21.94826	36.47	2
R1-33	F04	21.99814	36.38	2
R1-33	F04	22.04872	36.51	2
R1-33	F04	22.09859	36.44	2
R1-33	F04	22.14847	36.39	2
R1-33	F04	22.19874	36.29	2
R1-33	F04	22.2487	36.41	2
R1-33	F04	22.29964	36.2	2
R1-33	F04	22.3486	36.23	2
R1-33	F04	22.39856	36.92	2
R1-33	F04	22.44834	37	2
R1-33	F04	22.49889	36.76	2
R1-33	F04	22.54864	36.75	2
R1-33	F04	22.59977	36.97	2
R1-33	F04	22.64847	37.1	2
R1-33	F04	22.69889	37.09	2
R1-33	F04	22.74841	37.01	2
R1-33	F04	22.79871	37.16	2
R1-33	F04	22.84853	37	2
R1-33	F04	22.89869	36.81	2
R1-33	F04	22.94833	36.98	2
R1-33	F04	22.99869	36.95	2
R1-33	F04	23.04859	37.17	2
R1-33	F04	23.09875	37.1	2
R1-33	F04	23.1498	37.01	2
R1-33	F04	23.19852	37.07	2
R1-33	F04	23.24867	37.01	2
R1-33	F04	23.2983	37.04	2
R1-33	F04	23.34866	36.94	2
R1-33	F04	23.39851	37.01	2
R1-33	F04	23.44883	37.01	2
R1-33	F04	23.49838	37.17	2
R1-33	F04	23.54868	37	2
R1-33	F04	23.59937	37.01	2
R1-33	F04	23.64898	37.17	2
R1-33	F04	23.69855	37.17	2
R1-33	F04	23.74855	37.07	2
R1-33	F04	23.79822	37.34	2
R1-33	F04	23.84887	37.22	2
R1-33	F04	23.89855	37.34	2
R1-33	F04	23.94834	37.28	2
R1-33	F04	23.99869	37.34	2
R1-33	F04	24.04883	37.38	2
R1-33	F04	24.09863	37.19	2
R1-33	F04	24.14859	37.36	2
R1-33	F04	24.19876	37.32	2
R1-33	F04	24.2486	37.34	2
R1-33	F04	24.29928	37.35	2
R1-33	F04	24.34867	37.32	2
R1-33	F04	24.39902	37.32	2
R1-33	F04	24.44884	37.41	2
R1-33	F04	24.49886	37.53	2
R1-33	F04	24.54877	37.47	2
R1-33	F04	24.599	37.45	2
R1-33	F04	24.64892	37.56	2
R1-33	F04	24.69855	37.6	2
R1-33	F04	24.74879	37.64	2
R1-33	F04	24.79893	37.61	2
R1-33	F04	24.84886	37.64	2
R1-33	F04	24.89881	37.69	2
R1-33	F04	24.94883	37.76	2
R1-33	F04	24.99878	37.75	2
R1-33	F04	25.04884	37.92	2
R1-33	F04	25.09933	37.82	2
R1-33	F04	25.14913	37.92	2
R1-33	F04	25.19862	38.03	2
R1-33	F04	25.24916	37.97	2
R1-33	F04	25.29947	37.92	2
R1-33	F04	25.34934	38.13	2
R1-33	F04	25.39887	38	2
R1-33	F04	25.44917	38.06	2
R1-33	F04	25.49862	38.29	2
R1-33	F04	25.549	38.28	2
R1-33	F04	25.59976	38.29	2
R1-33	F04	25.64899	38.35	2
R1-33	F04	25.6993	38.32	2
R1-33	F04	25.74933	38.44	2
R1-33	F04	25.79867	38.54	2
R1-33	F04	25.84893	38.62	2
R1-33	F04	25.89906	38.67	2
R1-33	F04	25.94922	38.64	2
R1-33	F04	25.9994	38.66	2
R1-33	F04	26.04894	38.95	2
R1-33	F04	26.09919	38.82	2
R1-33	F04	26.14886	39.07	2
R1-33	F04	26.19913	39.17	2
R1-33	F04	26.24907	39.04	2
R1-33	F04	26.2989	39.17	2
R1-33	F04	26.34921	39.26	2
R1-33	F04	26.3992	39.37	2
R1-33	F04	26.44907	39.38	2
R1-33	F04	26.49928	39.56	2
R1-33	F04	26.54902	39.47	2
R1-33	F04	26.59908	39.62	2
R1-33	F04	26.64923	39.63	2
R1-33	F04	26.69918	39.51	2
R1-33	F04	26.74924	39.63	2
R1-33	F04	26.79933	39.88	2
R1-33	F04	26.84964	39.94	2
R1-33	F04	26.89919	39.92	2
R1-33	F04	26.94952	40.06	2
R1-33	F04	26.99918	40.17	2
R1-33	F04	27.04929	40.42	2
R1-33	F04	27.09948	40.2	2
R1-33	F04	27.14926	40.47	2
R1-33	F04	27.19975	40.63	2
R1-33	F04	27.24913	40.57	2
R1-33	F04	27.30071	40.72	2
R1-33	F04	27.34937	40.67	2
R1-33	F04	27.39901	40.94	2
R1-33	F04	27.44942	41.06	2
R1-33	F04	27.49963	41.03	2
R1-33	F04	27.54934	41.19	2
R1-33	F04	27.59946	41.5	2
R1-33	F04	27.64955	41.31	2
R1-33	F04	27.69939	41.47	2
R1-33	F04	27.74937	41.4	2
R1-33	F04	27.79968	41.5	2
R1-33	F04	27.84941	41.59	2
R1-33	F04	27.90064	41.78	2
R1-33	F04	27.94942	41.84	2
R1-33	F04	27.99958	42.06	2
R1-33	F04	28.04953	42.04	2
R1-33	F04	28.09955	42.2	2
R1-33	F04	28.1508	42.32	2
R1-33	F04	28.19962	42.35	2
R1-33	F04	28.24939	42.48	2
R1-33	F04	28.29951	42.63	2
R1-33	F04	28.34939	42.59	2
R1-33	F04	28.39974	42.78	2
R1-33	F04	28.44938	42.76	2
R1-33	F04	28.4996	42.87	2
R1-33	F04	28.55023	42.96	2
R1-33	F04	28.59934	43.32	2
R1-33	F04	28.64984	43.18	2
R1-33	F04	28.6995	43.19	2
R1-33	F04	28.74935	43.54	2
R1-33	F04	28.79965	43.54	2
R1-33	F04	28.84992	43.63	2
R1-33	F04	28.89963	43.65	2
R1-33	F04	28.94967	43.75	2
R1-33	F04	28.99963	43.79	2
R1-33	F04	29.04959	44.03	2
R1-33	F04	29.09936	44.16	2
R1-33	F04	29.14956	44.26	2
R1-33	F04	29.1998	44.35	2
R1-33	F04	29.24981	44.47	2
R1-33	F04	29.29955	44.68	2
R1-33	F04	29.3502	44.71	2
R1-33	F04	29.39964	44.66	2
R1-33	F04	29.44985	44.81	2
R1-33	F04	29.49976	45.03	2
R1-33	F04	29.54987	45.12	2
R1-33	F04	29.59971	45.21	2
R1-33	F04	29.64966	45.41	2
R1-33	F04	29.6998	45.49	2
R1-33	F04	29.74992	45.5	2
R1-33	F04	29.79975	45.72	2
R1-33	F04	29.84964	45.74	2
R1-33	F04	29.89975	45.81	2
R1-33	F04	29.94996	45.99	2
R1-33	F04	29.99993	46.21	2
R1-33	F04	30.05106	46.12	2
R1-33	F04	30.10005	46.29	2
R1-33	F04	30.15006	46.47	2
R1-33	F04	30.20019	46.55	2
R1-33	F04	30.24988	46.66	2
R1-33	F04	30.30003	46.9	2
R1-33	F04	30.35013	47.07	2
R1-33	F04	30.4003	47.09	2
R1-33	F04	30.45005	47.18	2
R1-33	F04	30.50013	47.25	2
R1-33	F04	30.54984	47.4	2
R1-33	F04	30.59992	47.46	2
R1-33	F04	30.64975	47.68	2
R1-33	F04	30.69996	47.74	2
R1-33	F04	30.74992	47.8	2
R1-33	F04	30.80014	48.05	2
R1-33	F04	30.84976	48.24	2
R1-33	F04	30.90033	48.16	2
R1-33	F04	30.9501	48.37	2
R1-33	F04	31.00009	48.44	2
R1-33	F04	31.05058	48.52	2
R1-33	F04	31.10004	48.65	2
R1-33	F04	31.15005	48.78	2
R1-33	F04	31.20014	48.91	2
R1-33	F04	31.2516	48.88	2
R1-33	F04	31.29992	48.94	2
R1-33	F04	31.35016	49.09	2
R1-33	F04	31.40034	49.33	2
R1-33	F04	31.45037	49.37	2
R1-33	F04	31.50005	49.5	2
R1-33	F04	31.55047	49.44	2
R1-33	F04	31.60015	49.69	2
R1-33	F04	31.65079	49.84	2
R1-33	F04	31.69997	50.05	2
R1-33	F04	31.75035	49.99	2
R1-33	F04	31.80021	50.21	2
R1-33	F04	31.85027	50.3	2
R1-33	F04	31.89971	50.41	2
R1-33	F04	31.95036	50.49	2
R1-33	F04	32.00009	50.68	2
R1-33	F04	32.05002	50.72	2
R1-33	F04	32.10042	50.81	2
R1-33	F04	32.15047	51.05	2
R1-33	F04	32.20046	51.08	2
R1-33	F04	32.25031	51.12	2
R1-33	F04	32.30066	51.37	2
R1-33	F04	32.35036	51.47	2
R1-33	F04	32.39987	51.55	2
R1-33	F04	32.45044	51.74	2
R1-33	F04	32.50057	51.9	2
R1-33	F04	32.55088	51.97	2
R1-33	F04	32.60038	52.09	2
R1-33	F04	32.65054	52.12	2
R1-33	F04	32.70018	52.42	2
R1-33	F04	32.7504	52.37	2
R1-33	F04	32.80079	52.55	2
R1-33	F04	32.85054	52.62	2
R1-33	F04	32.90002	52.59	2
R1-33	F04	32.95066	52.94	2
R1-33	F04	33.00015	52.93	2
R1-33	F04	33.05023	53.08	2
R1-33	F04	33.10071	53.28	2
R1-33	F04	33.15038	53.3	2
R1-33	F04	33.2008	53.37	2
R1-33	F04	33.25039	53.55	2
R1-33	F04	33.3003	53.58	2
R1-33	F04	33.35031	53.8	2
R1-33	F04	33.40126	53.99	2
R1-33	F04	33.45052	53.9	2
R1-33	F04	33.50063	53.96	2
R1-33	F04	33.55051	54.24	2
R1-33	F04	33.60043	54.31	2
R1-33	F04	33.65057	54.47	2
R1-33	F04	33.7012	54.59	2
R1-33	F04	33.75022	54.64	2
R1-33	F04	33.80088	54.64	2
R1-33	F04	33.85072	54.84	2
R1-33	F04	33.90044	55.02	2
R1-33	F04	33.95054	55	2
R1-33	F04	34.00063	55.2	2
R1-33	F04	34.05156	55.21	2
R1-33	F04	34.10069	55.24	2
R1-33	F04	34.15051	55.52	2
R1-33	F04	34.20089	55.52	2
R1-33	F04	34.25104	55.65	2
R1-33	F04	34.30048	55.59	2
R1-33	F04	34.35076	55.83	2
R1-33	F04	34.40064	55.89	2
R1-33	F04	34.45099	55.87	2
R1-33	F04	34.50063	56.21	2
R1-33	F04	34.55066	56.23	2
R1-33	F04	34.601	56.33	2
R1-33	F04	34.65076	56.37	2
R1-33	F04	34.70106	56.62	2
R1-33	F04	34.75111	56.59	2
R1-33	F04	34.80051	56.55	2
R1-33	F04	34.85132	56.71	2
R1-33	F04	34.90093	57.01	2
R1-33	F04	34.95041	57.03	2
R1-33	F04	35.00134	57.05	2
R1-33	F04	35.05084	57.14	2
R1-33	F04	35.10099	57.28	2
R1-33	F04	35.15079	57.56	2
R1-33	F04	35.20099	57.27	2
R1-33	F04	35.25097	57.49	2
R1-33	F04	35.30084	57.43	2
R1-33	F04	35.35124	57.56	2
R1-33	F04	35.40098	57.84	2
R1-33	F04	35.45074	57.92	2
R1-33	F04	35.50124	57.95	2
R1-33	F04	35.55074	58.01	2
R1-33	F04	35.60094	58.09	2
R1-33	F04	35.65116	58.2	2
R1-33	F04	35.70108	58.23	2
R1-33	F04	35.75077	58.46	2
R1-33	F04	35.80113	58.48	2
R1-33	F04	35.85116	58.55	2
R1-33	F04	35.90094	58.71	2
R1-33	F04	35.95105	58.7	2
R1-33	F04	36.00121	58.8	2
R1-33	F04	36.05075	58.83	2
R1-33	F04	36.10122	59.07	2
R1-33	F04	36.15123	59.09	2
R1-33	F04	36.20146	59.21	2
R1-33	F04	36.25129	59.26	2
R1-33	F04	36.30109	59.29	2
R1-33	F04	36.35127	59.3	2
R1-33	F04	36.40108	59.45	2
R1-33	F04	36.45092	59.57	2
R1-33	F04	36.50104	59.58	2
R1-33	F04	36.55106	59.74	2
R1-33	F04	36.60254	59.83	2
R1-33	F04	36.65119	59.79	2
R1-33	F04	36.70154	59.89	2
R1-33	F04	36.75143	60.12	2
R1-33	F04	36.80077	60.17	2
R1-33	F04	36.85117	60.23	2
R1-33	F04	36.90113	60.15	2
R1-33	F04	36.95096	60.29	2
R1-33	F04	37.00106	60.49	2
R1-33	F04	37.05111	60.55	2
R1-33	F04	37.10125	60.58	2
R1-33	F04	37.15106	60.76	2
R1-33	F04	37.20095	60.92	2
R1-33	F04	37.25115	60.92	2
R1-33	F04	37.30125	60.98	2
R1-33	F04	37.35133	61.11	2
R1-33	F04	37.40149	61.12	2
R1-33	F04	37.4514	61.18	2
R1-33	F04	37.5012	61.15	2
R1-33	F04	37.55101	61.26	2
R1-33	F04	37.60114	61.33	2
R1-33	F04	37.65158	61.42	2
R1-33	F04	37.70162	61.54	2
R1-33	F04	37.75182	61.64	2
R1-33	F04	37.80162	61.55	2
R1-33	F04	37.85265	61.61	2
R1-33	F04	37.90122	61.85	2
R1-33	F04	37.95167	61.88	2
R1-33	F04	38.00153	62.11	2
R1-33	F04	38.05149	61.92	2
R1-33	F04	38.10148	62.18	2
R1-33	F04	38.15158	62.33	2
R1-33	F04	38.20137	62.21	2
R1-33	F04	38.25156	62.29	2
R1-33	F04	38.30164	62.39	2
R1-33	F04	38.35112	62.43	2
R1-33	F04	38.40167	62.45	2
R1-33	F04	38.45139	62.67	2
R1-33	F04	38.5015	62.68	2
R1-33	F04	38.55159	62.58	2
R1-33	F04	38.60176	62.73	2
R1-33	F04	38.65141	62.77	2
R1-33	F04	38.70162	62.99	2
R1-33	F04	38.75174	62.92	2
R1-33	F04	38.80189	62.99	2
R1-33	F04	38.85185	62.9	2
R1-33	F04	38.90159	62.98	2
R1-33	F04	38.95161	63.04	2
R1-33	F04	39.00144	63.21	2
R1-33	F04	39.05173	63.49	2
R1-33	F04	39.10186	63.42	2
R1-33	F04	39.15184	63.52	2
R1-33	F04	39.20154	63.24	2
R1-33	F04	39.25159	63.61	2
R1-33	F04	39.30153	63.49	2
R1-33	F04	39.35229	63.68	2
R1-33	F04	39.40216	63.57	2
R1-33	F04	39.45194	63.6	2
R1-33	F04	39.50171	63.79	2
R1-33	F04	39.55152	63.95	2
R1-33	F04	39.60192	63.88	2
R1-33	F04	39.65159	64.01	2
R1-33	F04	39.7019	64.1	2
R1-33	F04	39.75152	63.96	2
R1-33	F04	39.80187	64.02	2
R1-33	F04	39.85175	64.11	2
R1-33	F04	39.90163	64.26	2
R1-33	F04	39.95113	64.27	2
R1-33	F04	40.0019	64.33	2
R1-33	F04	40.05169	64.45	2
R1-33	F04	40.10222	64.49	2
R1-33	F04	40.15301	64.58	2
R1-33	F04	40.20205	64.64	2
R1-33	F04	40.25185	64.64	2
R1-33	F04	40.30141	64.63	2
R1-33	F04	40.35213	64.85	2
R1-33	F04	40.40176	64.73	2
R1-33	F04	40.45205	64.82	2
R1-33	F04	40.50191	64.89	2
R1-33	F04	40.55274	64.76	2
R1-33	F04	40.60185	65.04	2
R1-33	F04	40.65142	65.14	2
R1-33	F04	40.70196	65.33	2
R1-33	F04	40.75174	65.01	2
R1-33	F04	40.80163	65.11	2
R1-33	F04	40.85175	65.45	2
R1-33	F04	40.90208	65.29	2
R1-33	F04	40.9519	65.52	2
R1-33	F04	41.00195	65.51	2
R1-33	F04	41.05204	65.2	2
R1-33	F04	41.10205	65.63	2
R1-33	F04	41.15224	65.64	2
R1-33	F04	41.20215	65.63	2
R1-33	F04	41.25209	65.61	2
R1-33	F04	41.30243	65.76	2
R1-33	F04	41.35194	65.66	2
R1-33	F04	41.40227	65.89	2
R1-33	F04	41.45241	65.97	2
R1-33	F04	41.50212	65.77	2
R1-33	F04	41.55206	65.98	2
R1-33	F04	41.6021	66.01	2
R1-33	F04	41.6518	66.08	2
R1-33	F04	41.70264	66.1	2
R1-33	F04	41.753	66.13	2
R1-33	F04	41.80194	66.08	2
R1-33	F04	41.85213	66.41	2
R1-33	F04	41.90227	66.36	2
R1-33	F04	41.9525	66.41	2
R1-33	F04	42.00172	66.38	2
R1-33	F04	42.05247	66.35	2
R1-33	F04	42.10229	66.58	2
R1-33	F04	42.15233	66.64	2
R1-33	F04	42.20337	66.77	2
R1-33	F04	42.25257	66.6	2
R1-33	F04	42.3019	66.72	2
R1-33	F04	42.35238	66.82	2
R1-33	F04	42.40233	66.83	2
R1-33	F04	42.45229	67.19	2
R1-33	F04	42.50254	66.77	2
R1-33	F04	42.55201	66.94	2
R1-33	F04	42.60258	66.98	2
R1-33	F04	42.65219	67.11	2
R1-33	F04	42.70229	67.07	2
R1-33	F04	42.75193	67.02	2
R1-33	F04	42.80253	67.23	2
R1-33	F04	42.85232	67.07	2
R1-33	F04	42.90244	67.35	2
R1-33	F04	42.95269	67.16	2
R1-33	F04	43.00264	67.24	2
R1-33	F04	43.05274	67.36	2
R1-33	F04	43.10242	67.35	2
R1-33	F04	43.15246	67.3	2
R1-33	F04	43.20238	67.29	2
R1-33	F04	43.25261	67.48	2
R1-33	F04	43.30235	67.48	2
R1-33	F04	43.35258	67.38	2
R1-33	F04	43.40233	67.67	2
R1-33	F04	43.45238	67.64	2
R1-33	F04	43.50222	67.76	2
R1-33	F04	43.55272	67.61	2
R1-33	F04	43.60307	67.79	2
R1-33	F04	43.65253	68.02	2
R1-33	F04	43.70229	67.85	2
R1-33	F04	43.75258	67.92	2
R1-33	F04	43.80235	67.8	2
R1-33	F04	43.85381	68.01	2
R1-33	F04	43.9029	68.07	2
R1-33	F04	43.95266	68.07	2
R1-33	F04	44.00264	68.02	2
R1-33	F04	44.05259	68.16	2
R1-33	F04	44.10292	68.01	2
R1-33	F04	44.15282	68.08	2
R1-33	F04	44.20281	68.33	2
R1-33	F04	44.2526	68.05	2
R1-33	F04	44.30281	68.35	2
R1-33	F04	44.35249	68.47	2
R1-33	F04	44.40266	68.5	2
R1-33	F04	44.45235	68.57	2
R1-33	F04	44.50264	68.52	2
R1-33	F04	44.55281	68.42	2
R1-33	F04	44.60272	68.69	2
R1-33	F04	44.65285	68.76	2
R1-33	F04	44.70264	68.76	2
R1-33	F04	44.75296	68.82	2
R1-33	F04	44.8028	68.75	2
R1-33	F04	44.85298	69.05	2
R1-33	F04	44.90301	68.76	2
R1-33	F04	44.95261	68.89	2
R1-33	F04	45.00283	68.92	2
R1-33	F04	45.05233	69	2
R1-33	F04	45.10319	68.86	2
R1-33	F04	45.15271	69.22	2
R1-33	F04	45.20307	68.97	2
R1-33	F04	45.25261	69.11	2
R1-33	F04	45.30302	69.03	2
R1-33	F04	45.35299	69.3	2
R1-33	F04	45.40269	69.39	2
R1-33	F04	45.45395	69.29	2
R1-33	F04	45.503	69.35	2
R1-33	F04	45.55284	69.47	2
R1-33	F04	45.60358	69.32	2
R1-33	F04	45.65309	69.48	2
R1-33	F04	45.70301	69.63	2
R1-33	F04	45.7533	69.5	2
R1-33	F04	45.80326	69.48	2
R1-33	F04	45.85313	69.86	2
R1-33	F04	45.90248	69.82	2
R1-33	F04	45.95384	69.8	2
R1-33	F04	46.0028	69.76	2
R1-33	F04	46.05287	69.75	2
R1-33	F04	46.10303	69.89	2
R1-33	F04	46.15459	69.88	2
R1-33	F04	46.20291	70.01	2
R1-33	F04	46.2531	69.92	2
R1-33	F04	46.30297	70.08	2
R1-33	F04	46.3531	70.1	2
R1-33	F04	46.40301	70.35	2
R1-33	F04	46.45294	70.36	2
R1-33	F04	46.50311	70.32	2
R1-33	F04	46.55332	70.39	2
R1-33	F04	46.60331	70.36	2
R1-33	F04	46.6535	70.31	2
R1-33	F04	46.70287	70.47	2
R1-33	F04	46.75277	70.47	2
R1-33	F04	46.80327	70.38	2
R1-33	F04	46.85332	70.41	2
R1-33	F04	46.90305	70.56	2
R1-33	F04	46.95301	70.5	2
