# Supplementary material for: Natural genetic variation impacts expression levels of coding, non-coding, and antisense transcripts in fission yeast
Source: Mol Syst Biol. 2014 Nov 28;10(11):764. doi: 10.15252/msb.20145123 (PMC4299605; doi:10.15252/msb.20145123)
Supplement: Supplementary file 2 — Supplementary Dataset S1 [file msb0010-0764-sd2.zip › Dataset S1/datasetS1/R1-35_std_raw.txt]

Strain	well	time	measure	interval
R1-35	A08	0.01596	12.8	1
R1-35	A08	0.06616	12.85	1
R1-35	A08	0.11588	12.7	1
R1-35	A08	0.16583	12.88	1
R1-35	A08	0.21609	12.91	1
R1-35	A08	0.26621	12.89	1
R1-35	A08	0.31596	13.06	1
R1-35	A08	0.36598	12.85	1
R1-35	A08	0.41594	12.87	1
R1-35	A08	0.46592	12.89	1
R1-35	A08	0.51593	12.89	1
R1-35	A08	0.56697	13.05	1
R1-35	A08	0.61604	13.03	1
R1-35	A08	0.66599	12.95	1
R1-35	A08	0.71601	12.87	1
R1-35	A08	0.76604	13.01	1
R1-35	A08	0.81632	13.05	1
R1-35	A08	0.86592	12.99	1
R1-35	A08	0.9162	13.06	1
R1-35	A08	0.96626	13.01	1
R1-35	A08	1.0159	13.1	1
R1-35	A08	1.06612	13.06	1
R1-35	A08	1.11599	13.06	1
R1-35	A08	1.16625	12.98	1
R1-35	A08	1.21601	13.12	1
R1-35	A08	1.26621	13.05	1
R1-35	A08	1.31574	13.03	1
R1-35	A08	1.36619	13.06	1
R1-35	A08	1.41628	13.01	1
R1-35	A08	1.4661	13.14	1
R1-35	A08	1.51628	13.02	1
R1-35	A08	1.56605	13.27	1
R1-35	A08	1.61612	13.13	1
R1-35	A08	1.66631	13.16	1
R1-35	A08	1.71618	13.1	1
R1-35	A08	1.76612	13.2	1
R1-35	A08	1.81613	13.2	1
R1-35	A08	1.86614	13.13	1
R1-35	A08	1.91603	13.24	1
R1-35	A08	1.96649	13.2	1
R1-35	A08	2.01637	13.23	1
R1-35	A08	2.06636	13.24	1
R1-35	A08	2.11633	13.27	1
R1-35	A08	2.16646	13.2	1
R1-35	A08	2.21634	13.34	1
R1-35	A08	2.26629	13.17	1
R1-35	A08	2.31628	13.26	1
R1-35	A08	2.36655	13.46	1
R1-35	A08	2.41631	13.28	1
R1-35	A08	2.46629	13.21	1
R1-35	A08	2.51628	13.2	1
R1-35	A08	2.56616	13.28	1
R1-35	A08	2.61622	13.34	1
R1-35	A08	2.6665	13.34	1
R1-35	A08	2.71641	13.2	1
R1-35	A08	2.76626	13.28	1
R1-35	A08	2.81626	13.31	1
R1-35	A08	2.86631	13.48	1
R1-35	A08	2.9164	13.34	1
R1-35	A08	2.96671	13.46	1
R1-35	A08	3.01672	13.23	1
R1-35	A08	3.06658	13.57	1
R1-35	A08	3.11648	13.49	1
R1-35	A08	3.16631	13.38	1
R1-35	A08	3.21655	13.39	1
R1-35	A08	3.26636	13.46	1
R1-35	A08	3.3166	13.37	1
R1-35	A08	3.36654	13.24	1
R1-35	A08	3.41632	13.38	1
R1-35	A08	3.46654	13.49	1
R1-35	A08	3.51656	13.35	1
R1-35	A08	3.56648	13.55	1
R1-35	A08	3.61664	13.52	1
R1-35	A08	3.66667	13.39	1
R1-35	A08	3.71685	13.64	1
R1-35	A08	3.76646	13.6	1
R1-35	A08	3.8168	13.53	1
R1-35	A08	3.86658	13.74	1
R1-35	A08	3.91665	13.52	1
R1-35	A08	3.96666	13.57	1
R1-35	A08	4.01654	13.57	1
R1-35	A08	4.0667	13.41	1
R1-35	A08	4.11655	13.64	1
R1-35	A08	4.1666	13.63	1
R1-35	A08	4.21684	13.64	1
R1-35	A08	4.26682	13.59	1
R1-35	A08	4.31695	13.64	1
R1-35	A08	4.36669	13.7	1
R1-35	A08	4.4166	13.62	1
R1-35	A08	4.46705	13.41	1
R1-35	A08	4.51682	13.52	1
R1-35	A08	4.56664	13.5	1
R1-35	A08	4.61671	13.57	1
R1-35	A08	4.66675	13.68	1
R1-35	A08	4.71677	13.68	1
R1-35	A08	4.76676	13.74	1
R1-35	A08	4.8172	13.71	1
R1-35	A08	4.86675	13.73	1
R1-35	A08	4.91677	13.81	1
R1-35	A08	4.96675	13.63	1
R1-35	A08	5.01669	13.88	1
R1-35	A08	5.06717	13.74	1
R1-35	A08	5.11689	13.81	1
R1-35	A08	5.16647	13.7	1
R1-35	A08	5.21709	13.99	1
R1-35	A08	5.26707	14.18	1
R1-35	A08	5.31714	13.68	1
R1-35	A08	5.36672	13.88	1
R1-35	A08	5.41694	13.8	1
R1-35	A08	5.46688	13.96	1
R1-35	A08	5.51702	13.8	1
R1-35	A08	5.56721	13.88	1
R1-35	A08	5.61709	13.8	1
R1-35	A08	5.66722	13.89	1
R1-35	A08	5.71694	13.86	1
R1-35	A08	5.76693	13.84	1
R1-35	A08	5.81711	14.04	1
R1-35	A08	5.86705	13.93	1
R1-35	A08	5.91696	13.81	1
R1-35	A08	5.96694	13.89	1
R1-35	A08	6.01724	13.82	1
R1-35	A08	6.06707	14.06	1
R1-35	A08	6.11708	13.95	1
R1-35	A08	6.16705	14.21	1
R1-35	A08	6.21709	14.18	1
R1-35	A08	6.267	14.09	1
R1-35	A08	6.31735	13.95	1
R1-35	A08	6.36702	14.09	1
R1-35	A08	6.41713	14.21	1
R1-35	A08	6.46746	14.03	1
R1-35	A08	6.51695	14.02	1
R1-35	A08	6.56699	14.16	1
R1-35	A08	6.61722	14.42	1
R1-35	A08	6.66709	14.1	1
R1-35	A08	6.71724	14.23	1
R1-35	A08	6.76718	14.03	1
R1-35	A08	6.81704	14.32	1
R1-35	A08	6.86716	14.13	1
R1-35	A08	6.91716	14.21	1
R1-35	A08	6.96686	14.18	1
R1-35	A08	7.01731	14.43	1
R1-35	A08	7.06719	14.32	1
R1-35	A08	7.11704	14.59	1
R1-35	A08	7.16707	14.5	1
R1-35	A08	7.21734	14.5	1
R1-35	A08	7.2674	14.42	1
R1-35	A08	7.31737	14.36	1
R1-35	A08	7.36725	14.42	1
R1-35	A08	7.4173	14.43	1
R1-35	A08	7.46731	14.45	1
R1-35	A08	7.72385	14.56	2
R1-35	A08	7.77374	14.46	2
R1-35	A08	7.82365	14.61	2
R1-35	A08	7.87395	14.75	2
R1-35	A08	7.92375	14.49	2
R1-35	A08	7.97377	14.79	2
R1-35	A08	8.02402	14.75	2
R1-35	A08	8.07368	14.97	2
R1-35	A08	8.12394	14.92	2
R1-35	A08	8.17374	14.88	2
R1-35	A08	8.22399	14.82	2
R1-35	A08	8.27372	14.99	2
R1-35	A08	8.32376	15	2
R1-35	A08	8.37372	15.06	2
R1-35	A08	8.42385	15.1	2
R1-35	A08	8.47381	15.13	2
R1-35	A08	8.52372	15.07	2
R1-35	A08	8.57373	15.35	2
R1-35	A08	8.62377	15.47	2
R1-35	A08	8.67384	15.38	2
R1-35	A08	8.72391	15.21	2
R1-35	A08	8.77397	15.47	2
R1-35	A08	8.82412	15.22	2
R1-35	A08	8.87399	15.25	2
R1-35	A08	8.92406	15.4	2
R1-35	A08	8.97395	15.43	2
R1-35	A08	9.02401	15.49	2
R1-35	A08	9.07361	15.25	2
R1-35	A08	9.12394	15.56	2
R1-35	A08	9.1742	15.62	2
R1-35	A08	9.22416	15.51	2
R1-35	A08	9.27386	15.62	2
R1-35	A08	9.32389	15.71	2
R1-35	A08	9.37369	15.83	2
R1-35	A08	9.42391	15.67	2
R1-35	A08	9.47439	15.67	2
R1-35	A08	9.52393	15.75	2
R1-35	A08	9.57402	16	2
R1-35	A08	9.62415	16.08	2
R1-35	A08	9.67429	16.04	2
R1-35	A08	9.72393	15.85	2
R1-35	A08	9.77401	16.05	2
R1-35	A08	9.82399	16.21	2
R1-35	A08	9.87405	16.21	2
R1-35	A08	9.92411	16.32	2
R1-35	A08	9.97409	16.28	2
R1-35	A08	10.02399	16.43	2
R1-35	A08	10.07405	16.41	2
R1-35	A08	10.12407	16.4	2
R1-35	A08	10.17422	16.36	2
R1-35	A08	10.22404	16.66	2
R1-35	A08	10.2741	16.55	2
R1-35	A08	10.32412	16.57	2
R1-35	A08	10.374	16.58	2
R1-35	A08	10.42416	16.62	2
R1-35	A08	10.47425	16.77	2
R1-35	A08	10.5244	16.94	2
R1-35	A08	10.57414	17.05	2
R1-35	A08	10.62432	17.05	2
R1-35	A08	10.67415	17.04	2
R1-35	A08	10.72452	17.12	2
R1-35	A08	10.77422	17.33	2
R1-35	A08	10.82419	17.23	2
R1-35	A08	10.87414	17.3	2
R1-35	A08	10.92425	17.37	2
R1-35	A08	10.97433	17.43	2
R1-35	A08	11.02419	17.59	2
R1-35	A08	11.07413	17.66	2
R1-35	A08	11.12423	17.74	2
R1-35	A08	11.17446	17.88	2
R1-35	A08	11.22447	17.81	2
R1-35	A08	11.27561	18.01	2
R1-35	A08	11.32427	18.04	2
R1-35	A08	11.37442	18.09	2
R1-35	A08	11.42442	18.28	2
R1-35	A08	11.47437	18.47	2
R1-35	A08	11.52446	18.44	2
R1-35	A08	11.57437	18.27	2
R1-35	A08	11.6243	18.55	2
R1-35	A08	11.67426	18.7	2
R1-35	A08	11.72454	18.71	2
R1-35	A08	11.77466	18.69	2
R1-35	A08	11.82471	18.56	2
R1-35	A08	11.8742	18.83	2
R1-35	A08	11.92451	18.92	2
R1-35	A08	11.97478	19.02	2
R1-35	A08	12.02443	19.25	2
R1-35	A08	12.07488	19.19	2
R1-35	A08	12.12453	19.45	2
R1-35	A08	12.17421	19.35	2
R1-35	A08	12.22453	19.31	2
R1-35	A08	12.27442	19.68	2
R1-35	A08	12.32458	19.73	2
R1-35	A08	12.37443	19.75	2
R1-35	A08	12.42455	19.82	2
R1-35	A08	12.47465	20.07	2
R1-35	A08	12.52461	20.17	2
R1-35	A08	12.57457	20.29	2
R1-35	A08	12.62453	20.34	2
R1-35	A08	12.67462	20.58	2
R1-35	A08	12.72487	20.71	2
R1-35	A08	12.77456	20.83	2
R1-35	A08	12.82466	20.9	2
R1-35	A08	12.87473	21.13	2
R1-35	A08	12.92474	21.1	2
R1-35	A08	12.97461	21.18	2
R1-35	A08	13.02467	21.35	2
R1-35	A08	13.07471	21.62	2
R1-35	A08	13.12463	21.61	2
R1-35	A08	13.17454	21.58	2
R1-35	A08	13.22483	21.78	2
R1-35	A08	13.27493	21.74	2
R1-35	A08	13.3247	21.74	2
R1-35	A08	13.37459	21.85	2
R1-35	A08	13.42454	22.04	2
R1-35	A08	13.47484	22.12	2
R1-35	A08	13.52477	22.23	2
R1-35	A08	13.57483	22.41	2
R1-35	A08	13.6247	22.48	2
R1-35	A08	13.67484	22.66	2
R1-35	A08	13.72483	22.79	2
R1-35	A08	13.775	22.9	2
R1-35	A08	13.82495	23.07	2
R1-35	A08	13.87506	23.04	2
R1-35	A08	13.92499	23.11	2
R1-35	A08	13.97508	23.4	2
R1-35	A08	14.02495	23.36	2
R1-35	A08	14.07502	23.65	2
R1-35	A08	14.12521	23.62	2
R1-35	A08	14.17494	23.99	2
R1-35	A08	14.22497	23.88	2
R1-35	A08	14.27496	24.01	2
R1-35	A08	14.32484	24.09	2
R1-35	A08	14.37506	24.08	2
R1-35	A08	14.42512	24.04	2
R1-35	A08	14.47499	24.12	2
R1-35	A08	14.52471	24.4	2
R1-35	A08	14.57533	24.3	2
R1-35	A08	14.6252	24.37	2
R1-35	A08	14.67512	24.56	2
R1-35	A08	14.725	24.59	2
R1-35	A08	14.775	24.67	2
R1-35	A08	14.82506	24.88	2
R1-35	A08	14.87514	24.84	2
R1-35	A08	14.92514	25.07	2
R1-35	A08	14.97509	25.06	2
R1-35	A08	15.02518	25.17	2
R1-35	A08	15.07502	25.02	2
R1-35	A08	15.12514	25.27	2
R1-35	A08	15.17508	25.19	2
R1-35	A08	15.22509	25.34	2
R1-35	A08	15.27493	25.35	2
R1-35	A08	15.32525	25.49	2
R1-35	A08	15.37533	25.55	2
R1-35	A08	15.42531	25.73	2
R1-35	A08	15.47518	25.78	2
R1-35	A08	15.52516	25.64	2
R1-35	A08	15.57514	25.93	2
R1-35	A08	15.62523	26.03	2
R1-35	A08	15.67536	25.96	2
R1-35	A08	15.72555	26.04	2
R1-35	A08	15.77529	26.09	2
R1-35	A08	15.82556	26.06	2
R1-35	A08	15.87532	26.22	2
R1-35	A08	15.92519	26.18	2
R1-35	A08	15.97513	26.18	2
R1-35	A08	16.02516	26.4	2
R1-35	A08	16.07525	26.5	2
R1-35	A08	16.1253	26.54	2
R1-35	A08	16.17529	26.49	2
R1-35	A08	16.22531	26.72	2
R1-35	A08	16.27543	26.7	2
R1-35	A08	16.32522	26.83	2
R1-35	A08	16.37526	26.89	2
R1-35	A08	16.42546	26.85	2
R1-35	A08	16.47532	26.89	2
R1-35	A08	16.52545	26.85	2
R1-35	A08	16.57567	27.06	2
R1-35	A08	16.62533	26.89	2
R1-35	A08	16.67567	27.03	2
R1-35	A08	16.72527	27.04	2
R1-35	A08	16.77535	27.04	2
R1-35	A08	16.82534	26.97	2
R1-35	A08	16.87534	27.14	2
R1-35	A08	16.92562	27.22	2
R1-35	A08	16.97538	27.4	2
R1-35	A08	17.02542	27.29	2
R1-35	A08	17.07557	27.35	2
R1-35	A08	17.12564	27.28	2
R1-35	A08	17.17533	27.49	2
R1-35	A08	17.22529	27.67	2
R1-35	A08	17.27556	27.69	2
R1-35	A08	17.32553	27.65	2
R1-35	A08	17.37569	27.75	2
R1-35	A08	17.42578	27.71	2
R1-35	A08	17.47561	27.78	2
R1-35	A08	17.52565	27.83	2
R1-35	A08	17.57555	27.76	2
R1-35	A08	17.6256	27.72	2
R1-35	A08	17.67562	28.01	2
R1-35	A08	17.72585	28.03	2
R1-35	A08	17.77558	27.83	2
R1-35	A08	17.82531	27.8	2
R1-35	A08	17.87547	28.03	2
R1-35	A08	17.92551	28.12	2
R1-35	A08	17.97567	28.03	2
R1-35	A08	18.02555	28.26	2
R1-35	A08	18.07556	28.08	2
R1-35	A08	18.12576	28.3	2
R1-35	A08	18.17558	28.36	2
R1-35	A08	18.22559	28.33	2
R1-35	A08	18.27573	28.44	2
R1-35	A08	18.32577	28.52	2
R1-35	A08	18.37682	28.34	2
R1-35	A08	18.42574	28.43	2
R1-35	A08	18.47562	28.58	2
R1-35	A08	18.52603	28.66	2
R1-35	A08	18.57571	28.75	2
R1-35	A08	18.6256	28.68	2
R1-35	A08	18.67573	28.94	2
R1-35	A08	18.72561	28.8	2
R1-35	A08	18.77578	28.91	2
R1-35	A08	18.82597	28.76	2
R1-35	A08	18.876	29.08	2
R1-35	A08	18.92593	29.02	2
R1-35	A08	18.97586	29.36	2
R1-35	A08	19.02578	29.15	2
R1-35	A08	19.07571	29.22	2
R1-35	A08	19.12605	29.43	2
R1-35	A08	19.17598	29.3	2
R1-35	A08	19.22592	29.52	2
R1-35	A08	19.27601	29.43	2
R1-35	A08	19.32593	29.55	2
R1-35	A08	19.37548	29.49	2
R1-35	A08	19.42589	29.52	2
R1-35	A08	19.47577	29.63	2
R1-35	A08	19.52603	29.77	2
R1-35	A08	19.57588	29.95	2
R1-35	A08	19.62627	29.83	2
R1-35	A08	19.67593	29.85	2
R1-35	A08	19.72625	30.05	2
R1-35	A08	19.77611	29.9	2
R1-35	A08	19.8261	30.06	2
R1-35	A08	19.8758	30.06	2
R1-35	A08	19.92591	30.16	2
R1-35	A08	19.97588	30.15	2
R1-35	A08	20.026	30.26	2
R1-35	A08	20.07603	30.26	2
R1-35	A08	20.12611	30.52	2
R1-35	A08	20.17603	30.4	2
R1-35	A08	20.22636	30.48	2
R1-35	A08	20.27623	30.59	2
R1-35	A08	20.32623	30.51	2
R1-35	A08	20.3761	30.52	2
R1-35	A08	20.42603	30.62	2
R1-35	A08	20.47624	30.63	2
R1-35	A08	20.52621	30.67	2
R1-35	A08	20.57603	30.85	2
R1-35	A08	20.62601	30.63	2
R1-35	A08	20.6761	30.81	2
R1-35	A08	20.72618	30.78	2
R1-35	A08	20.77632	30.98	2
R1-35	A08	20.82602	30.84	2
R1-35	A08	20.87635	30.98	2
R1-35	A08	20.92612	31.13	2
R1-35	A08	20.9762	31.12	2
R1-35	A08	21.02619	31.2	2
R1-35	A08	21.07623	31.12	2
R1-35	A08	21.12618	31.21	2
R1-35	A08	21.17616	31.23	2
R1-35	A08	21.22629	31.28	2
R1-35	A08	21.27624	31.34	2
R1-35	A08	21.32627	31.41	2
R1-35	A08	21.37644	31.34	2
R1-35	A08	21.42651	31.35	2
R1-35	A08	21.47622	31.35	2
R1-35	A08	21.52653	31.45	2
R1-35	A08	21.57614	31.63	2
R1-35	A08	21.62636	31.48	2
R1-35	A08	21.67637	31.45	2
R1-35	A08	21.72629	31.52	2
R1-35	A08	21.77601	31.57	2
R1-35	A08	21.8263	31.5	2
R1-35	A08	21.87632	31.63	2
R1-35	A08	21.92642	31.6	2
R1-35	A08	21.97628	31.7	2
R1-35	A08	22.02663	31.64	2
R1-35	A08	22.07665	31.82	2
R1-35	A08	22.12661	31.85	2
R1-35	A08	22.17658	31.82	2
R1-35	A08	22.22661	31.96	2
R1-35	A08	22.27638	31.89	2
R1-35	A08	22.32678	31.96	2
R1-35	A08	22.37639	31.97	2
R1-35	A08	22.42644	32.09	2
R1-35	A08	22.4769	32.17	2
R1-35	A08	22.52643	32.03	2
R1-35	A08	22.57669	32.15	2
R1-35	A08	22.62651	32.18	2
R1-35	A08	22.67657	32.29	2
R1-35	A08	22.72662	32.31	2
R1-35	A08	22.77656	32.29	2
R1-35	A08	22.82655	32.28	2
R1-35	A08	22.87636	32.29	2
R1-35	A08	22.92656	32.53	2
R1-35	A08	22.97664	32.39	2
R1-35	A08	23.02683	32.45	2
R1-35	A08	23.07684	32.5	2
R1-35	A08	23.12788	32.46	2
R1-35	A08	23.17666	32.64	2
R1-35	A08	23.22665	32.45	2
R1-35	A08	23.27651	32.53	2
R1-35	A08	23.32676	32.49	2
R1-35	A08	23.37674	32.61	2
R1-35	A08	23.4268	32.72	2
R1-35	A08	23.47665	32.65	2
R1-35	A08	23.52678	32.57	2
R1-35	A08	23.57682	32.78	2
R1-35	A08	23.62687	32.75	2
R1-35	A08	23.67678	32.71	2
R1-35	A08	23.72662	32.68	2
R1-35	A08	23.77633	32.9	2
R1-35	A08	23.82661	32.65	2
R1-35	A08	23.87665	32.79	2
R1-35	A08	23.92652	32.88	2
R1-35	A08	23.97683	32.81	2
R1-35	A08	24.02697	32.92	2
R1-35	A08	24.07699	32.86	2
R1-35	A08	24.12696	32.94	2
R1-35	A08	24.17669	32.94	2
R1-35	A08	24.22688	32.94	2
R1-35	A08	24.27716	33.08	2
R1-35	A08	24.32695	32.93	2
R1-35	A08	24.37699	32.92	2
R1-35	A08	24.42682	33.07	2
R1-35	A08	24.47685	33	2
R1-35	A08	24.52683	33.03	2
R1-35	A08	24.57718	33	2
R1-35	A08	24.6269	33.03	2
R1-35	A08	24.67681	32.93	2
R1-35	A08	24.72695	33.11	2
R1-35	A08	24.77697	32.92	2
R1-35	A08	24.82698	33.01	2
R1-35	A08	24.87684	33.08	2
R1-35	A08	24.92699	33.03	2
R1-35	A08	24.97696	33.1	2
R1-35	A08	25.02697	33.11	2
R1-35	A08	25.0773	33.21	2
R1-35	A08	25.12702	33.26	2
R1-35	A08	25.17684	33.12	2
R1-35	A08	25.22712	33.33	2
R1-35	A08	25.27722	33.32	2
R1-35	A08	25.32703	33.26	2
R1-35	A08	25.37701	33.21	2
R1-35	A08	25.42715	33.26	2
R1-35	A08	25.47697	33.22	2
R1-35	A08	25.527	33.26	2
R1-35	A08	25.57677	33.28	2
R1-35	A08	25.62708	33.26	2
R1-35	A08	25.67737	33.37	2
R1-35	A08	25.72721	33.32	2
R1-35	A08	25.77703	33.4	2
R1-35	A08	25.82719	33.37	2
R1-35	A08	25.87716	33.35	2
R1-35	A08	25.92732	33.32	2
R1-35	A08	25.97745	33.43	2
R1-35	A08	26.02702	33.44	2
R1-35	A08	26.07722	33.43	2
R1-35	A08	26.12717	33.36	2
R1-35	A08	26.17744	33.6	2
R1-35	A08	26.227	33.46	2
R1-35	A08	26.27707	33.46	2
R1-35	A08	26.3273	33.53	2
R1-35	A08	26.37716	33.49	2
R1-35	A08	26.42715	33.46	2
R1-35	A08	26.47748	33.53	2
R1-35	A08	26.52717	33.55	2
R1-35	A08	26.57743	33.57	2
R1-35	A08	26.62749	33.53	2
R1-35	A08	26.67732	33.44	2
R1-35	A08	26.7273	33.55	2
R1-35	A08	26.77743	33.71	2
R1-35	A08	26.82743	33.62	2
R1-35	A08	26.87749	33.58	2
R1-35	A08	26.92732	33.76	2
R1-35	A08	26.97743	33.47	2
R1-35	A08	27.02744	33.67	2
R1-35	A08	27.07756	33.69	2
R1-35	A08	27.12747	33.54	2
R1-35	A08	27.17748	33.58	2
R1-35	A08	27.2273	33.62	2
R1-35	A08	27.27764	33.69	2
R1-35	A08	27.32742	33.68	2
R1-35	A08	27.37727	33.68	2
R1-35	A08	27.42741	33.78	2
R1-35	A08	27.4775	33.73	2
R1-35	A08	27.52741	33.76	2
R1-35	A08	27.5777	33.82	2
R1-35	A08	27.62739	33.8	2
R1-35	A08	27.67752	33.85	2
R1-35	A08	27.72746	33.69	2
R1-35	A08	27.77759	33.79	2
R1-35	A08	27.82722	33.86	2
R1-35	A08	27.87754	33.72	2
R1-35	A08	27.92777	33.86	2
R1-35	A08	27.97755	33.8	2
R1-35	A08	28.02754	33.79	2
R1-35	A08	28.07762	33.83	2
R1-35	A08	28.12767	33.91	2
R1-35	A08	28.17736	33.9	2
R1-35	A08	28.22774	33.9	2
R1-35	A08	28.2775	33.86	2
R1-35	A08	28.32751	33.86	2
R1-35	A08	28.37753	33.91	2
R1-35	A08	28.42765	33.98	2
R1-35	A08	28.47787	33.89	2
R1-35	A08	28.52804	34	2
R1-35	A08	28.57726	34.03	2
R1-35	A08	28.62771	33.98	2
R1-35	A08	28.67751	34.04	2
R1-35	A08	28.72767	33.96	2
R1-35	A08	28.7779	34.05	2
R1-35	A08	28.82797	34.11	2
R1-35	A08	28.87735	34.07	2
R1-35	A08	28.92792	34.01	2
R1-35	A08	28.9778	34.08	2
R1-35	A08	29.0278	34.09	2
R1-35	A08	29.07752	34.21	2
R1-35	A08	29.12767	34.05	2
R1-35	A08	29.17811	34.22	2
R1-35	A08	29.22779	34.22	2
R1-35	A08	29.27782	34.22	2
R1-35	A08	29.32815	34.14	2
R1-35	A08	29.37776	34.22	2
R1-35	A08	29.42779	34.36	2
R1-35	A08	29.47779	34.25	2
R1-35	A08	29.52803	34.27	2
R1-35	A08	29.57772	34.32	2
R1-35	A08	29.62775	34.45	2
R1-35	A08	29.67811	34.39	2
R1-35	A08	29.72819	34.43	2
R1-35	A08	29.77793	34.45	2
R1-35	A08	29.8279	34.43	2
R1-35	A08	29.87765	34.43	2
R1-35	A08	29.92779	34.39	2
R1-35	A08	29.97797	34.47	2
R1-35	A08	30.02804	34.52	2
R1-35	A08	30.07805	34.43	2
R1-35	A08	30.12799	34.47	2
R1-35	A08	30.178	34.55	2
R1-35	A08	30.22795	34.64	2
R1-35	A08	30.27796	34.57	2
R1-35	A08	30.32813	34.52	2
R1-35	A08	30.37834	34.61	2
R1-35	A08	30.42806	34.61	2
R1-35	A08	30.47828	34.76	2
R1-35	A08	30.52805	34.59	2
R1-35	A08	30.57804	34.64	2
R1-35	A08	30.62789	34.69	2
R1-35	A08	30.67796	34.75	2
R1-35	A08	30.72808	34.76	2
R1-35	A08	30.77814	34.77	2
R1-35	A08	30.82799	34.88	2
R1-35	A08	30.87814	34.76	2
R1-35	A08	30.92823	34.79	2
R1-35	A08	30.97819	34.84	2
R1-35	A08	31.0282	34.95	2
R1-35	A08	31.07808	34.9	2
R1-35	A08	31.12827	34.93	2
R1-35	A08	31.17813	34.75	2
R1-35	A08	31.22834	34.94	2
R1-35	A08	31.2781	34.94	2
R1-35	A08	31.32811	35.05	2
R1-35	A08	31.37831	35.06	2
R1-35	A08	31.42846	35.12	2
R1-35	A08	31.47837	35.06	2
R1-35	A08	31.52831	35.11	2
R1-35	A08	31.57784	35.02	2
R1-35	A08	31.62854	35.16	2
R1-35	A08	31.67822	35.2	2
R1-35	A08	31.72837	35.15	2
R1-35	A08	31.77832	35.24	2
R1-35	A08	31.82823	35.31	2
R1-35	A08	31.87792	35.36	2
R1-35	A08	31.92823	35.23	2
R1-35	A08	31.97838	35.48	2
R1-35	A08	32.02839	35.45	2
R1-35	A08	32.07828	35.54	2
R1-35	A08	32.12844	35.45	2
R1-35	A08	32.17846	35.44	2
R1-35	A08	32.22836	35.67	2
R1-35	A08	32.27843	35.52	2
R1-35	A08	32.32846	35.62	2
R1-35	A08	32.37823	35.51	2
R1-35	A08	32.4283	35.65	2
R1-35	A08	32.47843	35.85	2
R1-35	A08	32.52864	35.55	2
R1-35	A08	32.57837	35.74	2
R1-35	A08	32.62853	35.69	2
R1-35	A08	32.6782	35.88	2
R1-35	A08	32.72871	35.9	2
R1-35	A08	32.7785	35.9	2
R1-35	A08	32.8285	35.85	2
R1-35	A08	32.87842	35.98	2
R1-35	A08	32.92864	35.95	2
R1-35	A08	32.97826	36.08	2
R1-35	A08	33.02851	36.13	2
R1-35	A08	33.07881	36.15	2
R1-35	A08	33.12848	36.23	2
R1-35	A08	33.17867	36.19	2
R1-35	A08	33.2285	36.16	2
R1-35	A08	33.27852	36.21	2
R1-35	A08	33.3285	36.44	2
R1-35	A08	33.37952	36.37	2
R1-35	A08	33.42851	36.42	2
R1-35	A08	33.47861	36.31	2
R1-35	A08	33.52866	36.42	2
R1-35	A08	33.5787	36.51	2
R1-35	A08	33.62852	36.41	2
R1-35	A08	33.67901	36.71	2
R1-35	A08	33.72855	36.59	2
R1-35	A08	33.77874	36.66	2
R1-35	A08	33.82866	36.64	2
R1-35	A08	33.8788	36.78	2
R1-35	A08	33.92878	36.77	2
R1-35	A08	33.97867	36.74	2
R1-35	A08	34.02893	36.8	2
R1-35	A08	34.07885	36.82	2
R1-35	A08	34.12877	36.78	2
R1-35	A08	34.17882	36.88	2
R1-35	A08	34.22902	37.16	2
R1-35	A08	34.27859	36.98	2
R1-35	A08	34.32882	37.12	2
R1-35	A08	34.3787	37.13	2
R1-35	A08	34.42913	37.03	2
R1-35	A08	34.47866	37.1	2
R1-35	A08	34.52883	37.17	2
R1-35	A08	34.57886	37.32	2
R1-35	A08	34.62877	37.28	2
R1-35	A08	34.67887	37.42	2
R1-35	A08	34.7289	37.32	2
R1-35	A08	34.77873	37.39	2
R1-35	A08	34.82906	37.34	2
R1-35	A08	34.87889	37.38	2
R1-35	A08	34.92844	37.56	2
R1-35	A08	34.97931	37.6	2
R1-35	A08	35.02899	37.56	2
R1-35	A08	35.07904	37.7	2
R1-35	A08	35.1289	37.74	2
R1-35	A08	35.1793	37.7	2
R1-35	A08	35.22898	37.64	2
R1-35	A08	35.27892	37.84	2
R1-35	A08	35.32911	37.92	2
R1-35	A08	35.37916	38.04	2
R1-35	A08	35.42895	37.92	2
R1-35	A08	35.47911	37.96	2
R1-35	A08	35.52898	38	2
R1-35	A08	35.57892	38.04	2
R1-35	A08	35.62909	38.22	2
R1-35	A08	35.67902	38.22	2
R1-35	A08	35.72912	38.11	2
R1-35	A08	35.77919	38.13	2
R1-35	A08	35.8291	38.38	2
R1-35	A08	35.87896	38.42	2
R1-35	A08	35.92906	38.33	2
R1-35	A08	35.97914	38.51	2
R1-35	A08	36.02878	38.57	2
R1-35	A08	36.07929	38.64	2
R1-35	A08	36.12931	38.64	2
R1-35	A08	36.17903	38.71	2
R1-35	A08	36.22924	38.65	2
R1-35	A08	36.27906	38.76	2
R1-35	A08	36.32956	38.74	2
R1-35	A08	36.37923	38.86	2
R1-35	A08	36.4292	38.96	2
R1-35	A08	36.47923	38.85	2
R1-35	A08	36.52913	38.97	2
R1-35	A08	36.5806	38.99	2
R1-35	A08	36.62918	39.11	2
R1-35	A08	36.67933	39.1	2
R1-35	A08	36.72923	39.25	2
R1-35	A08	36.77907	39.28	2
R1-35	A08	36.82909	39.3	2
R1-35	A08	36.87918	39.29	2
R1-35	A08	36.92931	39.26	2
R1-35	A08	36.97913	39.37	2
R1-35	A08	37.02908	39.5	2
R1-35	A08	37.07943	39.47	2
R1-35	A08	37.12933	39.62	2
R1-35	A08	37.17931	39.65	2
R1-35	A08	37.2293	39.79	2
R1-35	A08	37.27948	39.85	2
R1-35	A08	37.32941	39.94	2
R1-35	A08	37.37948	40	2
R1-35	A08	37.42945	40.04	2
R1-35	A08	37.47939	40.01	2
R1-35	A08	37.52934	40.19	2
R1-35	A08	37.57939	40.09	2
R1-35	A08	37.62957	40.12	2
R1-35	A08	37.6797	40.23	2
R1-35	A08	37.72976	40.29	2
R1-35	A08	37.77946	40.29	2
R1-35	A08	37.83085	40.34	2
R1-35	A08	37.87963	40.52	2
R1-35	A08	37.9299	40.45	2
R1-35	A08	37.97958	40.65	2
R1-35	A08	38.02944	40.62	2
R1-35	A08	38.07952	40.63	2
R1-35	A08	38.12952	40.76	2
R1-35	A08	38.1796	40.87	2
R1-35	A08	38.2295	40.84	2
R1-35	A08	38.27959	40.94	2
R1-35	A08	38.32931	40.93	2
R1-35	A08	38.37983	41.02	2
R1-35	A08	38.42941	41.08	2
R1-35	A08	38.4796	41.05	2
R1-35	A08	38.52966	41.23	2
R1-35	A08	38.57963	41.34	2
R1-35	A08	38.62947	41.29	2
R1-35	A08	38.67962	41.49	2
R1-35	A08	38.72973	41.3	2
R1-35	A08	38.77975	41.44	2
R1-35	A08	38.82963	41.56	2
R1-35	A08	38.87968	41.72	2
R1-35	A08	38.92973	41.63	2
R1-35	A08	38.97959	41.49	2
R1-35	A08	39.02987	41.62	2
R1-35	A08	39.07957	41.84	2
R1-35	A08	39.12967	41.8	2
R1-35	A08	39.17968	41.87	2
R1-35	A08	39.22938	41.92	2
R1-35	A08	39.27967	41.95	2
R1-35	A08	39.32986	42.02	2
R1-35	A08	39.37987	42.02	2
R1-35	A08	39.42997	42.15	2
R1-35	A08	39.47971	42.23	2
R1-35	A08	39.52966	42.33	2
R1-35	A08	39.5799	42.41	2
R1-35	A08	39.62958	42.41	2
R1-35	A08	39.67989	42.44	2
R1-35	A08	39.7297	42.56	2
R1-35	A08	39.77982	42.6	2
R1-35	A08	39.8297	42.67	2
R1-35	A08	39.8798	42.75	2
R1-35	A08	39.92944	42.69	2
R1-35	A08	39.97979	42.64	2
R1-35	A08	40.02995	42.81	2
R1-35	A08	40.08006	43	2
R1-35	A08	40.13018	43.05	2
R1-35	A08	40.17983	42.99	2
R1-35	A08	40.22982	43.09	2
R1-35	A08	40.2795	43.28	2
R1-35	A08	40.33017	43.14	2
R1-35	A08	40.37983	43.27	2
R1-35	A08	40.42993	43.2	2
R1-35	A08	40.48011	43.34	2
R1-35	A08	40.53098	43.35	2
R1-35	A08	40.57989	43.49	2
R1-35	A08	40.62973	43.66	2
R1-35	A08	40.68013	43.56	2
R1-35	A08	40.72987	43.64	2
R1-35	A08	40.77977	43.84	2
R1-35	A08	40.82994	43.82	2
R1-35	A08	40.88028	43.82	2
R1-35	A08	40.92989	44.08	2
R1-35	A08	40.97998	44.07	2
R1-35	A08	41.03	44.07	2
R1-35	A08	41.08007	44.15	2
R1-35	A08	41.13024	44.28	2
R1-35	A08	41.18012	44.2	2
R1-35	A08	41.23004	44.38	2
R1-35	A08	41.28014	44.47	2
R1-35	A08	41.33006	44.6	2
R1-35	A08	41.38011	44.36	2
R1-35	A08	41.43039	44.54	2
R1-35	A08	41.48007	44.54	2
R1-35	A08	41.5301	44.76	2
R1-35	A08	41.58027	44.82	2
R1-35	A08	41.62997	44.79	2
R1-35	A08	41.68013	44.94	2
R1-35	A08	41.73043	45.01	2
R1-35	A08	41.78012	45.15	2
R1-35	A08	41.83022	44.94	2
R1-35	A08	41.88041	45.18	2
R1-35	A08	41.93032	44.9	2
R1-35	A08	41.9798	45.11	2
R1-35	A08	42.0303	45.37	2
R1-35	A08	42.08049	45.25	2
R1-35	A08	42.1301	45.22	2
R1-35	A08	42.18043	45.55	2
R1-35	A08	42.23045	45.64	2
R1-35	A08	42.28022	45.53	2
R1-35	A08	42.33025	45.76	2
R1-35	A08	42.38029	45.76	2
R1-35	A08	42.43038	45.75	2
R1-35	A08	42.48038	45.9	2
R1-35	A08	42.53034	45.75	2
R1-35	A08	42.58036	45.84	2
R1-35	A08	42.63031	45.97	2
R1-35	A08	42.68054	45.94	2
R1-35	A08	42.73024	46.14	2
R1-35	A08	42.78036	46.12	2
R1-35	A08	42.83039	46.15	2
R1-35	A08	42.88038	46.37	2
R1-35	A08	42.93045	46.36	2
R1-35	A08	42.9806	46.55	2
R1-35	A08	43.03059	46.43	2
R1-35	A08	43.08054	46.4	2
R1-35	A08	43.1305	46.73	2
R1-35	A08	43.18055	46.76	2
R1-35	A08	43.23058	46.66	2
R1-35	A08	43.28052	46.59	2
R1-35	A08	43.3306	46.76	2
R1-35	A08	43.38051	46.83	2
R1-35	A08	43.43058	46.94	2
R1-35	A08	43.48032	47.19	2
R1-35	A08	43.53067	47.02	2
R1-35	A08	43.58075	47.06	2
R1-35	A08	43.63079	47.29	2
R1-35	A08	43.68034	47.34	2
R1-35	A08	43.73061	47.24	2
R1-35	A08	43.78054	47.2	2
R1-35	A08	43.83066	47.44	2
R1-35	A08	43.8807	47.36	2
R1-35	A08	43.93073	47.36	2
R1-35	A08	43.98075	47.54	2
R1-35	A08	44.03069	47.38	2
R1-35	A08	44.08078	47.7	2
R1-35	A08	44.13079	47.7	2
R1-35	A08	44.18073	47.69	2
R1-35	A08	44.23059	47.9	2
R1-35	A08	44.28081	47.96	2
R1-35	A08	44.33074	47.95	2
R1-35	A08	44.38072	47.98	2
R1-35	A08	44.43056	48.2	2
R1-35	A08	44.48074	48.09	2
R1-35	A08	44.53083	48.2	2
R1-35	A08	44.58061	48.35	2
R1-35	A08	44.63066	48.49	2
R1-35	A08	44.68091	48.32	2
R1-35	A08	44.73091	48.32	2
R1-35	A08	44.78102	48.41	2
R1-35	A08	44.83091	48.49	2
R1-35	A08	44.88101	48.6	2
R1-35	A08	44.93077	48.74	2
R1-35	A08	44.98087	48.73	2
R1-35	A08	45.03058	48.69	2
R1-35	A08	45.08112	48.73	2
R1-35	A08	45.1307	48.82	2
R1-35	A08	45.1808	48.84	2
R1-35	A08	45.23077	48.99	2
R1-35	A08	45.2808	49.03	2
R1-35	A08	45.33084	49.11	2
R1-35	A08	45.38092	49.05	2
R1-35	A08	45.43084	49.21	2
R1-35	A08	45.48103	49.5	2
R1-35	A08	45.53091	49.38	2
R1-35	A08	45.581	49.53	2
R1-35	A08	45.63117	49.38	2
R1-35	A08	45.681	49.41	2
R1-35	A08	45.73093	49.46	2
R1-35	A08	45.78122	49.74	2
R1-35	A08	45.83112	49.56	2
R1-35	A08	45.8808	49.63	2
R1-35	A08	45.93095	49.86	2
R1-35	A08	45.98066	49.78	2
R1-35	A08	46.03096	49.85	2
R1-35	A08	46.08106	49.82	2
R1-35	A08	46.13123	49.99	2
R1-35	A08	46.18105	49.95	2
R1-35	A08	46.23109	50.02	2
R1-35	A08	46.28103	50.21	2
R1-35	A08	46.33103	50.24	2
R1-35	A08	46.38092	50.31	2
R1-35	A08	46.43113	50.49	2
R1-35	A08	46.48124	50.39	2
R1-35	A08	46.53107	50.43	2
R1-35	A08	46.58114	50.43	2
R1-35	A08	46.63149	50.67	2
R1-35	A08	46.68132	50.67	2
R1-35	A08	46.731	50.58	2
R1-35	A08	46.78118	50.92	2
R1-35	A08	46.83106	50.83	2
R1-35	A08	46.88124	50.85	2
R1-35	A08	46.93111	50.9	2
R1-35	D07	0.02685	12.5	1
R1-35	D07	0.07675	12.49	1
R1-35	D07	0.12664	12.5	1
R1-35	D07	0.17638	12.58	1
R1-35	D07	0.22684	12.57	1
R1-35	D07	0.27673	12.64	1
R1-35	D07	0.32658	12.64	1
R1-35	D07	0.37662	12.56	1
R1-35	D07	0.42665	12.61	1
R1-35	D07	0.47647	12.63	1
R1-35	D07	0.52668	12.73	1
R1-35	D07	0.57785	12.67	1
R1-35	D07	0.62663	12.68	1
R1-35	D07	0.67668	12.78	1
R1-35	D07	0.72664	12.64	1
R1-35	D07	0.77664	12.76	1
R1-35	D07	0.82688	12.74	1
R1-35	D07	0.87649	12.73	1
R1-35	D07	0.927	12.67	1
R1-35	D07	0.97682	12.71	1
R1-35	D07	1.02671	12.77	1
R1-35	D07	1.07674	12.74	1
R1-35	D07	1.12657	12.76	1
R1-35	D07	1.17684	12.85	1
R1-35	D07	1.22663	12.77	1
R1-35	D07	1.27677	12.85	1
R1-35	D07	1.32635	12.9	1
R1-35	D07	1.37678	12.76	1
R1-35	D07	1.42709	12.84	1
R1-35	D07	1.47699	12.9	1
R1-35	D07	1.52707	12.81	1
R1-35	D07	1.57665	12.84	1
R1-35	D07	1.62681	12.94	1
R1-35	D07	1.677	12.87	1
R1-35	D07	1.7268	12.85	1
R1-35	D07	1.77696	12.78	1
R1-35	D07	1.82695	12.81	1
R1-35	D07	1.87687	12.95	1
R1-35	D07	1.92664	12.85	1
R1-35	D07	1.97711	12.95	1
R1-35	D07	2.02706	12.95	1
R1-35	D07	2.0771	13.03	1
R1-35	D07	2.12692	13.07	1
R1-35	D07	2.17698	13.01	1
R1-35	D07	2.22707	12.95	1
R1-35	D07	2.27695	13.01	1
R1-35	D07	2.32685	12.95	1
R1-35	D07	2.37713	12.88	1
R1-35	D07	2.42709	13.12	1
R1-35	D07	2.47703	12.94	1
R1-35	D07	2.52698	13.04	1
R1-35	D07	2.57695	12.97	1
R1-35	D07	2.62695	12.84	1
R1-35	D07	2.67742	12.95	1
R1-35	D07	2.72698	13	1
R1-35	D07	2.77681	13.15	1
R1-35	D07	2.82712	12.88	1
R1-35	D07	2.87673	13	1
R1-35	D07	2.9269	13.07	1
R1-35	D07	2.97729	13	1
R1-35	D07	3.02732	13.04	1
R1-35	D07	3.07734	12.97	1
R1-35	D07	3.12723	13.25	1
R1-35	D07	3.17692	13.15	1
R1-35	D07	3.22716	13.22	1
R1-35	D07	3.27735	13.15	1
R1-35	D07	3.32709	13.12	1
R1-35	D07	3.37729	13.07	1
R1-35	D07	3.42694	13.1	1
R1-35	D07	3.47733	13.18	1
R1-35	D07	3.52722	13.22	1
R1-35	D07	3.57724	13.25	1
R1-35	D07	3.62745	13.17	1
R1-35	D07	3.67747	13.17	1
R1-35	D07	3.72748	13.18	1
R1-35	D07	3.77735	13.18	1
R1-35	D07	3.82756	13.38	1
R1-35	D07	3.87722	13.25	1
R1-35	D07	3.92729	13.34	1
R1-35	D07	3.97731	13.12	1
R1-35	D07	4.02709	13.25	1
R1-35	D07	4.07749	13.2	1
R1-35	D07	4.12734	13.34	1
R1-35	D07	4.17713	13.15	1
R1-35	D07	4.22739	13.39	1
R1-35	D07	4.27747	13.24	1
R1-35	D07	4.32767	13.45	1
R1-35	D07	4.37731	13.37	1
R1-35	D07	4.42727	13.27	1
R1-35	D07	4.47785	13.17	1
R1-35	D07	4.52737	13.38	1
R1-35	D07	4.57725	13.27	1
R1-35	D07	4.62732	13.39	1
R1-35	D07	4.67732	13.45	1
R1-35	D07	4.72743	13.41	1
R1-35	D07	4.77736	13.34	1
R1-35	D07	4.82773	13.44	1
R1-35	D07	4.87753	13.48	1
R1-35	D07	4.9276	13.39	1
R1-35	D07	4.97729	13.49	1
R1-35	D07	5.0274	13.65	1
R1-35	D07	5.07793	13.32	1
R1-35	D07	5.12761	13.39	1
R1-35	D07	5.17711	13.57	1
R1-35	D07	5.22817	13.57	1
R1-35	D07	5.27772	13.54	1
R1-35	D07	5.32769	13.39	1
R1-35	D07	5.37738	13.55	1
R1-35	D07	5.42778	13.57	1
R1-35	D07	5.47769	13.62	1
R1-35	D07	5.52764	13.62	1
R1-35	D07	5.57783	13.55	1
R1-35	D07	5.62797	13.51	1
R1-35	D07	5.67771	13.49	1
R1-35	D07	5.72768	13.93	1
R1-35	D07	5.77767	13.72	1
R1-35	D07	5.82778	13.85	1
R1-35	D07	5.87777	13.49	1
R1-35	D07	5.92764	13.59	1
R1-35	D07	5.97751	13.81	1
R1-35	D07	6.02801	13.95	1
R1-35	D07	6.07769	13.82	1
R1-35	D07	6.12886	14.05	1
R1-35	D07	6.17785	13.84	1
R1-35	D07	6.22796	14.09	1
R1-35	D07	6.27767	14.05	1
R1-35	D07	6.32795	13.96	1
R1-35	D07	6.37767	13.81	1
R1-35	D07	6.42889	13.99	1
R1-35	D07	6.47822	14.05	1
R1-35	D07	6.52781	14.09	1
R1-35	D07	6.57758	14.03	1
R1-35	D07	6.62779	14.03	1
R1-35	D07	6.67784	13.88	1
R1-35	D07	6.72798	14.15	1
R1-35	D07	6.77789	14.16	1
R1-35	D07	6.82756	14.06	1
R1-35	D07	6.87793	14.26	1
R1-35	D07	6.92788	14.11	1
R1-35	D07	6.97767	14.09	1
R1-35	D07	7.02788	14.12	1
R1-35	D07	7.07777	14.16	1
R1-35	D07	7.12773	14.13	1
R1-35	D07	7.17772	14.26	1
R1-35	D07	7.22787	14.42	1
R1-35	D07	7.27821	14.22	1
R1-35	D07	7.328	14.29	1
R1-35	D07	7.3778	14.3	1
R1-35	D07	7.42834	14.2	1
R1-35	D07	7.47795	14.52	1
R1-35	D07	7.73447	14.22	2
R1-35	D07	7.78437	14.38	2
R1-35	D07	7.83465	14.4	2
R1-35	D07	7.88473	14.45	2
R1-35	D07	7.93436	14.42	2
R1-35	D07	7.98453	14.45	2
R1-35	D07	8.03475	14.46	2
R1-35	D07	8.08457	14.7	2
R1-35	D07	8.13447	14.57	2
R1-35	D07	8.18458	14.8	2
R1-35	D07	8.23498	14.87	2
R1-35	D07	8.28478	15.01	2
R1-35	D07	8.33448	14.74	2
R1-35	D07	8.38467	14.7	2
R1-35	D07	8.43437	14.99	2
R1-35	D07	8.4844	14.83	2
R1-35	D07	8.53437	14.87	2
R1-35	D07	8.58464	14.99	2
R1-35	D07	8.63439	14.87	2
R1-35	D07	8.68456	15.14	2
R1-35	D07	8.73447	14.96	2
R1-35	D07	8.78503	15.21	2
R1-35	D07	8.83457	15.3	2
R1-35	D07	8.88461	15.07	2
R1-35	D07	8.93462	15.2	2
R1-35	D07	8.98478	15.13	2
R1-35	D07	9.03468	15.13	2
R1-35	D07	9.08433	15.38	2
R1-35	D07	9.13452	15.31	2
R1-35	D07	9.18482	15.57	2
R1-35	D07	9.23472	15.47	2
R1-35	D07	9.28458	15.28	2
R1-35	D07	9.33447	15.34	2
R1-35	D07	9.3843	15.63	2
R1-35	D07	9.43461	15.54	2
R1-35	D07	9.48499	15.5	2
R1-35	D07	9.53447	15.46	2
R1-35	D07	9.58486	15.5	2
R1-35	D07	9.63493	15.67	2
R1-35	D07	9.68487	15.87	2
R1-35	D07	9.73481	15.61	2
R1-35	D07	9.78469	15.73	2
R1-35	D07	9.83463	15.95	2
R1-35	D07	9.88484	15.9	2
R1-35	D07	9.93469	15.98	2
R1-35	D07	9.98478	16.11	2
R1-35	D07	10.03455	16.02	2
R1-35	D07	10.08464	16.08	2
R1-35	D07	10.13478	16.14	2
R1-35	D07	10.1849	16.41	2
R1-35	D07	10.23483	16.21	2
R1-35	D07	10.28465	16.24	2
R1-35	D07	10.33501	16.41	2
R1-35	D07	10.38458	16.48	2
R1-35	D07	10.4348	16.52	2
R1-35	D07	10.48481	16.54	2
R1-35	D07	10.53495	16.82	2
R1-35	D07	10.5848	16.73	2
R1-35	D07	10.63498	16.78	2
R1-35	D07	10.68476	16.88	2
R1-35	D07	10.73533	16.92	2
R1-35	D07	10.7848	16.9	2
R1-35	D07	10.83483	17.05	2
R1-35	D07	10.88486	17.22	2
R1-35	D07	10.93515	17.2	2
R1-35	D07	10.98502	17.36	2
R1-35	D07	11.03495	17.35	2
R1-35	D07	11.08464	17.39	2
R1-35	D07	11.13506	17.49	2
R1-35	D07	11.18527	17.69	2
R1-35	D07	11.23521	17.54	2
R1-35	D07	11.28639	17.74	2
R1-35	D07	11.33507	17.89	2
R1-35	D07	11.38531	17.84	2
R1-35	D07	11.435	18.01	2
R1-35	D07	11.48622	17.91	2
R1-35	D07	11.53506	18.23	2
R1-35	D07	11.58484	18.27	2
R1-35	D07	11.63507	18.28	2
R1-35	D07	11.6849	18.11	2
R1-35	D07	11.73545	18.31	2
R1-35	D07	11.78542	18.45	2
R1-35	D07	11.83531	18.35	2
R1-35	D07	11.88487	18.68	2
R1-35	D07	11.93509	18.61	2
R1-35	D07	11.98556	18.88	2
R1-35	D07	12.03492	18.78	2
R1-35	D07	12.08593	18.99	2
R1-35	D07	12.13537	19.04	2
R1-35	D07	12.18591	19.11	2
R1-35	D07	12.23513	19.28	2
R1-35	D07	12.28501	19.35	2
R1-35	D07	12.3351	19.38	2
R1-35	D07	12.38505	19.56	2
R1-35	D07	12.43513	19.65	2
R1-35	D07	12.48525	19.7	2
R1-35	D07	12.53532	19.78	2
R1-35	D07	12.58558	19.97	2
R1-35	D07	12.63521	20.02	2
R1-35	D07	12.68525	20.16	2
R1-35	D07	12.73537	20.32	2
R1-35	D07	12.78514	20.4	2
R1-35	D07	12.83549	20.7	2
R1-35	D07	12.88545	20.63	2
R1-35	D07	12.93527	20.66	2
R1-35	D07	12.98534	21.14	2
R1-35	D07	13.03522	21.21	2
R1-35	D07	13.08541	21.21	2
R1-35	D07	13.13527	21.28	2
R1-35	D07	13.18508	21.3	2
R1-35	D07	13.23566	21.47	2
R1-35	D07	13.28574	21.69	2
R1-35	D07	13.33525	21.57	2
R1-35	D07	13.38521	21.81	2
R1-35	D07	13.43505	21.85	2
R1-35	D07	13.48551	21.84	2
R1-35	D07	13.53532	22.21	2
R1-35	D07	13.58559	22.05	2
R1-35	D07	13.63531	22.22	2
R1-35	D07	13.68541	22.55	2
R1-35	D07	13.73545	22.45	2
R1-35	D07	13.78566	22.62	2
R1-35	D07	13.83582	22.79	2
R1-35	D07	13.88566	22.79	2
R1-35	D07	13.93579	22.97	2
R1-35	D07	13.98566	23.12	2
R1-35	D07	14.03583	23.16	2
R1-35	D07	14.08566	23.46	2
R1-35	D07	14.13601	23.23	2
R1-35	D07	14.18563	23.56	2
R1-35	D07	14.23581	23.66	2
R1-35	D07	14.28577	23.84	2
R1-35	D07	14.33539	23.91	2
R1-35	D07	14.38557	23.95	2
R1-35	D07	14.43579	24.17	2
R1-35	D07	14.48556	24.24	2
R1-35	D07	14.53535	24.17	2
R1-35	D07	14.58587	24.37	2
R1-35	D07	14.63579	24.48	2
R1-35	D07	14.6857	24.51	2
R1-35	D07	14.73548	24.71	2
R1-35	D07	14.78573	24.71	2
R1-35	D07	14.83556	24.79	2
R1-35	D07	14.8857	25.02	2
R1-35	D07	14.93591	25.12	2
R1-35	D07	14.98571	25.12	2
R1-35	D07	15.03604	25.02	2
R1-35	D07	15.08568	25.15	2
R1-35	D07	15.13574	25.25	2
R1-35	D07	15.18593	25.28	2
R1-35	D07	15.23575	25.39	2
R1-35	D07	15.28545	25.45	2
R1-35	D07	15.33588	25.63	2
R1-35	D07	15.38592	25.6	2
R1-35	D07	15.43629	25.74	2
R1-35	D07	15.48594	25.8	2
R1-35	D07	15.53571	25.82	2
R1-35	D07	15.58584	25.93	2
R1-35	D07	15.63585	26.03	2
R1-35	D07	15.68595	25.99	2
R1-35	D07	15.73616	26.21	2
R1-35	D07	15.78606	26.16	2
R1-35	D07	15.83656	26.3	2
R1-35	D07	15.88593	26.24	2
R1-35	D07	15.93583	26.41	2
R1-35	D07	15.98577	26.6	2
R1-35	D07	16.03596	26.55	2
R1-35	D07	16.08587	26.61	2
R1-35	D07	16.13606	26.6	2
R1-35	D07	16.18599	26.82	2
R1-35	D07	16.23631	26.8	2
R1-35	D07	16.28609	26.92	2
R1-35	D07	16.33584	27.04	2
R1-35	D07	16.38589	27.05	2
R1-35	D07	16.43599	27.15	2
R1-35	D07	16.48604	27.05	2
R1-35	D07	16.53625	27.21	2
R1-35	D07	16.58633	27.11	2
R1-35	D07	16.63585	27.32	2
R1-35	D07	16.68616	27.28	2
R1-35	D07	16.73589	27.39	2
R1-35	D07	16.78588	27.56	2
R1-35	D07	16.83587	27.52	2
R1-35	D07	16.88593	27.49	2
R1-35	D07	16.93629	27.69	2
R1-35	D07	16.98602	27.58	2
R1-35	D07	17.03604	27.65	2
R1-35	D07	17.08619	27.61	2
R1-35	D07	17.13631	27.76	2
R1-35	D07	17.18598	27.83	2
R1-35	D07	17.23618	27.88	2
R1-35	D07	17.28635	27.76	2
R1-35	D07	17.33611	27.92	2
R1-35	D07	17.38633	28.16	2
R1-35	D07	17.43639	28.05	2
R1-35	D07	17.48614	28.12	2
R1-35	D07	17.53623	28.16	2
R1-35	D07	17.58639	28.17	2
R1-35	D07	17.6361	28.26	2
R1-35	D07	17.68622	28.33	2
R1-35	D07	17.73662	28.23	2
R1-35	D07	17.78616	28.33	2
R1-35	D07	17.83595	28.32	2
R1-35	D07	17.88598	28.44	2
R1-35	D07	17.93617	28.4	2
R1-35	D07	17.98641	28.49	2
R1-35	D07	18.03622	28.71	2
R1-35	D07	18.08623	28.64	2
R1-35	D07	18.13641	28.64	2
R1-35	D07	18.18615	28.61	2
R1-35	D07	18.23623	28.77	2
R1-35	D07	18.28638	28.84	2
R1-35	D07	18.33646	28.86	2
R1-35	D07	18.38742	28.93	2
R1-35	D07	18.43625	28.87	2
R1-35	D07	18.4864	29.11	2
R1-35	D07	18.53671	29.04	2
R1-35	D07	18.58628	28.98	2
R1-35	D07	18.63629	29.04	2
R1-35	D07	18.68646	29.25	2
R1-35	D07	18.73632	29.17	2
R1-35	D07	18.78652	29.3	2
R1-35	D07	18.83654	29.25	2
R1-35	D07	18.88662	29.27	2
R1-35	D07	18.93668	29.33	2
R1-35	D07	18.98659	29.51	2
R1-35	D07	19.03638	29.44	2
R1-35	D07	19.0863	29.55	2
R1-35	D07	19.13674	29.74	2
R1-35	D07	19.18681	29.52	2
R1-35	D07	19.23677	29.71	2
R1-35	D07	19.28681	29.64	2
R1-35	D07	19.33648	29.88	2
R1-35	D07	19.38618	29.94	2
R1-35	D07	19.43673	29.91	2
R1-35	D07	19.48638	30.08	2
R1-35	D07	19.53679	29.99	2
R1-35	D07	19.58648	30.08	2
R1-35	D07	19.63712	30.25	2
R1-35	D07	19.68675	30.21	2
R1-35	D07	19.73707	30.29	2
R1-35	D07	19.78684	30.38	2
R1-35	D07	19.83696	30.32	2
R1-35	D07	19.88648	30.43	2
R1-35	D07	19.9366	30.63	2
R1-35	D07	19.98647	30.59	2
R1-35	D07	20.03661	30.62	2
R1-35	D07	20.08697	30.77	2
R1-35	D07	20.13683	30.89	2
R1-35	D07	20.18712	30.75	2
R1-35	D07	20.23714	30.83	2
R1-35	D07	20.28705	31	2
R1-35	D07	20.33705	30.97	2
R1-35	D07	20.38778	31.12	2
R1-35	D07	20.4367	31.13	2
R1-35	D07	20.48701	31.06	2
R1-35	D07	20.53688	31.04	2
R1-35	D07	20.58669	31.26	2
R1-35	D07	20.63679	31.22	2
R1-35	D07	20.68688	31.13	2
R1-35	D07	20.73678	31.29	2
R1-35	D07	20.78691	31.4	2
R1-35	D07	20.83682	31.49	2
R1-35	D07	20.88712	31.44	2
R1-35	D07	20.93674	31.5	2
R1-35	D07	20.98739	31.63	2
R1-35	D07	21.03695	31.73	2
R1-35	D07	21.08685	31.63	2
R1-35	D07	21.13693	31.73	2
R1-35	D07	21.18679	31.78	2
R1-35	D07	21.23688	31.8	2
R1-35	D07	21.28701	31.9	2
R1-35	D07	21.33704	32.04	2
R1-35	D07	21.38696	31.93	2
R1-35	D07	21.43711	31.9	2
R1-35	D07	21.48685	31.97	2
R1-35	D07	21.53758	32.08	2
R1-35	D07	21.58688	32.03	2
R1-35	D07	21.63694	32.1	2
R1-35	D07	21.68686	32.22	2
R1-35	D07	21.73711	32.05	2
R1-35	D07	21.78664	32.12	2
R1-35	D07	21.83693	32.27	2
R1-35	D07	21.88699	32.24	2
R1-35	D07	21.93702	32.35	2
R1-35	D07	21.98683	32.35	2
R1-35	D07	22.03742	32.31	2
R1-35	D07	22.08733	32.17	2
R1-35	D07	22.13719	32.49	2
R1-35	D07	22.18738	32.37	2
R1-35	D07	22.23756	32.39	2
R1-35	D07	22.28736	32.44	2
R1-35	D07	22.3374	32.41	2
R1-35	D07	22.38716	32.61	2
R1-35	D07	22.43715	32.59	2
R1-35	D07	22.48759	32.54	2
R1-35	D07	22.53716	32.57	2
R1-35	D07	22.58833	32.65	2
R1-35	D07	22.63707	32.69	2
R1-35	D07	22.68731	32.84	2
R1-35	D07	22.73724	32.76	2
R1-35	D07	22.7873	32.88	2
R1-35	D07	22.83737	32.82	2
R1-35	D07	22.88716	32.88	2
R1-35	D07	22.9371	32.95	2
R1-35	D07	22.98739	32.86	2
R1-35	D07	23.03746	33.05	2
R1-35	D07	23.08766	32.91	2
R1-35	D07	23.13847	32.99	2
R1-35	D07	23.18727	33.2	2
R1-35	D07	23.23724	33.03	2
R1-35	D07	23.28703	33.13	2
R1-35	D07	23.3374	33.2	2
R1-35	D07	23.38729	33.33	2
R1-35	D07	23.43741	33.23	2
R1-35	D07	23.48729	33.3	2
R1-35	D07	23.53748	33.3	2
R1-35	D07	23.58799	33.33	2
R1-35	D07	23.63755	33.25	2
R1-35	D07	23.68742	33.29	2
R1-35	D07	23.73725	33.36	2
R1-35	D07	23.78696	33.42	2
R1-35	D07	23.8375	33.39	2
R1-35	D07	23.88731	33.42	2
R1-35	D07	23.93726	33.42	2
R1-35	D07	23.98741	33.47	2
R1-35	D07	24.03761	33.46	2
R1-35	D07	24.08758	33.45	2
R1-35	D07	24.13741	33.62	2
R1-35	D07	24.18737	33.62	2
R1-35	D07	24.2375	33.55	2
R1-35	D07	24.28805	33.67	2
R1-35	D07	24.33749	33.7	2
R1-35	D07	24.38787	33.59	2
R1-35	D07	24.43745	33.53	2
R1-35	D07	24.48766	33.62	2
R1-35	D07	24.53773	33.89	2
R1-35	D07	24.58788	33.76	2
R1-35	D07	24.6377	33.7	2
R1-35	D07	24.68739	33.8	2
R1-35	D07	24.73755	33.79	2
R1-35	D07	24.78759	33.67	2
R1-35	D07	24.83777	33.7	2
R1-35	D07	24.88746	33.75	2
R1-35	D07	24.93753	33.73	2
R1-35	D07	24.98765	33.83	2
R1-35	D07	25.03762	33.86	2
R1-35	D07	25.08812	33.77	2
R1-35	D07	25.13799	33.96	2
R1-35	D07	25.18745	33.89	2
R1-35	D07	25.23778	33.92	2
R1-35	D07	25.2882	33.97	2
R1-35	D07	25.33798	34.03	2
R1-35	D07	25.38767	33.9	2
R1-35	D07	25.43801	34.02	2
R1-35	D07	25.48744	33.97	2
R1-35	D07	25.53777	33.99	2
R1-35	D07	25.58854	34.06	2
R1-35	D07	25.63785	33.92	2
R1-35	D07	25.68801	33.99	2
R1-35	D07	25.73786	34	2
R1-35	D07	25.78745	34.13	2
R1-35	D07	25.83779	34.17	2
R1-35	D07	25.88769	34.2	2
R1-35	D07	25.93805	34.2	2
R1-35	D07	25.98823	34.2	2
R1-35	D07	26.0376	34.16	2
R1-35	D07	26.08783	34.19	2
R1-35	D07	26.13774	34.17	2
R1-35	D07	26.18799	34.29	2
R1-35	D07	26.23767	34.19	2
R1-35	D07	26.28774	34.24	2
R1-35	D07	26.33815	34.34	2
R1-35	D07	26.38801	34.26	2
R1-35	D07	26.43773	34.19	2
R1-35	D07	26.48805	34.38	2
R1-35	D07	26.53782	34.41	2
R1-35	D07	26.58793	34.29	2
R1-35	D07	26.63807	34.44	2
R1-35	D07	26.68795	34.34	2
R1-35	D07	26.73786	34.29	2
R1-35	D07	26.7881	34.36	2
R1-35	D07	26.83826	34.47	2
R1-35	D07	26.88806	34.43	2
R1-35	D07	26.93813	34.46	2
R1-35	D07	26.98804	34.4	2
R1-35	D07	27.03814	34.47	2
R1-35	D07	27.08836	34.41	2
R1-35	D07	27.13803	34.48	2
R1-35	D07	27.18837	34.6	2
R1-35	D07	27.23793	34.51	2
R1-35	D07	27.2884	34.46	2
R1-35	D07	27.33822	34.47	2
R1-35	D07	27.3878	34.54	2
R1-35	D07	27.43813	34.57	2
R1-35	D07	27.48817	34.6	2
R1-35	D07	27.53799	34.61	2
R1-35	D07	27.58836	34.63	2
R1-35	D07	27.63825	34.67	2
R1-35	D07	27.68819	34.6	2
R1-35	D07	27.738	34.56	2
R1-35	D07	27.78816	34.67	2
R1-35	D07	27.83803	34.7	2
R1-35	D07	27.88963	34.73	2
R1-35	D07	27.93828	34.64	2
R1-35	D07	27.98815	34.71	2
R1-35	D07	28.03817	34.73	2
R1-35	D07	28.08839	34.73	2
R1-35	D07	28.13834	34.78	2
R1-35	D07	28.18832	34.81	2
R1-35	D07	28.23831	34.75	2
R1-35	D07	28.28813	34.77	2
R1-35	D07	28.33811	34.87	2
R1-35	D07	28.3884	34.77	2
R1-35	D07	28.43818	34.9	2
R1-35	D07	28.48856	34.87	2
R1-35	D07	28.53901	34.84	2
R1-35	D07	28.5881	34.88	2
R1-35	D07	28.63857	34.83	2
R1-35	D07	28.68824	34.87	2
R1-35	D07	28.73819	34.87	2
R1-35	D07	28.78852	34.94	2
R1-35	D07	28.83865	35.01	2
R1-35	D07	28.88815	34.95	2
R1-35	D07	28.93849	34.83	2
R1-35	D07	28.98841	34.95	2
R1-35	D07	29.03843	35.04	2
R1-35	D07	29.08815	34.97	2
R1-35	D07	29.13832	35.11	2
R1-35	D07	29.1886	34.9	2
R1-35	D07	29.23858	35.02	2
R1-35	D07	29.28841	35.11	2
R1-35	D07	29.3388	35.24	2
R1-35	D07	29.38841	35.07	2
R1-35	D07	29.43843	35.1	2
R1-35	D07	29.48863	35.19	2
R1-35	D07	29.53862	35.22	2
R1-35	D07	29.58858	35.17	2
R1-35	D07	29.63838	35.21	2
R1-35	D07	29.68864	35.29	2
R1-35	D07	29.73874	35.32	2
R1-35	D07	29.78849	35.22	2
R1-35	D07	29.83853	35.28	2
R1-35	D07	29.88853	35.34	2
R1-35	D07	29.93854	35.15	2
R1-35	D07	29.98856	35.35	2
R1-35	D07	30.03875	35.25	2
R1-35	D07	30.08868	35.39	2
R1-35	D07	30.13895	35.29	2
R1-35	D07	30.18883	35.41	2
R1-35	D07	30.23871	35.39	2
R1-35	D07	30.28863	35.41	2
R1-35	D07	30.33893	35.41	2
R1-35	D07	30.38907	35.59	2
R1-35	D07	30.43875	35.62	2
R1-35	D07	30.48888	35.54	2
R1-35	D07	30.53866	35.59	2
R1-35	D07	30.58873	35.65	2
R1-35	D07	30.63846	35.65	2
R1-35	D07	30.68872	35.59	2
R1-35	D07	30.73866	35.93	2
R1-35	D07	30.78876	35.51	2
R1-35	D07	30.83854	35.58	2
R1-35	D07	30.88894	35.64	2
R1-35	D07	30.93892	35.69	2
R1-35	D07	30.98876	35.75	2
R1-35	D07	31.03921	35.81	2
R1-35	D07	31.08863	35.95	2
R1-35	D07	31.13887	35.81	2
R1-35	D07	31.18884	35.71	2
R1-35	D07	31.23929	35.85	2
R1-35	D07	31.28876	35.85	2
R1-35	D07	31.33875	36.03	2
R1-35	D07	31.38913	35.91	2
R1-35	D07	31.43924	36.02	2
R1-35	D07	31.48894	36.02	2
R1-35	D07	31.53893	36	2
R1-35	D07	31.58862	35.92	2
R1-35	D07	31.63941	36.12	2
R1-35	D07	31.68881	35.82	2
R1-35	D07	31.73915	36.09	2
R1-35	D07	31.78895	36.26	2
R1-35	D07	31.83882	36.06	2
R1-35	D07	31.88855	36.23	2
R1-35	D07	31.93897	36.25	2
R1-35	D07	31.98891	36.26	2
R1-35	D07	32.03893	36.26	2
R1-35	D07	32.0891	36.25	2
R1-35	D07	32.13906	36.42	2
R1-35	D07	32.18931	36.43	2
R1-35	D07	32.23907	36.37	2
R1-35	D07	32.2892	36.35	2
R1-35	D07	32.33935	36.47	2
R1-35	D07	32.38874	36.54	2
R1-35	D07	32.43887	36.56	2
R1-35	D07	32.48895	36.56	2
R1-35	D07	32.53948	36.56	2
R1-35	D07	32.58907	36.56	2
R1-35	D07	32.63934	36.7	2
R1-35	D07	32.6888	36.69	2
R1-35	D07	32.73924	36.74	2
R1-35	D07	32.7892	36.84	2
R1-35	D07	32.83921	36.77	2
R1-35	D07	32.88902	36.8	2
R1-35	D07	32.93938	36.94	2
R1-35	D07	32.98893	36.9	2
R1-35	D07	33.0391	36.96	2
R1-35	D07	33.08949	37.1	2
R1-35	D07	33.13921	37.08	2
R1-35	D07	33.18948	37.13	2
R1-35	D07	33.23913	37.16	2
R1-35	D07	33.28915	37.17	2
R1-35	D07	33.33905	37.17	2
R1-35	D07	33.3901	37.21	2
R1-35	D07	33.43935	37.24	2
R1-35	D07	33.48938	37.3	2
R1-35	D07	33.53928	37.31	2
R1-35	D07	33.58932	37.35	2
R1-35	D07	33.63933	37.33	2
R1-35	D07	33.68967	37.41	2
R1-35	D07	33.73918	37.58	2
R1-35	D07	33.78931	37.45	2
R1-35	D07	33.8395	37.57	2
R1-35	D07	33.8894	37.8	2
R1-35	D07	33.93943	37.68	2
R1-35	D07	33.98946	37.7	2
R1-35	D07	34.04011	37.67	2
R1-35	D07	34.08952	37.74	2
R1-35	D07	34.13935	37.81	2
R1-35	D07	34.18959	37.72	2
R1-35	D07	34.23966	37.74	2
R1-35	D07	34.28938	37.95	2
R1-35	D07	34.33949	37.91	2
R1-35	D07	34.38932	37.98	2
R1-35	D07	34.43985	37.97	2
R1-35	D07	34.48948	37.98	2
R1-35	D07	34.53943	38.12	2
R1-35	D07	34.58957	38.14	2
R1-35	D07	34.63955	38.22	2
R1-35	D07	34.68957	38.08	2
R1-35	D07	34.73974	38.16	2
R1-35	D07	34.7893	38.21	2
R1-35	D07	34.83971	38.24	2
R1-35	D07	34.88953	38.25	2
R1-35	D07	34.93921	38.34	2
R1-35	D07	34.99016	38.43	2
R1-35	D07	35.0397	38.55	2
R1-35	D07	35.08981	38.58	2
R1-35	D07	35.13974	38.56	2
R1-35	D07	35.18985	38.61	2
R1-35	D07	35.2396	38.73	2
R1-35	D07	35.28962	38.78	2
R1-35	D07	35.33984	38.66	2
R1-35	D07	35.38984	38.82	2
R1-35	D07	35.43958	38.76	2
R1-35	D07	35.49	38.8	2
R1-35	D07	35.53954	38.93	2
R1-35	D07	35.58965	38.89	2
R1-35	D07	35.63971	39	2
R1-35	D07	35.68967	38.97	2
R1-35	D07	35.73964	39.16	2
R1-35	D07	35.78999	39.02	2
R1-35	D07	35.83978	39.05	2
R1-35	D07	35.88957	39.15	2
R1-35	D07	35.9399	39.27	2
R1-35	D07	35.98986	39.26	2
R1-35	D07	36.03961	39.29	2
R1-35	D07	36.08997	39.46	2
R1-35	D07	36.13989	39.34	2
R1-35	D07	36.19003	39.44	2
R1-35	D07	36.2401	39.67	2
R1-35	D07	36.28965	39.63	2
R1-35	D07	36.34018	39.56	2
R1-35	D07	36.3899	39.56	2
R1-35	D07	36.43978	39.69	2
R1-35	D07	36.48983	39.61	2
R1-35	D07	36.53984	39.8	2
R1-35	D07	36.59117	39.78	2
R1-35	D07	36.64	39.81	2
R1-35	D07	36.69003	39.91	2
R1-35	D07	36.74005	39.98	2
R1-35	D07	36.78966	39.96	2
R1-35	D07	36.8399	40.04	2
R1-35	D07	36.8898	40.32	2
R1-35	D07	36.9399	40.1	2
R1-35	D07	36.98969	40.17	2
R1-35	D07	37.03974	40.25	2
R1-35	D07	37.08999	40.47	2
R1-35	D07	37.13996	40.32	2
R1-35	D07	37.18992	40.4	2
R1-35	D07	37.23992	40.52	2
R1-35	D07	37.29012	40.51	2
R1-35	D07	37.34019	40.64	2
R1-35	D07	37.3901	40.82	2
R1-35	D07	37.44021	40.82	2
R1-35	D07	37.49017	40.79	2
R1-35	D07	37.53986	40.92	2
R1-35	D07	37.59002	40.86	2
R1-35	D07	37.64021	41.01	2
R1-35	D07	37.69031	41.02	2
R1-35	D07	37.74046	41.02	2
R1-35	D07	37.79029	41.11	2
R1-35	D07	37.84151	41.08	2
R1-35	D07	37.89013	41.16	2
R1-35	D07	37.94047	41.25	2
R1-35	D07	37.9902	41.28	2
R1-35	D07	38.04027	41.39	2
R1-35	D07	38.0901	41.4	2
R1-35	D07	38.14023	41.43	2
R1-35	D07	38.19015	41.39	2
R1-35	D07	38.24028	41.5	2
R1-35	D07	38.29028	41.75	2
R1-35	D07	38.3399	41.79	2
R1-35	D07	38.3904	41.76	2
R1-35	D07	38.44022	41.75	2
R1-35	D07	38.4904	42.02	2
R1-35	D07	38.54037	41.96	2
R1-35	D07	38.5904	42.13	2
R1-35	D07	38.64021	41.99	2
R1-35	D07	38.69041	42.02	2
R1-35	D07	38.74048	42.21	2
R1-35	D07	38.7906	42.2	2
R1-35	D07	38.84056	42.16	2
R1-35	D07	38.8904	42.13	2
R1-35	D07	38.94049	42.34	2
R1-35	D07	38.99012	42.4	2
R1-35	D07	39.04041	42.44	2
R1-35	D07	39.09058	42.54	2
R1-35	D07	39.14052	42.51	2
R1-35	D07	39.19035	42.54	2
R1-35	D07	39.24043	42.68	2
R1-35	D07	39.29037	42.74	2
R1-35	D07	39.34094	42.74	2
R1-35	D07	39.39073	42.9	2
R1-35	D07	39.44055	42.87	2
R1-35	D07	39.49033	43.01	2
R1-35	D07	39.54024	43.04	2
R1-35	D07	39.59053	43.18	2
R1-35	D07	39.64017	43.15	2
R1-35	D07	39.69058	43.24	2
R1-35	D07	39.74036	43.27	2
R1-35	D07	39.79045	43.24	2
R1-35	D07	39.84051	43.42	2
R1-35	D07	39.8904	43.35	2
R1-35	D07	39.93995	43.54	2
R1-35	D07	39.99048	43.45	2
R1-35	D07	40.04049	43.56	2
R1-35	D07	40.09064	43.48	2
R1-35	D07	40.14077	43.69	2
R1-35	D07	40.19071	43.69	2
R1-35	D07	40.24046	43.82	2
R1-35	D07	40.29032	43.81	2
R1-35	D07	40.34098	43.92	2
R1-35	D07	40.3905	43.99	2
R1-35	D07	40.44054	44.05	2
R1-35	D07	40.49083	43.95	2
R1-35	D07	40.54154	44.18	2
R1-35	D07	40.5905	44.26	2
R1-35	D07	40.64022	44.39	2
R1-35	D07	40.69082	44.43	2
R1-35	D07	40.74064	44.46	2
R1-35	D07	40.79042	44.5	2
R1-35	D07	40.84053	44.65	2
R1-35	D07	40.89106	44.57	2
R1-35	D07	40.9405	44.65	2
R1-35	D07	40.99057	44.74	2
R1-35	D07	41.04067	44.84	2
R1-35	D07	41.09071	44.83	2
R1-35	D07	41.14085	44.9	2
R1-35	D07	41.19074	45.01	2
R1-35	D07	41.24075	45.14	2
R1-35	D07	41.29097	45.17	2
R1-35	D07	41.34071	45.13	2
R1-35	D07	41.39092	45.31	2
R1-35	D07	41.44107	45.27	2
R1-35	D07	41.49089	45.36	2
R1-35	D07	41.54072	45.48	2
R1-35	D07	41.59089	45.47	2
R1-35	D07	41.64077	45.6	2
R1-35	D07	41.69109	45.63	2
R1-35	D07	41.74123	45.51	2
R1-35	D07	41.79079	45.58	2
R1-35	D07	41.84089	45.9	2
R1-35	D07	41.89108	45.87	2
R1-35	D07	41.94115	46.01	2
R1-35	D07	41.99039	45.94	2
R1-35	D07	42.04104	46.07	2
R1-35	D07	42.09113	46.09	2
R1-35	D07	42.1411	46.18	2
R1-35	D07	42.19102	46.24	2
R1-35	D07	42.2413	46.17	2
R1-35	D07	42.29072	46.27	2
R1-35	D07	42.34085	46.41	2
R1-35	D07	42.39097	46.42	2
R1-35	D07	42.44098	46.48	2
R1-35	D07	42.49117	46.68	2
R1-35	D07	42.54084	46.54	2
R1-35	D07	42.59122	46.49	2
R1-35	D07	42.64101	46.66	2
R1-35	D07	42.69111	46.82	2
R1-35	D07	42.74082	46.81	2
R1-35	D07	42.79114	46.85	2
R1-35	D07	42.84095	46.86	2
R1-35	D07	42.89114	46.96	2
R1-35	D07	42.94128	47	2
R1-35	D07	42.99124	47.03	2
R1-35	D07	43.04131	47.1	2
R1-35	D07	43.09124	47.29	2
R1-35	D07	43.14122	47.46	2
R1-35	D07	43.19117	47.33	2
R1-35	D07	43.24121	47.5	2
R1-35	D07	43.29107	47.5	2
R1-35	D07	43.3414	47.56	2
R1-35	D07	43.39118	47.59	2
R1-35	D07	43.44117	47.66	2
R1-35	D07	43.49109	47.8	2
R1-35	D07	43.5415	47.77	2
R1-35	D07	43.59164	47.84	2
R1-35	D07	43.64135	47.84	2
R1-35	D07	43.69095	47.96	2
R1-35	D07	43.74125	48.01	2
R1-35	D07	43.79123	48.04	2
R1-35	D07	43.84145	48.03	2
R1-35	D07	43.89126	48.31	2
R1-35	D07	43.94132	48.21	2
R1-35	D07	43.99128	48.14	2
R1-35	D07	44.04146	48.35	2
R1-35	D07	44.09158	48.41	2
R1-35	D07	44.14151	48.52	2
R1-35	D07	44.19147	48.47	2
R1-35	D07	44.24119	48.72	2
R1-35	D07	44.29146	48.67	2
R1-35	D07	44.34128	48.78	2
R1-35	D07	44.3914	48.82	2
R1-35	D07	44.44103	48.82	2
R1-35	D07	44.49141	48.77	2
R1-35	D07	44.54145	49.05	2
R1-35	D07	44.59132	48.94	2
R1-35	D07	44.64147	49.16	2
R1-35	D07	44.69157	49.22	2
R1-35	D07	44.74178	49.26	2
R1-35	D07	44.7916	49.05	2
R1-35	D07	44.84171	49.38	2
R1-35	D07	44.89181	49.39	2
R1-35	D07	44.94143	49.53	2
R1-35	D07	44.99142	49.46	2
R1-35	D07	45.04121	49.46	2
R1-35	D07	45.09179	49.62	2
R1-35	D07	45.14125	49.62	2
R1-35	D07	45.1916	49.76	2
R1-35	D07	45.24136	49.83	2
R1-35	D07	45.29144	49.76	2
R1-35	D07	45.34148	49.87	2
R1-35	D07	45.3915	50	2
R1-35	D07	45.44273	50.03	2
R1-35	D07	45.49174	50.16	2
R1-35	D07	45.54163	50.26	2
R1-35	D07	45.59191	50.24	2
R1-35	D07	45.64178	50.47	2
R1-35	D07	45.69175	50.32	2
R1-35	D07	45.74169	50.26	2
R1-35	D07	45.79202	50.54	2
R1-35	D07	45.8419	50.5	2
R1-35	D07	45.89139	50.56	2
R1-35	D07	45.94268	50.63	2
R1-35	D07	45.99143	50.73	2
R1-35	D07	46.04162	50.73	2
R1-35	D07	46.09171	50.83	2
R1-35	D07	46.14348	50.95	2
R1-35	D07	46.19169	50.94	2
R1-35	D07	46.24194	50.94	2
R1-35	D07	46.29163	51.14	2
R1-35	D07	46.34192	51.13	2
R1-35	D07	46.39183	51.27	2
R1-35	D07	46.44168	51.21	2
R1-35	D07	46.49189	51.3	2
R1-35	D07	46.54172	51.49	2
R1-35	D07	46.5919	51.51	2
R1-35	D07	46.64211	51.55	2
R1-35	D07	46.69176	51.59	2
R1-35	D07	46.7416	51.61	2
R1-35	D07	46.79187	51.64	2
R1-35	D07	46.84173	51.82	2
R1-35	D07	46.89183	51.88	2
R1-35	D07	46.94189	51.85	2
