# Supplementary material for: Natural genetic variation impacts expression levels of coding, non-coding, and antisense transcripts in fission yeast
Source: Mol Syst Biol. 2014 Nov 28;10(11):764. doi: 10.15252/msb.20145123 (PMC4299605; doi:10.15252/msb.20145123)
Supplement: Supplementary file 2 — Supplementary Dataset S1 [file msb0010-0764-sd2.zip › Dataset S1/datasetS1/R1-36_std_raw.txt]

Strain	well	time	measure	interval
R1-36	C04	0.02322	16.66	1
R1-36	C04	0.07315	16.37	1
R1-36	C04	0.12287	16.34	1
R1-36	C04	0.17324	16.43	1
R1-36	C04	0.22329	16.65	1
R1-36	C04	0.2733	16.43	1
R1-36	C04	0.32311	16.85	1
R1-36	C04	0.37303	16.37	1
R1-36	C04	0.4229	16.62	1
R1-36	C04	0.4732	16.66	1
R1-36	C04	0.52331	16.52	1
R1-36	C04	0.57306	16.52	1
R1-36	C04	0.6231	16.39	1
R1-36	C04	0.67301	16.76	1
R1-36	C04	0.72303	16.57	1
R1-36	C04	0.77321	16.41	1
R1-36	C04	0.82317	16.53	1
R1-36	C04	0.87301	16.91	1
R1-36	C04	0.92321	16.59	1
R1-36	C04	0.9731	16.53	1
R1-36	C04	1.02309	16.73	1
R1-36	C04	1.07356	16.63	1
R1-36	C04	1.12311	16.57	1
R1-36	C04	1.17333	16.83	1
R1-36	C04	1.2231	16.63	1
R1-36	C04	1.27316	16.73	1
R1-36	C04	1.32335	16.91	1
R1-36	C04	1.37317	16.72	1
R1-36	C04	1.42314	16.95	1
R1-36	C04	1.47341	16.7	1
R1-36	C04	1.5233	16.72	1
R1-36	C04	1.57327	16.78	1
R1-36	C04	1.62334	16.96	1
R1-36	C04	1.67295	17.12	1
R1-36	C04	1.72342	16.95	1
R1-36	C04	1.77332	17.25	1
R1-36	C04	1.82352	17.11	1
R1-36	C04	1.87333	17.34	1
R1-36	C04	1.92323	17.37	1
R1-36	C04	1.97324	17.35	1
R1-36	C04	2.02336	17.43	1
R1-36	C04	2.07334	17.37	1
R1-36	C04	2.12325	17.47	1
R1-36	C04	2.1737	17.58	1
R1-36	C04	2.22349	17.56	1
R1-36	C04	2.27348	17.71	1
R1-36	C04	2.32346	17.7	1
R1-36	C04	2.37327	17.6	1
R1-36	C04	2.42327	17.86	1
R1-36	C04	2.47352	17.89	1
R1-36	C04	2.52323	17.8	1
R1-36	C04	2.57336	17.71	1
R1-36	C04	2.62348	18.02	1
R1-36	C04	2.67365	18.19	1
R1-36	C04	2.72368	18.28	1
R1-36	C04	2.77368	18.16	1
R1-36	C04	2.82345	18.2	1
R1-36	C04	2.87336	18.23	1
R1-36	C04	2.9237	18.38	1
R1-36	C04	2.97337	18.35	1
R1-36	C04	3.02377	18.48	1
R1-36	C04	3.07352	18.32	1
R1-36	C04	3.12338	18.59	1
R1-36	C04	3.17359	18.51	1
R1-36	C04	3.22375	18.49	1
R1-36	C04	3.27377	18.55	1
R1-36	C04	3.32362	18.84	1
R1-36	C04	3.37357	18.8	1
R1-36	C04	3.42373	18.54	1
R1-36	C04	3.47358	18.97	1
R1-36	C04	3.52417	18.7	1
R1-36	C04	3.57365	18.71	1
R1-36	C04	3.62343	18.94	1
R1-36	C04	3.67367	18.74	1
R1-36	C04	3.72356	18.96	1
R1-36	C04	3.77374	18.72	1
R1-36	C04	3.82363	18.87	1
R1-36	C04	3.87369	18.97	1
R1-36	C04	3.92362	18.98	1
R1-36	C04	3.97357	18.97	1
R1-36	C04	4.02393	19	1
R1-36	C04	4.0739	19.11	1
R1-36	C04	4.12389	19.07	1
R1-36	C04	4.17381	19.2	1
R1-36	C04	4.22398	19.06	1
R1-36	C04	4.2737	19.48	1
R1-36	C04	4.32357	19.48	1
R1-36	C04	4.37386	19.29	1
R1-36	C04	4.42436	19.35	1
R1-36	C04	4.47371	19.61	1
R1-36	C04	4.52377	19.45	1
R1-36	C04	4.57383	19.5	1
R1-36	C04	4.62362	19.53	1
R1-36	C04	4.6747	19.56	1
R1-36	C04	4.72375	19.87	1
R1-36	C04	4.77374	19.63	1
R1-36	C04	4.82368	19.79	1
R1-36	C04	4.87409	19.85	1
R1-36	C04	4.92394	19.84	1
R1-36	C04	4.97374	20	1
R1-36	C04	5.02418	20.11	1
R1-36	C04	5.0738	20.07	1
R1-36	C04	5.12396	19.95	1
R1-36	C04	5.17385	20.07	1
R1-36	C04	5.2239	20.07	1
R1-36	C04	5.27381	20.1	1
R1-36	C04	5.32409	20.2	1
R1-36	C04	5.37377	20.2	1
R1-36	C04	5.42382	20.24	1
R1-36	C04	5.47401	20.13	1
R1-36	C04	5.52374	20.38	1
R1-36	C04	5.57425	20.4	1
R1-36	C04	5.62407	20.43	1
R1-36	C04	5.67419	20.46	1
R1-36	C04	5.72404	20.38	1
R1-36	C04	5.77405	20.7	1
R1-36	C04	5.82422	20.83	1
R1-36	C04	5.87388	20.67	1
R1-36	C04	5.92387	20.73	1
R1-36	C04	5.97456	20.95	1
R1-36	C04	6.02397	21.02	1
R1-36	C04	6.07414	21.02	1
R1-36	C04	6.1241	21.16	1
R1-36	C04	6.17427	21.18	1
R1-36	C04	6.22424	21.21	1
R1-36	C04	6.27429	21.34	1
R1-36	C04	6.32396	21.44	1
R1-36	C04	6.37397	21.45	1
R1-36	C04	6.42419	21.48	1
R1-36	C04	6.47405	21.74	1
R1-36	C04	6.52376	21.77	1
R1-36	C04	6.57424	21.9	1
R1-36	C04	6.62425	21.99	1
R1-36	C04	6.67419	22.09	1
R1-36	C04	6.72419	22.22	1
R1-36	C04	6.77438	22.49	1
R1-36	C04	6.82446	22.38	1
R1-36	C04	6.87464	22.55	1
R1-36	C04	6.92429	22.78	1
R1-36	C04	6.97438	22.71	1
R1-36	C04	7.02411	22.9	1
R1-36	C04	7.0743	23.13	1
R1-36	C04	7.12529	23.07	1
R1-36	C04	7.17428	23.04	1
R1-36	C04	7.22428	23.32	1
R1-36	C04	7.52186	24.27	2
R1-36	C04	7.57097	24.54	2
R1-36	C04	7.62186	24.31	2
R1-36	C04	7.67137	24.8	2
R1-36	C04	7.72136	24.75	2
R1-36	C04	7.77148	25.03	2
R1-36	C04	7.82159	25.16	2
R1-36	C04	7.87143	25.13	2
R1-36	C04	7.92119	25.28	2
R1-36	C04	7.97146	25.71	2
R1-36	C04	8.0216	25.87	2
R1-36	C04	8.07146	26	2
R1-36	C04	8.12149	26.25	2
R1-36	C04	8.1713	26.42	2
R1-36	C04	8.22144	26.59	2
R1-36	C04	8.27145	26.72	2
R1-36	C04	8.32149	26.88	2
R1-36	C04	8.37164	27.2	2
R1-36	C04	8.42127	27.27	2
R1-36	C04	8.47142	27.42	2
R1-36	C04	8.52171	27.75	2
R1-36	C04	8.57156	27.78	2
R1-36	C04	8.62134	27.98	2
R1-36	C04	8.67154	28.22	2
R1-36	C04	8.72169	28.43	2
R1-36	C04	8.77152	28.47	2
R1-36	C04	8.82153	29	2
R1-36	C04	8.8714	29.15	2
R1-36	C04	8.92168	29.22	2
R1-36	C04	8.97143	29.55	2
R1-36	C04	9.02166	29.6	2
R1-36	C04	9.07189	30.1	2
R1-36	C04	9.12175	30.2	2
R1-36	C04	9.17175	30.19	2
R1-36	C04	9.22161	30.87	2
R1-36	C04	9.27157	30.65	2
R1-36	C04	9.32152	31.1	2
R1-36	C04	9.37188	31.26	2
R1-36	C04	9.42158	31.59	2
R1-36	C04	9.47171	31.7	2
R1-36	C04	9.52269	31.86	2
R1-36	C04	9.57151	32.04	2
R1-36	C04	9.6216	32.38	2
R1-36	C04	9.67178	32.56	2
R1-36	C04	9.72215	32.76	2
R1-36	C04	9.77143	33.15	2
R1-36	C04	9.82155	33.36	2
R1-36	C04	9.87175	33.71	2
R1-36	C04	9.92179	33.62	2
R1-36	C04	9.97178	33.94	2
R1-36	C04	10.02182	34.26	2
R1-36	C04	10.07161	34.53	2
R1-36	C04	10.12174	34.66	2
R1-36	C04	10.17188	34.91	2
R1-36	C04	10.22175	35.67	2
R1-36	C04	10.27197	35.82	2
R1-36	C04	10.32183	35.92	2
R1-36	C04	10.37193	35.99	2
R1-36	C04	10.42182	36.38	2
R1-36	C04	10.47171	36.45	2
R1-36	C04	10.52189	37.03	2
R1-36	C04	10.57212	37.09	2
R1-36	C04	10.62149	37.67	2
R1-36	C04	10.67208	37.77	2
R1-36	C04	10.72175	38.16	2
R1-36	C04	10.772	38.46	2
R1-36	C04	10.82209	38.69	2
R1-36	C04	10.87177	38.95	2
R1-36	C04	10.92184	39.37	2
R1-36	C04	10.97167	39.67	2
R1-36	C04	11.02222	39.99	2
R1-36	C04	11.0721	40.28	2
R1-36	C04	11.12194	40.63	2
R1-36	C04	11.17197	40.93	2
R1-36	C04	11.22202	41.28	2
R1-36	C04	11.27203	41.52	2
R1-36	C04	11.32207	41.88	2
R1-36	C04	11.3719	42.37	2
R1-36	C04	11.42183	42.89	2
R1-36	C04	11.4718	43.27	2
R1-36	C04	11.52218	43.66	2
R1-36	C04	11.57195	44.18	2
R1-36	C04	11.62199	44.32	2
R1-36	C04	11.67233	45.06	2
R1-36	C04	11.72229	45.41	2
R1-36	C04	11.77218	45.69	2
R1-36	C04	11.82199	45.95	2
R1-36	C04	11.87238	46.4	2
R1-36	C04	11.92218	46.6	2
R1-36	C04	11.97194	47.35	2
R1-36	C04	12.02202	47.44	2
R1-36	C04	12.07195	48.26	2
R1-36	C04	12.12218	48.15	2
R1-36	C04	12.17252	48.38	2
R1-36	C04	12.22231	48.9	2
R1-36	C04	12.27225	49.23	2
R1-36	C04	12.32241	48.78	2
R1-36	C04	12.37209	49.12	2
R1-36	C04	12.42216	49.01	2
R1-36	C04	12.47234	48.76	2
R1-36	C04	12.52222	48.73	2
R1-36	C04	12.57253	48.67	2
R1-36	C04	12.62242	48.19	2
R1-36	C04	12.67227	47.63	2
R1-36	C04	12.72208	47.54	2
R1-36	C04	12.77223	47.3	2
R1-36	C04	12.82232	47.21	2
R1-36	C04	12.87227	46.81	2
R1-36	C04	12.92224	46.68	2
R1-36	C04	12.97233	46.47	2
R1-36	C04	13.0223	46	2
R1-36	C04	13.07234	46.01	2
R1-36	C04	13.12224	45.67	2
R1-36	C04	13.17278	45.61	2
R1-36	C04	13.22243	45.58	2
R1-36	C04	13.27273	45.56	2
R1-36	C04	13.32264	45.38	2
R1-36	C04	13.3722	45.32	2
R1-36	C04	13.42276	45.56	2
R1-36	C04	13.47243	45.64	2
R1-36	C04	13.52241	45.71	2
R1-36	C04	13.57291	45.65	2
R1-36	C04	13.62265	45.74	2
R1-36	C04	13.67244	45.58	2
R1-36	C04	13.72266	45.74	2
R1-36	C04	13.77234	46.06	2
R1-36	C04	13.82226	46.23	2
R1-36	C04	13.87258	46.17	2
R1-36	C04	13.92265	46.21	2
R1-36	C04	13.97242	46.36	2
R1-36	C04	14.0224	46.32	2
R1-36	C04	14.0726	46.53	2
R1-36	C04	14.12244	46.68	2
R1-36	C04	14.17271	46.78	2
R1-36	C04	14.22271	46.96	2
R1-36	C04	14.27246	47.3	2
R1-36	C04	14.32302	47.54	2
R1-36	C04	14.37271	47.63	2
R1-36	C04	14.42292	47.83	2
R1-36	C04	14.47277	47.86	2
R1-36	C04	14.52266	48.41	2
R1-36	C04	14.57272	48.55	2
R1-36	C04	14.62266	48.65	2
R1-36	C04	14.67262	48.84	2
R1-36	C04	14.72271	49.39	2
R1-36	C04	14.77256	49.48	2
R1-36	C04	14.82269	49.74	2
R1-36	C04	14.87248	50.1	2
R1-36	C04	14.92284	50.46	2
R1-36	C04	14.97267	50.66	2
R1-36	C04	15.02276	51.11	2
R1-36	C04	15.07272	51.48	2
R1-36	C04	15.12263	51.76	2
R1-36	C04	15.17279	52.05	2
R1-36	C04	15.22316	52.54	2
R1-36	C04	15.2727	52.96	2
R1-36	C04	15.32286	53.39	2
R1-36	C04	15.37296	53.84	2
R1-36	C04	15.42266	54.2	2
R1-36	C04	15.47301	54.46	2
R1-36	C04	15.52314	54.7	2
R1-36	C04	15.57265	55.38	2
R1-36	C04	15.62294	55.74	2
R1-36	C04	15.67292	55.95	2
R1-36	C04	15.72308	56.51	2
R1-36	C04	15.77384	57.1	2
R1-36	C04	15.82323	57.45	2
R1-36	C04	15.87289	57.79	2
R1-36	C04	15.9228	58.49	2
R1-36	C04	15.97297	59.01	2
R1-36	C04	16.02316	59.5	2
R1-36	C04	16.0731	59.79	2
R1-36	C04	16.12284	60.22	2
R1-36	C04	16.17309	60.55	2
R1-36	C04	16.22302	60.87	2
R1-36	C04	16.2732	61.42	2
R1-36	C04	16.32311	61.72	2
R1-36	C04	16.37276	62.31	2
R1-36	C04	16.42306	62.66	2
R1-36	C04	16.47304	63.19	2
R1-36	C04	16.52294	63.6	2
R1-36	C04	16.57295	63.99	2
R1-36	C04	16.62299	64.51	2
R1-36	C04	16.67302	64.68	2
R1-36	C04	16.7232	64.97	2
R1-36	C04	16.77286	65.53	2
R1-36	C04	16.82288	65.95	2
R1-36	C04	16.87326	66.15	2
R1-36	C04	16.92308	66.76	2
R1-36	C04	16.97321	67.34	2
R1-36	C04	17.02326	67.51	2
R1-36	C04	17.07336	67.61	2
R1-36	C04	17.1231	68.33	2
R1-36	C04	17.17302	68.52	2
R1-36	C04	17.22313	69.07	2
R1-36	C04	17.2733	69.27	2
R1-36	C04	17.32309	69.53	2
R1-36	C04	17.37313	69.91	2
R1-36	C04	17.42313	70.22	2
R1-36	C04	17.47307	70.54	2
R1-36	C04	17.52328	70.96	2
R1-36	C04	17.57325	71.28	2
R1-36	C04	17.62331	71.73	2
R1-36	C04	17.67322	71.81	2
R1-36	C04	17.72316	72.3	2
R1-36	C04	17.7731	72.76	2
R1-36	C04	17.8233	72.91	2
R1-36	C04	17.8734	73.46	2
R1-36	C04	17.92335	73.56	2
R1-36	C04	17.97316	73.98	2
R1-36	C04	18.02326	74.3	2
R1-36	C04	18.07325	74.37	2
R1-36	C04	18.12369	74.8	2
R1-36	C04	18.17332	75.31	2
R1-36	C04	18.22339	75.55	2
R1-36	C04	18.27335	75.85	2
R1-36	C04	18.32298	76.39	2
R1-36	C04	18.37357	76.75	2
R1-36	C04	18.42339	76.98	2
R1-36	C04	18.47343	77.56	2
R1-36	C04	18.52359	77.82	2
R1-36	C04	18.57337	78.09	2
R1-36	C04	18.62328	78.79	2
R1-36	C04	18.67341	79.03	2
R1-36	C04	18.72344	79.75	2
R1-36	C04	18.7734	80.27	2
R1-36	C04	18.82384	80.4	2
R1-36	C04	18.87381	81.3	2
R1-36	C04	18.92324	81.49	2
R1-36	C04	18.97334	81.92	2
R1-36	C04	19.02336	82.76	2
R1-36	C04	19.07386	83.2	2
R1-36	C04	19.12334	83.75	2
R1-36	C04	19.17358	84.53	2
R1-36	C04	19.22345	84.59	2
R1-36	C04	19.27353	85.46	2
R1-36	C04	19.32357	85.79	2
R1-36	C04	19.37339	86.42	2
R1-36	C04	19.42347	86.99	2
R1-36	C04	19.47349	87.19	2
R1-36	C04	19.52346	87.84	2
R1-36	C04	19.5735	88.57	2
R1-36	C04	19.62368	89.11	2
R1-36	C04	19.67347	89.53	2
R1-36	C04	19.72353	90.26	2
R1-36	C04	19.77385	90.39	2
R1-36	C04	19.82378	90.94	2
R1-36	C04	19.87384	91.51	2
R1-36	C04	19.92385	91.97	2
R1-36	C04	19.97391	92.27	2
R1-36	C04	20.02369	92.54	2
R1-36	C04	20.07401	93.27	2
R1-36	C04	20.12397	93.71	2
R1-36	C04	20.17351	94.32	2
R1-36	C04	20.22378	94.74	2
R1-36	C04	20.27396	95.03	2
R1-36	C04	20.32393	95.56	2
R1-36	C04	20.37367	96.04	2
R1-36	C04	20.42389	96.36	2
R1-36	C04	20.47377	96.73	2
R1-36	C04	20.52378	97.27	2
R1-36	C04	20.57408	97.45	2
R1-36	C04	20.62345	97.79	2
R1-36	C04	20.67357	98.48	2
R1-36	C04	20.72393	98.8	2
R1-36	C04	20.77375	98.84	2
R1-36	C04	20.82368	99.39	2
R1-36	C04	20.87395	99.55	2
R1-36	C04	20.92368	100.17	2
R1-36	C04	20.9738	100.21	2
R1-36	C04	21.02403	100.5	2
R1-36	C04	21.07385	100.75	2
R1-36	C04	21.12396	101.32	2
R1-36	C04	21.17392	101.6	2
R1-36	C04	21.22409	101.86	2
R1-36	C04	21.27378	102.13	2
R1-36	C04	21.32395	102.22	2
R1-36	C04	21.37416	102.82	2
R1-36	C04	21.42424	102.74	2
R1-36	C04	21.47384	103.29	2
R1-36	C04	21.52399	103.99	2
R1-36	C04	21.57406	104.15	2
R1-36	C04	21.62399	104.74	2
R1-36	C04	21.67434	104.64	2
R1-36	C04	21.72377	104.89	2
R1-36	C04	21.77401	105.22	2
R1-36	C04	21.82399	104.99	2
R1-36	C04	21.87392	105.99	2
R1-36	C04	21.92382	106.09	2
R1-36	C04	21.97391	106.26	2
R1-36	C04	22.02416	107	2
R1-36	C04	22.07409	107.17	2
R1-36	C04	22.12384	107.37	2
R1-36	C04	22.17421	107.55	2
R1-36	C04	22.22425	108.05	2
R1-36	C04	22.27406	108.54	2
R1-36	C04	22.32413	108.58	2
R1-36	C04	22.3741	108.54	2
R1-36	C04	22.42399	109.31	2
R1-36	C04	22.47401	109.21	2
R1-36	C04	22.524	109.62	2
R1-36	C04	22.57419	109.83	2
R1-36	C04	22.62413	110.22	2
R1-36	C04	22.67418	110.69	2
R1-36	C04	22.72408	110.46	2
R1-36	C04	22.77429	111.11	2
R1-36	C04	22.82437	111.27	2
R1-36	C04	22.87423	111.83	2
R1-36	C04	22.92407	111.85	2
R1-36	C04	22.97423	111.92	2
R1-36	C04	23.02406	112.4	2
R1-36	C04	23.07438	112.61	2
R1-36	C04	23.12424	112.93	2
R1-36	C04	23.17443	112.97	2
R1-36	C04	23.22433	113.48	2
R1-36	C04	23.27407	113.75	2
R1-36	C04	23.32427	114.13	2
R1-36	C04	23.37535	114.04	2
R1-36	C04	23.42466	114.11	2
R1-36	C04	23.47495	114.37	2
R1-36	C04	23.52444	115.04	2
R1-36	C04	23.5743	115.11	2
R1-36	C04	23.62455	115.67	2
R1-36	C04	23.67419	115.53	2
R1-36	C04	23.72436	115.8	2
R1-36	C04	23.7747	116.38	2
R1-36	C04	23.82471	115.99	2
R1-36	C04	23.87425	116.55	2
R1-36	C04	23.92429	116.93	2
R1-36	C04	23.97431	116.97	2
R1-36	C04	24.0245	117.41	2
R1-36	C04	24.07435	117.95	2
R1-36	C04	24.12455	117.94	2
R1-36	C04	24.17466	118.45	2
R1-36	C04	24.22438	118.52	2
R1-36	C04	24.27442	118.62	2
R1-36	C04	24.32413	118.94	2
R1-36	C04	24.37489	118.85	2
R1-36	C04	24.42472	119.25	2
R1-36	C04	24.47458	119.53	2
R1-36	C04	24.5245	119.85	2
R1-36	C04	24.57461	120.14	2
R1-36	C04	24.62456	120.27	2
R1-36	C04	24.67475	120.78	2
R1-36	C04	24.7245	120.84	2
R1-36	C04	24.77444	121.02	2
R1-36	C04	24.82465	121.33	2
R1-36	C04	24.87462	121.62	2
R1-36	C04	24.92461	121.51	2
R1-36	C04	24.97523	121.87	2
R1-36	C04	25.02439	122.04	2
R1-36	C04	25.07465	122.62	2
R1-36	C04	25.12469	123.01	2
R1-36	C04	25.17576	122.72	2
R1-36	C04	25.22479	122.72	2
R1-36	C04	25.2746	123.47	2
R1-36	C04	25.32481	123.63	2
R1-36	C04	25.37464	123.63	2
R1-36	C04	25.42477	124.35	2
R1-36	C04	25.47483	124.68	2
R1-36	C04	25.52476	124.5	2
R1-36	C04	25.57474	124.34	2
R1-36	C04	25.62478	124.54	2
R1-36	C04	25.67487	124.94	2
R1-36	C04	25.72434	125.48	2
R1-36	C04	25.77492	125.78	2
R1-36	C04	25.82457	125.82	2
R1-36	C04	25.87489	126.14	2
R1-36	C04	25.92484	126.55	2
R1-36	C04	25.97486	126.88	2
R1-36	C04	26.02477	126.85	2
R1-36	C04	26.07474	127.09	2
R1-36	C04	26.12459	127.46	2
R1-36	C04	26.17462	127.71	2
R1-36	C04	26.22476	127.6	2
R1-36	C04	26.27497	128.22	2
R1-36	C04	26.32504	128.31	2
R1-36	C04	26.375	128.45	2
R1-36	C04	26.42469	129.29	2
R1-36	C04	26.47482	128.78	2
R1-36	C04	26.52509	129.32	2
R1-36	C04	26.57492	129.53	2
R1-36	C04	26.62496	130.1	2
R1-36	C04	26.67497	130.39	2
R1-36	C04	26.72484	130.4	2
R1-36	C04	26.77501	130.14	2
R1-36	C04	26.82485	130.7	2
R1-36	C04	26.87517	130.78	2
R1-36	C04	26.92483	131.24	2
R1-36	C04	26.97477	131.22	2
R1-36	C04	27.02474	131.37	2
R1-36	C04	27.07515	131.09	2
R1-36	C04	27.12474	131.64	2
R1-36	C04	27.1748	131.66	2
R1-36	C04	27.22504	131.82	2
R1-36	C04	27.27476	132.06	2
R1-36	C04	27.32485	132.36	2
R1-36	C04	27.3751	132.85	2
R1-36	C04	27.42513	132.97	2
R1-36	C04	27.47513	133.09	2
R1-36	C04	27.5249	132.8	2
R1-36	C04	27.5748	133.23	2
R1-36	C04	27.6254	133.06	2
R1-36	C04	27.67517	133.82	2
R1-36	C04	27.72491	133.46	2
R1-36	C04	27.77518	133.95	2
R1-36	C04	27.82514	134.49	2
R1-36	C04	27.87488	134.92	2
R1-36	C04	27.92515	134.98	2
R1-36	C04	27.97517	134.85	2
R1-36	C04	28.025	135.48	2
R1-36	C04	28.07514	134.92	2
R1-36	C04	28.12519	135.48	2
R1-36	C04	28.17512	135.41	2
R1-36	C04	28.22503	136.41	2
R1-36	C04	28.27531	135.89	2
R1-36	C04	28.32532	136.06	2
R1-36	C04	28.37505	136.31	2
R1-36	C04	28.42513	136.35	2
R1-36	C04	28.47509	137.03	2
R1-36	C04	28.52527	137.01	2
R1-36	C04	28.57524	137.33	2
R1-36	C04	28.62533	137.33	2
R1-36	C04	28.67521	137.47	2
R1-36	C04	28.725	137.86	2
R1-36	C04	28.77512	138.34	2
R1-36	C04	28.82522	137.92	2
R1-36	C04	28.87567	138.82	2
R1-36	C04	28.92538	138.5	2
R1-36	C04	28.97506	139.15	2
R1-36	C04	29.02517	139.29	2
R1-36	C04	29.07533	139.24	2
R1-36	C04	29.12543	139.16	2
R1-36	C04	29.17563	140.13	2
R1-36	C04	29.22569	140.02	2
R1-36	C04	29.27563	140.3	2
R1-36	C04	29.32501	140.59	2
R1-36	C04	29.37566	140.77	2
R1-36	C04	29.42531	141.07	2
R1-36	C04	29.47555	140.77	2
R1-36	C04	29.52533	141.62	2
R1-36	C04	29.57574	141.33	2
R1-36	C04	29.62552	141.63	2
R1-36	C04	29.6753	141.47	2
R1-36	C04	29.72585	142.28	2
R1-36	C04	29.7755	141.94	2
R1-36	C04	29.8258	142.33	2
R1-36	C04	29.8755	142.43	2
R1-36	C04	29.9254	142.38	2
R1-36	C04	29.97532	142.82	2
R1-36	C04	30.0255	143.26	2
R1-36	C04	30.07532	143.26	2
R1-36	C04	30.12579	143.58	2
R1-36	C04	30.17548	143.34	2
R1-36	C04	30.22543	143.97	2
R1-36	C04	30.27535	143.55	2
R1-36	C04	30.32557	144.69	2
R1-36	C04	30.37566	144.1	2
R1-36	C04	30.42556	144.48	2
R1-36	C04	30.47544	144.09	2
R1-36	C04	30.52569	144.74	2
R1-36	C04	30.57548	144.69	2
R1-36	C04	30.62585	145.4	2
R1-36	C04	30.67571	145.16	2
R1-36	C04	30.72563	145.05	2
R1-36	C04	30.77564	146.02	2
R1-36	C04	30.82556	145.21	2
R1-36	C04	30.87576	146.33	2
R1-36	C04	30.92566	145.62	2
R1-36	C04	30.97566	145.86	2
R1-36	C04	31.02566	146.12	2
R1-36	C04	31.07707	146.31	2
R1-36	C04	31.12599	146.57	2
R1-36	C04	31.17575	146.71	2
R1-36	C04	31.22569	146.76	2
R1-36	C04	31.27556	146.74	2
R1-36	C04	31.32687	147.51	2
R1-36	C04	31.37571	147.16	2
R1-36	C04	31.42596	147.21	2
R1-36	C04	31.47574	147.86	2
R1-36	C04	31.52582	147.62	2
R1-36	C04	31.57569	147.8	2
R1-36	C04	31.62565	149	2
R1-36	C04	31.67583	148.29	2
R1-36	C04	31.72581	147.75	2
R1-36	C04	31.77614	148.48	2
R1-36	C04	31.82587	148.42	2
R1-36	C04	31.87559	148.52	2
R1-36	C04	31.92578	148.27	2
R1-36	C04	31.97583	148.98	2
R1-36	C04	32.02574	149.34	2
R1-36	C04	32.07603	149.59	2
R1-36	C04	32.12599	149.28	2
R1-36	C04	32.17708	149.8	2
R1-36	C04	32.2261	149.69	2
R1-36	C04	32.27584	149.95	2
R1-36	C04	32.32604	149.17	2
R1-36	C04	32.37581	149.54	2
R1-36	C04	32.42617	149.91	2
R1-36	C04	32.47617	150.01	2
R1-36	C04	32.52588	150.08	2
R1-36	C04	32.57565	149.99	2
R1-36	C04	32.62614	149.88	2
R1-36	C04	32.67604	150.54	2
R1-36	C04	32.72604	150.01	2
R1-36	C04	32.77602	151.09	2
R1-36	C04	32.82594	150.71	2
R1-36	C04	32.876	150.79	2
R1-36	C04	32.92599	150.66	2
R1-36	C04	32.97706	151.02	2
R1-36	C04	33.02611	151.21	2
R1-36	C04	33.07624	150.97	2
R1-36	C04	33.12616	151.15	2
R1-36	C04	33.17596	151.19	2
R1-36	C04	33.22627	150.93	2
R1-36	C04	33.27586	151.18	2
R1-36	C04	33.32606	151.42	2
R1-36	C04	33.37608	152.11	2
R1-36	C04	33.42624	151.41	2
R1-36	C04	33.47603	151.97	2
R1-36	C04	33.52633	151.7	2
R1-36	C04	33.57603	152.07	2
R1-36	C04	33.62592	152.39	2
R1-36	C04	33.67613	152	2
R1-36	C04	33.72651	152.19	2
R1-36	C04	33.77655	152.24	2
R1-36	C04	33.82618	152.4	2
R1-36	C04	33.87644	152.22	2
R1-36	C04	33.92599	152.53	2
R1-36	C04	33.97661	152.36	2
R1-36	C04	34.02646	152.33	2
R1-36	C04	34.07613	153.15	2
R1-36	C04	34.12613	152.74	2
R1-36	C04	34.17614	153.18	2
R1-36	C04	34.22623	152.98	2
R1-36	C04	34.27631	152.88	2
R1-36	C04	34.3265	153.11	2
R1-36	C04	34.37628	153.47	2
R1-36	C04	34.42622	152.82	2
R1-36	C04	34.47608	153.5	2
R1-36	C04	34.52653	152.91	2
R1-36	C04	34.57643	153.56	2
R1-36	C04	34.62653	153.57	2
R1-36	C04	34.6763	153.08	2
R1-36	C04	34.72627	153.33	2
R1-36	C04	34.77659	153.49	2
R1-36	C04	34.82632	154.16	2
R1-36	C04	34.87634	153.9	2
R1-36	C04	34.92778	153.6	2
R1-36	C04	34.97662	153.77	2
R1-36	C04	35.02659	153.9	2
R1-36	C04	35.07627	153.95	2
R1-36	C04	35.12627	154.15	2
R1-36	C04	35.17644	154.25	2
R1-36	C04	35.22676	154.48	2
R1-36	C04	35.27627	153.9	2
R1-36	C04	35.32647	154.19	2
R1-36	C04	35.37653	154.54	2
R1-36	C04	35.42661	154.37	2
R1-36	C04	35.47676	154.7	2
R1-36	C04	35.52607	154.92	2
R1-36	C04	35.57644	154.57	2
R1-36	C04	35.62623	154.67	2
R1-36	C04	35.67663	154.76	2
R1-36	C04	35.7266	154.89	2
R1-36	C04	35.77659	154.99	2
R1-36	C04	35.8263	154.96	2
R1-36	C04	35.87671	155.7	2
R1-36	C04	35.92676	155.18	2
R1-36	C04	35.97668	154.74	2
R1-36	C04	36.02689	154.96	2
R1-36	C04	36.07643	155.29	2
R1-36	C04	36.12655	155.23	2
R1-36	C04	36.17642	155.02	2
R1-36	C04	36.22676	155.98	2
R1-36	C04	36.27647	155.18	2
R1-36	C04	36.32679	154.89	2
R1-36	C04	36.37672	155.52	2
R1-36	C04	36.42659	155.41	2
R1-36	C04	36.47686	155.94	2
R1-36	C04	36.52715	155.74	2
R1-36	C04	36.57689	155.68	2
R1-36	C04	36.62682	155.88	2
R1-36	C04	36.67688	156.08	2
R1-36	C04	36.72626	155.93	2
R1-36	C04	36.77666	155.83	2
R1-36	C04	36.82662	155.8	2
R1-36	C04	36.87677	155.85	2
R1-36	C04	36.92662	156.14	2
R1-36	C04	36.97681	156.3	2
R1-36	C04	37.02694	156.17	2
R1-36	C04	37.07681	156.11	2
R1-36	C04	37.12694	156.82	2
R1-36	C04	37.17701	156.49	2
R1-36	C04	37.2269	156.29	2
R1-36	C04	37.2766	156.17	2
R1-36	C04	37.32705	156.29	2
R1-36	C04	37.37706	156.21	2
R1-36	C04	37.4269	156.13	2
R1-36	C04	37.47671	156.23	2
R1-36	C04	37.52698	156.72	2
R1-36	C04	37.57703	156.08	2
R1-36	C04	37.62687	156.34	2
R1-36	C04	37.67701	156.32	2
R1-36	C04	37.72704	156.37	2
R1-36	C04	37.77684	156.4	2
R1-36	C04	37.82684	156.21	2
R1-36	C04	37.87693	156.32	2
R1-36	C04	37.9271	156.49	2
R1-36	C04	37.97726	156.34	2
R1-36	C04	38.02671	156.78	2
R1-36	C04	38.07717	156.88	2
R1-36	C04	38.12691	156.97	2
R1-36	C04	38.17705	156.6	2
R1-36	C04	38.22696	157.02	2
R1-36	C04	38.27719	156.84	2
R1-36	C04	38.32715	157.7	2
R1-36	C04	38.37701	157.37	2
R1-36	C04	38.42693	157.27	2
R1-36	C04	38.4771	156.95	2
R1-36	C04	38.52726	157.02	2
R1-36	C04	38.5772	157.08	2
R1-36	C04	38.62726	157.02	2
R1-36	C04	38.67743	157.1	2
R1-36	C04	38.72716	157.69	2
R1-36	C04	38.77732	157.49	2
R1-36	C04	38.82727	156.81	2
R1-36	C04	38.87732	157.36	2
R1-36	C04	38.92723	157.53	2
R1-36	C04	38.97726	157.85	2
R1-36	C04	39.02719	157.67	2
R1-36	C04	39.07714	157.59	2
R1-36	C04	39.12712	158.01	2
R1-36	C04	39.17703	157.25	2
R1-36	C04	39.22711	157.67	2
R1-36	C04	39.27701	157.92	2
R1-36	C04	39.32718	157.92	2
R1-36	C04	39.37742	157.99	2
R1-36	C04	39.42714	158.11	2
R1-36	C04	39.4773	158.03	2
R1-36	C04	39.52727	158.08	2
R1-36	C04	39.5775	158.65	2
R1-36	C04	39.62707	157.96	2
R1-36	C04	39.67731	158.55	2
R1-36	C04	39.72711	158.31	2
R1-36	C04	39.77719	158.22	2
R1-36	C04	39.82747	158.47	2
R1-36	C04	39.87752	158.45	2
R1-36	C04	39.92755	158.57	2
R1-36	C04	39.97726	158.11	2
R1-36	C04	40.02762	158.29	2
R1-36	C04	40.07748	158.28	2
R1-36	C04	40.12728	158.18	2
R1-36	C04	40.17736	158.12	2
R1-36	C04	40.22746	158.45	2
R1-36	C04	40.27737	158.19	2
R1-36	C04	40.32738	158.16	2
R1-36	C04	40.37734	158.67	2
R1-36	C04	40.42751	158.15	2
R1-36	C04	40.47753	158.14	2
R1-36	C04	40.52737	159.02	2
R1-36	C04	40.57736	158.18	2
R1-36	C04	40.6275	158.47	2
R1-36	C04	40.67746	158.44	2
R1-36	C04	40.72743	158.89	2
R1-36	C04	40.77777	159.02	2
R1-36	C04	40.82798	158.77	2
R1-36	C04	40.87782	158.63	2
R1-36	C04	40.92741	159.2	2
R1-36	C04	40.97753	158.84	2
R1-36	C04	41.02765	158.7	2
R1-36	C04	41.07793	158.87	2
R1-36	C04	41.12775	159.29	2
R1-36	C04	41.17752	158.78	2
R1-36	C04	41.22738	158.97	2
R1-36	C04	41.27746	159.38	2
R1-36	C04	41.32764	158.81	2
R1-36	C04	41.37758	158.9	2
R1-36	C04	41.42755	158.87	2
R1-36	C04	41.47757	159.15	2
R1-36	C04	41.52765	159.26	2
R1-36	C04	41.57752	158.97	2
R1-36	C04	41.6276	158.89	2
R1-36	C04	41.67798	158.87	2
R1-36	C04	41.72776	159.19	2
R1-36	C04	41.77783	159.29	2
R1-36	C04	41.82758	159.59	2
R1-36	C04	41.87776	158.91	2
R1-36	C04	41.92762	159.3	2
R1-36	C04	41.97757	159.23	2
R1-36	C04	42.028	159.72	2
R1-36	C04	42.07784	159.07	2
R1-36	C04	42.12785	159.02	2
R1-36	C04	42.178	159.88	2
R1-36	C04	42.22783	159.78	2
R1-36	C04	42.27814	159.56	2
R1-36	C04	42.32729	160.03	2
R1-36	C04	42.37768	159.61	2
R1-36	C04	42.42741	159.93	2
R1-36	C04	42.47923	159.69	2
R1-36	C04	42.52777	160	2
R1-36	C04	42.57771	159.46	2
R1-36	C04	42.62776	159.93	2
R1-36	C04	42.67791	159.38	2
R1-36	C04	42.72779	159.67	2
R1-36	C04	42.77807	159.58	2
R1-36	C04	42.82783	159.87	2
R1-36	C04	42.87894	159.65	2
R1-36	C04	42.92813	159.8	2
R1-36	C04	42.97808	159.87	2
R1-36	C04	43.02794	159.51	2
R1-36	C04	43.07756	159.56	2
R1-36	C04	43.12795	159.69	2
R1-36	C04	43.17777	159.74	2
R1-36	C04	43.22809	159.81	2
R1-36	C04	43.27794	159.95	2
R1-36	C04	43.32829	160.32	2
R1-36	C04	43.37833	159.97	2
R1-36	C04	43.42902	159.48	2
R1-36	C04	43.47804	160	2
R1-36	C04	43.528	159.72	2
R1-36	C04	43.57796	159.8	2
R1-36	C04	43.62771	159.93	2
R1-36	C04	43.67799	160.13	2
R1-36	C04	43.72804	160.94	2
R1-36	C04	43.77789	159.87	2
R1-36	C04	43.82813	160.26	2
R1-36	C04	43.87832	159.77	2
R1-36	C04	43.92859	160.45	2
R1-36	C04	43.97802	160.21	2
R1-36	C04	44.02816	160.53	2
R1-36	C04	44.07822	159.95	2
R1-36	C04	44.12817	160.2	2
R1-36	C04	44.17826	160.88	2
R1-36	C04	44.22807	160.34	2
R1-36	C04	44.2784	160.2	2
R1-36	C04	44.32767	159.91	2
R1-36	C04	44.37849	160.78	2
R1-36	C04	44.42868	160.66	2
R1-36	C04	44.47821	160.13	2
R1-36	C04	44.52796	160.56	2
R1-36	C04	44.57853	160.58	2
R1-36	C04	44.62808	160.75	2
R1-36	C04	44.67805	160.59	2
R1-36	C04	44.72861	160.94	2
R1-36	C04	44.77853	160.66	2
R1-36	C04	44.82832	160.42	2
R1-36	C04	44.87814	160.49	2
R1-36	C04	44.92794	160.78	2
R1-36	C04	44.97807	160.84	2
R1-36	C04	45.02829	160.47	2
R1-36	C04	45.07822	160.52	2
R1-36	C04	45.12817	161.01	2
R1-36	C04	45.17854	160.91	2
R1-36	C04	45.22885	160.56	2
R1-36	C04	45.27845	161.22	2
R1-36	C04	45.32833	161.14	2
R1-36	C04	45.37855	160.85	2
R1-36	C04	45.42871	161.17	2
R1-36	C04	45.47862	161.02	2
R1-36	C04	45.52822	161.09	2
R1-36	C04	45.5785	161.05	2
R1-36	C04	45.62843	161.22	2
R1-36	C04	45.6784	161.07	2
R1-36	C04	45.72833	161.14	2
R1-36	C04	45.77848	160.86	2
R1-36	C04	45.82846	161.18	2
R1-36	C04	45.8786	161.01	2
R1-36	C04	45.92838	160.91	2
R1-36	C04	45.97838	161.18	2
R1-36	C04	46.02852	161.04	2
R1-36	C04	46.07874	161.08	2
R1-36	C04	46.12832	161.01	2
R1-36	C04	46.17841	160.99	2
R1-36	C04	46.22875	161.3	2
R1-36	C04	46.27833	160.52	2
R1-36	C04	46.32804	161.27	2
R1-36	C04	46.3786	161.05	2
R1-36	C04	46.42854	160.99	2
R1-36	C04	46.47854	161.24	2
R1-36	C04	46.52867	160.69	2
R1-36	C04	46.5785	160.73	2
R1-36	C04	46.62874	161.44	2
R1-36	C04	46.67848	161.22	2
R1-36	C04	46.72846	161.9	2
R1-36	C04	46.77882	161.38	2
R1-36	C04	46.82859	161.12	2
R1-36	C04	46.87854	161.25	2
R1-36	C04	46.92866	160.94	2
R1-36	C04	46.97877	161.05	2
R1-36	C04	47.02858	161.18	2
R1-36	C04	47.07859	161.2	2
R1-36	C04	47.12893	161.02	2
R1-36	C04	47.17894	161.37	2
R1-36	C04	47.22873	161.54	2
R1-36	C04	47.27856	160.91	2
R1-36	C04	47.32866	161.4	2
R1-36	C04	47.37871	161.04	2
R1-36	C04	47.42856	161.59	2
R1-36	C04	47.47865	161.3	2
R1-36	C04	47.52913	161.15	2
R1-36	C04	47.57893	160.99	2
R1-36	C04	47.62886	161.2	2
R1-36	C04	47.67875	161.34	2
R1-36	C04	47.72878	160.79	2
R1-36	C04	47.77893	160.95	2
R1-36	C04	47.82913	161.3	2
R1-36	C04	47.87893	161.21	2
R1-36	C04	47.92871	161.18	2
R1-36	C04	47.97923	161.35	2
R1-36	C04	48.02875	161.33	2
R1-36	C04	48.07904	161.24	2
R1-36	C04	48.12867	161.38	2
R1-36	C04	48.17893	161.56	2
R1-36	C04	48.22884	160.6	2
R1-36	C04	48.27872	160.69	2
R1-36	C04	48.32897	161.33	2
R1-36	C04	48.37902	160.96	2
R1-36	C04	48.42878	160.94	2
R1-36	C04	48.47882	161.46	2
R1-36	C04	48.52898	161.56	2
R1-36	C04	48.5792	161.51	2
R1-36	C04	48.62894	161.79	2
R1-36	C04	48.67884	161.02	2
R1-36	C04	48.72893	161.17	2
R1-36	C04	48.77913	161.11	2
R1-36	C04	48.82875	161.01	2
R1-36	C04	48.87889	161.83	2
R1-36	C04	48.92924	161.07	2
R1-36	C04	48.97877	160.99	2
R1-36	C04	49.02884	161.56	2
R1-36	C04	49.07912	160.86	2
R1-36	C04	49.12907	160.66	2
R1-36	C04	49.17886	161.57	2
R1-36	C04	49.22917	161.74	2
R1-36	C04	49.27905	161.57	2
R1-36	C04	49.32917	161.14	2
R1-36	C04	49.37919	161.46	2
R1-36	C04	49.42942	161.41	2
R1-36	C04	49.47916	161.46	2
R1-36	C04	49.52931	161.73	2
R1-36	C04	49.57919	161.07	2
R1-36	C04	49.62925	161.28	2
R1-36	C04	49.67921	161.28	2
R1-36	C04	49.72924	162.02	2
R1-36	C04	49.77914	162.12	2
R1-36	F04	0.03789	28.02	1
R1-36	F04	0.08779	27.92	1
R1-36	F04	0.13749	27.77	1
R1-36	F04	0.18827	27.79	1
R1-36	F04	0.23819	27.73	1
R1-36	F04	0.28789	27.71	1
R1-36	F04	0.3378	27.74	1
R1-36	F04	0.38771	27.61	1
R1-36	F04	0.43775	27.65	1
R1-36	F04	0.48818	27.73	1
R1-36	F04	0.53819	27.79	1
R1-36	F04	0.58774	27.58	1
R1-36	F04	0.63785	27.7	1
R1-36	F04	0.68776	27.67	1
R1-36	F04	0.73804	27.67	1
R1-36	F04	0.78814	27.74	1
R1-36	F04	0.83797	27.61	1
R1-36	F04	0.88765	27.98	1
R1-36	F04	0.93778	27.79	1
R1-36	F04	0.98777	27.83	1
R1-36	F04	1.03787	27.83	1
R1-36	F04	1.08825	27.88	1
R1-36	F04	1.1378	27.9	1
R1-36	F04	1.18809	27.92	1
R1-36	F04	1.23784	27.83	1
R1-36	F04	1.28787	27.98	1
R1-36	F04	1.33802	27.95	1
R1-36	F04	1.388	27.95	1
R1-36	F04	1.43779	28.11	1
R1-36	F04	1.48803	28.11	1
R1-36	F04	1.53802	27.95	1
R1-36	F04	1.58808	28.1	1
R1-36	F04	1.63795	28.11	1
R1-36	F04	1.68761	28.24	1
R1-36	F04	1.73809	28.2	1
R1-36	F04	1.78823	28.36	1
R1-36	F04	1.83824	28.51	1
R1-36	F04	1.88796	28.46	1
R1-36	F04	1.93791	28.35	1
R1-36	F04	1.98807	28.7	1
R1-36	F04	2.03792	28.54	1
R1-36	F04	2.08805	28.55	1
R1-36	F04	2.1381	28.64	1
R1-36	F04	2.18874	28.73	1
R1-36	F04	2.23845	28.73	1
R1-36	F04	2.28826	28.67	1
R1-36	F04	2.33831	28.85	1
R1-36	F04	2.388	28.91	1
R1-36	F04	2.4379	28.91	1
R1-36	F04	2.48803	28.86	1
R1-36	F04	2.53791	28.96	1
R1-36	F04	2.58836	28.99	1
R1-36	F04	2.63823	29.1	1
R1-36	F04	2.68834	29.16	1
R1-36	F04	2.7386	29.23	1
R1-36	F04	2.78835	29.16	1
R1-36	F04	2.83811	29.23	1
R1-36	F04	2.88806	29.23	1
R1-36	F04	2.9386	29.32	1
R1-36	F04	2.98797	29.3	1
R1-36	F04	3.03958	29.41	1
R1-36	F04	3.08843	29.46	1
R1-36	F04	3.13823	29.26	1
R1-36	F04	3.1883	29.39	1
R1-36	F04	3.23843	29.38	1
R1-36	F04	3.28842	29.46	1
R1-36	F04	3.33821	29.38	1
R1-36	F04	3.38841	29.42	1
R1-36	F04	3.4385	29.43	1
R1-36	F04	3.48886	29.39	1
R1-36	F04	3.53984	29.61	1
R1-36	F04	3.58838	29.63	1
R1-36	F04	3.63808	29.86	1
R1-36	F04	3.6883	29.68	1
R1-36	F04	3.73817	29.79	1
R1-36	F04	3.78862	29.77	1
R1-36	F04	3.83833	29.82	1
R1-36	F04	3.88838	29.77	1
R1-36	F04	3.9382	29.8	1
R1-36	F04	3.98825	29.98	1
R1-36	F04	4.03879	30.02	1
R1-36	F04	4.08846	30.02	1
R1-36	F04	4.13873	29.96	1
R1-36	F04	4.18851	29.96	1
R1-36	F04	4.23898	30.19	1
R1-36	F04	4.28856	29.96	1
R1-36	F04	4.33823	30.29	1
R1-36	F04	4.38887	30.2	1
R1-36	F04	4.43897	30.35	1
R1-36	F04	4.48831	30.35	1
R1-36	F04	4.53829	30.36	1
R1-36	F04	4.58859	30.3	1
R1-36	F04	4.63818	30.57	1
R1-36	F04	4.68938	30.55	1
R1-36	F04	4.73867	30.61	1
R1-36	F04	4.78826	30.76	1
R1-36	F04	4.83846	30.66	1
R1-36	F04	4.88874	30.69	1
R1-36	F04	4.93866	30.66	1
R1-36	F04	4.98869	30.7	1
R1-36	F04	5.03877	30.85	1
R1-36	F04	5.08846	30.95	1
R1-36	F04	5.13856	30.85	1
R1-36	F04	5.18881	30.91	1
R1-36	F04	5.23852	31.08	1
R1-36	F04	5.28863	31.07	1
R1-36	F04	5.33903	31.13	1
R1-36	F04	5.38845	31.11	1
R1-36	F04	5.43846	31.35	1
R1-36	F04	5.48871	31.26	1
R1-36	F04	5.53837	31.45	1
R1-36	F04	5.5889	31.54	1
R1-36	F04	5.63902	31.61	1
R1-36	F04	5.68872	31.6	1
R1-36	F04	5.73904	31.77	1
R1-36	F04	5.78874	31.67	1
R1-36	F04	5.83899	31.83	1
R1-36	F04	5.88893	31.98	1
R1-36	F04	5.93991	32.01	1
R1-36	F04	5.98964	31.95	1
R1-36	F04	6.03845	32.3	1
R1-36	F04	6.08888	32.41	1
R1-36	F04	6.13877	32.32	1
R1-36	F04	6.18907	32.48	1
R1-36	F04	6.23922	32.64	1
R1-36	F04	6.28893	32.77	1
R1-36	F04	6.33877	32.88	1
R1-36	F04	6.38888	33.02	1
R1-36	F04	6.43896	33.2	1
R1-36	F04	6.48888	33.04	1
R1-36	F04	6.53838	33.29	1
R1-36	F04	6.58891	33.45	1
R1-36	F04	6.63904	33.61	1
R1-36	F04	6.68874	33.72	1
R1-36	F04	6.73886	33.72	1
R1-36	F04	6.7892	33.79	1
R1-36	F04	6.83938	34	1
R1-36	F04	6.88931	34.3	1
R1-36	F04	6.93897	34.29	1
R1-36	F04	6.99003	34.41	1
R1-36	F04	7.03896	36.89	1
R1-36	F04	7.08897	34.47	1
R1-36	F04	7.14026	35.98	1
R1-36	F04	7.18952	35.53	1
R1-36	F04	7.49812	34.58	1
R1-36	F04	7.53658	34.58	2
R1-36	F04	7.58575	33.67	2
R1-36	F04	7.63646	33.67	2
R1-36	F04	7.68627	33.85	2
R1-36	F04	7.73625	34.42	2
R1-36	F04	7.78628	34.32	2
R1-36	F04	7.83632	34.26	2
R1-36	F04	7.88631	34.54	2
R1-36	F04	7.93589	34.75	2
R1-36	F04	7.98616	35.14	2
R1-36	F04	8.03635	35.3	2
R1-36	F04	8.08608	35.54	2
R1-36	F04	8.13623	36.01	2
R1-36	F04	8.1861	35.98	2
R1-36	F04	8.2362	35.97	2
R1-36	F04	8.28624	36.11	2
R1-36	F04	8.33618	36.41	2
R1-36	F04	8.38626	36.82	2
R1-36	F04	8.43585	36.89	2
R1-36	F04	8.48605	37.13	2
R1-36	F04	8.53636	37.31	2
R1-36	F04	8.5862	38.16	2
R1-36	F04	8.63606	38.1	2
R1-36	F04	8.68623	38.23	2
R1-36	F04	8.73645	39.06	2
R1-36	F04	8.78618	38.35	2
R1-36	F04	8.83631	38.95	2
R1-36	F04	8.8861	38.79	2
R1-36	F04	8.93625	39.09	2
R1-36	F04	8.98641	39.31	2
R1-36	F04	9.03635	39.92	2
R1-36	F04	9.08671	40.07	2
R1-36	F04	9.13661	40.03	2
R1-36	F04	9.1865	40.2	2
R1-36	F04	9.23622	40.54	2
R1-36	F04	9.28655	40.73	2
R1-36	F04	9.33623	41.01	2
R1-36	F04	9.38661	41.51	2
R1-36	F04	9.43642	41.72	2
R1-36	F04	9.48662	41.78	2
R1-36	F04	9.5377	42.2	2
R1-36	F04	9.58627	42.59	2
R1-36	F04	9.63654	41.75	2
R1-36	F04	9.68684	42.09	2
R1-36	F04	9.73685	42.43	2
R1-36	F04	9.78603	42.69	2
R1-36	F04	9.83633	44.09	2
R1-36	F04	9.88642	43.44	2
R1-36	F04	9.93656	43.31	2
R1-36	F04	9.98649	43.76	2
R1-36	F04	10.0366	44.21	2
R1-36	F04	10.08646	44.19	2
R1-36	F04	10.1367	44.59	2
R1-36	F04	10.18667	44.99	2
R1-36	F04	10.23668	45.69	2
R1-36	F04	10.28703	45.71	2
R1-36	F04	10.33686	46.03	2
R1-36	F04	10.38654	46.24	2
R1-36	F04	10.43647	46.53	2
R1-36	F04	10.48638	46.97	2
R1-36	F04	10.5365	47.19	2
R1-36	F04	10.58688	47.41	2
R1-36	F04	10.63622	47.99	2
R1-36	F04	10.68676	48.22	2
R1-36	F04	10.73657	48.75	2
R1-36	F04	10.78669	49.1	2
R1-36	F04	10.83687	49.25	2
R1-36	F04	10.88668	49.68	2
R1-36	F04	10.93653	49.96	2
R1-36	F04	10.98638	50.41	2
R1-36	F04	11.03689	50.94	2
R1-36	F04	11.08697	51.44	2
R1-36	F04	11.13686	52.15	2
R1-36	F04	11.18664	52.21	2
R1-36	F04	11.23669	55.27	2
R1-36	F04	11.28682	53.03	2
R1-36	F04	11.33691	53.39	2
R1-36	F04	11.38689	53.87	2
R1-36	F04	11.43649	54.4	2
R1-36	F04	11.48648	54.92	2
R1-36	F04	11.53684	55.42	2
R1-36	F04	11.58653	55.71	2
R1-36	F04	11.63668	56.24	2
R1-36	F04	11.68814	56.55	2
R1-36	F04	11.73696	56.78	2
R1-36	F04	11.78697	57.18	2
R1-36	F04	11.83681	57.14	2
R1-36	F04	11.8873	57.67	2
R1-36	F04	11.93691	57.58	2
R1-36	F04	11.98764	57.65	2
R1-36	F04	12.03673	57.77	2
R1-36	F04	12.08669	57.49	2
R1-36	F04	12.13687	57.37	2
R1-36	F04	12.18731	57.18	2
R1-36	F04	12.23692	57.12	2
R1-36	F04	12.28694	56.76	2
R1-36	F04	12.33727	56.45	2
R1-36	F04	12.38692	56.11	2
R1-36	F04	12.43678	56.05	2
R1-36	F04	12.48711	55.68	2
R1-36	F04	12.537	55.48	2
R1-36	F04	12.58718	55.24	2
R1-36	F04	12.63712	55.17	2
R1-36	F04	12.6871	54.74	2
R1-36	F04	12.73665	54.75	2
R1-36	F04	12.78693	54.61	2
R1-36	F04	12.83723	54.46	2
R1-36	F04	12.8869	54.7	2
R1-36	F04	12.93693	54.52	2
R1-36	F04	12.98714	54.53	2
R1-36	F04	13.03708	54.58	2
R1-36	F04	13.08717	54.56	2
R1-36	F04	13.1369	54.53	2
R1-36	F04	13.18773	56.23	2
R1-36	F04	13.23705	54.92	2
R1-36	F04	13.28752	55.05	2
R1-36	F04	13.33743	55.05	2
R1-36	F04	13.38737	55.18	2
R1-36	F04	13.43769	55.43	2
R1-36	F04	13.48709	55.5	2
R1-36	F04	13.53714	55.4	2
R1-36	F04	13.5876	55.61	2
R1-36	F04	13.63757	56.58	2
R1-36	F04	13.68712	56.09	2
R1-36	F04	13.73732	56.78	2
R1-36	F04	13.78725	56.26	2
R1-36	F04	13.8369	56.64	2
R1-36	F04	13.88723	56.56	2
R1-36	F04	13.93744	56.78	2
R1-36	F04	13.9873	56.71	2
R1-36	F04	14.03732	57.05	2
R1-36	F04	14.08752	57.28	2
R1-36	F04	14.13731	57.49	2
R1-36	F04	14.18781	58.43	2
R1-36	F04	14.23736	58.23	2
R1-36	F04	14.28724	58.46	2
R1-36	F04	14.33797	58.81	2
R1-36	F04	14.38742	59.09	2
R1-36	F04	14.43753	59.27	2
R1-36	F04	14.48761	59.76	2
R1-36	F04	14.53748	60.24	2
R1-36	F04	14.58743	60.21	2
R1-36	F04	14.63785	60.73	2
R1-36	F04	14.68834	61.01	2
R1-36	F04	14.73754	61.6	2
R1-36	F04	14.78743	62.01	2
R1-36	F04	14.83758	62.13	2
R1-36	F04	14.88716	62.7	2
R1-36	F04	14.93762	62.99	2
R1-36	F04	14.98738	63.52	2
R1-36	F04	15.03746	63.93	2
R1-36	F04	15.08755	64.71	2
R1-36	F04	15.13754	64.74	2
R1-36	F04	15.18777	65.63	2
R1-36	F04	15.23793	65.73	2
R1-36	F04	15.28755	66.26	2
R1-36	F04	15.3376	66.54	2
R1-36	F04	15.38759	67.02	2
R1-36	F04	15.43742	67.67	2
R1-36	F04	15.48753	68.07	2
R1-36	F04	15.53772	68.27	2
R1-36	F04	15.58724	68.67	2
R1-36	F04	15.63772	69.7	2
R1-36	F04	15.68769	69.91	2
R1-36	F04	15.73769	69.88	2
R1-36	F04	15.78864	70.31	2
R1-36	F04	15.83813	70.78	2
R1-36	F04	15.88763	71.16	2
R1-36	F04	15.9374	71.81	2
R1-36	F04	15.98759	72.17	2
R1-36	F04	16.0378	72.59	2
R1-36	F04	16.08783	72.82	2
R1-36	F04	16.13766	73.37	2
R1-36	F04	16.18775	73.62	2
R1-36	F04	16.2379	73.73	2
R1-36	F04	16.28831	74.28	2
R1-36	F04	16.33777	74.76	2
R1-36	F04	16.38762	75.13	2
R1-36	F04	16.43769	75.6	2
R1-36	F04	16.488	76.07	2
R1-36	F04	16.53776	76.4	2
R1-36	F04	16.58772	76.82	2
R1-36	F04	16.63769	77.03	2
R1-36	F04	16.68779	77.35	2
R1-36	F04	16.73802	77.68	2
R1-36	F04	16.78751	78.16	2
R1-36	F04	16.83759	78.71	2
R1-36	F04	16.88792	78.93	2
R1-36	F04	16.93778	79.18	2
R1-36	F04	16.98792	79.44	2
R1-36	F04	17.03805	79.82	2
R1-36	F04	17.08821	80.34	2
R1-36	F04	17.13825	80.63	2
R1-36	F04	17.18805	80.93	2
R1-36	F04	17.23801	81.34	2
R1-36	F04	17.28783	82.18	2
R1-36	F04	17.33781	82.02	2
R1-36	F04	17.38822	82.47	2
R1-36	F04	17.43794	83.3	2
R1-36	F04	17.48772	83.27	2
R1-36	F04	17.53832	83.33	2
R1-36	F04	17.58814	83.74	2
R1-36	F04	17.63824	83.94	2
R1-36	F04	17.68806	84.31	2
R1-36	F04	17.73804	84.83	2
R1-36	F04	17.78768	85.24	2
R1-36	F04	17.83813	85.71	2
R1-36	F04	17.88836	85.94	2
R1-36	F04	17.93809	86.34	2
R1-36	F04	17.98775	86.64	2
R1-36	F04	18.03825	86.69	2
R1-36	F04	18.08795	87.28	2
R1-36	F04	18.13853	87.44	2
R1-36	F04	18.18788	88.14	2
R1-36	F04	18.23808	88.61	2
R1-36	F04	18.28794	89.06	2
R1-36	F04	18.33767	89.5	2
R1-36	F04	18.38843	89.78	2
R1-36	F04	18.43818	90.46	2
R1-36	F04	18.48804	90.96	2
R1-36	F04	18.5387	91.62	2
R1-36	F04	18.58808	91.74	2
R1-36	F04	18.63815	92.33	2
R1-36	F04	18.6882	93.02	2
R1-36	F04	18.7386	93.58	2
R1-36	F04	18.78798	94.01	2
R1-36	F04	18.83905	94.43	2
R1-36	F04	18.88875	94.84	2
R1-36	F04	18.93799	95.48	2
R1-36	F04	18.9882	95.83	2
R1-36	F04	19.03832	96.54	2
R1-36	F04	19.08848	96.82	2
R1-36	F04	19.13807	97.46	2
R1-36	F04	19.18825	97.92	2
R1-36	F04	19.23816	98.36	2
R1-36	F04	19.28824	98.71	2
R1-36	F04	19.3383	99.21	2
R1-36	F04	19.3883	99.77	2
R1-36	F04	19.43806	100.1	2
R1-36	F04	19.48824	100.36	2
R1-36	F04	19.53856	101.08	2
R1-36	F04	19.58858	101.51	2
R1-36	F04	19.63826	101.98	2
R1-36	F04	19.68842	102.3	2
R1-36	F04	19.73846	102.88	2
R1-36	F04	19.7889	103.13	2
R1-36	F04	19.83864	103.53	2
R1-36	F04	19.88841	103.8	2
R1-36	F04	19.9386	104.17	2
R1-36	F04	19.98877	104.78	2
R1-36	F04	20.03841	105.07	2
R1-36	F04	20.08871	105.38	2
R1-36	F04	20.13887	105.82	2
R1-36	F04	20.18814	106.07	2
R1-36	F04	20.2386	106.57	2
R1-36	F04	20.28862	106.72	2
R1-36	F04	20.33874	107.28	2
R1-36	F04	20.38867	107.64	2
R1-36	F04	20.43875	107.82	2
R1-36	F04	20.48841	108.16	2
R1-36	F04	20.53857	108.64	2
R1-36	F04	20.5888	108.79	2
R1-36	F04	20.63806	109.07	2
R1-36	F04	20.68818	109.15	2
R1-36	F04	20.73859	109.6	2
R1-36	F04	20.78841	109.91	2
R1-36	F04	20.83852	110.32	2
R1-36	F04	20.88861	110.54	2
R1-36	F04	20.93865	110.82	2
R1-36	F04	20.98874	111.13	2
R1-36	F04	21.03871	111.34	2
R1-36	F04	21.08856	111.45	2
R1-36	F04	21.13858	111.96	2
R1-36	F04	21.18879	112.1	2
R1-36	F04	21.23877	112.44	2
R1-36	F04	21.28846	112.66	2
R1-36	F04	21.33879	112.79	2
R1-36	F04	21.38899	113.28	2
R1-36	F04	21.43885	113.35	2
R1-36	F04	21.4888	113.85	2
R1-36	F04	21.53889	113.87	2
R1-36	F04	21.58895	114.1	2
R1-36	F04	21.63884	114.19	2
R1-36	F04	21.68909	114.75	2
R1-36	F04	21.73881	115.18	2
R1-36	F04	21.78883	115.27	2
R1-36	F04	21.83871	115.37	2
R1-36	F04	21.8886	115.52	2
R1-36	F04	21.93851	115.91	2
R1-36	F04	21.98886	116.13	2
R1-36	F04	22.03934	116.91	2
R1-36	F04	22.08877	116.74	2
R1-36	F04	22.13843	117.16	2
R1-36	F04	22.18933	117.53	2
R1-36	F04	22.23905	117.94	2
R1-36	F04	22.28878	117.69	2
R1-36	F04	22.33888	118.28	2
R1-36	F04	22.38897	118.1	2
R1-36	F04	22.43885	118.59	2
R1-36	F04	22.48884	118.63	2
R1-36	F04	22.53861	119.05	2
R1-36	F04	22.58891	119.3	2
R1-36	F04	22.6391	119.53	2
R1-36	F04	22.68885	120	2
R1-36	F04	22.73877	120.09	2
R1-36	F04	22.78932	120.64	2
R1-36	F04	22.83933	120.78	2
R1-36	F04	22.88918	120.81	2
R1-36	F04	22.93867	121.02	2
R1-36	F04	22.98917	121.21	2
R1-36	F04	23.03898	121.33	2
R1-36	F04	23.08906	121.49	2
R1-36	F04	23.13908	121.53	2
R1-36	F04	23.18906	122.09	2
R1-36	F04	23.24014	122.64	2
R1-36	F04	23.28888	122.65	2
R1-36	F04	23.33904	122.8	2
R1-36	F04	23.39004	122.67	2
R1-36	F04	23.43937	123.11	2
R1-36	F04	23.49006	123.28	2
R1-36	F04	23.53911	123.39	2
R1-36	F04	23.58918	123.86	2
R1-36	F04	23.63935	124.14	2
R1-36	F04	23.6889	124.05	2
R1-36	F04	23.73924	124.5	2
R1-36	F04	23.78972	124.89	2
R1-36	F04	23.83938	124.7	2
R1-36	F04	23.88914	124.87	2
R1-36	F04	23.93892	125.28	2
R1-36	F04	23.98895	125.34	2
R1-36	F04	24.03925	125.45	2
R1-36	F04	24.08905	125.87	2
R1-36	F04	24.13913	125.95	2
R1-36	F04	24.18937	126.37	2
R1-36	F04	24.23921	126.34	2
R1-36	F04	24.28902	126.67	2
R1-36	F04	24.33926	126.37	2
R1-36	F04	24.38979	126.96	2
R1-36	F04	24.43948	126.96	2
R1-36	F04	24.48927	127.34	2
R1-36	F04	24.53924	126.95	2
R1-36	F04	24.58928	127.8	2
R1-36	F04	24.63921	128.18	2
R1-36	F04	24.6897	127.84	2
R1-36	F04	24.73914	128.3	2
R1-36	F04	24.78938	128.46	2
R1-36	F04	24.83956	128.4	2
R1-36	F04	24.88957	128.99	2
R1-36	F04	24.94049	129.29	2
R1-36	F04	24.98988	129.3	2
R1-36	F04	25.03906	129.51	2
R1-36	F04	25.08981	129.8	2
R1-36	F04	25.13984	129.98	2
R1-36	F04	25.19048	130.17	2
R1-36	F04	25.23972	130.35	2
R1-36	F04	25.2893	130.7	2
R1-36	F04	25.33975	130.83	2
R1-36	F04	25.38935	131.4	2
R1-36	F04	25.4395	131.38	2
R1-36	F04	25.48963	131.52	2
R1-36	F04	25.53939	131.6	2
R1-36	F04	25.58979	132.01	2
R1-36	F04	25.64078	131.9	2
R1-36	F04	25.69008	131.88	2
R1-36	F04	25.73931	132.38	2
R1-36	F04	25.79062	132.61	2
R1-36	F04	25.83934	133.01	2
R1-36	F04	25.88961	133.29	2
R1-36	F04	25.93948	133.46	2
R1-36	F04	25.98946	133.51	2
R1-36	F04	26.03959	133.43	2
R1-36	F04	26.08947	134.01	2
R1-36	F04	26.13922	134.19	2
R1-36	F04	26.18934	134.27	2
R1-36	F04	26.23935	134.63	2
R1-36	F04	26.28963	134.85	2
R1-36	F04	26.33989	135.04	2
R1-36	F04	26.38988	135.49	2
R1-36	F04	26.43938	136.11	2
R1-36	F04	26.48975	135.82	2
R1-36	F04	26.54028	135.89	2
R1-36	F04	26.58957	135.97	2
R1-36	F04	26.64	136.54	2
R1-36	F04	26.68959	136.67	2
R1-36	F04	26.73945	136.7	2
R1-36	F04	26.78966	136.92	2
R1-36	F04	26.83954	137.01	2
R1-36	F04	26.88983	137.16	2
R1-36	F04	26.93953	136.86	2
R1-36	F04	26.98963	137.04	2
R1-36	F04	27.03935	137.39	2
R1-36	F04	27.08982	137.54	2
R1-36	F04	27.13957	137.45	2
R1-36	F04	27.18953	137.95	2
R1-36	F04	27.23989	138.16	2
R1-36	F04	27.28934	138.26	2
R1-36	F04	27.33953	138.64	2
R1-36	F04	27.38975	138.53	2
R1-36	F04	27.43998	139.16	2
R1-36	F04	27.49001	138.95	2
R1-36	F04	27.5397	139.38	2
R1-36	F04	27.58947	139.22	2
R1-36	F04	27.64011	139.13	2
R1-36	F04	27.6898	139.82	2
R1-36	F04	27.73969	139.98	2
R1-36	F04	27.79014	140.26	2
R1-36	F04	27.83984	140.47	2
R1-36	F04	27.88975	140.56	2
R1-36	F04	27.94003	140.92	2
R1-36	F04	27.98977	140.94	2
R1-36	F04	28.03964	140.97	2
R1-36	F04	28.08972	141.16	2
R1-36	F04	28.14015	141.17	2
R1-36	F04	28.19081	141.63	2
R1-36	F04	28.23986	142.07	2
R1-36	F04	28.29032	141.98	2
R1-36	F04	28.33994	142.67	2
R1-36	F04	28.38958	142.51	2
R1-36	F04	28.43983	142.41	2
R1-36	F04	28.48973	142.44	2
R1-36	F04	28.54099	142.97	2
R1-36	F04	28.59006	143.07	2
R1-36	F04	28.64009	143.16	2
R1-36	F04	28.68978	143.2	2
R1-36	F04	28.73968	143.54	2
R1-36	F04	28.79004	143.54	2
R1-36	F04	28.83979	144.09	2
R1-36	F04	28.89026	144.15	2
R1-36	F04	28.94018	144.54	2
R1-36	F04	28.98974	144.75	2
R1-36	F04	29.03984	144.45	2
R1-36	F04	29.08989	144.79	2
R1-36	F04	29.1404	144.88	2
R1-36	F04	29.1903	145.44	2
R1-36	F04	29.24039	145.78	2
R1-36	F04	29.29044	145.59	2
R1-36	F04	29.33972	145.79	2
R1-36	F04	29.3904	146.1	2
R1-36	F04	29.43999	146.35	2
R1-36	F04	29.49037	146.29	2
R1-36	F04	29.53992	146.16	2
R1-36	F04	29.59053	146.68	2
R1-36	F04	29.64015	147.01	2
R1-36	F04	29.69014	147.03	2
R1-36	F04	29.74068	147.12	2
R1-36	F04	29.79078	147.44	2
R1-36	F04	29.84061	147.6	2
R1-36	F04	29.89017	147.54	2
R1-36	F04	29.94052	147.84	2
R1-36	F04	29.99029	147.94	2
R1-36	F04	30.04007	148.16	2
R1-36	F04	30.09005	148.51	2
R1-36	F04	30.14065	148.68	2
R1-36	F04	30.19018	148.81	2
R1-36	F04	30.24022	148.85	2
R1-36	F04	30.28999	149.4	2
R1-36	F04	30.3402	149.25	2
R1-36	F04	30.39054	149.28	2
R1-36	F04	30.44024	149.56	2
R1-36	F04	30.49008	149.53	2
R1-36	F04	30.54071	150.24	2
R1-36	F04	30.59027	149.97	2
R1-36	F04	30.64068	150.47	2
R1-36	F04	30.69089	150.68	2
R1-36	F04	30.74058	150.24	2
R1-36	F04	30.79062	151.05	2
R1-36	F04	30.84032	150.85	2
R1-36	F04	30.89051	150.88	2
R1-36	F04	30.94031	151.28	2
R1-36	F04	30.9916	151	2
R1-36	F04	31.04032	151.47	2
R1-36	F04	31.09178	151.68	2
R1-36	F04	31.14095	151.77	2
R1-36	F04	31.19034	152.19	2
R1-36	F04	31.24056	151.9	2
R1-36	F04	31.29047	152.19	2
R1-36	F04	31.34154	152.31	2
R1-36	F04	31.39044	152.35	2
R1-36	F04	31.44082	152.65	2
R1-36	F04	31.4907	152.91	2
R1-36	F04	31.54051	153.22	2
R1-36	F04	31.59064	152.72	2
R1-36	F04	31.64033	153.16	2
R1-36	F04	31.69077	153.28	2
R1-36	F04	31.74049	153.41	2
R1-36	F04	31.79079	153.28	2
R1-36	F04	31.84076	153.77	2
R1-36	F04	31.89042	153.56	2
R1-36	F04	31.94043	153.59	2
R1-36	F04	31.99061	153.86	2
R1-36	F04	32.04043	154.31	2
R1-36	F04	32.09062	154.03	2
R1-36	F04	32.14081	154.43	2
R1-36	F04	32.19219	154.46	2
R1-36	F04	32.24069	154.58	2
R1-36	F04	32.29058	154.59	2
R1-36	F04	32.34064	154.93	2
R1-36	F04	32.39106	154.96	2
R1-36	F04	32.44088	155.25	2
R1-36	F04	32.49086	155.05	2
R1-36	F04	32.54053	155.16	2
R1-36	F04	32.59051	155.94	2
R1-36	F04	32.6408	155.4	2
R1-36	F04	32.6907	154.86	2
R1-36	F04	32.74073	155.64	2
R1-36	F04	32.79095	155.74	2
R1-36	F04	32.84069	155.4	2
R1-36	F04	32.89056	156.3	2
R1-36	F04	32.9406	156.11	2
R1-36	F04	32.99208	156.05	2
R1-36	F04	33.04068	156.52	2
R1-36	F04	33.09102	156.56	2
R1-36	F04	33.14127	156.21	2
R1-36	F04	33.19065	156.52	2
R1-36	F04	33.24117	156.5	2
R1-36	F04	33.29082	156.65	2
R1-36	F04	33.34099	156.74	2
R1-36	F04	33.39079	156.67	2
R1-36	F04	33.44091	157.19	2
R1-36	F04	33.49074	156.96	2
R1-36	F04	33.54115	157.36	2
R1-36	F04	33.59076	157.25	2
R1-36	F04	33.64088	157.31	2
R1-36	F04	33.69082	157.39	2
R1-36	F04	33.74145	157.37	2
R1-36	F04	33.79142	157.49	2
R1-36	F04	33.8409	157.56	2
R1-36	F04	33.8911	157.92	2
R1-36	F04	33.94072	157.84	2
R1-36	F04	33.99156	158.08	2
R1-36	F04	34.04132	158.22	2
R1-36	F04	34.0908	158.14	2
R1-36	F04	34.14073	158.11	2
R1-36	F04	34.19078	158.06	2
R1-36	F04	34.24125	158.22	2
R1-36	F04	34.29094	158.25	2
R1-36	F04	34.34181	158.45	2
R1-36	F04	34.39096	158.72	2
R1-36	F04	34.44135	158.68	2
R1-36	F04	34.49065	158.8	2
R1-36	F04	34.54236	158.58	2
R1-36	F04	34.59105	158.39	2
R1-36	F04	34.64127	158.68	2
R1-36	F04	34.69136	158.71	2
R1-36	F04	34.74088	159.05	2
R1-36	F04	34.79141	159.2	2
R1-36	F04	34.84105	159.06	2
R1-36	F04	34.89099	158.86	2
R1-36	F04	34.94255	159.48	2
R1-36	F04	34.99122	159.4	2
R1-36	F04	35.04143	159.62	2
R1-36	F04	35.09092	159.73	2
R1-36	F04	35.14092	159.43	2
R1-36	F04	35.1912	159.58	2
R1-36	F04	35.24152	159.74	2
R1-36	F04	35.29105	159.55	2
R1-36	F04	35.34137	159.86	2
R1-36	F04	35.39125	159.74	2
R1-36	F04	35.44126	159.58	2
R1-36	F04	35.49146	159.86	2
R1-36	F04	35.54091	159.55	2
R1-36	F04	35.59136	160.08	2
R1-36	F04	35.64116	160.37	2
R1-36	F04	35.69149	160.3	2
R1-36	F04	35.74114	160.49	2
R1-36	F04	35.79138	160.42	2
R1-36	F04	35.84126	160.4	2
R1-36	F04	35.89138	160.46	2
R1-36	F04	35.94158	160.61	2
R1-36	F04	35.99134	160.36	2
R1-36	F04	36.04162	160.53	2
R1-36	F04	36.09124	160.51	2
R1-36	F04	36.14146	160.99	2
R1-36	F04	36.19117	160.53	2
R1-36	F04	36.24146	160.77	2
R1-36	F04	36.2914	160.76	2
R1-36	F04	36.34145	160.71	2
R1-36	F04	36.39137	160.78	2
R1-36	F04	36.44118	160.99	2
R1-36	F04	36.49171	161.15	2
R1-36	F04	36.54178	161.21	2
R1-36	F04	36.59183	161.31	2
R1-36	F04	36.64151	161.33	2
R1-36	F04	36.69149	161.23	2
R1-36	F04	36.74114	161.23	2
R1-36	F04	36.79145	161.48	2
R1-36	F04	36.84155	161.45	2
R1-36	F04	36.8915	161.42	2
R1-36	F04	36.9417	161.49	2
R1-36	F04	36.99163	161.61	2
R1-36	F04	37.04183	161.52	2
R1-36	F04	37.0915	161.81	2
R1-36	F04	37.14182	161.68	2
R1-36	F04	37.1916	161.49	2
R1-36	F04	37.24172	161.36	2
R1-36	F04	37.29153	161.64	2
R1-36	F04	37.34212	161.79	2
R1-36	F04	37.39201	161.86	2
R1-36	F04	37.44197	161.73	2
R1-36	F04	37.49182	161.86	2
R1-36	F04	37.54176	161.86	2
R1-36	F04	37.59224	161.93	2
R1-36	F04	37.64161	161.92	2
R1-36	F04	37.69165	162.01	2
R1-36	F04	37.74183	161.77	2
R1-36	F04	37.79176	161.55	2
R1-36	F04	37.8417	162.15	2
R1-36	F04	37.89158	161.92	2
R1-36	F04	37.94192	162.15	2
R1-36	F04	37.99196	162.39	2
R1-36	F04	38.0413	162.12	2
R1-36	F04	38.09193	162.24	2
R1-36	F04	38.14184	162.05	2
R1-36	F04	38.19199	162.24	2
R1-36	F04	38.24187	162.09	2
R1-36	F04	38.29184	162.04	2
R1-36	F04	38.34191	162.61	2
R1-36	F04	38.39195	162.7	2
R1-36	F04	38.44168	162.48	2
R1-36	F04	38.49188	162.49	2
R1-36	F04	38.54188	162.43	2
R1-36	F04	38.59193	162.31	2
R1-36	F04	38.64223	162.21	2
R1-36	F04	38.69211	162.65	2
R1-36	F04	38.74192	162.34	2
R1-36	F04	38.79189	162.71	2
R1-36	F04	38.842	162.92	2
R1-36	F04	38.89213	162.83	2
R1-36	F04	38.94226	162.7	2
R1-36	F04	38.99194	162.55	2
R1-36	F04	39.04182	162.99	2
R1-36	F04	39.09208	162.54	2
R1-36	F04	39.14207	162.61	2
R1-36	F04	39.19164	162.77	2
R1-36	F04	39.24172	162.51	2
R1-36	F04	39.29168	162.96	2
R1-36	F04	39.34184	163.14	2
R1-36	F04	39.39249	163.23	2
R1-36	F04	39.44191	162.83	2
R1-36	F04	39.4922	162.83	2
R1-36	F04	39.54193	163.04	2
R1-36	F04	39.59219	163.24	2
R1-36	F04	39.64193	163.23	2
R1-36	F04	39.69223	163.21	2
R1-36	F04	39.74181	163.2	2
R1-36	F04	39.792	163.18	2
R1-36	F04	39.84237	163.49	2
R1-36	F04	39.89217	163.12	2
R1-36	F04	39.94248	163.12	2
R1-36	F04	39.993	163.36	2
R1-36	F04	40.0426	163.65	2
R1-36	F04	40.09251	163.61	2
R1-36	F04	40.14211	163.48	2
R1-36	F04	40.19203	163.39	2
R1-36	F04	40.24239	163.8	2
R1-36	F04	40.29248	163.54	2
R1-36	F04	40.34258	163.43	2
R1-36	F04	40.3919	164.01	2
R1-36	F04	40.44204	163.61	2
R1-36	F04	40.49228	163.39	2
R1-36	F04	40.54194	163.82	2
R1-36	F04	40.59251	163.64	2
R1-36	F04	40.64219	163.89	2
R1-36	F04	40.69209	163.74	2
R1-36	F04	40.7421	163.61	2
R1-36	F04	40.79266	163.93	2
R1-36	F04	40.84273	163.9	2
R1-36	F04	40.89276	163.64	2
R1-36	F04	40.94219	164.34	2
R1-36	F04	40.99238	164.21	2
R1-36	F04	41.04277	163.9	2
R1-36	F04	41.09272	164.4	2
R1-36	F04	41.1425	163.9	2
R1-36	F04	41.19262	164.29	2
R1-36	F04	41.24193	163.86	2
R1-36	F04	41.29216	164.37	2
R1-36	F04	41.34242	164.34	2
R1-36	F04	41.3927	164.32	2
R1-36	F04	41.44224	164.73	2
R1-36	F04	41.49239	164.37	2
R1-36	F04	41.54252	164.65	2
R1-36	F04	41.5922	164.2	2
R1-36	F04	41.64238	164.12	2
R1-36	F04	41.69281	164.42	2
R1-36	F04	41.74274	164.18	2
R1-36	F04	41.79274	164.6	2
R1-36	F04	41.84228	164.23	2
R1-36	F04	41.89252	164.4	2
R1-36	F04	41.94238	164.65	2
R1-36	F04	41.9922	164.8	2
R1-36	F04	42.04294	164.61	2
R1-36	F04	42.0924	164.71	2
R1-36	F04	42.14281	164.45	2
R1-36	F04	42.19275	164.8	2
R1-36	F04	42.2425	164.4	2
R1-36	F04	42.29319	164.43	2
R1-36	F04	42.34196	164.61	2
R1-36	F04	42.39232	164.85	2
R1-36	F04	42.44221	165.08	2
R1-36	F04	42.49387	164.68	2
R1-36	F04	42.54239	164.7	2
R1-36	F04	42.59237	165.01	2
R1-36	F04	42.64239	164.58	2
R1-36	F04	42.69283	164.85	2
R1-36	F04	42.74277	164.82	2
R1-36	F04	42.79287	164.93	2
R1-36	F04	42.8428	165.32	2
R1-36	F04	42.89376	165.04	2
R1-36	F04	42.94326	165.08	2
R1-36	F04	42.99305	164.82	2
R1-36	F04	43.04263	165.18	2
R1-36	F04	43.09247	164.51	2
R1-36	F04	43.14286	165.17	2
R1-36	F04	43.1927	165.61	2
R1-36	F04	43.24298	165.39	2
R1-36	F04	43.29285	165.2	2
R1-36	F04	43.34332	165.36	2
R1-36	F04	43.3929	165.42	2
R1-36	F04	43.44373	165.36	2
R1-36	F04	43.49296	165.14	2
R1-36	F04	43.54305	165.21	2
R1-36	F04	43.59276	165.14	2
R1-36	F04	43.6424	165.3	2
R1-36	F04	43.6927	165.48	2
R1-36	F04	43.74276	165.8	2
R1-36	F04	43.79262	165.39	2
R1-36	F04	43.84278	165.32	2
R1-36	F04	43.89296	165.39	2
R1-36	F04	43.94381	165.71	2
R1-36	F04	43.9927	165.6	2
R1-36	F04	44.04298	165.46	2
R1-36	F04	44.09311	165.54	2
R1-36	F04	44.14296	165.57	2
R1-36	F04	44.19301	165.9	2
R1-36	F04	44.24292	165.64	2
R1-36	F04	44.29332	165.88	2
R1-36	F04	44.34239	165.73	2
R1-36	F04	44.39321	165.79	2
R1-36	F04	44.44342	165.96	2
R1-36	F04	44.49281	166.18	2
R1-36	F04	44.54286	166.14	2
R1-36	F04	44.5934	166.13	2
R1-36	F04	44.64275	166.05	2
R1-36	F04	44.693	166.15	2
R1-36	F04	44.74339	166.15	2
R1-36	F04	44.79372	166.11	2
R1-36	F04	44.84343	165.55	2
R1-36	F04	44.89282	166.58	2
R1-36	F04	44.94262	166.35	2
R1-36	F04	44.993	166.3	2
R1-36	F04	45.04295	166.3	2
R1-36	F04	45.09281	166.02	2
R1-36	F04	45.14325	166.45	2
R1-36	F04	45.19318	166.64	2
R1-36	F04	45.24348	166.17	2
R1-36	F04	45.29323	166.14	2
R1-36	F04	45.34301	166.6	2
R1-36	F04	45.39322	166.29	2
R1-36	F04	45.44339	166.64	2
R1-36	F04	45.49356	166.43	2
R1-36	F04	45.5433	166.32	2
R1-36	F04	45.59338	166.42	2
R1-36	F04	45.64349	166.4	2
R1-36	F04	45.69328	166.4	2
R1-36	F04	45.74332	166.42	2
R1-36	F04	45.79314	166.33	2
R1-36	F04	45.84309	166.45	2
R1-36	F04	45.89349	166.54	2
R1-36	F04	45.94305	166.83	2
R1-36	F04	45.99335	166.6	2
R1-36	F04	46.04319	166.39	2
R1-36	F04	46.09351	166.33	2
R1-36	F04	46.14337	166.68	2
R1-36	F04	46.19324	166.2	2
R1-36	F04	46.24372	166.6	2
R1-36	F04	46.29321	166.77	2
R1-36	F04	46.34274	166.88	2
R1-36	F04	46.39356	166.67	2
R1-36	F04	46.44361	166.55	2
R1-36	F04	46.4934	166.45	2
R1-36	F04	46.54338	166.6	2
R1-36	F04	46.59374	166.63	2
R1-36	F04	46.64341	166.54	2
R1-36	F04	46.6935	166.83	2
R1-36	F04	46.74334	166.73	2
R1-36	F04	46.79352	166.7	2
R1-36	F04	46.84377	166.39	2
R1-36	F04	46.89363	166.67	2
R1-36	F04	46.94354	166.7	2
R1-36	F04	46.99401	166.61	2
R1-36	F04	47.04338	166.9	2
R1-36	F04	47.09355	166.86	2
R1-36	F04	47.1438	166.88	2
R1-36	F04	47.19387	166.77	2
R1-36	F04	47.2434	166.76	2
R1-36	F04	47.29361	166.55	2
R1-36	F04	47.3434	166.42	2
R1-36	F04	47.39339	166.99	2
R1-36	F04	47.44348	166.89	2
R1-36	F04	47.49329	166.89	2
R1-36	F04	47.54391	166.95	2
R1-36	F04	47.59354	166.86	2
R1-36	F04	47.64405	167.04	2
R1-36	F04	47.69353	166.8	2
R1-36	F04	47.74363	166.67	2
R1-36	F04	47.79374	166.49	2
R1-36	F04	47.84377	166.82	2
R1-36	F04	47.89371	166.61	2
R1-36	F04	47.94359	166.93	2
R1-36	F04	47.9941	167.14	2
R1-36	F04	48.04363	166.77	2
R1-36	F04	48.09377	166.49	2
R1-36	F04	48.14356	166.98	2
R1-36	F04	48.19364	166.68	2
R1-36	F04	48.2435	166.65	2
R1-36	F04	48.29357	166.63	2
R1-36	F04	48.34365	166.54	2
R1-36	F04	48.39392	166.21	2
R1-36	F04	48.44383	166.64	2
R1-36	F04	48.49389	166.57	2
R1-36	F04	48.5439	166.85	2
R1-36	F04	48.5938	166.48	2
R1-36	F04	48.64367	166.67	2
R1-36	F04	48.69364	166.6	2
R1-36	F04	48.74363	166.51	2
R1-36	F04	48.79388	166.63	2
R1-36	F04	48.8434	166.51	2
R1-36	F04	48.89387	166.83	2
R1-36	F04	48.94388	166.92	2
R1-36	F04	48.9934	166.65	2
R1-36	F04	49.04365	166.67	2
R1-36	F04	49.09393	166.67	2
R1-36	F04	49.14383	166.82	2
R1-36	F04	49.19486	166.49	2
R1-36	F04	49.24393	166.36	2
R1-36	F04	49.29384	166.65	2
R1-36	F04	49.34417	167.27	2
R1-36	F04	49.39389	166.99	2
R1-36	F04	49.44419	166.98	2
R1-36	F04	49.49407	167.1	2
R1-36	F04	49.54422	166.88	2
R1-36	F04	49.59393	166.88	2
R1-36	F04	49.6441	166.83	2
R1-36	F04	49.69396	166.98	2
R1-36	F04	49.74395	167.27	2
R1-36	F04	49.79376	166.99	2
