# Supplementary material for: Natural genetic variation impacts expression levels of coding, non-coding, and antisense transcripts in fission yeast
Source: Mol Syst Biol. 2014 Nov 28;10(11):764. doi: 10.15252/msb.20145123 (PMC4299605; doi:10.15252/msb.20145123)
Supplement: Supplementary file 2 — Supplementary Dataset S1 [file msb0010-0764-sd2.zip › Dataset S1/datasetS1/R1-37_std_raw.txt]

Strain	well	time	measure	interval
R1-37	B01	0.01998	14.15	1
R1-37	B01	0.07012	14.13	1
R1-37	B01	0.12016	14.03	1
R1-37	B01	0.1704	14.07	1
R1-37	B01	0.22016	14.12	1
R1-37	B01	0.27018	14.19	1
R1-37	B01	0.32058	14.06	1
R1-37	B01	0.37016	14.41	1
R1-37	B01	0.41996	14.25	1
R1-37	B01	0.46992	14.27	1
R1-37	B01	0.52022	14.4	1
R1-37	B01	0.57039	14.21	1
R1-37	B01	0.62037	14.1	1
R1-37	B01	0.67063	14.32	1
R1-37	B01	0.72014	14.15	1
R1-37	B01	0.77025	14.27	1
R1-37	B01	0.82037	14.41	1
R1-37	B01	0.87061	14.38	1
R1-37	B01	0.92046	14.51	1
R1-37	B01	0.97048	14.19	1
R1-37	B01	1.02028	14.28	1
R1-37	B01	1.07031	14.19	1
R1-37	B01	1.12015	14.32	1
R1-37	B01	1.17043	14.51	1
R1-37	B01	1.22024	14.32	1
R1-37	B01	1.27042	14.63	1
R1-37	B01	1.32033	14.38	1
R1-37	B01	1.37045	14.43	1
R1-37	B01	1.42041	14.27	1
R1-37	B01	1.47055	14.28	1
R1-37	B01	1.52054	14.34	1
R1-37	B01	1.57055	14.28	1
R1-37	B01	1.62067	14.12	1
R1-37	B01	1.67062	14.35	1
R1-37	B01	1.7209	14.25	1
R1-37	B01	1.77086	14.66	1
R1-37	B01	1.82059	14.4	1
R1-37	B01	1.87063	14.31	1
R1-37	B01	1.92075	14.41	1
R1-37	B01	1.97028	14.25	1
R1-37	B01	2.02066	14.34	1
R1-37	B01	2.07061	14.51	1
R1-37	B01	2.1205	14.19	1
R1-37	B01	2.17049	14.37	1
R1-37	B01	2.22063	14.22	1
R1-37	B01	2.27101	14.29	1
R1-37	B01	2.32056	14.15	1
R1-37	B01	2.37069	14.6	1
R1-37	B01	2.4209	14.69	1
R1-37	B01	2.47073	14.27	1
R1-37	B01	2.52074	14.22	1
R1-37	B01	2.57063	14.27	1
R1-37	B01	2.62067	14.29	1
R1-37	B01	2.6706	14.46	1
R1-37	B01	2.72125	14.35	1
R1-37	B01	2.77062	14.27	1
R1-37	B01	2.82106	14.43	1
R1-37	B01	2.87101	14.4	1
R1-37	B01	2.9211	14.27	1
R1-37	B01	2.97082	14.47	1
R1-37	B01	3.0209	14.49	1
R1-37	B01	3.07076	14.37	1
R1-37	B01	3.12084	14.22	1
R1-37	B01	3.17087	14.49	1
R1-37	B01	3.22081	14.35	1
R1-37	B01	3.27086	14.4	1
R1-37	B01	3.32069	14.41	1
R1-37	B01	3.37135	14.47	1
R1-37	B01	3.42093	14.31	1
R1-37	B01	3.47103	14.31	1
R1-37	B01	3.52088	14.18	1
R1-37	B01	3.57081	14.27	1
R1-37	B01	3.62113	14.27	1
R1-37	B01	3.671	14.24	1
R1-37	B01	3.72077	14.32	1
R1-37	B01	3.77097	14.29	1
R1-37	B01	3.82089	14.44	1
R1-37	B01	3.8711	14.37	1
R1-37	B01	3.92083	14.46	1
R1-37	B01	3.97092	14.24	1
R1-37	B01	4.02097	14.44	1
R1-37	B01	4.07075	14.38	1
R1-37	B01	4.12102	14.46	1
R1-37	B01	4.1709	14.31	1
R1-37	B01	4.2211	14.47	1
R1-37	B01	4.27106	14.29	1
R1-37	B01	4.32098	14.25	1
R1-37	B01	4.37103	14.68	1
R1-37	B01	4.42113	14.46	1
R1-37	B01	4.47091	14.32	1
R1-37	B01	4.52143	14.57	1
R1-37	B01	4.57103	14.27	1
R1-37	B01	4.62102	14.46	1
R1-37	B01	4.67126	14.56	1
R1-37	B01	4.72097	14.21	1
R1-37	B01	4.77121	14.34	1
R1-37	B01	4.821	14.44	1
R1-37	B01	4.87108	14.68	1
R1-37	B01	4.92112	14.35	1
R1-37	B01	4.97119	14.35	1
R1-37	B01	5.02114	14.21	1
R1-37	B01	5.07111	14.49	1
R1-37	B01	5.12123	14.73	1
R1-37	B01	5.17141	14.43	1
R1-37	B01	5.22109	14.57	1
R1-37	B01	5.27118	14.41	1
R1-37	B01	5.32129	14.49	1
R1-37	B01	5.37132	14.38	1
R1-37	B01	5.42115	14.76	1
R1-37	B01	5.47126	14.53	1
R1-37	B01	5.52119	14.59	1
R1-37	B01	5.57125	14.73	1
R1-37	B01	5.62136	14.68	1
R1-37	B01	5.67128	14.59	1
R1-37	B01	5.72143	14.49	1
R1-37	B01	5.77136	14.6	1
R1-37	B01	5.8214	14.54	1
R1-37	B01	5.87113	14.51	1
R1-37	B01	5.92137	14.51	1
R1-37	B01	5.97113	14.71	1
R1-37	B01	6.02134	14.59	1
R1-37	B01	6.07141	14.78	1
R1-37	B01	6.12136	14.44	1
R1-37	B01	6.17091	14.41	1
R1-37	B01	6.22172	14.54	1
R1-37	B01	6.27161	14.57	1
R1-37	B01	6.32142	14.63	1
R1-37	B01	6.37136	14.57	1
R1-37	B01	6.42134	14.81	1
R1-37	B01	6.47184	14.78	1
R1-37	B01	6.52145	14.88	1
R1-37	B01	6.57128	14.75	1
R1-37	B01	6.62124	14.82	1
R1-37	B01	6.67139	14.69	1
R1-37	B01	6.7216	14.66	1
R1-37	B01	6.77189	14.97	1
R1-37	B01	6.82284	15.01	1
R1-37	B01	6.87198	14.66	1
R1-37	B01	6.92168	14.59	1
R1-37	B01	6.97153	14.9	1
R1-37	B01	7.0214	15.01	1
R1-37	B01	7.07145	14.68	1
R1-37	B01	7.12145	14.69	1
R1-37	B01	7.17178	14.78	1
R1-37	B01	7.2215	14.82	1
R1-37	B01	7.27164	14.68	1
R1-37	B01	7.32159	14.71	1
R1-37	B01	7.3718	14.66	1
R1-37	B01	7.42164	14.68	1
R1-37	B01	7.47189	14.73	1
R1-37	B01	7.5214	14.87	1
R1-37	B01	7.57207	14.62	1
R1-37	B01	7.62164	14.85	1
R1-37	B01	7.67192	14.84	1
R1-37	B01	7.72299	14.9	1
R1-37	B01	7.77162	14.87	1
R1-37	B01	7.82176	14.87	1
R1-37	B01	7.87237	14.75	1
R1-37	B01	7.92206	14.98	1
R1-37	B01	7.97181	15.03	1
R1-37	B01	8.02175	15.17	1
R1-37	B01	8.07166	14.71	1
R1-37	B01	8.12178	14.78	1
R1-37	B01	8.17174	14.91	1
R1-37	B01	8.22193	14.98	1
R1-37	B01	8.27209	15.06	1
R1-37	B01	8.32191	14.95	1
R1-37	B01	8.37186	14.94	1
R1-37	B01	8.42206	14.98	1
R1-37	B01	8.4723	15.23	1
R1-37	B01	8.52199	14.9	1
R1-37	B01	8.57203	14.95	1
R1-37	B01	8.62186	15.23	1
R1-37	B01	8.67184	15.04	1
R1-37	B01	8.72192	15.06	1
R1-37	B01	8.77184	15.28	1
R1-37	B01	8.82169	14.93	1
R1-37	B01	8.87182	14.94	1
R1-37	B01	8.92175	15.25	1
R1-37	B01	8.97199	15.12	1
R1-37	B01	9.02203	15.25	1
R1-37	B01	9.07207	15.2	1
R1-37	B01	9.12197	15.25	1
R1-37	B01	9.172	15.19	1
R1-37	B01	9.22198	15.45	1
R1-37	B01	9.272	15.31	1
R1-37	B01	9.32197	15.25	1
R1-37	B01	9.37193	15.01	1
R1-37	B01	9.42219	15.07	1
R1-37	B01	9.47206	15.09	1
R1-37	B01	9.5221	15.17	1
R1-37	B01	9.5718	15.25	1
R1-37	B01	9.62211	15.45	1
R1-37	B01	9.67218	15.35	1
R1-37	B01	9.72197	15.25	1
R1-37	B01	9.77211	15.34	1
R1-37	B01	9.82234	15.4	1
R1-37	B01	9.87219	15.38	1
R1-37	B01	9.9222	15.47	1
R1-37	B01	9.97211	15.5	1
R1-37	B01	10.02206	15.56	1
R1-37	B01	10.07231	15.56	1
R1-37	B01	10.12221	15.59	1
R1-37	B01	10.42126	15.84	2
R1-37	B01	10.46002	15.75	2
R1-37	B01	10.50907	16.1	2
R1-37	B01	10.55873	15.97	2
R1-37	B01	10.60936	15.76	2
R1-37	B01	10.65922	16.07	2
R1-37	B01	10.70877	15.95	2
R1-37	B01	10.75884	15.92	2
R1-37	B01	10.80882	16.11	2
R1-37	B01	10.85873	16.07	2
R1-37	B01	10.90874	16.14	2
R1-37	B01	10.95887	16.14	2
R1-37	B01	11.00893	16.26	2
R1-37	B01	11.05911	16.17	2
R1-37	B01	11.10883	16.2	2
R1-37	B01	11.15895	16.35	2
R1-37	B01	11.20906	16.58	2
R1-37	B01	11.25896	16.33	2
R1-37	B01	11.30907	16.29	2
R1-37	B01	11.35887	16.42	2
R1-37	B01	11.40883	16.5	2
R1-37	B01	11.45912	16.36	2
R1-37	B01	11.5091	16.57	2
R1-37	B01	11.5588	16.42	2
R1-37	B01	11.60902	16.58	2
R1-37	B01	11.65903	16.61	2
R1-37	B01	11.70909	16.8	2
R1-37	B01	11.75893	16.79	2
R1-37	B01	11.80913	16.73	2
R1-37	B01	11.85909	16.92	2
R1-37	B01	11.90897	16.8	2
R1-37	B01	11.95914	16.91	2
R1-37	B01	12.00902	17.02	2
R1-37	B01	12.05884	16.95	2
R1-37	B01	12.10914	17.01	2
R1-37	B01	12.15912	17.26	2
R1-37	B01	12.20917	17.11	2
R1-37	B01	12.25905	17.11	2
R1-37	B01	12.30917	17.39	2
R1-37	B01	12.35887	17.36	2
R1-37	B01	12.40919	17.51	2
R1-37	B01	12.45924	17.39	2
R1-37	B01	12.50932	17.42	2
R1-37	B01	12.55891	17.43	2
R1-37	B01	12.60924	17.36	2
R1-37	B01	12.65923	17.55	2
R1-37	B01	12.7092	17.55	2
R1-37	B01	12.75916	17.76	2
R1-37	B01	12.80914	17.86	2
R1-37	B01	12.85928	17.65	2
R1-37	B01	12.91032	18.11	2
R1-37	B01	12.95901	18.05	2
R1-37	B01	13.00949	17.9	2
R1-37	B01	13.0592	18.14	2
R1-37	B01	13.10953	18.29	2
R1-37	B01	13.1592	18.23	2
R1-37	B01	13.20904	18.42	2
R1-37	B01	13.25935	18.65	2
R1-37	B01	13.30927	18.46	2
R1-37	B01	13.35961	18.45	2
R1-37	B01	13.4095	18.55	2
R1-37	B01	13.45942	18.81	2
R1-37	B01	13.50961	18.7	2
R1-37	B01	13.5594	18.73	2
R1-37	B01	13.6095	18.83	2
R1-37	B01	13.66045	19.14	2
R1-37	B01	13.70955	19.12	2
R1-37	B01	13.75952	19.25	2
R1-37	B01	13.80947	19.21	2
R1-37	B01	13.8594	19.25	2
R1-37	B01	13.90946	19.47	2
R1-37	B01	13.95982	19.43	2
R1-37	B01	14.00941	19.49	2
R1-37	B01	14.05924	19.52	2
R1-37	B01	14.11055	19.62	2
R1-37	B01	14.15944	19.64	2
R1-37	B01	14.20957	19.8	2
R1-37	B01	14.25954	19.99	2
R1-37	B01	14.30955	20	2
R1-37	B01	14.35942	20.27	2
R1-37	B01	14.40965	20.24	2
R1-37	B01	14.4596	20.41	2
R1-37	B01	14.50963	20.87	2
R1-37	B01	14.55995	20.78	2
R1-37	B01	14.6096	20.94	2
R1-37	B01	14.6596	20.85	2
R1-37	B01	14.7095	20.98	2
R1-37	B01	14.75952	21.16	2
R1-37	B01	14.80958	21.26	2
R1-37	B01	14.85977	21.37	2
R1-37	B01	14.90947	21.34	2
R1-37	B01	14.95966	21.57	2
R1-37	B01	15.0094	21.4	2
R1-37	B01	15.06016	21.59	2
R1-37	B01	15.11003	21.88	2
R1-37	B01	15.15985	21.89	2
R1-37	B01	15.20951	21.97	2
R1-37	B01	15.25974	22	2
R1-37	B01	15.30985	22.26	2
R1-37	B01	15.35955	22.23	2
R1-37	B01	15.40962	22.55	2
R1-37	B01	15.45979	22.61	2
R1-37	B01	15.51009	22.86	2
R1-37	B01	15.55996	22.61	2
R1-37	B01	15.6101	22.94	2
R1-37	B01	15.65963	23.01	2
R1-37	B01	15.71001	23.35	2
R1-37	B01	15.76008	23.33	2
R1-37	B01	15.81003	23.41	2
R1-37	B01	15.85962	23.6	2
R1-37	B01	15.90968	24.02	2
R1-37	B01	15.95979	23.83	2
R1-37	B01	16.01015	24.18	2
R1-37	B01	16.05974	24.27	2
R1-37	B01	16.10992	24.32	2
R1-37	B01	16.1596	24.36	2
R1-37	B01	16.2101	24.86	2
R1-37	B01	16.25987	24.51	2
R1-37	B01	16.31003	24.73	2
R1-37	B01	16.36121	25	2
R1-37	B01	16.40997	24.98	2
R1-37	B01	16.45979	25.15	2
R1-37	B01	16.50989	25.27	2
R1-37	B01	16.55955	25.49	2
R1-37	B01	16.61003	25.74	2
R1-37	B01	16.66009	25.58	2
R1-37	B01	16.7099	25.83	2
R1-37	B01	16.76015	26.16	2
R1-37	B01	16.81007	26.16	2
R1-37	B01	16.85997	26.27	2
R1-37	B01	16.91001	26.43	2
R1-37	B01	16.95997	26.41	2
R1-37	B01	17.0101	26.74	2
R1-37	B01	17.05997	26.65	2
R1-37	B01	17.11018	26.85	2
R1-37	B01	17.16015	27.15	2
R1-37	B01	17.21034	27.03	2
R1-37	B01	17.26016	27.31	2
R1-37	B01	17.31145	27.35	2
R1-37	B01	17.36023	27.48	2
R1-37	B01	17.41	27.48	2
R1-37	B01	17.46004	27.62	2
R1-37	B01	17.51021	27.76	2
R1-37	B01	17.56012	27.73	2
R1-37	B01	17.61	27.79	2
R1-37	B01	17.66015	28.07	2
R1-37	B01	17.71036	28.1	2
R1-37	B01	17.76008	28.04	2
R1-37	B01	17.81034	28.36	2
R1-37	B01	17.86013	28.38	2
R1-37	B01	17.91033	28.28	2
R1-37	B01	17.96026	28.64	2
R1-37	B01	18.01003	28.54	2
R1-37	B01	18.0601	28.72	2
R1-37	B01	18.11063	28.61	2
R1-37	B01	18.16061	28.91	2
R1-37	B01	18.2105	28.83	2
R1-37	B01	18.2604	28.88	2
R1-37	B01	18.31045	28.91	2
R1-37	B01	18.36012	29.14	2
R1-37	B01	18.41055	29.13	2
R1-37	B01	18.46036	29.36	2
R1-37	B01	18.51023	29.35	2
R1-37	B01	18.56037	29.44	2
R1-37	B01	18.61036	29.45	2
R1-37	B01	18.66044	29.48	2
R1-37	B01	18.71033	29.45	2
R1-37	B01	18.76035	29.42	2
R1-37	B01	18.81031	29.51	2
R1-37	B01	18.8605	29.71	2
R1-37	B01	18.9106	29.69	2
R1-37	B01	18.96065	29.76	2
R1-37	B01	19.01055	29.77	2
R1-37	B01	19.06057	29.64	2
R1-37	B01	19.11077	29.76	2
R1-37	B01	19.16048	29.71	2
R1-37	B01	19.21045	29.98	2
R1-37	B01	19.26077	29.99	2
R1-37	B01	19.31046	29.96	2
R1-37	B01	19.36048	30.01	2
R1-37	B01	19.4103	30.15	2
R1-37	B01	19.46084	30.15	2
R1-37	B01	19.51063	30.27	2
R1-37	B01	19.56053	30.36	2
R1-37	B01	19.61073	30.27	2
R1-37	B01	19.66078	30.3	2
R1-37	B01	19.71061	30.46	2
R1-37	B01	19.76143	30.55	2
R1-37	B01	19.8107	30.59	2
R1-37	B01	19.8605	30.76	2
R1-37	B01	19.91157	30.76	2
R1-37	B01	19.96084	30.7	2
R1-37	B01	20.0106	30.84	2
R1-37	B01	20.06057	30.8	2
R1-37	B01	20.1107	30.9	2
R1-37	B01	20.16087	30.92	2
R1-37	B01	20.21061	30.95	2
R1-37	B01	20.26064	31.08	2
R1-37	B01	20.31052	31.31	2
R1-37	B01	20.36078	31.24	2
R1-37	B01	20.41074	31.36	2
R1-37	B01	20.46082	31.48	2
R1-37	B01	20.51086	31.27	2
R1-37	B01	20.56064	31.39	2
R1-37	B01	20.61077	31.48	2
R1-37	B01	20.66103	31.48	2
R1-37	B01	20.71057	31.62	2
R1-37	B01	20.761	31.78	2
R1-37	B01	20.81099	31.74	2
R1-37	B01	20.86102	31.94	2
R1-37	B01	20.91086	31.68	2
R1-37	B01	20.96075	31.96	2
R1-37	B01	21.01091	31.89	2
R1-37	B01	21.06078	32.05	2
R1-37	B01	21.11085	31.93	2
R1-37	B01	21.16104	32.12	2
R1-37	B01	21.21079	32.06	2
R1-37	B01	21.26106	32.33	2
R1-37	B01	21.3108	32.19	2
R1-37	B01	21.36053	32.25	2
R1-37	B01	21.41078	32.34	2
R1-37	B01	21.46103	32.33	2
R1-37	B01	21.51065	32.36	2
R1-37	B01	21.56097	32.47	2
R1-37	B01	21.61109	32.4	2
R1-37	B01	21.66144	32.53	2
R1-37	B01	21.71101	32.55	2
R1-37	B01	21.76103	32.62	2
R1-37	B01	21.8111	32.82	2
R1-37	B01	21.86126	32.56	2
R1-37	B01	21.9112	32.69	2
R1-37	B01	21.9611	32.77	2
R1-37	B01	22.01108	32.78	2
R1-37	B01	22.06115	32.78	2
R1-37	B01	22.11108	32.85	2
R1-37	B01	22.16082	33	2
R1-37	B01	22.21105	32.94	2
R1-37	B01	22.261	32.84	2
R1-37	B01	22.31116	33	2
R1-37	B01	22.36128	32.99	2
R1-37	B01	22.41116	33.06	2
R1-37	B01	22.46117	33.09	2
R1-37	B01	22.51077	33.16	2
R1-37	B01	22.56134	33.16	2
R1-37	B01	22.61135	33.28	2
R1-37	B01	22.6611	33.21	2
R1-37	B01	22.71134	33.28	2
R1-37	B01	22.76141	33.32	2
R1-37	B01	22.81122	33.31	2
R1-37	B01	22.86135	33.41	2
R1-37	B01	22.91116	33.25	2
R1-37	B01	22.96122	33.32	2
R1-37	B01	23.01137	33.4	2
R1-37	B01	23.06111	33.41	2
R1-37	B01	23.11148	33.49	2
R1-37	B01	23.16159	33.53	2
R1-37	B01	23.2114	33.72	2
R1-37	B01	23.26126	33.68	2
R1-37	B01	23.31129	33.6	2
R1-37	B01	23.36116	33.68	2
R1-37	B01	23.41152	33.73	2
R1-37	B01	23.46174	33.75	2
R1-37	B01	23.51131	33.88	2
R1-37	B01	23.56129	33.9	2
R1-37	B01	23.61166	34.04	2
R1-37	B01	23.66141	33.85	2
R1-37	B01	23.71176	33.95	2
R1-37	B01	23.76157	34.09	2
R1-37	B01	23.81159	34.13	2
R1-37	B01	23.86151	34.26	2
R1-37	B01	23.91171	34.22	2
R1-37	B01	23.96162	34.25	2
R1-37	B01	24.01128	34.29	2
R1-37	B01	24.06156	34.31	2
R1-37	B01	24.1116	34.29	2
R1-37	B01	24.16158	34.34	2
R1-37	B01	24.21134	34.47	2
R1-37	B01	24.26157	34.38	2
R1-37	B01	24.31144	34.47	2
R1-37	B01	24.36169	34.39	2
R1-37	B01	24.41187	34.53	2
R1-37	B01	24.46161	34.61	2
R1-37	B01	24.51144	34.72	2
R1-37	B01	24.5618	34.67	2
R1-37	B01	24.61176	34.81	2
R1-37	B01	24.6616	34.76	2
R1-37	B01	24.71174	34.83	2
R1-37	B01	24.76192	34.73	2
R1-37	B01	24.81189	34.73	2
R1-37	B01	24.86146	34.89	2
R1-37	B01	24.91159	34.91	2
R1-37	B01	24.96161	34.98	2
R1-37	B01	25.01142	35.01	2
R1-37	B01	25.06154	35	2
R1-37	B01	25.11175	35.1	2
R1-37	B01	25.16182	35.04	2
R1-37	B01	25.21163	35.16	2
R1-37	B01	25.26164	35.19	2
R1-37	B01	25.31207	35.2	2
R1-37	B01	25.36211	35.2	2
R1-37	B01	25.41166	35.19	2
R1-37	B01	25.46163	35.3	2
R1-37	B01	25.51166	35.32	2
R1-37	B01	25.56186	35.42	2
R1-37	B01	25.61176	35.39	2
R1-37	B01	25.6618	35.44	2
R1-37	B01	25.71207	35.48	2
R1-37	B01	25.76194	35.55	2
R1-37	B01	25.81207	35.54	2
R1-37	B01	25.86185	35.51	2
R1-37	B01	25.91187	35.64	2
R1-37	B01	25.96181	35.67	2
R1-37	B01	26.01191	35.61	2
R1-37	B01	26.06204	35.76	2
R1-37	B01	26.11217	35.61	2
R1-37	B01	26.16193	35.72	2
R1-37	B01	26.21211	35.77	2
R1-37	B01	26.262	35.77	2
R1-37	B01	26.3122	35.83	2
R1-37	B01	26.36212	35.89	2
R1-37	B01	26.41215	35.85	2
R1-37	B01	26.46184	35.74	2
R1-37	B01	26.51193	35.92	2
R1-37	B01	26.56187	35.98	2
R1-37	B01	26.61204	35.83	2
R1-37	B01	26.66217	36.01	2
R1-37	B01	26.71193	35.89	2
R1-37	B01	26.76225	36.04	2
R1-37	B01	26.8121	36.11	2
R1-37	B01	26.862	36.04	2
R1-37	B01	26.91212	36.13	2
R1-37	B01	26.96219	36.1	2
R1-37	B01	27.0118	36.08	2
R1-37	B01	27.06199	36.11	2
R1-37	B01	27.1124	36.11	2
R1-37	B01	27.1621	36.08	2
R1-37	B01	27.21219	35.99	2
R1-37	B01	27.26193	36.14	2
R1-37	B01	27.31222	36.2	2
R1-37	B01	27.36209	36.24	2
R1-37	B01	27.41216	36.33	2
R1-37	B01	27.4621	36.21	2
R1-37	B01	27.5122	36.24	2
R1-37	B01	27.56213	36.42	2
R1-37	B01	27.61226	36.26	2
R1-37	B01	27.66341	36.33	2
R1-37	B01	27.71238	36.4	2
R1-37	B01	27.76254	36.29	2
R1-37	B01	27.8124	36.52	2
R1-37	B01	27.86216	36.27	2
R1-37	B01	27.91255	36.24	2
R1-37	B01	27.96213	36.23	2
R1-37	B01	28.0122	36.24	2
R1-37	B01	28.06234	36.2	2
R1-37	B01	28.11239	36.13	2
R1-37	B01	28.16236	36.08	2
R1-37	B01	28.21238	36.18	2
R1-37	B01	28.26228	36.17	2
R1-37	B01	28.31212	36.17	2
R1-37	B01	28.36241	36.36	2
R1-37	B01	28.41275	36.4	2
R1-37	B01	28.46335	36.46	2
R1-37	B01	28.51262	36.36	2
R1-37	B01	28.56245	36.46	2
R1-37	B01	28.61262	36.57	2
R1-37	B01	28.66253	36.57	2
R1-37	B01	28.71254	36.58	2
R1-37	B01	28.76211	36.67	2
R1-37	B01	28.81236	36.55	2
R1-37	B01	28.86262	36.76	2
R1-37	B01	28.91254	36.68	2
R1-37	B01	28.96257	36.74	2
R1-37	B01	29.0125	36.62	2
R1-37	B01	29.06266	36.77	2
R1-37	B01	29.11257	36.77	2
R1-37	B01	29.16258	36.86	2
R1-37	B01	29.21258	36.86	2
R1-37	B01	29.26265	36.92	2
R1-37	B01	29.31262	36.9	2
R1-37	B01	29.36273	36.92	2
R1-37	B01	29.41273	37.09	2
R1-37	B01	29.46256	37.15	2
R1-37	B01	29.51276	37.06	2
R1-37	B01	29.56246	37.09	2
R1-37	B01	29.61281	37.17	2
R1-37	B01	29.66261	37.18	2
R1-37	B01	29.71282	37.39	2
R1-37	B01	29.76265	37.26	2
R1-37	B01	29.81289	37.27	2
R1-37	B01	29.86287	37.42	2
R1-37	B01	29.91278	37.36	2
R1-37	B01	29.96294	37.33	2
R1-37	B01	30.01275	37.55	2
R1-37	B01	30.0628	37.52	2
R1-37	B01	30.11306	37.61	2
R1-37	B01	30.16264	37.56	2
R1-37	B01	30.21308	37.67	2
R1-37	B01	30.26264	37.62	2
R1-37	B01	30.31291	37.75	2
R1-37	B01	30.36285	37.7	2
R1-37	B01	30.41309	37.75	2
R1-37	B01	30.463	37.78	2
R1-37	B01	30.51273	37.87	2
R1-37	B01	30.56278	38	2
R1-37	B01	30.61292	37.84	2
R1-37	B01	30.66273	38.02	2
R1-37	B01	30.71288	37.97	2
R1-37	B01	30.76286	38.17	2
R1-37	B01	30.81315	38.09	2
R1-37	B01	30.86291	38.11	2
R1-37	B01	30.91318	38.12	2
R1-37	B01	30.96295	38.34	2
R1-37	B01	31.01285	38.25	2
R1-37	B01	31.0631	38.4	2
R1-37	B01	31.11274	38.28	2
R1-37	B01	31.16295	38.41	2
R1-37	B01	31.21283	38.46	2
R1-37	B01	31.26297	38.5	2
R1-37	B01	31.31297	38.53	2
R1-37	B01	31.36242	38.62	2
R1-37	B01	31.41304	38.65	2
R1-37	B01	31.46299	38.66	2
R1-37	B01	31.51308	38.87	2
R1-37	B01	31.56295	38.81	2
R1-37	B01	31.61293	38.93	2
R1-37	B01	31.66291	38.81	2
R1-37	B01	31.71348	38.96	2
R1-37	B01	31.76339	38.99	2
R1-37	B01	31.8129	39.07	2
R1-37	B01	31.86328	39.07	2
R1-37	B01	31.91298	39.18	2
R1-37	B01	31.96302	39.13	2
R1-37	B01	32.01295	39.22	2
R1-37	B01	32.06328	39.29	2
R1-37	B01	32.11353	39.37	2
R1-37	B01	32.16325	39.31	2
R1-37	B01	32.21488	39.57	2
R1-37	B01	32.26357	39.47	2
R1-37	B01	32.31301	39.49	2
R1-37	B01	32.36294	39.56	2
R1-37	B01	32.41322	39.66	2
R1-37	B01	32.46344	39.74	2
R1-37	B01	32.51326	39.72	2
R1-37	B01	32.56344	39.74	2
R1-37	B01	32.61316	39.84	2
R1-37	B01	32.6642	39.76	2
R1-37	B01	32.71305	40.03	2
R1-37	B01	32.76329	39.96	2
R1-37	B01	32.81293	39.97	2
R1-37	B01	32.86314	40.06	2
R1-37	B01	32.91343	40.04	2
R1-37	B01	32.9633	40.15	2
R1-37	B01	33.01354	40.12	2
R1-37	B01	33.06325	40.32	2
R1-37	B01	33.11319	40.29	2
R1-37	B01	33.16337	40.5	2
R1-37	B01	33.21317	40.4	2
R1-37	B01	33.26326	40.54	2
R1-37	B01	33.31324	40.45	2
R1-37	B01	33.36357	40.73	2
R1-37	B01	33.41334	40.69	2
R1-37	B01	33.46344	40.79	2
R1-37	B01	33.51339	40.76	2
R1-37	B01	33.56346	40.76	2
R1-37	B01	33.6134	40.7	2
R1-37	B01	33.66348	40.82	2
R1-37	B01	33.71344	41	2
R1-37	B01	33.76363	41.04	2
R1-37	B01	33.81331	41.17	2
R1-37	B01	33.86359	41.2	2
R1-37	B01	33.91359	41.2	2
R1-37	B01	33.96366	41.39	2
R1-37	B01	34.01381	41.35	2
R1-37	B01	34.06403	41.35	2
R1-37	B01	34.11392	41.45	2
R1-37	B01	34.16373	41.54	2
R1-37	B01	34.21381	41.63	2
R1-37	B01	34.26329	41.73	2
R1-37	B01	34.3147	41.66	2
R1-37	B01	34.36356	41.79	2
R1-37	B01	34.41448	41.77	2
R1-37	B01	34.46321	41.94	2
R1-37	B01	34.51362	41.86	2
R1-37	B01	34.56377	42.01	2
R1-37	B01	34.6136	42.05	2
R1-37	B01	34.66361	41.98	2
R1-37	B01	34.7134	42.05	2
R1-37	B01	34.7638	42.23	2
R1-37	B01	34.81362	42.21	2
R1-37	B01	34.86404	42.24	2
R1-37	B01	34.91373	42.26	2
R1-37	B01	34.9637	42.3	2
R1-37	B01	35.0137	42.48	2
R1-37	B01	35.06368	42.55	2
R1-37	B01	35.1134	42.57	2
R1-37	B01	35.1638	42.87	2
R1-37	B01	35.21378	42.71	2
R1-37	B01	35.2638	42.76	2
R1-37	B01	35.31384	42.83	2
R1-37	B01	35.36364	42.9	2
R1-37	B01	35.41379	42.99	2
R1-37	B01	35.46383	43.18	2
R1-37	B01	35.51394	43.04	2
R1-37	B01	35.56384	43.18	2
R1-37	B01	35.61377	43.39	2
R1-37	B01	35.66371	43.24	2
R1-37	B01	35.71393	43.42	2
R1-37	B01	35.76375	43.49	2
R1-37	B01	35.81409	43.62	2
R1-37	B01	35.86383	43.52	2
R1-37	B01	35.91385	43.73	2
R1-37	B01	35.96418	43.68	2
R1-37	B01	36.01377	43.67	2
R1-37	B01	36.06382	43.84	2
R1-37	B01	36.11415	43.9	2
R1-37	B01	36.16389	43.92	2
R1-37	B01	36.21381	44.08	2
R1-37	B01	36.26419	44.21	2
R1-37	B01	36.31396	44.06	2
R1-37	B01	36.36374	44.09	2
R1-37	B01	36.41402	44.27	2
R1-37	B01	36.46431	44.34	2
R1-37	B01	36.51436	44.36	2
R1-37	B01	36.56404	44.33	2
R1-37	B01	36.61387	44.47	2
R1-37	B01	36.66386	44.53	2
R1-37	B01	36.714	44.52	2
R1-37	B01	36.76401	44.56	2
R1-37	B01	36.81404	44.59	2
R1-37	B01	36.86374	44.71	2
R1-37	B01	36.91407	44.74	2
R1-37	B01	36.96503	44.93	2
R1-37	B01	37.01394	44.78	2
R1-37	B01	37.06421	44.93	2
R1-37	B01	37.11427	44.93	2
R1-37	B01	37.16438	45.16	2
R1-37	B01	37.21429	45.27	2
R1-37	B01	37.26427	45.12	2
R1-37	B01	37.3142	45.27	2
R1-37	B01	37.36411	45.15	2
R1-37	B01	37.41413	45.15	2
R1-37	B01	37.46423	45.38	2
R1-37	B01	37.51414	45.52	2
R1-37	B01	37.56413	45.43	2
R1-37	B01	37.61424	45.57	2
R1-37	B01	37.66414	45.62	2
R1-37	B01	37.71465	45.66	2
R1-37	B01	37.76421	45.78	2
R1-37	B01	37.81423	45.88	2
R1-37	B01	37.86435	45.78	2
R1-37	B01	37.91426	46	2
R1-37	B01	37.96437	45.85	2
R1-37	B01	38.01429	46.03	2
R1-37	B01	38.06429	45.91	2
R1-37	B01	38.11417	46	2
R1-37	B01	38.16426	46.09	2
R1-37	B01	38.21428	46.13	2
R1-37	B01	38.264	46.07	2
R1-37	B01	38.31426	46.44	2
R1-37	B01	38.36419	46.41	2
R1-37	B01	38.41424	46.43	2
R1-37	B01	38.46426	46.35	2
R1-37	B01	38.51437	46.37	2
R1-37	B01	38.56453	46.43	2
R1-37	B01	38.61442	46.44	2
R1-37	B01	38.66443	46.69	2
R1-37	B01	38.71434	46.57	2
R1-37	B01	38.76439	46.65	2
R1-37	B01	38.8144	46.75	2
R1-37	B01	38.86441	46.79	2
R1-37	B01	38.91449	46.85	2
R1-37	B01	38.96458	46.92	2
R1-37	B01	39.01454	46.76	2
R1-37	B01	39.06455	46.95	2
R1-37	B01	39.11454	46.87	2
R1-37	B01	39.16438	47.01	2
R1-37	B01	39.21464	47.04	2
R1-37	B01	39.26441	47.1	2
R1-37	B01	39.31447	47.17	2
R1-37	B01	39.36466	47.17	2
R1-37	B01	39.41451	47.16	2
R1-37	B01	39.46467	47.35	2
R1-37	B01	39.51453	47.58	2
R1-37	B01	39.56496	47.38	2
R1-37	B01	39.61466	47.42	2
R1-37	B01	39.66474	47.61	2
R1-37	B01	39.71441	47.51	2
R1-37	B01	39.76447	47.6	2
R1-37	B01	39.81462	47.48	2
R1-37	B01	39.86438	47.57	2
R1-37	B01	39.91467	47.66	2
R1-37	B01	39.9647	47.76	2
R1-37	B01	40.01465	47.85	2
R1-37	B01	40.06491	47.82	2
R1-37	B01	40.11486	47.95	2
R1-37	B01	40.16458	47.91	2
R1-37	B01	40.21448	47.97	2
R1-37	B01	40.26466	47.85	2
R1-37	B01	40.31484	47.98	2
R1-37	B01	40.36491	48.04	2
R1-37	B01	40.41471	48.13	2
R1-37	B01	40.46502	48.05	2
R1-37	B01	40.51497	48.24	2
R1-37	B01	40.56473	48.19	2
R1-37	B01	40.61475	48.35	2
R1-37	B01	40.6648	48.32	2
R1-37	B01	40.71472	48.46	2
R1-37	B01	40.76472	48.36	2
R1-37	B01	40.81524	48.38	2
R1-37	B01	40.86485	48.49	2
R1-37	B01	40.91468	48.6	2
R1-37	B01	40.96489	48.7	2
R1-37	B01	41.01534	48.61	2
R1-37	B01	41.06482	48.71	2
R1-37	B01	41.11497	48.8	2
R1-37	B01	41.16486	48.88	2
R1-37	B01	41.2148	48.95	2
R1-37	B01	41.26485	48.8	2
R1-37	B01	41.31509	48.93	2
R1-37	B01	41.36451	49.01	2
R1-37	B01	41.41497	49.02	2
R1-37	B01	41.46515	48.98	2
R1-37	B01	41.51462	49.11	2
R1-37	B01	41.56496	49.15	2
R1-37	B01	41.61522	49.32	2
R1-37	B01	41.66528	49.33	2
R1-37	B01	41.71499	49.33	2
R1-37	B01	41.76483	49.33	2
R1-37	B01	41.815	49.36	2
R1-37	B01	41.86509	49.4	2
R1-37	B01	41.91515	49.52	2
R1-37	B01	41.96503	49.43	2
R1-37	B01	42.01481	49.58	2
R1-37	B01	42.06501	49.54	2
R1-37	B01	42.11517	49.52	2
R1-37	B01	42.16528	49.57	2
R1-37	B01	42.21502	49.64	2
R1-37	B01	42.26506	49.81	2
R1-37	B01	42.31527	49.71	2
R1-37	B01	42.36541	49.76	2
R1-37	B01	42.41529	49.71	2
R1-37	B01	42.46513	49.7	2
R1-37	B01	42.51515	50.02	2
R1-37	B01	42.56515	49.81	2
R1-37	B01	42.61511	49.98	2
R1-37	B01	42.66522	50.24	2
R1-37	B01	42.71532	50.09	2
R1-37	B01	42.76522	50.06	2
R1-37	B01	42.81516	50.25	2
R1-37	B01	42.86515	50.18	2
R1-37	B01	42.91534	50.23	2
R1-37	B01	42.96519	50.27	2
R1-37	B01	43.01525	50.24	2
R1-37	B01	43.06532	50.39	2
R1-37	B01	43.11555	50.39	2
R1-37	B01	43.16516	50.33	2
R1-37	B01	43.21537	50.47	2
R1-37	B01	43.26519	50.49	2
R1-37	B01	43.3153	50.62	2
R1-37	B01	43.3653	50.5	2
R1-37	B01	43.41523	50.64	2
R1-37	B01	43.46537	50.72	2
R1-37	B01	43.51537	50.72	2
R1-37	B01	43.56533	50.65	2
R1-37	B01	43.6156	50.81	2
R1-37	B01	43.66533	50.97	2
R1-37	B01	43.71553	50.9	2
R1-37	B01	43.76554	50.93	2
R1-37	B01	43.81541	50.96	2
R1-37	B01	43.86554	51.03	2
R1-37	B01	43.9154	50.97	2
R1-37	B01	43.96541	51.09	2
R1-37	B01	44.01538	51.12	2
R1-37	B01	44.06566	51.12	2
R1-37	B01	44.11557	51.03	2
R1-37	B01	44.16555	51.16	2
R1-37	B01	44.21558	51.28	2
R1-37	B01	44.26538	51.21	2
R1-37	B01	44.31554	51.12	2
R1-37	B01	44.36537	51.4	2
R1-37	B01	44.41582	51.34	2
R1-37	B01	44.46564	51.38	2
R1-37	B01	44.51554	51.4	2
R1-37	B01	44.5655	51.71	2
R1-37	B01	44.61559	51.6	2
R1-37	B01	44.66568	51.52	2
R1-37	B01	44.7156	51.58	2
R1-37	B01	44.76576	51.75	2
R1-37	B01	44.81567	51.66	2
R1-37	B01	44.86544	51.71	2
R1-37	B01	44.91558	51.58	2
R1-37	B01	44.96578	51.8	2
R1-37	B01	45.01603	51.84	2
R1-37	B01	45.06609	51.9	2
R1-37	B01	45.1156	51.96	2
R1-37	B01	45.16596	51.99	2
R1-37	B01	45.2159	52.1	2
R1-37	B01	45.26571	51.97	2
R1-37	B01	45.31576	52.19	2
R1-37	B01	45.36582	52.15	2
R1-37	B01	45.41576	52.06	2
R1-37	B01	45.46564	52.12	2
R1-37	B01	45.51596	52.18	2
R1-37	B01	45.56576	52.28	2
R1-37	B01	45.61592	52.25	2
R1-37	B01	45.6661	52.16	2
R1-37	B01	45.71567	52.37	2
R1-37	B01	45.76586	52.32	2
R1-37	B01	45.81617	52.48	2
R1-37	B01	45.86555	52.54	2
R1-37	B01	45.91581	52.57	2
R1-37	B01	45.96587	52.56	2
R1-37	B01	46.01584	52.6	2
R1-37	B01	46.06581	52.62	2
R1-37	B01	46.11597	52.54	2
R1-37	B01	46.16589	52.63	2
R1-37	B01	46.21604	52.66	2
R1-37	B01	46.26564	52.72	2
R1-37	B01	46.3162	52.66	2
R1-37	B01	46.36591	52.95	2
R1-37	B01	46.4158	52.91	2
R1-37	B01	46.46605	52.87	2
R1-37	B01	46.51596	52.95	2
R1-37	B01	46.56593	53.06	2
R1-37	B01	46.61587	52.85	2
R1-37	B01	46.66599	52.92	2
R1-37	B01	46.71596	52.95	2
R1-37	B01	46.76612	53.17	2
R1-37	B01	46.81625	53.2	2
R1-37	B01	46.86605	53.19	2
R1-37	B01	46.91611	53.12	2
R1-37	B01	46.9661	53.2	2
R1-37	B01	47.01635	53.25	2
R1-37	B01	47.0661	53.25	2
R1-37	B01	47.11637	53.22	2
R1-37	B01	47.16715	53.31	2
R1-37	B01	47.21595	53.29	2
R1-37	B01	47.26633	53.51	2
R1-37	B01	47.31612	53.69	2
R1-37	B01	47.36632	53.42	2
R1-37	B01	47.41597	53.5	2
R1-37	B01	47.46612	53.57	2
R1-37	B01	47.51622	53.63	2
R1-37	B01	47.56628	53.57	2
R1-37	B01	47.61611	53.64	2
R1-37	B01	47.66605	53.72	2
R1-37	B01	47.71643	53.78	2
R1-37	B01	47.7665	53.83	2
R1-37	B01	47.81655	53.95	2
R1-37	B01	47.86613	53.92	2
R1-37	B01	47.91618	54.08	2
R1-37	B01	47.9661	54.03	2
R1-37	B01	48.01648	53.91	2
R1-37	B01	48.06652	54.01	2
R1-37	B01	48.11634	54.04	2
R1-37	B01	48.16612	54.19	2
R1-37	B01	48.21651	54.13	2
R1-37	B01	48.26638	54.19	2
R1-37	B01	48.3162	54.2	2
R1-37	B01	48.36615	54.1	2
R1-37	B01	48.41626	54	2
R1-37	B01	48.46636	54.25	2
R1-37	B01	48.51634	54.27	2
R1-37	B01	48.5667	54.48	2
R1-37	B01	48.61633	54.38	2
R1-37	B01	48.66634	54.44	2
R1-37	B01	48.71687	54.26	2
R1-37	B01	48.76633	54.41	2
R1-37	B01	48.81627	54.48	2
R1-37	B01	48.86673	54.36	2
R1-37	B01	48.91647	54.29	2
R1-37	B01	48.96645	54.55	2
R1-37	B01	49.01636	54.76	2
R1-37	B01	49.06623	54.64	2
R1-37	B01	49.11676	54.73	2
R1-37	E01	0.03003	13.81	1
R1-37	E01	0.08003	13.76	1
R1-37	E01	0.13012	13.64	1
R1-37	E01	0.18106	13.76	1
R1-37	E01	0.23037	13.76	1
R1-37	E01	0.2804	13.82	1
R1-37	E01	0.33049	13.73	1
R1-37	E01	0.38016	13.76	1
R1-37	E01	0.43001	13.89	1
R1-37	E01	0.47995	13.78	1
R1-37	E01	0.53026	13.85	1
R1-37	E01	0.58042	13.81	1
R1-37	E01	0.6304	13.89	1
R1-37	E01	0.68083	13.88	1
R1-37	E01	0.7302	13.82	1
R1-37	E01	0.78024	13.82	1
R1-37	E01	0.8303	13.82	1
R1-37	E01	0.8806	13.91	1
R1-37	E01	0.9305	13.76	1
R1-37	E01	0.98143	14	1
R1-37	E01	1.03024	13.91	1
R1-37	E01	1.0803	14.01	1
R1-37	E01	1.13026	14.03	1
R1-37	E01	1.18033	13.88	1
R1-37	E01	1.23021	14	1
R1-37	E01	1.28039	13.92	1
R1-37	E01	1.33048	13.84	1
R1-37	E01	1.38042	13.81	1
R1-37	E01	1.43062	13.79	1
R1-37	E01	1.48048	14.13	1
R1-37	E01	1.53059	14.03	1
R1-37	E01	1.58051	14.12	1
R1-37	E01	1.6308	13.91	1
R1-37	E01	1.68064	13.94	1
R1-37	E01	1.73091	14.51	1
R1-37	E01	1.78085	14.09	1
R1-37	E01	1.83057	13.95	1
R1-37	E01	1.88086	14.06	1
R1-37	E01	1.93078	14	1
R1-37	E01	1.98026	14.06	1
R1-37	E01	2.03073	13.97	1
R1-37	E01	2.08063	13.95	1
R1-37	E01	2.13075	13.95	1
R1-37	E01	2.18047	14.13	1
R1-37	E01	2.2306	13.92	1
R1-37	E01	2.28103	14.15	1
R1-37	E01	2.33092	14.07	1
R1-37	E01	2.38064	14.01	1
R1-37	E01	2.43085	13.94	1
R1-37	E01	2.48074	13.94	1
R1-37	E01	2.53073	14.03	1
R1-37	E01	2.58061	13.95	1
R1-37	E01	2.6308	14.03	1
R1-37	E01	2.68061	13.98	1
R1-37	E01	2.73132	13.92	1
R1-37	E01	2.78056	14.12	1
R1-37	E01	2.83115	14.19	1
R1-37	E01	2.88095	14.24	1
R1-37	E01	2.93112	13.98	1
R1-37	E01	2.98072	14.16	1
R1-37	E01	3.03086	14.18	1
R1-37	E01	3.08095	14.07	1
R1-37	E01	3.13086	14.25	1
R1-37	E01	3.181	13.82	1
R1-37	E01	3.23085	14.07	1
R1-37	E01	3.28085	14.09	1
R1-37	E01	3.33068	14.25	1
R1-37	E01	3.38143	14.09	1
R1-37	E01	3.43093	13.84	1
R1-37	E01	3.48118	13.76	1
R1-37	E01	3.53092	13.91	1
R1-37	E01	3.58083	14.01	1
R1-37	E01	3.63109	14.04	1
R1-37	E01	3.68118	14.13	1
R1-37	E01	3.73084	14.12	1
R1-37	E01	3.78117	14.18	1
R1-37	E01	3.83106	14.19	1
R1-37	E01	3.88108	13.95	1
R1-37	E01	3.93082	14.06	1
R1-37	E01	3.98114	13.97	1
R1-37	E01	4.03096	14.15	1
R1-37	E01	4.08076	13.89	1
R1-37	E01	4.13105	13.94	1
R1-37	E01	4.18087	14.21	1
R1-37	E01	4.23116	13.97	1
R1-37	E01	4.28131	14.16	1
R1-37	E01	4.33115	14.09	1
R1-37	E01	4.38104	14	1
R1-37	E01	4.43137	14.04	1
R1-37	E01	4.48092	13.97	1
R1-37	E01	4.53178	14.21	1
R1-37	E01	4.58099	14.04	1
R1-37	E01	4.63102	14.07	1
R1-37	E01	4.68122	14.13	1
R1-37	E01	4.73099	14.22	1
R1-37	E01	4.78128	14.19	1
R1-37	E01	4.83099	14.1	1
R1-37	E01	4.88113	14.19	1
R1-37	E01	4.93104	14.28	1
R1-37	E01	4.98118	14.15	1
R1-37	E01	5.03114	14.18	1
R1-37	E01	5.08116	14.24	1
R1-37	E01	5.13133	14.19	1
R1-37	E01	5.18145	14.27	1
R1-37	E01	5.23114	14.28	1
R1-37	E01	5.28157	14.19	1
R1-37	E01	5.33132	14.28	1
R1-37	E01	5.38136	14.18	1
R1-37	E01	5.43114	14.27	1
R1-37	E01	5.48126	14.31	1
R1-37	E01	5.53131	14.25	1
R1-37	E01	5.58149	14.19	1
R1-37	E01	5.63139	14.55	1
R1-37	E01	5.68126	14.1	1
R1-37	E01	5.73147	14.57	1
R1-37	E01	5.78159	14.22	1
R1-37	E01	5.83161	14.27	1
R1-37	E01	5.88107	14.19	1
R1-37	E01	5.93138	14.46	1
R1-37	E01	5.9814	14.24	1
R1-37	E01	6.03127	14.27	1
R1-37	E01	6.08144	14.19	1
R1-37	E01	6.1313	14.16	1
R1-37	E01	6.18088	14.4	1
R1-37	E01	6.23172	14.46	1
R1-37	E01	6.2817	14.16	1
R1-37	E01	6.33143	14.3	1
R1-37	E01	6.38138	14.36	1
R1-37	E01	6.43158	14.27	1
R1-37	E01	6.48187	14.3	1
R1-37	E01	6.53139	14.34	1
R1-37	E01	6.58125	14.49	1
R1-37	E01	6.63234	14.49	1
R1-37	E01	6.68145	14.3	1
R1-37	E01	6.73157	14.46	1
R1-37	E01	6.78184	14.57	1
R1-37	E01	6.83279	14.45	1
R1-37	E01	6.88211	14.36	1
R1-37	E01	6.93171	14.51	1
R1-37	E01	6.98153	14.58	1
R1-37	E01	7.03133	14.48	1
R1-37	E01	7.08145	14.54	1
R1-37	E01	7.13144	14.37	1
R1-37	E01	7.18172	14.6	1
R1-37	E01	7.23173	14.49	1
R1-37	E01	7.28176	14.57	1
R1-37	E01	7.33161	14.75	1
R1-37	E01	7.38173	14.52	1
R1-37	E01	7.43163	14.4	1
R1-37	E01	7.48192	14.43	1
R1-37	E01	7.53148	14.4	1
R1-37	E01	7.58211	14.34	1
R1-37	E01	7.63163	14.46	1
R1-37	E01	7.68211	14.51	1
R1-37	E01	7.73318	14.52	1
R1-37	E01	7.78157	14.48	1
R1-37	E01	7.83175	14.9	1
R1-37	E01	7.88257	14.52	1
R1-37	E01	7.93206	14.57	1
R1-37	E01	7.9818	14.78	1
R1-37	E01	8.03184	14.63	1
R1-37	E01	8.08176	14.66	1
R1-37	E01	8.13175	14.58	1
R1-37	E01	8.18187	14.69	1
R1-37	E01	8.23194	14.49	1
R1-37	E01	8.28224	14.78	1
R1-37	E01	8.33211	14.63	1
R1-37	E01	8.38182	14.7	1
R1-37	E01	8.43208	14.76	1
R1-37	E01	8.48234	14.72	1
R1-37	E01	8.53208	14.88	1
R1-37	E01	8.58202	14.76	1
R1-37	E01	8.63182	14.75	1
R1-37	E01	8.68183	14.76	1
R1-37	E01	8.73192	14.88	1
R1-37	E01	8.78199	14.72	1
R1-37	E01	8.83291	14.78	1
R1-37	E01	8.88186	14.64	1
R1-37	E01	8.93172	14.88	1
R1-37	E01	8.98226	14.87	1
R1-37	E01	9.03197	14.87	1
R1-37	E01	9.08255	14.91	1
R1-37	E01	9.13195	14.91	1
R1-37	E01	9.18205	15.05	1
R1-37	E01	9.23199	14.93	1
R1-37	E01	9.28202	15.2	1
R1-37	E01	9.33222	14.81	1
R1-37	E01	9.38191	15.02	1
R1-37	E01	9.43228	15.05	1
R1-37	E01	9.48204	14.96	1
R1-37	E01	9.53201	14.96	1
R1-37	E01	9.5818	15.12	1
R1-37	E01	9.63207	15.23	1
R1-37	E01	9.68217	15.18	1
R1-37	E01	9.73205	15.05	1
R1-37	E01	9.78237	15.09	1
R1-37	E01	9.83238	15.23	1
R1-37	E01	9.88231	15.3	1
R1-37	E01	9.93225	15.29	1
R1-37	E01	9.9822	15.29	1
R1-37	E01	10.03212	15.33	1
R1-37	E01	10.08234	15.38	1
R1-37	E01	10.13228	15.36	1
R1-37	E01	10.43127	15.45	2
R1-37	E01	10.47015	15.58	2
R1-37	E01	10.51933	15.3	2
R1-37	E01	10.56869	15.44	2
R1-37	E01	10.62	15.75	2
R1-37	E01	10.66943	15.66	2
R1-37	E01	10.71875	15.52	2
R1-37	E01	10.76879	15.87	2
R1-37	E01	10.81878	15.81	2
R1-37	E01	10.86869	15.87	2
R1-37	E01	10.91876	15.69	2
R1-37	E01	10.9688	15.75	2
R1-37	E01	11.01888	16.15	2
R1-37	E01	11.06925	15.91	2
R1-37	E01	11.1189	15.78	2
R1-37	E01	11.16897	15.82	2
R1-37	E01	11.21937	15.96	2
R1-37	E01	11.26896	16	2
R1-37	E01	11.31927	15.93	2
R1-37	E01	11.36885	15.99	2
R1-37	E01	11.41886	16.21	2
R1-37	E01	11.46919	16.18	2
R1-37	E01	11.51904	16.02	2
R1-37	E01	11.56903	16.36	2
R1-37	E01	11.61916	16.35	2
R1-37	E01	11.66922	16.24	2
R1-37	E01	11.71911	16.24	2
R1-37	E01	11.76892	16.47	2
R1-37	E01	11.81909	16.41	2
R1-37	E01	11.86909	16.42	2
R1-37	E01	11.91914	16.35	2
R1-37	E01	11.96919	16.6	2
R1-37	E01	12.01941	16.68	2
R1-37	E01	12.06886	16.95	2
R1-37	E01	12.11911	16.69	2
R1-37	E01	12.1692	16.83	2
R1-37	E01	12.21924	16.87	2
R1-37	E01	12.26925	16.66	2
R1-37	E01	12.31932	16.98	2
R1-37	E01	12.36892	16.83	2
R1-37	E01	12.41919	17.1	2
R1-37	E01	12.4694	16.96	2
R1-37	E01	12.51935	17.42	2
R1-37	E01	12.56894	17.17	2
R1-37	E01	12.61916	17.23	2
R1-37	E01	12.66944	17.16	2
R1-37	E01	12.71918	17.3	2
R1-37	E01	12.76917	17.2	2
R1-37	E01	12.81911	17.41	2
R1-37	E01	12.86922	17.29	2
R1-37	E01	12.92035	17.72	2
R1-37	E01	12.96896	17.66	2
R1-37	E01	13.01942	17.83	2
R1-37	E01	13.06951	17.77	2
R1-37	E01	13.11948	17.77	2
R1-37	E01	13.16913	18.01	2
R1-37	E01	13.21898	17.96	2
R1-37	E01	13.26947	17.98	2
R1-37	E01	13.31947	18.19	2
R1-37	E01	13.36956	18.25	2
R1-37	E01	13.41971	18.19	2
R1-37	E01	13.47001	18.29	2
R1-37	E01	13.51983	18.59	2
R1-37	E01	13.56948	18.65	2
R1-37	E01	13.61947	18.55	2
R1-37	E01	13.67048	18.86	2
R1-37	E01	13.71953	18.86	2
R1-37	E01	13.76945	18.99	2
R1-37	E01	13.8196	18.96	2
R1-37	E01	13.86947	19.22	2
R1-37	E01	13.91944	19.05	2
R1-37	E01	13.96988	19.46	2
R1-37	E01	14.01956	19.43	2
R1-37	E01	14.06924	19.44	2
R1-37	E01	14.12059	19.47	2
R1-37	E01	14.16944	19.59	2
R1-37	E01	14.21953	19.71	2
R1-37	E01	14.26954	19.74	2
R1-37	E01	14.31984	19.97	2
R1-37	E01	14.36957	19.97	2
R1-37	E01	14.41984	20.18	2
R1-37	E01	14.46954	20.28	2
R1-37	E01	14.51961	20.64	2
R1-37	E01	14.56993	20.64	2
R1-37	E01	14.61955	20.67	2
R1-37	E01	14.66964	20.62	2
R1-37	E01	14.71976	21.09	2
R1-37	E01	14.76956	21.1	2
R1-37	E01	14.81984	21.15	2
R1-37	E01	14.86972	21.43	2
R1-37	E01	14.91946	21.21	2
R1-37	E01	14.96976	21.42	2
R1-37	E01	15.01938	21.63	2
R1-37	E01	15.07036	21.55	2
R1-37	E01	15.11995	21.7	2
R1-37	E01	15.17005	21.84	2
R1-37	E01	15.21953	21.91	2
R1-37	E01	15.2698	22.06	2
R1-37	E01	15.31985	22.15	2
R1-37	E01	15.36948	22.48	2
R1-37	E01	15.41988	22.39	2
R1-37	E01	15.46984	22.48	2
R1-37	E01	15.52012	22.79	2
R1-37	E01	15.57011	22.81	2
R1-37	E01	15.6201	23	2
R1-37	E01	15.66978	23.09	2
R1-37	E01	15.71997	23.12	2
R1-37	E01	15.77004	23.35	2
R1-37	E01	15.81999	23.74	2
R1-37	E01	15.86975	23.69	2
R1-37	E01	15.91961	24.12	2
R1-37	E01	15.96979	24.08	2
R1-37	E01	16.02009	24.39	2
R1-37	E01	16.06991	24.15	2
R1-37	E01	16.11989	24.59	2
R1-37	E01	16.16969	24.44	2
R1-37	E01	16.22015	24.57	2
R1-37	E01	16.2699	24.78	2
R1-37	E01	16.32011	24.74	2
R1-37	E01	16.37127	24.98	2
R1-37	E01	16.42001	25.13	2
R1-37	E01	16.46996	25.22	2
R1-37	E01	16.51996	25.35	2
R1-37	E01	16.5695	25.46	2
R1-37	E01	16.61996	25.89	2
R1-37	E01	16.67029	25.78	2
R1-37	E01	16.72001	26.01	2
R1-37	E01	16.77014	26.01	2
R1-37	E01	16.82006	26.02	2
R1-37	E01	16.86995	26.53	2
R1-37	E01	16.92019	26.52	2
R1-37	E01	16.97107	26.62	2
R1-37	E01	17.02006	26.73	2
R1-37	E01	17.07018	26.98	2
R1-37	E01	17.12016	26.88	2
R1-37	E01	17.17016	27.09	2
R1-37	E01	17.22031	27.01	2
R1-37	E01	17.27014	27.23	2
R1-37	E01	17.32153	27.23	2
R1-37	E01	17.3703	27.43	2
R1-37	E01	17.41996	27.55	2
R1-37	E01	17.47002	27.59	2
R1-37	E01	17.52025	27.68	2
R1-37	E01	17.57033	27.61	2
R1-37	E01	17.62008	27.76	2
R1-37	E01	17.67013	28.01	2
R1-37	E01	17.72035	28.09	2
R1-37	E01	17.77052	28.21	2
R1-37	E01	17.82046	28.28	2
R1-37	E01	17.87038	28.34	2
R1-37	E01	17.92029	28.33	2
R1-37	E01	17.97045	28.43	2
R1-37	E01	18.02	28.55	2
R1-37	E01	18.07005	28.78	2
R1-37	E01	18.12066	28.49	2
R1-37	E01	18.17059	28.82	2
R1-37	E01	18.22046	28.75	2
R1-37	E01	18.27056	28.8	2
R1-37	E01	18.32045	28.72	2
R1-37	E01	18.3702	28.95	2
R1-37	E01	18.42048	28.95	2
R1-37	E01	18.47028	29.03	2
R1-37	E01	18.52012	29.15	2
R1-37	E01	18.57054	29.03	2
R1-37	E01	18.6203	29.19	2
R1-37	E01	18.67041	29.37	2
R1-37	E01	18.7205	29.42	2
R1-37	E01	18.77023	29.4	2
R1-37	E01	18.82041	29.48	2
R1-37	E01	18.8708	29.48	2
R1-37	E01	18.92066	29.58	2
R1-37	E01	18.97112	29.6	2
R1-37	E01	19.02081	29.64	2
R1-37	E01	19.07047	29.75	2
R1-37	E01	19.12074	29.67	2
R1-37	E01	19.17066	29.75	2
R1-37	E01	19.22073	29.94	2
R1-37	E01	19.2708	29.91	2
R1-37	E01	19.32049	29.99	2
R1-37	E01	19.37042	30.14	2
R1-37	E01	19.42051	29.96	2
R1-37	E01	19.47089	30.12	2
R1-37	E01	19.52076	30.33	2
R1-37	E01	19.57051	30.29	2
R1-37	E01	19.62062	30.27	2
R1-37	E01	19.67073	30.38	2
R1-37	E01	19.72053	30.46	2
R1-37	E01	19.77147	30.58	2
R1-37	E01	19.82064	30.63	2
R1-37	E01	19.87079	30.6	2
R1-37	E01	19.92172	30.79	2
R1-37	E01	19.97091	30.79	2
R1-37	E01	20.02085	30.94	2
R1-37	E01	20.07054	30.97	2
R1-37	E01	20.12074	31.03	2
R1-37	E01	20.17084	30.9	2
R1-37	E01	20.22052	31.11	2
R1-37	E01	20.27059	31.15	2
R1-37	E01	20.32072	31.27	2
R1-37	E01	20.37091	31.33	2
R1-37	E01	20.4207	31.42	2
R1-37	E01	20.471	31.39	2
R1-37	E01	20.52074	31.53	2
R1-37	E01	20.57061	31.45	2
R1-37	E01	20.62075	31.5	2
R1-37	E01	20.67125	31.69	2
R1-37	E01	20.72058	31.89	2
R1-37	E01	20.77102	31.87	2
R1-37	E01	20.82098	31.8	2
R1-37	E01	20.87099	32.02	2
R1-37	E01	20.92082	32.07	2
R1-37	E01	20.97096	32.02	2
R1-37	E01	21.02089	32.02	2
R1-37	E01	21.07081	32.21	2
R1-37	E01	21.12081	32.17	2
R1-37	E01	21.17113	32.47	2
R1-37	E01	21.22088	32.27	2
R1-37	E01	21.27216	32.35	2
R1-37	E01	21.32092	32.27	2
R1-37	E01	21.3706	32.38	2
R1-37	E01	21.42099	32.41	2
R1-37	E01	21.4712	32.54	2
R1-37	E01	21.52078	32.51	2
R1-37	E01	21.57097	32.69	2
R1-37	E01	21.62217	32.71	2
R1-37	E01	21.67168	32.84	2
R1-37	E01	21.721	32.72	2
R1-37	E01	21.77097	32.93	2
R1-37	E01	21.82108	32.86	2
R1-37	E01	21.8713	33.02	2
R1-37	E01	21.92117	32.93	2
R1-37	E01	21.97121	33.08	2
R1-37	E01	22.02129	33.08	2
R1-37	E01	22.07104	33.11	2
R1-37	E01	22.12109	33.19	2
R1-37	E01	22.17197	33.11	2
R1-37	E01	22.22127	33.05	2
R1-37	E01	22.27093	33.11	2
R1-37	E01	22.32119	33.13	2
R1-37	E01	22.3714	33.37	2
R1-37	E01	22.42126	33.43	2
R1-37	E01	22.47114	33.59	2
R1-37	E01	22.52073	33.49	2
R1-37	E01	22.57132	33.41	2
R1-37	E01	22.6213	33.5	2
R1-37	E01	22.67113	33.53	2
R1-37	E01	22.72141	33.53	2
R1-37	E01	22.77141	33.65	2
R1-37	E01	22.82121	33.67	2
R1-37	E01	22.8713	33.81	2
R1-37	E01	22.92133	33.76	2
R1-37	E01	22.97137	33.74	2
R1-37	E01	23.02137	33.83	2
R1-37	E01	23.07103	33.8	2
R1-37	E01	23.12154	33.95	2
R1-37	E01	23.17171	33.84	2
R1-37	E01	23.22134	33.93	2
R1-37	E01	23.27146	34.01	2
R1-37	E01	23.32124	34.13	2
R1-37	E01	23.37109	34.13	2
R1-37	E01	23.42183	34.2	2
R1-37	E01	23.47192	34.23	2
R1-37	E01	23.52126	34.26	2
R1-37	E01	23.57134	34.26	2
R1-37	E01	23.62162	34.44	2
R1-37	E01	23.6715	34.31	2
R1-37	E01	23.72196	34.56	2
R1-37	E01	23.7716	34.52	2
R1-37	E01	23.8216	34.47	2
R1-37	E01	23.8716	34.62	2
R1-37	E01	23.92197	34.68	2
R1-37	E01	23.97168	34.58	2
R1-37	E01	24.02124	34.7	2
R1-37	E01	24.07154	34.61	2
R1-37	E01	24.12163	34.85	2
R1-37	E01	24.17159	34.8	2
R1-37	E01	24.22128	34.85	2
R1-37	E01	24.27157	34.89	2
R1-37	E01	24.3214	34.97	2
R1-37	E01	24.37164	34.92	2
R1-37	E01	24.42189	34.98	2
R1-37	E01	24.47162	35.06	2
R1-37	E01	24.52139	35.09	2
R1-37	E01	24.57179	35.22	2
R1-37	E01	24.6219	35.33	2
R1-37	E01	24.67158	35.13	2
R1-37	E01	24.72182	35.24	2
R1-37	E01	24.77198	35.25	2
R1-37	E01	24.82307	35.12	2
R1-37	E01	24.87151	35.56	2
R1-37	E01	24.92158	35.58	2
R1-37	E01	24.9717	35.39	2
R1-37	E01	25.02138	35.56	2
R1-37	E01	25.07153	35.52	2
R1-37	E01	25.12199	35.56	2
R1-37	E01	25.17186	35.5	2
R1-37	E01	25.22161	35.61	2
R1-37	E01	25.27173	35.5	2
R1-37	E01	25.32209	35.52	2
R1-37	E01	25.37212	35.8	2
R1-37	E01	25.42164	35.74	2
R1-37	E01	25.47159	35.61	2
R1-37	E01	25.52167	35.74	2
R1-37	E01	25.57196	35.92	2
R1-37	E01	25.62177	35.76	2
R1-37	E01	25.67191	35.79	2
R1-37	E01	25.72214	36	2
R1-37	E01	25.77191	35.89	2
R1-37	E01	25.82226	35.95	2
R1-37	E01	25.87204	35.97	2
R1-37	E01	25.92188	35.92	2
R1-37	E01	25.97181	36.03	2
R1-37	E01	26.02188	36.04	2
R1-37	E01	26.07208	36	2
R1-37	E01	26.12217	36	2
R1-37	E01	26.17185	36.1	2
R1-37	E01	26.22229	36.15	2
R1-37	E01	26.27215	36.16	2
R1-37	E01	26.32218	36.19	2
R1-37	E01	26.37231	36.21	2
R1-37	E01	26.42235	36.22	2
R1-37	E01	26.47182	36.15	2
R1-37	E01	26.52192	36.22	2
R1-37	E01	26.57193	36.27	2
R1-37	E01	26.62198	36.4	2
R1-37	E01	26.67232	36.24	2
R1-37	E01	26.72186	36.39	2
R1-37	E01	26.77238	36.37	2
R1-37	E01	26.82218	36.3	2
R1-37	E01	26.87202	36.51	2
R1-37	E01	26.92232	36.43	2
R1-37	E01	26.97227	36.4	2
R1-37	E01	27.02187	36.51	2
R1-37	E01	27.0721	36.51	2
R1-37	E01	27.12249	36.55	2
R1-37	E01	27.17226	36.55	2
R1-37	E01	27.22219	36.51	2
R1-37	E01	27.27205	36.51	2
R1-37	E01	27.32229	36.51	2
R1-37	E01	27.37205	36.63	2
R1-37	E01	27.42209	36.64	2
R1-37	E01	27.47209	36.69	2
R1-37	E01	27.52242	36.66	2
R1-37	E01	27.5721	36.78	2
R1-37	E01	27.6222	36.76	2
R1-37	E01	27.67345	36.73	2
R1-37	E01	27.72239	36.9	2
R1-37	E01	27.77255	36.85	2
R1-37	E01	27.82232	36.69	2
R1-37	E01	27.87248	36.72	2
R1-37	E01	27.92257	36.6	2
R1-37	E01	27.9721	36.51	2
R1-37	E01	28.02219	36.43	2
R1-37	E01	28.07247	36.34	2
R1-37	E01	28.12248	36.25	2
R1-37	E01	28.17239	36.27	2
R1-37	E01	28.22238	36.3	2
R1-37	E01	28.27225	36.45	2
R1-37	E01	28.32209	36.55	2
R1-37	E01	28.37279	36.6	2
R1-37	E01	28.42273	36.72	2
R1-37	E01	28.47333	36.67	2
R1-37	E01	28.52267	36.91	2
R1-37	E01	28.57247	36.96	2
R1-37	E01	28.62262	37.06	2
R1-37	E01	28.67278	37.1	2
R1-37	E01	28.7227	37.1	2
R1-37	E01	28.77208	37.28	2
R1-37	E01	28.82263	37.19	2
R1-37	E01	28.87256	37.34	2
R1-37	E01	28.92296	37.36	2
R1-37	E01	28.97252	37.48	2
R1-37	E01	29.02256	37.42	2
R1-37	E01	29.0727	37.49	2
R1-37	E01	29.12268	37.45	2
R1-37	E01	29.17259	37.61	2
R1-37	E01	29.22276	37.73	2
R1-37	E01	29.27279	37.64	2
R1-37	E01	29.32256	37.81	2
R1-37	E01	29.37272	37.72	2
R1-37	E01	29.42274	37.81	2
R1-37	E01	29.47258	37.91	2
R1-37	E01	29.52283	37.97	2
R1-37	E01	29.57256	37.97	2
R1-37	E01	29.62284	38.08	2
R1-37	E01	29.67293	38.14	2
R1-37	E01	29.72305	38.27	2
R1-37	E01	29.77353	38.21	2
R1-37	E01	29.82288	38.39	2
R1-37	E01	29.87305	38.53	2
R1-37	E01	29.92281	38.36	2
R1-37	E01	29.97299	38.44	2
R1-37	E01	30.02342	38.63	2
R1-37	E01	30.07283	38.56	2
R1-37	E01	30.1233	38.71	2
R1-37	E01	30.17309	38.69	2
R1-37	E01	30.2231	38.75	2
R1-37	E01	30.27265	38.79	2
R1-37	E01	30.32298	38.87	2
R1-37	E01	30.37297	38.85	2
R1-37	E01	30.42332	38.96	2
R1-37	E01	30.47316	39.09	2
R1-37	E01	30.52286	39.02	2
R1-37	E01	30.57281	39.11	2
R1-37	E01	30.62288	39.2	2
R1-37	E01	30.67288	39.23	2
R1-37	E01	30.72293	39.32	2
R1-37	E01	30.77287	39.36	2
R1-37	E01	30.8231	39.45	2
R1-37	E01	30.87297	39.51	2
R1-37	E01	30.9234	39.53	2
R1-37	E01	30.97295	39.56	2
R1-37	E01	31.02281	39.81	2
R1-37	E01	31.07316	39.78	2
R1-37	E01	31.12274	39.9	2
R1-37	E01	31.173	39.8	2
R1-37	E01	31.22284	39.92	2
R1-37	E01	31.27299	39.87	2
R1-37	E01	31.32341	40.05	2
R1-37	E01	31.3728	40.11	2
R1-37	E01	31.42306	40.22	2
R1-37	E01	31.47297	40.2	2
R1-37	E01	31.52309	40.42	2
R1-37	E01	31.57283	40.4	2
R1-37	E01	31.62292	40.4	2
R1-37	E01	31.6729	40.56	2
R1-37	E01	31.72369	40.6	2
R1-37	E01	31.77335	40.59	2
R1-37	E01	31.82326	40.74	2
R1-37	E01	31.87322	40.74	2
R1-37	E01	31.92322	40.87	2
R1-37	E01	31.97353	40.98	2
R1-37	E01	32.02318	40.9	2
R1-37	E01	32.07348	40.93	2
R1-37	E01	32.1236	41.1	2
R1-37	E01	32.17322	41.17	2
R1-37	E01	32.22507	41.38	2
R1-37	E01	32.2735	41.32	2
R1-37	E01	32.32347	41.44	2
R1-37	E01	32.37301	41.37	2
R1-37	E01	32.42331	41.56	2
R1-37	E01	32.47346	41.71	2
R1-37	E01	32.52325	41.77	2
R1-37	E01	32.57351	41.74	2
R1-37	E01	32.62317	41.83	2
R1-37	E01	32.6742	41.92	2
R1-37	E01	32.72304	42.04	2
R1-37	E01	32.77322	42.1	2
R1-37	E01	32.82288	42.2	2
R1-37	E01	32.87329	42.23	2
R1-37	E01	32.92338	42.29	2
R1-37	E01	32.97332	42.32	2
R1-37	E01	33.02354	42.38	2
R1-37	E01	33.07471	42.55	2
R1-37	E01	33.12353	42.44	2
R1-37	E01	33.17355	42.5	2
R1-37	E01	33.22322	42.7	2
R1-37	E01	33.27332	42.7	2
R1-37	E01	33.32324	42.68	2
R1-37	E01	33.37356	42.91	2
R1-37	E01	33.42352	43.03	2
R1-37	E01	33.47343	43.06	2
R1-37	E01	33.5236	43.07	2
R1-37	E01	33.5736	43.13	2
R1-37	E01	33.62346	43.19	2
R1-37	E01	33.67352	43.25	2
R1-37	E01	33.72334	43.33	2
R1-37	E01	33.77365	43.31	2
R1-37	E01	33.82349	43.39	2
R1-37	E01	33.87356	43.52	2
R1-37	E01	33.92381	43.75	2
R1-37	E01	33.97371	43.72	2
R1-37	E01	34.02383	43.83	2
R1-37	E01	34.07413	43.82	2
R1-37	E01	34.12389	43.97	2
R1-37	E01	34.17365	43.95	2
R1-37	E01	34.22375	44.01	2
R1-37	E01	34.27329	44.21	2
R1-37	E01	34.32468	44.36	2
R1-37	E01	34.37391	44.27	2
R1-37	E01	34.42465	44.36	2
R1-37	E01	34.47324	44.46	2
R1-37	E01	34.52365	44.6	2
R1-37	E01	34.57392	44.61	2
R1-37	E01	34.62362	44.66	2
R1-37	E01	34.67358	44.64	2
R1-37	E01	34.72363	44.85	2
R1-37	E01	34.7738	44.87	2
R1-37	E01	34.82362	44.91	2
R1-37	E01	34.87416	44.93	2
R1-37	E01	34.92383	44.99	2
R1-37	E01	34.97369	45.11	2
R1-37	E01	35.02391	45.14	2
R1-37	E01	35.07367	45.41	2
R1-37	E01	35.12343	45.35	2
R1-37	E01	35.17379	45.41	2
R1-37	E01	35.22414	45.52	2
R1-37	E01	35.27379	45.6	2
R1-37	E01	35.32383	45.72	2
R1-37	E01	35.37359	45.75	2
R1-37	E01	35.42383	45.93	2
R1-37	E01	35.4738	46.09	2
R1-37	E01	35.52412	46.11	2
R1-37	E01	35.57408	46.09	2
R1-37	E01	35.624	46.26	2
R1-37	E01	35.67412	46.08	2
R1-37	E01	35.72403	46.33	2
R1-37	E01	35.77369	46.51	2
R1-37	E01	35.82428	46.51	2
R1-37	E01	35.87407	46.72	2
R1-37	E01	35.9239	46.59	2
R1-37	E01	35.97417	46.81	2
R1-37	E01	36.02373	46.78	2
R1-37	E01	36.0738	46.89	2
R1-37	E01	36.12475	46.87	2
R1-37	E01	36.17434	47.02	2
R1-37	E01	36.22385	46.81	2
R1-37	E01	36.27416	47.14	2
R1-37	E01	36.32388	47.09	2
R1-37	E01	36.37372	47.17	2
R1-37	E01	36.42432	47.26	2
R1-37	E01	36.47453	47.29	2
R1-37	E01	36.52436	47.39	2
R1-37	E01	36.57425	47.42	2
R1-37	E01	36.62379	47.41	2
R1-37	E01	36.67379	47.47	2
R1-37	E01	36.72419	47.62	2
R1-37	E01	36.77404	47.48	2
R1-37	E01	36.8243	47.36	2
R1-37	E01	36.87372	47.72	2
R1-37	E01	36.92426	47.83	2
R1-37	E01	36.97501	47.83	2
R1-37	E01	37.02394	47.93	2
R1-37	E01	37.07425	47.59	2
R1-37	E01	37.12464	47.9	2
R1-37	E01	37.17428	47.98	2
R1-37	E01	37.22432	47.86	2
R1-37	E01	37.27439	48.13	2
R1-37	E01	37.32416	48.07	2
R1-37	E01	37.37411	47.92	2
R1-37	E01	37.42414	48.04	2
R1-37	E01	37.47448	48.28	2
R1-37	E01	37.52407	48.16	2
R1-37	E01	37.57431	48.53	2
R1-37	E01	37.62446	48.28	2
R1-37	E01	37.67409	48.46	2
R1-37	E01	37.72474	48.52	2
R1-37	E01	37.7742	48.62	2
R1-37	E01	37.82449	48.56	2
R1-37	E01	37.87444	48.67	2
R1-37	E01	37.92425	48.73	2
R1-37	E01	37.97461	48.75	2
R1-37	E01	38.02435	48.71	2
R1-37	E01	38.0742	48.84	2
R1-37	E01	38.12426	48.95	2
R1-37	E01	38.17442	48.92	2
R1-37	E01	38.22433	48.9	2
R1-37	E01	38.27419	49.11	2
R1-37	E01	38.32416	49.04	2
R1-37	E01	38.37424	49.14	2
R1-37	E01	38.42421	49.14	2
R1-37	E01	38.47443	49.02	2
R1-37	E01	38.52436	49.23	2
R1-37	E01	38.57456	49.16	2
R1-37	E01	38.62436	49.34	2
R1-37	E01	38.6745	49.29	2
R1-37	E01	38.72433	49.34	2
R1-37	E01	38.77436	49.52	2
R1-37	E01	38.8247	49.35	2
R1-37	E01	38.87457	49.52	2
R1-37	E01	38.92453	49.59	2
R1-37	E01	38.97459	49.62	2
R1-37	E01	39.02454	49.47	2
R1-37	E01	39.07447	49.56	2
R1-37	E01	39.12452	49.67	2
R1-37	E01	39.1743	49.77	2
R1-37	E01	39.22471	49.86	2
R1-37	E01	39.2746	49.85	2
R1-37	E01	39.3244	49.77	2
R1-37	E01	39.3747	49.83	2
R1-37	E01	39.42471	49.88	2
R1-37	E01	39.47466	49.91	2
R1-37	E01	39.52448	50.04	2
R1-37	E01	39.57494	49.97	2
R1-37	E01	39.62457	50.13	2
R1-37	E01	39.6748	50.01	2
R1-37	E01	39.72437	50.12	2
R1-37	E01	39.77444	50.22	2
R1-37	E01	39.82468	50.13	2
R1-37	E01	39.87432	50.25	2
R1-37	E01	39.92475	50.3	2
R1-37	E01	39.97483	50.39	2
R1-37	E01	40.02458	50.33	2
R1-37	E01	40.07487	50.44	2
R1-37	E01	40.1249	50.34	2
R1-37	E01	40.17458	50.55	2
R1-37	E01	40.22453	50.53	2
R1-37	E01	40.27481	50.3	2
R1-37	E01	40.32481	50.49	2
R1-37	E01	40.37506	50.5	2
R1-37	E01	40.42474	50.44	2
R1-37	E01	40.47517	50.55	2
R1-37	E01	40.52491	50.68	2
R1-37	E01	40.57476	50.67	2
R1-37	E01	40.6249	50.68	2
R1-37	E01	40.67482	50.89	2
R1-37	E01	40.72469	50.89	2
R1-37	E01	40.77495	50.86	2
R1-37	E01	40.82528	50.77	2
R1-37	E01	40.87494	51.07	2
R1-37	E01	40.92492	51.03	2
R1-37	E01	40.97523	51.01	2
R1-37	E01	41.02576	51.01	2
R1-37	E01	41.07485	51.1	2
R1-37	E01	41.12509	51.1	2
R1-37	E01	41.1751	51.25	2
R1-37	E01	41.22485	51.33	2
R1-37	E01	41.27489	51.28	2
R1-37	E01	41.32508	51.28	2
R1-37	E01	41.37475	51.43	2
R1-37	E01	41.42514	51.46	2
R1-37	E01	41.47523	51.46	2
R1-37	E01	41.52473	51.24	2
R1-37	E01	41.57504	51.37	2
R1-37	E01	41.62526	51.33	2
R1-37	E01	41.67527	51.58	2
R1-37	E01	41.72496	51.51	2
R1-37	E01	41.77502	51.63	2
R1-37	E01	41.82529	51.66	2
R1-37	E01	41.87542	51.55	2
R1-37	E01	41.92529	51.72	2
R1-37	E01	41.97497	51.78	2
R1-37	E01	42.02481	51.79	2
R1-37	E01	42.07502	51.66	2
R1-37	E01	42.1251	51.75	2
R1-37	E01	42.17525	51.9	2
R1-37	E01	42.2251	51.72	2
R1-37	E01	42.27524	51.85	2
R1-37	E01	42.32525	52	2
R1-37	E01	42.37548	51.93	2
R1-37	E01	42.42546	51.99	2
R1-37	E01	42.47509	51.99	2
R1-37	E01	42.52524	52.09	2
R1-37	E01	42.57511	51.9	2
R1-37	E01	42.62508	52.27	2
R1-37	E01	42.67539	52.19	2
R1-37	E01	42.72541	52.22	2
R1-37	E01	42.7753	52.36	2
R1-37	E01	42.8252	52.16	2
R1-37	E01	42.87538	52.34	2
R1-37	E01	42.92543	52.1	2
R1-37	E01	42.97514	52.39	2
R1-37	E01	43.02535	52.36	2
R1-37	E01	43.0753	52.52	2
R1-37	E01	43.12555	52.34	2
R1-37	E01	43.17513	52.51	2
R1-37	E01	43.22587	52.51	2
R1-37	E01	43.27523	52.57	2
R1-37	E01	43.32532	52.58	2
R1-37	E01	43.37528	52.58	2
R1-37	E01	43.42528	52.78	2
R1-37	E01	43.4756	52.7	2
R1-37	E01	43.52536	52.79	2
R1-37	E01	43.57532	52.79	2
R1-37	E01	43.62583	52.87	2
R1-37	E01	43.67543	52.78	2
R1-37	E01	43.72555	53.09	2
R1-37	E01	43.77557	53.05	2
R1-37	E01	43.82556	52.9	2
R1-37	E01	43.8755	53.12	2
R1-37	E01	43.92558	52.96	2
R1-37	E01	43.97541	53.15	2
R1-37	E01	44.02571	53.2	2
R1-37	E01	44.07561	52.96	2
R1-37	E01	44.12554	53.12	2
R1-37	E01	44.17585	53.03	2
R1-37	E01	44.22554	53.17	2
R1-37	E01	44.27538	53.27	2
R1-37	E01	44.3257	53.35	2
R1-37	E01	44.37538	53.27	2
R1-37	E01	44.42609	53.47	2
R1-37	E01	44.47578	53.36	2
R1-37	E01	44.52555	53.42	2
R1-37	E01	44.57569	53.6	2
R1-37	E01	44.62566	53.54	2
R1-37	E01	44.6757	53.41	2
R1-37	E01	44.72552	53.53	2
R1-37	E01	44.77578	53.57	2
R1-37	E01	44.82563	53.59	2
R1-37	E01	44.87548	53.71	2
R1-37	E01	44.92558	53.78	2
R1-37	E01	44.97591	53.72	2
R1-37	E01	45.026	53.87	2
R1-37	E01	45.07611	53.72	2
R1-37	E01	45.12566	53.9	2
R1-37	E01	45.17594	53.96	2
R1-37	E01	45.22611	53.94	2
R1-37	E01	45.27573	53.93	2
R1-37	E01	45.32567	54.09	2
R1-37	E01	45.37603	54	2
R1-37	E01	45.42572	53.88	2
R1-37	E01	45.47562	54.17	2
R1-37	E01	45.52588	53.97	2
R1-37	E01	45.57568	54.12	2
R1-37	E01	45.6259	54.3	2
R1-37	E01	45.67616	54.24	2
R1-37	E01	45.72568	54.26	2
R1-37	E01	45.77633	54.36	2
R1-37	E01	45.82615	54.27	2
R1-37	E01	45.87555	54.3	2
R1-37	E01	45.9258	54.33	2
R1-37	E01	45.97589	54.41	2
R1-37	E01	46.02607	54.47	2
R1-37	E01	46.07597	54.32	2
R1-37	E01	46.12611	54.44	2
R1-37	E01	46.17697	54.54	2
R1-37	E01	46.22602	54.36	2
R1-37	E01	46.27567	54.59	2
R1-37	E01	46.32623	54.81	2
R1-37	E01	46.37594	54.75	2
R1-37	E01	46.42579	54.84	2
R1-37	E01	46.47609	54.69	2
R1-37	E01	46.52593	54.57	2
R1-37	E01	46.5759	54.77	2
R1-37	E01	46.62594	54.63	2
R1-37	E01	46.67623	54.87	2
R1-37	E01	46.72591	54.74	2
R1-37	E01	46.77606	54.83	2
R1-37	E01	46.82627	54.89	2
R1-37	E01	46.876	54.92	2
R1-37	E01	46.92634	54.93	2
R1-37	E01	46.97617	54.95	2
R1-37	E01	47.02661	54.93	2
R1-37	E01	47.07611	54.9	2
R1-37	E01	47.12627	55.02	2
R1-37	E01	47.17738	55.14	2
R1-37	E01	47.22603	55.07	2
R1-37	E01	47.27633	55.11	2
R1-37	E01	47.32639	55.11	2
R1-37	E01	47.37653	55.35	2
R1-37	E01	47.42599	55.31	2
R1-37	E01	47.4761	55.19	2
R1-37	E01	47.52639	55.41	2
R1-37	E01	47.5764	55.34	2
R1-37	E01	47.62608	55.28	2
R1-37	E01	47.676	55.48	2
R1-37	E01	47.7263	55.54	2
R1-37	E01	47.77683	55.45	2
R1-37	E01	47.82659	55.39	2
R1-37	E01	47.87629	55.56	2
R1-37	E01	47.9273	55.51	2
R1-37	E01	47.97609	55.69	2
R1-37	E01	48.02657	55.53	2
R1-37	E01	48.07653	55.71	2
R1-37	E01	48.12646	55.77	2
R1-37	E01	48.17614	55.84	2
R1-37	E01	48.22647	55.87	2
R1-37	E01	48.27656	56.05	2
R1-37	E01	48.32623	55.81	2
R1-37	E01	48.37612	55.89	2
R1-37	E01	48.42647	55.86	2
R1-37	E01	48.47636	55.89	2
R1-37	E01	48.52657	56.02	2
R1-37	E01	48.57674	55.83	2
R1-37	E01	48.62638	55.95	2
R1-37	E01	48.6763	56.05	2
R1-37	E01	48.72686	55.98	2
R1-37	E01	48.77637	55.96	2
R1-37	E01	48.8262	56.02	2
R1-37	E01	48.87678	55.99	2
R1-37	E01	48.92641	56.01	2
R1-37	E01	48.97638	56.04	2
R1-37	E01	49.02637	56.14	2
R1-37	E01	49.07646	56.19	2
R1-37	E01	49.12699	56.41	2
