# Supplementary material for: Natural genetic variation impacts expression levels of coding, non-coding, and antisense transcripts in fission yeast
Source: Mol Syst Biol. 2014 Nov 28;10(11):764. doi: 10.15252/msb.20145123 (PMC4299605; doi:10.15252/msb.20145123)
Supplement: Supplementary file 2 — Supplementary Dataset S1 [file msb0010-0764-sd2.zip › Dataset S1/datasetS1/R1-38_std_raw.txt]

Strain	well	time	measure	interval
R1-38	A01	0.0117	13.67	1
R1-38	A01	0.06189	13.49	1
R1-38	A01	0.11172	13.71	1
R1-38	A01	0.16183	13.58	1
R1-38	A01	0.21194	13.64	1
R1-38	A01	0.26175	13.61	1
R1-38	A01	0.31172	13.59	1
R1-38	A01	0.36192	13.58	1
R1-38	A01	0.41181	13.52	1
R1-38	A01	0.46174	13.43	1
R1-38	A01	0.51176	13.54	1
R1-38	A01	0.56192	13.43	1
R1-38	A01	0.61178	13.7	1
R1-38	A01	0.66204	13.37	1
R1-38	A01	0.71173	13.51	1
R1-38	A01	0.7618	13.46	1
R1-38	A01	0.81189	13.7	1
R1-38	A01	0.86181	13.4	1
R1-38	A01	0.91184	13.68	1
R1-38	A01	0.96189	13.67	1
R1-38	A01	1.01218	13.62	1
R1-38	A01	1.06208	13.78	1
R1-38	A01	1.11179	13.48	1
R1-38	A01	1.16197	13.52	1
R1-38	A01	1.2122	13.93	1
R1-38	A01	1.26197	13.56	1
R1-38	A01	1.31202	13.81	1
R1-38	A01	1.36184	13.64	1
R1-38	A01	1.41199	13.68	1
R1-38	A01	1.46196	13.64	1
R1-38	A01	1.51202	13.52	1
R1-38	A01	1.56219	13.81	1
R1-38	A01	1.61211	13.8	1
R1-38	A01	1.66208	14	1
R1-38	A01	1.71218	13.48	1
R1-38	A01	1.76202	13.87	1
R1-38	A01	1.81218	13.71	1
R1-38	A01	1.86206	13.83	1
R1-38	A01	1.91219	14.06	1
R1-38	A01	1.96219	13.71	1
R1-38	A01	2.01224	13.9	1
R1-38	A01	2.0621	13.75	1
R1-38	A01	2.11224	13.59	1
R1-38	A01	2.16213	13.83	1
R1-38	A01	2.21226	13.84	1
R1-38	A01	2.26213	13.77	1
R1-38	A01	2.31227	13.83	1
R1-38	A01	2.36212	13.42	1
R1-38	A01	2.41227	13.84	1
R1-38	A01	2.46215	13.81	1
R1-38	A01	2.51223	13.86	1
R1-38	A01	2.56232	13.91	1
R1-38	A01	2.61218	13.8	1
R1-38	A01	2.6623	13.58	1
R1-38	A01	2.71237	13.52	1
R1-38	A01	2.76229	13.97	1
R1-38	A01	2.81229	13.84	1
R1-38	A01	2.86231	13.71	1
R1-38	A01	2.91253	13.96	1
R1-38	A01	2.9623	13.86	1
R1-38	A01	3.01225	13.9	1
R1-38	A01	3.06234	13.89	1
R1-38	A01	3.11232	13.8	1
R1-38	A01	3.16215	13.89	1
R1-38	A01	3.21237	14.16	1
R1-38	A01	3.26238	14.07	1
R1-38	A01	3.31246	13.9	1
R1-38	A01	3.36242	13.96	1
R1-38	A01	3.41238	14.03	1
R1-38	A01	3.46262	13.96	1
R1-38	A01	3.51255	13.86	1
R1-38	A01	3.5625	14.19	1
R1-38	A01	3.61257	13.74	1
R1-38	A01	3.66225	14	1
R1-38	A01	3.71228	13.9	1
R1-38	A01	3.76249	13.77	1
R1-38	A01	3.81249	13.93	1
R1-38	A01	3.86246	14.45	1
R1-38	A01	3.9126	13.84	1
R1-38	A01	3.96238	13.97	1
R1-38	A01	4.01253	13.99	1
R1-38	A01	4.06221	14.05	1
R1-38	A01	4.11248	14.03	1
R1-38	A01	4.16256	13.96	1
R1-38	A01	4.21276	14.02	1
R1-38	A01	4.26252	14.21	1
R1-38	A01	4.31264	14.07	1
R1-38	A01	4.36274	14.18	1
R1-38	A01	4.41248	14.24	1
R1-38	A01	4.46238	14.07	1
R1-38	A01	4.51269	14.16	1
R1-38	A01	4.56265	13.96	1
R1-38	A01	4.61271	13.99	1
R1-38	A01	4.66298	14.05	1
R1-38	A01	4.71266	14.18	1
R1-38	A01	4.7627	14.09	1
R1-38	A01	4.81285	14.28	1
R1-38	A01	4.86274	14.34	1
R1-38	A01	4.91283	14.15	1
R1-38	A01	4.96276	14.19	1
R1-38	A01	5.01277	14.19	1
R1-38	A01	5.06264	14.28	1
R1-38	A01	5.11272	14.16	1
R1-38	A01	5.1628	14.34	1
R1-38	A01	5.21272	14.28	1
R1-38	A01	5.26286	14.02	1
R1-38	A01	5.3128	14.25	1
R1-38	A01	5.36282	14.26	1
R1-38	A01	5.4128	14.06	1
R1-38	A01	5.46299	14.29	1
R1-38	A01	5.51279	14.24	1
R1-38	A01	5.56268	14.38	1
R1-38	A01	5.61288	14.13	1
R1-38	A01	5.66278	14.26	1
R1-38	A01	5.71277	14.18	1
R1-38	A01	5.76277	14.26	1
R1-38	A01	5.81294	14.41	1
R1-38	A01	5.86287	14.38	1
R1-38	A01	5.913	14.4	1
R1-38	A01	5.96299	14.16	1
R1-38	A01	6.0128	14.18	1
R1-38	A01	6.06291	14.25	1
R1-38	A01	6.11307	14.51	1
R1-38	A01	6.16302	14.56	1
R1-38	A01	6.21283	14.41	1
R1-38	A01	6.26307	14.34	1
R1-38	A01	6.3132	14.31	1
R1-38	A01	6.36298	14.21	1
R1-38	A01	6.41319	14.48	1
R1-38	A01	6.46295	14.34	1
R1-38	A01	6.51302	14.35	1
R1-38	A01	6.56311	14.26	1
R1-38	A01	6.61305	14.25	1
R1-38	A01	6.66299	14.56	1
R1-38	A01	6.71313	14.47	1
R1-38	A01	6.76311	14.34	1
R1-38	A01	6.81304	14.53	1
R1-38	A01	6.86318	14.66	1
R1-38	A01	6.91319	14.51	1
R1-38	A01	6.96306	14.48	1
R1-38	A01	7.0132	14.57	1
R1-38	A01	7.06301	14.54	1
R1-38	A01	7.11306	14.53	1
R1-38	A01	7.16315	14.63	1
R1-38	A01	7.21309	14.54	1
R1-38	A01	7.26309	14.67	1
R1-38	A01	7.31332	14.57	1
R1-38	A01	7.36319	15.07	1
R1-38	A01	7.41326	14.61	1
R1-38	A01	7.46312	14.72	1
R1-38	A01	7.51321	14.72	1
R1-38	A01	7.56336	14.66	1
R1-38	A01	7.61324	14.75	1
R1-38	A01	7.6631	14.57	1
R1-38	A01	7.71317	14.82	1
R1-38	A01	7.76326	14.85	1
R1-38	A01	7.81315	14.83	1
R1-38	A01	7.86313	14.57	1
R1-38	A01	7.91336	14.93	1
R1-38	A01	7.96317	14.95	1
R1-38	A01	8.01333	14.89	1
R1-38	A01	8.06341	14.75	1
R1-38	A01	8.11321	14.72	1
R1-38	A01	8.16335	14.83	1
R1-38	A01	8.21337	14.82	1
R1-38	A01	8.26331	14.95	1
R1-38	A01	8.31332	14.95	1
R1-38	A01	8.36338	14.88	1
R1-38	A01	8.41331	14.93	1
R1-38	A01	8.68304	15.26	2
R1-38	A01	8.73291	15.12	2
R1-38	A01	8.78285	15.04	2
R1-38	A01	8.83278	15.21	2
R1-38	A01	8.883	15.24	2
R1-38	A01	8.93287	15.21	2
R1-38	A01	8.98257	15.65	2
R1-38	A01	9.03278	15.4	2
R1-38	A01	9.08297	15.37	2
R1-38	A01	9.13298	15.43	2
R1-38	A01	9.18278	15.39	2
R1-38	A01	9.23291	15.36	2
R1-38	A01	9.28283	15.18	2
R1-38	A01	9.33307	15.61	2
R1-38	A01	9.38288	15.43	2
R1-38	A01	9.43277	15.55	2
R1-38	A01	9.48294	15.55	2
R1-38	A01	9.53291	15.5	2
R1-38	A01	9.58291	15.66	2
R1-38	A01	9.63307	15.8	2
R1-38	A01	9.68292	15.62	2
R1-38	A01	9.73313	15.69	2
R1-38	A01	9.78321	15.61	2
R1-38	A01	9.83298	15.94	2
R1-38	A01	9.88311	16	2
R1-38	A01	9.93316	15.98	2
R1-38	A01	9.98295	15.71	2
R1-38	A01	10.03326	16.07	2
R1-38	A01	10.08304	15.94	2
R1-38	A01	10.13305	16	2
R1-38	A01	10.18317	16.03	2
R1-38	A01	10.23307	16.1	2
R1-38	A01	10.28304	16.22	2
R1-38	A01	10.33322	16.16	2
R1-38	A01	10.38301	16.26	2
R1-38	A01	10.43327	16.14	2
R1-38	A01	10.48321	16.47	2
R1-38	A01	10.5332	16.54	2
R1-38	A01	10.58323	16.64	2
R1-38	A01	10.63336	16.51	2
R1-38	A01	10.68284	16.57	2
R1-38	A01	10.73294	16.76	2
R1-38	A01	10.78307	16.64	2
R1-38	A01	10.83321	16.8	2
R1-38	A01	10.88336	16.84	2
R1-38	A01	10.93312	16.87	2
R1-38	A01	10.98335	17.15	2
R1-38	A01	11.03321	16.77	2
R1-38	A01	11.0832	17.14	2
R1-38	A01	11.13312	17.09	2
R1-38	A01	11.18311	17.06	2
R1-38	A01	11.23355	17.44	2
R1-38	A01	11.28347	17.25	2
R1-38	A01	11.33326	17.34	2
R1-38	A01	11.38336	17.3	2
R1-38	A01	11.43324	17.68	2
R1-38	A01	11.48359	17.56	2
R1-38	A01	11.53337	17.56	2
R1-38	A01	11.58336	18.05	2
R1-38	A01	11.63352	17.7	2
R1-38	A01	11.68338	17.92	2
R1-38	A01	11.73348	18.14	2
R1-38	A01	11.78339	17.85	2
R1-38	A01	11.83339	18.04	2
R1-38	A01	11.88338	18.38	2
R1-38	A01	11.93339	18.32	2
R1-38	A01	11.98338	18.03	2
R1-38	A01	12.03366	18.38	2
R1-38	A01	12.08348	18.4	2
R1-38	A01	12.13332	18.62	2
R1-38	A01	12.18339	18.99	2
R1-38	A01	12.23353	18.87	2
R1-38	A01	12.28354	19.02	2
R1-38	A01	12.33364	19.09	2
R1-38	A01	12.38339	19.05	2
R1-38	A01	12.43344	19.19	2
R1-38	A01	12.48372	19.32	2
R1-38	A01	12.53361	19.31	2
R1-38	A01	12.58343	19.51	2
R1-38	A01	12.6338	19.63	2
R1-38	A01	12.68351	19.73	2
R1-38	A01	12.73362	19.8	2
R1-38	A01	12.78357	20.01	2
R1-38	A01	12.83363	20.34	2
R1-38	A01	12.88362	20.5	2
R1-38	A01	12.93366	20.39	2
R1-38	A01	12.98373	20.5	2
R1-38	A01	13.03358	20.78	2
R1-38	A01	13.08362	20.65	2
R1-38	A01	13.13357	20.97	2
R1-38	A01	13.18367	21.22	2
R1-38	A01	13.23362	21.2	2
R1-38	A01	13.28372	21.22	2
R1-38	A01	13.33357	21.61	2
R1-38	A01	13.38372	21.89	2
R1-38	A01	13.4338	21.92	2
R1-38	A01	13.48384	22.24	2
R1-38	A01	13.5338	22.21	2
R1-38	A01	13.5836	22.31	2
R1-38	A01	13.63381	22.81	2
R1-38	A01	13.68395	22.72	2
R1-38	A01	13.73371	23.04	2
R1-38	A01	13.7838	23.03	2
R1-38	A01	13.83379	23.48	2
R1-38	A01	13.88384	23.45	2
R1-38	A01	13.93397	23.73	2
R1-38	A01	13.98372	24	2
R1-38	A01	14.03389	24.24	2
R1-38	A01	14.08378	24.27	2
R1-38	A01	14.134	24.69	2
R1-38	A01	14.18376	24.47	2
R1-38	A01	14.23382	25.58	2
R1-38	A01	14.28395	25.17	2
R1-38	A01	14.33389	25.55	2
R1-38	A01	14.38399	25.39	2
R1-38	A01	14.43377	25.87	2
R1-38	A01	14.48391	25.81	2
R1-38	A01	14.53391	26.1	2
R1-38	A01	14.58405	26.5	2
R1-38	A01	14.63388	26.29	2
R1-38	A01	14.68418	26.66	2
R1-38	A01	14.73397	27.24	2
R1-38	A01	14.78403	27.28	2
R1-38	A01	14.8341	27.17	2
R1-38	A01	14.88411	27.34	2
R1-38	A01	14.93396	27.82	2
R1-38	A01	14.98409	27.65	2
R1-38	A01	15.03392	28.11	2
R1-38	A01	15.08411	28.32	2
R1-38	A01	15.13378	28.36	2
R1-38	A01	15.18408	28.6	2
R1-38	A01	15.23416	28.89	2
R1-38	A01	15.28415	29.12	2
R1-38	A01	15.33388	28.8	2
R1-38	A01	15.38409	29.18	2
R1-38	A01	15.43408	29.18	2
R1-38	A01	15.4842	29.56	2
R1-38	A01	15.53403	29.69	2
R1-38	A01	15.58418	29.6	2
R1-38	A01	15.63413	29.98	2
R1-38	A01	15.68396	30.24	2
R1-38	A01	15.73418	30	2
R1-38	A01	15.78412	30.14	2
R1-38	A01	15.83411	29.98	2
R1-38	A01	15.8842	30.49	2
R1-38	A01	15.93405	30.39	2
R1-38	A01	15.98431	30.8	2
R1-38	A01	16.03404	30.29	2
R1-38	A01	16.08413	30.61	2
R1-38	A01	16.13435	31.07	2
R1-38	A01	16.18423	31.1	2
R1-38	A01	16.23435	31.05	2
R1-38	A01	16.28444	31.07	2
R1-38	A01	16.33428	31.07	2
R1-38	A01	16.38433	31.18	2
R1-38	A01	16.43449	31.64	2
R1-38	A01	16.48442	31.63	2
R1-38	A01	16.53431	31.48	2
R1-38	A01	16.58431	31.5	2
R1-38	A01	16.63421	31.7	2
R1-38	A01	16.6843	31.76	2
R1-38	A01	16.7344	31.72	2
R1-38	A01	16.78438	31.8	2
R1-38	A01	16.83439	31.5	2
R1-38	A01	16.88453	31.79	2
R1-38	A01	16.93431	31.8	2
R1-38	A01	16.98395	31.89	2
R1-38	A01	17.03452	31.79	2
R1-38	A01	17.08471	32.14	2
R1-38	A01	17.13453	32.3	2
R1-38	A01	17.18432	32.46	2
R1-38	A01	17.23449	32.18	2
R1-38	A01	17.28444	31.93	2
R1-38	A01	17.33451	32.36	2
R1-38	A01	17.38442	32.15	2
R1-38	A01	17.43467	32.65	2
R1-38	A01	17.48452	32.43	2
R1-38	A01	17.53413	32.47	2
R1-38	A01	17.58457	32.34	2
R1-38	A01	17.63467	32.47	2
R1-38	A01	17.68462	32.49	2
R1-38	A01	17.73453	32.62	2
R1-38	A01	17.78474	32.52	2
R1-38	A01	17.83459	32.58	2
R1-38	A01	17.8846	32.58	2
R1-38	A01	17.93429	32.52	2
R1-38	A01	17.98458	32.63	2
R1-38	A01	18.03469	32.74	2
R1-38	A01	18.08464	32.78	2
R1-38	A01	18.13454	32.63	2
R1-38	A01	18.1846	32.84	2
R1-38	A01	18.23476	32.78	2
R1-38	A01	18.28466	32.97	2
R1-38	A01	18.33466	32.72	2
R1-38	A01	18.38464	32.59	2
R1-38	A01	18.43456	32.84	2
R1-38	A01	18.48476	32.97	2
R1-38	A01	18.53486	33.01	2
R1-38	A01	18.58478	32.55	2
R1-38	A01	18.63486	32.66	2
R1-38	A01	18.68479	32.91	2
R1-38	A01	18.73476	33.04	2
R1-38	A01	18.78468	33.03	2
R1-38	A01	18.83476	32.87	2
R1-38	A01	18.88487	32.84	2
R1-38	A01	18.93473	33.03	2
R1-38	A01	18.98477	32.77	2
R1-38	A01	19.0349	32.96	2
R1-38	A01	19.08499	32.78	2
R1-38	A01	19.13475	32.94	2
R1-38	A01	19.18484	32.75	2
R1-38	A01	19.2349	32.85	2
R1-38	A01	19.28502	32.87	2
R1-38	A01	19.33475	32.88	2
R1-38	A01	19.3851	32.65	2
R1-38	A01	19.43489	32.68	2
R1-38	A01	19.48487	32.87	2
R1-38	A01	19.535	32.81	2
R1-38	A01	19.58483	32.82	2
R1-38	A01	19.63487	32.78	2
R1-38	A01	19.68506	32.81	2
R1-38	A01	19.73491	32.88	2
R1-38	A01	19.78508	32.74	2
R1-38	A01	19.83499	32.91	2
R1-38	A01	19.88495	32.72	2
R1-38	A01	19.93502	32.79	2
R1-38	A01	19.985	32.87	2
R1-38	A01	20.03501	32.78	2
R1-38	A01	20.08496	32.69	2
R1-38	A01	20.13496	32.82	2
R1-38	A01	20.18505	32.68	2
R1-38	A01	20.23525	32.93	2
R1-38	A01	20.28513	32.62	2
R1-38	A01	20.33519	32.87	2
R1-38	A01	20.38501	32.74	2
R1-38	A01	20.43505	32.69	2
R1-38	A01	20.48512	32.79	2
R1-38	A01	20.53514	32.55	2
R1-38	A01	20.58506	32.72	2
R1-38	A01	20.63516	32.56	2
R1-38	A01	20.68527	32.59	2
R1-38	A01	20.73504	32.62	2
R1-38	A01	20.78518	32.56	2
R1-38	A01	20.83504	32.53	2
R1-38	A01	20.88544	32.55	2
R1-38	A01	20.93534	32.46	2
R1-38	A01	20.98536	32.4	2
R1-38	A01	21.03526	32.36	2
R1-38	A01	21.08517	32.34	2
R1-38	A01	21.1352	32.42	2
R1-38	A01	21.18524	32.34	2
R1-38	A01	21.23527	32.31	2
R1-38	A01	21.28511	32.39	2
R1-38	A01	21.33512	32.2	2
R1-38	A01	21.38546	32.4	2
R1-38	A01	21.43531	32.24	2
R1-38	A01	21.48543	32.33	2
R1-38	A01	21.53504	32.2	2
R1-38	A01	21.58536	32.46	2
R1-38	A01	21.63526	32.27	2
R1-38	A01	21.68549	32.11	2
R1-38	A01	21.73528	32.3	2
R1-38	A01	21.78537	32.26	2
R1-38	A01	21.83552	32.23	2
R1-38	A01	21.88557	32.18	2
R1-38	A01	21.93545	32.24	2
R1-38	A01	21.98549	32.17	2
R1-38	A01	22.03514	32.18	2
R1-38	A01	22.08545	32.24	2
R1-38	A01	22.13547	31.96	2
R1-38	A01	22.18543	32.04	2
R1-38	A01	22.23552	32.11	2
R1-38	A01	22.2855	31.99	2
R1-38	A01	22.33529	32.09	2
R1-38	A01	22.38538	32.11	2
R1-38	A01	22.43546	32.24	2
R1-38	A01	22.48555	32.07	2
R1-38	A01	22.53539	32.21	2
R1-38	A01	22.5857	32.08	2
R1-38	A01	22.63545	32.09	2
R1-38	A01	22.68562	32.18	2
R1-38	A01	22.73536	32.17	2
R1-38	A01	22.78571	32.17	2
R1-38	A01	22.83548	32.11	2
R1-38	A01	22.88567	32.04	2
R1-38	A01	22.93557	32.14	2
R1-38	A01	22.98567	32.15	2
R1-38	A01	23.03568	32.12	2
R1-38	A01	23.08547	32.11	2
R1-38	A01	23.1356	32.18	2
R1-38	A01	23.18566	32.17	2
R1-38	A01	23.23568	32.08	2
R1-38	A01	23.2855	32.23	2
R1-38	A01	23.33552	32.27	2
R1-38	A01	23.38568	32.18	2
R1-38	A01	23.43563	32.26	2
R1-38	A01	23.48589	32.15	2
R1-38	A01	23.5357	32.14	2
R1-38	A01	23.58585	32.26	2
R1-38	A01	23.63594	32.3	2
R1-38	A01	23.68567	32.31	2
R1-38	A01	23.73591	32.23	2
R1-38	A01	23.78578	32.26	2
R1-38	A01	23.83578	32.28	2
R1-38	A01	23.88568	32.27	2
R1-38	A01	23.93582	32.34	2
R1-38	A01	23.98577	32.26	2
R1-38	A01	24.03588	32.42	2
R1-38	A01	24.08544	32.53	2
R1-38	A01	24.13569	32.49	2
R1-38	A01	24.18564	32.47	2
R1-38	A01	24.236	32.55	2
R1-38	A01	24.28592	32.61	2
R1-38	A01	24.33584	32.55	2
R1-38	A01	24.38595	32.46	2
R1-38	A01	24.43586	32.47	2
R1-38	A01	24.48601	32.53	2
R1-38	A01	24.53566	32.52	2
R1-38	A01	24.58583	32.58	2
R1-38	A01	24.63598	32.5	2
R1-38	A01	24.68595	32.59	2
R1-38	A01	24.73606	32.58	2
R1-38	A01	24.78598	32.74	2
R1-38	A01	24.83585	32.72	2
R1-38	A01	24.88593	32.58	2
R1-38	A01	24.93588	32.82	2
R1-38	A01	24.98599	32.61	2
R1-38	A01	25.03593	32.66	2
R1-38	A01	25.0859	32.68	2
R1-38	A01	25.13625	32.75	2
R1-38	A01	25.18593	32.9	2
R1-38	A01	25.23612	32.97	2
R1-38	A01	25.28617	32.96	2
R1-38	A01	25.33598	32.9	2
R1-38	A01	25.38601	32.81	2
R1-38	A01	25.43619	33.04	2
R1-38	A01	25.48615	32.9	2
R1-38	A01	25.5362	33.04	2
R1-38	A01	25.58615	32.98	2
R1-38	A01	25.63624	33.17	2
R1-38	A01	25.68618	33.26	2
R1-38	A01	25.73612	33.14	2
R1-38	A01	25.78621	33.2	2
R1-38	A01	25.83619	33.19	2
R1-38	A01	25.88618	33.26	2
R1-38	A01	25.93634	33.14	2
R1-38	A01	25.98617	33.22	2
R1-38	A01	26.03631	33.29	2
R1-38	A01	26.08617	33.47	2
R1-38	A01	26.13623	33.45	2
R1-38	A01	26.1862	33.38	2
R1-38	A01	26.23614	33.39	2
R1-38	A01	26.28629	33.47	2
R1-38	A01	26.33608	33.44	2
R1-38	A01	26.38619	33.49	2
R1-38	A01	26.43632	33.64	2
R1-38	A01	26.48627	33.57	2
R1-38	A01	26.5362	33.68	2
R1-38	A01	26.58629	33.67	2
R1-38	A01	26.63634	33.7	2
R1-38	A01	26.68607	33.73	2
R1-38	A01	26.73654	33.73	2
R1-38	A01	26.78635	33.86	2
R1-38	A01	26.83659	33.9	2
R1-38	A01	26.88645	33.95	2
R1-38	A01	26.93637	34.03	2
R1-38	A01	26.98643	33.95	2
R1-38	A01	27.03653	34.12	2
R1-38	A01	27.08644	33.99	2
R1-38	A01	27.13653	34.17	2
R1-38	A01	27.18638	34.21	2
R1-38	A01	27.23648	34.09	2
R1-38	A01	27.28645	34.25	2
R1-38	A01	27.33647	34.38	2
R1-38	A01	27.38651	34.31	2
R1-38	A01	27.43628	34.33	2
R1-38	A01	27.48641	34.31	2
R1-38	A01	27.53657	34.49	2
R1-38	A01	27.58659	34.49	2
R1-38	A01	27.63664	34.6	2
R1-38	A01	27.68657	34.56	2
R1-38	A01	27.73654	34.68	2
R1-38	A01	27.78656	34.65	2
R1-38	A01	27.83666	34.72	2
R1-38	A01	27.88657	34.81	2
R1-38	A01	27.93667	35.03	2
R1-38	A01	27.98652	34.98	2
R1-38	A01	28.03653	35.11	2
R1-38	A01	28.08652	35.01	2
R1-38	A01	28.13664	35.16	2
R1-38	A01	28.18655	35.21	2
R1-38	A01	28.2365	35.23	2
R1-38	A01	28.28674	35.2	2
R1-38	A01	28.33667	35.13	2
R1-38	A01	28.3868	35.27	2
R1-38	A01	28.43651	35.4	2
R1-38	A01	28.48678	35.39	2
R1-38	A01	28.53666	35.52	2
R1-38	A01	28.58665	35.51	2
R1-38	A01	28.63664	35.54	2
R1-38	A01	28.68662	35.59	2
R1-38	A01	28.73687	35.65	2
R1-38	A01	28.78681	35.7	2
R1-38	A01	28.83672	35.77	2
R1-38	A01	28.88664	35.81	2
R1-38	A01	28.93672	35.78	2
R1-38	A01	28.98687	35.87	2
R1-38	A01	29.03663	35.87	2
R1-38	A01	29.08698	36	2
R1-38	A01	29.13686	35.97	2
R1-38	A01	29.18685	36.09	2
R1-38	A01	29.23681	36.25	2
R1-38	A01	29.287	36.18	2
R1-38	A01	29.337	36.22	2
R1-38	A01	29.38681	36.29	2
R1-38	A01	29.43702	36.37	2
R1-38	A01	29.48702	36.21	2
R1-38	A01	29.53686	36.41	2
R1-38	A01	29.58685	36.38	2
R1-38	A01	29.63691	36.64	2
R1-38	A01	29.68704	36.6	2
R1-38	A01	29.73688	36.56	2
R1-38	A01	29.787	36.63	2
R1-38	A01	29.83684	36.76	2
R1-38	A01	29.88694	36.83	2
R1-38	A01	29.93692	36.72	2
R1-38	A01	29.98705	36.91	2
R1-38	A01	30.03696	36.86	2
R1-38	A01	30.08693	36.89	2
R1-38	A01	30.137	37.07	2
R1-38	A01	30.18707	36.92	2
R1-38	A01	30.23701	37.12	2
R1-38	A01	30.2871	37.24	2
R1-38	A01	30.33714	37.14	2
R1-38	A01	30.38706	37.3	2
R1-38	A01	30.43704	37.33	2
R1-38	A01	30.48714	37.27	2
R1-38	A01	30.53711	37.42	2
R1-38	A01	30.58713	37.43	2
R1-38	A01	30.63707	37.47	2
R1-38	A01	30.68707	37.56	2
R1-38	A01	30.73725	37.56	2
R1-38	A01	30.78709	37.49	2
R1-38	A01	30.83727	37.55	2
R1-38	A01	30.88722	37.81	2
R1-38	A01	30.93707	37.81	2
R1-38	A01	30.98709	37.77	2
R1-38	A01	31.03722	37.87	2
R1-38	A01	31.0874	37.81	2
R1-38	A01	31.13724	37.9	2
R1-38	A01	31.18728	38.04	2
R1-38	A01	31.23718	37.98	2
R1-38	A01	31.28738	38.09	2
R1-38	A01	31.33739	38.17	2
R1-38	A01	31.38717	38.13	2
R1-38	A01	31.43734	38.29	2
R1-38	A01	31.48738	38.13	2
R1-38	A01	31.53737	38.31	2
R1-38	A01	31.58707	38.42	2
R1-38	A01	31.63739	38.29	2
R1-38	A01	31.68744	38.57	2
R1-38	A01	31.73736	38.58	2
R1-38	A01	31.78748	38.63	2
R1-38	A01	31.83744	38.66	2
R1-38	A01	31.8875	38.74	2
R1-38	A01	31.93742	38.77	2
R1-38	A01	31.98746	38.67	2
R1-38	A01	32.03743	38.96	2
R1-38	A01	32.08718	38.93	2
R1-38	A01	32.13756	38.92	2
R1-38	A01	32.18746	39.15	2
R1-38	A01	32.23747	39.05	2
R1-38	A01	32.28762	39.15	2
R1-38	A01	32.33755	39.12	2
R1-38	A01	32.3877	39.24	2
R1-38	A01	32.43755	39.36	2
R1-38	A01	32.48747	39.33	2
R1-38	A01	32.53753	39.34	2
R1-38	A01	32.58754	39.36	2
R1-38	A01	32.63762	39.46	2
R1-38	A01	32.68757	39.52	2
R1-38	A01	32.73769	39.56	2
R1-38	A01	32.78772	39.75	2
R1-38	A01	32.83746	39.62	2
R1-38	A01	32.88747	39.66	2
R1-38	A01	32.9377	39.79	2
R1-38	A01	32.98775	39.73	2
R1-38	A01	33.03771	39.88	2
R1-38	A01	33.08755	39.84	2
R1-38	A01	33.1376	40	2
R1-38	A01	33.18773	39.85	2
R1-38	A01	33.23767	39.98	2
R1-38	A01	33.28765	40.13	2
R1-38	A01	33.33781	40.13	2
R1-38	A01	33.38765	40.2	2
R1-38	A01	33.43767	40.33	2
R1-38	A01	33.48776	40.19	2
R1-38	A01	33.53771	40.33	2
R1-38	A01	33.58767	40.32	2
R1-38	A01	33.63771	40.49	2
R1-38	A01	33.68763	40.42	2
R1-38	A01	33.73781	40.54	2
R1-38	A01	33.78783	40.73	2
R1-38	A01	33.83784	40.64	2
R1-38	A01	33.88803	40.68	2
R1-38	A01	33.9379	40.73	2
R1-38	A01	33.98782	40.76	2
R1-38	A01	34.03788	40.67	2
R1-38	A01	34.08781	40.78	2
R1-38	A01	34.13771	41.06	2
R1-38	A01	34.18796	40.92	2
R1-38	A01	34.23783	40.92	2
R1-38	A01	34.2878	40.86	2
R1-38	A01	34.33776	41.06	2
R1-38	A01	34.38784	41.27	2
R1-38	A01	34.43788	41.15	2
R1-38	A01	34.48775	41.34	2
R1-38	A01	34.53801	41.22	2
R1-38	A01	34.58804	41.27	2
R1-38	A01	34.63794	41.59	2
R1-38	A01	34.68793	41.41	2
R1-38	A01	34.73803	41.63	2
R1-38	A01	34.78788	41.51	2
R1-38	A01	34.83786	41.45	2
R1-38	A01	34.8879	41.66	2
R1-38	A01	34.93804	41.64	2
R1-38	A01	34.98809	41.76	2
R1-38	A01	35.03827	41.78	2
R1-38	A01	35.08817	41.75	2
R1-38	A01	35.13813	41.8	2
R1-38	A01	35.18805	41.85	2
R1-38	A01	35.23807	41.98	2
R1-38	A01	35.28796	41.97	2
R1-38	A01	35.3382	42.1	2
R1-38	A01	35.38805	42.04	2
R1-38	A01	35.43802	41.86	2
R1-38	A01	35.4882	42.24	2
R1-38	A01	35.53806	42.11	2
R1-38	A01	35.58795	42.42	2
R1-38	A01	35.63808	42.24	2
R1-38	A01	35.68809	42.4	2
R1-38	A01	35.73828	42.2	2
R1-38	A01	35.78821	42.21	2
R1-38	A01	35.83818	42.61	2
R1-38	A01	35.88831	42.45	2
R1-38	A01	35.93816	42.37	2
R1-38	A01	35.98816	42.5	2
R1-38	A01	36.03839	42.56	2
R1-38	A01	36.088	42.48	2
R1-38	A01	36.13829	42.69	2
R1-38	A01	36.18828	42.66	2
R1-38	A01	36.2382	42.5	2
R1-38	A01	36.28824	42.66	2
R1-38	A01	36.3384	42.83	2
R1-38	A01	36.38825	42.71	2
R1-38	A01	36.43829	42.88	2
R1-38	A01	36.4883	42.97	2
R1-38	A01	36.53833	43.07	2
R1-38	A01	36.58823	43.16	2
R1-38	A01	36.638	43.12	2
R1-38	A01	36.68852	43.25	2
R1-38	A01	36.73829	43.23	2
R1-38	A01	36.78835	43.29	2
R1-38	A01	36.83855	43.13	2
R1-38	A01	36.88848	43.01	2
R1-38	A01	36.93845	43.34	2
R1-38	A01	36.98845	43.42	2
R1-38	A01	37.03849	43.39	2
R1-38	A01	37.08838	43.26	2
R1-38	A01	37.13848	43.29	2
R1-38	A01	37.18844	43.29	2
R1-38	A01	37.23849	43.5	2
R1-38	A01	37.28852	43.39	2
R1-38	A01	37.33844	43.69	2
R1-38	A01	37.38852	43.5	2
R1-38	A01	37.43856	43.53	2
R1-38	A01	37.48859	43.85	2
R1-38	A01	37.53848	43.67	2
R1-38	A01	37.5886	43.92	2
R1-38	A01	37.63857	43.99	2
R1-38	A01	37.68872	43.8	2
R1-38	A01	37.73856	43.86	2
R1-38	A01	37.7887	43.88	2
R1-38	A01	37.83863	43.79	2
R1-38	A01	37.88859	44.06	2
R1-38	A01	37.93858	44.01	2
R1-38	A01	37.98833	43.86	2
R1-38	A01	38.03854	44.06	2
R1-38	A01	38.08865	44.01	2
R1-38	A01	38.13873	44.01	2
R1-38	A01	38.18867	44.11	2
R1-38	A01	38.23862	44.28	2
R1-38	A01	38.28884	44.12	2
R1-38	A01	38.33828	44.39	2
R1-38	A01	38.38884	44.27	2
R1-38	A01	38.43874	44.21	2
R1-38	A01	38.48877	44.31	2
R1-38	A01	38.53875	44.33	2
R1-38	A01	38.58876	44.37	2
R1-38	A01	38.6384	44.63	2
R1-38	A01	38.68869	44.34	2
R1-38	A01	38.73879	44.6	2
R1-38	A01	38.7889	44.55	2
R1-38	A01	38.83879	44.71	2
R1-38	A01	38.8888	44.39	2
R1-38	A01	38.9388	44.74	2
R1-38	A01	38.98878	44.71	2
R1-38	A01	39.03872	44.84	2
R1-38	A01	39.08874	44.53	2
R1-38	A01	39.13881	44.79	2
R1-38	A01	39.18882	44.74	2
R1-38	A01	39.23891	44.94	2
R1-38	A01	39.28885	45.03	2
R1-38	A01	39.33895	45.06	2
R1-38	A01	39.38886	44.74	2
R1-38	A01	39.43883	44.94	2
R1-38	A01	39.48882	44.78	2
R1-38	A01	39.53911	45.16	2
R1-38	A01	39.58897	44.9	2
R1-38	A01	39.63907	45.07	2
R1-38	A01	39.68888	45.06	2
R1-38	A01	39.73919	45.27	2
R1-38	A01	39.78883	45.22	2
R1-38	A01	39.83909	45.2	2
R1-38	A01	39.88907	45.39	2
R1-38	A01	39.93918	45.27	2
R1-38	A01	39.98893	45.14	2
R1-38	A01	40.03907	45.46	2
R1-38	A01	40.08908	45.29	2
R1-38	A01	40.13916	45.39	2
R1-38	A01	40.18913	45.61	2
R1-38	A01	40.23897	45.45	2
R1-38	A01	40.28907	45.51	2
R1-38	A01	40.3392	45.54	2
R1-38	A01	40.38865	45.7	2
R1-38	A01	40.43911	45.44	2
R1-38	A01	40.48925	45.62	2
R1-38	A01	40.53926	45.64	2
R1-38	A01	40.5893	45.71	2
R1-38	A01	40.63923	45.84	2
R1-38	A01	40.6892	45.86	2
R1-38	A01	40.7389	45.77	2
R1-38	A01	40.78926	45.93	2
R1-38	A01	40.83926	45.87	2
R1-38	A01	40.88898	45.93	2
R1-38	A01	40.93906	46.06	2
R1-38	A01	40.9893	46.05	2
R1-38	A01	41.03914	45.97	2
R1-38	A01	41.08929	45.77	2
R1-38	A01	41.13939	46.19	2
R1-38	A01	41.18922	45.93	2
R1-38	A01	41.23944	46.19	2
R1-38	A01	41.28916	45.99	2
R1-38	A01	41.33922	46.11	2
R1-38	A01	41.38918	46.47	2
R1-38	A01	41.43941	46.08	2
R1-38	A01	41.48932	46.37	2
R1-38	A01	41.53922	46.27	2
R1-38	A01	41.59048	46.38	2
R1-38	A01	41.63901	46.48	2
R1-38	A01	41.68952	46.69	2
R1-38	A01	41.73938	46.31	2
R1-38	A01	41.78944	46.38	2
R1-38	A01	41.83948	46.37	2
R1-38	A01	41.88942	46.67	2
R1-38	A01	41.93935	46.53	2
R1-38	A01	41.98951	46.7	2
R1-38	A01	42.03944	46.53	2
R1-38	A01	42.08945	46.43	2
R1-38	A01	42.13934	46.69	2
R1-38	A01	42.18945	46.57	2
R1-38	A01	42.23967	46.66	2
R1-38	A01	42.28948	46.65	2
R1-38	A01	42.33943	46.83	2
R1-38	A01	42.38965	46.97	2
R1-38	A01	42.43943	47.2	2
R1-38	A01	42.48953	47.24	2
R1-38	A01	42.53965	46.98	2
R1-38	A01	42.58945	47.2	2
R1-38	A01	42.63939	47.13	2
R1-38	A01	42.68964	47.11	2
R1-38	A01	42.73957	46.94	2
R1-38	A01	42.7896	47.18	2
R1-38	A01	42.83961	47.4	2
R1-38	A01	42.88942	47.55	2
R1-38	A01	42.93964	47.52	2
R1-38	A01	42.98962	47.21	2
R1-38	A01	43.03976	47.36	2
R1-38	A01	43.08966	47.17	2
R1-38	A01	43.13968	47.45	2
R1-38	A01	43.18966	47.46	2
R1-38	A01	43.23953	47.42	2
R1-38	A01	43.28962	47.52	2
R1-38	A01	43.33966	47.45	2
R1-38	A01	43.38969	47.4	2
R1-38	A01	43.4397	47.51	2
R1-38	A01	43.4898	47.61	2
R1-38	A01	43.53987	47.62	2
R1-38	A01	43.58983	47.69	2
R1-38	A01	43.63962	47.53	2
R1-38	A01	43.68985	47.61	2
R1-38	A01	43.73974	47.9	2
R1-38	A01	43.79001	47.88	2
R1-38	A01	43.83976	47.86	2
R1-38	A01	43.88971	47.83	2
R1-38	A01	43.93982	48.02	2
R1-38	A01	43.98977	48.15	2
R1-38	A01	44.03992	47.99	2
R1-38	A01	44.08981	48.07	2
R1-38	A01	44.13983	48.21	2
R1-38	A01	44.18982	48.13	2
R1-38	A01	44.23988	48.39	2
R1-38	A01	44.28991	48.31	2
R1-38	A01	44.33976	48.29	2
R1-38	A01	44.38963	48.26	2
R1-38	A01	44.4399	48.26	2
R1-38	A01	44.48986	48.26	2
R1-38	A01	44.54012	48.39	2
R1-38	A01	44.58991	48.16	2
R1-38	A01	44.64007	48.37	2
R1-38	A01	44.68992	48.37	2
R1-38	A01	44.74	48.22	2
R1-38	A01	44.79004	48.31	2
R1-38	A01	44.84011	48.21	2
R1-38	A01	44.89011	48.42	2
R1-38	A01	44.94014	48.26	2
R1-38	A01	44.98992	48.39	2
R1-38	A01	45.04027	48.35	2
R1-38	A01	45.09021	48.35	2
R1-38	A01	45.14014	48.61	2
R1-38	A01	45.18999	48.58	2
R1-38	A01	45.24003	48.29	2
R1-38	A01	45.29022	48.44	2
R1-38	A01	45.34011	48.38	2
R1-38	A01	45.39019	48.48	2
R1-38	A01	45.44011	48.51	2
R1-38	A01	45.49025	48.63	2
R1-38	A01	45.54011	48.32	2
R1-38	A01	45.59012	48.39	2
R1-38	A01	45.64002	48.76	2
R1-38	A01	45.69017	48.39	2
R1-38	A01	45.73973	48.61	2
R1-38	A01	45.7901	48.42	2
R1-38	A01	45.84032	48.74	2
R1-38	A01	45.89017	48.76	2
R1-38	A01	45.94026	48.56	2
R1-38	A01	45.99009	48.74	2
R1-38	A01	46.04017	48.58	2
R1-38	A01	46.09032	48.41	2
R1-38	A01	46.14023	48.57	2
R1-38	A01	46.18996	48.95	2
R1-38	A01	46.24036	48.82	2
R1-38	A01	46.29022	48.76	2
R1-38	A01	46.34022	48.83	2
R1-38	A01	46.39017	48.7	2
R1-38	A01	46.44031	48.64	2
R1-38	A01	46.49041	48.66	2
R1-38	A01	46.54037	48.74	2
R1-38	A01	46.59042	48.83	2
R1-38	A01	46.64023	48.69	2
R1-38	A01	46.69027	49.04	2
R1-38	A01	46.74033	48.98	2
R1-38	A01	46.79025	48.58	2
R1-38	A01	46.8404	48.67	2
R1-38	A01	46.8905	48.86	2
R1-38	A01	46.9405	48.64	2
R1-38	A01	46.99044	48.88	2
R1-38	A01	47.04037	48.73	2
R1-38	A01	47.09045	48.82	2
R1-38	A01	47.14038	48.67	2
R1-38	A01	47.19045	48.8	2
R1-38	A01	47.2403	48.9	2
R1-38	A01	47.29049	48.67	2
R1-38	A01	47.3405	48.99	2
R1-38	A01	47.39062	48.92	2
R1-38	A01	47.44038	48.88	2
R1-38	A01	47.49054	49.04	2
R1-38	A01	47.5406	48.76	2
R1-38	A01	47.59066	49.01	2
R1-38	A01	47.64053	49.08	2
R1-38	A01	47.69064	49.04	2
R1-38	A01	47.74068	48.86	2
R1-38	A01	47.79034	48.95	2
R1-38	A01	47.84059	49.11	2
R1-38	A01	47.89057	49.17	2
R1-38	A01	47.94049	49.05	2
R1-38	A01	47.99064	49.04	2
R1-38	D01	0.03022	15.77	1
R1-38	D01	0.08024	15.78	1
R1-38	D01	0.1302	15.86	1
R1-38	D01	0.18015	15.92	1
R1-38	D01	0.23036	15.83	1
R1-38	D01	0.28042	15.83	1
R1-38	D01	0.32985	16.04	1
R1-38	D01	0.37998	16.01	1
R1-38	D01	0.43025	15.83	1
R1-38	D01	0.48004	15.98	1
R1-38	D01	0.53021	15.81	1
R1-38	D01	0.58008	15.99	1
R1-38	D01	0.6312	15.93	1
R1-38	D01	0.68039	15.98	1
R1-38	D01	0.73014	15.93	1
R1-38	D01	0.78009	15.95	1
R1-38	D01	0.83021	15.86	1
R1-38	D01	0.88012	15.83	1
R1-38	D01	0.93001	15.92	1
R1-38	D01	0.98028	15.93	1
R1-38	D01	1.03045	16.08	1
R1-38	D01	1.08061	16.04	1
R1-38	D01	1.1302	15.95	1
R1-38	D01	1.18036	16.04	1
R1-38	D01	1.2305	16.07	1
R1-38	D01	1.28026	16.23	1
R1-38	D01	1.33032	16.08	1
R1-38	D01	1.37986	16.1	1
R1-38	D01	1.43023	16.11	1
R1-38	D01	1.48021	16.14	1
R1-38	D01	1.53041	16.02	1
R1-38	D01	1.58052	16.26	1
R1-38	D01	1.63032	16.15	1
R1-38	D01	1.68055	16.24	1
R1-38	D01	1.73032	16.21	1
R1-38	D01	1.78116	15.92	1
R1-38	D01	1.83057	15.98	1
R1-38	D01	1.88049	16.02	1
R1-38	D01	1.93044	16.05	1
R1-38	D01	1.98043	16.26	1
R1-38	D01	2.03043	16.1	1
R1-38	D01	2.08051	16.2	1
R1-38	D01	2.13041	15.9	1
R1-38	D01	2.18062	16.14	1
R1-38	D01	2.23058	16.21	1
R1-38	D01	2.2805	16.29	1
R1-38	D01	2.33045	16.05	1
R1-38	D01	2.38022	16.18	1
R1-38	D01	2.43041	16.2	1
R1-38	D01	2.48041	16.35	1
R1-38	D01	2.53043	16.08	1
R1-38	D01	2.58057	16.17	1
R1-38	D01	2.63027	16.29	1
R1-38	D01	2.68075	16.15	1
R1-38	D01	2.7307	16.18	1
R1-38	D01	2.7805	16.18	1
R1-38	D01	2.83051	16.26	1
R1-38	D01	2.8805	16.1	1
R1-38	D01	2.93091	16.07	1
R1-38	D01	2.98057	16.27	1
R1-38	D01	3.03062	16.15	1
R1-38	D01	3.08063	16.23	1
R1-38	D01	3.13054	16.2	1
R1-38	D01	3.18028	16.24	1
R1-38	D01	3.23073	16.48	1
R1-38	D01	3.28055	16.27	1
R1-38	D01	3.33067	16.33	1
R1-38	D01	3.38058	16.24	1
R1-38	D01	3.43056	16.23	1
R1-38	D01	3.48079	16.24	1
R1-38	D01	3.53082	16.11	1
R1-38	D01	3.58086	16.29	1
R1-38	D01	3.63069	16.23	1
R1-38	D01	3.68092	16.15	1
R1-38	D01	3.73064	16.33	1
R1-38	D01	3.78097	16.47	1
R1-38	D01	3.83072	16.21	1
R1-38	D01	3.88068	16.29	1
R1-38	D01	3.93087	16.47	1
R1-38	D01	3.98063	16.35	1
R1-38	D01	4.03088	16.32	1
R1-38	D01	4.08039	16.42	1
R1-38	D01	4.13071	16.44	1
R1-38	D01	4.18124	16.3	1
R1-38	D01	4.23134	16.5	1
R1-38	D01	4.28086	16.53	1
R1-38	D01	4.3309	16.51	1
R1-38	D01	4.38092	16.51	1
R1-38	D01	4.43078	16.47	1
R1-38	D01	4.48079	16.24	1
R1-38	D01	4.53092	16.65	1
R1-38	D01	4.58092	16.63	1
R1-38	D01	4.63085	16.5	1
R1-38	D01	4.68121	16.42	1
R1-38	D01	4.73083	16.33	1
R1-38	D01	4.78094	16.5	1
R1-38	D01	4.83137	16.35	1
R1-38	D01	4.88096	16.76	1
R1-38	D01	4.93114	16.53	1
R1-38	D01	4.98096	16.44	1
R1-38	D01	5.03114	16.51	1
R1-38	D01	5.08089	16.56	1
R1-38	D01	5.13108	16.67	1
R1-38	D01	5.18102	16.63	1
R1-38	D01	5.23133	16.44	1
R1-38	D01	5.28105	16.62	1
R1-38	D01	5.33098	16.54	1
R1-38	D01	5.381	16.54	1
R1-38	D01	5.43252	16.39	1
R1-38	D01	5.48115	16.5	1
R1-38	D01	5.53107	16.54	1
R1-38	D01	5.58092	16.81	1
R1-38	D01	5.63102	16.59	1
R1-38	D01	5.68103	16.65	1
R1-38	D01	5.73118	16.6	1
R1-38	D01	5.78106	16.63	1
R1-38	D01	5.83108	16.73	1
R1-38	D01	5.88116	16.53	1
R1-38	D01	5.93134	16.67	1
R1-38	D01	5.98143	16.69	1
R1-38	D01	6.03121	16.56	1
R1-38	D01	6.08117	16.7	1
R1-38	D01	6.13117	16.72	1
R1-38	D01	6.18119	16.87	1
R1-38	D01	6.23106	16.82	1
R1-38	D01	6.28109	16.66	1
R1-38	D01	6.33131	16.53	1
R1-38	D01	6.38116	16.84	1
R1-38	D01	6.4315	16.79	1
R1-38	D01	6.48132	16.67	1
R1-38	D01	6.53128	16.85	1
R1-38	D01	6.5812	16.67	1
R1-38	D01	6.63128	16.82	1
R1-38	D01	6.68129	16.87	1
R1-38	D01	6.73144	16.81	1
R1-38	D01	6.78147	17	1
R1-38	D01	6.83145	16.88	1
R1-38	D01	6.88137	16.75	1
R1-38	D01	6.93147	16.85	1
R1-38	D01	6.98129	16.94	1
R1-38	D01	7.03137	17.17	1
R1-38	D01	7.08229	16.88	1
R1-38	D01	7.13124	16.72	1
R1-38	D01	7.18158	16.84	1
R1-38	D01	7.23136	16.97	1
R1-38	D01	7.28141	16.9	1
R1-38	D01	7.33173	16.94	1
R1-38	D01	7.38147	16.93	1
R1-38	D01	7.43156	16.94	1
R1-38	D01	7.48137	17.11	1
R1-38	D01	7.53128	17.12	1
R1-38	D01	7.58153	17.15	1
R1-38	D01	7.63183	17.33	1
R1-38	D01	7.6815	17.14	1
R1-38	D01	7.73146	17.05	1
R1-38	D01	7.78163	16.97	1
R1-38	D01	7.83157	17.06	1
R1-38	D01	7.88144	16.88	1
R1-38	D01	7.93152	17.12	1
R1-38	D01	7.98238	17.12	1
R1-38	D01	8.03182	17.17	1
R1-38	D01	8.08176	17.09	1
R1-38	D01	8.13148	17.09	1
R1-38	D01	8.18142	17.14	1
R1-38	D01	8.23162	17.21	1
R1-38	D01	8.28145	17.3	1
R1-38	D01	8.33162	17.22	1
R1-38	D01	8.38168	17.4	1
R1-38	D01	8.43186	17.33	1
R1-38	D01	8.70195	17.57	2
R1-38	D01	8.75143	17.42	2
R1-38	D01	8.80123	17.88	2
R1-38	D01	8.85131	17.63	2
R1-38	D01	8.9014	17.4	2
R1-38	D01	8.95106	17.6	2
R1-38	D01	9.00094	17.6	2
R1-38	D01	9.05103	17.54	2
R1-38	D01	9.10125	17.94	2
R1-38	D01	9.1511	17.77	2
R1-38	D01	9.20103	17.51	2
R1-38	D01	9.25113	17.63	2
R1-38	D01	9.30125	17.55	2
R1-38	D01	9.35146	17.64	2
R1-38	D01	9.40124	17.67	2
R1-38	D01	9.45108	17.73	2
R1-38	D01	9.50142	17.71	2
R1-38	D01	9.55101	17.74	2
R1-38	D01	9.60126	17.77	2
R1-38	D01	9.65156	17.95	2
R1-38	D01	9.70135	17.76	2
R1-38	D01	9.7516	17.85	2
R1-38	D01	9.80138	17.77	2
R1-38	D01	9.85142	17.88	2
R1-38	D01	9.90129	18.15	2
R1-38	D01	9.95142	17.92	2
R1-38	D01	10.00115	18.32	2
R1-38	D01	10.05189	18.16	2
R1-38	D01	10.10142	18.01	2
R1-38	D01	10.1513	18.1	2
R1-38	D01	10.20138	18.34	2
R1-38	D01	10.25137	18.35	2
R1-38	D01	10.30128	18.25	2
R1-38	D01	10.35158	18.35	2
R1-38	D01	10.40145	18.49	2
R1-38	D01	10.45149	18.47	2
R1-38	D01	10.50139	18.65	2
R1-38	D01	10.55165	18.62	2
R1-38	D01	10.60162	18.83	2
R1-38	D01	10.65173	18.41	2
R1-38	D01	10.70092	18.62	2
R1-38	D01	10.75134	18.73	2
R1-38	D01	10.80126	18.76	2
R1-38	D01	10.85157	18.8	2
R1-38	D01	10.9018	18.83	2
R1-38	D01	10.95134	18.83	2
R1-38	D01	11.00149	19.08	2
R1-38	D01	11.05138	18.92	2
R1-38	D01	11.10163	19.11	2
R1-38	D01	11.1516	19.26	2
R1-38	D01	11.20137	19.2	2
R1-38	D01	11.25216	19.33	2
R1-38	D01	11.30175	19.22	2
R1-38	D01	11.35159	19.22	2
R1-38	D01	11.40177	19.32	2
R1-38	D01	11.4517	19.71	2
R1-38	D01	11.50295	19.25	2
R1-38	D01	11.55175	19.6	2
R1-38	D01	11.60154	19.82	2
R1-38	D01	11.65191	19.69	2
R1-38	D01	11.70175	19.62	2
R1-38	D01	11.7519	19.88	2
R1-38	D01	11.80164	19.75	2
R1-38	D01	11.85174	20.12	2
R1-38	D01	11.90186	20.12	2
R1-38	D01	11.95224	20.27	2
R1-38	D01	12.00161	20.21	2
R1-38	D01	12.05221	20.51	2
R1-38	D01	12.102	20.48	2
R1-38	D01	12.15153	20.75	2
R1-38	D01	12.20165	20.66	2
R1-38	D01	12.25204	20.64	2
R1-38	D01	12.30191	20.82	2
R1-38	D01	12.35201	20.81	2
R1-38	D01	12.40191	20.97	2
R1-38	D01	12.45172	21.16	2
R1-38	D01	12.5026	21.19	2
R1-38	D01	12.55204	21.53	2
R1-38	D01	12.60186	21.39	2
R1-38	D01	12.65231	21.55	2
R1-38	D01	12.70193	21.49	2
R1-38	D01	12.75216	21.59	2
R1-38	D01	12.80185	21.86	2
R1-38	D01	12.85188	21.91	2
R1-38	D01	12.90195	22.11	2
R1-38	D01	12.95175	22.14	2
R1-38	D01	13.00212	22.31	2
R1-38	D01	13.05191	22.41	2
R1-38	D01	13.10174	22.47	2
R1-38	D01	13.15183	22.93	2
R1-38	D01	13.20203	22.83	2
R1-38	D01	13.25175	22.75	2
R1-38	D01	13.30189	23	2
R1-38	D01	13.35216	23.12	2
R1-38	D01	13.40198	23.42	2
R1-38	D01	13.45191	23.6	2
R1-38	D01	13.50218	23.78	2
R1-38	D01	13.55199	23.87	2
R1-38	D01	13.60214	23.79	2
R1-38	D01	13.65212	24.36	2
R1-38	D01	13.70227	24.28	2
R1-38	D01	13.752	24.74	2
R1-38	D01	13.80199	24.74	2
R1-38	D01	13.85213	24.94	2
R1-38	D01	13.90233	24.97	2
R1-38	D01	13.95252	25.35	2
R1-38	D01	14.00197	25.23	2
R1-38	D01	14.0522	25.47	2
R1-38	D01	14.10227	25.83	2
R1-38	D01	14.15237	25.92	2
R1-38	D01	14.20197	26.18	2
R1-38	D01	14.25214	26.32	2
R1-38	D01	14.30203	26.44	2
R1-38	D01	14.3524	26.45	2
R1-38	D01	14.40234	26.9	2
R1-38	D01	14.45193	27.11	2
R1-38	D01	14.50338	27.46	2
R1-38	D01	14.55209	27.28	2
R1-38	D01	14.60378	27.79	2
R1-38	D01	14.65204	27.54	2
R1-38	D01	14.70277	28.03	2
R1-38	D01	14.75228	28.47	2
R1-38	D01	14.8023	28.29	2
R1-38	D01	14.85252	28.65	2
R1-38	D01	14.90235	28.9	2
R1-38	D01	14.95245	28.8	2
R1-38	D01	15.00246	29.22	2
R1-38	D01	15.05233	29.41	2
R1-38	D01	15.10246	29.75	2
R1-38	D01	15.15245	29.72	2
R1-38	D01	15.2025	29.9	2
R1-38	D01	15.25251	29.81	2
R1-38	D01	15.30249	30.43	2
R1-38	D01	15.35215	30.57	2
R1-38	D01	15.40261	30.52	2
R1-38	D01	15.45214	30.81	2
R1-38	D01	15.50263	31.28	2
R1-38	D01	15.55239	31.3	2
R1-38	D01	15.60228	31.19	2
R1-38	D01	15.65222	31.36	2
R1-38	D01	15.7024	31.68	2
R1-38	D01	15.75233	31.83	2
R1-38	D01	15.8024	31.88	2
R1-38	D01	15.85228	32.32	2
R1-38	D01	15.90241	32.41	2
R1-38	D01	15.9523	32.59	2
R1-38	D01	16.00262	32.63	2
R1-38	D01	16.05223	32.66	2
R1-38	D01	16.10233	32.68	2
R1-38	D01	16.15278	33.03	2
R1-38	D01	16.20252	33.24	2
R1-38	D01	16.25257	33.05	2
R1-38	D01	16.30279	33.12	2
R1-38	D01	16.35278	33.08	2
R1-38	D01	16.40259	33.42	2
R1-38	D01	16.45283	33.35	2
R1-38	D01	16.50271	33.5	2
R1-38	D01	16.5525	33.87	2
R1-38	D01	16.60252	33.75	2
R1-38	D01	16.65262	33.87	2
R1-38	D01	16.70255	33.93	2
R1-38	D01	16.75294	33.96	2
R1-38	D01	16.80247	34.19	2
R1-38	D01	16.85261	34.19	2
R1-38	D01	16.9029	34.36	2
R1-38	D01	16.95259	34.55	2
R1-38	D01	17.00222	34.13	2
R1-38	D01	17.05325	34.88	2
R1-38	D01	17.10297	34.52	2
R1-38	D01	17.1526	35.13	2
R1-38	D01	17.20293	34.61	2
R1-38	D01	17.25263	34.73	2
R1-38	D01	17.30264	34.52	2
R1-38	D01	17.35273	34.83	2
R1-38	D01	17.40268	35.03	2
R1-38	D01	17.45288	35.25	2
R1-38	D01	17.50288	34.95	2
R1-38	D01	17.55232	35.29	2
R1-38	D01	17.6027	35.29	2
R1-38	D01	17.6535	35.44	2
R1-38	D01	17.70288	35.19	2
R1-38	D01	17.75278	35.38	2
R1-38	D01	17.80289	35.4	2
R1-38	D01	17.85298	35.75	2
R1-38	D01	17.90296	35.49	2
R1-38	D01	17.95249	35.44	2
R1-38	D01	18.00266	35.46	2
R1-38	D01	18.05299	35.68	2
R1-38	D01	18.10297	35.78	2
R1-38	D01	18.15277	35.43	2
R1-38	D01	18.20293	35.5	2
R1-38	D01	18.25424	35.75	2
R1-38	D01	18.30278	35.78	2
R1-38	D01	18.3529	35.69	2
R1-38	D01	18.40294	35.78	2
R1-38	D01	18.45281	35.92	2
R1-38	D01	18.50312	35.65	2
R1-38	D01	18.55317	35.95	2
R1-38	D01	18.60328	35.8	2
R1-38	D01	18.65325	35.87	2
R1-38	D01	18.70301	35.93	2
R1-38	D01	18.75323	35.87	2
R1-38	D01	18.80278	36.11	2
R1-38	D01	18.85346	35.87	2
R1-38	D01	18.90305	36.04	2
R1-38	D01	18.95317	36.24	2
R1-38	D01	19.0032	35.77	2
R1-38	D01	19.05296	35.99	2
R1-38	D01	19.10336	35.96	2
R1-38	D01	19.15313	35.99	2
R1-38	D01	19.20336	36.13	2
R1-38	D01	19.25315	36.21	2
R1-38	D01	19.30349	36.04	2
R1-38	D01	19.35289	36.26	2
R1-38	D01	19.4034	36.27	2
R1-38	D01	19.4531	35.93	2
R1-38	D01	19.50302	36.24	2
R1-38	D01	19.55321	36.41	2
R1-38	D01	19.60302	36.13	2
R1-38	D01	19.65302	36.11	2
R1-38	D01	19.70358	36.21	2
R1-38	D01	19.75316	35.89	2
R1-38	D01	19.80339	36.17	2
R1-38	D01	19.85307	36.39	2
R1-38	D01	19.90319	36.13	2
R1-38	D01	19.95337	36.26	2
R1-38	D01	20.00336	36.24	2
R1-38	D01	20.05313	36.2	2
R1-38	D01	20.10323	36.2	2
R1-38	D01	20.15318	36.24	2
R1-38	D01	20.20441	35.99	2
R1-38	D01	20.25383	36.38	2
R1-38	D01	20.30364	36.14	2
R1-38	D01	20.35349	36.13	2
R1-38	D01	20.40324	35.95	2
R1-38	D01	20.45324	36.26	2
R1-38	D01	20.50351	36.01	2
R1-38	D01	20.55335	35.9	2
R1-38	D01	20.6034	36.14	2
R1-38	D01	20.65361	35.98	2
R1-38	D01	20.70341	36.21	2
R1-38	D01	20.75325	36.13	2
R1-38	D01	20.80349	35.98	2
R1-38	D01	20.85337	35.86	2
R1-38	D01	20.90388	35.93	2
R1-38	D01	20.95345	36.16	2
R1-38	D01	21.00375	35.93	2
R1-38	D01	21.05365	35.96	2
R1-38	D01	21.10338	35.9	2
R1-38	D01	21.15371	35.98	2
R1-38	D01	21.20336	35.75	2
R1-38	D01	21.25347	35.93	2
R1-38	D01	21.30331	35.89	2
R1-38	D01	21.35327	35.75	2
R1-38	D01	21.40356	35.86	2
R1-38	D01	21.45354	35.84	2
R1-38	D01	21.50363	35.72	2
R1-38	D01	21.5534	35.93	2
R1-38	D01	21.6037	35.87	2
R1-38	D01	21.65355	35.81	2
R1-38	D01	21.70366	35.78	2
R1-38	D01	21.75367	35.74	2
R1-38	D01	21.80347	35.75	2
R1-38	D01	21.85375	35.72	2
R1-38	D01	21.90394	35.65	2
R1-38	D01	21.9538	35.77	2
R1-38	D01	22.00389	35.58	2
R1-38	D01	22.05327	35.59	2
R1-38	D01	22.10362	35.78	2
R1-38	D01	22.15417	35.69	2
R1-38	D01	22.20488	35.5	2
R1-38	D01	22.25384	35.61	2
R1-38	D01	22.30366	35.68	2
R1-38	D01	22.35345	35.59	2
R1-38	D01	22.40375	35.62	2
R1-38	D01	22.45405	35.58	2
R1-38	D01	22.50367	35.55	2
R1-38	D01	22.55381	35.65	2
R1-38	D01	22.60411	35.49	2
R1-38	D01	22.65372	35.49	2
R1-38	D01	22.70372	35.49	2
R1-38	D01	22.7534	35.47	2
R1-38	D01	22.80396	35.5	2
R1-38	D01	22.85405	35.41	2
R1-38	D01	22.90417	35.53	2
R1-38	D01	22.95373	35.38	2
R1-38	D01	23.00403	35.53	2
R1-38	D01	23.05419	35.38	2
R1-38	D01	23.1038	35.5	2
R1-38	D01	23.15399	35.52	2
R1-38	D01	23.20412	35.5	2
R1-38	D01	23.25517	35.66	2
R1-38	D01	23.30378	35.43	2
R1-38	D01	23.35398	35.56	2
R1-38	D01	23.40436	35.66	2
R1-38	D01	23.45388	35.49	2
R1-38	D01	23.50421	35.61	2
R1-38	D01	23.55418	35.44	2
R1-38	D01	23.60414	35.43	2
R1-38	D01	23.65406	35.71	2
R1-38	D01	23.70383	35.56	2
R1-38	D01	23.75421	35.62	2
R1-38	D01	23.80425	35.46	2
R1-38	D01	23.85425	35.62	2
R1-38	D01	23.9039	35.59	2
R1-38	D01	23.95393	35.62	2
R1-38	D01	24.00392	35.71	2
R1-38	D01	24.05415	35.68	2
R1-38	D01	24.10406	35.71	2
R1-38	D01	24.15445	35.69	2
R1-38	D01	24.20401	35.65	2
R1-38	D01	24.2542	35.66	2
R1-38	D01	24.30442	35.72	2
R1-38	D01	24.3542	35.74	2
R1-38	D01	24.40425	35.66	2
R1-38	D01	24.45407	35.72	2
R1-38	D01	24.50424	35.95	2
R1-38	D01	24.5539	35.77	2
R1-38	D01	24.60427	35.84	2
R1-38	D01	24.65417	35.84	2
R1-38	D01	24.70408	35.95	2
R1-38	D01	24.75438	35.87	2
R1-38	D01	24.80569	35.96	2
R1-38	D01	24.85428	35.92	2
R1-38	D01	24.90451	36.08	2
R1-38	D01	24.95438	36.08	2
R1-38	D01	25.0044	36.05	2
R1-38	D01	25.05405	36.1	2
R1-38	D01	25.10434	36.01	2
R1-38	D01	25.15466	36.11	2
R1-38	D01	25.20421	36.14	2
R1-38	D01	25.25448	36.2	2
R1-38	D01	25.30436	36.26	2
R1-38	D01	25.35412	36.2	2
R1-38	D01	25.40469	36.1	2
R1-38	D01	25.45445	36.29	2
R1-38	D01	25.50434	36.32	2
R1-38	D01	25.55454	36.29	2
R1-38	D01	25.60448	36.3	2
R1-38	D01	25.65438	36.38	2
R1-38	D01	25.7047	36.45	2
R1-38	D01	25.75432	36.44	2
R1-38	D01	25.80438	36.44	2
R1-38	D01	25.85428	36.5	2
R1-38	D01	25.90444	36.45	2
R1-38	D01	25.95475	36.6	2
R1-38	D01	26.00426	36.65	2
R1-38	D01	26.05471	36.63	2
R1-38	D01	26.10452	36.78	2
R1-38	D01	26.15459	36.82	2
R1-38	D01	26.20436	36.73	2
R1-38	D01	26.2543	36.79	2
R1-38	D01	26.3046	36.76	2
R1-38	D01	26.35448	36.73	2
R1-38	D01	26.4044	36.93	2
R1-38	D01	26.45443	36.93	2
R1-38	D01	26.50442	36.85	2
R1-38	D01	26.5545	37	2
R1-38	D01	26.6045	37.03	2
R1-38	D01	26.6548	37.12	2
R1-38	D01	26.70447	37.08	2
R1-38	D01	26.75582	37.05	2
R1-38	D01	26.80466	37.23	2
R1-38	D01	26.85606	37.09	2
R1-38	D01	26.90461	37.33	2
R1-38	D01	26.95487	37.4	2
R1-38	D01	27.00489	37.33	2
R1-38	D01	27.05477	37.37	2
R1-38	D01	27.10476	37.4	2
R1-38	D01	27.15494	37.46	2
R1-38	D01	27.20465	37.58	2
R1-38	D01	27.25465	37.58	2
R1-38	D01	27.30458	37.67	2
R1-38	D01	27.35499	37.58	2
R1-38	D01	27.40496	37.7	2
R1-38	D01	27.45444	37.64	2
R1-38	D01	27.50485	37.76	2
R1-38	D01	27.55639	37.82	2
R1-38	D01	27.6047	37.76	2
R1-38	D01	27.65485	37.88	2
R1-38	D01	27.70498	37.92	2
R1-38	D01	27.75478	37.97	2
R1-38	D01	27.80474	38.15	2
R1-38	D01	27.85494	38.03	2
R1-38	D01	27.90487	38.16	2
R1-38	D01	27.95515	38.24	2
R1-38	D01	28.00478	38.4	2
R1-38	D01	28.05469	38.32	2
R1-38	D01	28.10468	38.44	2
R1-38	D01	28.15491	38.37	2
R1-38	D01	28.20479	38.65	2
R1-38	D01	28.25487	38.47	2
R1-38	D01	28.30517	38.56	2
R1-38	D01	28.35502	38.74	2
R1-38	D01	28.40515	38.77	2
R1-38	D01	28.45477	38.77	2
R1-38	D01	28.50511	38.87	2
R1-38	D01	28.55514	38.86	2
R1-38	D01	28.60488	38.99	2
R1-38	D01	28.65496	38.96	2
R1-38	D01	28.70495	39.17	2
R1-38	D01	28.75499	39.07	2
R1-38	D01	28.80537	39.07	2
R1-38	D01	28.8548	39.31	2
R1-38	D01	28.90477	39.35	2
R1-38	D01	28.9552	39.35	2
R1-38	D01	29.00496	39.5	2
R1-38	D01	29.05475	39.56	2
R1-38	D01	29.1054	39.51	2
R1-38	D01	29.15505	39.56	2
R1-38	D01	29.20543	39.63	2
R1-38	D01	29.25514	39.63	2
R1-38	D01	29.30512	39.74	2
R1-38	D01	29.35525	39.74	2
R1-38	D01	29.405	39.9	2
R1-38	D01	29.45525	39.87	2
R1-38	D01	29.50543	39.94	2
R1-38	D01	29.55513	39.97	2
R1-38	D01	29.60533	39.94	2
R1-38	D01	29.65512	40.21	2
R1-38	D01	29.70522	40.23	2
R1-38	D01	29.75543	40.24	2
R1-38	D01	29.80548	40.29	2
R1-38	D01	29.85521	40.46	2
R1-38	D01	29.9053	40.35	2
R1-38	D01	29.95538	40.49	2
R1-38	D01	30.00542	40.6	2
R1-38	D01	30.05532	40.6	2
R1-38	D01	30.10518	40.57	2
R1-38	D01	30.15537	40.7	2
R1-38	D01	30.20519	40.87	2
R1-38	D01	30.25553	40.84	2
R1-38	D01	30.30537	40.98	2
R1-38	D01	30.35548	40.9	2
R1-38	D01	30.40529	40.95	2
R1-38	D01	30.45539	41.1	2
R1-38	D01	30.5055	41.16	2
R1-38	D01	30.55563	41.15	2
R1-38	D01	30.60545	41.34	2
R1-38	D01	30.65524	41.36	2
R1-38	D01	30.70534	41.56	2
R1-38	D01	30.75569	41.52	2
R1-38	D01	30.80534	41.49	2
R1-38	D01	30.85578	41.5	2
R1-38	D01	30.90537	41.59	2
R1-38	D01	30.95568	41.56	2
R1-38	D01	31.00539	41.64	2
R1-38	D01	31.0554	41.7	2
R1-38	D01	31.10582	41.79	2
R1-38	D01	31.15571	41.91	2
R1-38	D01	31.20554	41.89	2
R1-38	D01	31.25531	41.98	2
R1-38	D01	31.30558	42.07	2
R1-38	D01	31.35582	42.11	2
R1-38	D01	31.40542	42.1	2
R1-38	D01	31.45557	42.14	2
R1-38	D01	31.50603	42.25	2
R1-38	D01	31.55616	42.56	2
R1-38	D01	31.60568	42.5	2
R1-38	D01	31.65601	42.53	2
R1-38	D01	31.70589	42.72	2
R1-38	D01	31.75575	42.53	2
R1-38	D01	31.8059	42.81	2
R1-38	D01	31.85565	42.62	2
R1-38	D01	31.90578	42.8	2
R1-38	D01	31.95589	42.93	2
R1-38	D01	32.00583	42.9	2
R1-38	D01	32.05561	42.95	2
R1-38	D01	32.10551	43.14	2
R1-38	D01	32.15591	43.33	2
R1-38	D01	32.20578	43.24	2
R1-38	D01	32.25593	43.2	2
R1-38	D01	32.30592	43.33	2
R1-38	D01	32.35565	43.44	2
R1-38	D01	32.40607	43.41	2
R1-38	D01	32.45589	43.48	2
R1-38	D01	32.50587	43.53	2
R1-38	D01	32.55592	43.6	2
R1-38	D01	32.60589	43.76	2
R1-38	D01	32.65572	43.9	2
R1-38	D01	32.70573	43.79	2
R1-38	D01	32.75614	43.93	2
R1-38	D01	32.80613	43.9	2
R1-38	D01	32.85582	44.19	2
R1-38	D01	32.90581	44.12	2
R1-38	D01	32.95595	44.22	2
R1-38	D01	33.00618	44.25	2
R1-38	D01	33.05595	44.27	2
R1-38	D01	33.10577	44.4	2
R1-38	D01	33.15582	44.34	2
R1-38	D01	33.2058	44.55	2
R1-38	D01	33.25614	44.43	2
R1-38	D01	33.30588	44.52	2
R1-38	D01	33.35596	44.58	2
R1-38	D01	33.40594	44.76	2
R1-38	D01	33.45609	44.95	2
R1-38	D01	33.5061	44.79	2
R1-38	D01	33.55614	44.86	2
R1-38	D01	33.60582	45.01	2
R1-38	D01	33.65621	45.17	2
R1-38	D01	33.70592	45.13	2
R1-38	D01	33.75599	44.89	2
R1-38	D01	33.80648	45.13	2
R1-38	D01	33.85635	45.19	2
R1-38	D01	33.90638	45.4	2
R1-38	D01	33.95604	45.49	2
R1-38	D01	34.00607	45.52	2
R1-38	D01	34.05615	45.47	2
R1-38	D01	34.1062	45.75	2
R1-38	D01	34.15616	45.55	2
R1-38	D01	34.20624	45.71	2
R1-38	D01	34.2564	45.68	2
R1-38	D01	34.30601	45.9	2
R1-38	D01	34.35626	45.96	2
R1-38	D01	34.40627	46.01	2
R1-38	D01	34.45598	45.98	2
R1-38	D01	34.5062	46.14	2
R1-38	D01	34.55635	46.22	2
R1-38	D01	34.60629	46.27	2
R1-38	D01	34.65616	46.35	2
R1-38	D01	34.70614	46.16	2
R1-38	D01	34.75653	46.33	2
R1-38	D01	34.80608	46.53	2
R1-38	D01	34.8561	46.66	2
R1-38	D01	34.90592	46.63	2
R1-38	D01	34.9563	46.76	2
R1-38	D01	35.00642	46.78	2
R1-38	D01	35.05674	46.79	2
R1-38	D01	35.10635	46.76	2
R1-38	D01	35.15646	46.85	2
R1-38	D01	35.20653	46.84	2
R1-38	D01	35.25632	46.99	2
R1-38	D01	35.30621	46.97	2
R1-38	D01	35.35657	47.2	2
R1-38	D01	35.40671	47.09	2
R1-38	D01	35.45657	47.31	2
R1-38	D01	35.5065	47.33	2
R1-38	D01	35.5562	47.24	2
R1-38	D01	35.60625	47.28	2
R1-38	D01	35.65619	47.43	2
R1-38	D01	35.70647	47.54	2
R1-38	D01	35.7564	47.58	2
R1-38	D01	35.80639	47.79	2
R1-38	D01	35.85665	47.69	2
R1-38	D01	35.90649	47.52	2
R1-38	D01	35.95738	48.06	2
R1-38	D01	36.00636	47.8	2
R1-38	D01	36.05665	47.85	2
R1-38	D01	36.1064	48	2
R1-38	D01	36.15779	48.09	2
R1-38	D01	36.20682	47.89	2
R1-38	D01	36.2564	48.03	2
R1-38	D01	36.30644	48.37	2
R1-38	D01	36.35684	48.27	2
R1-38	D01	36.40674	48.53	2
R1-38	D01	36.4565	48.18	2
R1-38	D01	36.50653	48.31	2
R1-38	D01	36.55652	48.44	2
R1-38	D01	36.60662	48.43	2
R1-38	D01	36.6564	48.27	2
R1-38	D01	36.70689	48.71	2
R1-38	D01	36.75675	48.58	2
R1-38	D01	36.80667	48.59	2
R1-38	D01	36.85674	48.5	2
R1-38	D01	36.90672	48.62	2
R1-38	D01	36.95676	48.87	2
R1-38	D01	37.0068	48.95	2
R1-38	D01	37.05677	48.86	2
R1-38	D01	37.10659	48.98	2
R1-38	D01	37.15676	49.05	2
R1-38	D01	37.20688	48.85	2
R1-38	D01	37.25671	49.01	2
R1-38	D01	37.3068	49.05	2
R1-38	D01	37.35663	49.31	2
R1-38	D01	37.40672	49.22	2
R1-38	D01	37.45692	49.32	2
R1-38	D01	37.50689	49.19	2
R1-38	D01	37.55667	49.2	2
R1-38	D01	37.60691	49.62	2
R1-38	D01	37.65676	49.74	2
R1-38	D01	37.70699	49.62	2
R1-38	D01	37.75724	49.47	2
R1-38	D01	37.80715	49.45	2
R1-38	D01	37.85671	49.48	2
R1-38	D01	37.90687	49.68	2
R1-38	D01	37.95716	49.62	2
R1-38	D01	38.00657	49.62	2
R1-38	D01	38.05715	50.05	2
R1-38	D01	38.10696	49.83	2
R1-38	D01	38.15689	49.97	2
R1-38	D01	38.20726	50.18	2
R1-38	D01	38.25703	49.96	2
R1-38	D01	38.307	50.05	2
R1-38	D01	38.35656	50.35	2
R1-38	D01	38.40732	50.18	2
R1-38	D01	38.45716	50.06	2
R1-38	D01	38.50713	50.2	2
R1-38	D01	38.55713	50.32	2
R1-38	D01	38.60734	50.41	2
R1-38	D01	38.6565	50.45	2
R1-38	D01	38.70707	50.32	2
R1-38	D01	38.75693	50.38	2
R1-38	D01	38.807	50.64	2
R1-38	D01	38.85693	50.35	2
R1-38	D01	38.90735	50.58	2
R1-38	D01	38.95718	50.66	2
R1-38	D01	39.00695	50.88	2
R1-38	D01	39.05709	50.63	2
R1-38	D01	39.10696	50.82	2
R1-38	D01	39.15714	50.9	2
R1-38	D01	39.20702	51.07	2
R1-38	D01	39.25727	50.97	2
R1-38	D01	39.30708	51.03	2
R1-38	D01	39.35723	51.36	2
R1-38	D01	39.40698	51.09	2
R1-38	D01	39.45697	51.13	2
R1-38	D01	39.50705	51.45	2
R1-38	D01	39.55725	51.22	2
R1-38	D01	39.60712	51.09	2
R1-38	D01	39.65728	51.33	2
R1-38	D01	39.70721	51.42	2
R1-38	D01	39.75771	51.42	2
R1-38	D01	39.8072	51.7	2
R1-38	D01	39.85752	51.8	2
R1-38	D01	39.90725	51.61	2
R1-38	D01	39.95729	51.62	2
R1-38	D01	40.00722	51.62	2
R1-38	D01	40.05746	51.79	2
R1-38	D01	40.10719	51.59	2
R1-38	D01	40.15735	51.73	2
R1-38	D01	40.20753	51.83	2
R1-38	D01	40.25734	51.71	2
R1-38	D01	40.30732	51.95	2
R1-38	D01	40.35742	51.98	2
R1-38	D01	40.40706	52.16	2
R1-38	D01	40.45745	52.17	2
R1-38	D01	40.50742	52.03	2
R1-38	D01	40.55758	52.14	2
R1-38	D01	40.60751	52.34	2
R1-38	D01	40.65747	52.13	2
R1-38	D01	40.70731	52.17	2
R1-38	D01	40.75693	52.63	2
R1-38	D01	40.80745	52.69	2
R1-38	D01	40.85756	52.52	2
R1-38	D01	40.90717	52.44	2
R1-38	D01	40.95723	52.43	2
R1-38	D01	41.00738	52.56	2
R1-38	D01	41.0575	52.8	2
R1-38	D01	41.10759	52.62	2
R1-38	D01	41.15772	52.55	2
R1-38	D01	41.20771	53.01	2
R1-38	D01	41.2577	52.68	2
R1-38	D01	41.30758	53.08	2
R1-38	D01	41.35758	53.01	2
R1-38	D01	41.40741	53.01	2
R1-38	D01	41.45777	52.9	2
R1-38	D01	41.50753	52.96	2
R1-38	D01	41.55738	53.17	2
R1-38	D01	41.60878	53.08	2
R1-38	D01	41.65741	53.36	2
R1-38	D01	41.70786	53.11	2
R1-38	D01	41.75769	53.36	2
R1-38	D01	41.80798	53.44	2
R1-38	D01	41.8577	53.45	2
R1-38	D01	41.90765	53.26	2
R1-38	D01	41.95759	53.33	2
R1-38	D01	42.00773	53.36	2
R1-38	D01	42.05777	53.33	2
R1-38	D01	42.10783	53.78	2
R1-38	D01	42.15757	53.7	2
R1-38	D01	42.2077	53.85	2
R1-38	D01	42.25833	53.72	2
R1-38	D01	42.30772	54.11	2
R1-38	D01	42.35764	53.93	2
R1-38	D01	42.40814	53.87	2
R1-38	D01	42.45765	54.09	2
R1-38	D01	42.5079	54.14	2
R1-38	D01	42.55796	53.94	2
R1-38	D01	42.6078	54.15	2
R1-38	D01	42.65783	53.94	2
R1-38	D01	42.70818	54.15	2
R1-38	D01	42.75791	54.12	2
R1-38	D01	42.80798	54.43	2
R1-38	D01	42.85775	54.39	2
R1-38	D01	42.90775	54.24	2
R1-38	D01	42.95793	54.27	2
R1-38	D01	43.00783	54.46	2
R1-38	D01	43.05806	54.63	2
R1-38	D01	43.10788	54.45	2
R1-38	D01	43.15799	54.39	2
R1-38	D01	43.20815	54.61	2
R1-38	D01	43.25787	54.82	2
R1-38	D01	43.30781	54.66	2
R1-38	D01	43.35805	54.74	2
R1-38	D01	43.40795	54.57	2
R1-38	D01	43.45795	54.91	2
R1-38	D01	43.50822	54.98	2
R1-38	D01	43.55828	54.74	2
R1-38	D01	43.60797	55.35	2
R1-38	D01	43.65929	55.29	2
R1-38	D01	43.70858	55.09	2
R1-38	D01	43.75912	55.26	2
R1-38	D01	43.80818	55.31	2
R1-38	D01	43.85815	55.41	2
R1-38	D01	43.90802	55.31	2
R1-38	D01	43.95798	55.35	2
R1-38	D01	44.00827	55.46	2
R1-38	D01	44.05832	55.32	2
R1-38	D01	44.10819	55.56	2
R1-38	D01	44.15819	55.53	2
R1-38	D01	44.20816	55.81	2
R1-38	D01	44.25801	55.67	2
R1-38	D01	44.30836	55.65	2
R1-38	D01	44.35838	55.53	2
R1-38	D01	44.40804	55.74	2
R1-38	D01	44.45858	55.46	2
R1-38	D01	44.50848	55.72	2
R1-38	D01	44.55864	55.56	2
R1-38	D01	44.60813	55.61	2
R1-38	D01	44.65863	55.81	2
R1-38	D01	44.70837	55.77	2
R1-38	D01	44.75827	55.95	2
R1-38	D01	44.80814	56.02	2
R1-38	D01	44.85834	56.02	2
R1-38	D01	44.90837	55.83	2
R1-38	D01	44.95837	55.98	2
R1-38	D01	45.00811	56.04	2
R1-38	D01	45.05957	55.99	2
R1-38	D01	45.10888	56.13	2
R1-38	D01	45.1587	56.1	2
R1-38	D01	45.20851	56.17	2
R1-38	D01	45.2582	56.05	2
R1-38	D01	45.30831	56.17	2
R1-38	D01	45.35841	56.26	2
R1-38	D01	45.40879	56.35	2
R1-38	D01	45.45826	55.93	2
R1-38	D01	45.50844	56.22	2
R1-38	D01	45.55827	56.29	2
R1-38	D01	45.60857	56.39	2
R1-38	D01	45.6581	56.04	2
R1-38	D01	45.70859	56.44	2
R1-38	D01	45.75805	56.27	2
R1-38	D01	45.80823	56.42	2
R1-38	D01	45.85851	56.45	2
R1-38	D01	45.9085	56.39	2
R1-38	D01	45.95848	56.44	2
R1-38	D01	46.00817	56.39	2
R1-38	D01	46.05886	56.71	2
R1-38	D01	46.10859	56.6	2
R1-38	D01	46.15852	56.2	2
R1-38	D01	46.20859	56.45	2
R1-38	D01	46.25875	56.5	2
R1-38	D01	46.30839	56.53	2
R1-38	D01	46.35857	56.62	2
R1-38	D01	46.40843	56.26	2
R1-38	D01	46.4587	56.36	2
R1-38	D01	46.50868	56.54	2
R1-38	D01	46.55923	56.47	2
R1-38	D01	46.60884	56.6	2
R1-38	D01	46.65844	56.69	2
R1-38	D01	46.70869	56.39	2
R1-38	D01	46.75911	56.63	2
R1-38	D01	46.80847	56.75	2
R1-38	D01	46.8586	56.69	2
R1-38	D01	46.90899	56.69	2
R1-38	D01	46.95882	56.85	2
R1-38	D01	47.00892	56.72	2
R1-38	D01	47.05871	56.79	2
R1-38	D01	47.10872	56.77	2
R1-38	D01	47.15881	56.94	2
R1-38	D01	47.20877	56.93	2
R1-38	D01	47.25846	56.68	2
R1-38	D01	47.30866	56.9	2
R1-38	D01	47.35903	57.08	2
R1-38	D01	47.40904	56.93	2
R1-38	D01	47.45857	56.99	2
R1-38	D01	47.50872	56.99	2
R1-38	D01	47.55898	57.11	2
R1-38	D01	47.609	57.03	2
R1-38	D01	47.65876	57.11	2
R1-38	D01	47.70985	57.17	2
R1-38	D01	47.75901	57.03	2
R1-38	D01	47.80849	57.06	2
R1-38	D01	47.85886	57.23	2
R1-38	D01	47.90893	57.29	2
R1-38	D01	47.95883	57.51	2
R1-38	D01	48.00924	57.2	2
