# Supplementary material for: Natural genetic variation impacts expression levels of coding, non-coding, and antisense transcripts in fission yeast
Source: Mol Syst Biol. 2014 Nov 28;10(11):764. doi: 10.15252/msb.20145123 (PMC4299605; doi:10.15252/msb.20145123)
Supplement: Supplementary file 2 — Supplementary Dataset S1 [file msb0010-0764-sd2.zip › Dataset S1/datasetS1/R1-39_std_raw.txt]

Strain	well	time	measure	interval
R1-39	A04	0.0135	12.41	1
R1-39	A04	0.06369	12.32	1
R1-39	A04	0.1135	12.48	1
R1-39	A04	0.16359	12.45	1
R1-39	A04	0.21382	12.55	1
R1-39	A04	0.26363	12.61	1
R1-39	A04	0.31346	12.66	1
R1-39	A04	0.36364	12.48	1
R1-39	A04	0.4136	12.72	1
R1-39	A04	0.4635	12.69	1
R1-39	A04	0.51371	12.79	1
R1-39	A04	0.56366	12.65	1
R1-39	A04	0.61464	12.58	1
R1-39	A04	0.6639	12.56	1
R1-39	A04	0.71352	12.68	1
R1-39	A04	0.7636	12.62	1
R1-39	A04	0.81365	12.65	1
R1-39	A04	0.86366	12.64	1
R1-39	A04	0.91357	12.91	1
R1-39	A04	0.96381	12.75	1
R1-39	A04	1.014	12.66	1
R1-39	A04	1.06385	12.81	1
R1-39	A04	1.1136	12.75	1
R1-39	A04	1.16389	12.62	1
R1-39	A04	1.21396	12.84	1
R1-39	A04	1.26373	12.89	1
R1-39	A04	1.31378	12.95	1
R1-39	A04	1.36358	12.82	1
R1-39	A04	1.41377	12.86	1
R1-39	A04	1.46374	12.72	1
R1-39	A04	1.51374	12.78	1
R1-39	A04	1.56395	13.03	1
R1-39	A04	1.61385	13.02	1
R1-39	A04	1.66383	12.96	1
R1-39	A04	1.71394	13.19	1
R1-39	A04	1.76377	12.95	1
R1-39	A04	1.81401	12.82	1
R1-39	A04	1.86389	13.16	1
R1-39	A04	1.91396	12.84	1
R1-39	A04	1.96398	12.92	1
R1-39	A04	2.014	13.09	1
R1-39	A04	2.06387	12.91	1
R1-39	A04	2.11399	13.11	1
R1-39	A04	2.16393	13.09	1
R1-39	A04	2.21402	12.82	1
R1-39	A04	2.26396	13.32	1
R1-39	A04	2.314	13.01	1
R1-39	A04	2.36388	13.13	1
R1-39	A04	2.41402	12.98	1
R1-39	A04	2.46387	13.02	1
R1-39	A04	2.51395	13.19	1
R1-39	A04	2.56415	12.95	1
R1-39	A04	2.61392	12.96	1
R1-39	A04	2.66414	13.18	1
R1-39	A04	2.71413	12.99	1
R1-39	A04	2.76402	12.95	1
R1-39	A04	2.81406	13.09	1
R1-39	A04	2.86409	13.08	1
R1-39	A04	2.91443	12.99	1
R1-39	A04	2.96407	13.19	1
R1-39	A04	3.01404	12.93	1
R1-39	A04	3.06415	13.11	1
R1-39	A04	3.11405	13.03	1
R1-39	A04	3.1639	13.21	1
R1-39	A04	3.21426	13.15	1
R1-39	A04	3.26414	13.29	1
R1-39	A04	3.31426	13.13	1
R1-39	A04	3.36418	13.08	1
R1-39	A04	3.41415	13.22	1
R1-39	A04	3.46437	13.21	1
R1-39	A04	3.51433	13.21	1
R1-39	A04	3.56423	13.31	1
R1-39	A04	3.61428	13.35	1
R1-39	A04	3.66414	13.13	1
R1-39	A04	3.71418	13.22	1
R1-39	A04	3.76438	13.25	1
R1-39	A04	3.81427	13.13	1
R1-39	A04	3.86421	13.22	1
R1-39	A04	3.91433	13.28	1
R1-39	A04	3.9642	13.15	1
R1-39	A04	4.01441	13.32	1
R1-39	A04	4.064	13.31	1
R1-39	A04	4.11424	13.32	1
R1-39	A04	4.16452	13.62	1
R1-39	A04	4.21465	13.28	1
R1-39	A04	4.26426	13.35	1
R1-39	A04	4.31445	13.18	1
R1-39	A04	4.36451	13.58	1
R1-39	A04	4.41429	13.38	1
R1-39	A04	4.4642	13.19	1
R1-39	A04	4.51446	13.41	1
R1-39	A04	4.56439	13.29	1
R1-39	A04	4.61443	13.43	1
R1-39	A04	4.66481	13.51	1
R1-39	A04	4.71444	13.46	1
R1-39	A04	4.76443	13.52	1
R1-39	A04	4.81473	13.42	1
R1-39	A04	4.86449	13.28	1
R1-39	A04	4.91459	13.38	1
R1-39	A04	4.96454	13.43	1
R1-39	A04	5.01456	13.43	1
R1-39	A04	5.06437	13.51	1
R1-39	A04	5.11448	13.62	1
R1-39	A04	5.16457	13.59	1
R1-39	A04	5.21449	13.48	1
R1-39	A04	5.26462	13.51	1
R1-39	A04	5.31457	13.38	1
R1-39	A04	5.36457	13.52	1
R1-39	A04	5.41469	13.68	1
R1-39	A04	5.46476	13.49	1
R1-39	A04	5.51452	13.62	1
R1-39	A04	5.56441	13.53	1
R1-39	A04	5.61465	13.46	1
R1-39	A04	5.66453	13.65	1
R1-39	A04	5.71461	13.49	1
R1-39	A04	5.76453	13.79	1
R1-39	A04	5.8147	13.59	1
R1-39	A04	5.86461	13.46	1
R1-39	A04	5.91475	13.62	1
R1-39	A04	5.96478	14	1
R1-39	A04	6.01462	13.61	1
R1-39	A04	6.06466	13.69	1
R1-39	A04	6.11483	13.65	1
R1-39	A04	6.16478	13.69	1
R1-39	A04	6.21461	13.58	1
R1-39	A04	6.2648	13.71	1
R1-39	A04	6.31493	13.69	1
R1-39	A04	6.36474	13.9	1
R1-39	A04	6.41508	13.58	1
R1-39	A04	6.46485	13.68	1
R1-39	A04	6.5149	13.79	1
R1-39	A04	6.56482	13.92	1
R1-39	A04	6.61478	13.73	1
R1-39	A04	6.66473	13.8	1
R1-39	A04	6.71499	13.86	1
R1-39	A04	6.76482	13.92	1
R1-39	A04	6.81487	13.79	1
R1-39	A04	6.86493	13.73	1
R1-39	A04	6.91497	13.86	1
R1-39	A04	6.9648	13.75	1
R1-39	A04	7.01494	13.85	1
R1-39	A04	7.06478	13.86	1
R1-39	A04	7.11481	13.96	1
R1-39	A04	7.16509	13.89	1
R1-39	A04	7.21485	14.02	1
R1-39	A04	7.26488	13.82	1
R1-39	A04	7.31523	14.05	1
R1-39	A04	7.36494	13.92	1
R1-39	A04	7.41502	14	1
R1-39	A04	7.46489	14.06	1
R1-39	A04	7.51496	14.13	1
R1-39	A04	7.56511	14.18	1
R1-39	A04	7.61498	14.28	1
R1-39	A04	7.66486	14.16	1
R1-39	A04	7.715	14.29	1
R1-39	A04	7.76517	14.05	1
R1-39	A04	7.81502	14.03	1
R1-39	A04	7.86495	14.13	1
R1-39	A04	7.91514	14.19	1
R1-39	A04	7.96491	14.13	1
R1-39	A04	8.01512	14.19	1
R1-39	A04	8.06516	14.22	1
R1-39	A04	8.11497	14.1	1
R1-39	A04	8.16509	14.1	1
R1-39	A04	8.2151	14.2	1
R1-39	A04	8.26509	14.29	1
R1-39	A04	8.31521	14.1	1
R1-39	A04	8.36528	14.4	1
R1-39	A04	8.41505	14.26	1
R1-39	A04	8.68496	15	2
R1-39	A04	8.73477	14.86	2
R1-39	A04	8.7846	14.92	2
R1-39	A04	8.83467	15.17	2
R1-39	A04	8.88476	14.97	2
R1-39	A04	8.93459	15.2	2
R1-39	A04	8.9844	15.25	2
R1-39	A04	9.03456	15.49	2
R1-39	A04	9.0848	15.09	2
R1-39	A04	9.13474	15.32	2
R1-39	A04	9.18458	14.99	2
R1-39	A04	9.23468	15.1	2
R1-39	A04	9.2847	14.93	2
R1-39	A04	9.33495	14.87	2
R1-39	A04	9.38482	15.12	2
R1-39	A04	9.43456	15.23	2
R1-39	A04	9.48469	15.4	2
R1-39	A04	9.53468	15.46	2
R1-39	A04	9.58468	15.34	2
R1-39	A04	9.63489	15.37	2
R1-39	A04	9.68471	15.37	2
R1-39	A04	9.73503	15.32	2
R1-39	A04	9.78492	15.47	2
R1-39	A04	9.83472	15.46	2
R1-39	A04	9.88486	15.49	2
R1-39	A04	9.93495	15.57	2
R1-39	A04	9.98471	15.49	2
R1-39	A04	10.03518	15.64	2
R1-39	A04	10.0848	15.57	2
R1-39	A04	10.1348	15.77	2
R1-39	A04	10.18492	15.53	2
R1-39	A04	10.23478	15.57	2
R1-39	A04	10.28492	15.74	2
R1-39	A04	10.33495	15.87	2
R1-39	A04	10.38488	16.04	2
R1-39	A04	10.43516	16.06	2
R1-39	A04	10.48498	15.87	2
R1-39	A04	10.53499	16	2
R1-39	A04	10.58496	16.06	2
R1-39	A04	10.63516	16.17	2
R1-39	A04	10.68458	15.96	2
R1-39	A04	10.73489	16.17	2
R1-39	A04	10.78487	16.26	2
R1-39	A04	10.83495	16.43	2
R1-39	A04	10.88521	16.51	2
R1-39	A04	10.93495	16.27	2
R1-39	A04	10.98507	16.51	2
R1-39	A04	11.03496	16.56	2
R1-39	A04	11.08502	16.63	2
R1-39	A04	11.13496	16.74	2
R1-39	A04	11.18486	16.64	2
R1-39	A04	11.23547	16.94	2
R1-39	A04	11.28535	16.79	2
R1-39	A04	11.33502	17	2
R1-39	A04	11.38511	16.9	2
R1-39	A04	11.43501	16.96	2
R1-39	A04	11.48656	17.13	2
R1-39	A04	11.5351	16.91	2
R1-39	A04	11.58511	17.37	2
R1-39	A04	11.63535	17.27	2
R1-39	A04	11.68516	17.11	2
R1-39	A04	11.73525	17.44	2
R1-39	A04	11.78514	17.57	2
R1-39	A04	11.83518	17.61	2
R1-39	A04	11.88529	17.88	2
R1-39	A04	11.93519	17.84	2
R1-39	A04	11.98522	17.81	2
R1-39	A04	12.03557	18.07	2
R1-39	A04	12.08522	18.07	2
R1-39	A04	12.13508	18.03	2
R1-39	A04	12.18515	18.57	2
R1-39	A04	12.23547	18.44	2
R1-39	A04	12.28532	18.43	2
R1-39	A04	12.33541	18.45	2
R1-39	A04	12.38524	18.57	2
R1-39	A04	12.43532	18.44	2
R1-39	A04	12.4855	18.87	2
R1-39	A04	12.53544	19.01	2
R1-39	A04	12.58529	19.02	2
R1-39	A04	12.63567	19.14	2
R1-39	A04	12.68525	19.1	2
R1-39	A04	12.73551	19.39	2
R1-39	A04	12.78547	19.49	2
R1-39	A04	12.83539	19.59	2
R1-39	A04	12.8854	19.89	2
R1-39	A04	12.93539	19.88	2
R1-39	A04	12.9856	19.78	2
R1-39	A04	13.03543	19.92	2
R1-39	A04	13.08535	20.18	2
R1-39	A04	13.1354	20.54	2
R1-39	A04	13.1854	20.42	2
R1-39	A04	13.23534	20.72	2
R1-39	A04	13.28544	20.76	2
R1-39	A04	13.3354	20.94	2
R1-39	A04	13.38546	21.02	2
R1-39	A04	13.43555	21.38	2
R1-39	A04	13.48559	21.56	2
R1-39	A04	13.53557	21.66	2
R1-39	A04	13.58545	21.78	2
R1-39	A04	13.63557	22.22	2
R1-39	A04	13.68585	22.15	2
R1-39	A04	13.73547	22.39	2
R1-39	A04	13.78556	22.39	2
R1-39	A04	13.83563	22.56	2
R1-39	A04	13.8857	22.7	2
R1-39	A04	13.93588	23	2
R1-39	A04	13.98546	23.19	2
R1-39	A04	14.03561	23.46	2
R1-39	A04	14.0856	23.49	2
R1-39	A04	14.13575	23.67	2
R1-39	A04	14.18556	23.92	2
R1-39	A04	14.23553	24.46	2
R1-39	A04	14.2857	24.26	2
R1-39	A04	14.33579	24.5	2
R1-39	A04	14.38573	24.66	2
R1-39	A04	14.43555	24.84	2
R1-39	A04	14.48569	24.97	2
R1-39	A04	14.53568	25.18	2
R1-39	A04	14.58594	25.46	2
R1-39	A04	14.63566	25.3	2
R1-39	A04	14.68591	25.64	2
R1-39	A04	14.73586	25.9	2
R1-39	A04	14.78577	25.93	2
R1-39	A04	14.83584	26.13	2
R1-39	A04	14.88585	26.11	2
R1-39	A04	14.93586	26.58	2
R1-39	A04	14.98582	26.41	2
R1-39	A04	15.0357	26.71	2
R1-39	A04	15.08598	26.72	2
R1-39	A04	15.13568	27.07	2
R1-39	A04	15.18586	27.08	2
R1-39	A04	15.23608	27.15	2
R1-39	A04	15.28591	27.55	2
R1-39	A04	15.33568	27.31	2
R1-39	A04	15.38585	27.54	2
R1-39	A04	15.43581	27.84	2
R1-39	A04	15.48595	27.72	2
R1-39	A04	15.53578	27.77	2
R1-39	A04	15.58593	27.88	2
R1-39	A04	15.63586	28.09	2
R1-39	A04	15.68581	28.09	2
R1-39	A04	15.73599	28.19	2
R1-39	A04	15.78583	28.04	2
R1-39	A04	15.83585	28.21	2
R1-39	A04	15.88598	28.08	2
R1-39	A04	15.93579	28.39	2
R1-39	A04	15.98613	28.21	2
R1-39	A04	16.03579	28.52	2
R1-39	A04	16.0859	28.58	2
R1-39	A04	16.13614	28.58	2
R1-39	A04	16.18598	28.55	2
R1-39	A04	16.23611	28.46	2
R1-39	A04	16.28624	28.39	2
R1-39	A04	16.33611	28.62	2
R1-39	A04	16.38611	28.82	2
R1-39	A04	16.43628	28.42	2
R1-39	A04	16.48617	28.91	2
R1-39	A04	16.53605	28.88	2
R1-39	A04	16.58613	28.69	2
R1-39	A04	16.63605	28.66	2
R1-39	A04	16.68605	28.84	2
R1-39	A04	16.73631	28.79	2
R1-39	A04	16.78612	28.62	2
R1-39	A04	16.83619	29.02	2
R1-39	A04	16.88642	28.62	2
R1-39	A04	16.9362	28.94	2
R1-39	A04	16.9858	28.85	2
R1-39	A04	17.03632	28.68	2
R1-39	A04	17.08655	29.33	2
R1-39	A04	17.13627	28.88	2
R1-39	A04	17.18617	28.76	2
R1-39	A04	17.23624	28.96	2
R1-39	A04	17.28619	28.78	2
R1-39	A04	17.33628	29.08	2
R1-39	A04	17.3862	28.89	2
R1-39	A04	17.43646	28.82	2
R1-39	A04	17.48627	28.91	2
R1-39	A04	17.53591	28.98	2
R1-39	A04	17.58635	29.05	2
R1-39	A04	17.6365	29.05	2
R1-39	A04	17.68637	28.95	2
R1-39	A04	17.73632	28.98	2
R1-39	A04	17.78646	28.84	2
R1-39	A04	17.83648	29.09	2
R1-39	A04	17.88653	28.86	2
R1-39	A04	17.93608	28.85	2
R1-39	A04	17.9863	29.11	2
R1-39	A04	18.03654	28.94	2
R1-39	A04	18.08653	28.79	2
R1-39	A04	18.13632	28.91	2
R1-39	A04	18.18637	28.86	2
R1-39	A04	18.23653	29.05	2
R1-39	A04	18.28643	29.01	2
R1-39	A04	18.33643	28.79	2
R1-39	A04	18.38642	28.79	2
R1-39	A04	18.43636	28.81	2
R1-39	A04	18.48666	28.95	2
R1-39	A04	18.53661	28.71	2
R1-39	A04	18.58651	28.74	2
R1-39	A04	18.63659	28.86	2
R1-39	A04	18.68653	28.69	2
R1-39	A04	18.73666	28.92	2
R1-39	A04	18.78641	28.79	2
R1-39	A04	18.83655	28.75	2
R1-39	A04	18.88666	28.81	2
R1-39	A04	18.93657	28.89	2
R1-39	A04	18.98653	28.84	2
R1-39	A04	19.03666	28.79	2
R1-39	A04	19.08688	28.62	2
R1-39	A04	19.13652	28.86	2
R1-39	A04	19.18665	28.68	2
R1-39	A04	19.23678	28.89	2
R1-39	A04	19.28684	28.88	2
R1-39	A04	19.33648	28.95	2
R1-39	A04	19.38698	28.92	2
R1-39	A04	19.43666	28.85	2
R1-39	A04	19.48661	28.95	2
R1-39	A04	19.53672	28.92	2
R1-39	A04	19.58661	29.05	2
R1-39	A04	19.63665	28.92	2
R1-39	A04	19.68703	29.11	2
R1-39	A04	19.73671	28.98	2
R1-39	A04	19.78679	29.03	2
R1-39	A04	19.83673	28.98	2
R1-39	A04	19.88672	29.11	2
R1-39	A04	19.93676	29.06	2
R1-39	A04	19.9868	29.22	2
R1-39	A04	20.03675	29.18	2
R1-39	A04	20.08673	29.26	2
R1-39	A04	20.13673	29.21	2
R1-39	A04	20.18792	29.42	2
R1-39	A04	20.23705	29.42	2
R1-39	A04	20.28692	29.32	2
R1-39	A04	20.33697	29.53	2
R1-39	A04	20.38678	29.35	2
R1-39	A04	20.4368	29.48	2
R1-39	A04	20.48689	29.45	2
R1-39	A04	20.53687	29.51	2
R1-39	A04	20.58679	29.48	2
R1-39	A04	20.63705	29.38	2
R1-39	A04	20.687	29.61	2
R1-39	A04	20.73679	29.62	2
R1-39	A04	20.78692	29.61	2
R1-39	A04	20.83684	29.59	2
R1-39	A04	20.88727	29.65	2
R1-39	A04	20.93708	29.68	2
R1-39	A04	20.98729	29.76	2
R1-39	A04	21.037	29.71	2
R1-39	A04	21.08693	29.82	2
R1-39	A04	21.13701	29.78	2
R1-39	A04	21.18703	29.83	2
R1-39	A04	21.23703	29.79	2
R1-39	A04	21.28696	29.85	2
R1-39	A04	21.33691	29.88	2
R1-39	A04	21.38718	30.02	2
R1-39	A04	21.4372	30.02	2
R1-39	A04	21.48715	29.92	2
R1-39	A04	21.53683	30.03	2
R1-39	A04	21.5871	29.96	2
R1-39	A04	21.63716	29.95	2
R1-39	A04	21.68725	29.98	2
R1-39	A04	21.73709	29.99	2
R1-39	A04	21.78714	30.09	2
R1-39	A04	21.83727	30.02	2
R1-39	A04	21.88736	30.12	2
R1-39	A04	21.93718	30.1	2
R1-39	A04	21.98727	30.23	2
R1-39	A04	22.03688	30.19	2
R1-39	A04	22.08721	30.23	2
R1-39	A04	22.13726	30.28	2
R1-39	A04	22.18831	30.25	2
R1-39	A04	22.23725	30.3	2
R1-39	A04	22.28724	30.33	2
R1-39	A04	22.33702	30.36	2
R1-39	A04	22.38715	30.43	2
R1-39	A04	22.43736	30.43	2
R1-39	A04	22.48727	30.42	2
R1-39	A04	22.53714	30.53	2
R1-39	A04	22.58746	30.45	2
R1-39	A04	22.63719	30.45	2
R1-39	A04	22.68735	30.56	2
R1-39	A04	22.73709	30.49	2
R1-39	A04	22.78749	30.5	2
R1-39	A04	22.83727	30.55	2
R1-39	A04	22.88741	30.58	2
R1-39	A04	22.93738	30.59	2
R1-39	A04	22.98754	30.67	2
R1-39	A04	23.03749	30.63	2
R1-39	A04	23.08729	30.63	2
R1-39	A04	23.13739	30.69	2
R1-39	A04	23.18748	30.76	2
R1-39	A04	23.23745	30.72	2
R1-39	A04	23.28728	30.76	2
R1-39	A04	23.33734	30.83	2
R1-39	A04	23.38759	30.82	2
R1-39	A04	23.43738	30.92	2
R1-39	A04	23.48778	30.89	2
R1-39	A04	23.53752	30.85	2
R1-39	A04	23.58757	31.02	2
R1-39	A04	23.63771	31.02	2
R1-39	A04	23.6874	31	2
R1-39	A04	23.7377	31.06	2
R1-39	A04	23.78751	31.07	2
R1-39	A04	23.83765	31.12	2
R1-39	A04	23.88748	31.1	2
R1-39	A04	23.93753	31.2	2
R1-39	A04	23.98756	31.27	2
R1-39	A04	24.03764	31.36	2
R1-39	A04	24.08739	31.13	2
R1-39	A04	24.1376	31.23	2
R1-39	A04	24.18748	31.33	2
R1-39	A04	24.23771	31.4	2
R1-39	A04	24.28769	31.43	2
R1-39	A04	24.33775	31.3	2
R1-39	A04	24.38768	31.5	2
R1-39	A04	24.43761	31.44	2
R1-39	A04	24.48778	31.47	2
R1-39	A04	24.5375	31.54	2
R1-39	A04	24.58771	31.57	2
R1-39	A04	24.63782	31.47	2
R1-39	A04	24.68767	31.59	2
R1-39	A04	24.73794	31.66	2
R1-39	A04	24.78789	31.67	2
R1-39	A04	24.83763	31.7	2
R1-39	A04	24.88771	31.63	2
R1-39	A04	24.93773	31.7	2
R1-39	A04	24.98778	31.77	2
R1-39	A04	25.03766	31.77	2
R1-39	A04	25.08767	31.87	2
R1-39	A04	25.138	31.87	2
R1-39	A04	25.18765	31.87	2
R1-39	A04	25.23785	31.87	2
R1-39	A04	25.28793	32	2
R1-39	A04	25.33774	31.84	2
R1-39	A04	25.38789	32	2
R1-39	A04	25.43803	32	2
R1-39	A04	25.48791	32.06	2
R1-39	A04	25.53798	32.14	2
R1-39	A04	25.58807	32.09	2
R1-39	A04	25.638	32.12	2
R1-39	A04	25.688	32.06	2
R1-39	A04	25.73787	32.22	2
R1-39	A04	25.78798	32.22	2
R1-39	A04	25.83793	32.14	2
R1-39	A04	25.88807	32.27	2
R1-39	A04	25.93824	32.27	2
R1-39	A04	25.98789	32.34	2
R1-39	A04	26.03812	32.37	2
R1-39	A04	26.08791	32.4	2
R1-39	A04	26.13813	32.33	2
R1-39	A04	26.18798	32.46	2
R1-39	A04	26.23791	32.44	2
R1-39	A04	26.28821	32.51	2
R1-39	A04	26.33781	32.51	2
R1-39	A04	26.38796	32.61	2
R1-39	A04	26.43808	32.56	2
R1-39	A04	26.48803	32.57	2
R1-39	A04	26.53807	32.6	2
R1-39	A04	26.58805	32.67	2
R1-39	A04	26.63824	32.6	2
R1-39	A04	26.68784	32.66	2
R1-39	A04	26.73826	32.64	2
R1-39	A04	26.78815	32.63	2
R1-39	A04	26.8395	32.71	2
R1-39	A04	26.88822	32.69	2
R1-39	A04	26.93811	32.77	2
R1-39	A04	26.98819	32.74	2
R1-39	A04	27.03827	32.81	2
R1-39	A04	27.08822	32.84	2
R1-39	A04	27.13828	32.79	2
R1-39	A04	27.18816	32.89	2
R1-39	A04	27.23825	32.91	2
R1-39	A04	27.28819	32.89	2
R1-39	A04	27.3383	32.89	2
R1-39	A04	27.38825	33	2
R1-39	A04	27.43801	32.94	2
R1-39	A04	27.48813	32.99	2
R1-39	A04	27.53946	33	2
R1-39	A04	27.58833	33.11	2
R1-39	A04	27.6384	33.01	2
R1-39	A04	27.68834	33.01	2
R1-39	A04	27.73833	33.11	2
R1-39	A04	27.78831	33.13	2
R1-39	A04	27.8385	33.17	2
R1-39	A04	27.88835	33.24	2
R1-39	A04	27.93842	33.21	2
R1-39	A04	27.98842	33.18	2
R1-39	A04	28.03829	33.31	2
R1-39	A04	28.08827	33.31	2
R1-39	A04	28.13839	33.34	2
R1-39	A04	28.1883	33.41	2
R1-39	A04	28.23823	33.34	2
R1-39	A04	28.28849	33.4	2
R1-39	A04	28.33848	33.34	2
R1-39	A04	28.38853	33.43	2
R1-39	A04	28.43834	33.47	2
R1-39	A04	28.48854	33.61	2
R1-39	A04	28.53839	33.47	2
R1-39	A04	28.58841	33.51	2
R1-39	A04	28.63848	33.6	2
R1-39	A04	28.68851	33.61	2
R1-39	A04	28.73866	33.61	2
R1-39	A04	28.78871	33.67	2
R1-39	A04	28.83845	33.67	2
R1-39	A04	28.88837	33.81	2
R1-39	A04	28.93852	33.7	2
R1-39	A04	28.9886	33.67	2
R1-39	A04	29.03834	33.77	2
R1-39	A04	29.08876	33.74	2
R1-39	A04	29.13862	33.81	2
R1-39	A04	29.18865	33.74	2
R1-39	A04	29.23862	33.83	2
R1-39	A04	29.28879	33.84	2
R1-39	A04	29.33874	33.8	2
R1-39	A04	29.38856	33.83	2
R1-39	A04	29.43878	33.88	2
R1-39	A04	29.48892	33.87	2
R1-39	A04	29.53863	33.95	2
R1-39	A04	29.58861	33.98	2
R1-39	A04	29.63864	34	2
R1-39	A04	29.68879	33.95	2
R1-39	A04	29.73866	34.13	2
R1-39	A04	29.78886	34.1	2
R1-39	A04	29.83867	34.05	2
R1-39	A04	29.88881	34.07	2
R1-39	A04	29.9387	34.15	2
R1-39	A04	29.98882	34.2	2
R1-39	A04	30.03886	34.23	2
R1-39	A04	30.08875	34.21	2
R1-39	A04	30.13876	34.27	2
R1-39	A04	30.18879	34.3	2
R1-39	A04	30.23877	34.31	2
R1-39	A04	30.28894	34.35	2
R1-39	A04	30.33894	34.33	2
R1-39	A04	30.38884	34.38	2
R1-39	A04	30.43892	34.33	2
R1-39	A04	30.48892	34.37	2
R1-39	A04	30.53883	34.44	2
R1-39	A04	30.58896	34.44	2
R1-39	A04	30.63879	34.48	2
R1-39	A04	30.68897	34.51	2
R1-39	A04	30.7392	34.53	2
R1-39	A04	30.78884	34.55	2
R1-39	A04	30.83916	34.58	2
R1-39	A04	30.88896	34.57	2
R1-39	A04	30.93896	34.68	2
R1-39	A04	30.98881	34.7	2
R1-39	A04	31.03895	34.65	2
R1-39	A04	31.08917	34.74	2
R1-39	A04	31.13905	34.75	2
R1-39	A04	31.18918	34.68	2
R1-39	A04	31.23899	34.78	2
R1-39	A04	31.28912	34.8	2
R1-39	A04	31.33916	34.78	2
R1-39	A04	31.38896	34.7	2
R1-39	A04	31.43917	34.82	2
R1-39	A04	31.48927	34.84	2
R1-39	A04	31.53926	34.78	2
R1-39	A04	31.58903	34.82	2
R1-39	A04	31.63915	34.87	2
R1-39	A04	31.68921	35.01	2
R1-39	A04	31.73912	35	2
R1-39	A04	31.78923	35.07	2
R1-39	A04	31.83921	35.02	2
R1-39	A04	31.88923	35.01	2
R1-39	A04	31.93921	34.97	2
R1-39	A04	31.98938	35.12	2
R1-39	A04	32.03919	35.21	2
R1-39	A04	32.08892	35.17	2
R1-39	A04	32.13932	35.1	2
R1-39	A04	32.18924	35.24	2
R1-39	A04	32.23926	35.28	2
R1-39	A04	32.28939	35.2	2
R1-39	A04	32.33928	35.25	2
R1-39	A04	32.3896	35.32	2
R1-39	A04	32.43933	35.32	2
R1-39	A04	32.48936	35.3	2
R1-39	A04	32.53934	35.37	2
R1-39	A04	32.58928	35.41	2
R1-39	A04	32.63935	35.48	2
R1-39	A04	32.6893	35.55	2
R1-39	A04	32.73945	35.45	2
R1-39	A04	32.78945	35.51	2
R1-39	A04	32.83939	35.58	2
R1-39	A04	32.88921	35.57	2
R1-39	A04	32.93951	35.62	2
R1-39	A04	32.98953	35.55	2
R1-39	A04	33.03947	35.59	2
R1-39	A04	33.0893	35.65	2
R1-39	A04	33.13932	35.68	2
R1-39	A04	33.18946	35.68	2
R1-39	A04	33.23957	35.75	2
R1-39	A04	33.28954	35.69	2
R1-39	A04	33.33953	35.77	2
R1-39	A04	33.38941	35.74	2
R1-39	A04	33.43941	35.72	2
R1-39	A04	33.48958	35.77	2
R1-39	A04	33.53952	35.84	2
R1-39	A04	33.58946	35.92	2
R1-39	A04	33.63945	35.81	2
R1-39	A04	33.68941	35.82	2
R1-39	A04	33.73956	35.91	2
R1-39	A04	33.78959	35.95	2
R1-39	A04	33.83978	36.02	2
R1-39	A04	33.88984	36.09	2
R1-39	A04	33.93967	36.02	2
R1-39	A04	33.98957	36.11	2
R1-39	A04	34.03963	36.17	2
R1-39	A04	34.0896	36.11	2
R1-39	A04	34.13948	36.14	2
R1-39	A04	34.18977	36.24	2
R1-39	A04	34.23961	36.17	2
R1-39	A04	34.28954	36.17	2
R1-39	A04	34.33969	36.31	2
R1-39	A04	34.38967	36.32	2
R1-39	A04	34.43961	36.26	2
R1-39	A04	34.4895	36.42	2
R1-39	A04	34.53991	36.31	2
R1-39	A04	34.58981	36.25	2
R1-39	A04	34.63973	36.41	2
R1-39	A04	34.68968	36.45	2
R1-39	A04	34.73982	36.49	2
R1-39	A04	34.78966	36.52	2
R1-39	A04	34.83964	36.56	2
R1-39	A04	34.88963	36.52	2
R1-39	A04	34.9398	36.54	2
R1-39	A04	34.99001	36.61	2
R1-39	A04	35.04018	36.55	2
R1-39	A04	35.08992	36.61	2
R1-39	A04	35.13994	36.71	2
R1-39	A04	35.1899	36.65	2
R1-39	A04	35.23986	36.74	2
R1-39	A04	35.28981	36.69	2
R1-39	A04	35.33998	36.81	2
R1-39	A04	35.38987	36.78	2
R1-39	A04	35.43986	36.82	2
R1-39	A04	35.48998	36.82	2
R1-39	A04	35.53983	36.86	2
R1-39	A04	35.58969	36.78	2
R1-39	A04	35.63983	36.98	2
R1-39	A04	35.68985	36.84	2
R1-39	A04	35.74002	36.85	2
R1-39	A04	35.78999	36.85	2
R1-39	A04	35.83991	37.01	2
R1-39	A04	35.89007	36.96	2
R1-39	A04	35.93992	37.04	2
R1-39	A04	35.98988	37.15	2
R1-39	A04	36.04025	37.09	2
R1-39	A04	36.08981	37.02	2
R1-39	A04	36.14005	37.11	2
R1-39	A04	36.19001	37.09	2
R1-39	A04	36.24002	37.11	2
R1-39	A04	36.28997	37.25	2
R1-39	A04	36.34018	37.16	2
R1-39	A04	36.39004	37.21	2
R1-39	A04	36.44006	37.09	2
R1-39	A04	36.49005	37.18	2
R1-39	A04	36.54012	37.25	2
R1-39	A04	36.58998	37.29	2
R1-39	A04	36.63986	37.42	2
R1-39	A04	36.69025	37.35	2
R1-39	A04	36.74014	37.41	2
R1-39	A04	36.79014	37.39	2
R1-39	A04	36.84031	37.29	2
R1-39	A04	36.89026	37.48	2
R1-39	A04	36.9402	37.42	2
R1-39	A04	36.99017	37.53	2
R1-39	A04	37.04028	37.42	2
R1-39	A04	37.09013	37.52	2
R1-39	A04	37.14023	37.43	2
R1-39	A04	37.19019	37.45	2
R1-39	A04	37.24025	37.55	2
R1-39	A04	37.29032	37.51	2
R1-39	A04	37.34019	37.58	2
R1-39	A04	37.39029	37.55	2
R1-39	A04	37.44033	37.62	2
R1-39	A04	37.49033	37.82	2
R1-39	A04	37.54024	37.72	2
R1-39	A04	37.59044	37.72	2
R1-39	A04	37.64033	37.9	2
R1-39	A04	37.69046	37.66	2
R1-39	A04	37.74044	37.89	2
R1-39	A04	37.79056	37.93	2
R1-39	A04	37.84035	37.73	2
R1-39	A04	37.89042	37.79	2
R1-39	A04	37.94049	37.85	2
R1-39	A04	37.99011	37.95	2
R1-39	A04	38.04029	37.85	2
R1-39	A04	38.09042	37.89	2
R1-39	A04	38.14049	37.98	2
R1-39	A04	38.19046	38.02	2
R1-39	A04	38.24048	37.9	2
R1-39	A04	38.29064	37.9	2
R1-39	A04	38.34008	37.93	2
R1-39	A04	38.39074	37.99	2
R1-39	A04	38.44063	38.05	2
R1-39	A04	38.49064	37.93	2
R1-39	A04	38.54065	37.98	2
R1-39	A04	38.59063	38.06	2
R1-39	A04	38.64015	38.06	2
R1-39	A04	38.69057	38.05	2
R1-39	A04	38.74051	38.05	2
R1-39	A04	38.79068	38.35	2
R1-39	A04	38.84053	38.05	2
R1-39	A04	38.89067	38.15	2
R1-39	A04	38.94055	38.1	2
R1-39	A04	38.99057	38.28	2
R1-39	A04	39.04044	38.18	2
R1-39	A04	39.09053	38.33	2
R1-39	A04	39.14059	38.42	2
R1-39	A04	39.19059	38.33	2
R1-39	A04	39.24078	38.3	2
R1-39	A04	39.29057	38.3	2
R1-39	A04	39.34075	38.38	2
R1-39	A04	39.3906	38.35	2
R1-39	A04	39.44057	38.29	2
R1-39	A04	39.4906	38.39	2
R1-39	A04	39.54084	38.42	2
R1-39	A04	39.59077	38.48	2
R1-39	A04	39.6408	38.48	2
R1-39	A04	39.69067	38.59	2
R1-39	A04	39.74109	38.55	2
R1-39	A04	39.79058	38.59	2
R1-39	A04	39.84084	38.63	2
R1-39	A04	39.8908	38.53	2
R1-39	A04	39.94093	38.66	2
R1-39	A04	39.99073	38.58	2
R1-39	A04	40.04099	38.7	2
R1-39	A04	40.09081	38.7	2
R1-39	A04	40.1409	38.75	2
R1-39	A04	40.19089	38.89	2
R1-39	A04	40.24087	38.85	2
R1-39	A04	40.29084	38.7	2
R1-39	A04	40.34098	38.87	2
R1-39	A04	40.39049	38.75	2
R1-39	A04	40.4409	38.87	2
R1-39	A04	40.49099	38.93	2
R1-39	A04	40.54099	38.96	2
R1-39	A04	40.59109	38.93	2
R1-39	A04	40.64102	39.13	2
R1-39	A04	40.69094	39.09	2
R1-39	A04	40.74065	39.1	2
R1-39	A04	40.79102	39.09	2
R1-39	A04	40.84101	39.09	2
R1-39	A04	40.89071	39.27	2
R1-39	A04	40.94079	39.07	2
R1-39	A04	40.99104	39.13	2
R1-39	A04	41.04095	39.13	2
R1-39	A04	41.09118	39.13	2
R1-39	A04	41.14115	39.05	2
R1-39	A04	41.19097	39.29	2
R1-39	A04	41.24119	39.22	2
R1-39	A04	41.29091	39.32	2
R1-39	A04	41.34109	39.45	2
R1-39	A04	41.39098	39.36	2
R1-39	A04	41.44119	39.16	2
R1-39	A04	41.49107	39.46	2
R1-39	A04	41.541	39.47	2
R1-39	A04	41.59226	39.47	2
R1-39	A04	41.64085	39.39	2
R1-39	A04	41.69129	39.62	2
R1-39	A04	41.74117	39.29	2
R1-39	A04	41.79127	39.54	2
R1-39	A04	41.84125	39.6	2
R1-39	A04	41.89123	39.54	2
R1-39	A04	41.94118	39.63	2
R1-39	A04	41.99133	39.53	2
R1-39	A04	42.04124	39.7	2
R1-39	A04	42.09121	39.83	2
R1-39	A04	42.1411	39.69	2
R1-39	A04	42.19124	39.64	2
R1-39	A04	42.2415	39.56	2
R1-39	A04	42.29137	39.63	2
R1-39	A04	42.34117	39.84	2
R1-39	A04	42.39156	39.83	2
R1-39	A04	42.44123	39.86	2
R1-39	A04	42.49142	39.87	2
R1-39	A04	42.54141	39.92	2
R1-39	A04	42.59135	39.72	2
R1-39	A04	42.64126	39.92	2
R1-39	A04	42.69151	39.96	2
R1-39	A04	42.74142	40.02	2
R1-39	A04	42.79148	39.99	2
R1-39	A04	42.84142	39.99	2
R1-39	A04	42.89123	40.14	2
R1-39	A04	42.94139	40.17	2
R1-39	A04	42.99141	40.12	2
R1-39	A04	43.04161	40.17	2
R1-39	A04	43.09142	40.19	2
R1-39	A04	43.14149	40.37	2
R1-39	A04	43.19144	40.23	2
R1-39	A04	43.24136	40.23	2
R1-39	A04	43.29139	40.26	2
R1-39	A04	43.34143	40.37	2
R1-39	A04	43.39146	40.3	2
R1-39	A04	43.44148	40.5	2
R1-39	A04	43.49157	40.36	2
R1-39	A04	43.54161	40.31	2
R1-39	A04	43.59156	40.46	2
R1-39	A04	43.64148	40.69	2
R1-39	A04	43.69181	40.53	2
R1-39	A04	43.74151	40.57	2
R1-39	A04	43.79177	40.63	2
R1-39	A04	43.84166	40.7	2
R1-39	A04	43.89145	40.6	2
R1-39	A04	43.94156	40.57	2
R1-39	A04	43.99163	40.73	2
R1-39	A04	44.04167	40.76	2
R1-39	A04	44.09169	40.61	2
R1-39	A04	44.14161	40.64	2
R1-39	A04	44.1917	40.84	2
R1-39	A04	44.24164	40.81	2
R1-39	A04	44.29169	40.87	2
R1-39	A04	44.34164	40.8	2
R1-39	A04	44.3916	40.73	2
R1-39	A04	44.44183	40.76	2
R1-39	A04	44.4916	40.63	2
R1-39	A04	44.54189	40.89	2
R1-39	A04	44.59166	40.76	2
R1-39	A04	44.64199	40.7	2
R1-39	A04	44.69168	40.89	2
R1-39	A04	44.74191	40.8	2
R1-39	A04	44.79177	40.94	2
R1-39	A04	44.84187	40.94	2
R1-39	A04	44.89191	40.94	2
R1-39	A04	44.94189	40.91	2
R1-39	A04	44.99168	40.89	2
R1-39	A04	45.04322	40.91	2
R1-39	A04	45.09209	40.81	2
R1-39	A04	45.14189	40.96	2
R1-39	A04	45.19189	40.93	2
R1-39	A04	45.24181	40.81	2
R1-39	A04	45.29196	40.91	2
R1-39	A04	45.34196	40.94	2
R1-39	A04	45.39205	40.97	2
R1-39	A04	45.44189	40.91	2
R1-39	A04	45.49201	40.86	2
R1-39	A04	45.54189	40.91	2
R1-39	A04	45.59191	41.17	2
R1-39	A04	45.64177	41.06	2
R1-39	A04	45.69196	40.89	2
R1-39	A04	45.74162	40.96	2
R1-39	A04	45.79181	40.94	2
R1-39	A04	45.84206	41.03	2
R1-39	A04	45.89196	40.93	2
R1-39	A04	45.94202	41.04	2
R1-39	A04	45.99187	40.89	2
R1-39	A04	46.04194	41.04	2
R1-39	A04	46.0922	41.17	2
R1-39	A04	46.14199	41.27	2
R1-39	A04	46.19183	41.16	2
R1-39	A04	46.24211	40.94	2
R1-39	A04	46.292	41.37	2
R1-39	A04	46.34196	41.13	2
R1-39	A04	46.39198	41.14	2
R1-39	A04	46.44211	40.74	2
R1-39	A04	46.49218	41.14	2
R1-39	A04	46.54221	41.18	2
R1-39	A04	46.59221	40.94	2
R1-39	A04	46.64197	41.26	2
R1-39	A04	46.69203	41.1	2
R1-39	A04	46.7421	41.03	2
R1-39	A04	46.79205	41.17	2
R1-39	A04	46.84219	41.26	2
R1-39	A04	46.89224	41.18	2
R1-39	A04	46.94227	41.1	2
R1-39	A04	46.9922	41.04	2
R1-39	A04	47.04213	41.26	2
R1-39	A04	47.09227	41.13	2
R1-39	A04	47.14219	41.03	2
R1-39	A04	47.19217	40.96	2
R1-39	A04	47.24207	41.24	2
R1-39	A04	47.29224	41.17	2
R1-39	A04	47.34235	41.23	2
R1-39	A04	47.39235	41.17	2
R1-39	A04	47.44216	41.16	2
R1-39	A04	47.49232	41.18	2
R1-39	A04	47.54235	41.26	2
R1-39	A04	47.59239	41.21	2
R1-39	A04	47.64227	41.18	2
R1-39	A04	47.69345	41.1	2
R1-39	A04	47.74242	41.23	2
R1-39	A04	47.79215	41.26	2
R1-39	A04	47.84235	41.24	2
R1-39	A04	47.89228	41.14	2
R1-39	A04	47.94237	41.21	2
R1-39	A04	47.9924	41.26	2
R1-39	D04	0.02843	14.93	1
R1-39	D04	0.0785	15.01	1
R1-39	D04	0.12844	15.05	1
R1-39	D04	0.17843	15.14	1
R1-39	D04	0.22858	15.11	1
R1-39	D04	0.27852	15.06	1
R1-39	D04	0.32812	15.05	1
R1-39	D04	0.37823	15.11	1
R1-39	D04	0.42851	15.14	1
R1-39	D04	0.47818	15.18	1
R1-39	D04	0.52847	15.27	1
R1-39	D04	0.57829	15.17	1
R1-39	D04	0.62946	15.19	1
R1-39	D04	0.67859	15.38	1
R1-39	D04	0.72839	15.25	1
R1-39	D04	0.77831	15.25	1
R1-39	D04	0.82847	15.18	1
R1-39	D04	0.87834	15.25	1
R1-39	D04	0.92826	15.41	1
R1-39	D04	0.97853	15.22	1
R1-39	D04	1.02871	15.25	1
R1-39	D04	1.07881	15.46	1
R1-39	D04	1.12845	15.31	1
R1-39	D04	1.17862	15.48	1
R1-39	D04	1.22875	15.27	1
R1-39	D04	1.27853	15.41	1
R1-39	D04	1.32853	15.34	1
R1-39	D04	1.37814	15.4	1
R1-39	D04	1.42851	15.34	1
R1-39	D04	1.47845	15.38	1
R1-39	D04	1.52862	15.43	1
R1-39	D04	1.57878	15.31	1
R1-39	D04	1.62855	15.28	1
R1-39	D04	1.67881	15.67	1
R1-39	D04	1.72861	15.54	1
R1-39	D04	1.77942	15.59	1
R1-39	D04	1.82881	15.47	1
R1-39	D04	1.87874	15.7	1
R1-39	D04	1.92869	15.31	1
R1-39	D04	1.97867	15.43	1
R1-39	D04	2.02869	15.48	1
R1-39	D04	2.0787	15.63	1
R1-39	D04	2.12864	15.47	1
R1-39	D04	2.17882	15.46	1
R1-39	D04	2.22876	15.54	1
R1-39	D04	2.27875	15.44	1
R1-39	D04	2.3287	15.4	1
R1-39	D04	2.37844	15.46	1
R1-39	D04	2.42868	15.57	1
R1-39	D04	2.47859	15.56	1
R1-39	D04	2.52868	15.82	1
R1-39	D04	2.57879	15.67	1
R1-39	D04	2.62852	15.44	1
R1-39	D04	2.67896	15.43	1
R1-39	D04	2.72897	15.67	1
R1-39	D04	2.77876	15.37	1
R1-39	D04	2.82876	15.48	1
R1-39	D04	2.87877	15.57	1
R1-39	D04	2.92916	15.59	1
R1-39	D04	2.97879	15.62	1
R1-39	D04	3.02882	15.53	1
R1-39	D04	3.07885	15.56	1
R1-39	D04	3.12875	15.63	1
R1-39	D04	3.17851	15.66	1
R1-39	D04	3.22896	15.85	1
R1-39	D04	3.2788	15.53	1
R1-39	D04	3.32893	15.57	1
R1-39	D04	3.37882	15.72	1
R1-39	D04	3.42881	15.6	1
R1-39	D04	3.47904	15.66	1
R1-39	D04	3.52903	15.69	1
R1-39	D04	3.57909	15.76	1
R1-39	D04	3.62896	15.7	1
R1-39	D04	3.67909	15.82	1
R1-39	D04	3.72887	15.6	1
R1-39	D04	3.77922	15.59	1
R1-39	D04	3.82895	15.63	1
R1-39	D04	3.87894	15.76	1
R1-39	D04	3.92914	15.82	1
R1-39	D04	3.97887	15.82	1
R1-39	D04	4.02911	15.79	1
R1-39	D04	4.07864	15.8	1
R1-39	D04	4.12898	16.04	1
R1-39	D04	4.17947	15.99	1
R1-39	D04	4.22958	15.86	1
R1-39	D04	4.27909	15.82	1
R1-39	D04	4.32913	15.78	1
R1-39	D04	4.37917	15.76	1
R1-39	D04	4.42898	15.78	1
R1-39	D04	4.47904	15.98	1
R1-39	D04	4.52918	15.88	1
R1-39	D04	4.57916	15.79	1
R1-39	D04	4.62906	15.95	1
R1-39	D04	4.67947	15.96	1
R1-39	D04	4.72905	15.83	1
R1-39	D04	4.77916	15.92	1
R1-39	D04	4.82959	16.07	1
R1-39	D04	4.87922	15.94	1
R1-39	D04	4.92936	15.78	1
R1-39	D04	4.97923	16.09	1
R1-39	D04	5.02937	16.07	1
R1-39	D04	5.07909	16.11	1
R1-39	D04	5.1293	16.02	1
R1-39	D04	5.17925	16.01	1
R1-39	D04	5.22954	15.92	1
R1-39	D04	5.27931	15.98	1
R1-39	D04	5.32923	16.07	1
R1-39	D04	5.37925	16.11	1
R1-39	D04	5.43077	15.94	1
R1-39	D04	5.47942	16.09	1
R1-39	D04	5.52936	16.08	1
R1-39	D04	5.57919	15.99	1
R1-39	D04	5.62928	16.17	1
R1-39	D04	5.67931	16.09	1
R1-39	D04	5.72943	16.17	1
R1-39	D04	5.7793	16.09	1
R1-39	D04	5.82934	16.36	1
R1-39	D04	5.8794	16.25	1
R1-39	D04	5.92958	16.07	1
R1-39	D04	5.97967	16.23	1
R1-39	D04	6.02944	16.3	1
R1-39	D04	6.07944	16.23	1
R1-39	D04	6.12943	16.15	1
R1-39	D04	6.17947	16.17	1
R1-39	D04	6.2293	16.3	1
R1-39	D04	6.27933	16.3	1
R1-39	D04	6.32954	16.25	1
R1-39	D04	6.3794	16.14	1
R1-39	D04	6.42976	16.39	1
R1-39	D04	6.47957	16.33	1
R1-39	D04	6.52952	16.3	1
R1-39	D04	6.57944	16.43	1
R1-39	D04	6.62951	16.49	1
R1-39	D04	6.67952	16.43	1
R1-39	D04	6.72967	16.43	1
R1-39	D04	6.77971	16.34	1
R1-39	D04	6.82967	16.63	1
R1-39	D04	6.87963	16.3	1
R1-39	D04	6.9297	16.46	1
R1-39	D04	6.97953	16.39	1
R1-39	D04	7.02961	16.65	1
R1-39	D04	7.08052	16.23	1
R1-39	D04	7.12952	16.24	1
R1-39	D04	7.17979	16.46	1
R1-39	D04	7.22957	16.39	1
R1-39	D04	7.27966	16.5	1
R1-39	D04	7.32996	16.55	1
R1-39	D04	7.37968	16.56	1
R1-39	D04	7.42981	16.49	1
R1-39	D04	7.47961	16.47	1
R1-39	D04	7.52953	16.44	1
R1-39	D04	7.57978	16.39	1
R1-39	D04	7.63007	16.66	1
R1-39	D04	7.67972	16.57	1
R1-39	D04	7.72972	16.47	1
R1-39	D04	7.7799	16.49	1
R1-39	D04	7.82978	16.53	1
R1-39	D04	7.87969	16.63	1
R1-39	D04	7.92978	16.56	1
R1-39	D04	7.98064	16.57	1
R1-39	D04	8.02999	16.65	1
R1-39	D04	8.08004	16.55	1
R1-39	D04	8.12975	16.62	1
R1-39	D04	8.17969	16.57	1
R1-39	D04	8.22987	16.69	1
R1-39	D04	8.27971	16.81	1
R1-39	D04	8.32987	16.71	1
R1-39	D04	8.37991	16.71	1
R1-39	D04	8.42997	16.88	1
R1-39	D04	8.70017	17.63	2
R1-39	D04	8.74969	17.37	2
R1-39	D04	8.79949	17.68	2
R1-39	D04	8.84953	17.69	2
R1-39	D04	8.89958	17.36	2
R1-39	D04	8.94932	17.46	2
R1-39	D04	8.99917	17.45	2
R1-39	D04	9.04928	17.59	2
R1-39	D04	9.09952	17.53	2
R1-39	D04	9.14937	17.68	2
R1-39	D04	9.19924	17.32	2
R1-39	D04	9.24939	17.58	2
R1-39	D04	9.29952	17.4	2
R1-39	D04	9.3497	17.48	2
R1-39	D04	9.39946	17.42	2
R1-39	D04	9.44937	17.5	2
R1-39	D04	9.49964	17.52	2
R1-39	D04	9.54925	17.74	2
R1-39	D04	9.59952	17.46	2
R1-39	D04	9.6498	17.62	2
R1-39	D04	9.6996	17.68	2
R1-39	D04	9.74982	17.88	2
R1-39	D04	9.79963	17.87	2
R1-39	D04	9.8496	17.84	2
R1-39	D04	9.89954	17.95	2
R1-39	D04	9.94963	17.9	2
R1-39	D04	9.99942	17.85	2
R1-39	D04	10.05013	17.79	2
R1-39	D04	10.09968	17.97	2
R1-39	D04	10.14954	17.97	2
R1-39	D04	10.19961	17.95	2
R1-39	D04	10.2496	18.26	2
R1-39	D04	10.29956	18.09	2
R1-39	D04	10.34984	18.52	2
R1-39	D04	10.39965	18.39	2
R1-39	D04	10.44975	18.2	2
R1-39	D04	10.49962	18.4	2
R1-39	D04	10.54989	18.49	2
R1-39	D04	10.59984	18.77	2
R1-39	D04	10.65	18.27	2
R1-39	D04	10.69918	18.32	2
R1-39	D04	10.74961	18.45	2
R1-39	D04	10.79951	18.4	2
R1-39	D04	10.84981	18.64	2
R1-39	D04	10.90002	18.46	2
R1-39	D04	10.94959	18.7	2
R1-39	D04	10.99968	18.72	2
R1-39	D04	11.04958	18.7	2
R1-39	D04	11.09989	18.94	2
R1-39	D04	11.14986	18.87	2
R1-39	D04	11.19959	19	2
R1-39	D04	11.25037	19.1	2
R1-39	D04	11.3	19.07	2
R1-39	D04	11.34986	19.13	2
R1-39	D04	11.40002	19.07	2
R1-39	D04	11.4499	19.32	2
R1-39	D04	11.50121	19.2	2
R1-39	D04	11.55001	19.35	2
R1-39	D04	11.5998	19.29	2
R1-39	D04	11.65018	19.41	2
R1-39	D04	11.70001	19.58	2
R1-39	D04	11.75012	19.57	2
R1-39	D04	11.7999	19.65	2
R1-39	D04	11.84994	19.8	2
R1-39	D04	11.90011	20.05	2
R1-39	D04	11.9505	19.93	2
R1-39	D04	11.99988	20.05	2
R1-39	D04	12.05046	20.1	2
R1-39	D04	12.10028	20.18	2
R1-39	D04	12.14975	20.31	2
R1-39	D04	12.1999	20.63	2
R1-39	D04	12.25027	20.35	2
R1-39	D04	12.30018	20.57	2
R1-39	D04	12.35025	20.8	2
R1-39	D04	12.40014	20.79	2
R1-39	D04	12.44994	20.98	2
R1-39	D04	12.50084	21.18	2
R1-39	D04	12.55028	21.17	2
R1-39	D04	12.60013	21.01	2
R1-39	D04	12.65058	21.18	2
R1-39	D04	12.70016	21.4	2
R1-39	D04	12.75042	21.48	2
R1-39	D04	12.80012	21.4	2
R1-39	D04	12.85013	21.75	2
R1-39	D04	12.90019	21.78	2
R1-39	D04	12.94999	21.78	2
R1-39	D04	13.00039	21.95	2
R1-39	D04	13.05015	22.01	2
R1-39	D04	13.1	22.11	2
R1-39	D04	13.15006	22.37	2
R1-39	D04	13.20027	22.44	2
R1-39	D04	13.25	22.5	2
R1-39	D04	13.30014	22.69	2
R1-39	D04	13.35039	22.89	2
R1-39	D04	13.40013	23	2
R1-39	D04	13.45012	23.2	2
R1-39	D04	13.5004	23.32	2
R1-39	D04	13.55023	23.36	2
R1-39	D04	13.6004	23.71	2
R1-39	D04	13.65036	23.72	2
R1-39	D04	13.70053	23.98	2
R1-39	D04	13.75018	24.06	2
R1-39	D04	13.80023	24.19	2
R1-39	D04	13.85038	24.4	2
R1-39	D04	13.90058	24.58	2
R1-39	D04	13.95072	24.67	2
R1-39	D04	14.0002	24.97	2
R1-39	D04	14.05046	25.23	2
R1-39	D04	14.10045	25.22	2
R1-39	D04	14.15064	25.63	2
R1-39	D04	14.20025	25.76	2
R1-39	D04	14.25037	25.92	2
R1-39	D04	14.30029	26.13	2
R1-39	D04	14.35067	26.31	2
R1-39	D04	14.40058	26.45	2
R1-39	D04	14.45017	26.58	2
R1-39	D04	14.50162	27.02	2
R1-39	D04	14.55035	26.98	2
R1-39	D04	14.60186	26.99	2
R1-39	D04	14.65032	27.28	2
R1-39	D04	14.70099	27.47	2
R1-39	D04	14.75054	27.63	2
R1-39	D04	14.80055	27.64	2
R1-39	D04	14.85078	28.08	2
R1-39	D04	14.9006	27.92	2
R1-39	D04	14.9507	28.18	2
R1-39	D04	15.00071	28.43	2
R1-39	D04	15.05058	28.52	2
R1-39	D04	15.10067	28.6	2
R1-39	D04	15.15061	28.92	2
R1-39	D04	15.20073	28.97	2
R1-39	D04	15.25078	29.29	2
R1-39	D04	15.3007	29.33	2
R1-39	D04	15.3504	29.32	2
R1-39	D04	15.40087	29.69	2
R1-39	D04	15.45038	29.75	2
R1-39	D04	15.50087	29.68	2
R1-39	D04	15.55065	29.91	2
R1-39	D04	15.60052	30.09	2
R1-39	D04	15.65048	30.03	2
R1-39	D04	15.70063	30.32	2
R1-39	D04	15.75058	30.41	2
R1-39	D04	15.80059	30.45	2
R1-39	D04	15.85052	30.81	2
R1-39	D04	15.90067	30.61	2
R1-39	D04	15.95053	30.78	2
R1-39	D04	16.00085	30.71	2
R1-39	D04	16.0505	30.8	2
R1-39	D04	16.10058	30.77	2
R1-39	D04	16.15099	31.02	2
R1-39	D04	16.20076	31.19	2
R1-39	D04	16.25081	30.99	2
R1-39	D04	16.30102	31.12	2
R1-39	D04	16.35102	31.23	2
R1-39	D04	16.40086	31.23	2
R1-39	D04	16.45105	31.19	2
R1-39	D04	16.50094	31.33	2
R1-39	D04	16.55074	31.33	2
R1-39	D04	16.60072	31.47	2
R1-39	D04	16.65087	31.48	2
R1-39	D04	16.7008	31.51	2
R1-39	D04	16.75116	31.2	2
R1-39	D04	16.80073	31.39	2
R1-39	D04	16.85087	31.41	2
R1-39	D04	16.90118	31.55	2
R1-39	D04	16.95083	31.44	2
R1-39	D04	17.00047	31.48	2
R1-39	D04	17.05151	31.58	2
R1-39	D04	17.1012	31.97	2
R1-39	D04	17.15087	31.71	2
R1-39	D04	17.20116	31.45	2
R1-39	D04	17.25089	31.49	2
R1-39	D04	17.3009	31.68	2
R1-39	D04	17.351	31.76	2
R1-39	D04	17.40096	31.64	2
R1-39	D04	17.45112	31.76	2
R1-39	D04	17.50114	31.65	2
R1-39	D04	17.5506	31.7	2
R1-39	D04	17.60096	31.74	2
R1-39	D04	17.65169	31.86	2
R1-39	D04	17.70112	31.7	2
R1-39	D04	17.751	31.87	2
R1-39	D04	17.80114	31.7	2
R1-39	D04	17.85118	31.79	2
R1-39	D04	17.90121	31.77	2
R1-39	D04	17.95075	31.93	2
R1-39	D04	18.00094	31.89	2
R1-39	D04	18.05125	31.79	2
R1-39	D04	18.10122	31.83	2
R1-39	D04	18.15099	31.93	2
R1-39	D04	18.20117	31.76	2
R1-39	D04	18.25139	31.76	2
R1-39	D04	18.30105	31.8	2
R1-39	D04	18.3511	31.79	2
R1-39	D04	18.40119	31.7	2
R1-39	D04	18.45102	31.96	2
R1-39	D04	18.50136	31.68	2
R1-39	D04	18.55143	31.9	2
R1-39	D04	18.60154	31.83	2
R1-39	D04	18.65141	31.77	2
R1-39	D04	18.70128	31.76	2
R1-39	D04	18.75148	31.74	2
R1-39	D04	18.80101	31.76	2
R1-39	D04	18.85169	31.63	2
R1-39	D04	18.9013	31.67	2
R1-39	D04	18.95144	31.89	2
R1-39	D04	19.00143	31.68	2
R1-39	D04	19.05121	31.65	2
R1-39	D04	19.10164	31.77	2
R1-39	D04	19.15138	31.71	2
R1-39	D04	19.20156	31.83	2
R1-39	D04	19.25137	31.65	2
R1-39	D04	19.30172	31.95	2
R1-39	D04	19.35115	31.87	2
R1-39	D04	19.40166	31.79	2
R1-39	D04	19.45137	31.92	2
R1-39	D04	19.50129	31.95	2
R1-39	D04	19.55147	31.87	2
R1-39	D04	19.60129	31.97	2
R1-39	D04	19.65126	31.97	2
R1-39	D04	19.70185	31.87	2
R1-39	D04	19.75139	31.9	2
R1-39	D04	19.80164	31.93	2
R1-39	D04	19.85133	32.21	2
R1-39	D04	19.90136	32.1	2
R1-39	D04	19.95164	31.96	2
R1-39	D04	20.00159	32.19	2
R1-39	D04	20.05139	32.29	2
R1-39	D04	20.10149	32.15	2
R1-39	D04	20.15145	32.21	2
R1-39	D04	20.20265	32.21	2
R1-39	D04	20.2521	32.31	2
R1-39	D04	20.30187	32.21	2
R1-39	D04	20.35173	32.26	2
R1-39	D04	20.40145	32.29	2
R1-39	D04	20.45152	32.37	2
R1-39	D04	20.50171	32.35	2
R1-39	D04	20.55159	32.47	2
R1-39	D04	20.60165	32.31	2
R1-39	D04	20.65185	32.44	2
R1-39	D04	20.70168	32.47	2
R1-39	D04	20.75146	32.54	2
R1-39	D04	20.80176	32.41	2
R1-39	D04	20.85161	32.51	2
R1-39	D04	20.90213	32.61	2
R1-39	D04	20.95171	32.72	2
R1-39	D04	21.00201	32.69	2
R1-39	D04	21.05186	32.56	2
R1-39	D04	21.1016	32.63	2
R1-39	D04	21.15193	32.6	2
R1-39	D04	21.20162	32.54	2
R1-39	D04	21.25172	32.79	2
R1-39	D04	21.30157	32.74	2
R1-39	D04	21.3515	32.72	2
R1-39	D04	21.4018	32.74	2
R1-39	D04	21.45182	32.72	2
R1-39	D04	21.50183	32.79	2
R1-39	D04	21.55159	32.89	2
R1-39	D04	21.60196	32.85	2
R1-39	D04	21.65178	32.87	2
R1-39	D04	21.7019	32.79	2
R1-39	D04	21.75189	32.93	2
R1-39	D04	21.80173	32.89	2
R1-39	D04	21.85201	32.98	2
R1-39	D04	21.90216	32.93	2
R1-39	D04	21.95204	33.05	2
R1-39	D04	22.00215	33.05	2
R1-39	D04	22.0515	33.05	2
R1-39	D04	22.10189	33.06	2
R1-39	D04	22.1524	33.18	2
R1-39	D04	22.20311	33.14	2
R1-39	D04	22.25207	33.14	2
R1-39	D04	22.30189	33.31	2
R1-39	D04	22.35168	33.3	2
R1-39	D04	22.40201	33.28	2
R1-39	D04	22.45225	33.31	2
R1-39	D04	22.50192	33.24	2
R1-39	D04	22.55207	33.25	2
R1-39	D04	22.60233	33.4	2
R1-39	D04	22.65195	33.31	2
R1-39	D04	22.70196	33.38	2
R1-39	D04	22.75166	33.38	2
R1-39	D04	22.80225	33.49	2
R1-39	D04	22.85212	33.51	2
R1-39	D04	22.90239	33.51	2
R1-39	D04	22.95199	33.47	2
R1-39	D04	23.0023	33.56	2
R1-39	D04	23.05241	33.59	2
R1-39	D04	23.10206	33.6	2
R1-39	D04	23.15221	33.63	2
R1-39	D04	23.20231	33.7	2
R1-39	D04	23.25341	33.62	2
R1-39	D04	23.30202	33.7	2
R1-39	D04	23.35221	33.63	2
R1-39	D04	23.40262	33.8	2
R1-39	D04	23.4521	33.78	2
R1-39	D04	23.50246	33.7	2
R1-39	D04	23.55241	33.79	2
R1-39	D04	23.60239	33.86	2
R1-39	D04	23.65231	33.83	2
R1-39	D04	23.70206	33.99	2
R1-39	D04	23.75243	33.98	2
R1-39	D04	23.80247	34.1	2
R1-39	D04	23.85246	34.05	2
R1-39	D04	23.90215	33.99	2
R1-39	D04	23.95218	34.1	2
R1-39	D04	24.00216	34.12	2
R1-39	D04	24.0524	34.18	2
R1-39	D04	24.1023	34.21	2
R1-39	D04	24.15273	34.33	2
R1-39	D04	24.20227	34.27	2
R1-39	D04	24.25245	34.31	2
R1-39	D04	24.30258	34.34	2
R1-39	D04	24.35244	34.27	2
R1-39	D04	24.40249	34.49	2
R1-39	D04	24.45229	34.49	2
R1-39	D04	24.5025	34.39	2
R1-39	D04	24.55214	34.47	2
R1-39	D04	24.60244	34.57	2
R1-39	D04	24.65244	34.55	2
R1-39	D04	24.70233	34.55	2
R1-39	D04	24.7526	34.66	2
R1-39	D04	24.8039	34.6	2
R1-39	D04	24.85247	34.71	2
R1-39	D04	24.90273	34.73	2
R1-39	D04	24.95262	34.75	2
R1-39	D04	25.00266	34.69	2
R1-39	D04	25.05232	34.82	2
R1-39	D04	25.10255	34.82	2
R1-39	D04	25.15289	34.95	2
R1-39	D04	25.20244	34.85	2
R1-39	D04	25.25274	34.98	2
R1-39	D04	25.30258	34.92	2
R1-39	D04	25.35235	35.07	2
R1-39	D04	25.40295	35.05	2
R1-39	D04	25.45269	35.02	2
R1-39	D04	25.50259	35.04	2
R1-39	D04	25.5528	35.14	2
R1-39	D04	25.60269	35.16	2
R1-39	D04	25.65265	35.14	2
R1-39	D04	25.70295	35.23	2
R1-39	D04	25.75258	35.16	2
R1-39	D04	25.80265	35.3	2
R1-39	D04	25.85251	35.24	2
R1-39	D04	25.90271	35.32	2
R1-39	D04	25.953	35.34	2
R1-39	D04	26.00253	35.43	2
R1-39	D04	26.05295	35.42	2
R1-39	D04	26.10276	35.49	2
R1-39	D04	26.15285	35.49	2
R1-39	D04	26.20258	35.48	2
R1-39	D04	26.25256	35.56	2
R1-39	D04	26.30284	35.55	2
R1-39	D04	26.3527	35.52	2
R1-39	D04	26.40264	35.72	2
R1-39	D04	26.45267	35.64	2
R1-39	D04	26.50266	35.66	2
R1-39	D04	26.55276	35.72	2
R1-39	D04	26.60271	35.79	2
R1-39	D04	26.65305	35.74	2
R1-39	D04	26.70271	35.74	2
R1-39	D04	26.75407	35.78	2
R1-39	D04	26.8029	35.9	2
R1-39	D04	26.85432	35.88	2
R1-39	D04	26.90284	35.91	2
R1-39	D04	26.95309	36	2
R1-39	D04	27.00301	36	2
R1-39	D04	27.05299	36	2
R1-39	D04	27.10299	36.04	2
R1-39	D04	27.15316	36.09	2
R1-39	D04	27.20289	35.98	2
R1-39	D04	27.25292	36.1	2
R1-39	D04	27.30285	36.17	2
R1-39	D04	27.35304	36.16	2
R1-39	D04	27.40319	36.27	2
R1-39	D04	27.4527	36.2	2
R1-39	D04	27.50311	36.2	2
R1-39	D04	27.55464	36.27	2
R1-39	D04	27.60297	36.27	2
R1-39	D04	27.6531	36.35	2
R1-39	D04	27.70322	36.29	2
R1-39	D04	27.75301	36.33	2
R1-39	D04	27.80297	36.39	2
R1-39	D04	27.85319	36.39	2
R1-39	D04	27.90309	36.43	2
R1-39	D04	27.9532	36.43	2
R1-39	D04	28.00302	36.43	2
R1-39	D04	28.05293	36.54	2
R1-39	D04	28.10295	36.49	2
R1-39	D04	28.15316	36.68	2
R1-39	D04	28.20306	36.7	2
R1-39	D04	28.2531	36.61	2
R1-39	D04	28.30341	36.55	2
R1-39	D04	28.35325	36.67	2
R1-39	D04	28.40338	36.68	2
R1-39	D04	28.453	36.77	2
R1-39	D04	28.50338	36.78	2
R1-39	D04	28.55318	36.78	2
R1-39	D04	28.60315	36.78	2
R1-39	D04	28.6532	36.78	2
R1-39	D04	28.70322	36.81	2
R1-39	D04	28.75327	36.9	2
R1-39	D04	28.80359	36.84	2
R1-39	D04	28.85303	36.83	2
R1-39	D04	28.90302	36.97	2
R1-39	D04	28.95344	37.02	2
R1-39	D04	29.00323	37.03	2
R1-39	D04	29.05301	36.88	2
R1-39	D04	29.10349	37.02	2
R1-39	D04	29.15328	36.99	2
R1-39	D04	29.20366	36.99	2
R1-39	D04	29.25338	37.16	2
R1-39	D04	29.30338	37.09	2
R1-39	D04	29.35351	37.12	2
R1-39	D04	29.40325	37.2	2
R1-39	D04	29.45352	37.15	2
R1-39	D04	29.50363	37.28	2
R1-39	D04	29.55336	37.26	2
R1-39	D04	29.60356	37.25	2
R1-39	D04	29.65335	37.28	2
R1-39	D04	29.70347	37.38	2
R1-39	D04	29.75369	37.33	2
R1-39	D04	29.80373	37.36	2
R1-39	D04	29.85343	37.39	2
R1-39	D04	29.90353	37.45	2
R1-39	D04	29.95364	37.48	2
R1-39	D04	30.00365	37.45	2
R1-39	D04	30.05358	37.47	2
R1-39	D04	30.10347	37.39	2
R1-39	D04	30.15362	37.54	2
R1-39	D04	30.20343	37.55	2
R1-39	D04	30.25377	37.49	2
R1-39	D04	30.30365	37.63	2
R1-39	D04	30.35367	37.61	2
R1-39	D04	30.40356	37.61	2
R1-39	D04	30.45363	37.6	2
R1-39	D04	30.50375	37.67	2
R1-39	D04	30.55388	37.68	2
R1-39	D04	30.60367	37.76	2
R1-39	D04	30.65346	37.8	2
R1-39	D04	30.70355	37.77	2
R1-39	D04	30.75393	37.79	2
R1-39	D04	30.80359	37.86	2
R1-39	D04	30.85402	37.86	2
R1-39	D04	30.90364	37.92	2
R1-39	D04	30.95392	37.86	2
R1-39	D04	31.00362	37.9	2
R1-39	D04	31.05366	37.96	2
R1-39	D04	31.10405	37.97	2
R1-39	D04	31.15397	37.96	2
R1-39	D04	31.20378	38	2
R1-39	D04	31.25358	38	2
R1-39	D04	31.30381	38.02	2
R1-39	D04	31.35406	38.02	2
R1-39	D04	31.40367	38.08	2
R1-39	D04	31.45381	38.02	2
R1-39	D04	31.50431	38.1	2
R1-39	D04	31.5544	38.26	2
R1-39	D04	31.60393	38.16	2
R1-39	D04	31.65421	38.18	2
R1-39	D04	31.70415	38.29	2
R1-39	D04	31.75395	38.34	2
R1-39	D04	31.80414	38.32	2
R1-39	D04	31.85386	38.29	2
R1-39	D04	31.904	38.31	2
R1-39	D04	31.95409	38.34	2
R1-39	D04	32.00407	38.4	2
R1-39	D04	32.05384	38.4	2
R1-39	D04	32.10378	38.41	2
R1-39	D04	32.15413	38.37	2
R1-39	D04	32.20399	38.35	2
R1-39	D04	32.25397	38.54	2
R1-39	D04	32.30417	38.54	2
R1-39	D04	32.35389	38.5	2
R1-39	D04	32.40432	38.51	2
R1-39	D04	32.45406	38.54	2
R1-39	D04	32.50414	38.72	2
R1-39	D04	32.55415	38.74	2
R1-39	D04	32.60412	38.76	2
R1-39	D04	32.654	38.69	2
R1-39	D04	32.70399	38.7	2
R1-39	D04	32.75439	38.73	2
R1-39	D04	32.80437	38.83	2
R1-39	D04	32.85409	38.77	2
R1-39	D04	32.90405	38.8	2
R1-39	D04	32.9542	38.77	2
R1-39	D04	33.00441	38.9	2
R1-39	D04	33.05421	38.8	2
R1-39	D04	33.10402	38.98	2
R1-39	D04	33.15409	38.93	2
R1-39	D04	33.20405	38.92	2
R1-39	D04	33.25439	38.96	2
R1-39	D04	33.30414	39.06	2
R1-39	D04	33.35418	39.06	2
R1-39	D04	33.40413	38.98	2
R1-39	D04	33.45433	39.01	2
R1-39	D04	33.50433	39.14	2
R1-39	D04	33.55432	39.12	2
R1-39	D04	33.60405	39.27	2
R1-39	D04	33.6544	39.19	2
R1-39	D04	33.70415	39.19	2
R1-39	D04	33.75426	39.28	2
R1-39	D04	33.80471	39.27	2
R1-39	D04	33.85461	39.19	2
R1-39	D04	33.90462	39.33	2
R1-39	D04	33.9543	39.37	2
R1-39	D04	34.00427	39.41	2
R1-39	D04	34.05441	39.37	2
R1-39	D04	34.10446	39.5	2
R1-39	D04	34.15441	39.59	2
R1-39	D04	34.20447	39.44	2
R1-39	D04	34.25457	39.64	2
R1-39	D04	34.3042	39.56	2
R1-39	D04	34.3545	39.63	2
R1-39	D04	34.40448	39.59	2
R1-39	D04	34.45422	39.69	2
R1-39	D04	34.50443	39.6	2
R1-39	D04	34.5546	39.69	2
R1-39	D04	34.60453	39.67	2
R1-39	D04	34.65442	39.72	2
R1-39	D04	34.70438	39.79	2
R1-39	D04	34.75477	39.8	2
R1-39	D04	34.80436	39.86	2
R1-39	D04	34.85433	39.85	2
R1-39	D04	34.90417	39.98	2
R1-39	D04	34.9545	39.94	2
R1-39	D04	35.00468	39.96	2
R1-39	D04	35.05495	40.11	2
R1-39	D04	35.10458	40.04	2
R1-39	D04	35.1547	40.11	2
R1-39	D04	35.20475	40.12	2
R1-39	D04	35.25455	40.14	2
R1-39	D04	35.30445	40.07	2
R1-39	D04	35.35481	40.11	2
R1-39	D04	35.40496	40.24	2
R1-39	D04	35.45483	40.21	2
R1-39	D04	35.5047	40.11	2
R1-39	D04	35.55443	40.18	2
R1-39	D04	35.60451	40.3	2
R1-39	D04	35.65445	40.39	2
R1-39	D04	35.70454	40.2	2
R1-39	D04	35.75463	40.3	2
R1-39	D04	35.80466	40.39	2
R1-39	D04	35.8549	40.39	2
R1-39	D04	35.90469	40.47	2
R1-39	D04	35.95564	40.34	2
R1-39	D04	36.00462	40.43	2
R1-39	D04	36.05489	40.55	2
R1-39	D04	36.10468	40.55	2
R1-39	D04	36.15599	40.52	2
R1-39	D04	36.2049	40.44	2
R1-39	D04	36.25465	40.49	2
R1-39	D04	36.30468	40.68	2
R1-39	D04	36.3551	40.6	2
R1-39	D04	36.40499	40.63	2
R1-39	D04	36.45475	40.62	2
R1-39	D04	36.50478	40.68	2
R1-39	D04	36.55473	40.72	2
R1-39	D04	36.60487	40.72	2
R1-39	D04	36.65467	40.82	2
R1-39	D04	36.70514	40.79	2
R1-39	D04	36.75502	40.85	2
R1-39	D04	36.8048	40.66	2
R1-39	D04	36.85495	40.87	2
R1-39	D04	36.90498	40.81	2
R1-39	D04	36.95501	40.81	2
R1-39	D04	37.00505	40.95	2
R1-39	D04	37.05499	40.94	2
R1-39	D04	37.10481	41	2
R1-39	D04	37.155	40.97	2
R1-39	D04	37.20513	41.05	2
R1-39	D04	37.25497	41.13	2
R1-39	D04	37.30504	40.97	2
R1-39	D04	37.35483	41.04	2
R1-39	D04	37.40496	41.05	2
R1-39	D04	37.45517	41.1	2
R1-39	D04	37.50503	41.16	2
R1-39	D04	37.55492	41.27	2
R1-39	D04	37.60514	41.16	2
R1-39	D04	37.65504	41.23	2
R1-39	D04	37.70525	41.23	2
R1-39	D04	37.75546	41.23	2
R1-39	D04	37.80538	41.3	2
R1-39	D04	37.85495	41.36	2
R1-39	D04	37.90505	41.26	2
R1-39	D04	37.95535	41.33	2
R1-39	D04	38.00483	41.37	2
R1-39	D04	38.05536	41.34	2
R1-39	D04	38.10517	41.39	2
R1-39	D04	38.15514	41.46	2
R1-39	D04	38.20552	41.33	2
R1-39	D04	38.25527	41.46	2
R1-39	D04	38.30524	41.49	2
R1-39	D04	38.35477	41.52	2
R1-39	D04	38.40556	41.43	2
R1-39	D04	38.4554	41.46	2
R1-39	D04	38.50537	41.49	2
R1-39	D04	38.55537	41.55	2
R1-39	D04	38.60556	41.5	2
R1-39	D04	38.65474	41.56	2
R1-39	D04	38.70532	41.59	2
R1-39	D04	38.75518	41.66	2
R1-39	D04	38.80526	41.65	2
R1-39	D04	38.85521	41.64	2
R1-39	D04	38.9056	41.71	2
R1-39	D04	38.95543	41.66	2
R1-39	D04	39.00519	41.74	2
R1-39	D04	39.05532	41.71	2
R1-39	D04	39.1052	41.69	2
R1-39	D04	39.15538	41.84	2
R1-39	D04	39.20527	41.8	2
R1-39	D04	39.25553	41.91	2
R1-39	D04	39.30526	41.84	2
R1-39	D04	39.35544	41.97	2
R1-39	D04	39.40524	41.8	2
R1-39	D04	39.45526	41.94	2
R1-39	D04	39.50529	42.13	2
R1-39	D04	39.55555	42.06	2
R1-39	D04	39.60534	41.95	2
R1-39	D04	39.65554	42.04	2
R1-39	D04	39.70544	42.13	2
R1-39	D04	39.75597	42.07	2
R1-39	D04	39.80537	42.1	2
R1-39	D04	39.85574	42.13	2
R1-39	D04	39.90551	42.14	2
R1-39	D04	39.95555	42.26	2
R1-39	D04	40.00548	42.32	2
R1-39	D04	40.05567	42.19	2
R1-39	D04	40.10543	42.23	2
R1-39	D04	40.15559	42.32	2
R1-39	D04	40.20578	42.33	2
R1-39	D04	40.25561	42.36	2
R1-39	D04	40.30558	42.39	2
R1-39	D04	40.35567	42.46	2
R1-39	D04	40.40527	42.39	2
R1-39	D04	40.45574	42.51	2
R1-39	D04	40.50562	42.45	2
R1-39	D04	40.55585	42.49	2
R1-39	D04	40.6058	42.49	2
R1-39	D04	40.65574	42.46	2
R1-39	D04	40.70555	42.62	2
R1-39	D04	40.75519	42.59	2
R1-39	D04	40.80569	42.67	2
R1-39	D04	40.85582	42.61	2
R1-39	D04	40.90544	42.84	2
R1-39	D04	40.9555	42.59	2
R1-39	D04	41.00565	42.71	2
R1-39	D04	41.05577	42.75	2
R1-39	D04	41.10585	42.78	2
R1-39	D04	41.15599	42.68	2
R1-39	D04	41.20595	42.75	2
R1-39	D04	41.25594	42.77	2
R1-39	D04	41.30578	42.7	2
R1-39	D04	41.35582	42.72	2
R1-39	D04	41.40566	42.8	2
R1-39	D04	41.456	42.94	2
R1-39	D04	41.50578	42.81	2
R1-39	D04	41.55558	43.02	2
R1-39	D04	41.60704	42.99	2
R1-39	D04	41.65565	42.87	2
R1-39	D04	41.70609	42.86	2
R1-39	D04	41.75592	43.04	2
R1-39	D04	41.80623	42.99	2
R1-39	D04	41.85595	43.16	2
R1-39	D04	41.90592	43.19	2
R1-39	D04	41.95582	43.06	2
R1-39	D04	42.00599	43.25	2
R1-39	D04	42.05601	43.19	2
R1-39	D04	42.10609	43.28	2
R1-39	D04	42.15582	43.23	2
R1-39	D04	42.20589	43.26	2
R1-39	D04	42.25656	43.19	2
R1-39	D04	42.30595	43.36	2
R1-39	D04	42.35587	43.18	2
R1-39	D04	42.4064	43.28	2
R1-39	D04	42.45588	43.29	2
R1-39	D04	42.50617	43.42	2
R1-39	D04	42.55621	43.44	2
R1-39	D04	42.60606	43.44	2
R1-39	D04	42.65607	43.52	2
R1-39	D04	42.70642	43.44	2
R1-39	D04	42.75617	43.65	2
R1-39	D04	42.8062	43.71	2
R1-39	D04	42.85601	43.48	2
R1-39	D04	42.90599	43.7	2
R1-39	D04	42.95619	43.51	2
R1-39	D04	43.00609	43.57	2
R1-39	D04	43.0563	43.65	2
R1-39	D04	43.10612	43.74	2
R1-39	D04	43.15623	43.68	2
R1-39	D04	43.20638	43.73	2
R1-39	D04	43.2561	43.74	2
R1-39	D04	43.30608	43.87	2
R1-39	D04	43.3563	43.9	2
R1-39	D04	43.40617	43.8	2
R1-39	D04	43.45616	43.81	2
R1-39	D04	43.50648	43.83	2
R1-39	D04	43.55648	43.77	2
R1-39	D04	43.60623	43.96	2
R1-39	D04	43.65752	44.02	2
R1-39	D04	43.70683	44	2
R1-39	D04	43.75739	44.03	2
R1-39	D04	43.80646	43.97	2
R1-39	D04	43.8564	43.93	2
R1-39	D04	43.9063	44.09	2
R1-39	D04	43.95621	44.12	2
R1-39	D04	44.0065	44.19	2
R1-39	D04	44.05655	44.06	2
R1-39	D04	44.10645	44.16	2
R1-39	D04	44.15642	44.22	2
R1-39	D04	44.2064	44.15	2
R1-39	D04	44.25627	44.29	2
R1-39	D04	44.30656	44.22	2
R1-39	D04	44.35661	44.32	2
R1-39	D04	44.4063	44.29	2
R1-39	D04	44.45676	44.08	2
R1-39	D04	44.50669	44.37	2
R1-39	D04	44.55689	44.26	2
R1-39	D04	44.60637	44.32	2
R1-39	D04	44.65662	44.37	2
R1-39	D04	44.70658	44.34	2
R1-39	D04	44.75654	44.28	2
R1-39	D04	44.80639	44.32	2
R1-39	D04	44.85658	44.37	2
R1-39	D04	44.90663	44.26	2
R1-39	D04	44.95662	44.45	2
R1-39	D04	45.00637	44.35	2
R1-39	D04	45.05782	44.31	2
R1-39	D04	45.10711	44.37	2
R1-39	D04	45.15697	44.38	2
R1-39	D04	45.20676	44.47	2
R1-39	D04	45.25647	44.5	2
R1-39	D04	45.30656	44.32	2
R1-39	D04	45.35664	44.32	2
R1-39	D04	45.40695	44.44	2
R1-39	D04	45.45652	44.44	2
R1-39	D04	45.50668	44.37	2
R1-39	D04	45.55652	44.51	2
R1-39	D04	45.60679	44.5	2
R1-39	D04	45.65636	44.5	2
R1-39	D04	45.70684	44.26	2
R1-39	D04	45.75626	44.48	2
R1-39	D04	45.80647	44.47	2
R1-39	D04	45.85674	44.34	2
R1-39	D04	45.90674	44.4	2
R1-39	D04	45.95674	44.35	2
R1-39	D04	46.00641	44.4	2
R1-39	D04	46.05707	44.56	2
R1-39	D04	46.10684	44.37	2
R1-39	D04	46.15675	44.63	2
R1-39	D04	46.20678	44.54	2
R1-39	D04	46.25699	44.29	2
R1-39	D04	46.30666	44.4	2
R1-39	D04	46.35681	44.47	2
R1-39	D04	46.40668	44.45	2
R1-39	D04	46.45691	44.41	2
R1-39	D04	46.50692	44.34	2
R1-39	D04	46.55748	44.51	2
R1-39	D04	46.60706	44.42	2
R1-39	D04	46.65668	44.47	2
R1-39	D04	46.70692	44.41	2
R1-39	D04	46.75721	44.4	2
R1-39	D04	46.80671	44.53	2
R1-39	D04	46.85686	44.41	2
R1-39	D04	46.90726	44.51	2
R1-39	D04	46.95705	44.5	2
R1-39	D04	47.00712	44.47	2
R1-39	D04	47.05693	44.58	2
R1-39	D04	47.10695	44.47	2
R1-39	D04	47.15704	44.5	2
R1-39	D04	47.20702	44.58	2
R1-39	D04	47.2567	44.63	2
R1-39	D04	47.30692	44.53	2
R1-39	D04	47.35726	44.66	2
R1-39	D04	47.40725	44.58	2
R1-39	D04	47.45683	44.5	2
R1-39	D04	47.50697	44.6	2
R1-39	D04	47.55722	44.5	2
R1-39	D04	47.60724	44.61	2
R1-39	D04	47.65703	44.67	2
R1-39	D04	47.70811	44.56	2
R1-39	D04	47.75728	44.61	2
R1-39	D04	47.80675	44.5	2
R1-39	D04	47.85714	44.47	2
R1-39	D04	47.90708	44.58	2
R1-39	D04	47.95709	44.61	2
R1-39	D04	48.00731	44.66	2
