# Supplementary material for: Natural genetic variation impacts expression levels of coding, non-coding, and antisense transcripts in fission yeast
Source: Mol Syst Biol. 2014 Nov 28;10(11):764. doi: 10.15252/msb.20145123 (PMC4299605; doi:10.15252/msb.20145123)
Supplement: Supplementary file 2 — Supplementary Dataset S1 [file msb0010-0764-sd2.zip › Dataset S1/datasetS1/R1-3_std_raw.txt]

Strain	well	time	measure	interval
R1-3	A01	0.01165	33.06	1
R1-3	A01	0.06154	32.81	1
R1-3	A01	0.1119	32.58	1
R1-3	A01	0.16178	32.39	1
R1-3	A01	0.21165	32.87	1
R1-3	A01	0.26174	32.96	1
R1-3	A01	0.3119	32.55	1
R1-3	A01	0.36169	32.56	1
R1-3	A01	0.41183	32.68	1
R1-3	A01	0.46184	32.63	1
R1-3	A01	0.51193	32.98	1
R1-3	A01	0.56198	33.07	1
R1-3	A01	0.61213	32.98	1
R1-3	A01	0.66192	33.03	1
R1-3	A01	0.71198	33.51	1
R1-3	A01	0.76199	33.36	1
R1-3	A01	0.81187	33.9	1
R1-3	A01	0.86194	33.71	1
R1-3	A01	0.91181	34.27	1
R1-3	A01	0.96189	34.11	1
R1-3	A01	1.0119	34.3	1
R1-3	A01	1.06159	34.27	1
R1-3	A01	1.11189	33.95	1
R1-3	A01	1.16211	34.79	1
R1-3	A01	1.21192	34.69	1
R1-3	A01	1.26176	34.41	1
R1-3	A01	1.31171	34.72	1
R1-3	A01	1.36209	34.88	1
R1-3	A01	1.41202	34.88	1
R1-3	A01	1.46223	34.85	1
R1-3	A01	1.51206	35.3	1
R1-3	A01	1.56213	35.32	1
R1-3	A01	1.61206	35.78	1
R1-3	A01	1.66201	35.87	1
R1-3	A01	1.71202	35.78	1
R1-3	A01	1.76214	36.16	1
R1-3	A01	1.81226	36.19	1
R1-3	A01	1.86221	36.18	1
R1-3	A01	1.91209	36.98	1
R1-3	A01	1.9622	36.64	1
R1-3	A01	2.01203	37.27	1
R1-3	A01	2.0622	36.69	1
R1-3	A01	2.1119	36.83	1
R1-3	A01	2.16215	36.89	1
R1-3	A01	2.21206	37.42	1
R1-3	A01	2.26214	37.29	1
R1-3	A01	2.31226	37.77	1
R1-3	A01	2.3622	37.72	1
R1-3	A01	2.41212	37.65	1
R1-3	A01	2.46184	38.22	1
R1-3	A01	2.51224	38.16	1
R1-3	A01	2.56211	38.33	1
R1-3	A01	2.61241	38.35	1
R1-3	A01	2.66223	39.25	1
R1-3	A01	2.7122	38.76	1
R1-3	A01	2.76223	39.21	1
R1-3	A01	2.81221	39.33	1
R1-3	A01	2.86226	39.41	1
R1-3	A01	2.91236	39.68	1
R1-3	A01	2.96231	39.76	1
R1-3	A01	3.01226	40.16	1
R1-3	A01	3.06236	40.35	1
R1-3	A01	3.11236	40.65	1
R1-3	A01	3.16242	40.77	1
R1-3	A01	3.21234	40.89	1
R1-3	A01	3.26246	40.94	1
R1-3	A01	3.31238	41.09	1
R1-3	A01	3.36257	41.56	1
R1-3	A01	3.41253	41.86	1
R1-3	A01	3.46243	42.14	1
R1-3	A01	3.51264	42.23	1
R1-3	A01	3.56247	42.33	1
R1-3	A01	3.61247	42.72	1
R1-3	A01	3.66251	42.88	1
R1-3	A01	3.71266	43.06	1
R1-3	A01	3.76267	43.51	1
R1-3	A01	3.81254	43.66	1
R1-3	A01	3.8626	44.25	1
R1-3	A01	3.91248	44.76	1
R1-3	A01	3.96209	44.57	1
R1-3	A01	4.01241	45.22	1
R1-3	A01	4.06258	45.44	1
R1-3	A01	4.11253	45.76	1
R1-3	A01	4.16274	45.74	1
R1-3	A01	4.21263	46.27	1
R1-3	A01	4.26252	46.69	1
R1-3	A01	4.31262	46.78	1
R1-3	A01	4.36256	46.97	1
R1-3	A01	4.41261	47.45	1
R1-3	A01	4.46264	47.68	1
R1-3	A01	4.51296	48.03	1
R1-3	A01	4.56279	48.5	1
R1-3	A01	4.6126	48.73	1
R1-3	A01	4.6624	49.09	1
R1-3	A01	4.71272	49.75	1
R1-3	A01	4.76268	49.87	1
R1-3	A01	4.81283	50.06	1
R1-3	A01	4.86242	50.58	1
R1-3	A01	4.91265	50.79	1
R1-3	A01	4.96258	51.16	1
R1-3	A01	5.01263	51.7	1
R1-3	A01	5.06259	52.3	1
R1-3	A01	5.11273	52.42	1
R1-3	A01	5.16265	53.07	1
R1-3	A01	5.2128	53.25	1
R1-3	A01	5.26284	53.88	1
R1-3	A01	5.31292	54.46	1
R1-3	A01	5.36301	54.36	1
R1-3	A01	5.41276	54.87	1
R1-3	A01	5.46274	55.23	1
R1-3	A01	5.51292	55.77	1
R1-3	A01	5.56285	56.49	1
R1-3	A01	5.79822	55.51	2
R1-3	A01	5.8476	56.09	2
R1-3	A01	5.89762	56.63	2
R1-3	A01	5.9477	57.29	2
R1-3	A01	5.99774	57.52	2
R1-3	A01	6.04758	57.58	2
R1-3	A01	6.09776	58.38	2
R1-3	A01	6.14783	58.69	2
R1-3	A01	6.1973	59.26	2
R1-3	A01	6.24767	59.43	2
R1-3	A01	6.29783	60.07	2
R1-3	A01	6.34784	60.42	2
R1-3	A01	6.39767	60.87	2
R1-3	A01	6.44758	61.21	2
R1-3	A01	6.49789	61.57	2
R1-3	A01	6.54779	62	2
R1-3	A01	6.59771	62.01	2
R1-3	A01	6.64774	62.14	2
R1-3	A01	6.69793	62.67	2
R1-3	A01	6.74774	62.86	2
R1-3	A01	6.79784	63.08	2
R1-3	A01	6.84798	63.24	2
R1-3	A01	6.89752	63.72	2
R1-3	A01	6.94797	64.01	2
R1-3	A01	6.99789	63.97	2
R1-3	A01	7.04794	64.11	2
R1-3	A01	7.09791	64.53	2
R1-3	A01	7.14801	64.61	2
R1-3	A01	7.19799	64.88	2
R1-3	A01	7.24796	65.16	2
R1-3	A01	7.29803	65.44	2
R1-3	A01	7.34794	65.61	2
R1-3	A01	7.39805	65.8	2
R1-3	A01	7.44795	65.74	2
R1-3	A01	7.49795	66.2	2
R1-3	A01	7.54797	66.41	2
R1-3	A01	7.59812	66.68	2
R1-3	A01	7.64804	66.66	2
R1-3	A01	7.69802	66.52	2
R1-3	A01	7.74802	67.17	2
R1-3	A01	7.79803	67	2
R1-3	A01	7.84813	67.09	2
R1-3	A01	7.89799	67.35	2
R1-3	A01	7.94798	66.98	2
R1-3	A01	7.99796	67.44	2
R1-3	A01	8.04822	67.16	2
R1-3	A01	8.09822	67.19	2
R1-3	A01	8.14825	66.97	2
R1-3	A01	8.19805	67.41	2
R1-3	A01	8.24795	67.41	2
R1-3	A01	8.29801	67.32	2
R1-3	A01	8.348	67.36	2
R1-3	A01	8.39841	67.45	2
R1-3	A01	8.4481	67.42	2
R1-3	A01	8.49824	67.46	2
R1-3	A01	8.54811	67.39	2
R1-3	A01	8.59823	67.55	2
R1-3	A01	8.64809	67.11	2
R1-3	A01	8.69826	67.62	2
R1-3	A01	8.7482	67.23	2
R1-3	A01	8.79825	67.58	2
R1-3	A01	8.84814	67.22	2
R1-3	A01	8.89819	67.29	2
R1-3	A01	8.9482	67.25	2
R1-3	A01	8.9983	67.36	2
R1-3	A01	9.04823	67.29	2
R1-3	A01	9.09837	67.14	2
R1-3	A01	9.14844	67.27	2
R1-3	A01	9.19841	67.19	2
R1-3	A01	9.24827	67.32	2
R1-3	A01	9.29835	67.41	2
R1-3	A01	9.34831	67.67	2
R1-3	A01	9.39845	67.26	2
R1-3	A01	9.44838	67.25	2
R1-3	A01	9.49849	67.33	2
R1-3	A01	9.54847	67.44	2
R1-3	A01	9.59829	67.52	2
R1-3	A01	9.64843	67.32	2
R1-3	A01	9.69849	67.61	2
R1-3	A01	9.74833	67.52	2
R1-3	A01	9.79845	67.8	2
R1-3	A01	9.84843	67.71	2
R1-3	A01	9.8982	67.57	2
R1-3	A01	9.94812	67.79	2
R1-3	A01	9.99844	67.39	2
R1-3	A01	10.04835	67.64	2
R1-3	A01	10.09851	67.68	2
R1-3	A01	10.1484	67.58	2
R1-3	A01	10.1984	67.76	2
R1-3	A01	10.24856	67.8	2
R1-3	A01	10.29839	67.97	2
R1-3	A01	10.34854	67.68	2
R1-3	A01	10.39858	68.09	2
R1-3	A01	10.44877	67.96	2
R1-3	A01	10.49852	68.12	2
R1-3	A01	10.54858	68.25	2
R1-3	A01	10.59851	68.09	2
R1-3	A01	10.64849	67.99	2
R1-3	A01	10.6988	68.25	2
R1-3	A01	10.74851	68.25	2
R1-3	A01	10.79846	68.65	2
R1-3	A01	10.84871	68.46	2
R1-3	A01	10.89856	68.43	2
R1-3	A01	10.9485	68.59	2
R1-3	A01	10.99861	68.34	2
R1-3	A01	11.04892	68.53	2
R1-3	A01	11.0989	68.98	2
R1-3	A01	11.14834	68.81	2
R1-3	A01	11.19839	68.63	2
R1-3	A01	11.24854	69.2	2
R1-3	A01	11.29868	69	2
R1-3	A01	11.34879	69.07	2
R1-3	A01	11.39857	69.05	2
R1-3	A01	11.44871	69.08	2
R1-3	A01	11.49877	69.49	2
R1-3	A01	11.5486	69.23	2
R1-3	A01	11.59874	69.49	2
R1-3	A01	11.64872	69.45	2
R1-3	A01	11.69882	69.4	2
R1-3	A01	11.74897	69.67	2
R1-3	A01	11.79887	69.86	2
R1-3	A01	11.84882	69.93	2
R1-3	A01	11.8986	70.06	2
R1-3	A01	11.94889	70	2
R1-3	A01	11.99879	70.03	2
R1-3	A01	12.04878	70.28	2
R1-3	A01	12.0989	70.26	2
R1-3	A01	12.14881	70.66	2
R1-3	A01	12.19891	70.23	2
R1-3	A01	12.24985	70.48	2
R1-3	A01	12.299	70.85	2
R1-3	A01	12.34893	70.66	2
R1-3	A01	12.39898	71.08	2
R1-3	A01	12.44902	71.07	2
R1-3	A01	12.49894	71.18	2
R1-3	A01	12.54885	71.21	2
R1-3	A01	12.59893	71.44	2
R1-3	A01	12.64911	71.14	2
R1-3	A01	12.6987	71.69	2
R1-3	A01	12.74896	72.22	2
R1-3	A01	12.79906	71.59	2
R1-3	A01	12.84911	71.63	2
R1-3	A01	12.89904	72.16	2
R1-3	A01	12.94897	72.22	2
R1-3	A01	12.99899	72.14	2
R1-3	A01	13.04912	72.32	2
R1-3	A01	13.09906	72.17	2
R1-3	A01	13.14922	72.73	2
R1-3	A01	13.1992	72.38	2
R1-3	A01	13.24902	72.8	2
R1-3	A01	13.29906	72.64	2
R1-3	A01	13.34914	72.63	2
R1-3	A01	13.39916	72.8	2
R1-3	A01	13.4491	73.09	2
R1-3	A01	13.49922	72.89	2
R1-3	A01	13.54938	73.19	2
R1-3	A01	13.59926	73.21	2
R1-3	A01	13.64908	73.34	2
R1-3	A01	13.6991	73.41	2
R1-3	A01	13.74925	74	2
R1-3	A01	13.79906	73.73	2
R1-3	A01	13.8492	73.44	2
R1-3	A01	13.89923	73.92	2
R1-3	A01	13.94913	74.01	2
R1-3	A01	13.9994	73.85	2
R1-3	A01	14.04937	73.92	2
R1-3	A01	14.0993	73.92	2
R1-3	A01	14.14926	74.03	2
R1-3	A01	14.19934	74.17	2
R1-3	A01	14.24936	74.48	2
R1-3	A01	14.2994	74.45	2
R1-3	A01	14.3493	74.64	2
R1-3	A01	14.39916	74.62	2
R1-3	A01	14.44947	74.68	2
R1-3	A01	14.49897	74.97	2
R1-3	A01	14.54919	74.94	2
R1-3	A01	14.59948	75.13	2
R1-3	A01	14.64938	75.09	2
R1-3	A01	14.69938	75.38	2
R1-3	A01	14.74927	75.42	2
R1-3	A01	14.79952	75.22	2
R1-3	A01	14.84923	75.24	2
R1-3	A01	14.89954	75.66	2
R1-3	A01	14.94937	75.4	2
R1-3	A01	14.99944	75.91	2
R1-3	A01	15.04953	75.7	2
R1-3	A01	15.0996	75.59	2
R1-3	A01	15.14959	76.11	2
R1-3	A01	15.19942	75.98	2
R1-3	A01	15.24963	76.11	2
R1-3	A01	15.29943	76.2	2
R1-3	A01	15.34952	76.05	2
R1-3	A01	15.39945	76.46	2
R1-3	A01	15.44972	76.59	2
R1-3	A01	15.49959	76.53	2
R1-3	A01	15.54943	76.87	2
R1-3	A01	15.59985	76.75	2
R1-3	A01	15.6497	76.85	2
R1-3	A01	15.69955	76.63	2
R1-3	A01	15.74949	77.15	2
R1-3	A01	15.79963	77.36	2
R1-3	A01	15.84977	77.06	2
R1-3	A01	15.89977	77.03	2
R1-3	A01	15.9496	77.48	2
R1-3	A01	15.99964	77.6	2
R1-3	A01	16.04976	77.74	2
R1-3	A01	16.09962	77.6	2
R1-3	A01	16.14962	77.61	2
R1-3	A01	16.19964	77.52	2
R1-3	A01	16.24947	77.96	2
R1-3	A01	16.29963	77.54	2
R1-3	A01	16.34962	77.98	2
R1-3	A01	16.39967	78.12	2
R1-3	A01	16.44958	77.82	2
R1-3	A01	16.49974	78.59	2
R1-3	A01	16.54973	78.4	2
R1-3	A01	16.59959	78.27	2
R1-3	A01	16.6499	78.3	2
R1-3	A01	16.69984	78.36	2
R1-3	A01	16.74975	78.5	2
R1-3	A01	16.79977	78.22	2
R1-3	A01	16.84983	78.43	2
R1-3	A01	16.89994	78.59	2
R1-3	A01	16.94979	78.65	2
R1-3	A01	16.99981	78.87	2
R1-3	A01	17.04971	78.78	2
R1-3	A01	17.0999	78.88	2
R1-3	A01	17.14973	78.94	2
R1-3	A01	17.19984	79.36	2
R1-3	A01	17.2499	79.46	2
R1-3	A01	17.29999	79.24	2
R1-3	A01	17.34994	79.54	2
R1-3	A01	17.39993	79.43	2
R1-3	A01	17.4499	79.41	2
R1-3	A01	17.49986	79.62	2
R1-3	A01	17.55015	79.3	2
R1-3	A01	17.59996	79.89	2
R1-3	A01	17.64994	79.86	2
R1-3	A01	17.69985	79.96	2
R1-3	A01	17.74999	79.94	2
R1-3	A01	17.80002	79.99	2
R1-3	A01	17.85023	80.34	2
R1-3	A01	17.90002	79.89	2
R1-3	A01	17.94996	80.15	2
R1-3	A01	18.00009	80.72	2
R1-3	A01	18.05023	80.21	2
R1-3	A01	18.10008	80.57	2
R1-3	A01	18.14995	80.24	2
R1-3	A01	18.2	80.34	2
R1-3	A01	18.25007	81.14	2
R1-3	A01	18.30016	80.28	2
R1-3	A01	18.35002	80.64	2
R1-3	A01	18.4002	80.85	2
R1-3	A01	18.45013	80.88	2
R1-3	A01	18.5001	80.73	2
R1-3	A01	18.55005	80.72	2
R1-3	A01	18.60024	80.94	2
R1-3	A01	18.65022	80.72	2
R1-3	A01	18.70012	80.75	2
R1-3	A01	18.7502	81.43	2
R1-3	A01	18.80032	81.05	2
R1-3	A01	18.84998	80.98	2
R1-3	A01	18.90004	81.31	2
R1-3	A01	18.95028	81.56	2
R1-3	A01	19.00038	81.39	2
R1-3	A01	19.05024	81.42	2
R1-3	A01	19.10021	81.45	2
R1-3	A01	19.15011	81.48	2
R1-3	A01	19.20019	81.68	2
R1-3	A01	19.25039	81.74	2
R1-3	A01	19.30047	81.99	2
R1-3	A01	19.35029	82.07	2
R1-3	A01	19.40026	81.99	2
R1-3	A01	19.45047	81.62	2
R1-3	A01	19.50047	81.93	2
R1-3	A01	19.55031	81.78	2
R1-3	A01	19.60034	81.71	2
R1-3	A01	19.65029	81.81	2
R1-3	A01	19.70028	81.72	2
R1-3	A01	19.75028	82.26	2
R1-3	A01	19.80031	82.22	2
R1-3	A01	19.8502	82.01	2
R1-3	A01	19.90026	82.35	2
R1-3	A01	19.95046	82.19	2
R1-3	A01	20.00041	82.47	2
R1-3	A01	20.05038	82.15	2
R1-3	A01	20.10043	82.38	2
R1-3	A01	20.15052	82.31	2
R1-3	A01	20.20058	82.42	2
R1-3	A01	20.25031	82.39	2
R1-3	A01	20.30069	82.16	2
R1-3	A01	20.35059	82.39	2
R1-3	A01	20.40048	82.58	2
R1-3	A01	20.45041	83.05	2
R1-3	A01	20.50042	82.54	2
R1-3	A01	20.55062	82.98	2
R1-3	A01	20.60046	82.83	2
R1-3	A01	20.65067	82.66	2
R1-3	A01	20.70053	82.79	2
R1-3	A01	20.75068	82.85	2
R1-3	A01	20.80052	82.77	2
R1-3	A01	20.85076	82.83	2
R1-3	A01	20.90059	83.08	2
R1-3	A01	20.95055	83.55	2
R1-3	A01	21.00054	83.25	2
R1-3	A01	21.0507	83.12	2
R1-3	A01	21.10052	83.18	2
R1-3	A01	21.15062	82.92	2
R1-3	A01	21.20058	83.14	2
R1-3	A01	21.2506	83.25	2
R1-3	A01	21.30066	83.06	2
R1-3	A01	21.35069	83.28	2
R1-3	A01	21.40066	83.4	2
R1-3	A01	21.45072	83.33	2
R1-3	A01	21.50095	83.39	2
R1-3	A01	21.55065	83.11	2
R1-3	A01	21.60069	83.09	2
R1-3	A01	21.65082	83.08	2
R1-3	A01	21.70077	83.27	2
R1-3	A01	21.75064	83.41	2
R1-3	A01	21.80085	83.39	2
R1-3	A01	21.85081	83.43	2
R1-3	A01	21.9008	83.59	2
R1-3	A01	21.95074	83.33	2
R1-3	A01	22.00065	83.55	2
R1-3	A01	22.05047	83.56	2
R1-3	A01	22.10085	83.72	2
R1-3	A01	22.1507	83.34	2
R1-3	A01	22.20099	83.56	2
R1-3	A01	22.25095	83.69	2
R1-3	A01	22.30083	83.55	2
R1-3	A01	22.35099	83.5	2
R1-3	A01	22.40087	83.65	2
R1-3	A01	22.45105	83.52	2
R1-3	A01	22.50092	83.37	2
R1-3	A01	22.55217	83.43	2
R1-3	A01	22.60115	83.56	2
R1-3	A01	22.65093	83.59	2
R1-3	A01	22.70101	83.55	2
R1-3	A01	22.75091	83.52	2
R1-3	A01	22.80103	83.49	2
R1-3	A01	22.85093	83.79	2
R1-3	A01	22.90111	83.21	2
R1-3	A01	22.95106	83.72	2
R1-3	A01	23.001	83.55	2
R1-3	A01	23.05107	83.69	2
R1-3	A01	23.10098	83.59	2
R1-3	A01	23.15111	83.78	2
R1-3	A01	23.20109	83.59	2
R1-3	A01	23.251	83.75	2
R1-3	A01	23.30117	83.68	2
R1-3	A01	23.35101	83.66	2
R1-3	A01	23.40109	83.56	2
R1-3	A01	23.45109	83.98	2
R1-3	A01	23.50097	83.91	2
R1-3	A01	23.55081	83.62	2
R1-3	A01	23.60094	83.55	2
R1-3	A01	23.65143	83.53	2
R1-3	A01	23.7012	83.85	2
R1-3	A01	23.7512	83.46	2
R1-3	A01	23.80116	83.74	2
R1-3	A01	23.85124	83.59	2
R1-3	A01	23.90107	83.6	2
R1-3	A01	23.9513	83.78	2
R1-3	A01	24.00133	83.66	2
R1-3	A01	24.05146	83.44	2
R1-3	A01	24.10108	83.66	2
R1-3	A01	24.15127	83.55	2
R1-3	A01	24.2014	83.39	2
R1-3	A01	24.25134	83.25	2
R1-3	A01	24.3013	83.55	2
R1-3	A01	24.3512	83.66	2
R1-3	A01	24.40141	83.43	2
R1-3	A01	24.45144	83.59	2
R1-3	A01	24.50139	83.71	2
R1-3	A01	24.55145	84	2
R1-3	A01	24.60144	83.65	2
R1-3	A01	24.65138	83.87	2
R1-3	A01	24.70136	83.76	2
R1-3	A01	24.75152	83.81	2
R1-3	A01	24.80151	83.78	2
R1-3	A01	24.85151	83.55	2
R1-3	A01	24.90133	83.66	2
R1-3	A01	24.95134	83.56	2
R1-3	A01	25.0014	83.41	2
R1-3	A01	25.05149	83.65	2
R1-3	A01	25.10134	83.6	2
R1-3	A01	25.15161	83.71	2
R1-3	A01	25.20142	83.92	2
R1-3	A01	25.25154	83.55	2
R1-3	A01	25.30168	83.66	2
R1-3	A01	25.35162	83.87	2
R1-3	A01	25.40125	83.9	2
R1-3	A01	25.45151	83.55	2
R1-3	A01	25.50125	83.72	2
R1-3	A01	25.55161	83.24	2
R1-3	A01	25.60145	83.43	2
R1-3	A01	25.65173	83.66	2
R1-3	A01	25.70169	83.72	2
R1-3	A01	25.75156	83.57	2
R1-3	A01	25.80153	83.69	2
R1-3	A01	25.85152	84.01	2
R1-3	A01	25.90159	83.78	2
R1-3	A01	25.95188	83.92	2
R1-3	A01	26.00169	83.79	2
R1-3	A01	26.0519	83.69	2
R1-3	A01	26.10139	84.26	2
R1-3	A01	26.15183	84.29	2
R1-3	A01	26.20169	84.14	2
R1-3	A01	26.25165	84.23	2
R1-3	A01	26.30138	84.33	2
R1-3	A01	26.35161	84.61	2
R1-3	A01	26.40168	84.67	2
R1-3	A01	26.45166	84.68	2
R1-3	A01	26.5017	84.09	2
R1-3	A01	26.55176	84.22	2
R1-3	A01	26.60188	84.38	2
R1-3	F01	0.03988	27.83	1
R1-3	F01	0.08942	27.97	1
R1-3	F01	0.13991	27.47	1
R1-3	F01	0.18975	27.5	1
R1-3	F01	0.24186	27.47	1
R1-3	F01	0.28945	27.71	1
R1-3	F01	0.33992	27.49	1
R1-3	F01	0.38992	27.79	1
R1-3	F01	0.4408	27.46	1
R1-3	F01	0.48973	27.8	1
R1-3	F01	0.53993	27.74	1
R1-3	F01	0.59031	27.82	1
R1-3	F01	0.64034	28.04	1
R1-3	F01	0.6898	28.25	1
R1-3	F01	0.7396	28.16	1
R1-3	F01	0.78958	28.31	1
R1-3	F01	0.83963	28.99	1
R1-3	F01	0.88945	28.8	1
R1-3	F01	0.93926	29.14	1
R1-3	F01	0.99019	29.34	1
R1-3	F01	1.03977	29.58	1
R1-3	F01	1.08938	29.44	1
R1-3	F01	1.13969	29.37	1
R1-3	F01	1.18992	29.52	1
R1-3	F01	1.24104	29.82	1
R1-3	F01	1.291	29.59	1
R1-3	F01	1.33952	30.16	1
R1-3	F01	1.38992	30.12	1
R1-3	F01	1.43934	30.09	1
R1-3	F01	1.48981	30.26	1
R1-3	F01	1.54014	30.48	1
R1-3	F01	1.59019	30.57	1
R1-3	F01	1.63967	30.75	1
R1-3	F01	1.69124	31.08	1
R1-3	F01	1.73956	31.13	1
R1-3	F01	1.78964	31.23	1
R1-3	F01	1.84015	31.58	1
R1-3	F01	1.8899	31.37	1
R1-3	F01	1.93972	31.49	1
R1-3	F01	1.99016	31.91	1
R1-3	F01	2.03971	32.05	1
R1-3	F01	2.08979	32	1
R1-3	F01	2.14008	32.29	1
R1-3	F01	2.18996	32.36	1
R1-3	F01	2.23999	32.65	1
R1-3	F01	2.28987	32.86	1
R1-3	F01	2.34022	32.78	1
R1-3	F01	2.38996	33.31	1
R1-3	F01	2.43979	33.04	1
R1-3	F01	2.48936	33.39	1
R1-3	F01	2.54004	33.81	1
R1-3	F01	2.59008	33.67	1
R1-3	F01	2.63985	34	1
R1-3	F01	2.69021	34.26	1
R1-3	F01	2.73964	34.48	1
R1-3	F01	2.78999	34.67	1
R1-3	F01	2.83994	34.79	1
R1-3	F01	2.88998	34.98	1
R1-3	F01	2.94009	35.42	1
R1-3	F01	2.98989	35.28	1
R1-3	F01	3.04005	35.52	1
R1-3	F01	3.09133	35.72	1
R1-3	F01	3.13992	36.02	1
R1-3	F01	3.19036	36.23	1
R1-3	F01	3.23998	36.41	1
R1-3	F01	3.29063	36.79	1
R1-3	F01	3.34011	36.89	1
R1-3	F01	3.39062	37.07	1
R1-3	F01	3.44026	37.42	1
R1-3	F01	3.49013	38.01	1
R1-3	F01	3.54041	37.9	1
R1-3	F01	3.5901	38.41	1
R1-3	F01	3.64039	38.47	1
R1-3	F01	3.69078	38.89	1
R1-3	F01	3.74012	39.11	1
R1-3	F01	3.79046	39.27	1
R1-3	F01	3.84008	39.54	1
R1-3	F01	3.89112	40.1	1
R1-3	F01	3.94032	40.42	1
R1-3	F01	3.9898	40.48	1
R1-3	F01	4.04025	41.42	1
R1-3	F01	4.09022	41.41	1
R1-3	F01	4.14037	41.48	1
R1-3	F01	4.19065	41.91	1
R1-3	F01	4.24037	42.37	1
R1-3	F01	4.29048	42.67	1
R1-3	F01	4.34026	42.99	1
R1-3	F01	4.39051	43.44	1
R1-3	F01	4.44045	43.7	1
R1-3	F01	4.49048	44.07	1
R1-3	F01	4.54111	44.24	1
R1-3	F01	4.59049	45.34	1
R1-3	F01	4.63998	44.95	1
R1-3	F01	4.69002	45.38	1
R1-3	F01	4.7406	45.85	1
R1-3	F01	4.79112	46.3	1
R1-3	F01	4.84098	46.56	1
R1-3	F01	4.89022	47.07	1
R1-3	F01	4.94013	47.34	1
R1-3	F01	4.99045	47.79	1
R1-3	F01	5.0404	48.18	1
R1-3	F01	5.09041	48.57	1
R1-3	F01	5.14059	48.9	1
R1-3	F01	5.19027	49.34	1
R1-3	F01	5.24079	50.12	1
R1-3	F01	5.29039	50.24	1
R1-3	F01	5.34079	50.77	1
R1-3	F01	5.39089	51.18	1
R1-3	F01	5.44056	51.51	1
R1-3	F01	5.49076	51.97	1
R1-3	F01	5.54045	52.68	1
R1-3	F01	5.7876	52.16	1
R1-3	F01	5.82593	52.64	2
R1-3	F01	5.87562	53.04	2
R1-3	F01	5.92604	53.57	2
R1-3	F01	5.97556	53.83	2
R1-3	F01	6.02554	54.41	2
R1-3	F01	6.07519	54.64	2
R1-3	F01	6.12578	55.39	2
R1-3	F01	6.17616	55.83	2
R1-3	F01	6.22589	56.23	2
R1-3	F01	6.27523	56.82	2
R1-3	F01	6.3254	57	2
R1-3	F01	6.37552	57.57	2
R1-3	F01	6.42571	57.78	2
R1-3	F01	6.47525	58.09	2
R1-3	F01	6.52528	58.42	2
R1-3	F01	6.57531	58.76	2
R1-3	F01	6.62537	59.12	2
R1-3	F01	6.67554	59.46	2
R1-3	F01	6.72569	59.44	2
R1-3	F01	6.77576	59.68	2
R1-3	F01	6.82597	60.13	2
R1-3	F01	6.87582	60.39	2
R1-3	F01	6.92516	60.89	2
R1-3	F01	6.97578	60.92	2
R1-3	F01	7.02545	61.37	2
R1-3	F01	7.07656	61.53	2
R1-3	F01	7.12601	61.71	2
R1-3	F01	7.17577	62.07	2
R1-3	F01	7.226	61.98	2
R1-3	F01	7.2759	62.26	2
R1-3	F01	7.32588	62.5	2
R1-3	F01	7.37603	63.07	2
R1-3	F01	7.42569	62.8	2
R1-3	F01	7.47568	63.43	2
R1-3	F01	7.52586	63.32	2
R1-3	F01	7.57596	63.46	2
R1-3	F01	7.62576	63.64	2
R1-3	F01	7.67558	63.7	2
R1-3	F01	7.72577	63.87	2
R1-3	F01	7.77583	63.9	2
R1-3	F01	7.82602	63.87	2
R1-3	F01	7.87587	63.88	2
R1-3	F01	7.92617	63.96	2
R1-3	F01	7.97595	64.06	2
R1-3	F01	8.02611	63.85	2
R1-3	F01	8.07672	64.02	2
R1-3	F01	8.12603	64.15	2
R1-3	F01	8.17597	64.27	2
R1-3	F01	8.22562	63.91	2
R1-3	F01	8.27592	64.11	2
R1-3	F01	8.3257	64.24	2
R1-3	F01	8.37546	64.05	2
R1-3	F01	8.42635	64.17	2
R1-3	F01	8.47565	63.96	2
R1-3	F01	8.52581	64.2	2
R1-3	F01	8.57574	64.26	2
R1-3	F01	8.62614	64.08	2
R1-3	F01	8.67588	64.18	2
R1-3	F01	8.72581	64.12	2
R1-3	F01	8.77606	64.11	2
R1-3	F01	8.82581	64.27	2
R1-3	F01	8.87618	64.2	2
R1-3	F01	8.92598	64.2	2
R1-3	F01	8.97599	64.09	2
R1-3	F01	9.0261	64.27	2
R1-3	F01	9.07588	64.15	2
R1-3	F01	9.12607	63.97	2
R1-3	F01	9.17581	63.9	2
R1-3	F01	9.22668	64.26	2
R1-3	F01	9.27608	64.21	2
R1-3	F01	9.32601	64.15	2
R1-3	F01	9.37643	64.15	2
R1-3	F01	9.42649	64.27	2
R1-3	F01	9.47599	64.36	2
R1-3	F01	9.52636	64.29	2
R1-3	F01	9.57634	64.32	2
R1-3	F01	9.62581	64.3	2
R1-3	F01	9.67624	64.41	2
R1-3	F01	9.72645	64.27	2
R1-3	F01	9.77634	64.54	2
R1-3	F01	9.82591	64.69	2
R1-3	F01	9.87579	64.65	2
R1-3	F01	9.92566	64.72	2
R1-3	F01	9.97679	64.5	2
R1-3	F01	10.02608	64.44	2
R1-3	F01	10.07624	64.44	2
R1-3	F01	10.12607	64.48	2
R1-3	F01	10.17588	64.72	2
R1-3	F01	10.2274	64.86	2
R1-3	F01	10.27629	64.65	2
R1-3	F01	10.32762	64.69	2
R1-3	F01	10.37631	64.8	2
R1-3	F01	10.42612	64.62	2
R1-3	F01	10.4764	64.99	2
R1-3	F01	10.52631	65.01	2
R1-3	F01	10.57614	64.68	2
R1-3	F01	10.62654	65.27	2
R1-3	F01	10.67628	65.06	2
R1-3	F01	10.72652	65.27	2
R1-3	F01	10.77617	65.45	2
R1-3	F01	10.8259	65.55	2
R1-3	F01	10.87656	65.36	2
R1-3	F01	10.9263	65.45	2
R1-3	F01	10.97632	65.81	2
R1-3	F01	11.02773	66.05	2
R1-3	F01	11.07687	65.85	2
R1-3	F01	11.12672	65.85	2
R1-3	F01	11.17713	65.81	2
R1-3	F01	11.22619	66	2
R1-3	F01	11.2767	66.08	2
R1-3	F01	11.32629	66.24	2
R1-3	F01	11.3764	66.08	2
R1-3	F01	11.42625	66.32	2
R1-3	F01	11.47648	66.42	2
R1-3	F01	11.52671	66.48	2
R1-3	F01	11.57628	66.56	2
R1-3	F01	11.62687	66.8	2
R1-3	F01	11.67809	66.94	2
R1-3	F01	11.72673	66.94	2
R1-3	F01	11.77676	66.94	2
R1-3	F01	11.82654	67.07	2
R1-3	F01	11.87657	67.15	2
R1-3	F01	11.92623	67.27	2
R1-3	F01	11.97752	67.54	2
R1-3	F01	12.02645	67.84	2
R1-3	F01	12.07643	67.43	2
R1-3	F01	12.12684	67.72	2
R1-3	F01	12.17676	67.78	2
R1-3	F01	12.22642	67.88	2
R1-3	F01	12.2778	67.98	2
R1-3	F01	12.32684	68.34	2
R1-3	F01	12.3766	68.35	2
R1-3	F01	12.42665	68.43	2
R1-3	F01	12.47681	68.55	2
R1-3	F01	12.5269	68.59	2
R1-3	F01	12.57673	68.7	2
R1-3	F01	12.62674	68.71	2
R1-3	F01	12.67681	68.74	2
R1-3	F01	12.72756	68.95	2
R1-3	F01	12.77674	69.09	2
R1-3	F01	12.82644	69.34	2
R1-3	F01	12.87682	69.51	2
R1-3	F01	12.92676	69.48	2
R1-3	F01	12.97728	69.62	2
R1-3	F01	13.02676	69.75	2
R1-3	F01	13.07679	69.81	2
R1-3	F01	13.12661	69.78	2
R1-3	F01	13.1768	70.16	2
R1-3	F01	13.22691	69.9	2
R1-3	F01	13.27693	70.37	2
R1-3	F01	13.32719	70.16	2
R1-3	F01	13.37749	70.32	2
R1-3	F01	13.42703	70.32	2
R1-3	F01	13.47665	70.67	2
R1-3	F01	13.52763	70.59	2
R1-3	F01	13.57692	70.91	2
R1-3	F01	13.62737	70.96	2
R1-3	F01	13.67713	70.88	2
R1-3	F01	13.72717	71.17	2
R1-3	F01	13.777	71.2	2
R1-3	F01	13.82714	71.59	2
R1-3	F01	13.87741	71.5	2
R1-3	F01	13.92681	71.44	2
R1-3	F01	13.97675	71.71	2
R1-3	F01	14.02721	71.53	2
R1-3	F01	14.07738	71.84	2
R1-3	F01	14.12687	71.66	2
R1-3	F01	14.17703	71.68	2
R1-3	F01	14.22712	72.14	2
R1-3	F01	14.27691	71.96	2
R1-3	F01	14.32742	72.26	2
R1-3	F01	14.37729	72.51	2
R1-3	F01	14.42664	72.37	2
R1-3	F01	14.47751	72.58	2
R1-3	F01	14.52658	72.76	2
R1-3	F01	14.57697	72.54	2
R1-3	F01	14.62709	72.82	2
R1-3	F01	14.67704	72.9	2
R1-3	F01	14.72703	72.94	2
R1-3	F01	14.77676	73.14	2
R1-3	F01	14.82729	73.24	2
R1-3	F01	14.87688	73.39	2
R1-3	F01	14.92702	73.2	2
R1-3	F01	14.97713	73.38	2
R1-3	F01	15.0287	73.71	2
R1-3	F01	15.07714	73.54	2
R1-3	F01	15.12779	73.47	2
R1-3	F01	15.17728	73.71	2
R1-3	F01	15.22704	73.94	2
R1-3	F01	15.2777	73.85	2
R1-3	F01	15.32714	74.03	2
R1-3	F01	15.37715	74.13	2
R1-3	F01	15.42718	74.43	2
R1-3	F01	15.47734	74.4	2
R1-3	F01	15.5271	74.46	2
R1-3	F01	15.57717	74.28	2
R1-3	F01	15.62795	74.58	2
R1-3	F01	15.67753	74.75	2
R1-3	F01	15.72729	74.94	2
R1-3	F01	15.77721	75.05	2
R1-3	F01	15.82785	75.25	2
R1-3	F01	15.87734	75.44	2
R1-3	F01	15.92757	75.23	2
R1-3	F01	15.97723	75.11	2
R1-3	F01	16.02766	75.26	2
R1-3	F01	16.07759	75.74	2
R1-3	F01	16.1275	75.44	2
R1-3	F01	16.17754	75.62	2
R1-3	F01	16.22747	75.59	2
R1-3	F01	16.27699	75.62	2
R1-3	F01	16.32763	76.22	2
R1-3	F01	16.3772	75.73	2
R1-3	F01	16.42715	76	2
R1-3	F01	16.47722	76.36	2
R1-3	F01	16.52754	76.06	2
R1-3	F01	16.5776	76.49	2
R1-3	F01	16.62735	76.71	2
R1-3	F01	16.67738	76.57	2
R1-3	F01	16.72732	76.69	2
R1-3	F01	16.7776	76.86	2
R1-3	F01	16.82718	76.89	2
R1-3	F01	16.87744	76.77	2
R1-3	F01	16.92762	76.77	2
R1-3	F01	16.97767	76.87	2
R1-3	F01	17.0274	77.16	2
R1-3	F01	17.07785	77.2	2
R1-3	F01	17.12756	77.28	2
R1-3	F01	17.17744	77.4	2
R1-3	F01	17.22774	77.31	2
R1-3	F01	17.27768	77.35	2
R1-3	F01	17.32797	77.44	2
R1-3	F01	17.37778	77.65	2
R1-3	F01	17.42768	77.65	2
R1-3	F01	17.47786	77.76	2
R1-3	F01	17.52754	77.82	2
R1-3	F01	17.57818	77.95	2
R1-3	F01	17.62784	77.97	2
R1-3	F01	17.67797	78.18	2
R1-3	F01	17.72737	77.98	2
R1-3	F01	17.77785	78.17	2
R1-3	F01	17.82825	78.12	2
R1-3	F01	17.87778	78.48	2
R1-3	F01	17.92758	78.45	2
R1-3	F01	17.97789	78.51	2
R1-3	F01	18.02765	78.3	2
R1-3	F01	18.07821	78.66	2
R1-3	F01	18.12767	78.9	2
R1-3	F01	18.17796	78.81	2
R1-3	F01	18.22738	78.68	2
R1-3	F01	18.27799	79.31	2
R1-3	F01	18.32805	79.29	2
R1-3	F01	18.3777	78.93	2
R1-3	F01	18.42818	79.37	2
R1-3	F01	18.47774	79.19	2
R1-3	F01	18.52783	79.17	2
R1-3	F01	18.57771	79.53	2
R1-3	F01	18.62811	79.85	2
R1-3	F01	18.67796	79.69	2
R1-3	F01	18.72816	79.19	2
R1-3	F01	18.77821	79.75	2
R1-3	F01	18.82816	79.7	2
R1-3	F01	18.87771	79.97	2
R1-3	F01	18.92746	79.73	2
R1-3	F01	18.97804	79.66	2
R1-3	F01	19.02821	79.79	2
R1-3	F01	19.07815	79.93	2
R1-3	F01	19.12783	80.09	2
R1-3	F01	19.17772	79.99	2
R1-3	F01	19.22817	80.35	2
R1-3	F01	19.27819	80.23	2
R1-3	F01	19.32878	80.54	2
R1-3	F01	19.37806	80.41	2
R1-3	F01	19.42873	80.47	2
R1-3	F01	19.47832	80.39	2
R1-3	F01	19.52857	80.54	2
R1-3	F01	19.57801	80.36	2
R1-3	F01	19.6282	80.45	2
R1-3	F01	19.67836	80.36	2
R1-3	F01	19.72784	80.63	2
R1-3	F01	19.77829	81.12	2
R1-3	F01	19.8297	80.6	2
R1-3	F01	19.87934	80.65	2
R1-3	F01	19.92783	80.72	2
R1-3	F01	19.97818	81.16	2
R1-3	F01	20.02835	80.9	2
R1-3	F01	20.07815	80.84	2
R1-3	F01	20.12808	81.01	2
R1-3	F01	20.1782	81.33	2
R1-3	F01	20.22858	81.19	2
R1-3	F01	20.27844	81.36	2
R1-3	F01	20.32871	81.69	2
R1-3	F01	20.37843	81.31	2
R1-3	F01	20.42869	81.58	2
R1-3	F01	20.47828	81.64	2
R1-3	F01	20.52831	81.55	2
R1-3	F01	20.57823	81.52	2
R1-3	F01	20.62809	81.54	2
R1-3	F01	20.67849	81.46	2
R1-3	F01	20.72869	81.75	2
R1-3	F01	20.77836	81.67	2
R1-3	F01	20.82836	81.76	2
R1-3	F01	20.8787	81.87	2
R1-3	F01	20.92838	81.84	2
R1-3	F01	20.97833	81.87	2
R1-3	F01	21.02841	81.7	2
R1-3	F01	21.07858	81.81	2
R1-3	F01	21.12837	81.84	2
R1-3	F01	21.17815	81.82	2
R1-3	F01	21.22818	82.06	2
R1-3	F01	21.27831	82.02	2
R1-3	F01	21.32826	82.14	2
R1-3	F01	21.37844	82.35	2
R1-3	F01	21.42836	82.2	2
R1-3	F01	21.4784	82.15	2
R1-3	F01	21.52867	81.82	2
R1-3	F01	21.57858	82.27	2
R1-3	F01	21.62864	82.56	2
R1-3	F01	21.67842	82.46	2
R1-3	F01	21.72845	82.55	2
R1-3	F01	21.77829	82.21	2
R1-3	F01	21.82829	82.5	2
R1-3	F01	21.87852	82.53	2
R1-3	F01	21.92849	82.3	2
R1-3	F01	21.97846	82.59	2
R1-3	F01	22.02847	82.62	2
R1-3	F01	22.0785	82.49	2
R1-3	F01	22.12831	82.77	2
R1-3	F01	22.17846	82.61	2
R1-3	F01	22.22909	82.59	2
R1-3	F01	22.27834	82.64	2
R1-3	F01	22.3285	82.89	2
R1-3	F01	22.3789	82.68	2
R1-3	F01	22.42833	82.47	2
R1-3	F01	22.47877	82.41	2
R1-3	F01	22.52866	82.92	2
R1-3	F01	22.58014	82.79	2
R1-3	F01	22.62893	82.77	2
R1-3	F01	22.67876	82.79	2
R1-3	F01	22.72887	82.76	2
R1-3	F01	22.77878	82.82	2
R1-3	F01	22.82924	82.7	2
R1-3	F01	22.87878	83	2
R1-3	F01	22.92866	82.82	2
R1-3	F01	22.97871	82.65	2
R1-3	F01	23.02863	83.13	2
R1-3	F01	23.07887	82.85	2
R1-3	F01	23.12889	82.79	2
R1-3	F01	23.17886	82.65	2
R1-3	F01	23.22882	82.73	2
R1-3	F01	23.27883	82.73	2
R1-3	F01	23.32883	82.82	2
R1-3	F01	23.38009	82.94	2
R1-3	F01	23.42863	82.94	2
R1-3	F01	23.4789	82.82	2
R1-3	F01	23.5286	82.74	2
R1-3	F01	23.57828	83.01	2
R1-3	F01	23.62901	82.91	2
R1-3	F01	23.67927	83	2
R1-3	F01	23.72869	82.97	2
R1-3	F01	23.77902	82.79	2
R1-3	F01	23.82874	82.94	2
R1-3	F01	23.87882	82.86	2
R1-3	F01	23.92884	82.92	2
R1-3	F01	23.97903	82.61	2
R1-3	F01	24.02923	82.73	2
R1-3	F01	24.07969	82.88	2
R1-3	F01	24.12907	82.97	2
R1-3	F01	24.17893	83.01	2
R1-3	F01	24.22993	82.64	2
R1-3	F01	24.27912	83.13	2
R1-3	F01	24.3289	82.97	2
R1-3	F01	24.37948	82.94	2
R1-3	F01	24.42911	82.79	2
R1-3	F01	24.47941	82.71	2
R1-3	F01	24.52916	82.92	2
R1-3	F01	24.57902	82.79	2
R1-3	F01	24.62919	82.64	2
R1-3	F01	24.6791	82.89	2
R1-3	F01	24.72901	83.01	2
R1-3	F01	24.78023	82.77	2
R1-3	F01	24.82912	82.82	2
R1-3	F01	24.87971	82.95	2
R1-3	F01	24.92909	82.61	2
R1-3	F01	24.97907	82.55	2
R1-3	F01	25.02974	82.7	2
R1-3	F01	25.07941	82.79	2
R1-3	F01	25.12931	82.95	2
R1-3	F01	25.17941	83.01	2
R1-3	F01	25.2293	82.8	2
R1-3	F01	25.27895	82.85	2
R1-3	F01	25.32959	82.88	2
R1-3	F01	25.37977	82.89	2
R1-3	F01	25.42883	82.92	2
R1-3	F01	25.47957	83.19	2
R1-3	F01	25.52917	82.83	2
R1-3	F01	25.57945	82.98	2
R1-3	F01	25.62915	83.01	2
R1-3	F01	25.67973	83.03	2
R1-3	F01	25.72972	83.19	2
R1-3	F01	25.77954	83.24	2
R1-3	F01	25.82963	82.95	2
R1-3	F01	25.87935	82.89	2
R1-3	F01	25.92932	82.97	2
R1-3	F01	25.97987	83.03	2
R1-3	F01	26.02925	83.3	2
R1-3	F01	26.07991	83.04	2
R1-3	F01	26.1291	82.98	2
R1-3	F01	26.17955	83.25	2
R1-3	F01	26.22971	83.69	2
R1-3	F01	26.27932	83.33	2
R1-3	F01	26.32921	83.3	2
R1-3	F01	26.37919	83.16	2
R1-3	F01	26.42948	83.45	2
R1-3	F01	26.4795	83.4	2
R1-3	F01	26.52977	83.43	2
R1-3	F01	26.57957	83.34	2
R1-3	F01	26.62979	83.54	2
