# Supplementary material for: Natural genetic variation impacts expression levels of coding, non-coding, and antisense transcripts in fission yeast
Source: Mol Syst Biol. 2014 Nov 28;10(11):764. doi: 10.15252/msb.20145123 (PMC4299605; doi:10.15252/msb.20145123)
Supplement: Supplementary file 2 — Supplementary Dataset S1 [file msb0010-0764-sd2.zip › Dataset S1/datasetS1/R1-40_std_raw.txt]

Strain	well	time	measure	interval
R1-40	B01	0.02056	17.82	1
R1-40	B01	0.07074	17.7	1
R1-40	B01	0.12083	17.93	1
R1-40	B01	0.17085	17.89	1
R1-40	B01	0.22096	17.74	1
R1-40	B01	0.27086	17.63	1
R1-40	B01	0.32049	17.77	1
R1-40	B01	0.37064	17.83	1
R1-40	B01	0.42086	17.76	1
R1-40	B01	0.4705	17.67	1
R1-40	B01	0.52086	17.87	1
R1-40	B01	0.57073	17.76	1
R1-40	B01	0.62169	17.58	1
R1-40	B01	0.67096	17.63	1
R1-40	B01	0.72078	17.83	1
R1-40	B01	0.77064	17.74	1
R1-40	B01	0.82072	17.74	1
R1-40	B01	0.87065	17.87	1
R1-40	B01	0.92063	17.76	1
R1-40	B01	0.97087	17.76	1
R1-40	B01	1.02104	17.71	1
R1-40	B01	1.0709	17.89	1
R1-40	B01	1.12081	17.7	1
R1-40	B01	1.17098	17.79	1
R1-40	B01	1.22114	17.79	1
R1-40	B01	1.27094	17.79	1
R1-40	B01	1.32087	17.8	1
R1-40	B01	1.37056	17.67	1
R1-40	B01	1.42083	17.67	1
R1-40	B01	1.47082	17.55	1
R1-40	B01	1.52092	17.68	1
R1-40	B01	1.57118	17.67	1
R1-40	B01	1.62091	17.73	1
R1-40	B01	1.67111	17.92	1
R1-40	B01	1.72098	17.8	1
R1-40	B01	1.77182	17.67	1
R1-40	B01	1.82112	17.89	1
R1-40	B01	1.87104	17.82	1
R1-40	B01	1.92102	17.82	1
R1-40	B01	1.97107	17.89	1
R1-40	B01	2.02096	17.96	1
R1-40	B01	2.07105	17.63	1
R1-40	B01	2.121	17.79	1
R1-40	B01	2.17096	17.92	1
R1-40	B01	2.22105	17.68	1
R1-40	B01	2.2711	17.77	1
R1-40	B01	2.321	17.92	1
R1-40	B01	2.37082	18.09	1
R1-40	B01	2.42103	17.9	1
R1-40	B01	2.47097	17.85	1
R1-40	B01	2.52098	17.85	1
R1-40	B01	2.57114	17.76	1
R1-40	B01	2.62089	17.89	1
R1-40	B01	2.67118	17.79	1
R1-40	B01	2.72118	17.86	1
R1-40	B01	2.77111	17.83	1
R1-40	B01	2.82112	17.92	1
R1-40	B01	2.8711	17.83	1
R1-40	B01	2.92148	17.89	1
R1-40	B01	2.97112	17.83	1
R1-40	B01	3.02117	17.9	1
R1-40	B01	3.07128	17.89	1
R1-40	B01	3.12109	17.92	1
R1-40	B01	3.1709	17.87	1
R1-40	B01	3.22132	17.9	1
R1-40	B01	3.27117	17.85	1
R1-40	B01	3.32127	17.87	1
R1-40	B01	3.37118	17.99	1
R1-40	B01	3.42119	17.87	1
R1-40	B01	3.4714	17.86	1
R1-40	B01	3.52139	17.93	1
R1-40	B01	3.5715	18.05	1
R1-40	B01	3.62133	18.26	1
R1-40	B01	3.67139	18.01	1
R1-40	B01	3.72122	17.98	1
R1-40	B01	3.77148	18.26	1
R1-40	B01	3.82133	17.77	1
R1-40	B01	3.87133	17.86	1
R1-40	B01	3.92144	18.05	1
R1-40	B01	3.97123	17.85	1
R1-40	B01	4.02147	17.98	1
R1-40	B01	4.07102	17.92	1
R1-40	B01	4.12133	17.95	1
R1-40	B01	4.17158	17.83	1
R1-40	B01	4.22177	18.04	1
R1-40	B01	4.27129	18.04	1
R1-40	B01	4.32148	17.9	1
R1-40	B01	4.37155	18.12	1
R1-40	B01	4.42129	17.98	1
R1-40	B01	4.47127	18.39	1
R1-40	B01	4.52151	18.27	1
R1-40	B01	4.57152	18.14	1
R1-40	B01	4.62143	18.34	1
R1-40	B01	4.67183	18.01	1
R1-40	B01	4.72147	18.18	1
R1-40	B01	4.77143	17.96	1
R1-40	B01	4.82175	18.07	1
R1-40	B01	4.87151	18.08	1
R1-40	B01	4.92167	18.17	1
R1-40	B01	4.97159	18.29	1
R1-40	B01	5.02156	18.17	1
R1-40	B01	5.07145	18.3	1
R1-40	B01	5.12158	18.17	1
R1-40	B01	5.1716	18.08	1
R1-40	B01	5.22186	18.26	1
R1-40	B01	5.27168	18.21	1
R1-40	B01	5.32157	18.11	1
R1-40	B01	5.37161	18.04	1
R1-40	B01	5.42307	18.39	1
R1-40	B01	5.47178	18.29	1
R1-40	B01	5.52173	18.21	1
R1-40	B01	5.57146	18.31	1
R1-40	B01	5.62172	18.45	1
R1-40	B01	5.67168	18.36	1
R1-40	B01	5.72174	18.26	1
R1-40	B01	5.77149	18.29	1
R1-40	B01	5.82178	18.42	1
R1-40	B01	5.8718	18.46	1
R1-40	B01	5.9218	18.31	1
R1-40	B01	5.97185	18.42	1
R1-40	B01	6.02175	18.36	1
R1-40	B01	6.07175	18.4	1
R1-40	B01	6.12182	18.26	1
R1-40	B01	6.1718	18.42	1
R1-40	B01	6.22165	18.36	1
R1-40	B01	6.27177	18.46	1
R1-40	B01	6.32197	18.55	1
R1-40	B01	6.37178	18.33	1
R1-40	B01	6.42212	18.34	1
R1-40	B01	6.47193	18.59	1
R1-40	B01	6.5219	18.59	1
R1-40	B01	6.5718	18.62	1
R1-40	B01	6.62189	18.58	1
R1-40	B01	6.67193	18.51	1
R1-40	B01	6.72205	18.4	1
R1-40	B01	6.77202	18.53	1
R1-40	B01	6.82205	18.61	1
R1-40	B01	6.872	18.48	1
R1-40	B01	6.92202	18.7	1
R1-40	B01	6.97185	18.51	1
R1-40	B01	7.02195	18.64	1
R1-40	B01	7.07178	18.61	1
R1-40	B01	7.12186	18.55	1
R1-40	B01	7.1721	18.7	1
R1-40	B01	7.22194	18.74	1
R1-40	B01	7.27203	18.56	1
R1-40	B01	7.3223	18.73	1
R1-40	B01	7.37195	18.56	1
R1-40	B01	7.42207	18.83	1
R1-40	B01	7.47188	18.73	1
R1-40	B01	7.52195	18.77	1
R1-40	B01	7.57214	18.67	1
R1-40	B01	7.62204	18.75	1
R1-40	B01	7.67207	18.78	1
R1-40	B01	7.72202	18.87	1
R1-40	B01	7.77221	18.95	1
R1-40	B01	7.82215	18.78	1
R1-40	B01	7.87202	18.89	1
R1-40	B01	7.92212	19.03	1
R1-40	B01	7.97303	18.86	1
R1-40	B01	8.02222	18.86	1
R1-40	B01	8.07239	18.9	1
R1-40	B01	8.12205	18.9	1
R1-40	B01	8.17212	18.96	1
R1-40	B01	8.22225	19.06	1
R1-40	B01	8.27208	19.09	1
R1-40	B01	8.32228	19.25	1
R1-40	B01	8.37231	19.05	1
R1-40	B01	8.4221	19.17	1
R1-40	B01	8.69223	19.36	2
R1-40	B01	8.74187	19.4	2
R1-40	B01	8.79186	19.4	2
R1-40	B01	8.84174	19.25	2
R1-40	B01	8.89176	19.33	2
R1-40	B01	8.94163	19.15	2
R1-40	B01	8.99144	19.43	2
R1-40	B01	9.04162	19.34	2
R1-40	B01	9.09193	19.47	2
R1-40	B01	9.14176	19.24	2
R1-40	B01	9.19156	19.36	2
R1-40	B01	9.24176	19.28	2
R1-40	B01	9.29195	19.5	2
R1-40	B01	9.34205	19.36	2
R1-40	B01	9.39179	19.52	2
R1-40	B01	9.44176	19.62	2
R1-40	B01	9.49181	19.49	2
R1-40	B01	9.54165	19.64	2
R1-40	B01	9.59174	19.49	2
R1-40	B01	9.64215	19.71	2
R1-40	B01	9.69196	19.62	2
R1-40	B01	9.7422	19.75	2
R1-40	B01	9.79204	19.64	2
R1-40	B01	9.84177	19.72	2
R1-40	B01	9.89192	19.68	2
R1-40	B01	9.94202	19.8	2
R1-40	B01	9.99179	20	2
R1-40	B01	10.04245	19.94	2
R1-40	B01	10.09184	20.09	2
R1-40	B01	10.14188	19.94	2
R1-40	B01	10.19198	20.19	2
R1-40	B01	10.24187	20.4	2
R1-40	B01	10.29187	20.21	2
R1-40	B01	10.34202	20.3	2
R1-40	B01	10.39186	20.16	2
R1-40	B01	10.44215	20.53	2
R1-40	B01	10.49202	20.32	2
R1-40	B01	10.54225	20.41	2
R1-40	B01	10.59201	20.82	2
R1-40	B01	10.64233	20.71	2
R1-40	B01	10.69157	20.57	2
R1-40	B01	10.74197	20.78	2
R1-40	B01	10.79193	20.93	2
R1-40	B01	10.84202	20.85	2
R1-40	B01	10.89242	21.07	2
R1-40	B01	10.94203	20.91	2
R1-40	B01	10.99202	21.19	2
R1-40	B01	11.04193	21.16	2
R1-40	B01	11.09216	20.98	2
R1-40	B01	11.14223	21.41	2
R1-40	B01	11.19194	21.5	2
R1-40	B01	11.24261	21.41	2
R1-40	B01	11.29236	21.53	2
R1-40	B01	11.3422	21.47	2
R1-40	B01	11.39216	21.6	2
R1-40	B01	11.44221	21.75	2
R1-40	B01	11.49362	21.82	2
R1-40	B01	11.54229	21.6	2
R1-40	B01	11.59214	21.94	2
R1-40	B01	11.64252	21.97	2
R1-40	B01	11.69221	21.88	2
R1-40	B01	11.7423	22.25	2
R1-40	B01	11.79226	22.09	2
R1-40	B01	11.84232	22.31	2
R1-40	B01	11.89247	22.39	2
R1-40	B01	11.94244	22.6	2
R1-40	B01	11.99223	22.48	2
R1-40	B01	12.0426	22.64	2
R1-40	B01	12.09228	22.77	2
R1-40	B01	12.14215	22.89	2
R1-40	B01	12.19221	22.98	2
R1-40	B01	12.24266	22.79	2
R1-40	B01	12.29251	23.1	2
R1-40	B01	12.34264	23.05	2
R1-40	B01	12.3925	23.57	2
R1-40	B01	12.44237	23.3	2
R1-40	B01	12.49279	23.42	2
R1-40	B01	12.54248	23.71	2
R1-40	B01	12.59233	23.68	2
R1-40	B01	12.64272	23.88	2
R1-40	B01	12.69248	23.77	2
R1-40	B01	12.74274	24.01	2
R1-40	B01	12.79253	24.29	2
R1-40	B01	12.84246	24.43	2
R1-40	B01	12.89254	24.33	2
R1-40	B01	12.94242	24.64	2
R1-40	B01	12.99272	24.67	2
R1-40	B01	13.04252	25.02	2
R1-40	B01	13.09235	25.05	2
R1-40	B01	13.14242	25.17	2
R1-40	B01	13.19251	25.12	2
R1-40	B01	13.24238	25.27	2
R1-40	B01	13.29254	25.37	2
R1-40	B01	13.34246	25.55	2
R1-40	B01	13.39245	25.72	2
R1-40	B01	13.44254	25.89	2
R1-40	B01	13.49271	26.08	2
R1-40	B01	13.54255	26.16	2
R1-40	B01	13.59272	26.28	2
R1-40	B01	13.64262	26.38	2
R1-40	B01	13.69292	26.52	2
R1-40	B01	13.74245	26.56	2
R1-40	B01	13.79261	26.79	2
R1-40	B01	13.84276	26.9	2
R1-40	B01	13.89273	27.25	2
R1-40	B01	13.94308	27.29	2
R1-40	B01	13.9926	27.44	2
R1-40	B01	14.04268	27.76	2
R1-40	B01	14.09277	27.7	2
R1-40	B01	14.1428	28.01	2
R1-40	B01	14.19261	28.19	2
R1-40	B01	14.24251	28.35	2
R1-40	B01	14.29266	28.42	2
R1-40	B01	14.34303	28.88	2
R1-40	B01	14.39277	28.83	2
R1-40	B01	14.44255	28.8	2
R1-40	B01	14.49292	29.11	2
R1-40	B01	14.54269	29.32	2
R1-40	B01	14.59317	29.36	2
R1-40	B01	14.64269	29.49	2
R1-40	B01	14.69334	29.71	2
R1-40	B01	14.74285	29.91	2
R1-40	B01	14.79289	29.92	2
R1-40	B01	14.84291	30.2	2
R1-40	B01	14.89295	30.3	2
R1-40	B01	14.94286	30.43	2
R1-40	B01	14.99287	30.77	2
R1-40	B01	15.04272	31.03	2
R1-40	B01	15.09301	31.05	2
R1-40	B01	15.14284	31.14	2
R1-40	B01	15.19287	31.36	2
R1-40	B01	15.24317	31.59	2
R1-40	B01	15.29302	31.74	2
R1-40	B01	15.34274	31.8	2
R1-40	B01	15.39317	31.9	2
R1-40	B01	15.44277	32.16	2
R1-40	B01	15.49315	32.46	2
R1-40	B01	15.54297	32.34	2
R1-40	B01	15.59295	32.52	2
R1-40	B01	15.64288	32.75	2
R1-40	B01	15.69289	32.88	2
R1-40	B01	15.74303	32.94	2
R1-40	B01	15.79291	33.28	2
R1-40	B01	15.84289	33.28	2
R1-40	B01	15.89294	33.31	2
R1-40	B01	15.94289	33.51	2
R1-40	B01	15.99325	33.71	2
R1-40	B01	16.04284	33.71	2
R1-40	B01	16.0929	33.81	2
R1-40	B01	16.14321	34.01	2
R1-40	B01	16.19303	34.07	2
R1-40	B01	16.24316	34.23	2
R1-40	B01	16.29332	34.37	2
R1-40	B01	16.34338	34.39	2
R1-40	B01	16.39323	34.53	2
R1-40	B01	16.44336	34.61	2
R1-40	B01	16.49324	34.72	2
R1-40	B01	16.54312	34.85	2
R1-40	B01	16.59307	34.94	2
R1-40	B01	16.64315	35.2	2
R1-40	B01	16.69315	35.27	2
R1-40	B01	16.74335	35.19	2
R1-40	B01	16.7931	35.22	2
R1-40	B01	16.84326	35.51	2
R1-40	B01	16.89353	35.63	2
R1-40	B01	16.94322	35.51	2
R1-40	B01	16.9928	35.72	2
R1-40	B01	17.04358	35.88	2
R1-40	B01	17.09356	36.02	2
R1-40	B01	17.14324	36.11	2
R1-40	B01	17.19333	35.99	2
R1-40	B01	17.24326	36.11	2
R1-40	B01	17.29323	36.16	2
R1-40	B01	17.34335	36.42	2
R1-40	B01	17.39343	36.46	2
R1-40	B01	17.44352	36.54	2
R1-40	B01	17.4935	36.52	2
R1-40	B01	17.54297	36.71	2
R1-40	B01	17.59336	36.77	2
R1-40	B01	17.6437	36.9	2
R1-40	B01	17.69342	36.95	2
R1-40	B01	17.74341	37.01	2
R1-40	B01	17.7935	37.05	2
R1-40	B01	17.84351	37.27	2
R1-40	B01	17.89359	37.27	2
R1-40	B01	17.94315	37.43	2
R1-40	B01	17.9933	37.56	2
R1-40	B01	18.04359	37.67	2
R1-40	B01	18.09365	37.53	2
R1-40	B01	18.14337	37.78	2
R1-40	B01	18.19361	37.95	2
R1-40	B01	18.24357	37.96	2
R1-40	B01	18.29345	38.02	2
R1-40	B01	18.34344	38.24	2
R1-40	B01	18.39351	38.12	2
R1-40	B01	18.44343	38.3	2
R1-40	B01	18.49367	38.31	2
R1-40	B01	18.54362	38.56	2
R1-40	B01	18.59373	38.43	2
R1-40	B01	18.64366	38.62	2
R1-40	B01	18.69361	38.65	2
R1-40	B01	18.74385	38.66	2
R1-40	B01	18.79344	38.84	2
R1-40	B01	18.84398	38.96	2
R1-40	B01	18.89364	38.9	2
R1-40	B01	18.9438	38.99	2
R1-40	B01	18.99364	39.15	2
R1-40	B01	19.04364	39.15	2
R1-40	B01	19.09401	39.34	2
R1-40	B01	19.14367	39.22	2
R1-40	B01	19.19372	39.52	2
R1-40	B01	19.24378	39.52	2
R1-40	B01	19.29392	39.66	2
R1-40	B01	19.34352	39.75	2
R1-40	B01	19.39404	39.82	2
R1-40	B01	19.44371	39.76	2
R1-40	B01	19.49366	39.94	2
R1-40	B01	19.54387	39.96	2
R1-40	B01	19.59362	40.12	2
R1-40	B01	19.64369	40.22	2
R1-40	B01	19.69429	40.28	2
R1-40	B01	19.74376	40.35	2
R1-40	B01	19.79395	40.37	2
R1-40	B01	19.84378	40.47	2
R1-40	B01	19.89375	40.59	2
R1-40	B01	19.94402	40.62	2
R1-40	B01	19.99399	40.73	2
R1-40	B01	20.04377	40.78	2
R1-40	B01	20.09385	40.85	2
R1-40	B01	20.14379	40.92	2
R1-40	B01	20.19498	41	2
R1-40	B01	20.24411	41.07	2
R1-40	B01	20.29418	41.19	2
R1-40	B01	20.34415	41.22	2
R1-40	B01	20.39381	41.33	2
R1-40	B01	20.44392	41.45	2
R1-40	B01	20.49387	41.39	2
R1-40	B01	20.54387	41.57	2
R1-40	B01	20.59406	41.53	2
R1-40	B01	20.64422	41.54	2
R1-40	B01	20.69412	41.63	2
R1-40	B01	20.7438	41.77	2
R1-40	B01	20.79411	41.83	2
R1-40	B01	20.84398	41.91	2
R1-40	B01	20.89429	41.95	2
R1-40	B01	20.9441	42.13	2
R1-40	B01	20.99431	41.99	2
R1-40	B01	21.04407	42.08	2
R1-40	B01	21.09393	42.17	2
R1-40	B01	21.1441	42.21	2
R1-40	B01	21.19405	42.36	2
R1-40	B01	21.24405	42.33	2
R1-40	B01	21.29393	42.52	2
R1-40	B01	21.34394	42.6	2
R1-40	B01	21.39418	42.68	2
R1-40	B01	21.44422	42.67	2
R1-40	B01	21.49419	42.71	2
R1-40	B01	21.54396	42.83	2
R1-40	B01	21.59421	42.9	2
R1-40	B01	21.64417	42.89	2
R1-40	B01	21.69432	42.96	2
R1-40	B01	21.74423	43.04	2
R1-40	B01	21.79412	43.08	2
R1-40	B01	21.84433	43.15	2
R1-40	B01	21.89442	43.23	2
R1-40	B01	21.94441	43.42	2
R1-40	B01	21.99447	43.4	2
R1-40	B01	22.04382	43.49	2
R1-40	B01	22.09431	43.51	2
R1-40	B01	22.14456	43.55	2
R1-40	B01	22.19543	43.7	2
R1-40	B01	22.2445	43.68	2
R1-40	B01	22.29426	43.77	2
R1-40	B01	22.344	43.86	2
R1-40	B01	22.39438	43.86	2
R1-40	B01	22.44445	43.87	2
R1-40	B01	22.4943	44	2
R1-40	B01	22.54421	44.03	2
R1-40	B01	22.59446	44.11	2
R1-40	B01	22.64423	44.14	2
R1-40	B01	22.69435	44.2	2
R1-40	B01	22.74409	44.2	2
R1-40	B01	22.79457	44.28	2
R1-40	B01	22.84442	44.39	2
R1-40	B01	22.8945	44.44	2
R1-40	B01	22.94441	44.47	2
R1-40	B01	22.99463	44.5	2
R1-40	B01	23.04455	44.69	2
R1-40	B01	23.09439	44.61	2
R1-40	B01	23.14447	44.8	2
R1-40	B01	23.19454	44.77	2
R1-40	B01	23.24573	44.75	2
R1-40	B01	23.29433	44.91	2
R1-40	B01	23.34441	44.96	2
R1-40	B01	23.39481	45	2
R1-40	B01	23.44446	44.99	2
R1-40	B01	23.4948	45.1	2
R1-40	B01	23.54456	45.09	2
R1-40	B01	23.59468	45.22	2
R1-40	B01	23.64474	45.16	2
R1-40	B01	23.69443	45.28	2
R1-40	B01	23.74482	45.3	2
R1-40	B01	23.79475	45.34	2
R1-40	B01	23.84464	45.5	2
R1-40	B01	23.8945	45.5	2
R1-40	B01	23.9446	45.56	2
R1-40	B01	23.99457	45.62	2
R1-40	B01	24.04471	45.75	2
R1-40	B01	24.09464	45.68	2
R1-40	B01	24.14485	45.75	2
R1-40	B01	24.1946	45.81	2
R1-40	B01	24.24476	45.91	2
R1-40	B01	24.2947	46	2
R1-40	B01	24.34483	45.91	2
R1-40	B01	24.39487	46	2
R1-40	B01	24.44462	46.07	2
R1-40	B01	24.49483	46.16	2
R1-40	B01	24.54455	46.25	2
R1-40	B01	24.59474	46.37	2
R1-40	B01	24.64483	46.31	2
R1-40	B01	24.69469	46.44	2
R1-40	B01	24.74502	46.37	2
R1-40	B01	24.79494	46.47	2
R1-40	B01	24.8447	46.53	2
R1-40	B01	24.89501	46.65	2
R1-40	B01	24.94477	46.72	2
R1-40	B01	24.99477	46.69	2
R1-40	B01	25.04467	46.94	2
R1-40	B01	25.09474	46.88	2
R1-40	B01	25.145	46.98	2
R1-40	B01	25.19466	46.98	2
R1-40	B01	25.24508	47.07	2
R1-40	B01	25.29495	47.14	2
R1-40	B01	25.34473	47.25	2
R1-40	B01	25.39526	47.29	2
R1-40	B01	25.44506	47.28	2
R1-40	B01	25.49496	47.42	2
R1-40	B01	25.54515	47.31	2
R1-40	B01	25.59504	47.56	2
R1-40	B01	25.64503	47.56	2
R1-40	B01	25.69516	47.69	2
R1-40	B01	25.74498	47.79	2
R1-40	B01	25.79508	47.76	2
R1-40	B01	25.84494	47.86	2
R1-40	B01	25.89507	48.04	2
R1-40	B01	25.94533	48	2
R1-40	B01	25.99486	48.17	2
R1-40	B01	26.0453	48.24	2
R1-40	B01	26.09513	48.26	2
R1-40	B01	26.14524	48.44	2
R1-40	B01	26.19498	48.46	2
R1-40	B01	26.2449	48.49	2
R1-40	B01	26.29521	48.7	2
R1-40	B01	26.34491	48.63	2
R1-40	B01	26.395	48.71	2
R1-40	B01	26.44501	48.9	2
R1-40	B01	26.495	48.99	2
R1-40	B01	26.54511	49.04	2
R1-40	B01	26.59506	49.12	2
R1-40	B01	26.64543	49.27	2
R1-40	B01	26.69503	49.26	2
R1-40	B01	26.74537	49.36	2
R1-40	B01	26.79523	49.46	2
R1-40	B01	26.84668	49.65	2
R1-40	B01	26.89524	49.61	2
R1-40	B01	26.94518	49.8	2
R1-40	B01	26.99523	49.84	2
R1-40	B01	27.0453	49.89	2
R1-40	B01	27.09537	50.09	2
R1-40	B01	27.14549	50.05	2
R1-40	B01	27.19519	50.15	2
R1-40	B01	27.24527	50.31	2
R1-40	B01	27.29523	50.53	2
R1-40	B01	27.34542	50.49	2
R1-40	B01	27.39551	50.59	2
R1-40	B01	27.44509	50.62	2
R1-40	B01	27.49541	50.81	2
R1-40	B01	27.54666	50.9	2
R1-40	B01	27.59535	50.9	2
R1-40	B01	27.64547	51.06	2
R1-40	B01	27.6954	51.11	2
R1-40	B01	27.74537	51.3	2
R1-40	B01	27.79536	51.4	2
R1-40	B01	27.84554	51.52	2
R1-40	B01	27.8954	51.59	2
R1-40	B01	27.94557	51.78	2
R1-40	B01	27.99541	51.77	2
R1-40	B01	28.04534	51.87	2
R1-40	B01	28.0953	52.15	2
R1-40	B01	28.14546	52.22	2
R1-40	B01	28.1954	52.34	2
R1-40	B01	28.24546	52.41	2
R1-40	B01	28.29556	52.43	2
R1-40	B01	28.34559	52.5	2
R1-40	B01	28.39581	52.63	2
R1-40	B01	28.44537	52.78	2
R1-40	B01	28.4956	52.92	2
R1-40	B01	28.54537	53.01	2
R1-40	B01	28.59546	53.22	2
R1-40	B01	28.64558	53.34	2
R1-40	B01	28.69562	53.44	2
R1-40	B01	28.74567	53.44	2
R1-40	B01	28.79579	53.63	2
R1-40	B01	28.84545	53.75	2
R1-40	B01	28.89545	53.94	2
R1-40	B01	28.94558	53.98	2
R1-40	B01	28.9956	54.16	2
R1-40	B01	29.0454	54.26	2
R1-40	B01	29.09579	54.32	2
R1-40	B01	29.14568	54.39	2
R1-40	B01	29.19582	54.58	2
R1-40	B01	29.24572	54.7	2
R1-40	B01	29.29584	54.76	2
R1-40	B01	29.34585	54.98	2
R1-40	B01	29.39561	55.02	2
R1-40	B01	29.44581	55.15	2
R1-40	B01	29.49593	55.26	2
R1-40	B01	29.54572	55.39	2
R1-40	B01	29.59589	55.51	2
R1-40	B01	29.64569	55.64	2
R1-40	B01	29.69579	55.73	2
R1-40	B01	29.74589	55.83	2
R1-40	B01	29.7959	55.96	2
R1-40	B01	29.84579	56.04	2
R1-40	B01	29.89585	56.24	2
R1-40	B01	29.94595	56.24	2
R1-40	B01	29.99582	56.55	2
R1-40	B01	30.04596	56.67	2
R1-40	B01	30.09585	56.74	2
R1-40	B01	30.14584	56.94	2
R1-40	B01	30.19583	56.94	2
R1-40	B01	30.24595	57.06	2
R1-40	B01	30.29609	57.18	2
R1-40	B01	30.34599	57.37	2
R1-40	B01	30.39587	57.43	2
R1-40	B01	30.44599	57.61	2
R1-40	B01	30.49605	57.66	2
R1-40	B01	30.54586	57.9	2
R1-40	B01	30.59604	57.94	2
R1-40	B01	30.64582	58.12	2
R1-40	B01	30.69593	58.19	2
R1-40	B01	30.74623	58.35	2
R1-40	B01	30.79604	58.44	2
R1-40	B01	30.84616	58.79	2
R1-40	B01	30.89608	58.76	2
R1-40	B01	30.94608	58.81	2
R1-40	B01	30.99604	58.88	2
R1-40	B01	31.04601	58.97	2
R1-40	B01	31.09626	59.06	2
R1-40	B01	31.14629	59.31	2
R1-40	B01	31.19615	59.45	2
R1-40	B01	31.24599	59.57	2
R1-40	B01	31.29624	59.67	2
R1-40	B01	31.34624	59.7	2
R1-40	B01	31.39599	59.92	2
R1-40	B01	31.44621	60.01	2
R1-40	B01	31.49664	60.08	2
R1-40	B01	31.54676	60.16	2
R1-40	B01	31.59614	60.32	2
R1-40	B01	31.64616	60.52	2
R1-40	B01	31.69627	60.7	2
R1-40	B01	31.74611	60.72	2
R1-40	B01	31.79645	60.96	2
R1-40	B01	31.8462	61.02	2
R1-40	B01	31.89629	61.11	2
R1-40	B01	31.94643	61.23	2
R1-40	B01	31.99643	61.43	2
R1-40	B01	32.04617	61.46	2
R1-40	B01	32.09603	61.57	2
R1-40	B01	32.1465	61.64	2
R1-40	B01	32.19629	62.01	2
R1-40	B01	32.24629	62.04	2
R1-40	B01	32.2965	62.12	2
R1-40	B01	32.34629	62.17	2
R1-40	B01	32.39671	62.33	2
R1-40	B01	32.44635	62.52	2
R1-40	B01	32.4964	62.62	2
R1-40	B01	32.54644	62.65	2
R1-40	B01	32.59631	62.84	2
R1-40	B01	32.64635	62.83	2
R1-40	B01	32.69636	63.15	2
R1-40	B01	32.7465	63.22	2
R1-40	B01	32.79651	63.28	2
R1-40	B01	32.84643	63.55	2
R1-40	B01	32.89628	63.68	2
R1-40	B01	32.94657	63.69	2
R1-40	B01	32.99678	63.87	2
R1-40	B01	33.04653	63.9	2
R1-40	B01	33.09634	64.06	2
R1-40	B01	33.14637	64	2
R1-40	B01	33.19645	64.22	2
R1-40	B01	33.24666	64.34	2
R1-40	B01	33.29654	64.49	2
R1-40	B01	33.34658	64.6	2
R1-40	B01	33.39645	64.68	2
R1-40	B01	33.44649	64.87	2
R1-40	B01	33.49663	64.81	2
R1-40	B01	33.54653	65.09	2
R1-40	B01	33.59644	65.13	2
R1-40	B01	33.64653	65.2	2
R1-40	B01	33.69651	65.4	2
R1-40	B01	33.74661	65.56	2
R1-40	B01	33.79681	65.63	2
R1-40	B01	33.84676	65.56	2
R1-40	B01	33.8969	65.92	2
R1-40	B01	33.94667	65.89	2
R1-40	B01	33.99659	66.11	2
R1-40	B01	34.04678	66.25	2
R1-40	B01	34.09669	66.16	2
R1-40	B01	34.14675	66.42	2
R1-40	B01	34.19684	66.48	2
R1-40	B01	34.24681	66.57	2
R1-40	B01	34.29658	66.61	2
R1-40	B01	34.34693	66.86	2
R1-40	B01	34.39669	66.92	2
R1-40	B01	34.44661	67.07	2
R1-40	B01	34.4968	67.16	2
R1-40	B01	34.547	67.23	2
R1-40	B01	34.59684	67.43	2
R1-40	B01	34.64678	67.38	2
R1-40	B01	34.69672	67.64	2
R1-40	B01	34.74684	67.64	2
R1-40	B01	34.79675	67.73	2
R1-40	B01	34.84665	67.93	2
R1-40	B01	34.8966	67.88	2
R1-40	B01	34.94683	68.02	2
R1-40	B01	34.99707	68.14	2
R1-40	B01	35.04717	68.36	2
R1-40	B01	35.09698	68.45	2
R1-40	B01	35.1471	68.52	2
R1-40	B01	35.1971	68.59	2
R1-40	B01	35.24694	68.56	2
R1-40	B01	35.29689	68.81	2
R1-40	B01	35.3471	68.96	2
R1-40	B01	35.39709	69.15	2
R1-40	B01	35.44696	69.05	2
R1-40	B01	35.49706	69.08	2
R1-40	B01	35.54684	69.27	2
R1-40	B01	35.59687	69.25	2
R1-40	B01	35.64684	69.39	2
R1-40	B01	35.69687	69.56	2
R1-40	B01	35.74703	69.69	2
R1-40	B01	35.79708	69.67	2
R1-40	B01	35.84718	69.83	2
R1-40	B01	35.89706	69.86	2
R1-40	B01	35.94804	69.93	2
R1-40	B01	35.99697	70.03	2
R1-40	B01	36.04725	70.19	2
R1-40	B01	36.09704	70.24	2
R1-40	B01	36.14834	70.27	2
R1-40	B01	36.19706	70.4	2
R1-40	B01	36.24709	70.46	2
R1-40	B01	36.29704	70.59	2
R1-40	B01	36.34723	70.69	2
R1-40	B01	36.39733	70.71	2
R1-40	B01	36.44714	70.71	2
R1-40	B01	36.49711	70.96	2
R1-40	B01	36.54712	71.04	2
R1-40	B01	36.59702	70.94	2
R1-40	B01	36.647	70.97	2
R1-40	B01	36.69744	71.22	2
R1-40	B01	36.7472	71.31	2
R1-40	B01	36.79715	71.43	2
R1-40	B01	36.84733	71.5	2
R1-40	B01	36.89731	71.56	2
R1-40	B01	36.9474	71.47	2
R1-40	B01	36.99726	71.62	2
R1-40	B01	37.04734	71.62	2
R1-40	B01	37.09718	71.82	2
R1-40	B01	37.14732	71.92	2
R1-40	B01	37.19723	71.98	2
R1-40	B01	37.24733	71.95	2
R1-40	B01	37.29736	72.1	2
R1-40	B01	37.34714	72.19	2
R1-40	B01	37.39733	72.12	2
R1-40	B01	37.44734	72.38	2
R1-40	B01	37.49733	72.57	2
R1-40	B01	37.54734	72.51	2
R1-40	B01	37.59751	72.6	2
R1-40	B01	37.64736	72.7	2
R1-40	B01	37.69764	72.8	2
R1-40	B01	37.74776	72.85	2
R1-40	B01	37.79767	72.88	2
R1-40	B01	37.84735	72.91	2
R1-40	B01	37.89744	73.07	2
R1-40	B01	37.9475	73.05	2
R1-40	B01	37.99716	72.97	2
R1-40	B01	38.04753	73.23	2
R1-40	B01	38.09754	73.24	2
R1-40	B01	38.14752	73.45	2
R1-40	B01	38.19759	73.2	2
R1-40	B01	38.24759	73.41	2
R1-40	B01	38.29763	73.57	2
R1-40	B01	38.3471	73.7	2
R1-40	B01	38.39787	73.63	2
R1-40	B01	38.44769	73.73	2
R1-40	B01	38.49775	73.69	2
R1-40	B01	38.54773	73.83	2
R1-40	B01	38.5977	73.8	2
R1-40	B01	38.64714	73.96	2
R1-40	B01	38.69772	74.11	2
R1-40	B01	38.74759	74.15	2
R1-40	B01	38.79766	74.13	2
R1-40	B01	38.84756	74.01	2
R1-40	B01	38.89774	74.14	2
R1-40	B01	38.94761	74.21	2
R1-40	B01	38.99756	74.46	2
R1-40	B01	39.04747	74.45	2
R1-40	B01	39.09753	74.48	2
R1-40	B01	39.14764	74.55	2
R1-40	B01	39.1976	74.65	2
R1-40	B01	39.24786	74.61	2
R1-40	B01	39.29765	74.87	2
R1-40	B01	39.34781	74.71	2
R1-40	B01	39.39764	74.86	2
R1-40	B01	39.44766	75.03	2
R1-40	B01	39.49761	74.96	2
R1-40	B01	39.5479	75.02	2
R1-40	B01	39.59781	75.21	2
R1-40	B01	39.64789	75.18	2
R1-40	B01	39.69773	75.25	2
R1-40	B01	39.74812	75.31	2
R1-40	B01	39.7977	75.28	2
R1-40	B01	39.84792	75.56	2
R1-40	B01	39.89787	75.47	2
R1-40	B01	39.94798	75.55	2
R1-40	B01	39.99773	75.61	2
R1-40	B01	40.04799	75.64	2
R1-40	B01	40.09781	75.78	2
R1-40	B01	40.14792	75.86	2
R1-40	B01	40.1979	75.97	2
R1-40	B01	40.24799	75.9	2
R1-40	B01	40.29789	75.99	2
R1-40	B01	40.34801	76.08	2
R1-40	B01	40.39748	76.09	2
R1-40	B01	40.44794	76.09	2
R1-40	B01	40.498	76.16	2
R1-40	B01	40.54804	76.33	2
R1-40	B01	40.59822	76.28	2
R1-40	B01	40.64813	76.36	2
R1-40	B01	40.69793	76.41	2
R1-40	B01	40.74762	76.58	2
R1-40	B01	40.79805	76.47	2
R1-40	B01	40.84818	76.59	2
R1-40	B01	40.89779	76.75	2
R1-40	B01	40.94791	76.72	2
R1-40	B01	40.99803	76.87	2
R1-40	B01	41.04812	76.75	2
R1-40	B01	41.09821	76.84	2
R1-40	B01	41.14836	76.91	2
R1-40	B01	41.19807	77.06	2
R1-40	B01	41.24832	77.06	2
R1-40	B01	41.29799	77.12	2
R1-40	B01	41.34824	77.21	2
R1-40	B01	41.398	77.16	2
R1-40	B01	41.4483	77.16	2
R1-40	B01	41.49817	77.21	2
R1-40	B01	41.54797	77.38	2
R1-40	B01	41.5994	77.38	2
R1-40	B01	41.64804	77.47	2
R1-40	B01	41.69825	77.51	2
R1-40	B01	41.74825	77.54	2
R1-40	B01	41.79837	77.56	2
R1-40	B01	41.84826	77.68	2
R1-40	B01	41.89828	77.65	2
R1-40	B01	41.94817	77.85	2
R1-40	B01	41.99835	77.71	2
R1-40	B01	42.0483	77.87	2
R1-40	B01	42.09826	77.81	2
R1-40	B01	42.14817	78.01	2
R1-40	B01	42.19825	77.98	2
R1-40	B01	42.24863	78.12	2
R1-40	B01	42.29835	78.12	2
R1-40	B01	42.34823	78.2	2
R1-40	B01	42.39863	78.5	2
R1-40	B01	42.44828	78.29	2
R1-40	B01	42.49847	78.57	2
R1-40	B01	42.54858	78.69	2
R1-40	B01	42.59846	78.57	2
R1-40	B01	42.64837	78.6	2
R1-40	B01	42.69861	78.69	2
R1-40	B01	42.7485	78.63	2
R1-40	B01	42.79855	78.75	2
R1-40	B01	42.84842	78.76	2
R1-40	B01	42.89839	78.83	2
R1-40	B01	42.94859	78.86	2
R1-40	B01	42.9985	78.94	2
R1-40	B01	43.04862	78.89	2
R1-40	B01	43.09848	79	2
R1-40	B01	43.14857	79.01	2
R1-40	B01	43.19849	79.14	2
R1-40	B01	43.24843	79.26	2
R1-40	B01	43.29846	79.26	2
R1-40	B01	43.34863	79.22	2
R1-40	B01	43.39853	79.36	2
R1-40	B01	43.44851	79.26	2
R1-40	B01	43.49863	79.42	2
R1-40	B01	43.54884	79.51	2
R1-40	B01	43.59859	79.52	2
R1-40	B01	43.64965	79.64	2
R1-40	B01	43.69894	79.64	2
R1-40	B01	43.74864	79.55	2
R1-40	B01	43.79883	79.67	2
R1-40	B01	43.84872	79.74	2
R1-40	B01	43.89853	79.94	2
R1-40	B01	43.94857	79.89	2
R1-40	B01	43.99883	79.83	2
R1-40	B01	44.04884	79.86	2
R1-40	B01	44.09875	80.11	2
R1-40	B01	44.14872	79.92	2
R1-40	B01	44.19873	80.21	2
R1-40	B01	44.24866	80.17	2
R1-40	B01	44.29879	80.14	2
R1-40	B01	44.34892	80.24	2
R1-40	B01	44.39869	80.08	2
R1-40	B01	44.44907	80.1	2
R1-40	B01	44.49891	79.98	2
R1-40	B01	44.5491	80.07	2
R1-40	B01	44.59874	80.14	2
R1-40	B01	44.649	80.13	2
R1-40	B01	44.69872	80.21	2
R1-40	B01	44.74894	80.26	2
R1-40	B01	44.79877	80.21	2
R1-40	B01	44.84895	80.3	2
R1-40	B01	44.89895	80.39	2
R1-40	B01	44.94896	80.38	2
R1-40	B01	44.99872	80.26	2
R1-40	B01	45.05025	80.29	2
R1-40	B01	45.09923	80.23	2
R1-40	B01	45.14909	80.38	2
R1-40	B01	45.19917	80.33	2
R1-40	B01	45.24883	80.21	2
R1-40	B01	45.29897	80.29	2
R1-40	B01	45.34904	80.26	2
R1-40	B01	45.39915	80.35	2
R1-40	B01	45.4489	80.42	2
R1-40	B01	45.49904	80.46	2
R1-40	B01	45.54887	80.38	2
R1-40	B01	45.5991	80.39	2
R1-40	B01	45.6488	80.33	2
R1-40	B01	45.69919	80.43	2
R1-40	B01	45.74865	80.4	2
R1-40	B01	45.79886	80.45	2
R1-40	B01	45.84915	80.45	2
R1-40	B01	45.89904	80.43	2
R1-40	B01	45.94908	80.51	2
R1-40	B01	45.99881	80.54	2
R1-40	B01	46.04921	80.45	2
R1-40	B01	46.0992	80.43	2
R1-40	B01	46.14903	80.39	2
R1-40	B01	46.19894	80.4	2
R1-40	B01	46.24916	80.55	2
R1-40	B01	46.29903	80.3	2
R1-40	B01	46.34914	80.4	2
R1-40	B01	46.39906	80.32	2
R1-40	B01	46.44912	80.32	2
R1-40	B01	46.49924	80.33	2
R1-40	B01	46.54961	80.45	2
R1-40	B01	46.59942	80.35	2
R1-40	B01	46.64902	80.27	2
R1-40	B01	46.69918	80.39	2
R1-40	B01	46.74907	80.38	2
R1-40	B01	46.79908	80.49	2
R1-40	B01	46.84924	80.4	2
R1-40	B01	46.89941	80.55	2
R1-40	B01	46.94927	80.57	2
R1-40	B01	46.99949	80.33	2
R1-40	B01	47.04934	80.58	2
R1-40	B01	47.09936	80.3	2
R1-40	B01	47.14945	80.38	2
R1-40	B01	47.19921	80.39	2
R1-40	B01	47.24907	80.33	2
R1-40	B01	47.29925	80.51	2
R1-40	B01	47.3494	80.45	2
R1-40	B01	47.39941	80.52	2
R1-40	B01	47.44913	80.42	2
R1-40	B01	47.49942	80.49	2
R1-40	B01	47.5494	80.45	2
R1-40	B01	47.59936	80.68	2
R1-40	B01	47.64936	80.45	2
R1-40	B01	47.70048	80.54	2
R1-40	B01	47.74948	80.4	2
R1-40	B01	47.79917	80.45	2
R1-40	B01	47.84946	80.52	2
R1-40	B01	47.89931	80.51	2
R1-40	B01	47.9494	80.48	2
R1-40	B01	47.99942	80.57	2
R1-40	E01	0.03081	14.96	1
R1-40	E01	0.08085	14.97	1
R1-40	E01	0.13082	15.06	1
R1-40	E01	0.18074	15.02	1
R1-40	E01	0.23097	15.08	1
R1-40	E01	0.28103	15.05	1
R1-40	E01	0.33046	15.14	1
R1-40	E01	0.38057	15.06	1
R1-40	E01	0.43087	15.03	1
R1-40	E01	0.48064	14.99	1
R1-40	E01	0.53082	15.06	1
R1-40	E01	0.58068	15.35	1
R1-40	E01	0.63181	15.21	1
R1-40	E01	0.68098	15.02	1
R1-40	E01	0.73076	15	1
R1-40	E01	0.78071	15.06	1
R1-40	E01	0.8308	15.23	1
R1-40	E01	0.88073	15.03	1
R1-40	E01	0.93061	14.96	1
R1-40	E01	0.98087	14.97	1
R1-40	E01	1.03105	14.97	1
R1-40	E01	1.08122	15.17	1
R1-40	E01	1.13081	15	1
R1-40	E01	1.18099	15.23	1
R1-40	E01	1.23111	15.2	1
R1-40	E01	1.28087	15.35	1
R1-40	E01	1.33094	15.29	1
R1-40	E01	1.38045	15.27	1
R1-40	E01	1.43082	15.15	1
R1-40	E01	1.48083	15.17	1
R1-40	E01	1.53102	15.18	1
R1-40	E01	1.58114	15.24	1
R1-40	E01	1.63093	15.3	1
R1-40	E01	1.68115	15.21	1
R1-40	E01	1.73092	15.23	1
R1-40	E01	1.78181	15.35	1
R1-40	E01	1.83119	15.17	1
R1-40	E01	1.8811	15.11	1
R1-40	E01	1.93106	15.08	1
R1-40	E01	1.98104	15.42	1
R1-40	E01	2.03103	15.51	1
R1-40	E01	2.08111	15.55	1
R1-40	E01	2.13102	15.24	1
R1-40	E01	2.18124	15.21	1
R1-40	E01	2.23122	15.21	1
R1-40	E01	2.28113	15.45	1
R1-40	E01	2.33107	15.27	1
R1-40	E01	2.38082	15.21	1
R1-40	E01	2.43101	15.26	1
R1-40	E01	2.48101	15.24	1
R1-40	E01	2.53104	15.17	1
R1-40	E01	2.58115	15.23	1
R1-40	E01	2.63089	15.35	1
R1-40	E01	2.68134	15.3	1
R1-40	E01	2.73131	15.32	1
R1-40	E01	2.78111	15.33	1
R1-40	E01	2.8311	15.12	1
R1-40	E01	2.88112	15.33	1
R1-40	E01	2.93153	15.5	1
R1-40	E01	2.98118	15.39	1
R1-40	E01	3.03121	15.33	1
R1-40	E01	3.08124	15.29	1
R1-40	E01	3.13123	15.27	1
R1-40	E01	3.18091	15.29	1
R1-40	E01	3.23132	15.32	1
R1-40	E01	3.28117	15.32	1
R1-40	E01	3.3314	15.42	1
R1-40	E01	3.38119	15.45	1
R1-40	E01	3.43117	15.44	1
R1-40	E01	3.48153	15.45	1
R1-40	E01	3.53144	15.29	1
R1-40	E01	3.58147	15.36	1
R1-40	E01	3.63129	15.27	1
R1-40	E01	3.68162	15.52	1
R1-40	E01	3.73125	15.48	1
R1-40	E01	3.78158	15.38	1
R1-40	E01	3.83133	15.44	1
R1-40	E01	3.88127	15.35	1
R1-40	E01	3.93149	15.58	1
R1-40	E01	3.98125	15.36	1
R1-40	E01	4.03149	15.51	1
R1-40	E01	4.08101	15.48	1
R1-40	E01	4.13133	15.48	1
R1-40	E01	4.18186	15.39	1
R1-40	E01	4.23195	15.5	1
R1-40	E01	4.28147	15.5	1
R1-40	E01	4.33149	15.44	1
R1-40	E01	4.38153	15.78	1
R1-40	E01	4.43138	15.6	1
R1-40	E01	4.48138	15.51	1
R1-40	E01	4.53155	15.52	1
R1-40	E01	4.58156	15.55	1
R1-40	E01	4.63146	15.54	1
R1-40	E01	4.68183	15.61	1
R1-40	E01	4.73142	15.61	1
R1-40	E01	4.78155	15.52	1
R1-40	E01	4.83198	15.66	1
R1-40	E01	4.88157	15.63	1
R1-40	E01	4.93175	15.66	1
R1-40	E01	4.98157	15.48	1
R1-40	E01	5.03173	15.81	1
R1-40	E01	5.0815	15.69	1
R1-40	E01	5.13168	15.67	1
R1-40	E01	5.18164	15.52	1
R1-40	E01	5.23196	15.72	1
R1-40	E01	5.28166	15.69	1
R1-40	E01	5.33159	16	1
R1-40	E01	5.38161	15.85	1
R1-40	E01	5.43313	15.87	1
R1-40	E01	5.48178	15.79	1
R1-40	E01	5.5317	15.7	1
R1-40	E01	5.58154	15.55	1
R1-40	E01	5.63164	15.66	1
R1-40	E01	5.68164	15.78	1
R1-40	E01	5.73178	15.7	1
R1-40	E01	5.78165	15.79	1
R1-40	E01	5.8317	15.96	1
R1-40	E01	5.88177	15.76	1
R1-40	E01	5.93194	15.76	1
R1-40	E01	5.98201	15.9	1
R1-40	E01	6.03182	15.72	1
R1-40	E01	6.08179	15.88	1
R1-40	E01	6.13177	15.72	1
R1-40	E01	6.18179	15.81	1
R1-40	E01	6.23165	15.97	1
R1-40	E01	6.2817	15.81	1
R1-40	E01	6.33191	15.87	1
R1-40	E01	6.3818	15.96	1
R1-40	E01	6.43212	16.02	1
R1-40	E01	6.48196	15.96	1
R1-40	E01	6.53187	16.11	1
R1-40	E01	6.58181	15.79	1
R1-40	E01	6.6319	16.15	1
R1-40	E01	6.6819	15.87	1
R1-40	E01	6.73205	16.11	1
R1-40	E01	6.78208	15.87	1
R1-40	E01	6.83205	15.91	1
R1-40	E01	6.88198	15.96	1
R1-40	E01	6.93207	16.09	1
R1-40	E01	6.98189	16.17	1
R1-40	E01	7.03196	16.08	1
R1-40	E01	7.08289	16.03	1
R1-40	E01	7.13186	16.08	1
R1-40	E01	7.18219	16.09	1
R1-40	E01	7.23196	16.09	1
R1-40	E01	7.28203	16.21	1
R1-40	E01	7.33233	16.27	1
R1-40	E01	7.38208	16.17	1
R1-40	E01	7.43216	16.15	1
R1-40	E01	7.48199	16.12	1
R1-40	E01	7.53188	16.06	1
R1-40	E01	7.58213	16.33	1
R1-40	E01	7.63259	16.3	1
R1-40	E01	7.68212	16.3	1
R1-40	E01	7.73205	16.24	1
R1-40	E01	7.78224	16.26	1
R1-40	E01	7.83218	16.3	1
R1-40	E01	7.8821	16.32	1
R1-40	E01	7.93213	16.33	1
R1-40	E01	7.983	16.29	1
R1-40	E01	8.03243	16.33	1
R1-40	E01	8.08236	16.3	1
R1-40	E01	8.13208	16.44	1
R1-40	E01	8.18203	16.35	1
R1-40	E01	8.23223	16.47	1
R1-40	E01	8.28206	16.38	1
R1-40	E01	8.33222	16.6	1
R1-40	E01	8.38229	16.53	1
R1-40	E01	8.43248	16.59	1
R1-40	E01	8.70263	16.89	2
R1-40	E01	8.75202	16.9	2
R1-40	E01	8.80183	17.33	2
R1-40	E01	8.85191	17.04	2
R1-40	E01	8.90199	17.04	2
R1-40	E01	8.9517	17.08	2
R1-40	E01	9.00154	16.92	2
R1-40	E01	9.05164	16.93	2
R1-40	E01	9.10185	17.04	2
R1-40	E01	9.15171	17.04	2
R1-40	E01	9.20166	16.95	2
R1-40	E01	9.25173	16.86	2
R1-40	E01	9.30184	16.9	2
R1-40	E01	9.35208	17.21	2
R1-40	E01	9.40183	17.04	2
R1-40	E01	9.45167	17.16	2
R1-40	E01	9.50204	17.36	2
R1-40	E01	9.55162	17.57	2
R1-40	E01	9.60189	17.27	2
R1-40	E01	9.65216	17.33	2
R1-40	E01	9.70201	17.13	2
R1-40	E01	9.75221	17.57	2
R1-40	E01	9.802	17.23	2
R1-40	E01	9.85202	17.47	2
R1-40	E01	9.90191	17.5	2
R1-40	E01	9.95201	17.53	2
R1-40	E01	10.00176	17.6	2
R1-40	E01	10.05258	17.6	2
R1-40	E01	10.102	17.75	2
R1-40	E01	10.15191	17.66	2
R1-40	E01	10.20199	17.9	2
R1-40	E01	10.252	17.84	2
R1-40	E01	10.30188	17.99	2
R1-40	E01	10.35217	18.01	2
R1-40	E01	10.40205	18.16	2
R1-40	E01	10.45208	18.02	2
R1-40	E01	10.50199	18.32	2
R1-40	E01	10.55225	18.41	2
R1-40	E01	10.60224	18.52	2
R1-40	E01	10.65234	18.29	2
R1-40	E01	10.70154	18.38	2
R1-40	E01	10.75195	18.61	2
R1-40	E01	10.80188	18.38	2
R1-40	E01	10.85218	18.82	2
R1-40	E01	10.9024	18.55	2
R1-40	E01	10.95195	18.96	2
R1-40	E01	11.00216	18.93	2
R1-40	E01	11.05198	18.8	2
R1-40	E01	11.10227	18.82	2
R1-40	E01	11.1522	19.13	2
R1-40	E01	11.20197	19.16	2
R1-40	E01	11.25277	19.34	2
R1-40	E01	11.30233	19.23	2
R1-40	E01	11.35221	19.16	2
R1-40	E01	11.40237	19.26	2
R1-40	E01	11.4523	19.61	2
R1-40	E01	11.50357	19.28	2
R1-40	E01	11.55236	19.73	2
R1-40	E01	11.60217	19.85	2
R1-40	E01	11.65252	19.95	2
R1-40	E01	11.70236	20.13	2
R1-40	E01	11.7525	20.1	2
R1-40	E01	11.80226	20.16	2
R1-40	E01	11.85235	20.21	2
R1-40	E01	11.90248	20.31	2
R1-40	E01	11.95283	20.5	2
R1-40	E01	12.00221	20.46	2
R1-40	E01	12.05282	20.65	2
R1-40	E01	12.10261	20.68	2
R1-40	E01	12.15213	20.83	2
R1-40	E01	12.20225	20.94	2
R1-40	E01	12.25265	21.39	2
R1-40	E01	12.30252	21.25	2
R1-40	E01	12.35262	21.54	2
R1-40	E01	12.40251	21.48	2
R1-40	E01	12.45232	21.4	2
R1-40	E01	12.5032	21.66	2
R1-40	E01	12.55264	21.67	2
R1-40	E01	12.60246	21.82	2
R1-40	E01	12.65291	21.88	2
R1-40	E01	12.70254	22.03	2
R1-40	E01	12.75278	22.22	2
R1-40	E01	12.80245	22.31	2
R1-40	E01	12.85248	22.42	2
R1-40	E01	12.90256	22.84	2
R1-40	E01	12.95235	23.03	2
R1-40	E01	13.00276	22.81	2
R1-40	E01	13.05251	23	2
R1-40	E01	13.10235	23.17	2
R1-40	E01	13.15245	23.56	2
R1-40	E01	13.20265	23.45	2
R1-40	E01	13.25236	23.69	2
R1-40	E01	13.3025	23.77	2
R1-40	E01	13.35276	23.91	2
R1-40	E01	13.40259	23.85	2
R1-40	E01	13.45256	24.21	2
R1-40	E01	13.50277	24.44	2
R1-40	E01	13.55262	24.44	2
R1-40	E01	13.60274	24.62	2
R1-40	E01	13.65272	24.63	2
R1-40	E01	13.7029	24.99	2
R1-40	E01	13.75262	25.07	2
R1-40	E01	13.8026	25.2	2
R1-40	E01	13.85273	25.37	2
R1-40	E01	13.90292	25.65	2
R1-40	E01	13.95324	25.92	2
R1-40	E01	14.00272	25.89	2
R1-40	E01	14.05279	26.1	2
R1-40	E01	14.1029	26.22	2
R1-40	E01	14.15298	26.44	2
R1-40	E01	14.20257	26.55	2
R1-40	E01	14.25277	26.92	2
R1-40	E01	14.30263	26.85	2
R1-40	E01	14.35299	27.1	2
R1-40	E01	14.40295	27.34	2
R1-40	E01	14.45255	27.35	2
R1-40	E01	14.504	27.65	2
R1-40	E01	14.55269	27.88	2
R1-40	E01	14.60439	27.91	2
R1-40	E01	14.65265	28.24	2
R1-40	E01	14.70337	28.28	2
R1-40	E01	14.75288	28.42	2
R1-40	E01	14.80291	28.57	2
R1-40	E01	14.85311	28.6	2
R1-40	E01	14.90295	28.75	2
R1-40	E01	14.95307	29.03	2
R1-40	E01	15.00308	29.3	2
R1-40	E01	15.05295	29.28	2
R1-40	E01	15.10306	29.64	2
R1-40	E01	15.15306	29.85	2
R1-40	E01	15.20312	29.85	2
R1-40	E01	15.2531	30.12	2
R1-40	E01	15.3031	30.38	2
R1-40	E01	15.35275	30.46	2
R1-40	E01	15.40322	30.48	2
R1-40	E01	15.45274	30.72	2
R1-40	E01	15.50323	30.99	2
R1-40	E01	15.55301	31.08	2
R1-40	E01	15.60289	31.11	2
R1-40	E01	15.65282	31.24	2
R1-40	E01	15.70302	31.38	2
R1-40	E01	15.75294	31.56	2
R1-40	E01	15.80309	31.72	2
R1-40	E01	15.85289	31.68	2
R1-40	E01	15.90302	32.04	2
R1-40	E01	15.95291	32.15	2
R1-40	E01	16.00331	32.23	2
R1-40	E01	16.05283	32.32	2
R1-40	E01	16.10293	32.6	2
R1-40	E01	16.15337	32.81	2
R1-40	E01	16.20313	32.92	2
R1-40	E01	16.25318	32.8	2
R1-40	E01	16.30342	32.95	2
R1-40	E01	16.35338	33.1	2
R1-40	E01	16.4032	33.14	2
R1-40	E01	16.45346	33.34	2
R1-40	E01	16.50332	33.38	2
R1-40	E01	16.55311	33.53	2
R1-40	E01	16.60313	33.62	2
R1-40	E01	16.65322	33.87	2
R1-40	E01	16.70313	33.8	2
R1-40	E01	16.75353	33.86	2
R1-40	E01	16.80308	34.2	2
R1-40	E01	16.8532	34.2	2
R1-40	E01	16.90352	34.31	2
R1-40	E01	16.95319	34.4	2
R1-40	E01	17.00284	34.49	2
R1-40	E01	17.05387	34.55	2
R1-40	E01	17.10357	34.7	2
R1-40	E01	17.15321	34.77	2
R1-40	E01	17.20353	34.79	2
R1-40	E01	17.25325	34.98	2
R1-40	E01	17.30326	34.95	2
R1-40	E01	17.35333	35.12	2
R1-40	E01	17.40328	35.16	2
R1-40	E01	17.45349	35.31	2
R1-40	E01	17.50347	35.46	2
R1-40	E01	17.55293	35.67	2
R1-40	E01	17.60331	35.58	2
R1-40	E01	17.65409	35.59	2
R1-40	E01	17.70351	35.77	2
R1-40	E01	17.75339	35.91	2
R1-40	E01	17.80353	35.91	2
R1-40	E01	17.85358	35.98	2
R1-40	E01	17.90355	36.12	2
R1-40	E01	17.9531	36.25	2
R1-40	E01	18.00325	36.37	2
R1-40	E01	18.05363	36.34	2
R1-40	E01	18.10357	36.39	2
R1-40	E01	18.15335	36.69	2
R1-40	E01	18.20356	36.58	2
R1-40	E01	18.25488	36.64	2
R1-40	E01	18.30337	36.72	2
R1-40	E01	18.35351	36.96	2
R1-40	E01	18.40355	36.88	2
R1-40	E01	18.45342	37.09	2
R1-40	E01	18.50373	37.33	2
R1-40	E01	18.55378	37.4	2
R1-40	E01	18.60388	37.37	2
R1-40	E01	18.65386	37.39	2
R1-40	E01	18.70364	37.52	2
R1-40	E01	18.75384	37.67	2
R1-40	E01	18.8034	37.69	2
R1-40	E01	18.85408	37.81	2
R1-40	E01	18.90366	37.85	2
R1-40	E01	18.95376	37.93	2
R1-40	E01	19.00382	37.97	2
R1-40	E01	19.05359	38.2	2
R1-40	E01	19.10398	38.23	2
R1-40	E01	19.15374	38.39	2
R1-40	E01	19.20396	38.44	2
R1-40	E01	19.25375	38.39	2
R1-40	E01	19.30411	38.65	2
R1-40	E01	19.35349	38.74	2
R1-40	E01	19.40402	38.74	2
R1-40	E01	19.4537	38.87	2
R1-40	E01	19.50364	38.74	2
R1-40	E01	19.55381	38.85	2
R1-40	E01	19.60364	38.97	2
R1-40	E01	19.65361	39	2
R1-40	E01	19.7042	39.24	2
R1-40	E01	19.75377	39.18	2
R1-40	E01	19.80399	39.29	2
R1-40	E01	19.8537	39.47	2
R1-40	E01	19.90383	39.63	2
R1-40	E01	19.95397	39.51	2
R1-40	E01	20.00396	39.68	2
R1-40	E01	20.05372	39.75	2
R1-40	E01	20.10384	39.72	2
R1-40	E01	20.15378	39.77	2
R1-40	E01	20.20503	40.05	2
R1-40	E01	20.25444	40.08	2
R1-40	E01	20.30424	40.19	2
R1-40	E01	20.35411	40.2	2
R1-40	E01	20.40385	40.17	2
R1-40	E01	20.45385	40.45	2
R1-40	E01	20.5041	40.28	2
R1-40	E01	20.55396	40.54	2
R1-40	E01	20.60405	40.59	2
R1-40	E01	20.65421	40.59	2
R1-40	E01	20.70403	40.66	2
R1-40	E01	20.75385	40.72	2
R1-40	E01	20.80408	40.81	2
R1-40	E01	20.85398	40.8	2
R1-40	E01	20.90449	41.01	2
R1-40	E01	20.95405	41.22	2
R1-40	E01	21.00433	41.16	2
R1-40	E01	21.05424	41.07	2
R1-40	E01	21.10414	41.26	2
R1-40	E01	21.15441	41.26	2
R1-40	E01	21.20397	41.26	2
R1-40	E01	21.25409	41.37	2
R1-40	E01	21.30393	41.59	2
R1-40	E01	21.35389	41.56	2
R1-40	E01	21.40417	41.68	2
R1-40	E01	21.45423	41.71	2
R1-40	E01	21.50424	41.82	2
R1-40	E01	21.55401	41.91	2
R1-40	E01	21.60429	42.04	2
R1-40	E01	21.65416	42.06	2
R1-40	E01	21.70428	42.1	2
R1-40	E01	21.75428	42.07	2
R1-40	E01	21.80408	42.09	2
R1-40	E01	21.85437	42.2	2
R1-40	E01	21.90455	42.26	2
R1-40	E01	21.9544	42.34	2
R1-40	E01	22.0045	42.35	2
R1-40	E01	22.05387	42.34	2
R1-40	E01	22.10426	42.5	2
R1-40	E01	22.15477	42.79	2
R1-40	E01	22.20549	42.62	2
R1-40	E01	22.25444	42.74	2
R1-40	E01	22.30428	42.85	2
R1-40	E01	22.35406	43.1	2
R1-40	E01	22.40437	43.06	2
R1-40	E01	22.45465	43.04	2
R1-40	E01	22.50429	43.28	2
R1-40	E01	22.55441	43.12	2
R1-40	E01	22.60472	43.13	2
R1-40	E01	22.65436	43.27	2
R1-40	E01	22.70432	43.33	2
R1-40	E01	22.754	43.46	2
R1-40	E01	22.80462	43.46	2
R1-40	E01	22.85464	43.46	2
R1-40	E01	22.90478	43.58	2
R1-40	E01	22.95435	43.64	2
R1-40	E01	23.00463	43.7	2
R1-40	E01	23.0548	43.66	2
R1-40	E01	23.1044	43.79	2
R1-40	E01	23.15474	44.01	2
R1-40	E01	23.20472	43.77	2
R1-40	E01	23.25579	43.89	2
R1-40	E01	23.30438	43.95	2
R1-40	E01	23.35459	44.01	2
R1-40	E01	23.40497	44.24	2
R1-40	E01	23.45457	44.13	2
R1-40	E01	23.50483	44.27	2
R1-40	E01	23.55478	44.27	2
R1-40	E01	23.60478	44.46	2
R1-40	E01	23.65465	44.52	2
R1-40	E01	23.70444	44.49	2
R1-40	E01	23.7548	44.54	2
R1-40	E01	23.80487	44.58	2
R1-40	E01	23.85486	44.66	2
R1-40	E01	23.90451	44.75	2
R1-40	E01	23.95454	44.81	2
R1-40	E01	24.00453	44.87	2
R1-40	E01	24.05476	44.85	2
R1-40	E01	24.10464	44.9	2
R1-40	E01	24.15506	44.97	2
R1-40	E01	24.20464	44.96	2
R1-40	E01	24.25479	45.03	2
R1-40	E01	24.30515	45.23	2
R1-40	E01	24.35479	45.26	2
R1-40	E01	24.40484	45.18	2
R1-40	E01	24.45467	45.36	2
R1-40	E01	24.50492	45.52	2
R1-40	E01	24.5545	45.54	2
R1-40	E01	24.60495	45.6	2
R1-40	E01	24.65477	45.57	2
R1-40	E01	24.70468	45.73	2
R1-40	E01	24.75499	45.67	2
R1-40	E01	24.80631	45.7	2
R1-40	E01	24.8549	45.91	2
R1-40	E01	24.90514	46.06	2
R1-40	E01	24.95498	46.09	2
R1-40	E01	25.00501	46.05	2
R1-40	E01	25.05465	46.17	2
R1-40	E01	25.10495	46.23	2
R1-40	E01	25.15527	46.33	2
R1-40	E01	25.20482	46.29	2
R1-40	E01	25.2551	46.51	2
R1-40	E01	25.30497	46.51	2
R1-40	E01	25.35473	46.66	2
R1-40	E01	25.40532	46.71	2
R1-40	E01	25.45506	46.75	2
R1-40	E01	25.50495	46.77	2
R1-40	E01	25.55515	46.95	2
R1-40	E01	25.6051	47.02	2
R1-40	E01	25.655	47.07	2
R1-40	E01	25.70532	47.11	2
R1-40	E01	25.75494	47.14	2
R1-40	E01	25.80499	47.27	2
R1-40	E01	25.85488	47.38	2
R1-40	E01	25.90505	47.5	2
R1-40	E01	25.95535	47.69	2
R1-40	E01	26.0049	47.65	2
R1-40	E01	26.05531	47.71	2
R1-40	E01	26.10513	47.84	2
R1-40	E01	26.1552	48.04	2
R1-40	E01	26.20497	47.98	2
R1-40	E01	26.25491	48.28	2
R1-40	E01	26.30521	48.2	2
R1-40	E01	26.35509	48.34	2
R1-40	E01	26.40499	48.4	2
R1-40	E01	26.45504	48.59	2
R1-40	E01	26.50503	48.62	2
R1-40	E01	26.55511	48.68	2
R1-40	E01	26.6051	48.83	2
R1-40	E01	26.6554	48.89	2
R1-40	E01	26.70509	48.87	2
R1-40	E01	26.75643	49.11	2
R1-40	E01	26.80526	49.23	2
R1-40	E01	26.85666	49.32	2
R1-40	E01	26.90521	49.4	2
R1-40	E01	26.95548	49.53	2
R1-40	E01	27.00549	49.56	2
R1-40	E01	27.05538	49.73	2
R1-40	E01	27.10538	49.82	2
R1-40	E01	27.15555	49.91	2
R1-40	E01	27.20528	50.01	2
R1-40	E01	27.25527	50.15	2
R1-40	E01	27.30519	50.33	2
R1-40	E01	27.35559	50.4	2
R1-40	E01	27.40556	50.56	2
R1-40	E01	27.45505	50.64	2
R1-40	E01	27.50545	50.73	2
R1-40	E01	27.557	50.91	2
R1-40	E01	27.60532	51.07	2
R1-40	E01	27.65547	51.09	2
R1-40	E01	27.70559	51.24	2
R1-40	E01	27.75538	51.39	2
R1-40	E01	27.80535	51.43	2
R1-40	E01	27.85557	51.58	2
R1-40	E01	27.90548	51.72	2
R1-40	E01	27.95576	51.88	2
R1-40	E01	28.00541	51.96	2
R1-40	E01	28.05544	52.09	2
R1-40	E01	28.10531	52.28	2
R1-40	E01	28.15551	52.27	2
R1-40	E01	28.20538	52.51	2
R1-40	E01	28.25549	52.6	2
R1-40	E01	28.30578	52.81	2
R1-40	E01	28.35563	52.87	2
R1-40	E01	28.40577	53.03	2
R1-40	E01	28.4554	53.12	2
R1-40	E01	28.50571	53.23	2
R1-40	E01	28.55577	53.42	2
R1-40	E01	28.60547	53.57	2
R1-40	E01	28.65557	53.65	2
R1-40	E01	28.70556	53.87	2
R1-40	E01	28.75558	54.05	2
R1-40	E01	28.80598	54.09	2
R1-40	E01	28.85541	54.2	2
R1-40	E01	28.90537	54.3	2
R1-40	E01	28.9558	54.47	2
R1-40	E01	29.00555	54.59	2
R1-40	E01	29.05537	54.77	2
R1-40	E01	29.10601	54.77	2
R1-40	E01	29.15566	54.98	2
R1-40	E01	29.20605	55.1	2
R1-40	E01	29.25573	55.2	2
R1-40	E01	29.30574	55.45	2
R1-40	E01	29.35586	55.45	2
R1-40	E01	29.40563	55.68	2
R1-40	E01	29.45585	55.74	2
R1-40	E01	29.50604	55.95	2
R1-40	E01	29.55573	56.08	2
R1-40	E01	29.60593	56.2	2
R1-40	E01	29.65572	56.28	2
R1-40	E01	29.70582	56.35	2
R1-40	E01	29.75603	56.67	2
R1-40	E01	29.8061	56.79	2
R1-40	E01	29.85582	56.68	2
R1-40	E01	29.9059	57	2
R1-40	E01	29.95599	57.05	2
R1-40	E01	30.00602	57.32	2
R1-40	E01	30.05593	57.44	2
R1-40	E01	30.10579	57.5	2
R1-40	E01	30.15598	57.73	2
R1-40	E01	30.20581	57.88	2
R1-40	E01	30.25614	58.12	2
R1-40	E01	30.30598	58.15	2
R1-40	E01	30.35608	58.28	2
R1-40	E01	30.4059	58.49	2
R1-40	E01	30.45598	58.77	2
R1-40	E01	30.5061	58.71	2
R1-40	E01	30.55624	58.8	2
R1-40	E01	30.60606	58.95	2
R1-40	E01	30.65585	59.07	2
R1-40	E01	30.70595	59.15	2
R1-40	E01	30.75629	59.43	2
R1-40	E01	30.80594	59.52	2
R1-40	E01	30.8564	59.64	2
R1-40	E01	30.90598	59.78	2
R1-40	E01	30.95629	59.93	2
R1-40	E01	31.006	60.06	2
R1-40	E01	31.05601	60.2	2
R1-40	E01	31.10641	60.27	2
R1-40	E01	31.15631	60.52	2
R1-40	E01	31.20626	60.54	2
R1-40	E01	31.25594	60.78	2
R1-40	E01	31.30619	60.88	2
R1-40	E01	31.35643	60.88	2
R1-40	E01	31.40604	61.2	2
R1-40	E01	31.45621	61.3	2
R1-40	E01	31.50665	61.41	2
R1-40	E01	31.55677	61.62	2
R1-40	E01	31.60629	61.6	2
R1-40	E01	31.65663	61.77	2
R1-40	E01	31.70649	61.92	2
R1-40	E01	31.75636	62.09	2
R1-40	E01	31.8065	62.12	2
R1-40	E01	31.85624	62.24	2
R1-40	E01	31.90639	62.45	2
R1-40	E01	31.9565	62.47	2
R1-40	E01	32.00643	62.69	2
R1-40	E01	32.05623	62.84	2
R1-40	E01	32.10611	63.05	2
R1-40	E01	32.15653	63.13	2
R1-40	E01	32.20641	63.29	2
R1-40	E01	32.25653	63.49	2
R1-40	E01	32.30652	63.55	2
R1-40	E01	32.35625	63.75	2
R1-40	E01	32.40667	63.8	2
R1-40	E01	32.4565	64.04	2
R1-40	E01	32.50648	64.16	2
R1-40	E01	32.55653	64.19	2
R1-40	E01	32.60649	64.31	2
R1-40	E01	32.6563	64.43	2
R1-40	E01	32.70635	64.55	2
R1-40	E01	32.75676	64.82	2
R1-40	E01	32.80674	64.92	2
R1-40	E01	32.85642	65.09	2
R1-40	E01	32.90641	65.07	2
R1-40	E01	32.95657	65.16	2
R1-40	E01	33.00679	65.28	2
R1-40	E01	33.05654	65.43	2
R1-40	E01	33.10638	65.68	2
R1-40	E01	33.15642	65.58	2
R1-40	E01	33.20641	65.94	2
R1-40	E01	33.25674	65.94	2
R1-40	E01	33.3065	66.01	2
R1-40	E01	33.35657	66.28	2
R1-40	E01	33.40654	66.4	2
R1-40	E01	33.45684	66.55	2
R1-40	E01	33.5067	66.6	2
R1-40	E01	33.55674	66.64	2
R1-40	E01	33.60644	66.87	2
R1-40	E01	33.65682	66.94	2
R1-40	E01	33.70652	67.01	2
R1-40	E01	33.75661	67.07	2
R1-40	E01	33.80709	67.25	2
R1-40	E01	33.85696	67.4	2
R1-40	E01	33.90699	67.51	2
R1-40	E01	33.9567	67.55	2
R1-40	E01	34.00667	67.72	2
R1-40	E01	34.05675	67.91	2
R1-40	E01	34.1068	68.06	2
R1-40	E01	34.15675	68.08	2
R1-40	E01	34.20684	68.21	2
R1-40	E01	34.25701	68.24	2
R1-40	E01	34.30663	68.45	2
R1-40	E01	34.35687	68.48	2
R1-40	E01	34.40686	68.5	2
R1-40	E01	34.4566	68.73	2
R1-40	E01	34.5068	68.81	2
R1-40	E01	34.55696	68.93	2
R1-40	E01	34.6069	69.06	2
R1-40	E01	34.65676	69.11	2
R1-40	E01	34.70674	69.2	2
R1-40	E01	34.75715	69.38	2
R1-40	E01	34.80666	69.48	2
R1-40	E01	34.85671	69.54	2
R1-40	E01	34.90654	69.69	2
R1-40	E01	34.95689	69.98	2
R1-40	E01	35.00704	69.92	2
R1-40	E01	35.05735	70.07	2
R1-40	E01	35.10697	70.07	2
R1-40	E01	35.15707	70.17	2
R1-40	E01	35.20712	70.22	2
R1-40	E01	35.25691	70.45	2
R1-40	E01	35.3068	70.54	2
R1-40	E01	35.35718	70.63	2
R1-40	E01	35.40731	70.75	2
R1-40	E01	35.45717	70.81	2
R1-40	E01	35.50711	70.9	2
R1-40	E01	35.55682	70.98	2
R1-40	E01	35.60686	71.1	2
R1-40	E01	35.65678	71.07	2
R1-40	E01	35.70708	71.16	2
R1-40	E01	35.75701	71.26	2
R1-40	E01	35.80708	71.34	2
R1-40	E01	35.85726	71.55	2
R1-40	E01	35.9071	71.85	2
R1-40	E01	35.95797	71.67	2
R1-40	E01	36.00698	71.71	2
R1-40	E01	36.05725	71.91	2
R1-40	E01	36.10701	71.94	2
R1-40	E01	36.15841	72.07	2
R1-40	E01	36.20743	71.82	2
R1-40	E01	36.257	72.23	2
R1-40	E01	36.30704	72.2	2
R1-40	E01	36.35745	72.37	2
R1-40	E01	36.40734	72.53	2
R1-40	E01	36.45709	72.53	2
R1-40	E01	36.50713	72.64	2
R1-40	E01	36.55711	72.64	2
R1-40	E01	36.60723	72.88	2
R1-40	E01	36.65701	72.76	2
R1-40	E01	36.70749	72.83	2
R1-40	E01	36.75735	73.1	2
R1-40	E01	36.80728	72.98	2
R1-40	E01	36.85733	73.12	2
R1-40	E01	36.90731	73.3	2
R1-40	E01	36.95735	73.36	2
R1-40	E01	37.00741	73.4	2
R1-40	E01	37.05738	73.42	2
R1-40	E01	37.1072	73.55	2
R1-40	E01	37.15734	73.45	2
R1-40	E01	37.2075	73.63	2
R1-40	E01	37.25732	73.82	2
R1-40	E01	37.30741	73.74	2
R1-40	E01	37.35722	73.82	2
R1-40	E01	37.40748	74.09	2
R1-40	E01	37.45753	74.12	2
R1-40	E01	37.5075	74.04	2
R1-40	E01	37.55729	74.03	2
R1-40	E01	37.60752	74.33	2
R1-40	E01	37.65736	74.34	2
R1-40	E01	37.70769	74.42	2
R1-40	E01	37.75785	74.48	2
R1-40	E01	37.8079	74.57	2
R1-40	E01	37.85734	74.49	2
R1-40	E01	37.90754	74.6	2
R1-40	E01	37.95778	74.67	2
R1-40	E01	38.00719	74.72	2
R1-40	E01	38.05776	74.7	2
R1-40	E01	38.10757	74.66	2
R1-40	E01	38.15748	74.94	2
R1-40	E01	38.20784	75.05	2
R1-40	E01	38.2577	75.14	2
R1-40	E01	38.30761	75.02	2
R1-40	E01	38.35715	75.11	2
R1-40	E01	38.40796	75.3	2
R1-40	E01	38.45777	75.31	2
R1-40	E01	38.50774	75.48	2
R1-40	E01	38.55773	75.52	2
R1-40	E01	38.60798	75.43	2
R1-40	E01	38.65709	75.54	2
R1-40	E01	38.70767	75.63	2
R1-40	E01	38.75754	75.6	2
R1-40	E01	38.8076	75.72	2
R1-40	E01	38.85756	75.75	2
R1-40	E01	38.90798	76	2
R1-40	E01	38.95779	75.94	2
R1-40	E01	39.00755	76.05	2
R1-40	E01	39.05771	76.06	2
R1-40	E01	39.10757	76.06	2
R1-40	E01	39.15775	76.23	2
R1-40	E01	39.20764	76.21	2
R1-40	E01	39.25788	76.24	2
R1-40	E01	39.30772	76.36	2
R1-40	E01	39.35784	76.39	2
R1-40	E01	39.4076	76.41	2
R1-40	E01	39.45758	76.45	2
R1-40	E01	39.50766	76.6	2
R1-40	E01	39.55787	76.71	2
R1-40	E01	39.60773	76.72	2
R1-40	E01	39.65789	76.63	2
R1-40	E01	39.70782	76.78	2
R1-40	E01	39.75833	76.89	2
R1-40	E01	39.80787	76.89	2
R1-40	E01	39.85814	77.08	2
R1-40	E01	39.90786	77.09	2
R1-40	E01	39.95791	77.18	2
R1-40	E01	40.00783	77.2	2
R1-40	E01	40.0581	77.23	2
R1-40	E01	40.10781	77.29	2
R1-40	E01	40.15797	77.47	2
R1-40	E01	40.20814	77.45	2
R1-40	E01	40.25795	77.57	2
R1-40	E01	40.30793	77.57	2
R1-40	E01	40.35808	77.54	2
R1-40	E01	40.40767	77.71	2
R1-40	E01	40.45808	77.84	2
R1-40	E01	40.50802	77.89	2
R1-40	E01	40.55831	77.86	2
R1-40	E01	40.60813	77.9	2
R1-40	E01	40.65808	77.96	2
R1-40	E01	40.70793	77.93	2
R1-40	E01	40.75754	78.11	2
R1-40	E01	40.80806	78.34	2
R1-40	E01	40.85818	78.28	2
R1-40	E01	40.90778	78.31	2
R1-40	E01	40.95783	78.31	2
R1-40	E01	41.00799	78.37	2
R1-40	E01	41.05811	78.31	2
R1-40	E01	41.10818	78.47	2
R1-40	E01	41.15834	78.31	2
R1-40	E01	41.20832	78.71	2
R1-40	E01	41.25831	78.59	2
R1-40	E01	41.30818	78.5	2
R1-40	E01	41.35817	78.59	2
R1-40	E01	41.40802	78.74	2
R1-40	E01	41.45838	78.81	2
R1-40	E01	41.50813	78.86	2
R1-40	E01	41.558	79.05	2
R1-40	E01	41.60938	78.84	2
R1-40	E01	41.65803	79.07	2
R1-40	E01	41.70847	79.07	2
R1-40	E01	41.75829	79.11	2
R1-40	E01	41.8086	79.2	2
R1-40	E01	41.85828	79.19	2
R1-40	E01	41.90826	79.29	2
R1-40	E01	41.9582	79.32	2
R1-40	E01	42.00834	79.34	2
R1-40	E01	42.05836	79.46	2
R1-40	E01	42.10844	79.49	2
R1-40	E01	42.15821	79.61	2
R1-40	E01	42.20832	79.55	2
R1-40	E01	42.25896	79.64	2
R1-40	E01	42.30833	79.56	2
R1-40	E01	42.35823	79.71	2
R1-40	E01	42.40884	79.91	2
R1-40	E01	42.45826	79.86	2
R1-40	E01	42.5085	79.88	2
R1-40	E01	42.55857	80	2
R1-40	E01	42.60841	80	2
R1-40	E01	42.65846	80	2
R1-40	E01	42.70879	80.27	2
R1-40	E01	42.75853	80.31	2
R1-40	E01	42.80866	80.41	2
R1-40	E01	42.85837	80.21	2
R1-40	E01	42.90835	80.31	2
R1-40	E01	42.95854	80.34	2
R1-40	E01	43.00843	80.4	2
R1-40	E01	43.05867	80.53	2
R1-40	E01	43.10849	80.64	2
R1-40	E01	43.15861	80.67	2
R1-40	E01	43.20875	80.61	2
R1-40	E01	43.25849	80.59	2
R1-40	E01	43.30841	80.8	2
R1-40	E01	43.35865	80.85	2
R1-40	E01	43.40855	80.76	2
R1-40	E01	43.45856	80.92	2
R1-40	E01	43.50882	80.97	2
R1-40	E01	43.55889	80.97	2
R1-40	E01	43.6086	81.09	2
R1-40	E01	43.65989	81	2
R1-40	E01	43.70918	81.1	2
R1-40	E01	43.75973	81.15	2
R1-40	E01	43.8088	81.3	2
R1-40	E01	43.85876	81.13	2
R1-40	E01	43.90863	81.33	2
R1-40	E01	43.9586	81.39	2
R1-40	E01	44.00888	81.39	2
R1-40	E01	44.05893	81.55	2
R1-40	E01	44.10879	81.4	2
R1-40	E01	44.1588	81.63	2
R1-40	E01	44.20876	81.63	2
R1-40	E01	44.25861	81.84	2
R1-40	E01	44.30895	81.52	2
R1-40	E01	44.359	81.64	2
R1-40	E01	44.40864	81.42	2
R1-40	E01	44.45921	81.54	2
R1-40	E01	44.50907	81.6	2
R1-40	E01	44.55925	81.6	2
R1-40	E01	44.60877	81.6	2
R1-40	E01	44.65925	81.73	2
R1-40	E01	44.70896	81.7	2
R1-40	E01	44.75887	81.84	2
R1-40	E01	44.80876	81.84	2
R1-40	E01	44.85895	82	2
R1-40	E01	44.90899	81.69	2
R1-40	E01	44.95901	81.84	2
R1-40	E01	45.00872	81.87	2
R1-40	E01	45.06019	81.84	2
R1-40	E01	45.10949	81.93	2
R1-40	E01	45.1593	81.97	2
R1-40	E01	45.20913	81.84	2
R1-40	E01	45.25881	81.79	2
R1-40	E01	45.30893	81.97	2
R1-40	E01	45.359	81.9	2
R1-40	E01	45.4094	81.98	2
R1-40	E01	45.45889	81.94	2
R1-40	E01	45.50904	81.73	2
R1-40	E01	45.55889	81.78	2
R1-40	E01	45.60918	81.88	2
R1-40	E01	45.65869	81.79	2
R1-40	E01	45.7092	81.84	2
R1-40	E01	45.75864	81.85	2
R1-40	E01	45.80883	81.94	2
R1-40	E01	45.85926	82.09	2
R1-40	E01	45.90911	82.07	2
R1-40	E01	45.9591	81.88	2
R1-40	E01	46.00879	81.91	2
R1-40	E01	46.05948	82.04	2
R1-40	E01	46.10919	81.94	2
R1-40	E01	46.15913	82.06	2
R1-40	E01	46.20918	81.85	2
R1-40	E01	46.25938	82.04	2
R1-40	E01	46.30899	81.84	2
R1-40	E01	46.35918	82.1	2
R1-40	E01	46.40904	81.9	2
R1-40	E01	46.45929	81.84	2
R1-40	E01	46.50928	81.87	2
R1-40	E01	46.55986	81.88	2
R1-40	E01	46.60943	81.85	2
R1-40	E01	46.65904	81.91	2
R1-40	E01	46.70928	81.76	2
R1-40	E01	46.75974	81.84	2
R1-40	E01	46.80908	81.82	2
R1-40	E01	46.8592	81.88	2
R1-40	E01	46.90959	81.85	2
R1-40	E01	46.95945	81.85	2
R1-40	E01	47.00953	81.76	2
R1-40	E01	47.0593	81.93	2
R1-40	E01	47.10933	81.93	2
R1-40	E01	47.15942	81.9	2
R1-40	E01	47.20949	81.79	2
R1-40	E01	47.25905	81.88	2
R1-40	E01	47.30927	81.84	2
R1-40	E01	47.35963	81.88	2
R1-40	E01	47.40965	81.81	2
R1-40	E01	47.45924	82.18	2
R1-40	E01	47.50934	82.07	2
R1-40	E01	47.55959	82	2
R1-40	E01	47.60961	82	2
R1-40	E01	47.65935	82.01	2
R1-40	E01	47.71047	81.97	2
R1-40	E01	47.75963	82	2
R1-40	E01	47.8091	81.91	2
R1-40	E01	47.85948	82.01	2
R1-40	E01	47.90953	81.94	2
R1-40	E01	47.95944	82.1	2
R1-40	E01	48.00985	81.93	2
