# Supplementary material for: Natural genetic variation impacts expression levels of coding, non-coding, and antisense transcripts in fission yeast
Source: Mol Syst Biol. 2014 Nov 28;10(11):764. doi: 10.15252/msb.20145123 (PMC4299605; doi:10.15252/msb.20145123)
Supplement: Supplementary file 2 — Supplementary Dataset S1 [file msb0010-0764-sd2.zip › Dataset S1/datasetS1/R1-41_std_raw.txt]

Strain	well	time	measure	interval
R1-41	B04	0.01878	13.75	1
R1-41	B04	0.069	13.67	1
R1-41	B04	0.11889	13.7	1
R1-41	B04	0.1691	13.72	1
R1-41	B04	0.21921	13.79	1
R1-41	B04	0.26907	13.87	1
R1-41	B04	0.31873	13.77	1
R1-41	B04	0.36891	14.08	1
R1-41	B04	0.41896	13.96	1
R1-41	B04	0.46876	14	1
R1-41	B04	0.51914	14.22	1
R1-41	B04	0.569	14.06	1
R1-41	B04	0.61994	14.06	1
R1-41	B04	0.66923	14.19	1
R1-41	B04	0.71902	13.98	1
R1-41	B04	0.76887	14.03	1
R1-41	B04	0.81891	14.2	1
R1-41	B04	0.86892	14.08	1
R1-41	B04	0.91883	14.25	1
R1-41	B04	0.96912	14.18	1
R1-41	B04	1.0193	14.02	1
R1-41	B04	1.06914	14.38	1
R1-41	B04	1.11905	14.33	1
R1-41	B04	1.16922	14.32	1
R1-41	B04	1.21939	14.28	1
R1-41	B04	1.2692	14.48	1
R1-41	B04	1.31909	14.31	1
R1-41	B04	1.36884	14.51	1
R1-41	B04	1.41904	14.59	1
R1-41	B04	1.46903	14.25	1
R1-41	B04	1.51915	14.23	1
R1-41	B04	1.56945	14.25	1
R1-41	B04	1.61914	14.2	1
R1-41	B04	1.66937	14.25	1
R1-41	B04	1.71922	14.31	1
R1-41	B04	1.77008	14.35	1
R1-41	B04	1.81936	14.32	1
R1-41	B04	1.86927	14.55	1
R1-41	B04	1.91925	14.2	1
R1-41	B04	1.96932	14.22	1
R1-41	B04	2.0192	14.08	1
R1-41	B04	2.06928	14.33	1
R1-41	B04	2.11922	14.28	1
R1-41	B04	2.16921	14.32	1
R1-41	B04	2.21928	14.2	1
R1-41	B04	2.2693	14.43	1
R1-41	B04	2.31927	14.38	1
R1-41	B04	2.3691	14.26	1
R1-41	B04	2.41924	14.18	1
R1-41	B04	2.4692	14.45	1
R1-41	B04	2.51922	14.31	1
R1-41	B04	2.5694	14.33	1
R1-41	B04	2.61914	14.41	1
R1-41	B04	2.66943	14.15	1
R1-41	B04	2.71944	14.53	1
R1-41	B04	2.76932	14.25	1
R1-41	B04	2.81935	14.28	1
R1-41	B04	2.86935	14.2	1
R1-41	B04	2.91971	14.43	1
R1-41	B04	2.96932	14.18	1
R1-41	B04	3.01945	14.38	1
R1-41	B04	3.06955	14.31	1
R1-41	B04	3.11937	14.43	1
R1-41	B04	3.16915	14.41	1
R1-41	B04	3.21956	14.26	1
R1-41	B04	3.26941	14.16	1
R1-41	B04	3.31951	14.32	1
R1-41	B04	3.36947	14.28	1
R1-41	B04	3.41944	14.29	1
R1-41	B04	3.46965	14.48	1
R1-41	B04	3.51965	14.58	1
R1-41	B04	3.56972	14.46	1
R1-41	B04	3.61958	14.64	1
R1-41	B04	3.66965	14.52	1
R1-41	B04	3.71946	14.45	1
R1-41	B04	3.76965	14.36	1
R1-41	B04	3.81958	14.53	1
R1-41	B04	3.86962	14.39	1
R1-41	B04	3.91967	14.39	1
R1-41	B04	3.9695	14.33	1
R1-41	B04	4.01972	14.71	1
R1-41	B04	4.06927	14.39	1
R1-41	B04	4.11958	14.39	1
R1-41	B04	4.16979	14.36	1
R1-41	B04	4.21998	14.42	1
R1-41	B04	4.26956	14.46	1
R1-41	B04	4.31974	14.39	1
R1-41	B04	4.3698	14.39	1
R1-41	B04	4.41953	14.46	1
R1-41	B04	4.46951	14.41	1
R1-41	B04	4.51975	14.31	1
R1-41	B04	4.56977	14.39	1
R1-41	B04	4.61966	14.45	1
R1-41	B04	4.67009	14.74	1
R1-41	B04	4.71971	14.45	1
R1-41	B04	4.76967	14.52	1
R1-41	B04	4.82003	14.55	1
R1-41	B04	4.86977	14.43	1
R1-41	B04	4.91993	14.31	1
R1-41	B04	4.96982	14.39	1
R1-41	B04	5.01984	14.49	1
R1-41	B04	5.06966	14.46	1
R1-41	B04	5.11984	14.79	1
R1-41	B04	5.16982	14.43	1
R1-41	B04	5.22007	14.55	1
R1-41	B04	5.26994	14.36	1
R1-41	B04	5.31983	14.52	1
R1-41	B04	5.36987	14.46	1
R1-41	B04	5.42126	14.43	1
R1-41	B04	5.47002	14.56	1
R1-41	B04	5.51997	14.56	1
R1-41	B04	5.56968	14.53	1
R1-41	B04	5.61997	14.61	1
R1-41	B04	5.66994	14.65	1
R1-41	B04	5.72001	14.53	1
R1-41	B04	5.76974	14.55	1
R1-41	B04	5.82003	14.42	1
R1-41	B04	5.87002	14.52	1
R1-41	B04	5.92007	14.56	1
R1-41	B04	5.97008	14.58	1
R1-41	B04	6.02002	14.52	1
R1-41	B04	6.06998	14.48	1
R1-41	B04	6.12007	14.72	1
R1-41	B04	6.17002	14.82	1
R1-41	B04	6.21992	14.85	1
R1-41	B04	6.27001	14.72	1
R1-41	B04	6.3202	14.61	1
R1-41	B04	6.37003	14.72	1
R1-41	B04	6.42036	14.52	1
R1-41	B04	6.47018	14.66	1
R1-41	B04	6.52016	14.64	1
R1-41	B04	6.57006	14.76	1
R1-41	B04	6.62011	14.68	1
R1-41	B04	6.67018	14.61	1
R1-41	B04	6.7203	14.68	1
R1-41	B04	6.77028	14.82	1
R1-41	B04	6.82031	14.71	1
R1-41	B04	6.8702	14.52	1
R1-41	B04	6.92028	14.74	1
R1-41	B04	6.97007	14.94	1
R1-41	B04	7.02019	14.72	1
R1-41	B04	7.07001	14.99	1
R1-41	B04	7.12012	14.81	1
R1-41	B04	7.17036	14.79	1
R1-41	B04	7.22015	14.89	1
R1-41	B04	7.27028	14.91	1
R1-41	B04	7.32053	14.82	1
R1-41	B04	7.37021	15.02	1
R1-41	B04	7.4203	14.82	1
R1-41	B04	7.47013	14.72	1
R1-41	B04	7.52024	14.76	1
R1-41	B04	7.57036	14.82	1
R1-41	B04	7.62028	14.78	1
R1-41	B04	7.67032	14.71	1
R1-41	B04	7.72028	14.88	1
R1-41	B04	7.77044	14.69	1
R1-41	B04	7.82033	14.79	1
R1-41	B04	7.87028	14.86	1
R1-41	B04	7.92036	14.78	1
R1-41	B04	7.97129	14.95	1
R1-41	B04	8.02042	14.85	1
R1-41	B04	8.0705	15.02	1
R1-41	B04	8.12027	15.04	1
R1-41	B04	8.17036	14.97	1
R1-41	B04	8.22044	14.98	1
R1-41	B04	8.27034	15.05	1
R1-41	B04	8.32055	15.22	1
R1-41	B04	8.37053	14.95	1
R1-41	B04	8.42032	15.01	1
R1-41	B04	8.69049	14.19	2
R1-41	B04	8.74008	14.15	2
R1-41	B04	8.7901	13.89	2
R1-41	B04	8.83998	14.31	2
R1-41	B04	8.88999	14.02	2
R1-41	B04	8.93988	14.09	2
R1-41	B04	8.98965	14.2	2
R1-41	B04	9.03988	14.22	2
R1-41	B04	9.09016	14.2	2
R1-41	B04	9.13999	14.35	2
R1-41	B04	9.18981	14.05	2
R1-41	B04	9.24	13.99	2
R1-41	B04	9.29017	14.36	2
R1-41	B04	9.34028	14.19	2
R1-41	B04	9.39007	14.08	2
R1-41	B04	9.44001	14.19	2
R1-41	B04	9.49009	14.28	2
R1-41	B04	9.53991	14.09	2
R1-41	B04	9.58996	14.2	2
R1-41	B04	9.64041	14.1	2
R1-41	B04	9.69003	14.22	2
R1-41	B04	9.74046	14.36	2
R1-41	B04	9.79029	14.29	2
R1-41	B04	9.84001	14.35	2
R1-41	B04	9.89018	14.51	2
R1-41	B04	9.94027	14.62	2
R1-41	B04	9.99003	14.56	2
R1-41	B04	10.04047	14.43	2
R1-41	B04	10.0901	14.42	2
R1-41	B04	10.1401	14.56	2
R1-41	B04	10.19023	14.28	2
R1-41	B04	10.24009	14.76	2
R1-41	B04	10.29011	14.51	2
R1-41	B04	10.34023	14.75	2
R1-41	B04	10.39012	14.49	2
R1-41	B04	10.44042	14.55	2
R1-41	B04	10.49025	14.74	2
R1-41	B04	10.5405	14.48	2
R1-41	B04	10.59028	14.74	2
R1-41	B04	10.64058	14.86	2
R1-41	B04	10.68982	14.81	2
R1-41	B04	10.74018	14.82	2
R1-41	B04	10.79018	14.99	2
R1-41	B04	10.84024	15.22	2
R1-41	B04	10.89067	15.07	2
R1-41	B04	10.94025	15.07	2
R1-41	B04	10.99031	14.92	2
R1-41	B04	11.04018	15.04	2
R1-41	B04	11.0904	15.08	2
R1-41	B04	11.14028	15.12	2
R1-41	B04	11.19017	14.92	2
R1-41	B04	11.2408	15.24	2
R1-41	B04	11.29062	14.95	2
R1-41	B04	11.3403	15.04	2
R1-41	B04	11.39038	15.01	2
R1-41	B04	11.44045	15.15	2
R1-41	B04	11.49186	15.24	2
R1-41	B04	11.54057	15.17	2
R1-41	B04	11.59038	15.4	2
R1-41	B04	11.64075	14.98	2
R1-41	B04	11.69043	15.35	2
R1-41	B04	11.74056	15.45	2
R1-41	B04	11.79055	15.15	2
R1-41	B04	11.84058	15.34	2
R1-41	B04	11.8906	15.47	2
R1-41	B04	11.94065	15.31	2
R1-41	B04	11.99049	15.4	2
R1-41	B04	12.04086	15.5	2
R1-41	B04	12.09049	15.77	2
R1-41	B04	12.14037	15.7	2
R1-41	B04	12.19046	15.8	2
R1-41	B04	12.24093	15.84	2
R1-41	B04	12.29077	16.08	2
R1-41	B04	12.34084	16.04	2
R1-41	B04	12.39067	15.97	2
R1-41	B04	12.44062	15.85	2
R1-41	B04	12.49105	16.16	2
R1-41	B04	12.54075	15.94	2
R1-41	B04	12.59055	16.04	2
R1-41	B04	12.64092	16.08	2
R1-41	B04	12.69073	16.2	2
R1-41	B04	12.74094	16.16	2
R1-41	B04	12.79078	16.4	2
R1-41	B04	12.8407	16.8	2
R1-41	B04	12.89081	16.86	2
R1-41	B04	12.94069	16.64	2
R1-41	B04	12.99097	16.47	2
R1-41	B04	13.04077	16.72	2
R1-41	B04	13.09062	16.44	2
R1-41	B04	13.14068	16.8	2
R1-41	B04	13.19076	16.86	2
R1-41	B04	13.24065	16.9	2
R1-41	B04	13.29079	17	2
R1-41	B04	13.34071	17.03	2
R1-41	B04	13.39071	17.06	2
R1-41	B04	13.44077	17.71	2
R1-41	B04	13.49097	17.33	2
R1-41	B04	13.54079	17.33	2
R1-41	B04	13.59076	17.42	2
R1-41	B04	13.64086	17.48	2
R1-41	B04	13.69115	17.66	2
R1-41	B04	13.74072	17.86	2
R1-41	B04	13.79087	17.59	2
R1-41	B04	13.84103	17.86	2
R1-41	B04	13.891	17.88	2
R1-41	B04	13.94132	17.85	2
R1-41	B04	13.99078	18.06	2
R1-41	B04	14.04091	18.01	2
R1-41	B04	14.09097	18.21	2
R1-41	B04	14.14104	18.32	2
R1-41	B04	14.19084	18.31	2
R1-41	B04	14.24077	18.47	2
R1-41	B04	14.29094	18.42	2
R1-41	B04	14.3412	18.7	2
R1-41	B04	14.39105	18.87	2
R1-41	B04	14.44082	18.84	2
R1-41	B04	14.49117	19.01	2
R1-41	B04	14.54094	19.27	2
R1-41	B04	14.59143	19.03	2
R1-41	B04	14.64094	19.37	2
R1-41	B04	14.69146	19.57	2
R1-41	B04	14.7411	19.24	2
R1-41	B04	14.79112	19.82	2
R1-41	B04	14.84116	19.74	2
R1-41	B04	14.89116	19.64	2
R1-41	B04	14.94111	19.9	2
R1-41	B04	14.99109	20	2
R1-41	B04	15.04097	20.46	2
R1-41	B04	15.09126	20.39	2
R1-41	B04	15.14104	20.5	2
R1-41	B04	15.19112	20.66	2
R1-41	B04	15.24141	20.7	2
R1-41	B04	15.29123	20.88	2
R1-41	B04	15.34099	20.85	2
R1-41	B04	15.39139	21.45	2
R1-41	B04	15.44103	21.39	2
R1-41	B04	15.49138	21.71	2
R1-41	B04	15.54123	21.78	2
R1-41	B04	15.59116	21.72	2
R1-41	B04	15.64115	22.2	2
R1-41	B04	15.69112	22.18	2
R1-41	B04	15.7413	22.41	2
R1-41	B04	15.79116	22.5	2
R1-41	B04	15.84114	22.58	2
R1-41	B04	15.89122	22.89	2
R1-41	B04	15.94114	22.8	2
R1-41	B04	15.9915	22.97	2
R1-41	B04	16.04108	23.16	2
R1-41	B04	16.09118	23.33	2
R1-41	B04	16.14143	23.55	2
R1-41	B04	16.19125	23.66	2
R1-41	B04	16.24141	23.85	2
R1-41	B04	16.29156	23.98	2
R1-41	B04	16.34154	24.15	2
R1-41	B04	16.39146	24.45	2
R1-41	B04	16.44161	24.68	2
R1-41	B04	16.49149	24.65	2
R1-41	B04	16.54137	24.81	2
R1-41	B04	16.59135	25.07	2
R1-41	B04	16.64139	25.6	2
R1-41	B04	16.69138	25.53	2
R1-41	B04	16.74162	25.74	2
R1-41	B04	16.79136	25.48	2
R1-41	B04	16.84149	25.81	2
R1-41	B04	16.89176	25.97	2
R1-41	B04	16.94148	26.21	2
R1-41	B04	16.99109	26.21	2
R1-41	B04	17.04178	26.54	2
R1-41	B04	17.09183	26.63	2
R1-41	B04	17.1415	26.66	2
R1-41	B04	17.19156	26.92	2
R1-41	B04	17.24153	27.12	2
R1-41	B04	17.29148	27.06	2
R1-41	B04	17.34161	27.41	2
R1-41	B04	17.39167	27.35	2
R1-41	B04	17.44176	27.42	2
R1-41	B04	17.49173	27.64	2
R1-41	B04	17.54122	27.51	2
R1-41	B04	17.59161	27.89	2
R1-41	B04	17.64175	28.19	2
R1-41	B04	17.69164	28.52	2
R1-41	B04	17.74162	28.48	2
R1-41	B04	17.79172	28.4	2
R1-41	B04	17.84175	28.6	2
R1-41	B04	17.89184	28.63	2
R1-41	B04	17.94143	28.91	2
R1-41	B04	17.99155	29.11	2
R1-41	B04	18.04184	29.53	2
R1-41	B04	18.09187	29.29	2
R1-41	B04	18.14165	28.83	2
R1-41	B04	18.19186	29.54	2
R1-41	B04	18.24183	29.43	2
R1-41	B04	18.29167	29.77	2
R1-41	B04	18.34165	29.66	2
R1-41	B04	18.39176	29.84	2
R1-41	B04	18.44166	29.57	2
R1-41	B04	18.49194	29.73	2
R1-41	B04	18.5419	29.79	2
R1-41	B04	18.59197	29.87	2
R1-41	B04	18.64189	29.69	2
R1-41	B04	18.6918	30.22	2
R1-41	B04	18.74209	29.82	2
R1-41	B04	18.79167	30.33	2
R1-41	B04	18.84221	30.13	2
R1-41	B04	18.89192	30.36	2
R1-41	B04	18.94207	30.29	2
R1-41	B04	18.99187	30.38	2
R1-41	B04	19.04189	30.46	2
R1-41	B04	19.09221	30.35	2
R1-41	B04	19.1418	30.91	2
R1-41	B04	19.19194	30.56	2
R1-41	B04	19.24204	30.73	2
R1-41	B04	19.29221	30.83	2
R1-41	B04	19.34179	31.06	2
R1-41	B04	19.39229	30.75	2
R1-41	B04	19.44193	30.88	2
R1-41	B04	19.49188	31.09	2
R1-41	B04	19.54214	30.91	2
R1-41	B04	19.59185	30.96	2
R1-41	B04	19.64196	31.01	2
R1-41	B04	19.69254	31.09	2
R1-41	B04	19.74199	31.25	2
R1-41	B04	19.79219	31.08	2
R1-41	B04	19.84202	31.02	2
R1-41	B04	19.89199	31.37	2
R1-41	B04	19.94228	31.22	2
R1-41	B04	19.99227	31.28	2
R1-41	B04	20.04204	31.44	2
R1-41	B04	20.09206	31.41	2
R1-41	B04	20.14202	31.61	2
R1-41	B04	20.19319	31.41	2
R1-41	B04	20.24238	31.37	2
R1-41	B04	20.29241	31.44	2
R1-41	B04	20.34241	31.72	2
R1-41	B04	20.39203	31.49	2
R1-41	B04	20.44215	31.7	2
R1-41	B04	20.49212	31.55	2
R1-41	B04	20.54209	31.47	2
R1-41	B04	20.59233	31.64	2
R1-41	B04	20.64248	31.42	2
R1-41	B04	20.69234	31.61	2
R1-41	B04	20.74207	31.68	2
R1-41	B04	20.79235	31.51	2
R1-41	B04	20.84219	31.62	2
R1-41	B04	20.89254	31.32	2
R1-41	B04	20.94235	31.34	2
R1-41	B04	20.99258	31.6	2
R1-41	B04	21.04228	31.44	2
R1-41	B04	21.09219	31.6	2
R1-41	B04	21.14233	31.27	2
R1-41	B04	21.19231	31.48	2
R1-41	B04	21.24228	31.55	2
R1-41	B04	21.29221	31.57	2
R1-41	B04	21.34218	31.42	2
R1-41	B04	21.39245	31.39	2
R1-41	B04	21.4425	31.55	2
R1-41	B04	21.49242	31.44	2
R1-41	B04	21.54224	31.52	2
R1-41	B04	21.59238	31.51	2
R1-41	B04	21.6424	31.31	2
R1-41	B04	21.69256	31.48	2
R1-41	B04	21.7425	31.47	2
R1-41	B04	21.79236	31.19	2
R1-41	B04	21.84258	31.16	2
R1-41	B04	21.89267	31.29	2
R1-41	B04	21.94268	31.22	2
R1-41	B04	21.99272	31.34	2
R1-41	B04	22.04206	31.24	2
R1-41	B04	22.09254	31.21	2
R1-41	B04	22.14279	31.11	2
R1-41	B04	22.19365	31.12	2
R1-41	B04	22.24275	31.25	2
R1-41	B04	22.29253	31.22	2
R1-41	B04	22.34225	30.99	2
R1-41	B04	22.39265	31.08	2
R1-41	B04	22.44269	31.31	2
R1-41	B04	22.49255	30.98	2
R1-41	B04	22.54242	30.88	2
R1-41	B04	22.59273	31.11	2
R1-41	B04	22.6425	30.94	2
R1-41	B04	22.6926	30.95	2
R1-41	B04	22.74235	30.82	2
R1-41	B04	22.79284	31.08	2
R1-41	B04	22.84266	30.94	2
R1-41	B04	22.89272	30.94	2
R1-41	B04	22.94266	30.82	2
R1-41	B04	22.99287	30.71	2
R1-41	B04	23.0428	30.78	2
R1-41	B04	23.09263	30.71	2
R1-41	B04	23.14271	30.63	2
R1-41	B04	23.1928	30.83	2
R1-41	B04	23.2429	30.82	2
R1-41	B04	23.29257	30.72	2
R1-41	B04	23.34263	30.73	2
R1-41	B04	23.39292	30.71	2
R1-41	B04	23.44272	30.75	2
R1-41	B04	23.49304	30.56	2
R1-41	B04	23.54279	30.75	2
R1-41	B04	23.59287	30.85	2
R1-41	B04	23.643	30.71	2
R1-41	B04	23.69268	30.79	2
R1-41	B04	23.74306	30.88	2
R1-41	B04	23.79295	30.85	2
R1-41	B04	23.8429	30.71	2
R1-41	B04	23.89277	30.59	2
R1-41	B04	23.94283	30.69	2
R1-41	B04	23.99283	30.72	2
R1-41	B04	24.04297	30.66	2
R1-41	B04	24.09286	30.75	2
R1-41	B04	24.14294	30.55	2
R1-41	B04	24.19284	30.76	2
R1-41	B04	24.243	30.79	2
R1-41	B04	24.29294	30.62	2
R1-41	B04	24.34307	30.68	2
R1-41	B04	24.39297	30.59	2
R1-41	B04	24.44287	30.69	2
R1-41	B04	24.49305	30.73	2
R1-41	B04	24.54282	30.72	2
R1-41	B04	24.59301	30.81	2
R1-41	B04	24.64308	32.63	2
R1-41	B04	24.69292	32.7	2
R1-41	B04	24.74327	32.57	2
R1-41	B04	24.79316	32.74	2
R1-41	B04	24.84295	32.59	2
R1-41	B04	24.89321	32.63	2
R1-41	B04	24.943	32.66	2
R1-41	B04	24.99302	32.74	2
R1-41	B04	25.04292	32.71	2
R1-41	B04	25.09299	32.74	2
R1-41	B04	25.14328	32.76	2
R1-41	B04	25.19292	32.92	2
R1-41	B04	25.24333	32.76	2
R1-41	B04	25.29319	32.92	2
R1-41	B04	25.34297	32.86	2
R1-41	B04	25.39342	32.87	2
R1-41	B04	25.44332	32.93	2
R1-41	B04	25.49319	32.94	2
R1-41	B04	25.54342	32.99	2
R1-41	B04	25.5933	33	2
R1-41	B04	25.64325	33	2
R1-41	B04	25.69335	33.14	2
R1-41	B04	25.74316	32.97	2
R1-41	B04	25.7933	33.09	2
R1-41	B04	25.84323	33.19	2
R1-41	B04	25.89334	33.09	2
R1-41	B04	25.94353	33.07	2
R1-41	B04	25.9931	33.29	2
R1-41	B04	26.04352	33.09	2
R1-41	B04	26.09324	33.2	2
R1-41	B04	26.14348	33.47	2
R1-41	B04	26.19321	33.39	2
R1-41	B04	26.24314	33.32	2
R1-41	B04	26.29349	33.4	2
R1-41	B04	26.34314	33.36	2
R1-41	B04	26.3933	33.43	2
R1-41	B04	26.44329	33.5	2
R1-41	B04	26.49325	33.58	2
R1-41	B04	26.54334	33.59	2
R1-41	B04	26.59331	33.5	2
R1-41	B04	26.64369	33.63	2
R1-41	B04	26.69331	33.75	2
R1-41	B04	26.74358	33.6	2
R1-41	B04	26.79346	33.78	2
R1-41	B04	26.84495	33.75	2
R1-41	B04	26.89351	33.75	2
R1-41	B04	26.9434	33.88	2
R1-41	B04	26.99348	33.86	2
R1-41	B04	27.04358	34.05	2
R1-41	B04	27.09365	33.88	2
R1-41	B04	27.14374	34.05	2
R1-41	B04	27.19343	34.13	2
R1-41	B04	27.24351	34.01	2
R1-41	B04	27.29349	34.03	2
R1-41	B04	27.34365	34.22	2
R1-41	B04	27.39374	34.19	2
R1-41	B04	27.4433	34.18	2
R1-41	B04	27.49364	34.34	2
R1-41	B04	27.54489	34.42	2
R1-41	B04	27.5936	34.22	2
R1-41	B04	27.64372	34.35	2
R1-41	B04	27.69365	34.36	2
R1-41	B04	27.74362	34.58	2
R1-41	B04	27.7936	34.61	2
R1-41	B04	27.84379	34.41	2
R1-41	B04	27.89363	34.51	2
R1-41	B04	27.94384	34.64	2
R1-41	B04	27.99367	34.75	2
R1-41	B04	28.04356	34.71	2
R1-41	B04	28.09358	34.77	2
R1-41	B04	28.14369	34.82	2
R1-41	B04	28.19366	34.74	2
R1-41	B04	28.24369	34.91	2
R1-41	B04	28.29381	34.79	2
R1-41	B04	28.34381	34.85	2
R1-41	B04	28.39403	34.94	2
R1-41	B04	28.44363	35.02	2
R1-41	B04	28.49383	35.14	2
R1-41	B04	28.54364	35.12	2
R1-41	B04	28.59372	35.12	2
R1-41	B04	28.64382	35.25	2
R1-41	B04	28.69384	35.37	2
R1-41	B04	28.74393	35.27	2
R1-41	B04	28.79405	35.21	2
R1-41	B04	28.84373	35.41	2
R1-41	B04	28.8937	35.46	2
R1-41	B04	28.94381	35.33	2
R1-41	B04	28.99387	35.41	2
R1-41	B04	29.04367	35.46	2
R1-41	B04	29.09404	35.57	2
R1-41	B04	29.14393	35.4	2
R1-41	B04	29.19407	35.6	2
R1-41	B04	29.24398	35.41	2
R1-41	B04	29.29411	35.71	2
R1-41	B04	29.34407	35.79	2
R1-41	B04	29.39384	35.7	2
R1-41	B04	29.44401	35.7	2
R1-41	B04	29.49418	35.93	2
R1-41	B04	29.54393	35.93	2
R1-41	B04	29.59397	35.87	2
R1-41	B04	29.64393	35.86	2
R1-41	B04	29.69405	35.93	2
R1-41	B04	29.74414	35.99	2
R1-41	B04	29.79416	36.01	2
R1-41	B04	29.84401	36.07	2
R1-41	B04	29.89411	36.13	2
R1-41	B04	29.94418	36.07	2
R1-41	B04	29.99407	36.2	2
R1-41	B04	30.0442	36.27	2
R1-41	B04	30.0941	36.16	2
R1-41	B04	30.14407	36.32	2
R1-41	B04	30.19408	36.34	2
R1-41	B04	30.2442	36.29	2
R1-41	B04	30.29433	36.49	2
R1-41	B04	30.34422	36.49	2
R1-41	B04	30.39413	36.43	2
R1-41	B04	30.44423	36.5	2
R1-41	B04	30.49428	36.56	2
R1-41	B04	30.54409	36.62	2
R1-41	B04	30.59427	36.6	2
R1-41	B04	30.64407	36.63	2
R1-41	B04	30.6942	36.69	2
R1-41	B04	30.74448	36.7	2
R1-41	B04	30.79429	36.72	2
R1-41	B04	30.8444	36.86	2
R1-41	B04	30.8943	36.88	2
R1-41	B04	30.94431	36.76	2
R1-41	B04	30.9943	36.9	2
R1-41	B04	31.04427	36.86	2
R1-41	B04	31.09449	37	2
R1-41	B04	31.14451	37.09	2
R1-41	B04	31.19441	37.19	2
R1-41	B04	31.24426	36.99	2
R1-41	B04	31.29446	37.15	2
R1-41	B04	31.34448	37.08	2
R1-41	B04	31.39425	37.26	2
R1-41	B04	31.44445	37.39	2
R1-41	B04	31.4949	37.25	2
R1-41	B04	31.54476	37.38	2
R1-41	B04	31.5943	37.32	2
R1-41	B04	31.64443	37.35	2
R1-41	B04	31.69452	37.42	2
R1-41	B04	31.74436	37.51	2
R1-41	B04	31.79466	37.51	2
R1-41	B04	31.84445	37.64	2
R1-41	B04	31.89453	37.52	2
R1-41	B04	31.94469	37.59	2
R1-41	B04	31.99466	37.54	2
R1-41	B04	32.04443	37.62	2
R1-41	B04	32.09425	37.74	2
R1-41	B04	32.14463	37.79	2
R1-41	B04	32.19455	37.87	2
R1-41	B04	32.2445	37.79	2
R1-41	B04	32.29476	37.87	2
R1-41	B04	32.34455	37.72	2
R1-41	B04	32.39492	37.82	2
R1-41	B04	32.4446	37.81	2
R1-41	B04	32.49464	38.02	2
R1-41	B04	32.54471	37.97	2
R1-41	B04	32.59456	38.11	2
R1-41	B04	32.6446	38.22	2
R1-41	B04	32.69463	38.2	2
R1-41	B04	32.74473	38.15	2
R1-41	B04	32.79477	38.08	2
R1-41	B04	32.84467	38.31	2
R1-41	B04	32.89449	38.31	2
R1-41	B04	32.94482	38.31	2
R1-41	B04	32.99502	38.4	2
R1-41	B04	33.04479	38.24	2
R1-41	B04	33.09459	38.32	2
R1-41	B04	33.14461	38.34	2
R1-41	B04	33.19472	38.38	2
R1-41	B04	33.24493	38.44	2
R1-41	B04	33.2948	38.5	2
R1-41	B04	33.34484	38.6	2
R1-41	B04	33.39472	38.57	2
R1-41	B04	33.44471	38.65	2
R1-41	B04	33.4949	38.61	2
R1-41	B04	33.5448	38.67	2
R1-41	B04	33.59471	38.55	2
R1-41	B04	33.64475	38.73	2
R1-41	B04	33.69475	38.76	2
R1-41	B04	33.74484	38.84	2
R1-41	B04	33.79496	38.91	2
R1-41	B04	33.84501	38.88	2
R1-41	B04	33.89513	39.01	2
R1-41	B04	33.94491	38.9	2
R1-41	B04	33.99483	39.13	2
R1-41	B04	34.04506	39.21	2
R1-41	B04	34.09492	39.11	2
R1-41	B04	34.14497	39.1	2
R1-41	B04	34.19511	39.36	2
R1-41	B04	34.24509	39.2	2
R1-41	B04	34.29482	39.24	2
R1-41	B04	34.34518	39.37	2
R1-41	B04	34.39492	39.37	2
R1-41	B04	34.4449	39.4	2
R1-41	B04	34.49501	39.37	2
R1-41	B04	34.54525	39.39	2
R1-41	B04	34.59509	39.34	2
R1-41	B04	34.64505	39.52	2
R1-41	B04	34.69496	39.63	2
R1-41	B04	34.7451	39.46	2
R1-41	B04	34.79496	39.66	2
R1-41	B04	34.84492	39.7	2
R1-41	B04	34.89485	39.72	2
R1-41	B04	34.94506	39.62	2
R1-41	B04	34.9953	39.64	2
R1-41	B04	35.04542	39.76	2
R1-41	B04	35.09523	39.79	2
R1-41	B04	35.14536	39.82	2
R1-41	B04	35.19536	39.69	2
R1-41	B04	35.24517	39.83	2
R1-41	B04	35.29514	39.86	2
R1-41	B04	35.34534	40.03	2
R1-41	B04	35.3952	39.96	2
R1-41	B04	35.44524	39.99	2
R1-41	B04	35.49529	39.95	2
R1-41	B04	35.54509	40.08	2
R1-41	B04	35.59508	40.15	2
R1-41	B04	35.64508	39.86	2
R1-41	B04	35.69516	40.15	2
R1-41	B04	35.74528	40.22	2
R1-41	B04	35.79533	40.03	2
R1-41	B04	35.84546	40.06	2
R1-41	B04	35.89531	40.06	2
R1-41	B04	35.94628	40.38	2
R1-41	B04	35.99516	40.42	2
R1-41	B04	36.04552	40.39	2
R1-41	B04	36.09528	40.38	2
R1-41	B04	36.14656	40.53	2
R1-41	B04	36.1953	40.49	2
R1-41	B04	36.24535	40.53	2
R1-41	B04	36.29528	40.59	2
R1-41	B04	36.34549	40.43	2
R1-41	B04	36.39557	40.36	2
R1-41	B04	36.44535	40.53	2
R1-41	B04	36.49533	40.72	2
R1-41	B04	36.54538	40.82	2
R1-41	B04	36.59525	40.69	2
R1-41	B04	36.64523	40.68	2
R1-41	B04	36.69569	40.74	2
R1-41	B04	36.74543	40.71	2
R1-41	B04	36.79541	40.84	2
R1-41	B04	36.84557	40.66	2
R1-41	B04	36.89554	40.89	2
R1-41	B04	36.94565	40.96	2
R1-41	B04	36.99549	40.91	2
R1-41	B04	37.04558	40.82	2
R1-41	B04	37.09541	40.92	2
R1-41	B04	37.14553	41.05	2
R1-41	B04	37.19548	40.96	2
R1-41	B04	37.24557	40.85	2
R1-41	B04	37.29562	41.04	2
R1-41	B04	37.3454	41.11	2
R1-41	B04	37.39558	41.21	2
R1-41	B04	37.4456	41.22	2
R1-41	B04	37.4956	41.15	2
R1-41	B04	37.54554	41.31	2
R1-41	B04	37.59575	41.28	2
R1-41	B04	37.6456	41.19	2
R1-41	B04	37.69589	41.31	2
R1-41	B04	37.74601	41.32	2
R1-41	B04	37.7959	41.24	2
R1-41	B04	37.84559	41.29	2
R1-41	B04	37.89569	41.34	2
R1-41	B04	37.94576	41.37	2
R1-41	B04	37.99541	41.4	2
R1-41	B04	38.04575	41.52	2
R1-41	B04	38.09578	41.5	2
R1-41	B04	38.14578	41.57	2
R1-41	B04	38.19582	41.54	2
R1-41	B04	38.24579	41.7	2
R1-41	B04	38.2959	41.57	2
R1-41	B04	38.34536	41.67	2
R1-41	B04	38.39608	41.67	2
R1-41	B04	38.44593	41.74	2
R1-41	B04	38.49595	41.73	2
R1-41	B04	38.54599	41.8	2
R1-41	B04	38.59595	41.68	2
R1-41	B04	38.6454	41.62	2
R1-41	B04	38.69595	41.8	2
R1-41	B04	38.7458	41.9	2
R1-41	B04	38.79592	41.8	2
R1-41	B04	38.84579	41.91	2
R1-41	B04	38.89596	41.84	2
R1-41	B04	38.94583	41.88	2
R1-41	B04	38.99579	42.06	2
R1-41	B04	39.04574	41.97	2
R1-41	B04	39.0958	41.98	2
R1-41	B04	39.14586	42	2
R1-41	B04	39.19582	42.13	2
R1-41	B04	39.24611	42.24	2
R1-41	B04	39.29589	42.23	2
R1-41	B04	39.34607	42.14	2
R1-41	B04	39.3959	42.34	2
R1-41	B04	39.44588	42.28	2
R1-41	B04	39.49585	42.14	2
R1-41	B04	39.54611	42.39	2
R1-41	B04	39.59606	42.17	2
R1-41	B04	39.64613	42.41	2
R1-41	B04	39.696	42.34	2
R1-41	B04	39.74636	42.36	2
R1-41	B04	39.79592	42.39	2
R1-41	B04	39.84615	42.59	2
R1-41	B04	39.89611	42.54	2
R1-41	B04	39.94623	42.5	2
R1-41	B04	39.99599	42.66	2
R1-41	B04	40.04622	42.74	2
R1-41	B04	40.09606	42.47	2
R1-41	B04	40.14618	42.63	2
R1-41	B04	40.19614	42.64	2
R1-41	B04	40.24623	42.84	2
R1-41	B04	40.29614	42.89	2
R1-41	B04	40.34626	42.79	2
R1-41	B04	40.39572	42.72	2
R1-41	B04	40.44618	42.79	2
R1-41	B04	40.49622	42.89	2
R1-41	B04	40.54626	43.09	2
R1-41	B04	40.59649	42.94	2
R1-41	B04	40.64637	42.99	2
R1-41	B04	40.69619	42.97	2
R1-41	B04	40.74584	43.06	2
R1-41	B04	40.7963	42.92	2
R1-41	B04	40.8464	43.12	2
R1-41	B04	40.89602	43.07	2
R1-41	B04	40.94611	42.96	2
R1-41	B04	40.99632	43.12	2
R1-41	B04	41.04634	43.13	2
R1-41	B04	41.09648	43.29	2
R1-41	B04	41.14661	43.2	2
R1-41	B04	41.1963	43.15	2
R1-41	B04	41.24659	43.36	2
R1-41	B04	41.29621	43.22	2
R1-41	B04	41.34644	43.58	2
R1-41	B04	41.39626	43.17	2
R1-41	B04	41.4465	43.32	2
R1-41	B04	41.49642	43.3	2
R1-41	B04	41.54624	43.27	2
R1-41	B04	41.59766	43.35	2
R1-41	B04	41.64627	43.5	2
R1-41	B04	41.69653	43.58	2
R1-41	B04	41.74646	43.5	2
R1-41	B04	41.79664	43.38	2
R1-41	B04	41.8465	43.46	2
R1-41	B04	41.89655	43.65	2
R1-41	B04	41.94645	43.55	2
R1-41	B04	41.99662	43.62	2
R1-41	B04	42.04652	43.66	2
R1-41	B04	42.09651	43.83	2
R1-41	B04	42.14643	43.58	2
R1-41	B04	42.19651	43.66	2
R1-41	B04	42.24689	43.92	2
R1-41	B04	42.2966	43.88	2
R1-41	B04	42.34646	44.02	2
R1-41	B04	42.39685	43.91	2
R1-41	B04	42.44654	43.88	2
R1-41	B04	42.49673	44.18	2
R1-41	B04	42.54669	44.02	2
R1-41	B04	42.59669	43.96	2
R1-41	B04	42.6466	43.99	2
R1-41	B04	42.69682	44.05	2
R1-41	B04	42.7467	44.04	2
R1-41	B04	42.79678	44.25	2
R1-41	B04	42.84666	44.14	2
R1-41	B04	42.89661	44.22	2
R1-41	B04	42.94678	44.28	2
R1-41	B04	42.99674	44.24	2
R1-41	B04	43.04689	44.28	2
R1-41	B04	43.09672	44.34	2
R1-41	B04	43.14679	44.38	2
R1-41	B04	43.19676	44.25	2
R1-41	B04	43.24668	44.45	2
R1-41	B04	43.29672	44.39	2
R1-41	B04	43.34686	44.48	2
R1-41	B04	43.39679	44.32	2
R1-41	B04	43.44678	44.44	2
R1-41	B04	43.49686	44.65	2
R1-41	B04	43.54706	44.65	2
R1-41	B04	43.59681	44.61	2
R1-41	B04	43.64682	44.6	2
R1-41	B04	43.69716	44.6	2
R1-41	B04	43.74687	44.72	2
R1-41	B04	43.79708	44.72	2
R1-41	B04	43.84698	44.78	2
R1-41	B04	43.89672	44.6	2
R1-41	B04	43.94683	44.78	2
R1-41	B04	43.99711	44.8	2
R1-41	B04	44.04695	44.85	2
R1-41	B04	44.09699	44.93	2
R1-41	B04	44.14692	44.81	2
R1-41	B04	44.19698	44.93	2
R1-41	B04	44.24692	44.82	2
R1-41	B04	44.29703	44.82	2
R1-41	B04	44.34716	45.03	2
R1-41	B04	44.39693	44.78	2
R1-41	B04	44.44733	44.95	2
R1-41	B04	44.49703	44.75	2
R1-41	B04	44.54721	44.95	2
R1-41	B04	44.59695	45.24	2
R1-41	B04	44.64725	45.08	2
R1-41	B04	44.69693	45.07	2
R1-41	B04	44.7472	45.18	2
R1-41	B04	44.79702	45.14	2
R1-41	B04	44.84719	45.17	2
R1-41	B04	44.89719	45.11	2
R1-41	B04	44.9472	45.15	2
R1-41	B04	44.99698	45.08	2
R1-41	B04	45.04852	45.01	2
R1-41	B04	45.09748	45.15	2
R1-41	B04	45.14725	45.13	2
R1-41	B04	45.19719	45.05	2
R1-41	B04	45.24709	45.2	2
R1-41	B04	45.29723	45.24	2
R1-41	B04	45.34729	45.14	2
R1-41	B04	45.39742	45.26	2
R1-41	B04	45.44716	45.28	2
R1-41	B04	45.49727	45.11	2
R1-41	B04	45.54713	45.04	2
R1-41	B04	45.59733	45.18	2
R1-41	B04	45.64705	45.11	2
R1-41	B04	45.69743	45.38	2
R1-41	B04	45.74689	45.24	2
R1-41	B04	45.79709	45	2
R1-41	B04	45.84739	45.11	2
R1-41	B04	45.89726	45.27	2
R1-41	B04	45.94728	45.18	2
R1-41	B04	45.99709	45.08	2
R1-41	B04	46.04745	45.17	2
R1-41	B04	46.09747	45.23	2
R1-41	B04	46.14725	45.14	2
R1-41	B04	46.19716	45.2	2
R1-41	B04	46.24739	45.08	2
R1-41	B04	46.29727	45.27	2
R1-41	B04	46.3474	45.21	2
R1-41	B04	46.39726	45.3	2
R1-41	B04	46.44738	45.27	2
R1-41	B04	46.49747	45.14	2
R1-41	B04	46.54786	45.31	2
R1-41	B04	46.59768	45.43	2
R1-41	B04	46.64731	45.11	2
R1-41	B04	46.69741	45.26	2
R1-41	B04	46.74733	45.41	2
R1-41	B04	46.79737	45.33	2
R1-41	B04	46.84746	45.3	2
R1-41	B04	46.89766	45.33	2
R1-41	B04	46.94751	45.3	2
R1-41	B04	46.99773	45.4	2
R1-41	B04	47.04756	45.37	2
R1-41	B04	47.0976	45.07	2
R1-41	B04	47.1477	45.43	2
R1-41	B04	47.19744	45.34	2
R1-41	B04	47.24733	45.43	2
R1-41	B04	47.29747	45.24	2
R1-41	B04	47.34764	45.6	2
R1-41	B04	47.39764	45.48	2
R1-41	B04	47.4474	45.44	2
R1-41	B04	47.49765	45.41	2
R1-41	B04	47.54762	45.5	2
R1-41	B04	47.59767	45.44	2
R1-41	B04	47.64763	45.56	2
R1-41	B04	47.69875	45.34	2
R1-41	B04	47.74769	45.51	2
R1-41	B04	47.79742	45.51	2
R1-41	B04	47.84766	45.48	2
R1-41	B04	47.89755	45.34	2
R1-41	B04	47.94762	45.81	2
R1-41	B04	47.99768	45.64	2
R1-41	E04	0.03254	12.01	1
R1-41	E04	0.08257	11.94	1
R1-41	E04	0.13258	11.94	1
R1-41	E04	0.18249	12.03	1
R1-41	E04	0.23272	12.06	1
R1-41	E04	0.28274	12.12	1
R1-41	E04	0.33222	12.23	1
R1-41	E04	0.38234	12.28	1
R1-41	E04	0.4326	12.25	1
R1-41	E04	0.48243	12.17	1
R1-41	E04	0.53255	12.31	1
R1-41	E04	0.58242	12.26	1
R1-41	E04	0.63352	12.2	1
R1-41	E04	0.68271	12.31	1
R1-41	E04	0.73251	12.23	1
R1-41	E04	0.7826	12.35	1
R1-41	E04	0.83268	12.25	1
R1-41	E04	0.88245	12.26	1
R1-41	E04	0.93235	12.36	1
R1-41	E04	0.98271	12.32	1
R1-41	E04	1.03281	12.41	1
R1-41	E04	1.08297	12.41	1
R1-41	E04	1.13254	12.45	1
R1-41	E04	1.18276	12.58	1
R1-41	E04	1.23285	12.28	1
R1-41	E04	1.28261	12.39	1
R1-41	E04	1.33268	12.42	1
R1-41	E04	1.38223	12.54	1
R1-41	E04	1.43258	12.38	1
R1-41	E04	1.48258	12.45	1
R1-41	E04	1.53289	12.32	1
R1-41	E04	1.5829	12.39	1
R1-41	E04	1.6327	12.34	1
R1-41	E04	1.6831	12.45	1
R1-41	E04	1.73269	12.44	1
R1-41	E04	1.78361	12.58	1
R1-41	E04	1.83293	12.44	1
R1-41	E04	1.88284	12.39	1
R1-41	E04	1.93286	12.66	1
R1-41	E04	1.98277	12.25	1
R1-41	E04	2.03279	12.73	1
R1-41	E04	2.08286	12.58	1
R1-41	E04	2.13279	12.58	1
R1-41	E04	2.18297	12.44	1
R1-41	E04	2.23301	12.67	1
R1-41	E04	2.28287	12.41	1
R1-41	E04	2.3328	12.75	1
R1-41	E04	2.3827	12.61	1
R1-41	E04	2.43276	12.44	1
R1-41	E04	2.4829	12.77	1
R1-41	E04	2.53279	12.75	1
R1-41	E04	2.58292	12.57	1
R1-41	E04	2.63263	12.63	1
R1-41	E04	2.68309	12.58	1
R1-41	E04	2.73308	12.38	1
R1-41	E04	2.78288	12.77	1
R1-41	E04	2.83288	12.54	1
R1-41	E04	2.88293	12.64	1
R1-41	E04	2.93328	12.56	1
R1-41	E04	2.98295	12.6	1
R1-41	E04	3.03297	12.64	1
R1-41	E04	3.08301	12.73	1
R1-41	E04	3.13304	12.61	1
R1-41	E04	3.18278	12.6	1
R1-41	E04	3.23321	12.45	1
R1-41	E04	3.28291	12.67	1
R1-41	E04	3.33323	12.41	1
R1-41	E04	3.38295	12.42	1
R1-41	E04	3.43293	12.66	1
R1-41	E04	3.48339	12.69	1
R1-41	E04	3.53333	12.57	1
R1-41	E04	3.58319	12.51	1
R1-41	E04	3.63305	12.64	1
R1-41	E04	3.68463	12.58	1
R1-41	E04	3.73302	12.72	1
R1-41	E04	3.78332	12.7	1
R1-41	E04	3.83308	12.67	1
R1-41	E04	3.88305	12.58	1
R1-41	E04	3.93325	12.64	1
R1-41	E04	3.98301	12.67	1
R1-41	E04	4.03324	12.66	1
R1-41	E04	4.08276	12.69	1
R1-41	E04	4.13306	12.67	1
R1-41	E04	4.18361	12.82	1
R1-41	E04	4.23371	12.82	1
R1-41	E04	4.28319	12.69	1
R1-41	E04	4.33323	12.75	1
R1-41	E04	4.38329	12.73	1
R1-41	E04	4.43313	12.89	1
R1-41	E04	4.48311	12.67	1
R1-41	E04	4.53326	12.72	1
R1-41	E04	4.58329	12.8	1
R1-41	E04	4.6332	12.67	1
R1-41	E04	4.6836	12.92	1
R1-41	E04	4.73318	12.64	1
R1-41	E04	4.78332	12.63	1
R1-41	E04	4.83374	12.7	1
R1-41	E04	4.88334	12.89	1
R1-41	E04	4.93354	12.67	1
R1-41	E04	4.98342	12.73	1
R1-41	E04	5.03352	12.77	1
R1-41	E04	5.08325	12.73	1
R1-41	E04	5.13357	12.58	1
R1-41	E04	5.18336	12.88	1
R1-41	E04	5.23372	12.7	1
R1-41	E04	5.28342	12.94	1
R1-41	E04	5.33333	12.88	1
R1-41	E04	5.38337	12.89	1
R1-41	E04	5.43492	12.77	1
R1-41	E04	5.48352	12.92	1
R1-41	E04	5.53344	12.76	1
R1-41	E04	5.58328	12.8	1
R1-41	E04	5.63341	12.85	1
R1-41	E04	5.68341	12.83	1
R1-41	E04	5.7335	12.91	1
R1-41	E04	5.78354	12.91	1
R1-41	E04	5.83345	12.88	1
R1-41	E04	5.88351	12.85	1
R1-41	E04	5.93368	12.73	1
R1-41	E04	5.98381	12.89	1
R1-41	E04	6.03354	12.85	1
R1-41	E04	6.08353	12.83	1
R1-41	E04	6.13354	12.82	1
R1-41	E04	6.18356	13.04	1
R1-41	E04	6.23341	12.75	1
R1-41	E04	6.28347	13.05	1
R1-41	E04	6.33363	12.86	1
R1-41	E04	6.38355	12.77	1
R1-41	E04	6.4339	12.91	1
R1-41	E04	6.48369	12.96	1
R1-41	E04	6.53361	12.75	1
R1-41	E04	6.58356	12.8	1
R1-41	E04	6.63365	13.01	1
R1-41	E04	6.68367	12.94	1
R1-41	E04	6.73379	12.86	1
R1-41	E04	6.78381	13.1	1
R1-41	E04	6.83381	13.13	1
R1-41	E04	6.88374	13.11	1
R1-41	E04	6.93381	12.96	1
R1-41	E04	6.98362	12.99	1
R1-41	E04	7.03374	13.11	1
R1-41	E04	7.08465	12.83	1
R1-41	E04	7.13363	12.83	1
R1-41	E04	7.18397	13.05	1
R1-41	E04	7.23367	12.99	1
R1-41	E04	7.28377	12.89	1
R1-41	E04	7.33408	13.1	1
R1-41	E04	7.38384	12.98	1
R1-41	E04	7.43389	13.1	1
R1-41	E04	7.48372	13.1	1
R1-41	E04	7.53363	13.15	1
R1-41	E04	7.58388	13.18	1
R1-41	E04	7.63442	13.36	1
R1-41	E04	7.68388	13.1	1
R1-41	E04	7.73378	13.01	1
R1-41	E04	7.78398	13.05	1
R1-41	E04	7.83396	13.08	1
R1-41	E04	7.88388	13.14	1
R1-41	E04	7.93394	12.83	1
R1-41	E04	7.98473	13.08	1
R1-41	E04	8.03419	13.11	1
R1-41	E04	8.08412	12.98	1
R1-41	E04	8.13383	13.1	1
R1-41	E04	8.18378	13.42	1
R1-41	E04	8.234	13.2	1
R1-41	E04	8.28384	13.11	1
R1-41	E04	8.33397	13.2	1
R1-41	E04	8.38403	13.18	1
R1-41	E04	8.43424	13.26	1
R1-41	E04	8.70453	13.14	2
R1-41	E04	8.7538	13.39	2
R1-41	E04	8.80371	13.48	2
R1-41	E04	8.8537	13.36	2
R1-41	E04	8.90379	13.3	2
R1-41	E04	8.95345	13.33	2
R1-41	E04	9.00332	13.48	2
R1-41	E04	9.05336	13.55	2
R1-41	E04	9.10362	13.61	2
R1-41	E04	9.15345	13.46	2
R1-41	E04	9.20342	13.26	2
R1-41	E04	9.2535	13.27	2
R1-41	E04	9.3036	13.4	2
R1-41	E04	9.35383	13.27	2
R1-41	E04	9.40361	13.43	2
R1-41	E04	9.45341	13.72	2
R1-41	E04	9.50379	13.77	2
R1-41	E04	9.55339	13.62	2
R1-41	E04	9.60361	13.46	2
R1-41	E04	9.65392	13.48	2
R1-41	E04	9.7038	13.4	2
R1-41	E04	9.75393	13.64	2
R1-41	E04	9.80376	13.71	2
R1-41	E04	9.85379	13.62	2
R1-41	E04	9.90368	13.59	2
R1-41	E04	9.95376	13.53	2
R1-41	E04	10.0035	13.48	2
R1-41	E04	10.05442	13.56	2
R1-41	E04	10.10375	13.67	2
R1-41	E04	10.15365	13.59	2
R1-41	E04	10.20371	13.83	2
R1-41	E04	10.25376	13.9	2
R1-41	E04	10.30362	13.75	2
R1-41	E04	10.35394	13.91	2
R1-41	E04	10.4038	14.02	2
R1-41	E04	10.45382	14	2
R1-41	E04	10.50372	13.89	2
R1-41	E04	10.55402	14	2
R1-41	E04	10.60396	13.99	2
R1-41	E04	10.65411	13.84	2
R1-41	E04	10.7033	13.86	2
R1-41	E04	10.75369	13.89	2
R1-41	E04	10.80362	14.03	2
R1-41	E04	10.85392	14.06	2
R1-41	E04	10.90415	14.08	2
R1-41	E04	10.95371	14.08	2
R1-41	E04	11.00396	13.86	2
R1-41	E04	11.05373	14.31	2
R1-41	E04	11.10398	14.03	2
R1-41	E04	11.15394	14.37	2
R1-41	E04	11.20373	14.4	2
R1-41	E04	11.25465	14.41	2
R1-41	E04	11.30515	14.25	2
R1-41	E04	11.35395	14.12	2
R1-41	E04	11.40412	14.16	2
R1-41	E04	11.45403	14.62	2
R1-41	E04	11.50533	14.32	2
R1-41	E04	11.5541	14.31	2
R1-41	E04	11.6039	14.7	2
R1-41	E04	11.65428	14.35	2
R1-41	E04	11.70415	14.46	2
R1-41	E04	11.75422	14.41	2
R1-41	E04	11.804	14.44	2
R1-41	E04	11.85408	14.76	2
R1-41	E04	11.90425	14.76	2
R1-41	E04	11.95459	14.79	2
R1-41	E04	12.00399	14.75	2
R1-41	E04	12.05454	14.84	2
R1-41	E04	12.10439	14.88	2
R1-41	E04	12.15389	15.05	2
R1-41	E04	12.20409	15.04	2
R1-41	E04	12.2544	15.07	2
R1-41	E04	12.30425	15.17	2
R1-41	E04	12.35439	15.14	2
R1-41	E04	12.4043	15.33	2
R1-41	E04	12.45404	15.25	2
R1-41	E04	12.50497	15.27	2
R1-41	E04	12.55438	15.27	2
R1-41	E04	12.60424	15.42	2
R1-41	E04	12.65465	15.39	2
R1-41	E04	12.7043	15.63	2
R1-41	E04	12.75454	15.74	2
R1-41	E04	12.8042	15.76	2
R1-41	E04	12.85421	15.87	2
R1-41	E04	12.90444	16.01	2
R1-41	E04	12.95412	15.89	2
R1-41	E04	13.00448	15.98	2
R1-41	E04	13.05427	15.87	2
R1-41	E04	13.1042	16.05	2
R1-41	E04	13.15422	16.21	2
R1-41	E04	13.20438	16.28	2
R1-41	E04	13.25409	16.25	2
R1-41	E04	13.30442	16.34	2
R1-41	E04	13.35452	16.63	2
R1-41	E04	13.40434	16.33	2
R1-41	E04	13.4543	16.66	2
R1-41	E04	13.50453	16.79	2
R1-41	E04	13.55436	16.75	2
R1-41	E04	13.60458	16.81	2
R1-41	E04	13.65447	16.84	2
R1-41	E04	13.70467	17.13	2
R1-41	E04	13.75435	16.94	2
R1-41	E04	13.80435	17.12	2
R1-41	E04	13.85448	17.32	2
R1-41	E04	13.90467	17.45	2
R1-41	E04	13.95506	17.58	2
R1-41	E04	14.00458	17.5	2
R1-41	E04	14.05455	17.82	2
R1-41	E04	14.10465	17.77	2
R1-41	E04	14.15472	17.72	2
R1-41	E04	14.20433	18.05	2
R1-41	E04	14.25451	18.02	2
R1-41	E04	14.30436	18.27	2
R1-41	E04	14.35476	18.49	2
R1-41	E04	14.40469	18.17	2
R1-41	E04	14.4543	18.46	2
R1-41	E04	14.50576	18.55	2
R1-41	E04	14.55444	18.53	2
R1-41	E04	14.60619	18.9	2
R1-41	E04	14.6544	18.74	2
R1-41	E04	14.7051	19.27	2
R1-41	E04	14.75463	19.08	2
R1-41	E04	14.80464	19.27	2
R1-41	E04	14.8549	19.41	2
R1-41	E04	14.90469	19.5	2
R1-41	E04	14.95483	19.66	2
R1-41	E04	15.0048	19.81	2
R1-41	E04	15.05471	20	2
R1-41	E04	15.1048	20.11	2
R1-41	E04	15.15479	20.26	2
R1-41	E04	15.20489	20.52	2
R1-41	E04	15.25487	20.58	2
R1-41	E04	15.30486	20.8	2
R1-41	E04	15.35452	21.03	2
R1-41	E04	15.40499	20.98	2
R1-41	E04	15.45446	21.09	2
R1-41	E04	15.50496	21.37	2
R1-41	E04	15.55476	21.37	2
R1-41	E04	15.60464	21.55	2
R1-41	E04	15.6546	21.82	2
R1-41	E04	15.70477	22.15	2
R1-41	E04	15.75468	22.16	2
R1-41	E04	15.80482	22.26	2
R1-41	E04	15.85465	22.34	2
R1-41	E04	15.90479	22.54	2
R1-41	E04	15.95467	22.67	2
R1-41	E04	16.00517	22.99	2
R1-41	E04	16.05456	23.15	2
R1-41	E04	16.10471	23.18	2
R1-41	E04	16.15514	23.62	2
R1-41	E04	16.20489	23.84	2
R1-41	E04	16.25493	23.7	2
R1-41	E04	16.30519	23.78	2
R1-41	E04	16.35518	24.05	2
R1-41	E04	16.40494	24.25	2
R1-41	E04	16.45524	24.38	2
R1-41	E04	16.50508	24.66	2
R1-41	E04	16.55484	24.7	2
R1-41	E04	16.60492	24.72	2
R1-41	E04	16.65501	25.11	2
R1-41	E04	16.70492	25.26	2
R1-41	E04	16.75529	25.24	2
R1-41	E04	16.80482	25.48	2
R1-41	E04	16.85494	25.52	2
R1-41	E04	16.90528	25.65	2
R1-41	E04	16.95495	26.09	2
R1-41	E04	17.00459	26.08	2
R1-41	E04	17.0556	26.33	2
R1-41	E04	17.10532	26.46	2
R1-41	E04	17.15496	26.49	2
R1-41	E04	17.20528	26.44	2
R1-41	E04	17.25496	26.82	2
R1-41	E04	17.305	26.77	2
R1-41	E04	17.35506	26.91	2
R1-41	E04	17.40505	27.2	2
R1-41	E04	17.45526	27.44	2
R1-41	E04	17.50519	27.25	2
R1-41	E04	17.55474	27.42	2
R1-41	E04	17.60505	27.69	2
R1-41	E04	17.65583	27.66	2
R1-41	E04	17.70542	27.96	2
R1-41	E04	17.75513	27.98	2
R1-41	E04	17.80533	27.88	2
R1-41	E04	17.85552	28.12	2
R1-41	E04	17.9053	28.4	2
R1-41	E04	17.95487	28.11	2
R1-41	E04	18.00501	28.48	2
R1-41	E04	18.05539	28.4	2
R1-41	E04	18.10529	28.59	2
R1-41	E04	18.15509	28.64	2
R1-41	E04	18.20527	28.87	2
R1-41	E04	18.25664	28.81	2
R1-41	E04	18.30508	28.87	2
R1-41	E04	18.35527	28.99	2
R1-41	E04	18.40533	29.15	2
R1-41	E04	18.45532	29.28	2
R1-41	E04	18.50549	29.35	2
R1-41	E04	18.55552	29.15	2
R1-41	E04	18.60565	29.29	2
R1-41	E04	18.65562	29.37	2
R1-41	E04	18.7054	29.69	2
R1-41	E04	18.75559	29.6	2
R1-41	E04	18.80511	29.89	2
R1-41	E04	18.85583	29.66	2
R1-41	E04	18.90545	29.62	2
R1-41	E04	18.9555	29.91	2
R1-41	E04	19.00557	29.75	2
R1-41	E04	19.05534	29.95	2
R1-41	E04	19.10572	30.11	2
R1-41	E04	19.15548	30.26	2
R1-41	E04	19.2057	30.16	2
R1-41	E04	19.2555	30.08	2
R1-41	E04	19.30587	30.29	2
R1-41	E04	19.35527	30.32	2
R1-41	E04	19.40575	30.3	2
R1-41	E04	19.45544	30.49	2
R1-41	E04	19.5054	30.49	2
R1-41	E04	19.55559	30.52	2
R1-41	E04	19.60537	30.55	2
R1-41	E04	19.65537	30.64	2
R1-41	E04	19.70595	30.62	2
R1-41	E04	19.75549	30.84	2
R1-41	E04	19.80572	30.62	2
R1-41	E04	19.85544	30.8	2
R1-41	E04	19.90557	30.71	2
R1-41	E04	19.95571	30.64	2
R1-41	E04	20.00569	30.71	2
R1-41	E04	20.05548	30.96	2
R1-41	E04	20.10557	30.67	2
R1-41	E04	20.15551	30.77	2
R1-41	E04	20.20677	30.77	2
R1-41	E04	20.25617	30.68	2
R1-41	E04	20.30604	30.99	2
R1-41	E04	20.35587	31.12	2
R1-41	E04	20.40559	30.96	2
R1-41	E04	20.45578	30.99	2
R1-41	E04	20.50587	31.11	2
R1-41	E04	20.55571	31.05	2
R1-41	E04	20.60596	30.96	2
R1-41	E04	20.65595	31.06	2
R1-41	E04	20.70575	31.09	2
R1-41	E04	20.75558	31.06	2
R1-41	E04	20.80584	30.96	2
R1-41	E04	20.85575	30.92	2
R1-41	E04	20.90622	30.99	2
R1-41	E04	20.95579	31	2
R1-41	E04	21.00607	30.98	2
R1-41	E04	21.05615	30.8	2
R1-41	E04	21.10597	31	2
R1-41	E04	21.15634	30.87	2
R1-41	E04	21.20571	30.76	2
R1-41	E04	21.25589	30.99	2
R1-41	E04	21.30575	30.76	2
R1-41	E04	21.35564	30.9	2
R1-41	E04	21.4059	30.84	2
R1-41	E04	21.45611	30.8	2
R1-41	E04	21.506	30.84	2
R1-41	E04	21.55574	30.65	2
R1-41	E04	21.60625	30.57	2
R1-41	E04	21.65589	30.79	2
R1-41	E04	21.70602	30.65	2
R1-41	E04	21.75605	30.54	2
R1-41	E04	21.80582	30.84	2
R1-41	E04	21.85612	30.62	2
R1-41	E04	21.90632	30.62	2
R1-41	E04	21.95614	30.65	2
R1-41	E04	22.00628	30.61	2
R1-41	E04	22.0556	30.67	2
R1-41	E04	22.106	30.58	2
R1-41	E04	22.15652	30.48	2
R1-41	E04	22.2073	30.57	2
R1-41	E04	22.25616	30.52	2
R1-41	E04	22.306	30.62	2
R1-41	E04	22.35579	30.62	2
R1-41	E04	22.40611	30.6	2
R1-41	E04	22.45643	30.49	2
R1-41	E04	22.50606	30.6	2
R1-41	E04	22.55615	30.55	2
R1-41	E04	22.6065	30.54	2
R1-41	E04	22.65611	30.41	2
R1-41	E04	22.70608	30.39	2
R1-41	E04	22.75573	30.45	2
R1-41	E04	22.80653	30.35	2
R1-41	E04	22.85636	30.32	2
R1-41	E04	22.90654	30.52	2
R1-41	E04	22.95606	30.29	2
R1-41	E04	23.00655	30.39	2
R1-41	E04	23.05656	30.39	2
R1-41	E04	23.10621	30.32	2
R1-41	E04	23.15658	30.39	2
R1-41	E04	23.20654	30.42	2
R1-41	E04	23.25755	30.32	2
R1-41	E04	23.30614	30.41	2
R1-41	E04	23.35634	30.35	2
R1-41	E04	23.40673	30.45	2
R1-41	E04	23.45643	30.26	2
R1-41	E04	23.50657	30.32	2
R1-41	E04	23.55653	30.38	2
R1-41	E04	23.60654	30.23	2
R1-41	E04	23.6564	30.32	2
R1-41	E04	23.7062	30.41	2
R1-41	E04	23.75667	30.38	2
R1-41	E04	23.80664	30.38	2
R1-41	E04	23.85664	30.27	2
R1-41	E04	23.90627	30.39	2
R1-41	E04	23.95629	30.3	2
R1-41	E04	24.00628	30.36	2
R1-41	E04	24.05658	30.48	2
R1-41	E04	24.10641	30.46	2
R1-41	E04	24.15682	30.26	2
R1-41	E04	24.20638	30.39	2
R1-41	E04	24.2567	30.39	2
R1-41	E04	24.30687	30.43	2
R1-41	E04	24.35652	30.33	2
R1-41	E04	24.40658	30.46	2
R1-41	E04	24.45639	30.35	2
R1-41	E04	24.50679	30.49	2
R1-41	E04	24.55623	30.51	2
R1-41	E04	24.60671	30.57	2
R1-41	E04	24.65652	30.58	2
R1-41	E04	24.70645	30.6	2
R1-41	E04	24.75674	30.67	2
R1-41	E04	24.80807	30.6	2
R1-41	E04	24.85665	30.61	2
R1-41	E04	24.90688	30.7	2
R1-41	E04	24.95676	30.61	2
R1-41	E04	25.00672	30.73	2
R1-41	E04	25.05641	30.8	2
R1-41	E04	25.10669	30.77	2
R1-41	E04	25.15706	30.99	2
R1-41	E04	25.20658	30.76	2
R1-41	E04	25.25685	30.76	2
R1-41	E04	25.30672	30.83	2
R1-41	E04	25.3565	30.9	2
R1-41	E04	25.40705	30.96	2
R1-41	E04	25.45682	30.89	2
R1-41	E04	25.50671	31.05	2
R1-41	E04	25.55692	31	2
R1-41	E04	25.60684	31.05	2
R1-41	E04	25.65684	31.05	2
R1-41	E04	25.70706	30.98	2
R1-41	E04	25.7567	31.11	2
R1-41	E04	25.80674	31.19	2
R1-41	E04	25.85662	31.15	2
R1-41	E04	25.90677	31.21	2
R1-41	E04	25.9571	31.36	2
R1-41	E04	26.00664	31.3	2
R1-41	E04	26.05702	31.31	2
R1-41	E04	26.10686	31.31	2
R1-41	E04	26.15705	31.47	2
R1-41	E04	26.2067	31.41	2
R1-41	E04	26.2567	31.56	2
R1-41	E04	26.30696	31.5	2
R1-41	E04	26.35685	31.53	2
R1-41	E04	26.40676	31.72	2
R1-41	E04	26.45681	31.5	2
R1-41	E04	26.50678	31.66	2
R1-41	E04	26.55685	31.79	2
R1-41	E04	26.60683	31.71	2
R1-41	E04	26.65716	31.85	2
R1-41	E04	26.70683	31.82	2
R1-41	E04	26.75818	32.01	2
R1-41	E04	26.80703	31.93	2
R1-41	E04	26.85841	32.07	2
R1-41	E04	26.90696	32.06	2
R1-41	E04	26.95726	32.04	2
R1-41	E04	27.00723	32.06	2
R1-41	E04	27.05714	32.1	2
R1-41	E04	27.10713	32.23	2
R1-41	E04	27.15727	32.16	2
R1-41	E04	27.20703	32.35	2
R1-41	E04	27.25705	32.26	2
R1-41	E04	27.30691	32.35	2
R1-41	E04	27.35732	32.29	2
R1-41	E04	27.40734	32.34	2
R1-41	E04	27.4568	32.38	2
R1-41	E04	27.50721	32.48	2
R1-41	E04	27.55874	32.54	2
R1-41	E04	27.60706	32.55	2
R1-41	E04	27.6572	32.55	2
R1-41	E04	27.70731	32.64	2
R1-41	E04	27.75714	32.64	2
R1-41	E04	27.80711	32.89	2
R1-41	E04	27.85736	32.8	2
R1-41	E04	27.90722	32.88	2
R1-41	E04	27.95751	32.82	2
R1-41	E04	28.00713	32.93	2
R1-41	E04	28.05731	33.02	2
R1-41	E04	28.10702	32.99	2
R1-41	E04	28.1573	32.88	2
R1-41	E04	28.20735	33.11	2
R1-41	E04	28.25723	33.1	2
R1-41	E04	28.30753	33.11	2
R1-41	E04	28.35741	33.11	2
R1-41	E04	28.40751	33.21	2
R1-41	E04	28.45714	33.24	2
R1-41	E04	28.50745	33.4	2
R1-41	E04	28.5575	33.29	2
R1-41	E04	28.6072	33.37	2
R1-41	E04	28.6573	33.43	2
R1-41	E04	28.70734	33.49	2
R1-41	E04	28.75732	33.52	2
R1-41	E04	28.80774	33.58	2
R1-41	E04	28.85716	33.55	2
R1-41	E04	28.90712	33.64	2
R1-41	E04	28.95755	33.74	2
R1-41	E04	29.0073	33.83	2
R1-41	E04	29.05712	33.77	2
R1-41	E04	29.10776	33.8	2
R1-41	E04	29.1574	33.83	2
R1-41	E04	29.20781	33.93	2
R1-41	E04	29.25752	33.97	2
R1-41	E04	29.30747	34.02	2
R1-41	E04	29.3576	34	2
R1-41	E04	29.40735	34.02	2
R1-41	E04	29.45762	34.1	2
R1-41	E04	29.50777	34.21	2
R1-41	E04	29.55749	34.22	2
R1-41	E04	29.60766	34.21	2
R1-41	E04	29.65747	34.27	2
R1-41	E04	29.70756	34.4	2
R1-41	E04	29.75778	34.32	2
R1-41	E04	29.80787	34.37	2
R1-41	E04	29.85756	34.46	2
R1-41	E04	29.90762	34.5	2
R1-41	E04	29.95774	34.53	2
R1-41	E04	30.00776	34.56	2
R1-41	E04	30.05766	34.59	2
R1-41	E04	30.10754	34.62	2
R1-41	E04	30.15772	34.73	2
R1-41	E04	30.20756	34.81	2
R1-41	E04	30.2579	34.7	2
R1-41	E04	30.30772	34.78	2
R1-41	E04	30.35782	34.85	2
R1-41	E04	30.40763	35	2
R1-41	E04	30.45771	35	2
R1-41	E04	30.50784	34.92	2
R1-41	E04	30.55798	35.11	2
R1-41	E04	30.60782	34.91	2
R1-41	E04	30.65761	35.04	2
R1-41	E04	30.70773	35.04	2
R1-41	E04	30.75803	35.27	2
R1-41	E04	30.8077	35.3	2
R1-41	E04	30.85818	35.24	2
R1-41	E04	30.90771	35.3	2
R1-41	E04	30.95803	35.32	2
R1-41	E04	31.00777	35.35	2
R1-41	E04	31.05774	35.38	2
R1-41	E04	31.10813	35.49	2
R1-41	E04	31.15808	35.68	2
R1-41	E04	31.20815	35.58	2
R1-41	E04	31.25767	35.7	2
R1-41	E04	31.30791	35.74	2
R1-41	E04	31.35816	35.61	2
R1-41	E04	31.40779	35.68	2
R1-41	E04	31.45796	35.68	2
R1-41	E04	31.50838	35.84	2
R1-41	E04	31.55851	35.67	2
R1-41	E04	31.60804	35.79	2
R1-41	E04	31.65837	35.86	2
R1-41	E04	31.7084	35.89	2
R1-41	E04	31.75813	35.92	2
R1-41	E04	31.80822	35.84	2
R1-41	E04	31.85801	36.05	2
R1-41	E04	31.90815	36.15	2
R1-41	E04	31.95841	36.22	2
R1-41	E04	32.00818	36.15	2
R1-41	E04	32.05799	36.12	2
R1-41	E04	32.10784	36.18	2
R1-41	E04	32.15832	36.21	2
R1-41	E04	32.20815	36.28	2
R1-41	E04	32.25827	36.28	2
R1-41	E04	32.30826	36.43	2
R1-41	E04	32.35798	36.5	2
R1-41	E04	32.40843	36.46	2
R1-41	E04	32.45827	36.5	2
R1-41	E04	32.50825	36.53	2
R1-41	E04	32.55828	36.5	2
R1-41	E04	32.60826	36.62	2
R1-41	E04	32.65805	36.57	2
R1-41	E04	32.70814	36.78	2
R1-41	E04	32.75853	36.69	2
R1-41	E04	32.80846	36.79	2
R1-41	E04	32.85815	36.84	2
R1-41	E04	32.90816	36.87	2
R1-41	E04	32.95834	36.9	2
R1-41	E04	33.00855	36.94	2
R1-41	E04	33.05828	36.95	2
R1-41	E04	33.10812	37.06	2
R1-41	E04	33.15818	37.03	2
R1-41	E04	33.20815	37.04	2
R1-41	E04	33.25854	37.07	2
R1-41	E04	33.30824	37	2
R1-41	E04	33.35836	36.98	2
R1-41	E04	33.40828	37.16	2
R1-41	E04	33.45869	37.28	2
R1-41	E04	33.50848	37.31	2
R1-41	E04	33.5585	37.25	2
R1-41	E04	33.60817	37.31	2
R1-41	E04	33.65855	37.54	2
R1-41	E04	33.70825	37.32	2
R1-41	E04	33.75836	37.38	2
R1-41	E04	33.80884	37.6	2
R1-41	E04	33.8587	37.48	2
R1-41	E04	33.90874	37.42	2
R1-41	E04	33.95856	37.5	2
R1-41	E04	34.00842	37.61	2
R1-41	E04	34.05851	37.63	2
R1-41	E04	34.10854	37.7	2
R1-41	E04	34.15847	37.69	2
R1-41	E04	34.20861	37.69	2
R1-41	E04	34.25876	37.74	2
R1-41	E04	34.30837	37.74	2
R1-41	E04	34.35865	37.82	2
R1-41	E04	34.40865	37.91	2
R1-41	E04	34.45834	37.92	2
R1-41	E04	34.50859	37.92	2
R1-41	E04	34.55874	37.95	2
R1-41	E04	34.60865	37.91	2
R1-41	E04	34.65853	38.08	2
R1-41	E04	34.70848	38.18	2
R1-41	E04	34.7589	38.07	2
R1-41	E04	34.8084	38.18	2
R1-41	E04	34.85851	38.26	2
R1-41	E04	34.90828	38.33	2
R1-41	E04	34.95882	38.23	2
R1-41	E04	35.00883	38.34	2
R1-41	E04	35.0591	38.37	2
R1-41	E04	35.10873	38.4	2
R1-41	E04	35.15881	38.45	2
R1-41	E04	35.20888	38.46	2
R1-41	E04	35.25865	38.46	2
R1-41	E04	35.30855	38.48	2
R1-41	E04	35.35893	38.68	2
R1-41	E04	35.40912	38.55	2
R1-41	E04	35.45892	38.65	2
R1-41	E04	35.50886	38.58	2
R1-41	E04	35.55852	38.65	2
R1-41	E04	35.60861	38.61	2
R1-41	E04	35.65852	38.74	2
R1-41	E04	35.70885	38.69	2
R1-41	E04	35.75873	38.86	2
R1-41	E04	35.80896	38.78	2
R1-41	E04	35.85903	38.87	2
R1-41	E04	35.90885	38.88	2
R1-41	E04	35.95971	39	2
R1-41	E04	36.00872	38.86	2
R1-41	E04	36.05901	39	2
R1-41	E04	36.10877	38.94	2
R1-41	E04	36.16016	39.09	2
R1-41	E04	36.20921	38.99	2
R1-41	E04	36.25872	39.02	2
R1-41	E04	36.30878	39.1	2
R1-41	E04	36.35918	39.03	2
R1-41	E04	36.40908	39.21	2
R1-41	E04	36.45882	39.16	2
R1-41	E04	36.50885	39.18	2
R1-41	E04	36.55889	39.16	2
R1-41	E04	36.60899	39.22	2
R1-41	E04	36.65875	39.16	2
R1-41	E04	36.70927	39.25	2
R1-41	E04	36.75911	39.41	2
R1-41	E04	36.80902	39.35	2
R1-41	E04	36.85907	39.47	2
R1-41	E04	36.90908	39.35	2
R1-41	E04	36.9591	39.64	2
R1-41	E04	37.00915	39.57	2
R1-41	E04	37.05927	39.54	2
R1-41	E04	37.10896	39.53	2
R1-41	E04	37.15914	39.51	2
R1-41	E04	37.20926	39.59	2
R1-41	E04	37.25906	39.66	2
R1-41	E04	37.30917	39.7	2
R1-41	E04	37.35895	39.66	2
R1-41	E04	37.40932	39.81	2
R1-41	E04	37.45927	39.86	2
R1-41	E04	37.50928	39.73	2
R1-41	E04	37.55902	39.78	2
R1-41	E04	37.60925	39.91	2
R1-41	E04	37.65911	39.97	2
R1-41	E04	37.70955	39.89	2
R1-41	E04	37.75958	39.84	2
R1-41	E04	37.80978	39.88	2
R1-41	E04	37.85917	40.04	2
R1-41	E04	37.90932	39.91	2
R1-41	E04	37.95953	39.98	2
R1-41	E04	38.00896	40	2
R1-41	E04	38.05954	40.11	2
R1-41	E04	38.10932	40.07	2
R1-41	E04	38.15924	40.14	2
R1-41	E04	38.2096	40.04	2
R1-41	E04	38.2596	40.22	2
R1-41	E04	38.30933	40.14	2
R1-41	E04	38.35891	40.22	2
R1-41	E04	38.40966	40.22	2
R1-41	E04	38.4595	40.27	2
R1-41	E04	38.50949	40.19	2
R1-41	E04	38.55947	40.27	2
R1-41	E04	38.60975	40.49	2
R1-41	E04	38.65904	40.3	2
R1-41	E04	38.7094	40.3	2
R1-41	E04	38.75928	40.55	2
R1-41	E04	38.80936	40.43	2
R1-41	E04	38.8593	40.42	2
R1-41	E04	38.90974	40.57	2
R1-41	E04	38.95953	40.57	2
R1-41	E04	39.00936	40.67	2
R1-41	E04	39.05943	40.49	2
R1-41	E04	39.10931	40.58	2
R1-41	E04	39.15953	40.62	2
R1-41	E04	39.20942	40.61	2
R1-41	E04	39.25964	40.62	2
R1-41	E04	39.30953	40.7	2
R1-41	E04	39.35957	40.8	2
R1-41	E04	39.40932	40.81	2
R1-41	E04	39.45935	40.65	2
R1-41	E04	39.50938	40.81	2
R1-41	E04	39.55966	40.86	2
R1-41	E04	39.60947	40.95	2
R1-41	E04	39.65963	40.86	2
R1-41	E04	39.70958	41.05	2
R1-41	E04	39.76007	40.8	2
R1-41	E04	39.80962	40.95	2
R1-41	E04	39.85992	40.99	2
R1-41	E04	39.9096	41.08	2
R1-41	E04	39.95969	40.99	2
R1-41	E04	40.00956	41.12	2
R1-41	E04	40.05983	41.08	2
R1-41	E04	40.10956	41.24	2
R1-41	E04	40.15971	41.15	2
R1-41	E04	40.2099	41.12	2
R1-41	E04	40.25968	41.15	2
R1-41	E04	40.3099	41.4	2
R1-41	E04	40.35995	41.19	2
R1-41	E04	40.40954	41.31	2
R1-41	E04	40.45982	41.22	2
R1-41	E04	40.50988	41.53	2
R1-41	E04	40.56016	41.34	2
R1-41	E04	40.60988	41.57	2
R1-41	E04	40.65985	41.47	2
R1-41	E04	40.70967	41.44	2
R1-41	E04	40.75928	41.57	2
R1-41	E04	40.8098	41.53	2
R1-41	E04	40.85992	41.62	2
R1-41	E04	40.90953	41.49	2
R1-41	E04	40.95955	41.5	2
R1-41	E04	41.00974	41.71	2
R1-41	E04	41.05986	41.69	2
R1-41	E04	41.10995	41.72	2
R1-41	E04	41.16012	41.72	2
R1-41	E04	41.21006	41.74	2
R1-41	E04	41.26007	41.84	2
R1-41	E04	41.30992	41.9	2
R1-41	E04	41.35994	41.84	2
R1-41	E04	41.40975	41.91	2
R1-41	E04	41.46011	41.94	2
R1-41	E04	41.50987	41.9	2
R1-41	E04	41.55975	41.82	2
R1-41	E04	41.61111	41.98	2
R1-41	E04	41.65976	42.09	2
R1-41	E04	41.71021	41.98	2
R1-41	E04	41.76003	42	2
R1-41	E04	41.81037	42.04	2
R1-41	E04	41.86004	42.07	2
R1-41	E04	41.91001	42.19	2
R1-41	E04	41.95995	42.09	2
R1-41	E04	42.01009	42.31	2
R1-41	E04	42.06011	42.31	2
R1-41	E04	42.11021	42.13	2
R1-41	E04	42.16009	42.29	2
R1-41	E04	42.21006	42.36	2
R1-41	E04	42.26073	42.42	2
R1-41	E04	42.31007	42.42	2
R1-41	E04	42.35999	42.32	2
R1-41	E04	42.41076	42.51	2
R1-41	E04	42.46	42.38	2
R1-41	E04	42.5103	42.55	2
R1-41	E04	42.56033	42.32	2
R1-41	E04	42.61018	42.55	2
R1-41	E04	42.66036	42.63	2
R1-41	E04	42.71051	42.64	2
R1-41	E04	42.7603	42.57	2
R1-41	E04	42.81052	42.55	2
R1-41	E04	42.86013	42.69	2
R1-41	E04	42.91012	42.73	2
R1-41	E04	42.96028	42.63	2
R1-41	E04	43.0102	42.79	2
R1-41	E04	43.06044	42.82	2
R1-41	E04	43.11027	42.98	2
R1-41	E04	43.16034	42.83	2
R1-41	E04	43.21049	42.99	2
R1-41	E04	43.26042	42.91	2
R1-41	E04	43.31014	42.91	2
R1-41	E04	43.3604	43.07	2
R1-41	E04	43.41047	42.98	2
R1-41	E04	43.46045	43.18	2
R1-41	E04	43.51061	42.95	2
R1-41	E04	43.56068	43.29	2
R1-41	E04	43.61033	43.17	2
R1-41	E04	43.66167	43.27	2
R1-41	E04	43.71091	43.11	2
R1-41	E04	43.76148	43.31	2
R1-41	E04	43.81054	43.33	2
R1-41	E04	43.8605	43.2	2
R1-41	E04	43.91037	43.4	2
R1-41	E04	43.96034	43.43	2
R1-41	E04	44.01062	43.4	2
R1-41	E04	44.06067	43.31	2
R1-41	E04	44.11051	43.59	2
R1-41	E04	44.16055	43.52	2
R1-41	E04	44.21049	43.58	2
R1-41	E04	44.2604	43.64	2
R1-41	E04	44.31068	43.58	2
R1-41	E04	44.36076	43.68	2
R1-41	E04	44.4104	43.43	2
R1-41	E04	44.46093	43.52	2
R1-41	E04	44.51083	43.46	2
R1-41	E04	44.56102	43.49	2
R1-41	E04	44.61068	43.37	2
R1-41	E04	44.66105	43.55	2
R1-41	E04	44.7107	43.71	2
R1-41	E04	44.7606	43.8	2
R1-41	E04	44.81056	43.69	2
R1-41	E04	44.86072	43.74	2
R1-41	E04	44.91076	43.71	2
R1-41	E04	44.96077	43.68	2
R1-41	E04	45.01046	43.58	2
R1-41	E04	45.06192	43.87	2
R1-41	E04	45.11127	43.68	2
R1-41	E04	45.1611	43.84	2
R1-41	E04	45.21088	43.62	2
R1-41	E04	45.26055	43.78	2
R1-41	E04	45.31068	43.72	2
R1-41	E04	45.36074	43.74	2
R1-41	E04	45.41117	43.71	2
R1-41	E04	45.46066	43.56	2
R1-41	E04	45.51078	43.78	2
R1-41	E04	45.56065	43.69	2
R1-41	E04	45.61107	43.87	2
R1-41	E04	45.66044	43.8	2
R1-41	E04	45.71097	43.9	2
R1-41	E04	45.76054	43.84	2
R1-41	E04	45.81058	43.83	2
R1-41	E04	45.86108	43.78	2
R1-41	E04	45.91087	43.8	2
R1-41	E04	45.96089	43.71	2
R1-41	E04	46.01056	43.83	2
R1-41	E04	46.06126	43.88	2
R1-41	E04	46.11094	43.75	2
R1-41	E04	46.16093	43.8	2
R1-41	E04	46.21093	43.8	2
R1-41	E04	46.26111	43.91	2
R1-41	E04	46.31074	43.87	2
R1-41	E04	46.36092	43.93	2
R1-41	E04	46.41077	44.07	2
R1-41	E04	46.46105	43.83	2
R1-41	E04	46.51106	44.05	2
R1-41	E04	46.56161	43.9	2
R1-41	E04	46.61123	43.88	2
R1-41	E04	46.66083	43.77	2
R1-41	E04	46.71106	43.84	2
R1-41	E04	46.76148	43.93	2
R1-41	E04	46.81081	43.83	2
R1-41	E04	46.86097	43.96	2
R1-41	E04	46.91135	43.96	2
R1-41	E04	46.96121	44	2
R1-41	E04	47.0113	44.06	2
R1-41	E04	47.06106	43.96	2
R1-41	E04	47.11111	44.02	2
R1-41	E04	47.16119	44.03	2
R1-41	E04	47.21136	44.03	2
R1-41	E04	47.26085	43.94	2
R1-41	E04	47.31101	44.05	2
R1-41	E04	47.36139	44.13	2
R1-41	E04	47.41148	44.18	2
R1-41	E04	47.46111	44.07	2
R1-41	E04	47.51108	44.19	2
R1-41	E04	47.56133	44.1	2
R1-41	E04	47.61134	44.21	2
R1-41	E04	47.66112	44.07	2
R1-41	E04	47.71217	44.13	2
R1-41	E04	47.7614	44.02	2
R1-41	E04	47.81089	44.05	2
R1-41	E04	47.86123	44.1	2
R1-41	E04	47.91128	44.18	2
R1-41	E04	47.96122	44.24	2
R1-41	E04	48.01163	44.19	2
