# Supplementary material for: Natural genetic variation impacts expression levels of coding, non-coding, and antisense transcripts in fission yeast
Source: Mol Syst Biol. 2014 Nov 28;10(11):764. doi: 10.15252/msb.20145123 (PMC4299605; doi:10.15252/msb.20145123)
Supplement: Supplementary file 2 — Supplementary Dataset S1 [file msb0010-0764-sd2.zip › Dataset S1/datasetS1/R1-42_std_raw.txt]

Strain	well	time	measure	interval
R1-42	C01	0.02117	14.58	1
R1-42	C01	0.07138	14.67	1
R1-42	C01	0.12151	14.72	1
R1-42	C01	0.17146	14.78	1
R1-42	C01	0.22155	14.71	1
R1-42	C01	0.27147	14.83	1
R1-42	C01	0.32109	14.78	1
R1-42	C01	0.37124	14.84	1
R1-42	C01	0.42145	14.78	1
R1-42	C01	0.47109	14.89	1
R1-42	C01	0.52149	14.81	1
R1-42	C01	0.57133	14.84	1
R1-42	C01	0.62235	15.08	1
R1-42	C01	0.67158	14.9	1
R1-42	C01	0.7214	15.14	1
R1-42	C01	0.77127	15.23	1
R1-42	C01	0.82139	15.05	1
R1-42	C01	0.87126	14.96	1
R1-42	C01	0.92124	15.24	1
R1-42	C01	0.97147	15.05	1
R1-42	C01	1.02166	15.15	1
R1-42	C01	1.07151	15.23	1
R1-42	C01	1.12141	15.08	1
R1-42	C01	1.1716	15.26	1
R1-42	C01	1.22175	15.18	1
R1-42	C01	1.27155	15.31	1
R1-42	C01	1.32149	15.21	1
R1-42	C01	1.37118	15.03	1
R1-42	C01	1.42146	15.14	1
R1-42	C01	1.47143	15.17	1
R1-42	C01	1.52153	15.18	1
R1-42	C01	1.57178	15.34	1
R1-42	C01	1.6215	15.2	1
R1-42	C01	1.67172	15.09	1
R1-42	C01	1.72159	15.49	1
R1-42	C01	1.77243	15.39	1
R1-42	C01	1.82174	15.34	1
R1-42	C01	1.87165	15.51	1
R1-42	C01	1.92162	15.71	1
R1-42	C01	1.97167	15.62	1
R1-42	C01	2.02157	15.49	1
R1-42	C01	2.07166	15.68	1
R1-42	C01	2.12161	15.52	1
R1-42	C01	2.17156	15.55	1
R1-42	C01	2.22166	15.71	1
R1-42	C01	2.27169	15.52	1
R1-42	C01	2.3216	15.52	1
R1-42	C01	2.37145	15.6	1
R1-42	C01	2.42162	15.91	1
R1-42	C01	2.47158	15.68	1
R1-42	C01	2.52158	15.79	1
R1-42	C01	2.57175	15.62	1
R1-42	C01	2.62149	15.73	1
R1-42	C01	2.67177	15.46	1
R1-42	C01	2.72178	15.62	1
R1-42	C01	2.77172	15.89	1
R1-42	C01	2.82174	15.67	1
R1-42	C01	2.87171	15.83	1
R1-42	C01	2.92212	15.91	1
R1-42	C01	2.97174	16.22	1
R1-42	C01	3.02179	15.7	1
R1-42	C01	3.0719	15.88	1
R1-42	C01	3.12172	15.99	1
R1-42	C01	3.17149	15.77	1
R1-42	C01	3.22193	15.93	1
R1-42	C01	3.27179	16.02	1
R1-42	C01	3.32188	15.85	1
R1-42	C01	3.37177	15.95	1
R1-42	C01	3.42182	15.83	1
R1-42	C01	3.47202	15.85	1
R1-42	C01	3.52201	15.92	1
R1-42	C01	3.57212	15.95	1
R1-42	C01	3.62195	15.74	1
R1-42	C01	3.67201	15.77	1
R1-42	C01	3.72181	15.98	1
R1-42	C01	3.77216	15.88	1
R1-42	C01	3.82196	16.13	1
R1-42	C01	3.87195	16.11	1
R1-42	C01	3.92209	16.01	1
R1-42	C01	3.97183	16.05	1
R1-42	C01	4.02206	16.02	1
R1-42	C01	4.07164	16.51	1
R1-42	C01	4.12194	16.05	1
R1-42	C01	4.17221	16.19	1
R1-42	C01	4.22237	16.19	1
R1-42	C01	4.27188	16.14	1
R1-42	C01	4.32208	16.27	1
R1-42	C01	4.37214	16.07	1
R1-42	C01	4.42188	16.14	1
R1-42	C01	4.47189	16.27	1
R1-42	C01	4.52216	16.13	1
R1-42	C01	4.57214	16.05	1
R1-42	C01	4.62203	16.29	1
R1-42	C01	4.67246	16.07	1
R1-42	C01	4.72208	16.3	1
R1-42	C01	4.77205	16.26	1
R1-42	C01	4.82236	15.95	1
R1-42	C01	4.87212	16.32	1
R1-42	C01	4.92232	16.35	1
R1-42	C01	4.97221	16.13	1
R1-42	C01	5.02217	16.39	1
R1-42	C01	5.07205	16.33	1
R1-42	C01	5.1222	16.29	1
R1-42	C01	5.17222	16.61	1
R1-42	C01	5.22247	16.51	1
R1-42	C01	5.27228	16.23	1
R1-42	C01	5.3222	16.27	1
R1-42	C01	5.37222	16.39	1
R1-42	C01	5.42368	16.84	1
R1-42	C01	5.47241	16.45	1
R1-42	C01	5.52234	16.51	1
R1-42	C01	5.57207	16.72	1
R1-42	C01	5.62231	16.51	1
R1-42	C01	5.6723	16.5	1
R1-42	C01	5.72237	16.41	1
R1-42	C01	5.77208	16.57	1
R1-42	C01	5.82237	16.63	1
R1-42	C01	5.8724	16.55	1
R1-42	C01	5.92242	16.41	1
R1-42	C01	5.97245	16.64	1
R1-42	C01	6.02237	16.67	1
R1-42	C01	6.07237	16.51	1
R1-42	C01	6.12243	16.48	1
R1-42	C01	6.1724	16.75	1
R1-42	C01	6.22225	16.67	1
R1-42	C01	6.27238	16.97	1
R1-42	C01	6.32257	17.1	1
R1-42	C01	6.37238	16.61	1
R1-42	C01	6.42273	16.82	1
R1-42	C01	6.47253	16.88	1
R1-42	C01	6.52249	16.92	1
R1-42	C01	6.57241	17.41	1
R1-42	C01	6.62251	16.91	1
R1-42	C01	6.67253	16.78	1
R1-42	C01	6.72266	17.23	1
R1-42	C01	6.77263	16.85	1
R1-42	C01	6.82266	17.22	1
R1-42	C01	6.8726	16.95	1
R1-42	C01	6.92265	17.28	1
R1-42	C01	6.97246	17.01	1
R1-42	C01	7.02256	17.04	1
R1-42	C01	7.07237	17.06	1
R1-42	C01	7.12247	17.04	1
R1-42	C01	7.17272	17.13	1
R1-42	C01	7.22254	17.23	1
R1-42	C01	7.27265	17.16	1
R1-42	C01	7.3229	17.03	1
R1-42	C01	7.37259	17.25	1
R1-42	C01	7.42269	17.34	1
R1-42	C01	7.47251	17.25	1
R1-42	C01	7.52258	17.5	1
R1-42	C01	7.57273	17.37	1
R1-42	C01	7.62266	17.29	1
R1-42	C01	7.67267	17.43	1
R1-42	C01	7.72264	17.53	1
R1-42	C01	7.77282	17.37	1
R1-42	C01	7.82277	17.57	1
R1-42	C01	7.87263	17.47	1
R1-42	C01	7.92272	17.54	1
R1-42	C01	7.97364	17.85	1
R1-42	C01	8.02282	17.57	1
R1-42	C01	8.07302	17.49	1
R1-42	C01	8.12264	17.66	1
R1-42	C01	8.17273	17.65	1
R1-42	C01	8.22285	17.71	1
R1-42	C01	8.2727	17.77	1
R1-42	C01	8.32289	17.81	1
R1-42	C01	8.37293	17.94	1
R1-42	C01	8.42271	17.93	1
R1-42	C01	8.69285	19.33	2
R1-42	C01	8.74246	19.61	2
R1-42	C01	8.79248	19.73	2
R1-42	C01	8.84236	19.6	2
R1-42	C01	8.89237	19.63	2
R1-42	C01	8.94225	19.82	2
R1-42	C01	8.99204	19.71	2
R1-42	C01	9.04224	19.55	2
R1-42	C01	9.09253	19.76	2
R1-42	C01	9.14237	20.17	2
R1-42	C01	9.19217	19.52	2
R1-42	C01	9.24235	19.7	2
R1-42	C01	9.29256	19.73	2
R1-42	C01	9.34266	20.08	2
R1-42	C01	9.39241	19.98	2
R1-42	C01	9.44236	20.02	2
R1-42	C01	9.49243	20.23	2
R1-42	C01	9.54226	20.28	2
R1-42	C01	9.59234	20.48	2
R1-42	C01	9.64276	20.23	2
R1-42	C01	9.69256	20.53	2
R1-42	C01	9.7428	20.54	2
R1-42	C01	9.79264	20.57	2
R1-42	C01	9.84237	20.66	2
R1-42	C01	9.89253	20.76	2
R1-42	C01	9.94264	20.94	2
R1-42	C01	9.9924	20.95	2
R1-42	C01	10.04308	21.15	2
R1-42	C01	10.09246	21.15	2
R1-42	C01	10.14247	21.04	2
R1-42	C01	10.19258	21.24	2
R1-42	C01	10.24247	21.38	2
R1-42	C01	10.2925	21.38	2
R1-42	C01	10.34271	21.38	2
R1-42	C01	10.39248	21.49	2
R1-42	C01	10.44274	21.68	2
R1-42	C01	10.49263	21.99	2
R1-42	C01	10.54286	22.02	2
R1-42	C01	10.59262	22.18	2
R1-42	C01	10.64294	22.36	2
R1-42	C01	10.69219	22.09	2
R1-42	C01	10.74258	22.37	2
R1-42	C01	10.79254	22.22	2
R1-42	C01	10.84263	22.39	2
R1-42	C01	10.89304	22.67	2
R1-42	C01	10.94263	22.71	2
R1-42	C01	10.99263	22.68	2
R1-42	C01	11.04254	22.87	2
R1-42	C01	11.09277	23.1	2
R1-42	C01	11.14283	23.33	2
R1-42	C01	11.19253	23.35	2
R1-42	C01	11.24322	23.44	2
R1-42	C01	11.29296	23.49	2
R1-42	C01	11.34282	23.44	2
R1-42	C01	11.39276	23.64	2
R1-42	C01	11.44283	23.97	2
R1-42	C01	11.49424	23.95	2
R1-42	C01	11.54289	23.94	2
R1-42	C01	11.59274	24.62	2
R1-42	C01	11.64312	24.51	2
R1-42	C01	11.69289	24.65	2
R1-42	C01	11.74291	24.76	2
R1-42	C01	11.79286	24.96	2
R1-42	C01	11.84295	25.31	2
R1-42	C01	11.89308	25.64	2
R1-42	C01	11.94306	25.66	2
R1-42	C01	11.99284	25.55	2
R1-42	C01	12.04322	25.68	2
R1-42	C01	12.09289	25.95	2
R1-42	C01	12.14275	26.08	2
R1-42	C01	12.19282	26.64	2
R1-42	C01	12.24326	26.62	2
R1-42	C01	12.29313	26.54	2
R1-42	C01	12.34323	26.8	2
R1-42	C01	12.3931	26.96	2
R1-42	C01	12.44297	26.86	2
R1-42	C01	12.49342	27.22	2
R1-42	C01	12.54307	27.73	2
R1-42	C01	12.59294	27.48	2
R1-42	C01	12.64341	27.67	2
R1-42	C01	12.69309	27.76	2
R1-42	C01	12.74334	27.92	2
R1-42	C01	12.79313	28.22	2
R1-42	C01	12.84307	28.53	2
R1-42	C01	12.89317	28.53	2
R1-42	C01	12.94303	28.56	2
R1-42	C01	12.99332	28.56	2
R1-42	C01	13.04313	28.66	2
R1-42	C01	13.09296	29.19	2
R1-42	C01	13.14302	29	2
R1-42	C01	13.19312	29.16	2
R1-42	C01	13.24302	29.4	2
R1-42	C01	13.29314	29.56	2
R1-42	C01	13.34307	29.68	2
R1-42	C01	13.39305	29.84	2
R1-42	C01	13.44313	29.86	2
R1-42	C01	13.49332	30.05	2
R1-42	C01	13.54315	29.81	2
R1-42	C01	13.59332	29.96	2
R1-42	C01	13.64331	30.35	2
R1-42	C01	13.69353	30.42	2
R1-42	C01	13.74306	30.6	2
R1-42	C01	13.79321	30.42	2
R1-42	C01	13.84336	30.67	2
R1-42	C01	13.89333	30.58	2
R1-42	C01	13.94369	30.98	2
R1-42	C01	13.99319	30.86	2
R1-42	C01	14.04329	31.1	2
R1-42	C01	14.09337	31.2	2
R1-42	C01	14.14341	31.1	2
R1-42	C01	14.19321	31.36	2
R1-42	C01	14.24314	31.72	2
R1-42	C01	14.29328	31.88	2
R1-42	C01	14.34362	31.7	2
R1-42	C01	14.39342	31.39	2
R1-42	C01	14.44316	31.82	2
R1-42	C01	14.49355	31.93	2
R1-42	C01	14.5433	31.66	2
R1-42	C01	14.59377	31.79	2
R1-42	C01	14.6433	32.06	2
R1-42	C01	14.69403	31.98	2
R1-42	C01	14.74348	32	2
R1-42	C01	14.79348	32.01	2
R1-42	C01	14.84355	32.19	2
R1-42	C01	14.89355	32.24	2
R1-42	C01	14.94352	32.4	2
R1-42	C01	14.99347	32.46	2
R1-42	C01	15.04333	32.31	2
R1-42	C01	15.09363	32.53	2
R1-42	C01	15.14345	32.6	2
R1-42	C01	15.19349	33.02	2
R1-42	C01	15.24377	32.59	2
R1-42	C01	15.29362	32.71	2
R1-42	C01	15.34337	32.94	2
R1-42	C01	15.39377	32.59	2
R1-42	C01	15.44338	32.78	2
R1-42	C01	15.49374	32.96	2
R1-42	C01	15.54357	33.21	2
R1-42	C01	15.59353	33.17	2
R1-42	C01	15.64348	32.97	2
R1-42	C01	15.69351	33.09	2
R1-42	C01	15.74362	33.33	2
R1-42	C01	15.79352	33.31	2
R1-42	C01	15.8435	33.22	2
R1-42	C01	15.89359	33.19	2
R1-42	C01	15.94349	33.49	2
R1-42	C01	15.99386	33.37	2
R1-42	C01	16.04346	33.45	2
R1-42	C01	16.09349	33.56	2
R1-42	C01	16.14384	33.27	2
R1-42	C01	16.19363	33.49	2
R1-42	C01	16.24376	33.67	2
R1-42	C01	16.29394	33.67	2
R1-42	C01	16.344	33.76	2
R1-42	C01	16.39383	33.8	2
R1-42	C01	16.44398	33.65	2
R1-42	C01	16.49384	33.79	2
R1-42	C01	16.54373	34.01	2
R1-42	C01	16.59368	33.95	2
R1-42	C01	16.64376	34.13	2
R1-42	C01	16.69377	34.08	2
R1-42	C01	16.74396	34.21	2
R1-42	C01	16.79372	34.33	2
R1-42	C01	16.84387	34.15	2
R1-42	C01	16.89415	34.35	2
R1-42	C01	16.94382	34.29	2
R1-42	C01	16.99342	34.52	2
R1-42	C01	17.04419	34.36	2
R1-42	C01	17.09418	34.66	2
R1-42	C01	17.14383	34.45	2
R1-42	C01	17.19395	34.44	2
R1-42	C01	17.24388	34.42	2
R1-42	C01	17.29384	34.48	2
R1-42	C01	17.34395	34.61	2
R1-42	C01	17.39402	34.88	2
R1-42	C01	17.44413	34.85	2
R1-42	C01	17.4941	34.75	2
R1-42	C01	17.54357	34.66	2
R1-42	C01	17.59394	34.91	2
R1-42	C01	17.6443	34.76	2
R1-42	C01	17.69404	35.13	2
R1-42	C01	17.744	35.14	2
R1-42	C01	17.7941	35.14	2
R1-42	C01	17.84412	35.1	2
R1-42	C01	17.89419	35.5	2
R1-42	C01	17.94374	35.25	2
R1-42	C01	17.9939	35.06	2
R1-42	C01	18.0442	35.53	2
R1-42	C01	18.09426	35.59	2
R1-42	C01	18.14398	35.68	2
R1-42	C01	18.19421	35.51	2
R1-42	C01	18.24417	35.79	2
R1-42	C01	18.29407	35.99	2
R1-42	C01	18.34403	35.72	2
R1-42	C01	18.39412	35.81	2
R1-42	C01	18.44404	35.65	2
R1-42	C01	18.49429	36.02	2
R1-42	C01	18.54428	36.02	2
R1-42	C01	18.59433	36.22	2
R1-42	C01	18.64427	35.96	2
R1-42	C01	18.69423	36	2
R1-42	C01	18.74447	36.13	2
R1-42	C01	18.79404	35.94	2
R1-42	C01	18.84463	36.27	2
R1-42	C01	18.89425	36.3	2
R1-42	C01	18.9444	36.28	2
R1-42	C01	18.99425	36.33	2
R1-42	C01	19.04424	36.22	2
R1-42	C01	19.09461	36.43	2
R1-42	C01	19.14434	36.28	2
R1-42	C01	19.19435	36.52	2
R1-42	C01	19.24438	36.22	2
R1-42	C01	19.29453	36.41	2
R1-42	C01	19.34414	36.53	2
R1-42	C01	19.39465	36.59	2
R1-42	C01	19.44433	36.33	2
R1-42	C01	19.49427	36.52	2
R1-42	C01	19.54447	36.77	2
R1-42	C01	19.59423	36.71	2
R1-42	C01	19.64429	36.56	2
R1-42	C01	19.69489	36.89	2
R1-42	C01	19.74439	36.72	2
R1-42	C01	19.79456	37.15	2
R1-42	C01	19.84439	36.92	2
R1-42	C01	19.89435	36.89	2
R1-42	C01	19.94462	36.86	2
R1-42	C01	19.99461	37.12	2
R1-42	C01	20.04438	37.31	2
R1-42	C01	20.09446	36.93	2
R1-42	C01	20.14441	37.05	2
R1-42	C01	20.1956	37.08	2
R1-42	C01	20.24475	37.23	2
R1-42	C01	20.29479	37.23	2
R1-42	C01	20.34476	37.39	2
R1-42	C01	20.39442	37.49	2
R1-42	C01	20.44452	37.37	2
R1-42	C01	20.49448	37.31	2
R1-42	C01	20.54447	37.48	2
R1-42	C01	20.59465	37.43	2
R1-42	C01	20.64483	37.24	2
R1-42	C01	20.69473	37.55	2
R1-42	C01	20.74444	37.7	2
R1-42	C01	20.7947	37.64	2
R1-42	C01	20.8446	37.59	2
R1-42	C01	20.89489	37.71	2
R1-42	C01	20.94471	37.93	2
R1-42	C01	20.99492	37.68	2
R1-42	C01	21.04468	37.55	2
R1-42	C01	21.09454	37.71	2
R1-42	C01	21.14471	37.65	2
R1-42	C01	21.19463	37.8	2
R1-42	C01	21.24465	37.86	2
R1-42	C01	21.29455	37.93	2
R1-42	C01	21.34453	38.1	2
R1-42	C01	21.39481	37.77	2
R1-42	C01	21.44485	38.2	2
R1-42	C01	21.4948	37.99	2
R1-42	C01	21.54457	38.27	2
R1-42	C01	21.5949	37.98	2
R1-42	C01	21.64478	38.08	2
R1-42	C01	21.69492	37.98	2
R1-42	C01	21.74486	38.29	2
R1-42	C01	21.79471	38.47	2
R1-42	C01	21.84494	38.26	2
R1-42	C01	21.89507	38.33	2
R1-42	C01	21.94502	38.58	2
R1-42	C01	21.9951	38.54	2
R1-42	C01	22.04444	38.58	2
R1-42	C01	22.09491	38.6	2
R1-42	C01	22.14516	38.42	2
R1-42	C01	22.19606	38.76	2
R1-42	C01	22.2451	38.5	2
R1-42	C01	22.29486	38.79	2
R1-42	C01	22.3446	38.64	2
R1-42	C01	22.39498	38.76	2
R1-42	C01	22.44504	38.86	2
R1-42	C01	22.49489	38.69	2
R1-42	C01	22.54483	39.07	2
R1-42	C01	22.59513	38.75	2
R1-42	C01	22.64484	38.82	2
R1-42	C01	22.69497	39.04	2
R1-42	C01	22.7447	38.88	2
R1-42	C01	22.79517	38.92	2
R1-42	C01	22.84502	39.06	2
R1-42	C01	22.89511	38.78	2
R1-42	C01	22.945	39.13	2
R1-42	C01	22.99525	39.2	2
R1-42	C01	23.04529	39.25	2
R1-42	C01	23.09498	38.98	2
R1-42	C01	23.14509	39.28	2
R1-42	C01	23.19513	39.1	2
R1-42	C01	23.24638	39.16	2
R1-42	C01	23.29496	39.19	2
R1-42	C01	23.34501	39.35	2
R1-42	C01	23.39543	39.38	2
R1-42	C01	23.44506	39.47	2
R1-42	C01	23.49542	39.57	2
R1-42	C01	23.54518	39.5	2
R1-42	C01	23.59533	39.53	2
R1-42	C01	23.64532	39.5	2
R1-42	C01	23.69504	39.84	2
R1-42	C01	23.74542	39.84	2
R1-42	C01	23.79539	39.91	2
R1-42	C01	23.84526	39.82	2
R1-42	C01	23.89511	39.97	2
R1-42	C01	23.94521	39.79	2
R1-42	C01	23.99515	39.87	2
R1-42	C01	24.04532	39.87	2
R1-42	C01	24.09524	39.87	2
R1-42	C01	24.14548	40.06	2
R1-42	C01	24.19521	39.85	2
R1-42	C01	24.24537	40.1	2
R1-42	C01	24.2953	40.18	2
R1-42	C01	24.34543	40.25	2
R1-42	C01	24.39548	40.22	2
R1-42	C01	24.44523	40.22	2
R1-42	C01	24.49543	40.53	2
R1-42	C01	24.54516	40.15	2
R1-42	C01	24.59537	40.34	2
R1-42	C01	24.64544	40.55	2
R1-42	C01	24.69529	40.65	2
R1-42	C01	24.74563	40.64	2
R1-42	C01	24.79553	40.59	2
R1-42	C01	24.84533	40.67	2
R1-42	C01	24.89561	40.62	2
R1-42	C01	24.9454	40.81	2
R1-42	C01	24.99539	40.89	2
R1-42	C01	25.04528	40.81	2
R1-42	C01	25.09533	40.77	2
R1-42	C01	25.14561	40.98	2
R1-42	C01	25.19527	40.81	2
R1-42	C01	25.24571	40.78	2
R1-42	C01	25.29553	41.06	2
R1-42	C01	25.34533	41.08	2
R1-42	C01	25.39587	41.23	2
R1-42	C01	25.44564	41.35	2
R1-42	C01	25.49554	41.09	2
R1-42	C01	25.54578	41.45	2
R1-42	C01	25.59564	41.33	2
R1-42	C01	25.64563	41.27	2
R1-42	C01	25.69576	41.35	2
R1-42	C01	25.74559	41.43	2
R1-42	C01	25.7957	41.32	2
R1-42	C01	25.84554	41.54	2
R1-42	C01	25.8957	41.77	2
R1-42	C01	25.94592	41.6	2
R1-42	C01	25.99547	41.76	2
R1-42	C01	26.0459	41.57	2
R1-42	C01	26.09573	41.82	2
R1-42	C01	26.14584	41.76	2
R1-42	C01	26.19561	42.01	2
R1-42	C01	26.24551	42.32	2
R1-42	C01	26.29581	42.26	2
R1-42	C01	26.34552	42.16	2
R1-42	C01	26.39561	42.38	2
R1-42	C01	26.44562	42.26	2
R1-42	C01	26.49561	42.35	2
R1-42	C01	26.54572	42.48	2
R1-42	C01	26.59568	42.85	2
R1-42	C01	26.64604	42.56	2
R1-42	C01	26.69566	42.75	2
R1-42	C01	26.74598	42.64	2
R1-42	C01	26.79584	42.7	2
R1-42	C01	26.84729	42.79	2
R1-42	C01	26.89583	42.76	2
R1-42	C01	26.9458	43.03	2
R1-42	C01	26.99583	43	2
R1-42	C01	27.04593	43.28	2
R1-42	C01	27.09599	43.24	2
R1-42	C01	27.14608	43.57	2
R1-42	C01	27.1958	43.32	2
R1-42	C01	27.24587	43.34	2
R1-42	C01	27.29581	43.37	2
R1-42	C01	27.34602	43.8	2
R1-42	C01	27.39611	43.71	2
R1-42	C01	27.44569	43.86	2
R1-42	C01	27.49601	44.08	2
R1-42	C01	27.54727	43.75	2
R1-42	C01	27.59595	43.93	2
R1-42	C01	27.64611	43.99	2
R1-42	C01	27.69601	44.02	2
R1-42	C01	27.74599	44.19	2
R1-42	C01	27.79595	44.46	2
R1-42	C01	27.84615	44.5	2
R1-42	C01	27.89601	44.48	2
R1-42	C01	27.94619	44.55	2
R1-42	C01	27.99602	44.76	2
R1-42	C01	28.04594	44.77	2
R1-42	C01	28.09592	44.87	2
R1-42	C01	28.14606	44.65	2
R1-42	C01	28.196	45.46	2
R1-42	C01	28.24611	45.02	2
R1-42	C01	28.29616	45.14	2
R1-42	C01	28.3462	45.24	2
R1-42	C01	28.39642	45.51	2
R1-42	C01	28.44598	45.46	2
R1-42	C01	28.49619	45.43	2
R1-42	C01	28.54599	45.63	2
R1-42	C01	28.59606	45.76	2
R1-42	C01	28.64618	45.89	2
R1-42	C01	28.69624	46.1	2
R1-42	C01	28.74625	46.03	2
R1-42	C01	28.79645	45.86	2
R1-42	C01	28.84604	46.35	2
R1-42	C01	28.89606	46.59	2
R1-42	C01	28.9462	46.28	2
R1-42	C01	28.99619	46.65	2
R1-42	C01	29.04602	46.73	2
R1-42	C01	29.0964	46.76	2
R1-42	C01	29.14628	46.97	2
R1-42	C01	29.19645	47.01	2
R1-42	C01	29.24633	47.01	2
R1-42	C01	29.29643	46.84	2
R1-42	C01	29.34646	47.19	2
R1-42	C01	29.39621	47.38	2
R1-42	C01	29.44641	47.32	2
R1-42	C01	29.49655	47.47	2
R1-42	C01	29.54632	47.8	2
R1-42	C01	29.59653	47.89	2
R1-42	C01	29.64631	47.81	2
R1-42	C01	29.69641	48	2
R1-42	C01	29.7465	48.06	2
R1-42	C01	29.7965	48.09	2
R1-42	C01	29.8464	48.4	2
R1-42	C01	29.89648	48.45	2
R1-42	C01	29.94656	48.57	2
R1-42	C01	29.99643	48.68	2
R1-42	C01	30.04656	48.79	2
R1-42	C01	30.09645	49.01	2
R1-42	C01	30.14645	48.99	2
R1-42	C01	30.19642	49.3	2
R1-42	C01	30.24661	49.05	2
R1-42	C01	30.29668	49.04	2
R1-42	C01	30.34661	49.44	2
R1-42	C01	30.39649	49.44	2
R1-42	C01	30.4466	49.58	2
R1-42	C01	30.49667	49.64	2
R1-42	C01	30.54648	50.07	2
R1-42	C01	30.59663	49.88	2
R1-42	C01	30.64644	50.03	2
R1-42	C01	30.69654	50.03	2
R1-42	C01	30.74684	50.17	2
R1-42	C01	30.79664	50.35	2
R1-42	C01	30.84676	50.5	2
R1-42	C01	30.89668	50.46	2
R1-42	C01	30.94667	50.57	2
R1-42	C01	30.99663	50.87	2
R1-42	C01	31.04661	50.85	2
R1-42	C01	31.09686	51.05	2
R1-42	C01	31.1469	51.49	2
R1-42	C01	31.19675	51.55	2
R1-42	C01	31.24659	51.62	2
R1-42	C01	31.29682	51.56	2
R1-42	C01	31.34687	51.68	2
R1-42	C01	31.39662	51.68	2
R1-42	C01	31.44681	51.65	2
R1-42	C01	31.49726	51.92	2
R1-42	C01	31.54736	51.93	2
R1-42	C01	31.59683	52.21	2
R1-42	C01	31.64676	52.39	2
R1-42	C01	31.69689	52.82	2
R1-42	C01	31.74672	52.74	2
R1-42	C01	31.79706	52.73	2
R1-42	C01	31.84682	52.89	2
R1-42	C01	31.8969	52.71	2
R1-42	C01	31.94703	53.02	2
R1-42	C01	31.99703	53.11	2
R1-42	C01	32.04679	53.3	2
R1-42	C01	32.09665	53.07	2
R1-42	C01	32.1471	53.78	2
R1-42	C01	32.19691	53.81	2
R1-42	C01	32.2469	53.63	2
R1-42	C01	32.29715	53.78	2
R1-42	C01	32.34688	54.13	2
R1-42	C01	32.39732	54.09	2
R1-42	C01	32.44698	54.43	2
R1-42	C01	32.49703	54.74	2
R1-42	C01	32.54706	54.53	2
R1-42	C01	32.59692	54.38	2
R1-42	C01	32.64695	54.97	2
R1-42	C01	32.69696	54.77	2
R1-42	C01	32.74711	55.24	2
R1-42	C01	32.79713	54.87	2
R1-42	C01	32.84703	55.25	2
R1-42	C01	32.89688	55.56	2
R1-42	C01	32.94718	55.58	2
R1-42	C01	32.99738	55.58	2
R1-42	C01	33.04715	55.62	2
R1-42	C01	33.09696	55.64	2
R1-42	C01	33.14696	55.86	2
R1-42	C01	33.19706	55.92	2
R1-42	C01	33.24726	56.2	2
R1-42	C01	33.29715	56.01	2
R1-42	C01	33.34718	56.18	2
R1-42	C01	33.39708	56.46	2
R1-42	C01	33.4471	56.55	2
R1-42	C01	33.49722	56.8	2
R1-42	C01	33.54714	56.77	2
R1-42	C01	33.59704	57.19	2
R1-42	C01	33.64714	57.08	2
R1-42	C01	33.69712	56.92	2
R1-42	C01	33.74722	57.35	2
R1-42	C01	33.79742	56.95	2
R1-42	C01	33.84738	57.25	2
R1-42	C01	33.89749	57.42	2
R1-42	C01	33.94729	57.5	2
R1-42	C01	33.99721	57.72	2
R1-42	C01	34.04739	57.87	2
R1-42	C01	34.09731	57.81	2
R1-42	C01	34.14737	57.99	2
R1-42	C01	34.19744	58.09	2
R1-42	C01	34.24741	58.06	2
R1-42	C01	34.29719	58.38	2
R1-42	C01	34.34753	58	2
R1-42	C01	34.3973	58.35	2
R1-42	C01	34.44723	58.47	2
R1-42	C01	34.4974	58.62	2
R1-42	C01	34.54762	58.72	2
R1-42	C01	34.59747	59.09	2
R1-42	C01	34.6474	58.68	2
R1-42	C01	34.69732	59	2
R1-42	C01	34.74746	59.02	2
R1-42	C01	34.79736	59.73	2
R1-42	C01	34.84727	59.61	2
R1-42	C01	34.89721	59.37	2
R1-42	C01	34.94746	59.65	2
R1-42	C01	34.99769	59.59	2
R1-42	C01	35.04779	59.93	2
R1-42	C01	35.09759	59.62	2
R1-42	C01	35.14771	59.49	2
R1-42	C01	35.19771	59.8	2
R1-42	C01	35.24754	60.19	2
R1-42	C01	35.29749	60.47	2
R1-42	C01	35.34771	60.33	2
R1-42	C01	35.39768	60.32	2
R1-42	C01	35.44757	60.52	2
R1-42	C01	35.49766	60.14	2
R1-42	C01	35.54744	60.51	2
R1-42	C01	35.59747	60.52	2
R1-42	C01	35.64746	60.76	2
R1-42	C01	35.69749	60.94	2
R1-42	C01	35.74762	61.43	2
R1-42	C01	35.79768	61.07	2
R1-42	C01	35.84779	60.88	2
R1-42	C01	35.89767	61.32	2
R1-42	C01	35.94864	61.1	2
R1-42	C01	35.99763	61.26	2
R1-42	C01	36.04785	61.29	2
R1-42	C01	36.09764	61.87	2
R1-42	C01	36.14896	61.59	2
R1-42	C01	36.19769	61.56	2
R1-42	C01	36.24768	61.87	2
R1-42	C01	36.29765	61.71	2
R1-42	C01	36.34786	62	2
R1-42	C01	36.39794	61.53	2
R1-42	C01	36.44773	62.21	2
R1-42	C01	36.49771	62.47	2
R1-42	C01	36.54775	62.4	2
R1-42	C01	36.59762	61.84	2
R1-42	C01	36.6476	62.25	2
R1-42	C01	36.69804	62.61	2
R1-42	C01	36.74781	62.59	2
R1-42	C01	36.79776	62.28	2
R1-42	C01	36.84792	62.58	2
R1-42	C01	36.89792	62.62	2
R1-42	C01	36.94801	62.86	2
R1-42	C01	36.99787	62.9	2
R1-42	C01	37.04794	62.92	2
R1-42	C01	37.09779	63.46	2
R1-42	C01	37.14792	62.81	2
R1-42	C01	37.19785	63.23	2
R1-42	C01	37.24794	63.18	2
R1-42	C01	37.29798	63.24	2
R1-42	C01	37.34774	62.95	2
R1-42	C01	37.39793	63.36	2
R1-42	C01	37.44796	63.2	2
R1-42	C01	37.49794	63.54	2
R1-42	C01	37.54794	63.26	2
R1-42	C01	37.59816	63.7	2
R1-42	C01	37.64796	63.67	2
R1-42	C01	37.69824	63.43	2
R1-42	C01	37.74839	64.11	2
R1-42	C01	37.79829	63.92	2
R1-42	C01	37.84795	63.92	2
R1-42	C01	37.89803	63.79	2
R1-42	C01	37.9481	63.61	2
R1-42	C01	37.99778	63.7	2
R1-42	C01	38.04813	63.85	2
R1-42	C01	38.09813	64.01	2
R1-42	C01	38.14813	64.23	2
R1-42	C01	38.1982	64.2	2
R1-42	C01	38.24819	64.33	2
R1-42	C01	38.29823	64.44	2
R1-42	C01	38.34772	64.25	2
R1-42	C01	38.39847	64.51	2
R1-42	C01	38.44835	64.75	2
R1-42	C01	38.49836	64.53	2
R1-42	C01	38.54835	64.51	2
R1-42	C01	38.59831	64.92	2
R1-42	C01	38.64773	64.89	2
R1-42	C01	38.69833	64.81	2
R1-42	C01	38.74819	64.81	2
R1-42	C01	38.79826	64.63	2
R1-42	C01	38.84814	64.84	2
R1-42	C01	38.89835	65.18	2
R1-42	C01	38.94822	65.21	2
R1-42	C01	38.99816	64.84	2
R1-42	C01	39.04808	65.03	2
R1-42	C01	39.09814	65.13	2
R1-42	C01	39.14828	65.66	2
R1-42	C01	39.1982	65.09	2
R1-42	C01	39.24847	65.65	2
R1-42	C01	39.29823	65.68	2
R1-42	C01	39.34842	65.37	2
R1-42	C01	39.39825	65.38	2
R1-42	C01	39.44826	65.26	2
R1-42	C01	39.49823	65.43	2
R1-42	C01	39.5485	65.81	2
R1-42	C01	39.59839	65.68	2
R1-42	C01	39.64849	65.94	2
R1-42	C01	39.69833	65.96	2
R1-42	C01	39.74873	65.71	2
R1-42	C01	39.7983	65.9	2
R1-42	C01	39.84852	65.97	2
R1-42	C01	39.89846	66.02	2
R1-42	C01	39.94858	65.6	2
R1-42	C01	39.99833	66.21	2
R1-42	C01	40.04861	66.45	2
R1-42	C01	40.09844	66.3	2
R1-42	C01	40.14851	65.91	2
R1-42	C01	40.19851	66.74	2
R1-42	C01	40.24862	66.36	2
R1-42	C01	40.29852	66.62	2
R1-42	C01	40.34861	66.56	2
R1-42	C01	40.39809	66.98	2
R1-42	C01	40.44853	66.62	2
R1-42	C01	40.49858	66.46	2
R1-42	C01	40.54865	66.89	2
R1-42	C01	40.59883	66.77	2
R1-42	C01	40.64873	66.76	2
R1-42	C01	40.69853	66.87	2
R1-42	C01	40.74821	66.9	2
R1-42	C01	40.79865	66.93	2
R1-42	C01	40.84879	66.84	2
R1-42	C01	40.89839	67.49	2
R1-42	C01	40.94854	67.14	2
R1-42	C01	40.99863	67.33	2
R1-42	C01	41.04872	66.77	2
R1-42	C01	41.09883	67.3	2
R1-42	C01	41.14896	67.49	2
R1-42	C01	41.19868	67.05	2
R1-42	C01	41.24894	67.8	2
R1-42	C01	41.29859	67.02	2
R1-42	C01	41.34886	67.45	2
R1-42	C01	41.39862	67.39	2
R1-42	C01	41.44892	67.18	2
R1-42	C01	41.49877	67.63	2
R1-42	C01	41.54856	67.6	2
R1-42	C01	41.60003	67.43	2
R1-42	C01	41.64865	68	2
R1-42	C01	41.69887	68.05	2
R1-42	C01	41.74885	67.41	2
R1-42	C01	41.79897	68.11	2
R1-42	C01	41.84885	67.82	2
R1-42	C01	41.8989	67.92	2
R1-42	C01	41.94878	68	2
R1-42	C01	41.99896	67.85	2
R1-42	C01	42.04891	67.85	2
R1-42	C01	42.09887	68.08	2
R1-42	C01	42.14877	68.32	2
R1-42	C01	42.19884	67.83	2
R1-42	C01	42.24925	68.34	2
R1-42	C01	42.29895	68.59	2
R1-42	C01	42.34882	68.35	2
R1-42	C01	42.39923	68.72	2
R1-42	C01	42.44889	68.23	2
R1-42	C01	42.49909	68.78	2
R1-42	C01	42.54923	68.39	2
R1-42	C01	42.59906	68.23	2
R1-42	C01	42.64898	68.54	2
R1-42	C01	42.69922	68.36	2
R1-42	C01	42.74912	68.78	2
R1-42	C01	42.79915	68.53	2
R1-42	C01	42.84904	68.82	2
R1-42	C01	42.899	68.97	2
R1-42	C01	42.94921	68.91	2
R1-42	C01	42.9991	68.76	2
R1-42	C01	43.04924	69.12	2
R1-42	C01	43.09909	68.78	2
R1-42	C01	43.14917	69.34	2
R1-42	C01	43.1991	69.07	2
R1-42	C01	43.24905	69.21	2
R1-42	C01	43.29907	69.29	2
R1-42	C01	43.34924	69.65	2
R1-42	C01	43.39916	69.25	2
R1-42	C01	43.44911	69.22	2
R1-42	C01	43.49922	69.24	2
R1-42	C01	43.54946	69.25	2
R1-42	C01	43.59919	69.69	2
R1-42	C01	43.65025	69.18	2
R1-42	C01	43.69955	69.31	2
R1-42	C01	43.74929	69.52	2
R1-42	C01	43.79944	70.15	2
R1-42	C01	43.84935	69.16	2
R1-42	C01	43.89923	69.86	2
R1-42	C01	43.94917	69.58	2
R1-42	C01	43.99946	69.97	2
R1-42	C01	44.04948	69.75	2
R1-42	C01	44.09937	69.74	2
R1-42	C01	44.14941	69.6	2
R1-42	C01	44.19936	69.92	2
R1-42	C01	44.24927	69.84	2
R1-42	C01	44.2994	70.27	2
R1-42	C01	44.34952	69.99	2
R1-42	C01	44.3993	69.62	2
R1-42	C01	44.44968	69.46	2
R1-42	C01	44.49969	69.47	2
R1-42	C01	44.54977	69.72	2
R1-42	C01	44.59933	69.55	2
R1-42	C01	44.6496	69.9	2
R1-42	C01	44.69934	69.8	2
R1-42	C01	44.74953	70.4	2
R1-42	C01	44.79939	70.28	2
R1-42	C01	44.84958	69.93	2
R1-42	C01	44.89955	70.51	2
R1-42	C01	44.94955	69.87	2
R1-42	C01	44.99932	70.45	2
R1-42	C01	45.05085	70.05	2
R1-42	C01	45.09991	70.37	2
R1-42	C01	45.14971	69.86	2
R1-42	C01	45.19978	70.06	2
R1-42	C01	45.24944	70.23	2
R1-42	C01	45.29958	69.62	2
R1-42	C01	45.34967	70.31	2
R1-42	C01	45.39976	70.09	2
R1-42	C01	45.4495	70.27	2
R1-42	C01	45.49963	70.2	2
R1-42	C01	45.54946	70.28	2
R1-42	C01	45.59971	70.4	2
R1-42	C01	45.64939	70.09	2
R1-42	C01	45.69979	70.36	2
R1-42	C01	45.74927	70.06	2
R1-42	C01	45.79947	69.69	2
R1-42	C01	45.84974	70.05	2
R1-42	C01	45.89965	70.02	2
R1-42	C01	45.94967	69.96	2
R1-42	C01	45.99941	70.11	2
R1-42	C01	46.0498	70.46	2
R1-42	C01	46.09979	70.33	2
R1-42	C01	46.14964	70.08	2
R1-42	C01	46.19956	70.33	2
R1-42	C01	46.24977	70.31	2
R1-42	C01	46.29966	69.74	2
R1-42	C01	46.34976	70.24	2
R1-42	C01	46.39967	70.48	2
R1-42	C01	46.44971	70.18	2
R1-42	C01	46.49986	70.06	2
R1-42	C01	46.55021	69.94	2
R1-42	C01	46.60002	70.21	2
R1-42	C01	46.64964	69.92	2
R1-42	C01	46.6998	70.06	2
R1-42	C01	46.74968	69.66	2
R1-42	C01	46.7997	69.9	2
R1-42	C01	46.84985	69.99	2
R1-42	C01	46.90001	70.09	2
R1-42	C01	46.94988	70.46	2
R1-42	C01	47.0001	69.9	2
R1-42	C01	47.04995	70.05	2
R1-42	C01	47.09995	70.27	2
R1-42	C01	47.15007	70.2	2
R1-42	C01	47.19983	69.84	2
R1-42	C01	47.24967	70.14	2
R1-42	C01	47.29985	70.4	2
R1-42	C01	47.35003	70.18	2
R1-42	C01	47.40002	70.18	2
R1-42	C01	47.44973	69.94	2
R1-42	C01	47.50002	69.93	2
R1-42	C01	47.55002	70.24	2
R1-42	C01	47.59996	69.92	2
R1-42	C01	47.64999	69.83	2
R1-42	C01	47.70107	70.14	2
R1-42	C01	47.75007	70.2	2
R1-42	C01	47.79977	70.18	2
R1-42	C01	47.85006	70.3	2
R1-42	C01	47.89993	70.18	2
R1-42	C01	47.95001	70.48	2
R1-42	C01	48.00009	69.99	2
R1-42	F01	0.03969	13.65	1
R1-42	F01	0.08961	13.67	1
R1-42	F01	0.13984	13.67	1
R1-42	F01	0.1895	13.74	1
R1-42	F01	0.23984	13.76	1
R1-42	F01	0.28985	13.76	1
R1-42	F01	0.33928	13.73	1
R1-42	F01	0.3894	13.76	1
R1-42	F01	0.43965	13.68	1
R1-42	F01	0.48967	13.68	1
R1-42	F01	0.53954	13.74	1
R1-42	F01	0.58946	13.76	1
R1-42	F01	0.64078	13.79	1
R1-42	F01	0.68976	13.77	1
R1-42	F01	0.73954	13.86	1
R1-42	F01	0.78991	13.79	1
R1-42	F01	0.83983	13.92	1
R1-42	F01	0.88963	13.83	1
R1-42	F01	0.93939	13.8	1
R1-42	F01	0.98988	13.86	1
R1-42	F01	1.03997	13.89	1
R1-42	F01	1.08998	14.01	1
R1-42	F01	1.13955	13.83	1
R1-42	F01	1.18976	13.88	1
R1-42	F01	1.23985	13.89	1
R1-42	F01	1.28978	13.97	1
R1-42	F01	1.3397	13.98	1
R1-42	F01	1.38926	13.92	1
R1-42	F01	1.4396	13.98	1
R1-42	F01	1.48964	13.94	1
R1-42	F01	1.5399	13.92	1
R1-42	F01	1.59016	13.97	1
R1-42	F01	1.63974	13.97	1
R1-42	F01	1.69021	14.1	1
R1-42	F01	1.74087	14.04	1
R1-42	F01	1.79078	14.1	1
R1-42	F01	1.84012	14.1	1
R1-42	F01	1.88992	14.28	1
R1-42	F01	1.93997	14.07	1
R1-42	F01	1.98989	14.15	1
R1-42	F01	2.0398	14.18	1
R1-42	F01	2.0899	14.38	1
R1-42	F01	2.13986	14.19	1
R1-42	F01	2.19003	14.33	1
R1-42	F01	2.24018	14.3	1
R1-42	F01	2.2899	14.32	1
R1-42	F01	2.33982	14.33	1
R1-42	F01	2.38992	14.35	1
R1-42	F01	2.43971	14.32	1
R1-42	F01	2.48995	14.35	1
R1-42	F01	2.53979	14.36	1
R1-42	F01	2.59003	14.42	1
R1-42	F01	2.63967	14.51	1
R1-42	F01	2.69005	14.44	1
R1-42	F01	2.74014	14.48	1
R1-42	F01	2.7899	14.44	1
R1-42	F01	2.83998	14.44	1
R1-42	F01	2.88997	14.54	1
R1-42	F01	2.94052	14.48	1
R1-42	F01	2.99019	14.47	1
R1-42	F01	3.04002	14.69	1
R1-42	F01	3.09003	14.6	1
R1-42	F01	3.14008	14.62	1
R1-42	F01	3.19004	14.6	1
R1-42	F01	3.24024	14.56	1
R1-42	F01	3.28992	14.63	1
R1-42	F01	3.34027	14.68	1
R1-42	F01	3.39002	14.59	1
R1-42	F01	3.44004	14.59	1
R1-42	F01	3.49041	14.71	1
R1-42	F01	3.54035	14.54	1
R1-42	F01	3.59022	14.68	1
R1-42	F01	3.64011	14.59	1
R1-42	F01	3.69173	14.74	1
R1-42	F01	3.74033	14.72	1
R1-42	F01	3.79035	14.65	1
R1-42	F01	3.84031	14.87	1
R1-42	F01	3.89013	14.87	1
R1-42	F01	3.94037	14.8	1
R1-42	F01	3.98999	14.78	1
R1-42	F01	4.04035	14.77	1
R1-42	F01	4.08983	14.78	1
R1-42	F01	4.1401	14.78	1
R1-42	F01	4.19059	14.78	1
R1-42	F01	4.2408	14.83	1
R1-42	F01	4.29023	14.93	1
R1-42	F01	4.34025	14.86	1
R1-42	F01	4.39029	14.86	1
R1-42	F01	4.44019	14.92	1
R1-42	F01	4.49008	14.9	1
R1-42	F01	4.54035	14.83	1
R1-42	F01	4.59028	14.93	1
R1-42	F01	4.64042	14.99	1
R1-42	F01	4.6906	15.05	1
R1-42	F01	4.74025	14.92	1
R1-42	F01	4.79039	15.07	1
R1-42	F01	4.84073	14.92	1
R1-42	F01	4.89042	15.08	1
R1-42	F01	4.94056	15.08	1
R1-42	F01	4.99051	15.01	1
R1-42	F01	5.04072	15.11	1
R1-42	F01	5.09055	15.26	1
R1-42	F01	5.14069	15.2	1
R1-42	F01	5.19058	15.16	1
R1-42	F01	5.24102	15.08	1
R1-42	F01	5.29041	15.14	1
R1-42	F01	5.34043	15.14	1
R1-42	F01	5.39037	15.1	1
R1-42	F01	5.44198	15.17	1
R1-42	F01	5.49059	15.34	1
R1-42	F01	5.54047	15.23	1
R1-42	F01	5.59034	15.19	1
R1-42	F01	5.64047	15.2	1
R1-42	F01	5.69064	15.34	1
R1-42	F01	5.74075	15.25	1
R1-42	F01	5.79055	15.35	1
R1-42	F01	5.84048	15.35	1
R1-42	F01	5.89059	15.35	1
R1-42	F01	5.94074	15.29	1
R1-42	F01	5.99088	15.37	1
R1-42	F01	6.04053	15.49	1
R1-42	F01	6.09077	15.49	1
R1-42	F01	6.14065	15.5	1
R1-42	F01	6.19059	15.56	1
R1-42	F01	6.24047	15.52	1
R1-42	F01	6.29053	15.59	1
R1-42	F01	6.34089	15.71	1
R1-42	F01	6.39063	15.53	1
R1-42	F01	6.4411	15.58	1
R1-42	F01	6.49097	15.59	1
R1-42	F01	6.54067	15.64	1
R1-42	F01	6.59072	15.88	1
R1-42	F01	6.64062	15.78	1
R1-42	F01	6.69086	15.84	1
R1-42	F01	6.74089	15.78	1
R1-42	F01	6.79086	15.87	1
R1-42	F01	6.84099	15.94	1
R1-42	F01	6.89076	15.93	1
R1-42	F01	6.94089	15.94	1
R1-42	F01	6.99064	15.9	1
R1-42	F01	7.04092	16.09	1
R1-42	F01	7.09171	15.79	1
R1-42	F01	7.14071	16	1
R1-42	F01	7.19117	15.93	1
R1-42	F01	7.24061	16.03	1
R1-42	F01	7.29082	16.11	1
R1-42	F01	7.34112	16.14	1
R1-42	F01	7.39107	16.18	1
R1-42	F01	7.44094	16.15	1
R1-42	F01	7.49077	16.27	1
R1-42	F01	7.54058	16.35	1
R1-42	F01	7.59095	16.57	1
R1-42	F01	7.64145	16.54	1
R1-42	F01	7.69091	16.48	1
R1-42	F01	7.74077	16.3	1
R1-42	F01	7.79106	16.41	1
R1-42	F01	7.84161	16.54	1
R1-42	F01	7.89093	16.44	1
R1-42	F01	7.94097	16.53	1
R1-42	F01	7.99172	16.66	1
R1-42	F01	8.04122	16.66	1
R1-42	F01	8.09115	16.72	1
R1-42	F01	8.14113	16.8	1
R1-42	F01	8.19079	16.77	1
R1-42	F01	8.24122	16.89	1
R1-42	F01	8.29093	16.89	1
R1-42	F01	8.34096	16.95	1
R1-42	F01	8.39104	17.04	1
R1-42	F01	8.44132	17.07	1
R1-42	F01	8.7118	18.83	2
R1-42	F01	8.76079	18.85	2
R1-42	F01	8.8108	18.85	2
R1-42	F01	8.86108	19.03	2
R1-42	F01	8.91079	19.03	2
R1-42	F01	8.9605	19.01	2
R1-42	F01	9.01037	19.1	2
R1-42	F01	9.06047	19.3	2
R1-42	F01	9.11063	19.12	2
R1-42	F01	9.16051	19.27	2
R1-42	F01	9.21045	19.39	2
R1-42	F01	9.26053	19.27	2
R1-42	F01	9.31059	19.57	2
R1-42	F01	9.36096	19.54	2
R1-42	F01	9.41074	19.64	2
R1-42	F01	9.46051	19.79	2
R1-42	F01	9.51085	19.78	2
R1-42	F01	9.56039	19.85	2
R1-42	F01	9.61068	20.02	2
R1-42	F01	9.6609	19.9	2
R1-42	F01	9.71094	20.16	2
R1-42	F01	9.76094	20.26	2
R1-42	F01	9.81084	20.16	2
R1-42	F01	9.86087	20.43	2
R1-42	F01	9.91073	20.47	2
R1-42	F01	9.96098	20.53	2
R1-42	F01	10.01047	20.55	2
R1-42	F01	10.06163	20.67	2
R1-42	F01	10.1108	20.85	2
R1-42	F01	10.16068	20.8	2
R1-42	F01	10.21081	20.95	2
R1-42	F01	10.26075	20.95	2
R1-42	F01	10.31078	21.25	2
R1-42	F01	10.36098	21.24	2
R1-42	F01	10.41079	21.46	2
R1-42	F01	10.46085	21.63	2
R1-42	F01	10.51093	21.65	2
R1-42	F01	10.56103	21.87	2
R1-42	F01	10.61097	21.93	2
R1-42	F01	10.66117	21.93	2
R1-42	F01	10.71028	22.13	2
R1-42	F01	10.76076	22.23	2
R1-42	F01	10.81064	22.37	2
R1-42	F01	10.86094	22.5	2
R1-42	F01	10.91134	22.55	2
R1-42	F01	10.96074	22.68	2
R1-42	F01	11.01106	22.7	2
R1-42	F01	11.06094	22.92	2
R1-42	F01	11.11104	23.26	2
R1-42	F01	11.16098	23.5	2
R1-42	F01	11.21076	23.3	2
R1-42	F01	11.26183	23.56	2
R1-42	F01	11.31218	23.6	2
R1-42	F01	11.36094	23.8	2
R1-42	F01	11.4113	23.96	2
R1-42	F01	11.46109	24.25	2
R1-42	F01	11.51233	24.41	2
R1-42	F01	11.56112	24.44	2
R1-42	F01	11.61088	24.66	2
R1-42	F01	11.66127	24.72	2
R1-42	F01	11.7112	24.91	2
R1-42	F01	11.76121	24.94	2
R1-42	F01	11.81099	25.11	2
R1-42	F01	11.86107	25.35	2
R1-42	F01	11.91132	25.56	2
R1-42	F01	11.96163	25.72	2
R1-42	F01	12.01119	25.72	2
R1-42	F01	12.06157	25.92	2
R1-42	F01	12.11141	26.21	2
R1-42	F01	12.16099	26.33	2
R1-42	F01	12.21124	26.55	2
R1-42	F01	12.26143	26.6	2
R1-42	F01	12.3113	26.81	2
R1-42	F01	12.36163	26.73	2
R1-42	F01	12.41144	27.33	2
R1-42	F01	12.46103	27.27	2
R1-42	F01	12.51211	27.58	2
R1-42	F01	12.56144	27.47	2
R1-42	F01	12.6112	27.79	2
R1-42	F01	12.66172	27.76	2
R1-42	F01	12.71131	27.88	2
R1-42	F01	12.76161	28.1	2
R1-42	F01	12.81123	28.16	2
R1-42	F01	12.86118	28.46	2
R1-42	F01	12.9115	28.45	2
R1-42	F01	12.96114	28.75	2
R1-42	F01	13.01156	28.72	2
R1-42	F01	13.0613	28.96	2
R1-42	F01	13.11128	29.2	2
R1-42	F01	13.16148	29.13	2
R1-42	F01	13.21142	29.23	2
R1-42	F01	13.26111	29.38	2
R1-42	F01	13.31149	29.37	2
R1-42	F01	13.36155	29.41	2
R1-42	F01	13.41145	29.98	2
R1-42	F01	13.46176	29.68	2
R1-42	F01	13.51158	29.89	2
R1-42	F01	13.56155	30.06	2
R1-42	F01	13.6117	30.22	2
R1-42	F01	13.66144	30.27	2
R1-42	F01	13.71179	30.33	2
R1-42	F01	13.76134	30.51	2
R1-42	F01	13.81164	30.5	2
R1-42	F01	13.86147	30.71	2
R1-42	F01	13.91169	30.66	2
R1-42	F01	13.96209	30.74	2
R1-42	F01	14.01164	30.84	2
R1-42	F01	14.06162	31.01	2
R1-42	F01	14.11169	31.2	2
R1-42	F01	14.16183	30.86	2
R1-42	F01	14.21128	31.02	2
R1-42	F01	14.26158	31.17	2
R1-42	F01	14.31135	31.4	2
R1-42	F01	14.36202	31.35	2
R1-42	F01	14.41189	31.59	2
R1-42	F01	14.46148	31.68	2
R1-42	F01	14.5128	31.5	2
R1-42	F01	14.56148	31.58	2
R1-42	F01	14.61321	31.85	2
R1-42	F01	14.66139	31.67	2
R1-42	F01	14.71207	31.99	2
R1-42	F01	14.76174	31.79	2
R1-42	F01	14.81166	31.78	2
R1-42	F01	14.86196	32.02	2
R1-42	F01	14.91198	32.12	2
R1-42	F01	14.96204	32.03	2
R1-42	F01	15.01176	32.08	2
R1-42	F01	15.06174	32.12	2
R1-42	F01	15.11182	32.32	2
R1-42	F01	15.16208	32.5	2
R1-42	F01	15.21193	32.39	2
R1-42	F01	15.2621	32.32	2
R1-42	F01	15.31207	32.59	2
R1-42	F01	15.36155	32.65	2
R1-42	F01	15.41201	32.57	2
R1-42	F01	15.46147	32.81	2
R1-42	F01	15.512	32.63	2
R1-42	F01	15.56184	32.9	2
R1-42	F01	15.61163	32.81	2
R1-42	F01	15.66168	32.86	2
R1-42	F01	15.71192	32.86	2
R1-42	F01	15.76168	32.89	2
R1-42	F01	15.81186	33.19	2
R1-42	F01	15.86182	33.25	2
R1-42	F01	15.912	33.15	2
R1-42	F01	15.9617	33.21	2
R1-42	F01	16.01227	33.15	2
R1-42	F01	16.06158	33.39	2
R1-42	F01	16.11182	33.48	2
R1-42	F01	16.16221	33.31	2
R1-42	F01	16.21193	33.63	2
R1-42	F01	16.26195	33.73	2
R1-42	F01	16.31228	33.57	2
R1-42	F01	16.3622	33.48	2
R1-42	F01	16.41195	33.6	2
R1-42	F01	16.4625	33.64	2
R1-42	F01	16.51209	33.88	2
R1-42	F01	16.56188	33.78	2
R1-42	F01	16.61197	33.85	2
R1-42	F01	16.66211	33.97	2
R1-42	F01	16.7121	34.15	2
R1-42	F01	16.76233	34.21	2
R1-42	F01	16.81189	34.29	2
R1-42	F01	16.86195	34.17	2
R1-42	F01	16.9123	34.27	2
R1-42	F01	16.96225	34.27	2
R1-42	F01	17.01159	34.48	2
R1-42	F01	17.06284	34.51	2
R1-42	F01	17.11241	34.54	2
R1-42	F01	17.16194	34.53	2
R1-42	F01	17.21238	34.57	2
R1-42	F01	17.26194	34.51	2
R1-42	F01	17.31228	34.68	2
R1-42	F01	17.36206	34.74	2
R1-42	F01	17.41208	34.77	2
R1-42	F01	17.46228	34.79	2
R1-42	F01	17.51217	34.91	2
R1-42	F01	17.56178	34.65	2
R1-42	F01	17.61206	34.77	2
R1-42	F01	17.66287	34.92	2
R1-42	F01	17.71253	35.13	2
R1-42	F01	17.76214	35.06	2
R1-42	F01	17.81243	34.89	2
R1-42	F01	17.86258	35.13	2
R1-42	F01	17.91232	35.09	2
R1-42	F01	17.96212	35.45	2
R1-42	F01	18.01205	35.3	2
R1-42	F01	18.06241	35.22	2
R1-42	F01	18.11229	35.46	2
R1-42	F01	18.16236	35.46	2
R1-42	F01	18.21229	35.46	2
R1-42	F01	18.26388	35.46	2
R1-42	F01	18.31225	35.46	2
R1-42	F01	18.3623	35.39	2
R1-42	F01	18.4124	35.61	2
R1-42	F01	18.46236	35.73	2
R1-42	F01	18.51268	35.79	2
R1-42	F01	18.56258	35.69	2
R1-42	F01	18.61292	35.75	2
R1-42	F01	18.66264	35.72	2
R1-42	F01	18.71243	35.84	2
R1-42	F01	18.76271	36	2
R1-42	F01	18.8122	35.9	2
R1-42	F01	18.86294	35.94	2
R1-42	F01	18.91257	36.07	2
R1-42	F01	18.96256	35.91	2
R1-42	F01	19.01274	35.87	2
R1-42	F01	19.06245	36.13	2
R1-42	F01	19.11273	36.16	2
R1-42	F01	19.16253	36.07	2
R1-42	F01	19.21271	36.16	2
R1-42	F01	19.26258	36.29	2
R1-42	F01	19.31297	36.28	2
R1-42	F01	19.36228	36.34	2
R1-42	F01	19.41284	36.44	2
R1-42	F01	19.46246	36.44	2
R1-42	F01	19.5125	36.41	2
R1-42	F01	19.56263	36.37	2
R1-42	F01	19.6124	36.64	2
R1-42	F01	19.66236	36.58	2
R1-42	F01	19.71302	36.41	2
R1-42	F01	19.76256	36.58	2
R1-42	F01	19.81276	36.7	2
R1-42	F01	19.86244	36.76	2
R1-42	F01	19.9126	36.74	2
R1-42	F01	19.96273	36.79	2
R1-42	F01	20.01272	36.91	2
R1-42	F01	20.06247	36.89	2
R1-42	F01	20.11263	36.8	2
R1-42	F01	20.16274	36.89	2
R1-42	F01	20.21413	36.97	2
R1-42	F01	20.26321	37.07	2
R1-42	F01	20.31326	37.22	2
R1-42	F01	20.36287	37.04	2
R1-42	F01	20.41269	37.13	2
R1-42	F01	20.46289	37.19	2
R1-42	F01	20.51287	37.24	2
R1-42	F01	20.56304	37.45	2
R1-42	F01	20.61325	37.4	2
R1-42	F01	20.66297	37.39	2
R1-42	F01	20.71279	37.62	2
R1-42	F01	20.76269	37.46	2
R1-42	F01	20.8129	37.42	2
R1-42	F01	20.86276	37.28	2
R1-42	F01	20.91355	37.39	2
R1-42	F01	20.9628	37.69	2
R1-42	F01	21.0133	37.53	2
R1-42	F01	21.06352	37.4	2
R1-42	F01	21.11302	37.63	2
R1-42	F01	21.16338	37.75	2
R1-42	F01	21.21272	37.65	2
R1-42	F01	21.26297	37.87	2
R1-42	F01	21.31289	37.84	2
R1-42	F01	21.36284	37.9	2
R1-42	F01	21.41307	37.77	2
R1-42	F01	21.46315	37.93	2
R1-42	F01	21.51297	37.98	2
R1-42	F01	21.56279	38.01	2
R1-42	F01	21.61325	38.05	2
R1-42	F01	21.66301	38.11	2
R1-42	F01	21.71327	38.07	2
R1-42	F01	21.76427	38.14	2
R1-42	F01	21.81286	38.19	2
R1-42	F01	21.86304	38.19	2
R1-42	F01	21.91336	38.28	2
R1-42	F01	21.96318	38.22	2
R1-42	F01	22.01339	38.25	2
R1-42	F01	22.06261	38.4	2
R1-42	F01	22.11319	38.55	2
R1-42	F01	22.1636	38.4	2
R1-42	F01	22.21431	38.38	2
R1-42	F01	22.26316	38.56	2
R1-42	F01	22.31308	38.59	2
R1-42	F01	22.36276	38.77	2
R1-42	F01	22.41338	38.55	2
R1-42	F01	22.46349	38.65	2
R1-42	F01	22.51302	38.65	2
R1-42	F01	22.56317	38.83	2
R1-42	F01	22.61385	38.83	2
R1-42	F01	22.66316	38.83	2
R1-42	F01	22.71305	38.97	2
R1-42	F01	22.76298	38.89	2
R1-42	F01	22.81354	39	2
R1-42	F01	22.86341	39.17	2
R1-42	F01	22.91356	39.09	2
R1-42	F01	22.96306	39.06	2
R1-42	F01	23.01355	39.09	2
R1-42	F01	23.06358	39.09	2
R1-42	F01	23.11325	39.15	2
R1-42	F01	23.16382	39.27	2
R1-42	F01	23.21371	39.23	2
R1-42	F01	23.26459	39.45	2
R1-42	F01	23.31322	39.36	2
R1-42	F01	23.36352	39.54	2
R1-42	F01	23.4138	39.41	2
R1-42	F01	23.4635	39.5	2
R1-42	F01	23.51365	39.66	2
R1-42	F01	23.56359	39.56	2
R1-42	F01	23.61355	39.66	2
R1-42	F01	23.66368	39.77	2
R1-42	F01	23.71343	39.74	2
R1-42	F01	23.7637	39.75	2
R1-42	F01	23.81374	39.81	2
R1-42	F01	23.86374	39.8	2
R1-42	F01	23.91348	39.93	2
R1-42	F01	23.96334	39.86	2
R1-42	F01	24.0133	39.98	2
R1-42	F01	24.06375	39.87	2
R1-42	F01	24.1134	40.08	2
R1-42	F01	24.16381	39.89	2
R1-42	F01	24.21339	40.13	2
R1-42	F01	24.2638	40.14	2
R1-42	F01	24.31391	39.96	2
R1-42	F01	24.3637	40.07	2
R1-42	F01	24.4136	40.2	2
R1-42	F01	24.46341	40.32	2
R1-42	F01	24.51384	40.28	2
R1-42	F01	24.56335	40.75	2
R1-42	F01	24.61398	40.42	2
R1-42	F01	24.66353	40.58	2
R1-42	F01	24.71346	40.67	2
R1-42	F01	24.76381	40.79	2
R1-42	F01	24.81512	40.63	2
R1-42	F01	24.8637	40.87	2
R1-42	F01	24.91393	40.96	2
R1-42	F01	24.9639	40.81	2
R1-42	F01	25.01374	40.81	2
R1-42	F01	25.06363	40.84	2
R1-42	F01	25.11396	40.93	2
R1-42	F01	25.1641	41.14	2
R1-42	F01	25.21355	41.2	2
R1-42	F01	25.26389	41.2	2
R1-42	F01	25.31372	41.23	2
R1-42	F01	25.36365	41.27	2
R1-42	F01	25.41406	41.42	2
R1-42	F01	25.46382	41.42	2
R1-42	F01	25.51378	41.47	2
R1-42	F01	25.56402	41.54	2
R1-42	F01	25.6139	41.59	2
R1-42	F01	25.66404	41.56	2
R1-42	F01	25.71426	41.89	2
R1-42	F01	25.76374	41.88	2
R1-42	F01	25.81403	41.97	2
R1-42	F01	25.86366	41.85	2
R1-42	F01	25.91377	41.92	2
R1-42	F01	25.96414	42.13	2
R1-42	F01	26.01371	42.3	2
R1-42	F01	26.0643	42.22	2
R1-42	F01	26.11405	42.25	2
R1-42	F01	26.16414	42.63	2
R1-42	F01	26.21388	42.48	2
R1-42	F01	26.26385	42.55	2
R1-42	F01	26.31395	42.69	2
R1-42	F01	26.3639	42.7	2
R1-42	F01	26.41379	42.69	2
R1-42	F01	26.46384	42.93	2
R1-42	F01	26.5138	43.02	2
R1-42	F01	26.56382	42.88	2
R1-42	F01	26.61392	43.29	2
R1-42	F01	26.66424	43.24	2
R1-42	F01	26.71388	43.38	2
R1-42	F01	26.76522	43.46	2
R1-42	F01	26.81423	43.59	2
R1-42	F01	26.86548	43.65	2
R1-42	F01	26.91397	43.7	2
R1-42	F01	26.96434	43.83	2
R1-42	F01	27.01445	43.95	2
R1-42	F01	27.06456	44.09	2
R1-42	F01	27.11415	43.94	2
R1-42	F01	27.1643	44.33	2
R1-42	F01	27.21412	44.15	2
R1-42	F01	27.26414	44.33	2
R1-42	F01	27.31398	44.52	2
R1-42	F01	27.36436	44.49	2
R1-42	F01	27.41456	44.64	2
R1-42	F01	27.46385	44.86	2
R1-42	F01	27.51429	44.96	2
R1-42	F01	27.56572	44.99	2
R1-42	F01	27.61402	44.99	2
R1-42	F01	27.66531	45.34	2
R1-42	F01	27.71436	45.46	2
R1-42	F01	27.7642	45.29	2
R1-42	F01	27.81417	45.58	2
R1-42	F01	27.86459	45.8	2
R1-42	F01	27.91428	45.7	2
R1-42	F01	27.96458	45.89	2
R1-42	F01	28.01413	46.13	2
R1-42	F01	28.0644	46.13	2
R1-42	F01	28.11434	46.54	2
R1-42	F01	28.16435	46.63	2
R1-42	F01	28.21436	46.59	2
R1-42	F01	28.26433	46.51	2
R1-42	F01	28.31467	46.69	2
R1-42	F01	28.36444	46.96	2
R1-42	F01	28.41454	47.16	2
R1-42	F01	28.46415	47.17	2
R1-42	F01	28.51453	47.32	2
R1-42	F01	28.56458	47.43	2
R1-42	F01	28.61427	47.44	2
R1-42	F01	28.66439	47.93	2
R1-42	F01	28.71436	47.7	2
R1-42	F01	28.76434	48.14	2
R1-42	F01	28.81478	48.14	2
R1-42	F01	28.8642	48.3	2
R1-42	F01	28.91416	48.44	2
R1-42	F01	28.96477	48.48	2
R1-42	F01	29.01434	48.65	2
R1-42	F01	29.06417	48.51	2
R1-42	F01	29.11497	49.05	2
R1-42	F01	29.16446	49.04	2
R1-42	F01	29.21485	49.16	2
R1-42	F01	29.2646	49.01	2
R1-42	F01	29.3146	49.48	2
R1-42	F01	29.3647	49.42	2
R1-42	F01	29.41461	49.64	2
R1-42	F01	29.4646	49.72	2
R1-42	F01	29.51504	49.79	2
R1-42	F01	29.56456	50.06	2
R1-42	F01	29.61484	50.45	2
R1-42	F01	29.66446	50.44	2
R1-42	F01	29.71458	50.53	2
R1-42	F01	29.76499	50.68	2
R1-42	F01	29.81484	50.74	2
R1-42	F01	29.86465	51.09	2
R1-42	F01	29.91461	51.27	2
R1-42	F01	29.96471	51.34	2
R1-42	F01	30.01484	51.42	2
R1-42	F01	30.06468	51.61	2
R1-42	F01	30.11555	51.76	2
R1-42	F01	30.16479	51.84	2
R1-42	F01	30.21464	51.87	2
R1-42	F01	30.26487	52.11	2
R1-42	F01	30.3147	52.13	2
R1-42	F01	30.36513	52.34	2
R1-42	F01	30.41473	52.68	2
R1-42	F01	30.46493	52.73	2
R1-42	F01	30.51488	52.92	2
R1-42	F01	30.56528	53.12	2
R1-42	F01	30.61502	53.25	2
R1-42	F01	30.66461	53.1	2
R1-42	F01	30.71486	53.45	2
R1-42	F01	30.76513	53.78	2
R1-42	F01	30.81469	53.62	2
R1-42	F01	30.8652	54.01	2
R1-42	F01	30.91479	54.05	2
R1-42	F01	30.96511	54.08	2
R1-42	F01	31.01613	54.29	2
R1-42	F01	31.0647	54.37	2
R1-42	F01	31.11546	54.65	2
R1-42	F01	31.16516	54.94	2
R1-42	F01	31.21525	54.68	2
R1-42	F01	31.26474	54.97	2
R1-42	F01	31.31492	55.06	2
R1-42	F01	31.36529	55.2	2
R1-42	F01	31.41482	55.62	2
R1-42	F01	31.46502	55.45	2
R1-42	F01	31.5154	55.68	2
R1-42	F01	31.5656	55.87	2
R1-42	F01	31.61511	55.98	2
R1-42	F01	31.66532	56.29	2
R1-42	F01	31.71554	56.26	2
R1-42	F01	31.76629	56.4	2
R1-42	F01	31.81528	56.64	2
R1-42	F01	31.86503	56.79	2
R1-42	F01	31.91519	56.79	2
R1-42	F01	31.96547	57.14	2
R1-42	F01	32.01525	57.03	2
R1-42	F01	32.06498	57.15	2
R1-42	F01	32.1149	57.3	2
R1-42	F01	32.16534	57.59	2
R1-42	F01	32.21545	57.74	2
R1-42	F01	32.26534	57.59	2
R1-42	F01	32.31532	58.03	2
R1-42	F01	32.36497	57.92	2
R1-42	F01	32.41541	58.06	2
R1-42	F01	32.4655	58.31	2
R1-42	F01	32.51532	58.52	2
R1-42	F01	32.56537	58.46	2
R1-42	F01	32.61534	58.79	2
R1-42	F01	32.6652	58.91	2
R1-42	F01	32.71518	59.11	2
R1-42	F01	32.76554	59.06	2
R1-42	F01	32.81547	59.2	2
R1-42	F01	32.86517	59.28	2
R1-42	F01	32.91519	59.7	2
R1-42	F01	32.96552	59.38	2
R1-42	F01	33.01578	59.61	2
R1-42	F01	33.06531	59.64	2
R1-42	F01	33.11536	60.07	2
R1-42	F01	33.16523	60.09	2
R1-42	F01	33.21515	60.48	2
R1-42	F01	33.26558	60.09	2
R1-42	F01	33.31528	60.52	2
R1-42	F01	33.36542	60.57	2
R1-42	F01	33.41537	60.8	2
R1-42	F01	33.46566	60.6	2
R1-42	F01	33.51564	61.05	2
R1-42	F01	33.56552	60.93	2
R1-42	F01	33.6152	61.1	2
R1-42	F01	33.6656	61.35	2
R1-42	F01	33.7153	61.2	2
R1-42	F01	33.76536	61.53	2
R1-42	F01	33.81585	61.46	2
R1-42	F01	33.86583	61.7	2
R1-42	F01	33.9158	61.83	2
R1-42	F01	33.96561	61.91	2
R1-42	F01	34.01545	61.82	2
R1-42	F01	34.06557	62.27	2
R1-42	F01	34.11563	62.27	2
R1-42	F01	34.16555	62.39	2
R1-42	F01	34.21587	62.24	2
R1-42	F01	34.26577	62.93	2
R1-42	F01	34.3155	62.81	2
R1-42	F01	34.36564	62.98	2
R1-42	F01	34.41567	63.05	2
R1-42	F01	34.4654	63.04	2
R1-42	F01	34.51561	63.02	2
R1-42	F01	34.56604	63.5	2
R1-42	F01	34.61594	63.37	2
R1-42	F01	34.6655	63.41	2
R1-42	F01	34.71552	63.49	2
R1-42	F01	34.76595	63.43	2
R1-42	F01	34.81569	63.73	2
R1-42	F01	34.86563	63.9	2
R1-42	F01	34.91535	64.24	2
R1-42	F01	34.96585	63.87	2
R1-42	F01	35.016	63.94	2
R1-42	F01	35.06607	64.32	2
R1-42	F01	35.11574	64.29	2
R1-42	F01	35.16581	64.48	2
R1-42	F01	35.21605	64.08	2
R1-42	F01	35.26561	64.72	2
R1-42	F01	35.31564	64.62	2
R1-42	F01	35.36599	65.09	2
R1-42	F01	35.41611	64.8	2
R1-42	F01	35.466	64.69	2
R1-42	F01	35.51587	65.09	2
R1-42	F01	35.56548	64.83	2
R1-42	F01	35.61563	65.43	2
R1-42	F01	35.66558	65.13	2
R1-42	F01	35.71611	65.37	2
R1-42	F01	35.76577	65.34	2
R1-42	F01	35.81615	65.64	2
R1-42	F01	35.86609	65.22	2
R1-42	F01	35.91594	65.48	2
R1-42	F01	35.96672	65.7	2
R1-42	F01	36.01594	65.54	2
R1-42	F01	36.06602	65.94	2
R1-42	F01	36.11577	65.75	2
R1-42	F01	36.16714	65.99	2
R1-42	F01	36.21626	65.9	2
R1-42	F01	36.26574	65.94	2
R1-42	F01	36.31583	66.29	2
R1-42	F01	36.36621	66.36	2
R1-42	F01	36.41609	66.45	2
R1-42	F01	36.46592	66.11	2
R1-42	F01	36.5161	66.5	2
R1-42	F01	36.56593	66.71	2
R1-42	F01	36.61598	66.3	2
R1-42	F01	36.66587	66.64	2
R1-42	F01	36.71643	66.58	2
R1-42	F01	36.7661	66.79	2
R1-42	F01	36.81625	66.79	2
R1-42	F01	36.86627	67.21	2
R1-42	F01	36.91631	67.07	2
R1-42	F01	36.96613	66.97	2
R1-42	F01	37.01627	67.04	2
R1-42	F01	37.0663	67.42	2
R1-42	F01	37.11601	67.27	2
R1-42	F01	37.16642	67.15	2
R1-42	F01	37.21629	67.69	2
R1-42	F01	37.26613	67.24	2
R1-42	F01	37.31618	67.52	2
R1-42	F01	37.36596	67.3	2
R1-42	F01	37.41634	67.66	2
R1-42	F01	37.46632	67.81	2
R1-42	F01	37.51645	68.05	2
R1-42	F01	37.56603	68.01	2
R1-42	F01	37.6163	68.01	2
R1-42	F01	37.66616	67.93	2
R1-42	F01	37.71668	68.13	2
R1-42	F01	37.76664	68.14	2
R1-42	F01	37.81684	68.04	2
R1-42	F01	37.86637	68.19	2
R1-42	F01	37.91636	68.17	2
R1-42	F01	37.96655	68.22	2
R1-42	F01	38.01604	68.52	2
R1-42	F01	38.06673	68.38	2
R1-42	F01	38.11641	68.23	2
R1-42	F01	38.16837	68.43	2
R1-42	F01	38.2169	68.68	2
R1-42	F01	38.26667	68.73	2
R1-42	F01	38.31644	68.52	2
R1-42	F01	38.36597	68.64	2
R1-42	F01	38.41672	68.58	2
R1-42	F01	38.46655	68.62	2
R1-42	F01	38.51649	69.1	2
R1-42	F01	38.56664	68.92	2
R1-42	F01	38.61675	68.82	2
R1-42	F01	38.66613	69.09	2
R1-42	F01	38.71642	69.19	2
R1-42	F01	38.76631	69.53	2
R1-42	F01	38.81654	69.31	2
R1-42	F01	38.86635	69.07	2
R1-42	F01	38.91685	69.15	2
R1-42	F01	38.96654	69.44	2
R1-42	F01	39.01641	69.44	2
R1-42	F01	39.06656	69.24	2
R1-42	F01	39.11631	69.54	2
R1-42	F01	39.16655	69.42	2
R1-42	F01	39.21648	69.72	2
R1-42	F01	39.26667	69.78	2
R1-42	F01	39.31652	69.86	2
R1-42	F01	39.36684	69.8	2
R1-42	F01	39.41631	70.17	2
R1-42	F01	39.46642	69.71	2
R1-42	F01	39.51642	69.75	2
R1-42	F01	39.56669	70.02	2
R1-42	F01	39.61646	70.2	2
R1-42	F01	39.66661	70.1	2
R1-42	F01	39.71697	69.95	2
R1-42	F01	39.76707	70.34	2
R1-42	F01	39.81679	70.37	2
R1-42	F01	39.86696	70.44	2
R1-42	F01	39.91668	70.32	2
R1-42	F01	39.96678	70.65	2
R1-42	F01	40.01773	70.67	2
R1-42	F01	40.06681	70.56	2
R1-42	F01	40.11683	70.56	2
R1-42	F01	40.16677	70.71	2
R1-42	F01	40.21698	70.64	2
R1-42	F01	40.26675	70.8	2
R1-42	F01	40.31695	70.73	2
R1-42	F01	40.36699	70.65	2
R1-42	F01	40.41663	71.17	2
R1-42	F01	40.46699	70.99	2
R1-42	F01	40.51693	70.99	2
R1-42	F01	40.56723	70.79	2
R1-42	F01	40.618	71.03	2
R1-42	F01	40.6671	70.99	2
R1-42	F01	40.71671	71.09	2
R1-42	F01	40.76656	71.47	2
R1-42	F01	40.81699	71.5	2
R1-42	F01	40.86721	71.17	2
R1-42	F01	40.9165	71.35	2
R1-42	F01	40.96658	71.42	2
R1-42	F01	41.01683	71.27	2
R1-42	F01	41.0669	71.38	2
R1-42	F01	41.11697	71.42	2
R1-42	F01	41.16711	71.24	2
R1-42	F01	41.21708	72.02	2
R1-42	F01	41.26716	71.56	2
R1-42	F01	41.31695	71.56	2
R1-42	F01	41.36698	71.78	2
R1-42	F01	41.41683	71.68	2
R1-42	F01	41.46717	72.16	2
R1-42	F01	41.51685	71.86	2
R1-42	F01	41.56671	72.02	2
R1-42	F01	41.61816	72.25	2
R1-42	F01	41.66684	72.07	2
R1-42	F01	41.71723	72.16	2
R1-42	F01	41.76707	72.04	2
R1-42	F01	41.81737	72.07	2
R1-42	F01	41.86704	72.49	2
R1-42	F01	41.91708	72.16	2
R1-42	F01	41.96719	72.11	2
R1-42	F01	42.01709	72.22	2
R1-42	F01	42.06716	72.2	2
R1-42	F01	42.11724	72.4	2
R1-42	F01	42.16717	72.69	2
R1-42	F01	42.21714	72.75	2
R1-42	F01	42.26795	72.6	2
R1-42	F01	42.31709	72.51	2
R1-42	F01	42.36702	72.67	2
R1-42	F01	42.41795	72.88	2
R1-42	F01	42.46704	72.52	2
R1-42	F01	42.51758	72.52	2
R1-42	F01	42.56733	73.35	2
R1-42	F01	42.6174	72.63	2
R1-42	F01	42.66745	72.93	2
R1-42	F01	42.71755	72.6	2
R1-42	F01	42.76755	73.05	2
R1-42	F01	42.81757	73.11	2
R1-42	F01	42.86714	73.14	2
R1-42	F01	42.91712	73.2	2
R1-42	F01	42.96757	73.15	2
R1-42	F01	43.01726	73	2
R1-42	F01	43.06764	72.99	2
R1-42	F01	43.11747	73.21	2
R1-42	F01	43.16737	73.39	2
R1-42	F01	43.21761	73.06	2
R1-42	F01	43.26749	73.59	2
R1-42	F01	43.3172	73.27	2
R1-42	F01	43.36762	73.74	2
R1-42	F01	43.41756	73.33	2
R1-42	F01	43.46753	73.53	2
R1-42	F01	43.51778	73.35	2
R1-42	F01	43.56773	73.53	2
R1-42	F01	43.61763	74.04	2
R1-42	F01	43.66872	73.63	2
R1-42	F01	43.71796	74.15	2
R1-42	F01	43.76854	74.01	2
R1-42	F01	43.81766	73.74	2
R1-42	F01	43.86762	74.01	2
R1-42	F01	43.91741	73.82	2
R1-42	F01	43.96736	73.89	2
R1-42	F01	44.01767	73.94	2
R1-42	F01	44.0678	74.07	2
R1-42	F01	44.11754	73.94	2
R1-42	F01	44.16775	74.09	2
R1-42	F01	44.21753	73.89	2
R1-42	F01	44.26748	74.33	2
R1-42	F01	44.31778	74.34	2
R1-42	F01	44.36786	74.58	2
R1-42	F01	44.41745	74.15	2
R1-42	F01	44.46802	73.94	2
R1-42	F01	44.51796	73.8	2
R1-42	F01	44.56807	74.42	2
R1-42	F01	44.61771	74.34	2
R1-42	F01	44.66809	74.06	2
R1-42	F01	44.71779	74.28	2
R1-42	F01	44.76762	73.95	2
R1-42	F01	44.81758	74.19	2
R1-42	F01	44.86778	74.27	2
R1-42	F01	44.91796	74.33	2
R1-42	F01	44.96785	74.34	2
R1-42	F01	45.01749	74.3	2
R1-42	F01	45.06904	74.22	2
R1-42	F01	45.11845	74.16	2
R1-42	F01	45.16827	74.46	2
R1-42	F01	45.2179	74.31	2
R1-42	F01	45.26771	74.42	2
R1-42	F01	45.31773	74.31	2
R1-42	F01	45.36777	74.16	2
R1-42	F01	45.41825	74.79	2
R1-42	F01	45.46774	74.48	2
R1-42	F01	45.51775	74.07	2
R1-42	F01	45.56791	74.25	2
R1-42	F01	45.61812	74.43	2
R1-42	F01	45.66748	73.91	2
R1-42	F01	45.71801	74.01	2
R1-42	F01	45.76768	74.4	2
R1-42	F01	45.81767	74.19	2
R1-42	F01	45.86814	74.36	2
R1-42	F01	45.91797	74.55	2
R1-42	F01	45.96793	74.18	2
R1-42	F01	46.01768	74	2
R1-42	F01	46.06832	74.43	2
R1-42	F01	46.11807	74.48	2
R1-42	F01	46.16801	74.37	2
R1-42	F01	46.2182	74.3	2
R1-42	F01	46.26832	74.49	2
R1-42	F01	46.31778	74.55	2
R1-42	F01	46.36798	74.18	2
R1-42	F01	46.41774	74.21	2
R1-42	F01	46.46829	74.45	2
R1-42	F01	46.51811	74.46	2
R1-42	F01	46.56865	74.34	2
R1-42	F01	46.61832	74.22	2
R1-42	F01	46.6679	74.36	2
R1-42	F01	46.71806	74.22	2
R1-42	F01	46.76878	74.22	2
R1-42	F01	46.81786	74.24	2
R1-42	F01	46.868	74.24	2
R1-42	F01	46.91837	74.1	2
R1-42	F01	46.96827	74.33	2
R1-42	F01	47.01848	74.06	2
R1-42	F01	47.0681	74.22	2
R1-42	F01	47.11836	74.06	2
R1-42	F01	47.16833	73.86	2
R1-42	F01	47.21849	74.43	2
R1-42	F01	47.26801	74.28	2
R1-42	F01	47.31808	74.27	2
R1-42	F01	47.3684	74.6	2
R1-42	F01	47.41882	74.25	2
R1-42	F01	47.46817	74.28	2
R1-42	F01	47.51816	74.25	2
R1-42	F01	47.56841	74.12	2
R1-42	F01	47.61843	74.25	2
R1-42	F01	47.66814	74.46	2
R1-42	F01	47.71941	74.42	2
R1-42	F01	47.76835	74.18	2
R1-42	F01	47.81797	74.09	2
R1-42	F01	47.86843	74.13	2
R1-42	F01	47.91829	74.16	2
R1-42	F01	47.96826	74.46	2
R1-42	F01	48.01886	74.3	2
