# Supplementary material for: Natural genetic variation impacts expression levels of coding, non-coding, and antisense transcripts in fission yeast
Source: Mol Syst Biol. 2014 Nov 28;10(11):764. doi: 10.15252/msb.20145123 (PMC4299605; doi:10.15252/msb.20145123)
Supplement: Supplementary file 2 — Supplementary Dataset S1 [file msb0010-0764-sd2.zip › Dataset S1/datasetS1/R1-43_std_raw.txt]

Strain	well	time	measure	interval
R1-43	A07	0.01548	15.29	1
R1-43	A07	0.06516	15.15	1
R1-43	A07	0.11564	15.28	1
R1-43	A07	0.16601	15.33	1
R1-43	A07	0.21584	15.46	1
R1-43	A07	0.26571	15.47	1
R1-43	A07	0.31577	15.65	1
R1-43	A07	0.36589	15.65	1
R1-43	A07	0.41626	15.67	1
R1-43	A07	0.46668	16.09	1
R1-43	A07	0.51613	15.65	1
R1-43	A07	0.567	15.65	1
R1-43	A07	0.61684	15.9	1
R1-43	A07	0.66695	15.99	1
R1-43	A07	0.71697	16.37	1
R1-43	A07	0.76683	15.81	1
R1-43	A07	0.81726	16.02	1
R1-43	A07	0.8676	15.86	1
R1-43	A07	0.91712	15.71	1
R1-43	A07	0.96713	15.75	1
R1-43	A07	1.0175	15.68	1
R1-43	A07	1.0677	15.51	1
R1-43	A07	1.1174	15.58	1
R1-43	A07	1.16759	15.79	1
R1-43	A07	1.21782	15.81	1
R1-43	A07	1.26785	15.72	1
R1-43	A07	1.31802	15.85	1
R1-43	A07	1.36785	15.72	1
R1-43	A07	1.41803	15.74	1
R1-43	A07	1.46786	15.6	1
R1-43	A07	1.51832	15.7	1
R1-43	A07	1.56836	15.82	1
R1-43	A07	1.61833	15.6	1
R1-43	A07	1.66868	15.74	1
R1-43	A07	1.71902	15.78	1
R1-43	A07	1.76899	16.11	1
R1-43	A07	1.81888	15.75	1
R1-43	A07	1.86897	15.79	1
R1-43	A07	1.91905	15.9	1
R1-43	A07	1.96909	15.75	1
R1-43	A07	2.01888	15.65	1
R1-43	A07	2.06924	15.78	1
R1-43	A07	2.11936	15.85	1
R1-43	A07	2.16946	15.81	1
R1-43	A07	2.21935	15.68	1
R1-43	A07	2.26958	15.84	1
R1-43	A07	2.31962	15.97	1
R1-43	A07	2.36941	15.97	1
R1-43	A07	2.41996	15.79	1
R1-43	A07	2.47009	16	1
R1-43	A07	2.52043	16.1	1
R1-43	A07	2.5703	15.82	1
R1-43	A07	2.62025	16.07	1
R1-43	A07	2.67048	15.9	1
R1-43	A07	2.72081	15.81	1
R1-43	A07	2.77059	16.1	1
R1-43	A07	2.82021	15.79	1
R1-43	A07	2.87059	16.2	1
R1-43	A07	2.92109	16.02	1
R1-43	A07	2.97109	15.89	1
R1-43	A07	3.0212	15.95	1
R1-43	A07	3.07089	15.9	1
R1-43	A07	3.12099	15.99	1
R1-43	A07	3.17092	15.96	1
R1-43	A07	3.2212	16.37	1
R1-43	A07	3.2715	16.11	1
R1-43	A07	3.32173	15.96	1
R1-43	A07	3.37144	16.06	1
R1-43	A07	3.4216	15.84	1
R1-43	A07	3.47152	15.99	1
R1-43	A07	3.52196	15.97	1
R1-43	A07	3.5718	15.95	1
R1-43	A07	3.62215	16.11	1
R1-43	A07	3.67209	16.1	1
R1-43	A07	3.7219	15.97	1
R1-43	A07	3.77212	16.13	1
R1-43	A07	3.82224	16.28	1
R1-43	A07	3.8727	15.99	1
R1-43	A07	3.92244	16.06	1
R1-43	A07	3.97261	15.89	1
R1-43	A07	4.02266	16.17	1
R1-43	A07	4.07231	16.14	1
R1-43	A07	4.12293	16.31	1
R1-43	A07	4.17283	16.06	1
R1-43	A07	4.22306	16.51	1
R1-43	A07	4.27299	16.34	1
R1-43	A07	4.32314	16.31	1
R1-43	A07	4.37348	16.24	1
R1-43	A07	4.42335	16.21	1
R1-43	A07	4.47361	16.28	1
R1-43	A07	4.52333	16.21	1
R1-43	A07	4.57377	16.28	1
R1-43	A07	4.62393	16.13	1
R1-43	A07	4.67378	16.34	1
R1-43	A07	4.72397	16.49	1
R1-43	A07	4.77407	16.31	1
R1-43	A07	4.82437	16.44	1
R1-43	A07	4.87412	16.44	1
R1-43	A07	4.92435	16.38	1
R1-43	A07	4.9745	16.44	1
R1-43	A07	5.02439	16.25	1
R1-43	A07	5.07453	16.56	1
R1-43	A07	5.12443	16.42	1
R1-43	A07	5.17498	16.53	1
R1-43	A07	5.22625	16.45	1
R1-43	A07	5.27456	16.53	1
R1-43	A07	5.3248	16.38	1
R1-43	A07	5.37522	16.8	1
R1-43	A07	5.42477	16.46	1
R1-43	A07	5.47496	17.09	1
R1-43	A07	5.52559	16.52	1
R1-43	A07	5.57531	16.59	1
R1-43	A07	5.62555	16.77	1
R1-43	A07	5.67544	16.83	1
R1-43	A07	5.72564	16.62	1
R1-43	A07	5.77591	16.94	1
R1-43	A07	5.82627	16.7	1
R1-43	A07	5.87619	16.97	1
R1-43	A07	5.9262	16.8	1
R1-43	A07	5.97582	16.73	1
R1-43	A07	6.02618	16.92	1
R1-43	A07	6.07652	16.98	1
R1-43	A07	6.12611	16.97	1
R1-43	A07	6.17664	17.06	1
R1-43	A07	6.22681	16.99	1
R1-43	A07	6.27686	17.4	1
R1-43	A07	6.32686	16.97	1
R1-43	A07	6.37684	16.88	1
R1-43	A07	6.42691	17.11	1
R1-43	A07	6.47695	16.97	1
R1-43	A07	6.527	17.05	1
R1-43	A07	6.57723	17.12	1
R1-43	A07	6.62763	17.05	1
R1-43	A07	6.67724	17.05	1
R1-43	A07	6.72737	17.16	1
R1-43	A07	6.77765	17.05	1
R1-43	A07	6.82745	17.09	1
R1-43	A07	6.87775	16.94	1
R1-43	A07	6.92807	17.08	1
R1-43	A07	6.97775	16.99	1
R1-43	A07	7.0281	17.11	1
R1-43	A07	7.07859	17.34	1
R1-43	A07	7.1282	17.37	1
R1-43	A07	7.1785	17.13	1
R1-43	A07	7.22817	17.04	1
R1-43	A07	7.27834	17.22	1
R1-43	A07	7.32829	17.3	1
R1-43	A07	7.37887	17.34	1
R1-43	A07	7.42904	17.47	1
R1-43	A07	7.47902	17.36	1
R1-43	A07	7.5289	17.5	1
R1-43	A07	7.57878	17.38	1
R1-43	A07	7.62898	17.59	1
R1-43	A07	7.67915	17.68	1
R1-43	A07	7.72954	17.65	1
R1-43	A07	7.77968	17.66	1
R1-43	A07	7.82912	17.48	1
R1-43	A07	7.8797	17.73	1
R1-43	A07	7.93007	17.55	1
R1-43	A07	7.97952	17.71	1
R1-43	A07	8.02981	17.8	1
R1-43	A07	8.08005	17.91	1
R1-43	A07	8.13018	17.91	1
R1-43	A07	8.18037	17.97	1
R1-43	A07	8.23026	17.87	1
R1-43	A07	8.28045	18.04	1
R1-43	A07	8.33033	17.98	1
R1-43	A07	8.38033	17.94	1
R1-43	A07	8.43061	17.98	1
R1-43	A07	8.48028	17.97	1
R1-43	A07	8.53059	18.04	1
R1-43	A07	8.58115	18.26	1
R1-43	A07	8.63076	18.32	1
R1-43	A07	8.68095	18.28	1
R1-43	A07	8.73138	18.1	1
R1-43	A07	8.78138	18.36	1
R1-43	A07	8.83139	18.26	1
R1-43	A07	8.88132	18.31	1
R1-43	A07	8.93127	18.58	1
R1-43	A07	8.98183	18.49	1
R1-43	A07	9.03211	18.46	1
R1-43	A07	9.08203	18.74	1
R1-43	A07	9.38392	21.17	2
R1-43	A07	9.43388	21.33	2
R1-43	A07	9.48402	21.45	2
R1-43	A07	9.5333	21.49	2
R1-43	A07	9.58432	21.39	2
R1-43	A07	9.63384	21.6	2
R1-43	A07	9.68459	21.7	2
R1-43	A07	9.7346	21.81	2
R1-43	A07	9.78469	22	2
R1-43	A07	9.8344	22.24	2
R1-43	A07	9.88414	22.3	2
R1-43	A07	9.93459	22.2	2
R1-43	A07	9.9846	22.18	2
R1-43	A07	10.03502	22.25	2
R1-43	A07	10.08497	22.39	2
R1-43	A07	10.13515	22.32	2
R1-43	A07	10.18483	22.49	2
R1-43	A07	10.23564	22.58	2
R1-43	A07	10.28539	22.46	2
R1-43	A07	10.33526	22.56	2
R1-43	A07	10.3854	22.76	2
R1-43	A07	10.43553	22.7	2
R1-43	A07	10.48565	22.83	2
R1-43	A07	10.53537	23.05	2
R1-43	A07	10.58583	22.98	2
R1-43	A07	10.63578	22.98	2
R1-43	A07	10.68607	23.05	2
R1-43	A07	10.73591	23.38	2
R1-43	A07	10.78654	23.33	2
R1-43	A07	10.83608	23.58	2
R1-43	A07	10.88605	23.59	2
R1-43	A07	10.93635	23.75	2
R1-43	A07	10.98663	23.64	2
R1-43	A07	11.0367	23.54	2
R1-43	A07	11.08705	23.73	2
R1-43	A07	11.13662	23.62	2
R1-43	A07	11.18652	23.9	2
R1-43	A07	11.23656	24.1	2
R1-43	A07	11.28666	24.32	2
R1-43	A07	11.33702	24.17	2
R1-43	A07	11.38686	24.14	2
R1-43	A07	11.43699	24.38	2
R1-43	A07	11.48705	24.63	2
R1-43	A07	11.53715	24.65	2
R1-43	A07	11.58769	24.65	2
R1-43	A07	11.63777	24.91	2
R1-43	A07	11.68742	24.91	2
R1-43	A07	11.73788	24.99	2
R1-43	A07	11.78788	25.21	2
R1-43	A07	11.83799	25.05	2
R1-43	A07	11.88818	25.41	2
R1-43	A07	11.93845	25.6	2
R1-43	A07	11.98805	25.79	2
R1-43	A07	12.0382	25.7	2
R1-43	A07	12.08773	26.06	2
R1-43	A07	12.13837	26.11	2
R1-43	A07	12.18845	26.41	2
R1-43	A07	12.23868	26.36	2
R1-43	A07	12.28859	26.37	2
R1-43	A07	12.33856	26.72	2
R1-43	A07	12.38887	26.89	2
R1-43	A07	12.43883	26.92	2
R1-43	A07	12.48922	27.03	2
R1-43	A07	12.53907	27.14	2
R1-43	A07	12.58926	27.26	2
R1-43	A07	12.63907	27.01	2
R1-43	A07	12.68959	27.25	2
R1-43	A07	12.73938	27.53	2
R1-43	A07	12.78986	27.66	2
R1-43	A07	12.83998	27.93	2
R1-43	A07	12.8896	27.79	2
R1-43	A07	12.93998	27.85	2
R1-43	A07	12.98991	28.03	2
R1-43	A07	13.03972	27.98	2
R1-43	A07	13.08978	28.06	2
R1-43	A07	13.14061	28.28	2
R1-43	A07	13.19023	28.48	2
R1-43	A07	13.24027	28.37	2
R1-43	A07	13.2903	28.45	2
R1-43	A07	13.34058	28.62	2
R1-43	A07	13.39034	28.41	2
R1-43	A07	13.44071	28.55	2
R1-43	A07	13.49107	28.81	2
R1-43	A07	13.54086	28.69	2
R1-43	A07	13.59104	28.86	2
R1-43	A07	13.64087	28.86	2
R1-43	A07	13.69138	28.87	2
R1-43	A07	13.7415	29.22	2
R1-43	A07	13.79159	29.09	2
R1-43	A07	13.84132	29.22	2
R1-43	A07	13.89161	29.05	2
R1-43	A07	13.94128	28.88	2
R1-43	A07	13.99216	29.01	2
R1-43	A07	14.04199	28.99	2
R1-43	A07	14.092	29.12	2
R1-43	A07	14.14167	29.47	2
R1-43	A07	14.19313	29.5	2
R1-43	A07	14.24248	29.36	2
R1-43	A07	14.29253	29.23	2
R1-43	A07	14.34217	29.46	2
R1-43	A07	14.39267	29.33	2
R1-43	A07	14.44245	29.57	2
R1-43	A07	14.49291	29.39	2
R1-43	A07	14.54303	29.48	2
R1-43	A07	14.59307	29.5	2
R1-43	A07	14.64307	29.55	2
R1-43	A07	14.69288	29.57	2
R1-43	A07	14.7434	29.47	2
R1-43	A07	14.79313	29.5	2
R1-43	A07	14.84343	29.4	2
R1-43	A07	14.89372	29.72	2
R1-43	A07	14.94338	29.69	2
R1-43	A07	14.99326	29.79	2
R1-43	A07	15.04361	29.82	2
R1-43	A07	15.09361	29.66	2
R1-43	A07	15.14373	29.83	2
R1-43	A07	15.19381	29.97	2
R1-43	A07	15.24374	29.92	2
R1-43	A07	15.29387	29.94	2
R1-43	A07	15.34452	29.96	2
R1-43	A07	15.39442	29.94	2
R1-43	A07	15.44432	30.03	2
R1-43	A07	15.49421	29.93	2
R1-43	A07	15.54434	30.06	2
R1-43	A07	15.59544	30.08	2
R1-43	A07	15.64507	29.9	2
R1-43	A07	15.69472	30.14	2
R1-43	A07	15.74486	30.19	2
R1-43	A07	15.79499	30.06	2
R1-43	A07	15.84507	30.08	2
R1-43	A07	15.89508	30.06	2
R1-43	A07	15.94498	30.43	2
R1-43	A07	15.9955	30.36	2
R1-43	A07	16.04552	30.53	2
R1-43	A07	16.09531	30.49	2
R1-43	A07	16.14578	30.42	2
R1-43	A07	16.19617	30.54	2
R1-43	A07	16.24569	30.59	2
R1-43	A07	16.29577	30.64	2
R1-43	A07	16.34591	30.74	2
R1-43	A07	16.3959	30.68	2
R1-43	A07	16.44595	30.64	2
R1-43	A07	16.49616	30.77	2
R1-43	A07	16.54626	30.92	2
R1-43	A07	16.59655	30.77	2
R1-43	A07	16.64676	30.92	2
R1-43	A07	16.69668	30.98	2
R1-43	A07	16.74665	31.06	2
R1-43	A07	16.79672	31	2
R1-43	A07	16.84658	31.21	2
R1-43	A07	16.89691	31.26	2
R1-43	A07	16.94727	31.27	2
R1-43	A07	16.99755	31.4	2
R1-43	A07	17.0472	31.27	2
R1-43	A07	17.09778	31.45	2
R1-43	A07	17.1471	31.7	2
R1-43	A07	17.19745	31.49	2
R1-43	A07	17.24758	31.65	2
R1-43	A07	17.29752	31.74	2
R1-43	A07	17.34795	31.77	2
R1-43	A07	17.39772	31.91	2
R1-43	A07	17.44784	32.04	2
R1-43	A07	17.49807	31.93	2
R1-43	A07	17.54758	32.16	2
R1-43	A07	17.59808	32.11	2
R1-43	A07	17.6482	32.09	2
R1-43	A07	17.69797	32.44	2
R1-43	A07	17.74859	32.37	2
R1-43	A07	17.79837	32.48	2
R1-43	A07	17.84862	32.4	2
R1-43	A07	17.89874	32.61	2
R1-43	A07	17.94876	32.75	2
R1-43	A07	17.99981	32.58	2
R1-43	A07	18.04909	32.79	2
R1-43	A07	18.09937	32.78	2
R1-43	A07	18.1492	32.9	2
R1-43	A07	18.1996	32.9	2
R1-43	A07	18.24949	33.18	2
R1-43	A07	18.29967	33.07	2
R1-43	A07	18.3493	33.17	2
R1-43	A07	18.39993	33.39	2
R1-43	A07	18.45002	33.17	2
R1-43	A07	18.49975	33.33	2
R1-43	A07	18.54978	33.53	2
R1-43	A07	18.59989	33.49	2
R1-43	A07	18.64996	33.63	2
R1-43	A07	18.70061	33.61	2
R1-43	A07	18.74987	33.5	2
R1-43	A07	18.80095	33.59	2
R1-43	A07	18.85072	33.84	2
R1-43	A07	18.90029	33.95	2
R1-43	A07	18.95032	33.93	2
R1-43	A07	19.00084	33.88	2
R1-43	A07	19.05082	33.81	2
R1-43	A07	19.10085	34.06	2
R1-43	A07	19.15096	34.26	2
R1-43	A07	19.20086	34.07	2
R1-43	A07	19.25147	34.35	2
R1-43	A07	19.30111	34.23	2
R1-43	A07	19.35126	34.45	2
R1-43	A07	19.4017	34.47	2
R1-43	A07	19.45162	34.44	2
R1-43	A07	19.50152	34.42	2
R1-43	A07	19.5517	34.48	2
R1-43	A07	19.60162	34.4	2
R1-43	A07	19.6519	34.58	2
R1-43	A07	19.70213	34.56	2
R1-43	A07	19.75202	34.65	2
R1-43	A07	19.80234	34.74	2
R1-43	A07	19.85238	34.74	2
R1-43	A07	19.90197	34.79	2
R1-43	A07	19.95242	34.81	2
R1-43	A07	20.00244	34.81	2
R1-43	A07	20.05295	34.72	2
R1-43	A07	20.10256	34.7	2
R1-43	A07	20.15261	34.76	2
R1-43	A07	20.20278	34.77	2
R1-43	A07	20.25314	34.95	2
R1-43	A07	20.3033	35	2
R1-43	A07	20.35374	34.76	2
R1-43	A07	20.40398	35.04	2
R1-43	A07	20.45379	35.11	2
R1-43	A07	20.50354	35	2
R1-43	A07	20.55328	34.95	2
R1-43	A07	20.60412	34.93	2
R1-43	A07	20.6536	34.86	2
R1-43	A07	20.70374	34.95	2
R1-43	A07	20.75401	35.02	2
R1-43	A07	20.80376	35.08	2
R1-43	A07	20.85413	34.93	2
R1-43	A07	20.90403	35.02	2
R1-43	A07	20.95408	35.15	2
R1-43	A07	21.0046	35.02	2
R1-43	A07	21.05406	34.95	2
R1-43	A07	21.10558	34.97	2
R1-43	A07	21.15452	35.01	2
R1-43	A07	21.20481	35.11	2
R1-43	A07	21.25495	35.12	2
R1-43	A07	21.30465	35.16	2
R1-43	A07	21.35486	35.08	2
R1-43	A07	21.40522	35.15	2
R1-43	A07	21.4553	35.09	2
R1-43	A07	21.50511	35.12	2
R1-43	A07	21.55529	35.11	2
R1-43	A07	21.60514	35.22	2
R1-43	A07	21.65564	35.08	2
R1-43	A07	21.70545	35.11	2
R1-43	A07	21.75573	35.15	2
R1-43	A07	21.80577	35.22	2
R1-43	A07	21.8556	35.23	2
R1-43	A07	21.90602	35.25	2
R1-43	A07	21.95649	35.23	2
R1-43	A07	22.00626	35.11	2
R1-43	A07	22.0562	35.2	2
R1-43	A07	22.10659	35.3	2
R1-43	A07	22.15673	35.37	2
R1-43	A07	22.20635	35.2	2
R1-43	A07	22.25686	35.25	2
R1-43	A07	22.30679	35.29	2
R1-43	A07	22.35708	35.18	2
R1-43	A07	22.40653	35.26	2
R1-43	A07	22.45715	35.16	2
R1-43	A07	22.50706	35.22	2
R1-43	A07	22.55717	35.16	2
R1-43	A07	22.60734	35.3	2
R1-43	A07	22.65699	35.22	2
R1-43	A07	22.70757	35.14	2
R1-43	A07	22.75775	35.22	2
R1-43	A07	22.80787	35.25	2
R1-43	A07	22.85748	35.36	2
R1-43	A07	22.90796	35.41	2
R1-43	A07	22.95779	35.34	2
R1-43	A07	23.00785	35.27	2
R1-43	A07	23.05808	35.39	2
R1-43	A07	23.10804	35.34	2
R1-43	A07	23.15847	35.44	2
R1-43	A07	23.20748	35.44	2
R1-43	A07	23.25825	35.36	2
R1-43	A07	23.30845	35.39	2
R1-43	A07	23.35868	35.51	2
R1-43	A07	23.40838	35.36	2
R1-43	A07	23.45881	35.46	2
R1-43	A07	23.50868	35.5	2
R1-43	A07	23.55884	35.48	2
R1-43	A07	23.60917	35.48	2
R1-43	A07	23.65877	35.43	2
R1-43	A07	23.70929	35.39	2
R1-43	A07	23.75922	35.47	2
R1-43	A07	23.80901	35.62	2
R1-43	A07	23.8598	35.55	2
R1-43	A07	23.90947	35.55	2
R1-43	A07	23.95976	35.55	2
R1-43	A07	24.00992	35.67	2
R1-43	A07	24.05965	35.62	2
R1-43	A07	24.11008	35.47	2
R1-43	A07	24.15981	35.67	2
R1-43	A07	24.21012	35.58	2
R1-43	A07	24.26023	35.53	2
R1-43	A07	24.31064	35.57	2
R1-43	A07	24.36009	35.61	2
R1-43	A07	24.41043	35.67	2
R1-43	A07	24.46042	35.58	2
R1-43	A07	24.51076	35.57	2
R1-43	A07	24.56053	35.68	2
R1-43	A07	24.61068	35.71	2
R1-43	A07	24.6609	35.69	2
R1-43	A07	24.71071	35.68	2
R1-43	A07	24.76097	35.68	2
R1-43	A07	24.8109	35.75	2
R1-43	A07	24.86147	35.71	2
R1-43	A07	24.91117	35.87	2
R1-43	A07	24.96152	35.86	2
R1-43	A07	25.01166	35.89	2
R1-43	A07	25.0615	35.8	2
R1-43	A07	25.1119	35.68	2
R1-43	A07	25.16185	35.89	2
R1-43	A07	25.21191	35.87	2
R1-43	A07	25.26214	35.76	2
R1-43	A07	25.31185	35.8	2
R1-43	A07	25.36197	35.94	2
R1-43	A07	25.41215	35.85	2
R1-43	A07	25.46239	35.9	2
R1-43	A07	25.51242	35.97	2
R1-43	A07	25.56243	35.99	2
R1-43	A07	25.61214	35.96	2
R1-43	A07	25.66282	35.92	2
R1-43	A07	25.71289	35.92	2
R1-43	A07	25.7626	35.99	2
R1-43	A07	25.81284	35.92	2
R1-43	A07	25.86307	35.96	2
R1-43	A07	25.91348	35.94	2
R1-43	A07	25.96322	35.8	2
R1-43	A07	26.01309	36.13	2
R1-43	A07	26.06308	36.07	2
R1-43	A07	26.11296	36.07	2
R1-43	A07	26.16325	36.11	2
R1-43	A07	26.21365	36.27	2
R1-43	A07	26.26363	36.04	2
R1-43	A07	26.31351	36.03	2
R1-43	A07	26.36371	36.06	2
R1-43	A07	26.41433	36.08	2
R1-43	A07	26.46419	36.13	2
R1-43	A07	26.51395	36.15	2
R1-43	A07	26.56464	36.06	2
R1-43	A07	26.61449	36.22	2
R1-43	A07	26.66401	35.99	2
R1-43	A07	26.71468	36.14	2
R1-43	A07	26.76455	36.04	2
R1-43	A07	26.8148	36.01	2
R1-43	A07	26.86441	36.13	2
R1-43	A07	26.91462	36.24	2
R1-43	A07	26.96444	36.17	2
R1-43	A07	27.0152	36.17	2
R1-43	A07	27.06489	36.06	2
R1-43	A07	27.11537	36.38	2
R1-43	A07	27.16503	36.31	2
R1-43	A07	27.2156	36.18	2
R1-43	A07	27.2655	36.18	2
R1-43	A07	27.31567	36.28	2
R1-43	A07	27.36561	36.29	2
R1-43	A07	27.41576	36.35	2
R1-43	A07	27.46556	36.25	2
R1-43	A07	27.51558	36.38	2
R1-43	A07	27.56595	36.4	2
R1-43	A07	27.61623	36.43	2
R1-43	A07	27.66613	36.32	2
R1-43	A07	27.71554	36.31	2
R1-43	A07	27.76629	36.36	2
R1-43	A07	27.81666	36.31	2
R1-43	A07	27.86629	36.14	2
R1-43	A07	27.91652	36.17	2
R1-43	A07	27.9665	36.21	2
R1-43	A07	28.01652	36.52	2
R1-43	A07	28.06705	36.24	2
R1-43	A07	28.11727	36.18	2
R1-43	A07	28.16679	36.4	2
R1-43	A07	28.2175	36.28	2
R1-43	A07	28.2671	36.36	2
R1-43	A07	28.31704	36.27	2
R1-43	A07	28.36702	36.39	2
R1-43	A07	28.41765	36.4	2
R1-43	A07	28.46748	36.32	2
R1-43	A07	28.51752	36.36	2
R1-43	A07	28.56773	36.25	2
R1-43	A07	28.61793	36.38	2
R1-43	A07	28.66764	36.34	2
R1-43	A07	28.71819	36.32	2
R1-43	A07	28.76805	36.34	2
R1-43	A07	28.8182	36.36	2
R1-43	A07	28.86839	36.32	2
R1-43	A07	28.91829	36.34	2
R1-43	A07	28.9684	36.38	2
R1-43	A07	29.01863	36.28	2
R1-43	A07	29.06843	36.25	2
R1-43	A07	29.11868	36.18	2
R1-43	A07	29.16892	36.22	2
R1-43	A07	29.2191	36.32	2
R1-43	A07	29.26935	36.31	2
R1-43	A07	29.31889	36.32	2
R1-43	A07	29.36927	36.21	2
R1-43	A07	29.41963	36.38	2
R1-43	A07	29.46973	36.1	2
R1-43	A07	29.51959	36.28	2
R1-43	A07	29.56972	36.13	2
R1-43	A07	29.61968	36.25	2
R1-43	A07	29.66969	36.27	2
R1-43	A07	29.71973	36.22	2
R1-43	A07	29.76973	36.25	2
R1-43	A07	29.81988	36.36	2
R1-43	A07	29.86966	36.18	2
R1-43	A07	29.92011	36.13	2
R1-43	A07	29.97016	36.13	2
R1-43	A07	30.02032	36.21	2
R1-43	A07	30.07096	36.31	2
R1-43	A07	30.12039	36.24	2
R1-43	A07	30.17031	36.21	2
R1-43	A07	30.22054	36.32	2
R1-43	A07	30.27139	36.01	2
R1-43	A07	30.32116	36.15	2
R1-43	A07	30.37115	36.07	2
R1-43	A07	30.42118	36.07	2
R1-43	A07	30.4712	36.15	2
R1-43	A07	30.52131	36.08	2
R1-43	A07	30.57136	36.15	2
R1-43	A07	30.62113	36.28	2
R1-43	A07	30.67135	36.17	2
R1-43	A07	30.72145	36.11	2
R1-43	A07	30.7717	36.06	2
R1-43	A07	30.8213	36.14	2
R1-43	A07	30.87172	36.11	2
R1-43	A07	30.92229	36.11	2
R1-43	A07	30.97165	36.18	2
R1-43	A07	31.02201	36.18	2
R1-43	A07	31.07179	36.1	2
R1-43	A07	31.12247	35.99	2
R1-43	A07	31.17255	36.06	2
R1-43	A07	31.22269	35.89	2
R1-43	A07	31.2723	36.04	2
R1-43	A07	31.32273	36.13	2
R1-43	A07	31.37325	36.04	2
R1-43	A07	31.42272	35.89	2
R1-43	A07	31.47306	36.06	2
R1-43	A07	31.52293	35.96	2
R1-43	A07	31.57241	36.07	2
R1-43	A07	31.62279	36.08	2
R1-43	A07	31.67287	36.2	2
R1-43	A07	31.72325	36.17	2
R1-43	A07	31.77352	36.08	2
R1-43	A07	31.82343	36.2	2
R1-43	A07	31.87332	36.15	2
R1-43	A07	31.92388	36.21	2
R1-43	A07	31.97351	36.1	2
R1-43	A07	32.02414	36.07	2
R1-43	A07	32.07406	36.07	2
R1-43	A07	32.12387	36.13	2
R1-43	A07	32.17429	36.11	2
R1-43	A07	32.2242	36.25	2
R1-43	A07	32.27435	36.24	2
R1-43	A07	32.32432	36.25	2
R1-43	A07	32.37399	36.27	2
R1-43	A07	32.42437	36.2	2
R1-43	A07	32.47494	36.24	2
R1-43	A07	32.52433	36.2	2
R1-43	A07	32.57466	36.18	2
R1-43	A07	32.62503	36.08	2
R1-43	A07	32.67476	36.32	2
R1-43	A07	32.72506	36.21	2
R1-43	A07	32.77556	36.27	2
R1-43	A07	32.82487	36.25	2
R1-43	A07	32.87476	36.32	2
R1-43	A07	32.92526	36.25	2
R1-43	A07	32.97508	36.32	2
R1-43	A07	33.02562	36.22	2
R1-43	A07	33.07512	36.49	2
R1-43	A07	33.1254	36.39	2
R1-43	A07	33.17604	36.31	2
R1-43	A07	33.22569	36.43	2
R1-43	A07	33.27597	36.31	2
R1-43	A07	33.32623	36.32	2
R1-43	A07	33.37634	36.25	2
R1-43	A07	33.42681	36.27	2
R1-43	A07	33.47646	36.32	2
R1-43	A07	33.52639	36.32	2
R1-43	A07	33.5765	36.36	2
R1-43	A07	33.62686	36.38	2
R1-43	A07	33.67657	36.29	2
R1-43	A07	33.72668	36.43	2
R1-43	A07	33.77694	36.24	2
R1-43	A07	33.82685	36.35	2
R1-43	A07	33.87743	36.4	2
R1-43	A07	33.92723	36.28	2
R1-43	A07	33.97744	36.2	2
R1-43	A07	34.02727	36.35	2
R1-43	A07	34.07743	36.46	2
R1-43	A07	34.1276	36.39	2
R1-43	A07	34.17726	36.5	2
R1-43	A07	34.22768	36.36	2
R1-43	A07	34.27808	36.34	2
R1-43	A07	34.32782	36.43	2
R1-43	A07	34.37796	36.52	2
R1-43	A07	34.42822	36.43	2
R1-43	A07	34.47774	36.5	2
R1-43	A07	34.52843	36.47	2
R1-43	A07	34.57805	36.49	2
R1-43	A07	34.62884	36.49	2
R1-43	A07	34.67874	36.43	2
R1-43	A07	34.7287	36.56	2
R1-43	A07	34.77848	36.47	2
R1-43	A07	34.82876	36.52	2
R1-43	A07	34.87872	36.46	2
R1-43	A07	34.92868	36.56	2
R1-43	A07	34.97892	36.49	2
R1-43	A07	35.02905	36.5	2
R1-43	A07	35.07914	36.5	2
R1-43	A07	35.12914	36.64	2
R1-43	A07	35.17937	36.54	2
R1-43	A07	35.22977	36.6	2
R1-43	A07	35.27925	36.7	2
R1-43	A07	35.32985	36.56	2
R1-43	A07	35.37988	36.54	2
R1-43	A07	35.42934	36.56	2
R1-43	A07	35.48027	36.56	2
R1-43	A07	35.53036	36.61	2
R1-43	A07	35.58022	36.53	2
R1-43	A07	35.63031	36.52	2
R1-43	A07	35.68024	36.53	2
R1-43	A07	35.73005	36.57	2
R1-43	A07	35.78074	36.64	2
R1-43	A07	35.83042	36.63	2
R1-43	A07	35.8802	36.59	2
R1-43	A07	35.93031	36.61	2
R1-43	A07	35.98081	36.5	2
R1-43	A07	36.03082	36.6	2
R1-43	A07	36.08125	36.52	2
R1-43	A07	36.1309	36.67	2
R1-43	A07	36.18095	36.61	2
R1-43	A07	36.23167	36.57	2
R1-43	A07	36.28093	36.5	2
R1-43	A07	36.33149	36.56	2
R1-43	A07	36.38113	36.63	2
R1-43	A07	36.43147	36.82	2
R1-43	A07	36.48174	36.54	2
R1-43	A07	36.53179	36.67	2
R1-43	A07	36.58228	36.71	2
R1-43	A07	36.63167	36.6	2
R1-43	A07	36.68233	36.74	2
R1-43	A07	36.73189	36.61	2
R1-43	A07	36.78237	36.61	2
R1-43	A07	36.8324	36.64	2
R1-43	A07	36.88235	36.67	2
R1-43	A07	36.93245	36.7	2
R1-43	A07	36.98266	36.49	2
R1-43	A07	37.03278	36.67	2
R1-43	A07	37.08233	36.59	2
R1-43	A07	37.13225	36.61	2
R1-43	A07	37.18272	36.64	2
R1-43	A07	37.23309	36.7	2
R1-43	A07	37.28273	36.81	2
R1-43	A07	37.33315	36.74	2
R1-43	A07	37.38326	36.82	2
R1-43	A07	37.43332	36.67	2
R1-43	A07	37.48336	36.81	2
R1-43	A07	37.53368	36.85	2
R1-43	A07	37.58393	36.8	2
R1-43	A07	37.6335	36.84	2
R1-43	A07	37.68356	36.85	2
R1-43	A07	37.73365	36.73	2
R1-43	A07	37.78407	36.78	2
R1-43	A07	37.83405	36.89	2
R1-43	A07	37.8839	36.87	2
R1-43	A07	37.9341	36.74	2
R1-43	A07	37.98456	36.82	2
R1-43	A07	38.0347	36.8	2
R1-43	A07	38.08418	36.74	2
R1-43	A07	38.13465	36.71	2
R1-43	A07	38.18486	36.7	2
R1-43	A07	38.23465	36.82	2
R1-43	A07	38.28498	36.84	2
R1-43	A07	38.33469	36.81	2
R1-43	A07	38.38491	36.7	2
R1-43	A07	38.43454	36.73	2
R1-43	A07	38.48502	36.89	2
R1-43	A07	38.53466	36.78	2
R1-43	A07	38.5853	36.94	2
R1-43	A07	38.63496	36.92	2
R1-43	A07	38.68557	36.88	2
R1-43	A07	38.73586	36.91	2
R1-43	A07	38.78553	37.01	2
R1-43	A07	38.83607	36.92	2
R1-43	A07	38.88598	36.82	2
R1-43	A07	38.93598	36.85	2
R1-43	A07	38.98603	36.95	2
R1-43	A07	39.03629	37.01	2
R1-43	A07	39.08633	36.87	2
R1-43	A07	39.13615	36.92	2
R1-43	A07	39.18649	37.14	2
R1-43	A07	39.23612	36.95	2
R1-43	A07	39.28754	36.87	2
R1-43	A07	39.33691	37.01	2
R1-43	A07	39.38687	37.03	2
R1-43	A07	39.4368	36.98	2
R1-43	A07	39.48658	36.98	2
R1-43	A07	39.53708	36.95	2
R1-43	A07	39.58714	36.98	2
R1-43	A07	39.63726	37.01	2
R1-43	A07	39.68709	36.94	2
R1-43	A07	39.73724	37.01	2
R1-43	A07	39.78757	37.05	2
R1-43	A07	39.83788	37.12	2
R1-43	A07	39.88799	37.23	2
R1-43	A07	39.93786	37.09	2
R1-43	A07	39.98782	37.05	2
R1-43	A07	40.03816	37.27	2
R1-43	A07	40.08814	37.14	2
R1-43	A07	40.138	37.19	2
R1-43	A07	40.18864	37.09	2
R1-43	A07	40.23839	37.06	2
R1-43	A07	40.28804	37.19	2
R1-43	A07	40.33843	37.21	2
R1-43	A07	40.38828	37.23	2
R1-43	A07	40.43847	37.13	2
R1-43	A07	40.48867	37.26	2
R1-43	A07	40.53858	37.28	2
R1-43	A07	40.58812	37.24	2
R1-43	A07	40.63919	37.24	2
R1-43	A07	40.68899	37.07	2
R1-43	A07	40.73931	37.14	2
R1-43	A07	40.789	37.38	2
R1-43	A07	40.83936	37.23	2
R1-43	A07	40.88924	37.45	2
R1-43	A07	40.93937	37.28	2
R1-43	A07	40.98951	37.28	2
R1-43	A07	41.0393	37.27	2
R1-43	A07	41.08966	37.4	2
R1-43	A07	41.13999	37.28	2
R1-43	A07	41.19009	37.4	2
R1-43	A07	41.23989	37.4	2
R1-43	A07	41.29018	37.41	2
R1-43	A07	41.34026	37.35	2
R1-43	A07	41.38996	37.47	2
R1-43	A07	41.44089	37.37	2
R1-43	A07	41.49002	37.38	2
R1-43	A07	41.54047	37.31	2
R1-43	A07	41.59039	37.31	2
R1-43	A07	41.64024	37.44	2
R1-43	A07	41.6903	37.35	2
R1-43	A07	41.74081	37.48	2
R1-43	A07	41.79097	37.38	2
R1-43	A07	41.84126	37.62	2
R1-43	A07	41.89164	37.45	2
R1-43	A07	41.94127	37.52	2
R1-43	A07	41.99133	37.63	2
R1-43	A07	42.04111	37.51	2
R1-43	A07	42.09101	37.52	2
R1-43	A07	42.14182	37.58	2
R1-43	A07	42.19101	37.55	2
R1-43	A07	42.24151	37.61	2
R1-43	A07	42.29153	37.7	2
R1-43	A07	42.34176	37.62	2
R1-43	A07	42.39196	37.65	2
R1-43	A07	42.44211	37.66	2
R1-43	A07	42.49188	37.62	2
R1-43	A07	42.54173	37.62	2
R1-43	A07	42.59239	37.69	2
R1-43	A07	42.64238	37.76	2
R1-43	A07	42.69263	37.74	2
R1-43	A07	42.74259	37.98	2
R1-43	A07	42.7924	37.84	2
R1-43	A07	42.84249	37.77	2
R1-43	A07	42.8931	37.79	2
R1-43	A07	42.94297	37.72	2
R1-43	A07	42.99271	37.87	2
R1-43	A07	43.04321	37.94	2
R1-43	A07	43.09354	37.76	2
R1-43	A07	43.14323	37.7	2
R1-43	A07	43.19308	37.88	2
R1-43	A07	43.24343	37.84	2
R1-43	A07	43.29379	37.95	2
R1-43	A07	43.34366	37.81	2
R1-43	A07	43.39397	37.9	2
R1-43	A07	43.44381	37.8	2
R1-43	A07	43.49376	37.91	2
R1-43	A07	43.5436	38.05	2
R1-43	A07	43.59419	38.01	2
R1-43	A07	43.64428	38	2
R1-43	A07	43.69402	37.91	2
R1-43	A07	43.74418	37.93	2
R1-43	A07	43.79396	38.01	2
R1-43	A07	43.84466	37.98	2
R1-43	A07	43.89462	38.09	2
R1-43	A07	43.94425	38.16	2
R1-43	A07	43.99458	38.08	2
R1-43	A07	44.04495	38.22	2
R1-43	A07	44.09463	38.19	2
R1-43	A07	44.14529	38.44	2
R1-43	A07	44.19498	38.22	2
R1-43	A07	44.24517	38.23	2
R1-43	A07	44.29551	38.26	2
R1-43	A07	44.34556	38.3	2
R1-43	A07	44.39537	38.14	2
R1-43	A07	44.44561	38.36	2
R1-43	A07	44.49544	38.19	2
R1-43	A07	44.5457	38.46	2
R1-43	A07	44.5962	38.32	2
R1-43	A07	44.64546	38.43	2
R1-43	A07	44.69604	38.41	2
R1-43	A07	44.74633	38.3	2
R1-43	A07	44.79657	38.33	2
R1-43	A07	44.84658	38.36	2
R1-43	A07	44.89616	38.22	2
R1-43	A07	44.94651	38.41	2
R1-43	A07	44.99638	38.43	2
R1-43	A07	45.04654	38.25	2
R1-43	A07	45.09644	38.41	2
R1-43	A07	45.14697	38.46	2
R1-43	A07	45.19738	38.51	2
R1-43	A07	45.24696	38.53	2
R1-43	A07	45.29679	38.48	2
R1-43	A07	45.34721	38.5	2
R1-43	A07	45.39665	38.44	2
R1-43	A07	45.44722	38.33	2
R1-43	A07	45.49706	38.44	2
R1-43	A07	45.54741	38.51	2
R1-43	A07	45.59745	38.36	2
R1-43	A07	45.64792	38.36	2
R1-43	D08	0.02693	14.86	1
R1-43	D08	0.07641	14.92	1
R1-43	D08	0.12657	14.96	1
R1-43	D08	0.17721	15.12	1
R1-43	D08	0.22675	15.23	1
R1-43	D08	0.27687	15.4	1
R1-43	D08	0.32695	15.5	1
R1-43	D08	0.37654	15.5	1
R1-43	D08	0.42775	15.67	1
R1-43	D08	0.47736	15.65	1
R1-43	D08	0.52676	15.75	1
R1-43	D08	0.57831	15.67	1
R1-43	D08	0.62749	15.62	1
R1-43	D08	0.67811	15.67	1
R1-43	D08	0.72781	15.6	1
R1-43	D08	0.77776	15.51	1
R1-43	D08	0.82845	15.91	1
R1-43	D08	0.87829	15.89	1
R1-43	D08	0.92781	15.78	1
R1-43	D08	0.97837	15.5	1
R1-43	D08	1.02821	15.38	1
R1-43	D08	1.07866	15.6	1
R1-43	D08	1.12842	15.82	1
R1-43	D08	1.17847	15.55	1
R1-43	D08	1.2288	15.68	1
R1-43	D08	1.27868	15.57	1
R1-43	D08	1.32905	15.89	1
R1-43	D08	1.37868	15.72	1
R1-43	D08	1.42936	15.85	1
R1-43	D08	1.47851	15.69	1
R1-43	D08	1.52899	15.61	1
R1-43	D08	1.57934	15.81	1
R1-43	D08	1.62948	15.81	1
R1-43	D08	1.67956	15.96	1
R1-43	D08	1.72998	15.84	1
R1-43	D08	1.7801	15.91	1
R1-43	D08	1.82982	15.68	1
R1-43	D08	1.87969	15.93	1
R1-43	D08	1.93013	15.61	1
R1-43	D08	1.98019	15.81	1
R1-43	D08	2.0299	15.55	1
R1-43	D08	2.08013	15.92	1
R1-43	D08	2.13031	15.77	1
R1-43	D08	2.181	16.05	1
R1-43	D08	2.23019	15.51	1
R1-43	D08	2.2803	15.78	1
R1-43	D08	2.33075	15.82	1
R1-43	D08	2.38007	15.93	1
R1-43	D08	2.43079	15.86	1
R1-43	D08	2.48129	15.95	1
R1-43	D08	2.53111	16.05	1
R1-43	D08	2.58172	15.86	1
R1-43	D08	2.63108	15.91	1
R1-43	D08	2.68131	16.12	1
R1-43	D08	2.73151	15.98	1
R1-43	D08	2.78142	15.98	1
R1-43	D08	2.83115	16.03	1
R1-43	D08	2.88124	16.12	1
R1-43	D08	2.93198	16.32	1
R1-43	D08	2.98204	15.93	1
R1-43	D08	3.03258	16.26	1
R1-43	D08	3.08162	16.08	1
R1-43	D08	3.13166	15.74	1
R1-43	D08	3.18146	15.96	1
R1-43	D08	3.2333	16.27	1
R1-43	D08	3.28266	15.98	1
R1-43	D08	3.33256	16.09	1
R1-43	D08	3.38256	16.13	1
R1-43	D08	3.43247	16.26	1
R1-43	D08	3.48239	16.16	1
R1-43	D08	3.53308	16.22	1
R1-43	D08	3.58271	16.06	1
R1-43	D08	3.63291	16.15	1
R1-43	D08	3.68273	16.5	1
R1-43	D08	3.73319	16.1	1
R1-43	D08	3.78282	16.26	1
R1-43	D08	3.83285	16.67	1
R1-43	D08	3.88358	16.34	1
R1-43	D08	3.9333	16.26	1
R1-43	D08	3.9832	16.22	1
R1-43	D08	4.03356	16.46	1
R1-43	D08	4.08304	16.43	1
R1-43	D08	4.13362	16.46	1
R1-43	D08	4.18395	16.36	1
R1-43	D08	4.23393	16.17	1
R1-43	D08	4.28385	16.57	1
R1-43	D08	4.33419	16.63	1
R1-43	D08	4.38432	16.53	1
R1-43	D08	4.43418	16.39	1
R1-43	D08	4.4848	16.43	1
R1-43	D08	4.53422	16.77	1
R1-43	D08	4.58494	16.81	1
R1-43	D08	4.63475	16.51	1
R1-43	D08	4.68464	16.57	1
R1-43	D08	4.73481	16.44	1
R1-43	D08	4.78512	16.56	1
R1-43	D08	4.83523	16.46	1
R1-43	D08	4.88552	16.61	1
R1-43	D08	4.93524	16.71	1
R1-43	D08	4.98508	16.61	1
R1-43	D08	5.03527	16.77	1
R1-43	D08	5.08594	16.78	1
R1-43	D08	5.13528	16.75	1
R1-43	D08	5.18575	16.87	1
R1-43	D08	5.23796	16.56	1
R1-43	D08	5.28573	16.77	1
R1-43	D08	5.33563	16.87	1
R1-43	D08	5.3861	16.82	1
R1-43	D08	5.43562	17.16	1
R1-43	D08	5.48609	16.85	1
R1-43	D08	5.53648	16.65	1
R1-43	D08	5.58647	16.85	1
R1-43	D08	5.6362	16.65	1
R1-43	D08	5.68615	16.89	1
R1-43	D08	5.73665	17.2	1
R1-43	D08	5.78657	17.64	1
R1-43	D08	5.83713	17.42	1
R1-43	D08	5.88706	17.49	1
R1-43	D08	5.93697	17.22	1
R1-43	D08	5.98663	17.11	1
R1-43	D08	6.03705	17.23	1
R1-43	D08	6.08743	16.8	1
R1-43	D08	6.13679	17.02	1
R1-43	D08	6.18764	16.94	1
R1-43	D08	6.23764	16.91	1
R1-43	D08	6.28794	17.2	1
R1-43	D08	6.33761	16.85	1
R1-43	D08	6.38808	17.09	1
R1-43	D08	6.43808	17.23	1
R1-43	D08	6.48754	17.11	1
R1-43	D08	6.53788	17.23	1
R1-43	D08	6.5884	17.08	1
R1-43	D08	6.6385	17.2	1
R1-43	D08	6.68832	17.33	1
R1-43	D08	6.73799	17.36	1
R1-43	D08	6.78832	17.3	1
R1-43	D08	6.83857	17.74	1
R1-43	D08	6.88872	17.37	1
R1-43	D08	6.9391	17.19	1
R1-43	D08	6.98884	17.18	1
R1-43	D08	7.03916	17.47	1
R1-43	D08	7.08931	17.5	1
R1-43	D08	7.13906	17.81	1
R1-43	D08	7.18973	17.51	1
R1-43	D08	7.23931	17.5	1
R1-43	D08	7.28917	17.47	1
R1-43	D08	7.33966	17.59	1
R1-43	D08	7.38961	17.53	1
R1-43	D08	7.44092	17.56	1
R1-43	D08	7.49017	17.51	1
R1-43	D08	7.53979	17.8	1
R1-43	D08	7.58949	17.74	1
R1-43	D08	7.64012	17.73	1
R1-43	D08	7.68992	17.9	1
R1-43	D08	7.74036	17.9	1
R1-43	D08	7.79085	18.02	1
R1-43	D08	7.83998	17.98	1
R1-43	D08	7.89086	17.94	1
R1-43	D08	7.94098	18.28	1
R1-43	D08	7.99066	17.92	1
R1-43	D08	8.04063	18.18	1
R1-43	D08	8.09114	17.92	1
R1-43	D08	8.14154	17.94	1
R1-43	D08	8.19163	17.84	1
R1-43	D08	8.24118	18.21	1
R1-43	D08	8.29142	18.36	1
R1-43	D08	8.34146	18.16	1
R1-43	D08	8.39115	18.47	1
R1-43	D08	8.44146	18.14	1
R1-43	D08	8.49133	18.26	1
R1-43	D08	8.54165	18.4	1
R1-43	D08	8.59229	18.53	1
R1-43	D08	8.64162	18.43	1
R1-43	D08	8.69211	18.81	1
R1-43	D08	8.74342	18.49	1
R1-43	D08	8.79218	18.8	1
R1-43	D08	8.84254	18.57	1
R1-43	D08	8.89249	18.64	1
R1-43	D08	8.94212	18.74	1
R1-43	D08	8.99287	18.69	1
R1-43	D08	9.04293	18.64	1
R1-43	D08	9.09308	18.93	1
R1-43	D08	9.39507	18.94	2
R1-43	D08	9.44511	19.19	2
R1-43	D08	9.49532	19.28	2
R1-43	D08	9.54472	19.33	2
R1-43	D08	9.59521	19.28	2
R1-43	D08	9.6448	19.43	2
R1-43	D08	9.69538	19.46	2
R1-43	D08	9.74548	19.49	2
R1-43	D08	9.79544	19.66	2
R1-43	D08	9.84525	19.57	2
R1-43	D08	9.89496	19.87	2
R1-43	D08	9.94546	19.97	2
R1-43	D08	9.99579	20.27	2
R1-43	D08	10.04644	20.05	2
R1-43	D08	10.09569	19.94	2
R1-43	D08	10.14682	19.96	2
R1-43	D08	10.19549	20.21	2
R1-43	D08	10.24651	20.45	2
R1-43	D08	10.29638	20.27	2
R1-43	D08	10.34589	20.44	2
R1-43	D08	10.39646	20.49	2
R1-43	D08	10.44671	20.39	2
R1-43	D08	10.49669	20.45	2
R1-43	D08	10.54646	20.72	2
R1-43	D08	10.59691	20.86	2
R1-43	D08	10.64693	20.8	2
R1-43	D08	10.69755	20.84	2
R1-43	D08	10.74657	21.08	2
R1-43	D08	10.79732	21.31	2
R1-43	D08	10.84701	21.18	2
R1-43	D08	10.89686	21.13	2
R1-43	D08	10.94716	21.52	2
R1-43	D08	10.99786	21.38	2
R1-43	D08	11.04734	21.32	2
R1-43	D08	11.09806	21.55	2
R1-43	D08	11.14729	21.69	2
R1-43	D08	11.19738	21.86	2
R1-43	D08	11.2478	22	2
R1-43	D08	11.29747	21.97	2
R1-43	D08	11.34771	22.06	2
R1-43	D08	11.39812	21.94	2
R1-43	D08	11.44785	22.45	2
R1-43	D08	11.49815	22.41	2
R1-43	D08	11.54899	22.68	2
R1-43	D08	11.59906	22.54	2
R1-43	D08	11.64858	22.65	2
R1-43	D08	11.69829	22.76	2
R1-43	D08	11.74897	22.85	2
R1-43	D08	11.79898	22.85	2
R1-43	D08	11.84909	23.12	2
R1-43	D08	11.89923	23.34	2
R1-43	D08	11.94951	23.54	2
R1-43	D08	11.99893	23.68	2
R1-43	D08	12.04877	23.64	2
R1-43	D08	12.09842	23.92	2
R1-43	D08	12.14922	23.89	2
R1-43	D08	12.19957	24.05	2
R1-43	D08	12.24963	24.16	2
R1-43	D08	12.29931	24.46	2
R1-43	D08	12.34929	24.6	2
R1-43	D08	12.39971	24.63	2
R1-43	D08	12.44951	24.81	2
R1-43	D08	12.50034	24.81	2
R1-43	D08	12.55043	24.91	2
R1-43	D08	12.60048	25.23	2
R1-43	D08	12.64992	24.88	2
R1-43	D08	12.70049	25.09	2
R1-43	D08	12.75065	25.49	2
R1-43	D08	12.8008	25.81	2
R1-43	D08	12.85147	25.73	2
R1-43	D08	12.90073	25.5	2
R1-43	D08	12.95091	25.57	2
R1-43	D08	13.00074	25.91	2
R1-43	D08	13.05043	26.16	2
R1-43	D08	13.10052	25.88	2
R1-43	D08	13.15178	26.15	2
R1-43	D08	13.20105	26.35	2
R1-43	D08	13.2512	26.39	2
R1-43	D08	13.30232	26.47	2
R1-43	D08	13.3518	26.39	2
R1-43	D08	13.40187	26.7	2
R1-43	D08	13.45162	26.57	2
R1-43	D08	13.50199	26.73	2
R1-43	D08	13.55202	26.6	2
R1-43	D08	13.60196	26.8	2
R1-43	D08	13.65174	26.8	2
R1-43	D08	13.70276	26.88	2
R1-43	D08	13.75225	26.97	2
R1-43	D08	13.80255	26.88	2
R1-43	D08	13.85201	27.07	2
R1-43	D08	13.9025	26.76	2
R1-43	D08	13.95251	26.93	2
R1-43	D08	14.00315	27.08	2
R1-43	D08	14.05323	27.02	2
R1-43	D08	14.10287	27.15	2
R1-43	D08	14.15254	27.24	2
R1-43	D08	14.20405	27.22	2
R1-43	D08	14.25308	27.18	2
R1-43	D08	14.3037	27.17	2
R1-43	D08	14.35303	27.43	2
R1-43	D08	14.40364	27.36	2
R1-43	D08	14.45404	27.42	2
R1-43	D08	14.50407	27.29	2
R1-43	D08	14.55421	27.43	2
R1-43	D08	14.60402	27.62	2
R1-43	D08	14.65426	27.29	2
R1-43	D08	14.70413	27.48	2
R1-43	D08	14.75471	27.55	2
R1-43	D08	14.80438	27.52	2
R1-43	D08	14.85429	27.52	2
R1-43	D08	14.90454	27.73	2
R1-43	D08	14.95426	27.69	2
R1-43	D08	15.00472	27.64	2
R1-43	D08	15.05475	27.81	2
R1-43	D08	15.10476	27.62	2
R1-43	D08	15.15467	27.83	2
R1-43	D08	15.20472	27.69	2
R1-43	D08	15.25468	27.73	2
R1-43	D08	15.30478	27.96	2
R1-43	D08	15.35537	27.87	2
R1-43	D08	15.40528	27.67	2
R1-43	D08	15.45533	27.94	2
R1-43	D08	15.50564	27.84	2
R1-43	D08	15.55528	27.96	2
R1-43	D08	15.60634	27.97	2
R1-43	D08	15.65611	27.83	2
R1-43	D08	15.70563	27.93	2
R1-43	D08	15.75552	28.12	2
R1-43	D08	15.80615	28.07	2
R1-43	D08	15.856	28.14	2
R1-43	D08	15.90583	28.14	2
R1-43	D08	15.95609	28.24	2
R1-43	D08	16.00641	28.28	2
R1-43	D08	16.05652	28.43	2
R1-43	D08	16.10622	28.42	2
R1-43	D08	16.15655	28.46	2
R1-43	D08	16.20738	28.49	2
R1-43	D08	16.25645	28.53	2
R1-43	D08	16.30714	28.72	2
R1-43	D08	16.35657	28.55	2
R1-43	D08	16.40699	28.69	2
R1-43	D08	16.45668	28.67	2
R1-43	D08	16.50704	28.72	2
R1-43	D08	16.55712	28.9	2
R1-43	D08	16.60765	28.67	2
R1-43	D08	16.65753	28.73	2
R1-43	D08	16.70736	29.01	2
R1-43	D08	16.75808	29.08	2
R1-43	D08	16.80795	29.1	2
R1-43	D08	16.8575	29.1	2
R1-43	D08	16.90786	29.2	2
R1-43	D08	16.95821	29.18	2
R1-43	D08	17.00829	29.23	2
R1-43	D08	17.05811	29.37	2
R1-43	D08	17.10876	29.46	2
R1-43	D08	17.15801	29.49	2
R1-43	D08	17.2081	29.41	2
R1-43	D08	17.25887	29.75	2
R1-43	D08	17.30819	29.76	2
R1-43	D08	17.3589	29.7	2
R1-43	D08	17.40842	29.79	2
R1-43	D08	17.45875	30.16	2
R1-43	D08	17.50892	29.89	2
R1-43	D08	17.55854	29.99	2
R1-43	D08	17.60925	30.23	2
R1-43	D08	17.65914	30.18	2
R1-43	D08	17.70867	30.23	2
R1-43	D08	17.7593	30.28	2
R1-43	D08	17.80911	30.4	2
R1-43	D08	17.85955	30.33	2
R1-43	D08	17.90955	30.52	2
R1-43	D08	17.95966	30.54	2
R1-43	D08	18.01072	30.58	2
R1-43	D08	18.05995	30.73	2
R1-43	D08	18.11026	30.81	2
R1-43	D08	18.15992	30.72	2
R1-43	D08	18.2107	30.9	2
R1-43	D08	18.26059	31.14	2
R1-43	D08	18.31057	31.12	2
R1-43	D08	18.36041	31.2	2
R1-43	D08	18.411	31.19	2
R1-43	D08	18.46092	31.27	2
R1-43	D08	18.51082	31.3	2
R1-43	D08	18.56072	31.36	2
R1-43	D08	18.61104	31.5	2
R1-43	D08	18.6608	31.51	2
R1-43	D08	18.71163	31.57	2
R1-43	D08	18.76072	31.69	2
R1-43	D08	18.81243	31.6	2
R1-43	D08	18.86184	31.76	2
R1-43	D08	18.91169	31.88	2
R1-43	D08	18.96262	31.79	2
R1-43	D08	19.01147	31.89	2
R1-43	D08	19.06201	31.98	2
R1-43	D08	19.11211	32.02	2
R1-43	D08	19.16166	32	2
R1-43	D08	19.2118	32.19	2
R1-43	D08	19.2626	32.4	2
R1-43	D08	19.31232	32.29	2
R1-43	D08	19.36238	32.26	2
R1-43	D08	19.41296	32.37	2
R1-43	D08	19.46271	32.41	2
R1-43	D08	19.51282	32.43	2
R1-43	D08	19.56261	32.65	2
R1-43	D08	19.61265	32.58	2
R1-43	D08	19.66371	32.5	2
R1-43	D08	19.71322	32.67	2
R1-43	D08	19.7627	32.64	2
R1-43	D08	19.8131	32.74	2
R1-43	D08	19.86363	32.77	2
R1-43	D08	19.91338	32.81	2
R1-43	D08	19.96405	32.78	2
R1-43	D08	20.0131	32.79	2
R1-43	D08	20.06416	32.91	2
R1-43	D08	20.11337	32.82	2
R1-43	D08	20.16351	32.84	2
R1-43	D08	20.21395	32.77	2
R1-43	D08	20.26402	33.01	2
R1-43	D08	20.31441	32.96	2
R1-43	D08	20.36465	32.95	2
R1-43	D08	20.41511	33.02	2
R1-43	D08	20.46525	33.08	2
R1-43	D08	20.51432	32.96	2
R1-43	D08	20.56441	33.15	2
R1-43	D08	20.61494	32.98	2
R1-43	D08	20.66449	33.05	2
R1-43	D08	20.71487	32.98	2
R1-43	D08	20.76487	33.1	2
R1-43	D08	20.81491	33.25	2
R1-43	D08	20.86491	33.08	2
R1-43	D08	20.91491	33.03	2
R1-43	D08	20.96497	33.26	2
R1-43	D08	21.01527	33.09	2
R1-43	D08	21.06487	33.06	2
R1-43	D08	21.11663	33.23	2
R1-43	D08	21.1654	33.2	2
R1-43	D08	21.216	33.19	2
R1-43	D08	21.26613	33.1	2
R1-43	D08	21.31539	33.18	2
R1-43	D08	21.36582	33.25	2
R1-43	D08	21.41631	33.26	2
R1-43	D08	21.4666	33.05	2
R1-43	D08	21.5161	33.25	2
R1-43	D08	21.56661	33.39	2
R1-43	D08	21.61651	33.29	2
R1-43	D08	21.6666	33.27	2
R1-43	D08	21.717	33.29	2
R1-43	D08	21.76666	33.29	2
R1-43	D08	21.81688	33.32	2
R1-43	D08	21.86762	33.32	2
R1-43	D08	21.91686	33.5	2
R1-43	D08	21.96773	33.23	2
R1-43	D08	22.01734	33.25	2
R1-43	D08	22.06747	33.3	2
R1-43	D08	22.11792	33.33	2
R1-43	D08	22.16763	33.32	2
R1-43	D08	22.21733	33.57	2
R1-43	D08	22.26767	33.29	2
R1-43	D08	22.3179	33.44	2
R1-43	D08	22.36807	33.43	2
R1-43	D08	22.41711	33.53	2
R1-43	D08	22.46816	33.42	2
R1-43	D08	22.51825	33.49	2
R1-43	D08	22.56804	33.32	2
R1-43	D08	22.61818	33.47	2
R1-43	D08	22.66801	33.44	2
R1-43	D08	22.71879	33.44	2
R1-43	D08	22.76899	33.49	2
R1-43	D08	22.8192	33.44	2
R1-43	D08	22.86859	33.49	2
R1-43	D08	22.91912	33.53	2
R1-43	D08	22.96877	33.37	2
R1-43	D08	23.01886	33.53	2
R1-43	D08	23.06914	33.54	2
R1-43	D08	23.11925	33.6	2
R1-43	D08	23.16935	33.6	2
R1-43	D08	23.2189	33.64	2
R1-43	D08	23.26916	33.57	2
R1-43	D08	23.31976	33.66	2
R1-43	D08	23.36973	33.61	2
R1-43	D08	23.41941	33.77	2
R1-43	D08	23.4702	33.56	2
R1-43	D08	23.51956	33.58	2
R1-43	D08	23.56991	33.68	2
R1-43	D08	23.62071	33.6	2
R1-43	D08	23.66949	33.75	2
R1-43	D08	23.72038	33.73	2
R1-43	D08	23.7702	33.77	2
R1-43	D08	23.81991	33.78	2
R1-43	D08	23.87076	33.8	2
R1-43	D08	23.92038	33.77	2
R1-43	D08	23.97101	33.84	2
R1-43	D08	24.02104	33.81	2
R1-43	D08	24.07034	33.82	2
R1-43	D08	24.12135	33.81	2
R1-43	D08	24.1709	33.99	2
R1-43	D08	24.22128	33.73	2
R1-43	D08	24.27105	33.95	2
R1-43	D08	24.3216	34.02	2
R1-43	D08	24.37123	33.87	2
R1-43	D08	24.4212	33.94	2
R1-43	D08	24.47104	33.97	2
R1-43	D08	24.52167	33.88	2
R1-43	D08	24.57139	34.09	2
R1-43	D08	24.62161	34.09	2
R1-43	D08	24.6719	34.04	2
R1-43	D08	24.72215	33.97	2
R1-43	D08	24.77182	33.97	2
R1-43	D08	24.82307	34.04	2
R1-43	D08	24.87239	34.19	2
R1-43	D08	24.92239	34.25	2
R1-43	D08	24.97239	34.15	2
R1-43	D08	25.02286	34.19	2
R1-43	D08	25.07252	34.06	2
R1-43	D08	25.12313	34.22	2
R1-43	D08	25.17285	34.21	2
R1-43	D08	25.22342	34.16	2
R1-43	D08	25.27314	34.13	2
R1-43	D08	25.32303	34.3	2
R1-43	D08	25.37284	34.3	2
R1-43	D08	25.42273	34.29	2
R1-43	D08	25.47337	34.26	2
R1-43	D08	25.52352	34.35	2
R1-43	D08	25.57333	34.21	2
R1-43	D08	25.62304	34.35	2
R1-43	D08	25.6739	34.28	2
R1-43	D08	25.72396	34.42	2
R1-43	D08	25.77358	34.4	2
R1-43	D08	25.82417	34.4	2
R1-43	D08	25.87418	34.35	2
R1-43	D08	25.92437	34.45	2
R1-43	D08	25.97447	34.3	2
R1-43	D08	26.02447	34.52	2
R1-43	D08	26.07374	34.54	2
R1-43	D08	26.12391	34.52	2
R1-43	D08	26.17412	34.53	2
R1-43	D08	26.2243	34.49	2
R1-43	D08	26.27444	34.54	2
R1-43	D08	26.32453	34.57	2
R1-43	D08	26.37465	34.6	2
R1-43	D08	26.42524	34.5	2
R1-43	D08	26.47511	34.54	2
R1-43	D08	26.52502	34.6	2
R1-43	D08	26.57608	34.57	2
R1-43	D08	26.62556	34.87	2
R1-43	D08	26.67519	34.45	2
R1-43	D08	26.72555	34.64	2
R1-43	D08	26.77572	34.49	2
R1-43	D08	26.8259	34.56	2
R1-43	D08	26.87577	34.57	2
R1-43	D08	26.92589	34.6	2
R1-43	D08	26.97561	34.7	2
R1-43	D08	27.02641	34.69	2
R1-43	D08	27.07561	34.53	2
R1-43	D08	27.12624	34.63	2
R1-43	D08	27.17589	34.85	2
R1-43	D08	27.2267	34.64	2
R1-43	D08	27.27642	34.66	2
R1-43	D08	27.32674	34.74	2
R1-43	D08	27.37771	34.81	2
R1-43	D08	27.42677	34.84	2
R1-43	D08	27.47639	34.7	2
R1-43	D08	27.5263	34.91	2
R1-43	D08	27.57702	34.88	2
R1-43	D08	27.62708	34.83	2
R1-43	D08	27.67721	34.9	2
R1-43	D08	27.72641	34.81	2
R1-43	D08	27.77724	34.73	2
R1-43	D08	27.8279	34.73	2
R1-43	D08	27.87772	34.8	2
R1-43	D08	27.92768	34.64	2
R1-43	D08	27.97793	34.76	2
R1-43	D08	28.02766	34.87	2
R1-43	D08	28.07787	34.81	2
R1-43	D08	28.12834	34.84	2
R1-43	D08	28.1776	34.9	2
R1-43	D08	28.22838	34.84	2
R1-43	D08	28.27801	34.74	2
R1-43	D08	28.32795	34.81	2
R1-43	D08	28.37868	34.87	2
R1-43	D08	28.42854	34.88	2
R1-43	D08	28.47856	34.83	2
R1-43	D08	28.52886	34.95	2
R1-43	D08	28.57837	34.78	2
R1-43	D08	28.62906	34.87	2
R1-43	D08	28.67859	34.67	2
R1-43	D08	28.72882	34.77	2
R1-43	D08	28.77963	34.7	2
R1-43	D08	28.82957	34.83	2
R1-43	D08	28.8791	34.76	2
R1-43	D08	28.92948	35	2
R1-43	D08	28.97937	34.76	2
R1-43	D08	29.0298	34.85	2
R1-43	D08	29.07903	34.71	2
R1-43	D08	29.12987	34.8	2
R1-43	D08	29.17999	34.85	2
R1-43	D08	29.23001	34.81	2
R1-43	D08	29.28019	34.92	2
R1-43	D08	29.32979	34.83	2
R1-43	D08	29.38011	34.85	2
R1-43	D08	29.43142	34.88	2
R1-43	D08	29.48092	34.84	2
R1-43	D08	29.53048	34.77	2
R1-43	D08	29.58042	34.63	2
R1-43	D08	29.6319	34.66	2
R1-43	D08	29.68078	34.83	2
R1-43	D08	29.73129	34.8	2
R1-43	D08	29.78036	34.8	2
R1-43	D08	29.83077	34.78	2
R1-43	D08	29.88078	34.76	2
R1-43	D08	29.93166	34.83	2
R1-43	D08	29.98115	34.73	2
R1-43	D08	30.0314	34.77	2
R1-43	D08	30.08198	34.83	2
R1-43	D08	30.13121	34.81	2
R1-43	D08	30.18309	34.83	2
R1-43	D08	30.23158	34.9	2
R1-43	D08	30.2823	34.67	2
R1-43	D08	30.33236	34.7	2
R1-43	D08	30.38223	34.7	2
R1-43	D08	30.43219	34.76	2
R1-43	D08	30.48275	34.7	2
R1-43	D08	30.53253	34.67	2
R1-43	D08	30.58251	34.78	2
R1-43	D08	30.63178	34.73	2
R1-43	D08	30.6829	34.7	2
R1-43	D08	30.73316	34.63	2
R1-43	D08	30.78259	34.74	2
R1-43	D08	30.8322	34.67	2
R1-43	D08	30.88285	34.71	2
R1-43	D08	30.93322	34.69	2
R1-43	D08	30.98234	34.83	2
R1-43	D08	31.03276	34.7	2
R1-43	D08	31.08288	34.59	2
R1-43	D08	31.13346	34.74	2
R1-43	D08	31.18369	34.6	2
R1-43	D08	31.23374	34.67	2
R1-43	D08	31.28331	34.71	2
R1-43	D08	31.33392	34.74	2
R1-43	D08	31.3843	34.67	2
R1-43	D08	31.43376	34.57	2
R1-43	D08	31.48397	34.61	2
R1-43	D08	31.53388	34.73	2
R1-43	D08	31.58344	34.5	2
R1-43	D08	31.63375	34.69	2
R1-43	D08	31.68423	34.71	2
R1-43	D08	31.73478	34.63	2
R1-43	D08	31.78434	34.66	2
R1-43	D08	31.83431	34.71	2
R1-43	D08	31.88397	34.77	2
R1-43	D08	31.93492	34.73	2
R1-43	D08	31.98447	34.76	2
R1-43	D08	32.03519	34.74	2
R1-43	D08	32.085	34.77	2
R1-43	D08	32.13494	34.81	2
R1-43	D08	32.18515	34.91	2
R1-43	D08	32.23528	34.87	2
R1-43	D08	32.28569	34.78	2
R1-43	D08	32.33543	34.83	2
R1-43	D08	32.38484	34.85	2
R1-43	D08	32.43541	34.84	2
R1-43	D08	32.48611	34.81	2
R1-43	D08	32.53542	34.83	2
R1-43	D08	32.58579	34.94	2
R1-43	D08	32.63631	34.83	2
R1-43	D08	32.68572	34.95	2
R1-43	D08	32.73613	34.91	2
R1-43	D08	32.78658	34.97	2
R1-43	D08	32.83607	35.02	2
R1-43	D08	32.88605	34.91	2
R1-43	D08	32.93636	34.97	2
R1-43	D08	32.98564	34.95	2
R1-43	D08	33.03653	34.9	2
R1-43	D08	33.08603	34.88	2
R1-43	D08	33.13614	34.88	2
R1-43	D08	33.18745	34.92	2
R1-43	D08	33.2366	35.01	2
R1-43	D08	33.28723	35	2
R1-43	D08	33.33733	35.02	2
R1-43	D08	33.38757	34.9	2
R1-43	D08	33.4383	35.02	2
R1-43	D08	33.48762	34.97	2
R1-43	D08	33.53819	35.04	2
R1-43	D08	33.58755	34.92	2
R1-43	D08	33.63779	34.97	2
R1-43	D08	33.68766	35.01	2
R1-43	D08	33.73742	35.08	2
R1-43	D08	33.78808	34.97	2
R1-43	D08	33.83819	35.01	2
R1-43	D08	33.88832	34.84	2
R1-43	D08	33.93813	34.94	2
R1-43	D08	33.98841	35	2
R1-43	D08	34.03801	34.9	2
R1-43	D08	34.08841	35	2
R1-43	D08	34.13838	34.97	2
R1-43	D08	34.18801	35	2
R1-43	D08	34.23837	35.11	2
R1-43	D08	34.29006	35.02	2
R1-43	D08	34.33884	35.09	2
R1-43	D08	34.38866	34.97	2
R1-43	D08	34.43934	35.05	2
R1-43	D08	34.48891	35.09	2
R1-43	D08	34.53951	35.07	2
R1-43	D08	34.5889	35.08	2
R1-43	D08	34.6399	35.15	2
R1-43	D08	34.68988	35.14	2
R1-43	D08	34.73986	35.15	2
R1-43	D08	34.78914	35.09	2
R1-43	D08	34.83981	35.21	2
R1-43	D08	34.89001	35.11	2
R1-43	D08	34.93966	35.08	2
R1-43	D08	34.9898	35	2
R1-43	D08	35.03989	35.08	2
R1-43	D08	35.09042	35.24	2
R1-43	D08	35.14006	35.16	2
R1-43	D08	35.1903	35.24	2
R1-43	D08	35.24061	35.16	2
R1-43	D08	35.29018	35.32	2
R1-43	D08	35.34069	35.14	2
R1-43	D08	35.39106	35.15	2
R1-43	D08	35.44102	35.31	2
R1-43	D08	35.49084	35.12	2
R1-43	D08	35.54104	35.28	2
R1-43	D08	35.59134	35.15	2
R1-43	D08	35.64141	35.15	2
R1-43	D08	35.6913	35.19	2
R1-43	D08	35.74079	35.12	2
R1-43	D08	35.79172	35.19	2
R1-43	D08	35.84135	35.11	2
R1-43	D08	35.89117	35.16	2
R1-43	D08	35.94145	35.22	2
R1-43	D08	35.99148	35.09	2
R1-43	D08	36.04149	35.16	2
R1-43	D08	36.09211	35.28	2
R1-43	D08	36.14157	35.29	2
R1-43	D08	36.19186	35.31	2
R1-43	D08	36.24255	35.25	2
R1-43	D08	36.29213	35.21	2
R1-43	D08	36.34251	35.39	2
R1-43	D08	36.3924	35.24	2
R1-43	D08	36.44234	35.25	2
R1-43	D08	36.4928	35.24	2
R1-43	D08	36.54289	35.19	2
R1-43	D08	36.59349	35.25	2
R1-43	D08	36.64294	35.24	2
R1-43	D08	36.69315	35.21	2
R1-43	D08	36.74345	35.24	2
R1-43	D08	36.79344	35.32	2
R1-43	D08	36.8433	35.22	2
R1-43	D08	36.89348	35.32	2
R1-43	D08	36.94333	35.38	2
R1-43	D08	36.99372	35.36	2
R1-43	D08	37.04377	35.35	2
R1-43	D08	37.09344	35.32	2
R1-43	D08	37.14357	35.28	2
R1-43	D08	37.19368	35.45	2
R1-43	D08	37.24417	35.36	2
R1-43	D08	37.29368	35.33	2
R1-43	D08	37.34405	35.38	2
R1-43	D08	37.39396	35.32	2
R1-43	D08	37.44464	35.5	2
R1-43	D08	37.49424	35.49	2
R1-43	D08	37.54516	35.42	2
R1-43	D08	37.59472	35.57	2
R1-43	D08	37.64454	35.46	2
R1-43	D08	37.69518	35.48	2
R1-43	D08	37.745	35.42	2
R1-43	D08	37.7949	35.38	2
R1-43	D08	37.84497	35.38	2
R1-43	D08	37.89477	35.4	2
R1-43	D08	37.94481	35.39	2
R1-43	D08	37.99566	35.43	2
R1-43	D08	38.04563	35.42	2
R1-43	D08	38.09518	35.43	2
R1-43	D08	38.14564	35.49	2
R1-43	D08	38.19604	35.57	2
R1-43	D08	38.2456	35.42	2
R1-43	D08	38.2963	35.43	2
R1-43	D08	38.34594	35.43	2
R1-43	D08	38.39595	35.49	2
R1-43	D08	38.44554	35.32	2
R1-43	D08	38.49657	35.52	2
R1-43	D08	38.54562	35.52	2
R1-43	D08	38.59668	35.52	2
R1-43	D08	38.64651	35.5	2
R1-43	D08	38.69705	35.56	2
R1-43	D08	38.74671	35.48	2
R1-43	D08	38.79706	35.38	2
R1-43	D08	38.84687	35.45	2
R1-43	D08	38.89736	35.52	2
R1-43	D08	38.94746	35.69	2
R1-43	D08	38.99707	35.56	2
R1-43	D08	39.04718	35.5	2
R1-43	D08	39.0974	35.7	2
R1-43	D08	39.14731	35.56	2
R1-43	D08	39.19762	35.64	2
R1-43	D08	39.24749	35.6	2
R1-43	D08	39.29873	35.6	2
R1-43	D08	39.34855	35.6	2
R1-43	D08	39.39788	35.72	2
R1-43	D08	39.44826	35.59	2
R1-43	D08	39.49767	35.6	2
R1-43	D08	39.5482	35.59	2
R1-43	D08	39.5986	35.66	2
R1-43	D08	39.64806	35.57	2
R1-43	D08	39.69795	35.67	2
R1-43	D08	39.74796	35.66	2
R1-43	D08	39.79844	35.74	2
R1-43	D08	39.84892	35.64	2
R1-43	D08	39.89916	35.73	2
R1-43	D08	39.94873	35.6	2
R1-43	D08	39.99947	35.67	2
R1-43	D08	40.04905	35.72	2
R1-43	D08	40.09974	35.77	2
R1-43	D08	40.14905	35.81	2
R1-43	D08	40.19971	35.72	2
R1-43	D08	40.24943	35.72	2
R1-43	D08	40.29941	35.83	2
R1-43	D08	40.34974	35.84	2
R1-43	D08	40.39944	35.81	2
R1-43	D08	40.44964	35.94	2
R1-43	D08	40.49934	35.8	2
R1-43	D08	40.54944	35.97	2
R1-43	D08	40.59903	35.88	2
R1-43	D08	40.64976	35.83	2
R1-43	D08	40.70025	35.9	2
R1-43	D08	40.75072	35.88	2
R1-43	D08	40.79982	35.87	2
R1-43	D08	40.85061	35.97	2
R1-43	D08	40.90019	36	2
R1-43	D08	40.9503	35.95	2
R1-43	D08	41.00074	35.97	2
R1-43	D08	41.05	36.01	2
R1-43	D08	41.10038	36.01	2
R1-43	D08	41.1517	35.91	2
R1-43	D08	41.20085	35.95	2
R1-43	D08	41.25102	35.98	2
R1-43	D08	41.30109	35.94	2
R1-43	D08	41.35151	36	2
R1-43	D08	41.40155	36.14	2
R1-43	D08	41.45152	36.12	2
R1-43	D08	41.50161	36.14	2
R1-43	D08	41.55158	36.07	2
R1-43	D08	41.60135	36.12	2
R1-43	D08	41.6516	36.11	2
R1-43	D08	41.70158	36.17	2
R1-43	D08	41.75193	36.11	2
R1-43	D08	41.80222	36.14	2
R1-43	D08	41.85244	36.12	2
R1-43	D08	41.90245	36.12	2
R1-43	D08	41.95237	36.14	2
R1-43	D08	42.00243	36.21	2
R1-43	D08	42.05228	36.27	2
R1-43	D08	42.10209	36.11	2
R1-43	D08	42.15302	36.31	2
R1-43	D08	42.20248	36.19	2
R1-43	D08	42.25256	36.27	2
R1-43	D08	42.30232	36.27	2
R1-43	D08	42.3528	36.27	2
R1-43	D08	42.40349	36.25	2
R1-43	D08	42.45302	36.31	2
R1-43	D08	42.50326	36.21	2
R1-43	D08	42.55266	36.34	2
R1-43	D08	42.60358	36.31	2
R1-43	D08	42.65328	36.18	2
R1-43	D08	42.7039	36.25	2
R1-43	D08	42.7532	36.41	2
R1-43	D08	42.80359	36.38	2
R1-43	D08	42.8534	36.42	2
R1-43	D08	42.90408	36.43	2
R1-43	D08	42.95385	36.43	2
R1-43	D08	43.00383	36.52	2
R1-43	D08	43.05429	36.48	2
R1-43	D08	43.10452	36.6	2
R1-43	D08	43.15432	36.46	2
R1-43	D08	43.20405	36.48	2
R1-43	D08	43.25438	36.56	2
R1-43	D08	43.3054	36.55	2
R1-43	D08	43.35479	36.55	2
R1-43	D08	43.40459	36.53	2
R1-43	D08	43.45506	36.66	2
R1-43	D08	43.50443	36.51	2
R1-43	D08	43.55464	36.66	2
R1-43	D08	43.60585	36.55	2
R1-43	D08	43.6553	36.69	2
R1-43	D08	43.70494	36.65	2
R1-43	D08	43.75512	36.66	2
R1-43	D08	43.80506	36.56	2
R1-43	D08	43.85625	36.66	2
R1-43	D08	43.90537	36.8	2
R1-43	D08	43.95547	36.83	2
R1-43	D08	44.00589	36.83	2
R1-43	D08	44.05585	36.8	2
R1-43	D08	44.1061	36.86	2
R1-43	D08	44.15643	36.93	2
R1-43	D08	44.20595	36.89	2
R1-43	D08	44.25626	36.91	2
R1-43	D08	44.30648	36.89	2
R1-43	D08	44.35691	37	2
R1-43	D08	44.4067	37.08	2
R1-43	D08	44.45713	36.93	2
R1-43	D08	44.50664	36.83	2
R1-43	D08	44.55677	36.98	2
R1-43	D08	44.60735	37.1	2
R1-43	D08	44.65628	37.06	2
R1-43	D08	44.70673	37.24	2
R1-43	D08	44.75747	37.22	2
R1-43	D08	44.80823	37.17	2
R1-43	D08	44.85773	37.27	2
R1-43	D08	44.90717	37.13	2
R1-43	D08	44.95813	37.15	2
R1-43	D08	45.00755	37.21	2
R1-43	D08	45.05767	37.38	2
R1-43	D08	45.10752	37.25	2
R1-43	D08	45.15805	37.27	2
R1-43	D08	45.20862	37.28	2
R1-43	D08	45.25805	37.21	2
R1-43	D08	45.30766	37.22	2
R1-43	D08	45.35801	37.22	2
R1-43	D08	45.40771	37.2	2
R1-43	D08	45.45866	37.22	2
R1-43	D08	45.50822	37.18	2
R1-43	D08	45.55849	37.35	2
R1-43	D08	45.60897	37.21	2
R1-43	D08	45.65904	37.21	2
