# Supplementary material for: Natural genetic variation impacts expression levels of coding, non-coding, and antisense transcripts in fission yeast
Source: Mol Syst Biol. 2014 Nov 28;10(11):764. doi: 10.15252/msb.20145123 (PMC4299605; doi:10.15252/msb.20145123)
Supplement: Supplementary file 2 — Supplementary Dataset S1 [file msb0010-0764-sd2.zip › Dataset S1/datasetS1/R1-47_std_raw.txt]

Strain	well	time	measure	interval
R1-47	B04	0.01823	13.16	1
R1-47	B04	0.06838	13.04	1
R1-47	B04	0.11841	13.21	1
R1-47	B04	0.16866	13.06	1
R1-47	B04	0.21841	13.26	1
R1-47	B04	0.26845	13.23	1
R1-47	B04	0.31873	13.29	1
R1-47	B04	0.36839	13.46	1
R1-47	B04	0.41819	13.24	1
R1-47	B04	0.46816	13.34	1
R1-47	B04	0.51848	13.47	1
R1-47	B04	0.56861	13.24	1
R1-47	B04	0.61861	13.21	1
R1-47	B04	0.66883	13.24	1
R1-47	B04	0.71843	13.43	1
R1-47	B04	0.76849	13.33	1
R1-47	B04	0.81862	13.47	1
R1-47	B04	0.86886	13.44	1
R1-47	B04	0.91873	13.52	1
R1-47	B04	0.96873	13.39	1
R1-47	B04	1.01853	13.54	1
R1-47	B04	1.06857	13.32	1
R1-47	B04	1.11841	13.54	1
R1-47	B04	1.1687	13.42	1
R1-47	B04	1.21849	13.33	1
R1-47	B04	1.26869	13.43	1
R1-47	B04	1.3186	13.57	1
R1-47	B04	1.36869	13.42	1
R1-47	B04	1.41869	13.72	1
R1-47	B04	1.46881	13.46	1
R1-47	B04	1.51879	13.53	1
R1-47	B04	1.56878	13.63	1
R1-47	B04	1.61888	13.8	1
R1-47	B04	1.66883	13.63	1
R1-47	B04	1.71915	13.4	1
R1-47	B04	1.7691	13.54	1
R1-47	B04	1.81885	13.49	1
R1-47	B04	1.86886	13.6	1
R1-47	B04	1.91897	13.56	1
R1-47	B04	1.96854	13.59	1
R1-47	B04	2.01893	13.63	1
R1-47	B04	2.06888	13.57	1
R1-47	B04	2.11874	13.42	1
R1-47	B04	2.16874	13.6	1
R1-47	B04	2.21887	13.59	1
R1-47	B04	2.26927	13.75	1
R1-47	B04	2.31877	13.82	1
R1-47	B04	2.36894	13.86	1
R1-47	B04	2.41916	13.73	1
R1-47	B04	2.46898	13.83	1
R1-47	B04	2.519	13.93	1
R1-47	B04	2.5689	13.72	1
R1-47	B04	2.61895	13.6	1
R1-47	B04	2.66886	13.66	1
R1-47	B04	2.71948	13.75	1
R1-47	B04	2.76888	13.67	1
R1-47	B04	2.81931	13.72	1
R1-47	B04	2.86924	13.6	1
R1-47	B04	2.91933	13.76	1
R1-47	B04	2.96909	13.69	1
R1-47	B04	3.01915	13.85	1
R1-47	B04	3.06902	13.73	1
R1-47	B04	3.11908	13.59	1
R1-47	B04	3.1691	13.8	1
R1-47	B04	3.21908	13.75	1
R1-47	B04	3.2691	13.69	1
R1-47	B04	3.31895	13.46	1
R1-47	B04	3.36958	13.99	1
R1-47	B04	3.41915	13.53	1
R1-47	B04	3.46924	13.67	1
R1-47	B04	3.51907	13.8	1
R1-47	B04	3.56906	13.62	1
R1-47	B04	3.61939	14.06	1
R1-47	B04	3.66923	13.98	1
R1-47	B04	3.71902	14.08	1
R1-47	B04	3.76922	13.9	1
R1-47	B04	3.81913	13.92	1
R1-47	B04	3.86937	13.85	1
R1-47	B04	3.91906	13.83	1
R1-47	B04	3.96914	14.02	1
R1-47	B04	4.0192	13.87	1
R1-47	B04	4.06903	13.93	1
R1-47	B04	4.11919	13.77	1
R1-47	B04	4.16915	13.92	1
R1-47	B04	4.21935	13.93	1
R1-47	B04	4.26929	13.92	1
R1-47	B04	4.31922	13.87	1
R1-47	B04	4.36933	14.05	1
R1-47	B04	4.41939	14.03	1
R1-47	B04	4.46916	13.85	1
R1-47	B04	4.51956	14.09	1
R1-47	B04	4.56929	13.99	1
R1-47	B04	4.61928	13.9	1
R1-47	B04	4.66951	13.92	1
R1-47	B04	4.71922	13.93	1
R1-47	B04	4.76939	13.95	1
R1-47	B04	4.81925	14.06	1
R1-47	B04	4.86931	14.05	1
R1-47	B04	4.9194	13.96	1
R1-47	B04	4.96947	14.18	1
R1-47	B04	5.01935	14.05	1
R1-47	B04	5.06921	14.02	1
R1-47	B04	5.11947	14.19	1
R1-47	B04	5.16947	14.19	1
R1-47	B04	5.21933	14.09	1
R1-47	B04	5.26941	14.09	1
R1-47	B04	5.31953	14.15	1
R1-47	B04	5.36956	14.16	1
R1-47	B04	5.41944	14.02	1
R1-47	B04	5.46948	14.28	1
R1-47	B04	5.51945	13.98	1
R1-47	B04	5.56951	14.22	1
R1-47	B04	5.61963	14.32	1
R1-47	B04	5.66954	14.26	1
R1-47	B04	5.71965	14.22	1
R1-47	B04	5.76957	14.32	1
R1-47	B04	5.81965	14.18	1
R1-47	B04	5.86939	14.38	1
R1-47	B04	5.91957	14.12	1
R1-47	B04	5.96938	14.43	1
R1-47	B04	6.01958	14.42	1
R1-47	B04	6.06968	14.22	1
R1-47	B04	6.11964	14.33	1
R1-47	B04	6.16915	14.49	1
R1-47	B04	6.21997	14.39	1
R1-47	B04	6.26971	14.41	1
R1-47	B04	6.31964	14.62	1
R1-47	B04	6.3696	14.35	1
R1-47	B04	6.41961	14.55	1
R1-47	B04	6.47007	14.48	1
R1-47	B04	6.51971	14.49	1
R1-47	B04	6.56956	14.36	1
R1-47	B04	6.61948	14.55	1
R1-47	B04	6.66966	14.65	1
R1-47	B04	6.71986	14.45	1
R1-47	B04	6.77015	14.46	1
R1-47	B04	6.82109	14.58	1
R1-47	B04	6.87023	14.49	1
R1-47	B04	6.91996	14.52	1
R1-47	B04	6.9698	14.42	1
R1-47	B04	7.01963	14.59	1
R1-47	B04	7.06971	14.74	1
R1-47	B04	7.11969	14.89	1
R1-47	B04	7.17006	14.75	1
R1-47	B04	7.21971	14.91	1
R1-47	B04	7.26985	14.58	1
R1-47	B04	7.31982	14.68	1
R1-47	B04	7.37004	14.71	1
R1-47	B04	7.4199	14.68	1
R1-47	B04	7.47016	14.94	1
R1-47	B04	7.51967	14.92	1
R1-47	B04	7.57032	14.75	1
R1-47	B04	7.61987	14.78	1
R1-47	B04	7.67015	14.75	1
R1-47	B04	7.72125	14.79	1
R1-47	B04	7.76988	14.78	1
R1-47	B04	7.82003	14.88	1
R1-47	B04	7.87044	15.04	1
R1-47	B04	7.92031	15.02	1
R1-47	B04	7.97004	15.05	1
R1-47	B04	8.01994	14.94	1
R1-47	B04	8.06993	14.91	1
R1-47	B04	8.12004	15.19	1
R1-47	B04	8.17	15.02	1
R1-47	B04	8.22016	15.37	1
R1-47	B04	8.27033	15.05	1
R1-47	B04	8.32013	15.17	1
R1-47	B04	8.37002	15.28	1
R1-47	B04	8.42029	15.27	1
R1-47	B04	8.47052	15.34	1
R1-47	B04	8.52026	15.37	1
R1-47	B04	8.57031	15.51	1
R1-47	B04	8.62011	15.34	1
R1-47	B04	8.6701	15.48	1
R1-47	B04	8.72016	15.55	1
R1-47	B04	8.77002	15.42	1
R1-47	B04	8.81995	15.55	1
R1-47	B04	8.87004	15.48	1
R1-47	B04	8.92002	15.7	1
R1-47	B04	8.97027	15.71	1
R1-47	B04	9.02023	15.68	1
R1-47	B04	9.07032	15.81	1
R1-47	B04	9.12021	15.67	1
R1-47	B04	9.17026	15.94	1
R1-47	B04	9.22024	16.08	1
R1-47	B04	9.27024	15.84	1
R1-47	B04	9.32024	16.03	1
R1-47	B04	9.3702	16.06	1
R1-47	B04	9.42042	16.3	1
R1-47	B04	9.47029	16.11	1
R1-47	B04	9.52036	16.2	1
R1-47	B04	9.57003	16.23	1
R1-47	B04	9.62033	16.41	1
R1-47	B04	9.67043	16.43	1
R1-47	B04	9.7202	16.3	1
R1-47	B04	9.77036	16.49	1
R1-47	B04	9.82063	16.59	1
R1-47	B04	9.8704	16.69	1
R1-47	B04	9.92047	16.69	1
R1-47	B04	9.97035	16.99	1
R1-47	B04	10.02032	17.09	1
R1-47	B04	10.07055	16.9	1
R1-47	B04	10.1204	17.03	1
R1-47	B04	10.41955	17.23	2
R1-47	B04	10.45827	17.2	2
R1-47	B04	10.50731	17.35	2
R1-47	B04	10.557	17.38	2
R1-47	B04	10.60745	17.52	2
R1-47	B04	10.65742	17.45	2
R1-47	B04	10.70704	17.63	2
R1-47	B04	10.75713	17.82	2
R1-47	B04	10.80704	17.85	2
R1-47	B04	10.85698	17.92	2
R1-47	B04	10.90701	17.95	2
R1-47	B04	10.95711	18.06	2
R1-47	B04	11.00719	18.34	2
R1-47	B04	11.05733	18.27	2
R1-47	B04	11.10706	18.15	2
R1-47	B04	11.15718	18.37	2
R1-47	B04	11.20733	18.45	2
R1-47	B04	11.25719	18.62	2
R1-47	B04	11.30729	18.62	2
R1-47	B04	11.35712	18.67	2
R1-47	B04	11.4071	18.95	2
R1-47	B04	11.45729	19.07	2
R1-47	B04	11.50737	19.18	2
R1-47	B04	11.55706	19	2
R1-47	B04	11.60726	19.14	2
R1-47	B04	11.65725	19.36	2
R1-47	B04	11.70732	19.31	2
R1-47	B04	11.75722	19.46	2
R1-47	B04	11.80738	19.74	2
R1-47	B04	11.85733	19.9	2
R1-47	B04	11.90721	19.71	2
R1-47	B04	11.95735	20.06	2
R1-47	B04	12.00727	20.13	2
R1-47	B04	12.05711	20.23	2
R1-47	B04	12.10735	20.43	2
R1-47	B04	12.15735	20.48	2
R1-47	B04	12.20739	20.82	2
R1-47	B04	12.2573	20.63	2
R1-47	B04	12.30731	20.92	2
R1-47	B04	12.35713	21.03	2
R1-47	B04	12.40746	21.34	2
R1-47	B04	12.45739	21.12	2
R1-47	B04	12.50759	21.28	2
R1-47	B04	12.55719	21.58	2
R1-47	B04	12.60747	21.59	2
R1-47	B04	12.65745	21.9	2
R1-47	B04	12.70746	21.94	2
R1-47	B04	12.75739	22.15	2
R1-47	B04	12.80737	22.17	2
R1-47	B04	12.85755	22.14	2
R1-47	B04	12.90857	22.47	2
R1-47	B04	12.95728	22.68	2
R1-47	B04	13.00774	22.81	2
R1-47	B04	13.0574	23.19	2
R1-47	B04	13.10765	23.12	2
R1-47	B04	13.15744	23.42	2
R1-47	B04	13.2073	23.8	2
R1-47	B04	13.25757	23.65	2
R1-47	B04	13.30754	23.98	2
R1-47	B04	13.35786	24.18	2
R1-47	B04	13.40776	24.46	2
R1-47	B04	13.45766	24.49	2
R1-47	B04	13.50782	24.61	2
R1-47	B04	13.55765	24.81	2
R1-47	B04	13.60776	25.04	2
R1-47	B04	13.65869	25.21	2
R1-47	B04	13.70782	25.53	2
R1-47	B04	13.75778	25.47	2
R1-47	B04	13.80772	25.45	2
R1-47	B04	13.85763	25.76	2
R1-47	B04	13.90768	26.09	2
R1-47	B04	13.95789	26.24	2
R1-47	B04	14.00764	26.01	2
R1-47	B04	14.0575	26.11	2
R1-47	B04	14.1088	26.5	2
R1-47	B04	14.15772	26.62	2
R1-47	B04	14.20782	26.63	2
R1-47	B04	14.25779	26.99	2
R1-47	B04	14.30779	26.9	2
R1-47	B04	14.35767	27.22	2
R1-47	B04	14.40788	27.05	2
R1-47	B04	14.45784	27.26	2
R1-47	B04	14.50786	27.59	2
R1-47	B04	14.55806	27.56	2
R1-47	B04	14.60787	27.52	2
R1-47	B04	14.65786	27.66	2
R1-47	B04	14.70775	27.64	2
R1-47	B04	14.75775	27.66	2
R1-47	B04	14.80782	27.69	2
R1-47	B04	14.85802	27.94	2
R1-47	B04	14.90771	27.92	2
R1-47	B04	14.9579	27.92	2
R1-47	B04	15.00766	28.02	2
R1-47	B04	15.05841	27.86	2
R1-47	B04	15.10829	28.34	2
R1-47	B04	15.15808	28.27	2
R1-47	B04	15.20777	28.11	2
R1-47	B04	15.25795	28.32	2
R1-47	B04	15.3081	28.25	2
R1-47	B04	15.35781	28.41	2
R1-47	B04	15.40785	28.41	2
R1-47	B04	15.45804	28.3	2
R1-47	B04	15.50832	28.17	2
R1-47	B04	15.55818	28.37	2
R1-47	B04	15.60832	28.61	2
R1-47	B04	15.6579	28.67	2
R1-47	B04	15.70825	28.57	2
R1-47	B04	15.75832	28.7	2
R1-47	B04	15.80829	28.65	2
R1-47	B04	15.85782	28.85	2
R1-47	B04	15.90792	28.84	2
R1-47	B04	15.95805	28.7	2
R1-47	B04	16.00841	28.61	2
R1-47	B04	16.05798	28.7	2
R1-47	B04	16.10815	28.88	2
R1-47	B04	16.15783	28.85	2
R1-47	B04	16.20837	28.87	2
R1-47	B04	16.25808	28.77	2
R1-47	B04	16.30825	29.14	2
R1-47	B04	16.35838	29.14	2
R1-47	B04	16.40821	28.96	2
R1-47	B04	16.45802	29.06	2
R1-47	B04	16.50811	29.26	2
R1-47	B04	16.55775	28.97	2
R1-47	B04	16.60825	29.13	2
R1-47	B04	16.6583	29.13	2
R1-47	B04	16.70815	29.21	2
R1-47	B04	16.75839	29.43	2
R1-47	B04	16.80831	29.24	2
R1-47	B04	16.85823	29.2	2
R1-47	B04	16.90824	29.63	2
R1-47	B04	16.95821	29.56	2
R1-47	B04	17.00837	29.34	2
R1-47	B04	17.05824	29.64	2
R1-47	B04	17.10844	29.49	2
R1-47	B04	17.15841	29.63	2
R1-47	B04	17.2086	29.64	2
R1-47	B04	17.25836	29.67	2
R1-47	B04	17.30967	29.86	2
R1-47	B04	17.35849	29.77	2
R1-47	B04	17.40823	29.95	2
R1-47	B04	17.45831	30.03	2
R1-47	B04	17.50841	29.95	2
R1-47	B04	17.5584	30.2	2
R1-47	B04	17.60827	30.22	2
R1-47	B04	17.65841	30.29	2
R1-47	B04	17.70863	30.22	2
R1-47	B04	17.75832	30.33	2
R1-47	B04	17.8086	30.3	2
R1-47	B04	17.85838	30.53	2
R1-47	B04	17.90854	30.48	2
R1-47	B04	17.95847	30.68	2
R1-47	B04	18.00824	30.66	2
R1-47	B04	18.05837	30.62	2
R1-47	B04	18.10886	31.05	2
R1-47	B04	18.15887	31.01	2
R1-47	B04	18.20871	30.89	2
R1-47	B04	18.25858	31.11	2
R1-47	B04	18.30871	31.09	2
R1-47	B04	18.35832	31.37	2
R1-47	B04	18.40878	31.29	2
R1-47	B04	18.45862	31.41	2
R1-47	B04	18.50848	31.29	2
R1-47	B04	18.55861	31.64	2
R1-47	B04	18.60858	31.65	2
R1-47	B04	18.6587	31.52	2
R1-47	B04	18.70861	31.65	2
R1-47	B04	18.75862	31.84	2
R1-47	B04	18.80853	31.87	2
R1-47	B04	18.85877	31.93	2
R1-47	B04	18.90884	31.97	2
R1-47	B04	18.95893	31.94	2
R1-47	B04	19.00878	32.01	2
R1-47	B04	19.0588	32.08	2
R1-47	B04	19.109	32.2	2
R1-47	B04	19.15874	32.24	2
R1-47	B04	19.20872	32.63	2
R1-47	B04	19.25899	32.63	2
R1-47	B04	19.30873	32.41	2
R1-47	B04	19.35875	32.61	2
R1-47	B04	19.40851	32.61	2
R1-47	B04	19.45893	32.74	2
R1-47	B04	19.50887	32.77	2
R1-47	B04	19.55881	32.66	2
R1-47	B04	19.60895	32.81	2
R1-47	B04	19.65902	32.97	2
R1-47	B04	19.70889	32.92	2
R1-47	B04	19.75968	32.86	2
R1-47	B04	19.80896	33.09	2
R1-47	B04	19.85877	33.03	2
R1-47	B04	19.90874	33.29	2
R1-47	B04	19.95911	33.06	2
R1-47	B04	20.00888	33.29	2
R1-47	B04	20.05881	33.3	2
R1-47	B04	20.10894	33.35	2
R1-47	B04	20.15912	33.32	2
R1-47	B04	20.20885	33.36	2
R1-47	B04	20.25886	33.47	2
R1-47	B04	20.30876	33.47	2
R1-47	B04	20.35904	33.59	2
R1-47	B04	20.40898	33.58	2
R1-47	B04	20.45905	33.76	2
R1-47	B04	20.50912	33.69	2
R1-47	B04	20.55891	33.8	2
R1-47	B04	20.60902	33.83	2
R1-47	B04	20.6593	33.8	2
R1-47	B04	20.70882	33.8	2
R1-47	B04	20.75911	34.13	2
R1-47	B04	20.80913	33.91	2
R1-47	B04	20.85925	34.06	2
R1-47	B04	20.90913	33.83	2
R1-47	B04	20.95899	33.88	2
R1-47	B04	21.00916	33.88	2
R1-47	B04	21.05901	34.02	2
R1-47	B04	21.1091	33.98	2
R1-47	B04	21.15929	33.99	2
R1-47	B04	21.20907	33.92	2
R1-47	B04	21.25932	34.06	2
R1-47	B04	21.30903	34.06	2
R1-47	B04	21.35881	34.35	2
R1-47	B04	21.40906	34.18	2
R1-47	B04	21.45928	34.03	2
R1-47	B04	21.5089	33.96	2
R1-47	B04	21.55923	34.15	2
R1-47	B04	21.60936	34.24	2
R1-47	B04	21.65959	34.25	2
R1-47	B04	21.70928	34.03	2
R1-47	B04	21.75927	34.16	2
R1-47	B04	21.80937	34.28	2
R1-47	B04	21.85951	34.15	2
R1-47	B04	21.90945	34.31	2
R1-47	B04	21.95934	34.19	2
R1-47	B04	22.00935	34.38	2
R1-47	B04	22.05942	34.41	2
R1-47	B04	22.10931	34.12	2
R1-47	B04	22.15908	34.24	2
R1-47	B04	22.20933	34.38	2
R1-47	B04	22.25925	34.18	2
R1-47	B04	22.30945	34.28	2
R1-47	B04	22.35951	34.45	2
R1-47	B04	22.4094	34.28	2
R1-47	B04	22.45939	34.25	2
R1-47	B04	22.50903	34.35	2
R1-47	B04	22.5596	34.19	2
R1-47	B04	22.60961	34.19	2
R1-47	B04	22.65937	34.26	2
R1-47	B04	22.70947	34.31	2
R1-47	B04	22.75968	34.29	2
R1-47	B04	22.80942	34.24	2
R1-47	B04	22.85962	34.51	2
R1-47	B04	22.90937	34.39	2
R1-47	B04	22.95933	34.34	2
R1-47	B04	23.00958	34.36	2
R1-47	B04	23.05938	34.41	2
R1-47	B04	23.10972	34.24	2
R1-47	B04	23.15967	34.38	2
R1-47	B04	23.20962	34.34	2
R1-47	B04	23.25952	34.35	2
R1-47	B04	23.30948	34.41	2
R1-47	B04	23.35939	34.52	2
R1-47	B04	23.4098	34.41	2
R1-47	B04	23.45996	34.49	2
R1-47	B04	23.50957	34.39	2
R1-47	B04	23.55952	34.52	2
R1-47	B04	23.60993	34.34	2
R1-47	B04	23.65968	34.26	2
R1-47	B04	23.70999	34.34	2
R1-47	B04	23.75982	34.41	2
R1-47	B04	23.80979	34.41	2
R1-47	B04	23.85977	34.48	2
R1-47	B04	23.90998	34.41	2
R1-47	B04	23.95986	34.51	2
R1-47	B04	24.00954	34.39	2
R1-47	B04	24.05979	34.44	2
R1-47	B04	24.10987	34.42	2
R1-47	B04	24.15985	34.41	2
R1-47	B04	24.2096	34.46	2
R1-47	B04	24.25984	34.41	2
R1-47	B04	24.30971	34.58	2
R1-47	B04	24.35991	34.38	2
R1-47	B04	24.40997	34.49	2
R1-47	B04	24.45987	34.46	2
R1-47	B04	24.50971	34.42	2
R1-47	B04	24.56003	34.41	2
R1-47	B04	24.61004	34.38	2
R1-47	B04	24.65987	34.39	2
R1-47	B04	24.70999	34.38	2
R1-47	B04	24.76019	34.44	2
R1-47	B04	24.81014	34.36	2
R1-47	B04	24.85955	34.45	2
R1-47	B04	24.90987	34.35	2
R1-47	B04	24.95974	34.51	2
R1-47	B04	25.00969	34.45	2
R1-47	B04	25.05981	34.46	2
R1-47	B04	25.10999	34.41	2
R1-47	B04	25.16005	34.35	2
R1-47	B04	25.20982	34.46	2
R1-47	B04	25.25984	34.55	2
R1-47	B04	25.31029	34.44	2
R1-47	B04	25.36037	34.42	2
R1-47	B04	25.40991	34.49	2
R1-47	B04	25.45988	34.41	2
R1-47	B04	25.5099	34.34	2
R1-47	B04	25.56013	34.45	2
R1-47	B04	25.61	34.44	2
R1-47	B04	25.66004	34.54	2
R1-47	B04	25.71031	34.54	2
R1-47	B04	25.76016	34.42	2
R1-47	B04	25.81025	34.52	2
R1-47	B04	25.86008	34.45	2
R1-47	B04	25.91012	34.64	2
R1-47	B04	25.96007	34.41	2
R1-47	B04	26.01019	34.57	2
R1-47	B04	26.06024	34.51	2
R1-47	B04	26.1104	34.52	2
R1-47	B04	26.16017	34.52	2
R1-47	B04	26.21037	34.54	2
R1-47	B04	26.26028	34.57	2
R1-47	B04	26.31045	34.64	2
R1-47	B04	26.36038	34.65	2
R1-47	B04	26.4104	34.68	2
R1-47	B04	26.46011	34.69	2
R1-47	B04	26.51017	34.72	2
R1-47	B04	26.56012	34.69	2
R1-47	B04	26.61029	34.67	2
R1-47	B04	26.6604	34.79	2
R1-47	B04	26.71017	34.77	2
R1-47	B04	26.7604	34.75	2
R1-47	B04	26.81037	34.75	2
R1-47	B04	26.86025	34.72	2
R1-47	B04	26.91034	34.9	2
R1-47	B04	26.96046	34.88	2
R1-47	B04	27.01006	34.85	2
R1-47	B04	27.06026	34.87	2
R1-47	B04	27.11065	34.82	2
R1-47	B04	27.16031	34.85	2
R1-47	B04	27.21043	34.9	2
R1-47	B04	27.26018	34.79	2
R1-47	B04	27.31047	34.91	2
R1-47	B04	27.36035	35.02	2
R1-47	B04	27.41039	34.9	2
R1-47	B04	27.46037	34.88	2
R1-47	B04	27.51044	35.1	2
R1-47	B04	27.56038	34.95	2
R1-47	B04	27.61049	35.04	2
R1-47	B04	27.66168	34.97	2
R1-47	B04	27.71065	35.07	2
R1-47	B04	27.76071	35	2
R1-47	B04	27.81062	34.98	2
R1-47	B04	27.86042	34.91	2
R1-47	B04	27.9108	34.84	2
R1-47	B04	27.96037	34.87	2
R1-47	B04	28.01045	34.71	2
R1-47	B04	28.06059	34.67	2
R1-47	B04	28.11062	34.71	2
R1-47	B04	28.16062	34.51	2
R1-47	B04	28.21062	34.46	2
R1-47	B04	28.26052	34.41	2
R1-47	B04	28.31037	34.55	2
R1-47	B04	28.36069	34.55	2
R1-47	B04	28.411	34.77	2
R1-47	B04	28.46051	34.62	2
R1-47	B04	28.51084	34.72	2
R1-47	B04	28.56069	34.75	2
R1-47	B04	28.61086	34.72	2
R1-47	B04	28.66076	34.85	2
R1-47	B04	28.71079	34.79	2
R1-47	B04	28.76032	34.78	2
R1-47	B04	28.81059	34.78	2
R1-47	B04	28.86088	34.88	2
R1-47	B04	28.9107	34.91	2
R1-47	B04	28.96083	34.9	2
R1-47	B04	29.01066	34.92	2
R1-47	B04	29.06091	34.95	2
R1-47	B04	29.11072	35.05	2
R1-47	B04	29.16084	34.95	2
R1-47	B04	29.21084	34.94	2
R1-47	B04	29.26089	34.98	2
R1-47	B04	29.31088	35.04	2
R1-47	B04	29.361	35.07	2
R1-47	B04	29.41098	35.11	2
R1-47	B04	29.4608	35.04	2
R1-47	B04	29.51096	35.11	2
R1-47	B04	29.5607	35.17	2
R1-47	B04	29.61105	35.1	2
R1-47	B04	29.66085	35.17	2
R1-47	B04	29.71108	35.18	2
R1-47	B04	29.76092	35.05	2
R1-47	B04	29.81115	35.15	2
R1-47	B04	29.86111	35.2	2
R1-47	B04	29.91102	35.17	2
R1-47	B04	29.96119	35.21	2
R1-47	B04	30.01101	35.27	2
R1-47	B04	30.06103	35.37	2
R1-47	B04	30.11131	35.33	2
R1-47	B04	30.16088	35.35	2
R1-47	B04	30.21131	35.41	2
R1-47	B04	30.2609	35.31	2
R1-47	B04	30.31114	35.43	2
R1-47	B04	30.36107	35.41	2
R1-47	B04	30.41137	35.4	2
R1-47	B04	30.46124	35.38	2
R1-47	B04	30.51099	35.53	2
R1-47	B04	30.56101	35.5	2
R1-47	B04	30.61118	35.48	2
R1-47	B04	30.66096	35.51	2
R1-47	B04	30.71113	35.48	2
R1-47	B04	30.76111	35.5	2
R1-47	B04	30.81139	35.46	2
R1-47	B04	30.86118	35.64	2
R1-47	B04	30.91145	35.61	2
R1-47	B04	30.96118	35.71	2
R1-47	B04	31.01112	35.6	2
R1-47	B04	31.06134	35.54	2
R1-47	B04	31.111	35.53	2
R1-47	B04	31.16121	35.68	2
R1-47	B04	31.21107	35.8	2
R1-47	B04	31.26122	35.7	2
R1-47	B04	31.31123	35.68	2
R1-47	B04	31.36065	35.71	2
R1-47	B04	31.41131	35.81	2
R1-47	B04	31.46126	35.83	2
R1-47	B04	31.51127	35.67	2
R1-47	B04	31.56121	35.84	2
R1-47	B04	31.61119	35.74	2
R1-47	B04	31.66114	35.66	2
R1-47	B04	31.71169	35.84	2
R1-47	B04	31.76164	35.77	2
R1-47	B04	31.81118	35.99	2
R1-47	B04	31.86151	35.93	2
R1-47	B04	31.91124	35.84	2
R1-47	B04	31.96125	35.97	2
R1-47	B04	32.01121	35.96	2
R1-47	B04	32.06153	36.04	2
R1-47	B04	32.1118	35.91	2
R1-47	B04	32.16149	36.06	2
R1-47	B04	32.21311	36.06	2
R1-47	B04	32.2618	36.06	2
R1-47	B04	32.31128	35.94	2
R1-47	B04	32.36116	36.01	2
R1-47	B04	32.41145	36.13	2
R1-47	B04	32.4617	36.14	2
R1-47	B04	32.51149	36.16	2
R1-47	B04	32.5617	36.1	2
R1-47	B04	32.61139	36.07	2
R1-47	B04	32.66246	36.1	2
R1-47	B04	32.71128	36.06	2
R1-47	B04	32.76154	36.04	2
R1-47	B04	32.8112	36.27	2
R1-47	B04	32.8614	36.14	2
R1-47	B04	32.91166	36.3	2
R1-47	B04	32.96154	36.27	2
R1-47	B04	33.01176	36.22	2
R1-47	B04	33.06144	36.22	2
R1-47	B04	33.11143	36.27	2
R1-47	B04	33.16162	36.42	2
R1-47	B04	33.21142	36.27	2
R1-47	B04	33.26153	36.24	2
R1-47	B04	33.31152	36.33	2
R1-47	B04	33.36175	36.34	2
R1-47	B04	33.41157	36.32	2
R1-47	B04	33.46164	36.4	2
R1-47	B04	33.51163	36.33	2
R1-47	B04	33.5617	36.33	2
R1-47	B04	33.61163	36.43	2
R1-47	B04	33.66173	36.34	2
R1-47	B04	33.7117	36.34	2
R1-47	B04	33.76186	36.43	2
R1-47	B04	33.81158	36.53	2
R1-47	B04	33.86185	36.55	2
R1-47	B04	33.91184	36.33	2
R1-47	B04	33.9619	36.5	2
R1-47	B04	34.01206	36.45	2
R1-47	B04	34.06226	36.46	2
R1-47	B04	34.11217	36.46	2
R1-47	B04	34.16199	36.53	2
R1-47	B04	34.21206	36.62	2
R1-47	B04	34.26156	36.72	2
R1-47	B04	34.31183	36.65	2
R1-47	B04	34.36179	36.69	2
R1-47	B04	34.41271	36.69	2
R1-47	B04	34.46145	36.59	2
R1-47	B04	34.51188	36.67	2
R1-47	B04	34.56202	36.75	2
R1-47	B04	34.61186	36.65	2
R1-47	B04	34.66188	36.79	2
R1-47	B04	34.71164	36.75	2
R1-47	B04	34.76205	36.8	2
R1-47	B04	34.81189	36.67	2
R1-47	B04	34.86227	36.78	2
R1-47	B04	34.91191	36.72	2
R1-47	B04	34.96188	36.88	2
R1-47	B04	35.01196	36.79	2
R1-47	B04	35.06192	36.8	2
R1-47	B04	35.11165	36.86	2
R1-47	B04	35.16206	36.89	2
R1-47	B04	35.21204	36.95	2
R1-47	B04	35.26205	36.92	2
R1-47	B04	35.3121	36.9	2
R1-47	B04	35.36189	36.92	2
R1-47	B04	35.41206	36.96	2
R1-47	B04	35.46206	37.09	2
R1-47	B04	35.5122	37.11	2
R1-47	B04	35.56208	37	2
R1-47	B04	35.612	37.31	2
R1-47	B04	35.66198	37.16	2
R1-47	B04	35.71216	37.13	2
R1-47	B04	35.76202	37.29	2
R1-47	B04	35.81232	37.48	2
R1-47	B04	35.86209	37.39	2
R1-47	B04	35.91205	37.55	2
R1-47	B04	35.96245	37.42	2
R1-47	B04	36.01204	37.52	2
R1-47	B04	36.06204	37.69	2
R1-47	B04	36.11224	37.68	2
R1-47	B04	36.16214	37.82	2
R1-47	B04	36.21206	37.64	2
R1-47	B04	36.26234	37.64	2
R1-47	B04	36.31223	37.75	2
R1-47	B04	36.36201	37.66	2
R1-47	B04	36.41225	37.84	2
R1-47	B04	36.46259	37.79	2
R1-47	B04	36.51265	37.89	2
R1-47	B04	36.56227	37.89	2
R1-47	B04	36.61213	37.84	2
R1-47	B04	36.6621	37.94	2
R1-47	B04	36.71223	37.81	2
R1-47	B04	36.76226	37.88	2
R1-47	B04	36.8123	37.85	2
R1-47	B04	36.86202	37.94	2
R1-47	B04	36.91231	37.89	2
R1-47	B04	36.96329	37.91	2
R1-47	B04	37.01205	37.88	2
R1-47	B04	37.06248	37.95	2
R1-47	B04	37.1125	37.94	2
R1-47	B04	37.16253	38.08	2
R1-47	B04	37.21251	38.01	2
R1-47	B04	37.26253	38.14	2
R1-47	B04	37.31242	38.11	2
R1-47	B04	37.36231	38.05	2
R1-47	B04	37.41224	38.05	2
R1-47	B04	37.46246	38.17	2
R1-47	B04	37.51238	38.15	2
R1-47	B04	37.56239	38.22	2
R1-47	B04	37.61252	38.35	2
R1-47	B04	37.66243	38.25	2
R1-47	B04	37.71289	38.35	2
R1-47	B04	37.76242	38.32	2
R1-47	B04	37.81248	38.31	2
R1-47	B04	37.86259	38.32	2
R1-47	B04	37.91252	38.35	2
R1-47	B04	37.9626	38.44	2
R1-47	B04	38.01257	38.35	2
R1-47	B04	38.06258	38.53	2
R1-47	B04	38.11243	38.5	2
R1-47	B04	38.16253	38.4	2
R1-47	B04	38.21252	38.45	2
R1-47	B04	38.26224	38.58	2
R1-47	B04	38.31253	38.63	2
R1-47	B04	38.36243	38.57	2
R1-47	B04	38.41249	38.61	2
R1-47	B04	38.46254	38.58	2
R1-47	B04	38.5126	38.63	2
R1-47	B04	38.56273	38.73	2
R1-47	B04	38.61267	38.74	2
R1-47	B04	38.66263	38.6	2
R1-47	B04	38.7126	38.64	2
R1-47	B04	38.76263	38.71	2
R1-47	B04	38.81267	38.76	2
R1-47	B04	38.86266	38.65	2
R1-47	B04	38.91271	38.73	2
R1-47	B04	38.96284	38.71	2
R1-47	B04	39.0128	38.74	2
R1-47	B04	39.06281	38.74	2
R1-47	B04	39.11278	38.76	2
R1-47	B04	39.16263	38.81	2
R1-47	B04	39.21289	38.81	2
R1-47	B04	39.26266	38.83	2
R1-47	B04	39.31274	38.77	2
R1-47	B04	39.36291	38.93	2
R1-47	B04	39.41276	38.83	2
R1-47	B04	39.46294	38.87	2
R1-47	B04	39.5128	38.9	2
R1-47	B04	39.5632	38.94	2
R1-47	B04	39.61292	38.98	2
R1-47	B04	39.66298	38.94	2
R1-47	B04	39.71268	38.96	2
R1-47	B04	39.76273	38.91	2
R1-47	B04	39.81286	38.91	2
R1-47	B04	39.86257	39.14	2
R1-47	B04	39.91292	39.06	2
R1-47	B04	39.96294	39.17	2
R1-47	B04	40.01292	39.14	2
R1-47	B04	40.06304	39.27	2
R1-47	B04	40.11307	39.19	2
R1-47	B04	40.16283	39.17	2
R1-47	B04	40.21274	39.3	2
R1-47	B04	40.26288	39.2	2
R1-47	B04	40.3131	39.2	2
R1-47	B04	40.36311	39.23	2
R1-47	B04	40.41275	39.16	2
R1-47	B04	40.46325	39.33	2
R1-47	B04	40.51324	39.39	2
R1-47	B04	40.56297	39.31	2
R1-47	B04	40.61298	39.31	2
R1-47	B04	40.66304	39.46	2
R1-47	B04	40.71297	39.54	2
R1-47	B04	40.76295	39.42	2
R1-47	B04	40.81349	39.52	2
R1-47	B04	40.8631	39.47	2
R1-47	B04	40.91292	39.43	2
R1-47	B04	40.96315	39.57	2
R1-47	B04	41.01358	39.53	2
R1-47	B04	41.06306	39.57	2
R1-47	B04	41.1132	39.63	2
R1-47	B04	41.16311	39.72	2
R1-47	B04	41.21305	39.67	2
R1-47	B04	41.26303	39.83	2
R1-47	B04	41.31335	39.83	2
R1-47	B04	41.36273	39.83	2
R1-47	B04	41.41322	39.77	2
R1-47	B04	41.46325	39.79	2
R1-47	B04	41.51285	39.82	2
R1-47	B04	41.56322	39.79	2
R1-47	B04	41.61346	39.86	2
R1-47	B04	41.66355	39.87	2
R1-47	B04	41.71326	39.87	2
R1-47	B04	41.76307	39.9	2
R1-47	B04	41.81326	40.02	2
R1-47	B04	41.86334	39.95	2
R1-47	B04	41.9134	39.95	2
R1-47	B04	41.96326	40	2
R1-47	B04	42.0131	40.06	2
R1-47	B04	42.06324	40.02	2
R1-47	B04	42.11343	39.96	2
R1-47	B04	42.16352	40.09	2
R1-47	B04	42.21329	40.22	2
R1-47	B04	42.26329	40.05	2
R1-47	B04	42.31352	40.19	2
R1-47	B04	42.36354	40.13	2
R1-47	B04	42.41355	40.15	2
R1-47	B04	42.46338	40.19	2
R1-47	B04	42.51334	40.32	2
R1-47	B04	42.56339	40.13	2
R1-47	B04	42.6133	40.33	2
R1-47	B04	42.66341	40.46	2
R1-47	B04	42.71358	40.2	2
R1-47	B04	42.76349	40.49	2
R1-47	B04	42.81342	40.33	2
R1-47	B04	42.86341	40.49	2
R1-47	B04	42.91349	40.35	2
R1-47	B04	42.96347	40.48	2
R1-47	B04	43.0135	40.45	2
R1-47	B04	43.0636	40.51	2
R1-47	B04	43.11382	40.53	2
R1-47	B04	43.16341	40.53	2
R1-47	B04	43.21364	40.61	2
R1-47	B04	43.26347	40.65	2
R1-47	B04	43.31355	40.65	2
R1-47	B04	43.36352	40.65	2
R1-47	B04	43.41344	40.62	2
R1-47	B04	43.46362	40.82	2
R1-47	B04	43.51365	40.62	2
R1-47	B04	43.56358	40.66	2
R1-47	B04	43.61386	40.82	2
R1-47	B04	43.66359	40.69	2
R1-47	B04	43.7138	40.79	2
R1-47	B04	43.7638	40.86	2
R1-47	B04	43.81361	40.85	2
R1-47	B04	43.86381	40.86	2
R1-47	B04	43.91362	40.91	2
R1-47	B04	43.96367	40.98	2
R1-47	B04	44.01366	40.89	2
R1-47	B04	44.06391	40.91	2
R1-47	B04	44.1138	40.79	2
R1-47	B04	44.1638	40.92	2
R1-47	B04	44.21384	40.88	2
R1-47	B04	44.26366	41.01	2
R1-47	B04	44.31379	40.99	2
R1-47	B04	44.3636	41.09	2
R1-47	B04	44.41409	41.08	2
R1-47	B04	44.46389	41.18	2
R1-47	B04	44.51378	41.17	2
R1-47	B04	44.56372	41.14	2
R1-47	B04	44.6138	41.19	2
R1-47	B04	44.66395	41.19	2
R1-47	B04	44.71386	41.25	2
R1-47	B04	44.76396	41.24	2
R1-47	B04	44.81392	41.38	2
R1-47	B04	44.8637	41.37	2
R1-47	B04	44.91377	41.18	2
R1-47	B04	44.96402	41.32	2
R1-47	B04	45.01428	41.28	2
R1-47	B04	45.06434	41.37	2
R1-47	B04	45.11388	41.44	2
R1-47	B04	45.16406	41.41	2
R1-47	B04	45.21416	41.51	2
R1-47	B04	45.26395	41.47	2
R1-47	B04	45.31403	41.6	2
R1-47	B04	45.36406	41.47	2
R1-47	B04	45.41402	41.61	2
R1-47	B04	45.46391	41.57	2
R1-47	B04	45.5142	41.52	2
R1-47	B04	45.56401	41.6	2
R1-47	B04	45.61417	41.65	2
R1-47	B04	45.66432	41.6	2
R1-47	B04	45.71392	41.71	2
R1-47	B04	45.76412	41.62	2
R1-47	B04	45.81443	41.7	2
R1-47	B04	45.86379	41.64	2
R1-47	B04	45.91408	41.74	2
R1-47	B04	45.9641	41.84	2
R1-47	B04	46.01407	41.8	2
R1-47	B04	46.06406	41.83	2
R1-47	B04	46.11422	41.88	2
R1-47	B04	46.16416	41.75	2
R1-47	B04	46.21426	42.01	2
R1-47	B04	46.2639	41.84	2
R1-47	B04	46.31433	41.91	2
R1-47	B04	46.36417	41.98	2
R1-47	B04	46.41406	41.97	2
R1-47	B04	46.46429	41.98	2
R1-47	B04	46.51416	41.95	2
R1-47	B04	46.56418	41.95	2
R1-47	B04	46.61413	42.06	2
R1-47	B04	46.66424	42.08	2
R1-47	B04	46.71418	42.13	2
R1-47	B04	46.76432	42.17	2
R1-47	B04	46.81451	42.18	2
R1-47	B04	46.8643	42.13	2
R1-47	B04	46.91435	42.11	2
R1-47	B04	46.96434	42.23	2
R1-47	B04	47.01459	42.26	2
R1-47	B04	47.06432	42.24	2
R1-47	B04	47.1146	42.26	2
R1-47	B04	47.16541	42.28	2
R1-47	B04	47.21421	42.34	2
R1-47	B04	47.26458	42.33	2
R1-47	B04	47.31438	42.41	2
R1-47	B04	47.36458	42.3	2
R1-47	B04	47.41419	42.43	2
R1-47	B04	47.46437	42.37	2
R1-47	B04	47.5145	42.44	2
R1-47	B04	47.56453	42.4	2
R1-47	B04	47.61435	42.4	2
R1-47	B04	47.66432	42.61	2
R1-47	B04	47.7147	42.54	2
R1-47	B04	47.76475	42.66	2
R1-47	B04	47.8148	42.57	2
R1-47	B04	47.86438	42.53	2
R1-47	B04	47.91445	42.67	2
R1-47	B04	47.96435	42.73	2
R1-47	B04	48.01464	42.64	2
R1-47	B04	48.06475	42.61	2
R1-47	B04	48.11457	42.76	2
R1-47	B04	48.1644	42.84	2
R1-47	B04	48.21478	42.6	2
R1-47	B04	48.26464	42.79	2
R1-47	B04	48.31446	42.84	2
R1-47	B04	48.36442	42.82	2
R1-47	B04	48.41451	42.79	2
R1-47	B04	48.46463	42.8	2
R1-47	B04	48.51459	42.96	2
R1-47	B04	48.56495	42.77	2
R1-47	B04	48.61457	42.83	2
R1-47	B04	48.66459	42.84	2
R1-47	B04	48.71513	42.89	2
R1-47	B04	48.76455	42.89	2
R1-47	B04	48.81453	43.02	2
R1-47	B04	48.86493	43.12	2
R1-47	B04	48.91476	42.97	2
R1-47	B04	48.96469	43.03	2
R1-47	B04	49.01463	43.05	2
R1-47	B04	49.06448	43.05	2
R1-47	B04	49.11501	43.13	2
R1-47	E04	0.03177	12.92	1
R1-47	E04	0.08178	12.83	1
R1-47	E04	0.13186	12.98	1
R1-47	E04	0.18284	12.99	1
R1-47	E04	0.23212	13.07	1
R1-47	E04	0.28217	13.17	1
R1-47	E04	0.33226	13.07	1
R1-47	E04	0.3819	13.14	1
R1-47	E04	0.43174	13.07	1
R1-47	E04	0.48174	13.13	1
R1-47	E04	0.53198	13.36	1
R1-47	E04	0.58218	13.2	1
R1-47	E04	0.63214	13.14	1
R1-47	E04	0.68256	13.2	1
R1-47	E04	0.73193	13.29	1
R1-47	E04	0.78198	13.48	1
R1-47	E04	0.83205	13.42	1
R1-47	E04	0.88237	13.29	1
R1-47	E04	0.93225	13.55	1
R1-47	E04	0.98324	13.37	1
R1-47	E04	1.032	13.48	1
R1-47	E04	1.08204	13.4	1
R1-47	E04	1.13203	13.29	1
R1-47	E04	1.18206	13.42	1
R1-47	E04	1.23194	13.58	1
R1-47	E04	1.28212	13.4	1
R1-47	E04	1.33226	13.36	1
R1-47	E04	1.38219	13.64	1
R1-47	E04	1.43242	13.61	1
R1-47	E04	1.48221	13.42	1
R1-47	E04	1.53234	13.62	1
R1-47	E04	1.58227	13.7	1
R1-47	E04	1.63254	13.64	1
R1-47	E04	1.6824	13.46	1
R1-47	E04	1.73263	13.42	1
R1-47	E04	1.78269	13.53	1
R1-47	E04	1.83232	13.37	1
R1-47	E04	1.88273	13.62	1
R1-47	E04	1.93267	13.42	1
R1-47	E04	1.98199	13.49	1
R1-47	E04	2.03262	13.56	1
R1-47	E04	2.08241	13.61	1
R1-47	E04	2.13263	13.68	1
R1-47	E04	2.18221	13.58	1
R1-47	E04	2.23234	13.74	1
R1-47	E04	2.28279	13.49	1
R1-47	E04	2.33272	13.62	1
R1-47	E04	2.38239	13.7	1
R1-47	E04	2.43273	13.89	1
R1-47	E04	2.4825	13.65	1
R1-47	E04	2.53247	13.78	1
R1-47	E04	2.58239	13.78	1
R1-47	E04	2.63252	13.9	1
R1-47	E04	2.68233	13.71	1
R1-47	E04	2.73321	13.56	1
R1-47	E04	2.78232	13.58	1
R1-47	E04	2.83291	13.86	1
R1-47	E04	2.88271	13.81	1
R1-47	E04	2.93291	13.83	1
R1-47	E04	2.98246	13.61	1
R1-47	E04	3.03262	13.51	1
R1-47	E04	3.08271	13.56	1
R1-47	E04	3.1326	13.65	1
R1-47	E04	3.18276	13.75	1
R1-47	E04	3.23258	13.55	1
R1-47	E04	3.28258	13.75	1
R1-47	E04	3.33244	13.74	1
R1-47	E04	3.38315	13.55	1
R1-47	E04	3.43266	13.43	1
R1-47	E04	3.48295	13.7	1
R1-47	E04	3.5327	13.65	1
R1-47	E04	3.58262	13.46	1
R1-47	E04	3.63283	13.56	1
R1-47	E04	3.68293	13.64	1
R1-47	E04	3.73261	13.68	1
R1-47	E04	3.78295	14	1
R1-47	E04	3.8328	13.9	1
R1-47	E04	3.88283	13.71	1
R1-47	E04	3.93256	13.9	1
R1-47	E04	3.98291	13.74	1
R1-47	E04	4.03272	14.12	1
R1-47	E04	4.08251	13.78	1
R1-47	E04	4.13283	13.87	1
R1-47	E04	4.18261	14	1
R1-47	E04	4.23291	13.89	1
R1-47	E04	4.28308	13.87	1
R1-47	E04	4.33293	13.68	1
R1-47	E04	4.38281	13.97	1
R1-47	E04	4.43311	13.8	1
R1-47	E04	4.48267	14.18	1
R1-47	E04	4.53355	13.86	1
R1-47	E04	4.5828	13.78	1
R1-47	E04	4.63276	14.09	1
R1-47	E04	4.68298	13.93	1
R1-47	E04	4.73273	13.97	1
R1-47	E04	4.78303	13.8	1
R1-47	E04	4.83273	13.94	1
R1-47	E04	4.88289	14.06	1
R1-47	E04	4.93278	13.84	1
R1-47	E04	4.98294	14.19	1
R1-47	E04	5.03288	14.12	1
R1-47	E04	5.08292	14.09	1
R1-47	E04	5.13325	13.96	1
R1-47	E04	5.18319	14.21	1
R1-47	E04	5.23289	14.06	1
R1-47	E04	5.28334	13.94	1
R1-47	E04	5.33305	14.19	1
R1-47	E04	5.38311	14.02	1
R1-47	E04	5.43287	14.19	1
R1-47	E04	5.48303	14.16	1
R1-47	E04	5.53309	14.22	1
R1-47	E04	5.58339	13.91	1
R1-47	E04	5.63315	14.12	1
R1-47	E04	5.68299	14.35	1
R1-47	E04	5.73322	14.25	1
R1-47	E04	5.78335	14.4	1
R1-47	E04	5.83339	14.02	1
R1-47	E04	5.88286	14.59	1
R1-47	E04	5.93313	14.5	1
R1-47	E04	5.98324	14.56	1
R1-47	E04	6.03302	14.13	1
R1-47	E04	6.08319	14.12	1
R1-47	E04	6.13305	14.22	1
R1-47	E04	6.1826	14.18	1
R1-47	E04	6.23347	14.15	1
R1-47	E04	6.28348	14.28	1
R1-47	E04	6.33318	14.41	1
R1-47	E04	6.38312	14.15	1
R1-47	E04	6.4333	14.48	1
R1-47	E04	6.48362	14.28	1
R1-47	E04	6.53313	14.67	1
R1-47	E04	6.58298	14.32	1
R1-47	E04	6.63408	14.31	1
R1-47	E04	6.68317	14.48	1
R1-47	E04	6.73332	14.37	1
R1-47	E04	6.78361	14.22	1
R1-47	E04	6.83453	14.31	1
R1-47	E04	6.88385	14.47	1
R1-47	E04	6.93348	14.38	1
R1-47	E04	6.98334	14.25	1
R1-47	E04	7.03309	14.56	1
R1-47	E04	7.08319	14.48	1
R1-47	E04	7.1332	14.59	1
R1-47	E04	7.18347	14.41	1
R1-47	E04	7.23346	14.5	1
R1-47	E04	7.28366	14.47	1
R1-47	E04	7.33349	14.7	1
R1-47	E04	7.38348	14.72	1
R1-47	E04	7.4334	15	1
R1-47	E04	7.48366	14.89	1
R1-47	E04	7.53326	14.46	1
R1-47	E04	7.58386	14.44	1
R1-47	E04	7.63335	14.7	1
R1-47	E04	7.68384	14.92	1
R1-47	E04	7.73493	14.72	1
R1-47	E04	7.78334	14.54	1
R1-47	E04	7.83356	15.07	1
R1-47	E04	7.88435	14.88	1
R1-47	E04	7.93382	14.88	1
R1-47	E04	7.98357	15.04	1
R1-47	E04	8.03374	14.82	1
R1-47	E04	8.08349	14.98	1
R1-47	E04	8.13352	14.97	1
R1-47	E04	8.1836	15.05	1
R1-47	E04	8.23369	15.17	1
R1-47	E04	8.28397	15.11	1
R1-47	E04	8.33386	15.11	1
R1-47	E04	8.3836	15.26	1
R1-47	E04	8.43384	14.98	1
R1-47	E04	8.48416	15.42	1
R1-47	E04	8.53381	15.27	1
R1-47	E04	8.58377	15.29	1
R1-47	E04	8.63359	15.3	1
R1-47	E04	8.68357	15.38	1
R1-47	E04	8.73372	15.52	1
R1-47	E04	8.78372	15.76	1
R1-47	E04	8.83464	15.44	1
R1-47	E04	8.88363	15.73	1
R1-47	E04	8.93348	15.55	1
R1-47	E04	8.98401	15.87	1
R1-47	E04	9.03372	15.65	1
R1-47	E04	9.08431	15.7	1
R1-47	E04	9.13369	15.67	1
R1-47	E04	9.18394	15.58	1
R1-47	E04	9.23389	15.8	1
R1-47	E04	9.2838	15.71	1
R1-47	E04	9.33399	16.01	1
R1-47	E04	9.38367	16.01	1
R1-47	E04	9.43402	16.12	1
R1-47	E04	9.48382	15.99	1
R1-47	E04	9.5338	16.17	1
R1-47	E04	9.58356	16.27	1
R1-47	E04	9.63382	16.28	1
R1-47	E04	9.68394	16.58	1
R1-47	E04	9.73384	16.21	1
R1-47	E04	9.78419	16.27	1
R1-47	E04	9.83418	16.82	1
R1-47	E04	9.88408	16.84	1
R1-47	E04	9.93414	16.59	1
R1-47	E04	9.98396	16.68	1
R1-47	E04	10.03399	16.9	1
R1-47	E04	10.08406	16.82	1
R1-47	E04	10.13402	17.09	1
R1-47	E04	10.43297	17.03	2
R1-47	E04	10.47189	17.06	2
R1-47	E04	10.52109	16.96	2
R1-47	E04	10.57041	17.31	2
R1-47	E04	10.62177	17.36	2
R1-47	E04	10.67122	17.54	2
R1-47	E04	10.72048	17.57	2
R1-47	E04	10.77055	17.77	2
R1-47	E04	10.82051	17.82	2
R1-47	E04	10.87042	17.86	2
R1-47	E04	10.9205	17.85	2
R1-47	E04	10.97053	17.96	2
R1-47	E04	11.02065	17.89	2
R1-47	E04	11.07102	18.13	2
R1-47	E04	11.12063	18.1	2
R1-47	E04	11.1707	18.18	2
R1-47	E04	11.22111	18.21	2
R1-47	E04	11.27068	18.32	2
R1-47	E04	11.32103	18.43	2
R1-47	E04	11.37062	18.51	2
R1-47	E04	11.42072	18.61	2
R1-47	E04	11.47094	18.8	2
R1-47	E04	11.52079	18.94	2
R1-47	E04	11.57086	18.86	2
R1-47	E04	11.62091	19.15	2
R1-47	E04	11.67098	19.22	2
R1-47	E04	11.72089	19.1	2
R1-47	E04	11.77067	19.24	2
R1-47	E04	11.82086	19.48	2
R1-47	E04	11.87088	19.62	2
R1-47	E04	11.92089	19.72	2
R1-47	E04	11.97096	19.72	2
R1-47	E04	12.02115	19.82	2
R1-47	E04	12.07063	20.05	2
R1-47	E04	12.12086	20.2	2
R1-47	E04	12.17093	20.57	2
R1-47	E04	12.22102	20.49	2
R1-47	E04	12.27099	20.54	2
R1-47	E04	12.32104	20.87	2
R1-47	E04	12.37066	20.82	2
R1-47	E04	12.42093	21.06	2
R1-47	E04	12.47131	21.21	2
R1-47	E04	12.5211	21.46	2
R1-47	E04	12.57073	21.43	2
R1-47	E04	12.62089	21.59	2
R1-47	E04	12.6712	21.72	2
R1-47	E04	12.72092	21.85	2
R1-47	E04	12.77093	21.78	2
R1-47	E04	12.82085	22.23	2
R1-47	E04	12.87096	21.93	2
R1-47	E04	12.92213	22.48	2
R1-47	E04	12.97073	22.34	2
R1-47	E04	13.02117	22.7	2
R1-47	E04	13.0714	22.95	2
R1-47	E04	13.12122	23.01	2
R1-47	E04	13.17089	23.39	2
R1-47	E04	13.22075	23.27	2
R1-47	E04	13.2712	23.46	2
R1-47	E04	13.3212	23.62	2
R1-47	E04	13.37131	23.83	2
R1-47	E04	13.42152	24.12	2
R1-47	E04	13.47179	24.48	2
R1-47	E04	13.52159	24.43	2
R1-47	E04	13.57123	24.82	2
R1-47	E04	13.62122	24.95	2
R1-47	E04	13.67221	25.22	2
R1-47	E04	13.72125	25.1	2
R1-47	E04	13.77119	25.27	2
R1-47	E04	13.82143	25.55	2
R1-47	E04	13.8712	25.7	2
R1-47	E04	13.9212	25.51	2
R1-47	E04	13.97165	25.84	2
R1-47	E04	14.02129	26.05	2
R1-47	E04	14.07096	25.84	2
R1-47	E04	14.12238	25.95	2
R1-47	E04	14.17116	26.2	2
R1-47	E04	14.22126	26.52	2
R1-47	E04	14.27129	26.62	2
R1-47	E04	14.32159	26.77	2
R1-47	E04	14.37131	26.69	2
R1-47	E04	14.42158	26.93	2
R1-47	E04	14.47127	27.01	2
R1-47	E04	14.52144	26.93	2
R1-47	E04	14.57183	27.26	2
R1-47	E04	14.62127	27.19	2
R1-47	E04	14.67142	27.29	2
R1-47	E04	14.72151	27.38	2
R1-47	E04	14.77143	27.53	2
R1-47	E04	14.82156	27.47	2
R1-47	E04	14.87144	27.58	2
R1-47	E04	14.92121	27.63	2
R1-47	E04	14.9715	27.47	2
R1-47	E04	15.02113	29.38	2
R1-47	E04	15.07217	29.54	2
R1-47	E04	15.12169	29.4	2
R1-47	E04	15.17181	29.69	2
R1-47	E04	15.22127	29.6	2
R1-47	E04	15.27154	29.75	2
R1-47	E04	15.32157	29.67	2
R1-47	E04	15.3712	29.63	2
R1-47	E04	15.42162	29.95	2
R1-47	E04	15.47156	29.89	2
R1-47	E04	15.52187	30	2
R1-47	E04	15.57186	29.81	2
R1-47	E04	15.62184	29.92	2
R1-47	E04	15.6715	30.03	2
R1-47	E04	15.72173	30.03	2
R1-47	E04	15.77178	30.11	2
R1-47	E04	15.82173	30.11	2
R1-47	E04	15.87148	30.33	2
R1-47	E04	15.92137	30.39	2
R1-47	E04	15.97153	30.43	2
R1-47	E04	16.02182	30.17	2
R1-47	E04	16.07164	30.35	2
R1-47	E04	16.12164	30.46	2
R1-47	E04	16.17141	30.65	2
R1-47	E04	16.22189	30.43	2
R1-47	E04	16.27166	30.65	2
R1-47	E04	16.32187	30.41	2
R1-47	E04	16.37303	30.54	2
R1-47	E04	16.42174	30.79	2
R1-47	E04	16.47175	30.77	2
R1-47	E04	16.52173	30.65	2
R1-47	E04	16.57123	30.71	2
R1-47	E04	16.6217	30.81	2
R1-47	E04	16.67205	31.06	2
R1-47	E04	16.72174	31.09	2
R1-47	E04	16.77189	31.08	2
R1-47	E04	16.82183	31.14	2
R1-47	E04	16.87169	31	2
R1-47	E04	16.92192	31.31	2
R1-47	E04	16.97281	31.22	2
R1-47	E04	17.02181	31.33	2
R1-47	E04	17.07192	31.24	2
R1-47	E04	17.12191	31.36	2
R1-47	E04	17.17191	31.59	2
R1-47	E04	17.22206	31.55	2
R1-47	E04	17.27192	31.36	2
R1-47	E04	17.32345	31.5	2
R1-47	E04	17.37204	31.77	2
R1-47	E04	17.42173	31.66	2
R1-47	E04	17.47176	31.93	2
R1-47	E04	17.52201	31.88	2
R1-47	E04	17.57209	31.77	2
R1-47	E04	17.62181	32.2	2
R1-47	E04	17.67191	32.17	2
R1-47	E04	17.7221	32.35	2
R1-47	E04	17.7724	32.34	2
R1-47	E04	17.82235	32.36	2
R1-47	E04	17.87211	32.36	2
R1-47	E04	17.92208	32.51	2
R1-47	E04	17.9722	32.58	2
R1-47	E04	18.02174	32.77	2
R1-47	E04	18.07179	32.82	2
R1-47	E04	18.12243	32.83	2
R1-47	E04	18.17234	32.93	2
R1-47	E04	18.22223	32.79	2
R1-47	E04	18.27228	32.88	2
R1-47	E04	18.32221	32.92	2
R1-47	E04	18.37192	32.98	2
R1-47	E04	18.42225	33.34	2
R1-47	E04	18.47199	33.36	2
R1-47	E04	18.52191	33.48	2
R1-47	E04	18.5723	33.42	2
R1-47	E04	18.62202	33.34	2
R1-47	E04	18.67214	33.56	2
R1-47	E04	18.72226	33.68	2
R1-47	E04	18.77199	33.69	2
R1-47	E04	18.82215	33.78	2
R1-47	E04	18.87254	33.84	2
R1-47	E04	18.92242	33.93	2
R1-47	E04	18.97288	34.19	2
R1-47	E04	19.02256	34.1	2
R1-47	E04	19.07221	34.12	2
R1-47	E04	19.12247	34.09	2
R1-47	E04	19.17241	34.29	2
R1-47	E04	19.22247	34.24	2
R1-47	E04	19.27272	34.37	2
R1-47	E04	19.32223	34.5	2
R1-47	E04	19.37219	34.48	2
R1-47	E04	19.42229	34.5	2
R1-47	E04	19.47262	34.69	2
R1-47	E04	19.5225	34.66	2
R1-47	E04	19.57228	34.78	2
R1-47	E04	19.62235	34.78	2
R1-47	E04	19.67246	35.01	2
R1-47	E04	19.72227	34.92	2
R1-47	E04	19.77319	35	2
R1-47	E04	19.82238	34.94	2
R1-47	E04	19.87256	35.07	2
R1-47	E04	19.92346	35.03	2
R1-47	E04	19.97283	35.3	2
R1-47	E04	20.02261	35.27	2
R1-47	E04	20.07231	35.14	2
R1-47	E04	20.1225	35.36	2
R1-47	E04	20.17257	35.24	2
R1-47	E04	20.22228	35.35	2
R1-47	E04	20.27235	35.33	2
R1-47	E04	20.32245	35.35	2
R1-47	E04	20.37266	35.55	2
R1-47	E04	20.42246	35.52	2
R1-47	E04	20.47273	35.55	2
R1-47	E04	20.52248	35.58	2
R1-47	E04	20.57235	35.83	2
R1-47	E04	20.62249	35.61	2
R1-47	E04	20.67299	35.68	2
R1-47	E04	20.72234	35.81	2
R1-47	E04	20.77278	35.86	2
R1-47	E04	20.82289	35.89	2
R1-47	E04	20.87274	35.93	2
R1-47	E04	20.9226	35.93	2
R1-47	E04	20.97274	35.95	2
R1-47	E04	21.02263	35.89	2
R1-47	E04	21.07258	35.98	2
R1-47	E04	21.12257	35.84	2
R1-47	E04	21.17286	35.9	2
R1-47	E04	21.22264	35.93	2
R1-47	E04	21.27392	35.99	2
R1-47	E04	21.32266	36.06	2
R1-47	E04	21.37237	36.09	2
R1-47	E04	21.42273	36	2
R1-47	E04	21.47293	36.05	2
R1-47	E04	21.52249	36.06	2
R1-47	E04	21.5727	36.14	2
R1-47	E04	21.62394	36.14	2
R1-47	E04	21.67343	36.11	2
R1-47	E04	21.72275	36.12	2
R1-47	E04	21.77272	35.99	2
R1-47	E04	21.82281	36.09	2
R1-47	E04	21.87305	36	2
R1-47	E04	21.92289	36.18	2
R1-47	E04	21.97295	36.12	2
R1-47	E04	22.02302	36.12	2
R1-47	E04	22.0728	36.24	2
R1-47	E04	22.12285	36.09	2
R1-47	E04	22.17372	36.05	2
R1-47	E04	22.22304	36.15	2
R1-47	E04	22.27267	36	2
R1-47	E04	22.32296	36.09	2
R1-47	E04	22.37313	36.18	2
R1-47	E04	22.42305	36.17	2
R1-47	E04	22.47287	36.12	2
R1-47	E04	22.52248	36.06	2
R1-47	E04	22.57307	36.12	2
R1-47	E04	22.62307	36.06	2
R1-47	E04	22.67286	36.02	2
R1-47	E04	22.72316	36.11	2
R1-47	E04	22.77318	36.3	2
R1-47	E04	22.82298	36.12	2
R1-47	E04	22.87305	35.99	2
R1-47	E04	22.92305	36	2
R1-47	E04	22.97316	35.96	2
R1-47	E04	23.02317	35.98	2
R1-47	E04	23.07281	35.98	2
R1-47	E04	23.12327	35.99	2
R1-47	E04	23.17345	35.92	2
R1-47	E04	23.22306	35.89	2
R1-47	E04	23.27322	36.14	2
R1-47	E04	23.32303	36.14	2
R1-47	E04	23.37297	36.08	2
R1-47	E04	23.42367	36.08	2
R1-47	E04	23.47369	36.15	2
R1-47	E04	23.52304	36.17	2
R1-47	E04	23.57309	36.09	2
R1-47	E04	23.62335	36.09	2
R1-47	E04	23.67337	36.02	2
R1-47	E04	23.72371	36.05	2
R1-47	E04	23.77335	36.06	2
R1-47	E04	23.82336	36.08	2
R1-47	E04	23.87334	36.08	2
R1-47	E04	23.92373	36.05	2
R1-47	E04	23.97346	36.14	2
R1-47	E04	24.02299	36.06	2
R1-47	E04	24.07328	36.12	2
R1-47	E04	24.12337	36.15	2
R1-47	E04	24.17334	36	2
R1-47	E04	24.22305	36.03	2
R1-47	E04	24.27332	36.02	2
R1-47	E04	24.32316	36.06	2
R1-47	E04	24.37342	35.99	2
R1-47	E04	24.42361	35.92	2
R1-47	E04	24.47335	36.02	2
R1-47	E04	24.52316	36.03	2
R1-47	E04	24.57355	36.03	2
R1-47	E04	24.62366	36.03	2
R1-47	E04	24.67333	35.99	2
R1-47	E04	24.72358	36.02	2
R1-47	E04	24.77371	35.9	2
R1-47	E04	24.82483	36.02	2
R1-47	E04	24.87328	35.95	2
R1-47	E04	24.92335	36.06	2
R1-47	E04	24.97345	36.05	2
R1-47	E04	25.02311	36.06	2
R1-47	E04	25.07325	36.08	2
R1-47	E04	25.12388	36.14	2
R1-47	E04	25.17359	35.98	2
R1-47	E04	25.22339	36.05	2
R1-47	E04	25.27346	36	2
R1-47	E04	25.32388	36.03	2
R1-47	E04	25.37388	36.14	2
R1-47	E04	25.42338	36.03	2
R1-47	E04	25.47333	35.98	2
R1-47	E04	25.52341	36	2
R1-47	E04	25.57371	36.09	2
R1-47	E04	25.6235	36.11	2
R1-47	E04	25.67367	36.11	2
R1-47	E04	25.72391	36.22	2
R1-47	E04	25.77365	36.19	2
R1-47	E04	25.82401	36.17	2
R1-47	E04	25.87378	36.14	2
R1-47	E04	25.92366	36.11	2
R1-47	E04	25.97356	36.18	2
R1-47	E04	26.02369	36.14	2
R1-47	E04	26.07382	36.12	2
R1-47	E04	26.12394	36.12	2
R1-47	E04	26.17361	36.19	2
R1-47	E04	26.22403	36.12	2
R1-47	E04	26.27393	36.27	2
R1-47	E04	26.32393	36.19	2
R1-47	E04	26.37409	36.25	2
R1-47	E04	26.42422	36.25	2
R1-47	E04	26.47356	36.24	2
R1-47	E04	26.52364	36.25	2
R1-47	E04	26.57367	36.34	2
R1-47	E04	26.62372	36.28	2
R1-47	E04	26.67406	36.19	2
R1-47	E04	26.72358	36.27	2
R1-47	E04	26.77412	36.4	2
R1-47	E04	26.82396	36.28	2
R1-47	E04	26.87374	36.38	2
R1-47	E04	26.92405	36.41	2
R1-47	E04	26.974	36.34	2
R1-47	E04	27.02375	36.36	2
R1-47	E04	27.07384	36.43	2
R1-47	E04	27.1242	36.43	2
R1-47	E04	27.17406	36.47	2
R1-47	E04	27.22391	36.4	2
R1-47	E04	27.2738	36.46	2
R1-47	E04	27.32403	36.43	2
R1-47	E04	27.37379	36.49	2
R1-47	E04	27.42385	36.56	2
R1-47	E04	27.47384	36.53	2
R1-47	E04	27.52417	36.5	2
R1-47	E04	27.57383	36.57	2
R1-47	E04	27.62395	36.55	2
R1-47	E04	27.67519	36.56	2
R1-47	E04	27.72414	36.56	2
R1-47	E04	27.77429	36.59	2
R1-47	E04	27.82409	36.53	2
R1-47	E04	27.8744	36.4	2
R1-47	E04	27.92435	36.21	2
R1-47	E04	27.97387	35.96	2
R1-47	E04	28.02393	35.61	2
R1-47	E04	28.07421	35.29	2
R1-47	E04	28.12432	35.05	2
R1-47	E04	28.17422	35	2
R1-47	E04	28.22412	35.08	2
R1-47	E04	28.274	35.2	2
R1-47	E04	28.32388	35.22	2
R1-47	E04	28.37459	35.52	2
R1-47	E04	28.42449	35.57	2
R1-47	E04	28.47509	35.55	2
R1-47	E04	28.52455	35.68	2
R1-47	E04	28.57425	35.79	2
R1-47	E04	28.62442	35.87	2
R1-47	E04	28.67467	35.84	2
R1-47	E04	28.72445	35.96	2
R1-47	E04	28.77386	36.03	2
R1-47	E04	28.8244	36	2
R1-47	E04	28.87431	35.99	2
R1-47	E04	28.92479	35.95	2
R1-47	E04	28.97425	36.09	2
R1-47	E04	29.02445	36.06	2
R1-47	E04	29.07449	36.17	2
R1-47	E04	29.12446	36.15	2
R1-47	E04	29.17435	36.11	2
R1-47	E04	29.22458	36.18	2
R1-47	E04	29.27453	36.27	2
R1-47	E04	29.3243	36.24	2
R1-47	E04	29.37447	36.33	2
R1-47	E04	29.42451	36.33	2
R1-47	E04	29.47433	36.46	2
R1-47	E04	29.52456	36.41	2
R1-47	E04	29.5743	36.53	2
R1-47	E04	29.62465	36.5	2
R1-47	E04	29.67466	36.56	2
R1-47	E04	29.72485	36.59	2
R1-47	E04	29.77544	36.59	2
R1-47	E04	29.82463	36.63	2
R1-47	E04	29.87485	36.76	2
R1-47	E04	29.92457	36.74	2
R1-47	E04	29.97476	36.79	2
R1-47	E04	30.02517	36.75	2
R1-47	E04	30.07456	36.81	2
R1-47	E04	30.12503	36.88	2
R1-47	E04	30.17483	36.95	2
R1-47	E04	30.22484	36.93	2
R1-47	E04	30.27441	36.88	2
R1-47	E04	30.32471	37.04	2
R1-47	E04	30.37472	36.98	2
R1-47	E04	30.42507	36.98	2
R1-47	E04	30.47491	36.98	2
R1-47	E04	30.52463	37.17	2
R1-47	E04	30.57459	37.1	2
R1-47	E04	30.62463	37.07	2
R1-47	E04	30.67467	37.22	2
R1-47	E04	30.7247	37.12	2
R1-47	E04	30.77459	37.2	2
R1-47	E04	30.82489	37.25	2
R1-47	E04	30.87473	37.34	2
R1-47	E04	30.92517	37.36	2
R1-47	E04	30.97473	37.31	2
R1-47	E04	31.02456	37.32	2
R1-47	E04	31.0749	37.41	2
R1-47	E04	31.12448	37.47	2
R1-47	E04	31.17482	37.45	2
R1-47	E04	31.22462	37.55	2
R1-47	E04	31.27475	37.41	2
R1-47	E04	31.32513	37.54	2
R1-47	E04	31.37459	37.64	2
R1-47	E04	31.42482	37.53	2
R1-47	E04	31.47471	37.67	2
R1-47	E04	31.52491	37.58	2
R1-47	E04	31.57459	37.66	2
R1-47	E04	31.62468	37.74	2
R1-47	E04	31.67468	37.77	2
R1-47	E04	31.72543	37.79	2
R1-47	E04	31.77508	37.8	2
R1-47	E04	31.82501	37.88	2
R1-47	E04	31.87496	37.92	2
R1-47	E04	31.92499	37.98	2
R1-47	E04	31.97544	37.96	2
R1-47	E04	32.02494	37.95	2
R1-47	E04	32.07524	38.08	2
R1-47	E04	32.12535	38.02	2
R1-47	E04	32.17497	38.12	2
R1-47	E04	32.22681	38.17	2
R1-47	E04	32.27528	38.14	2
R1-47	E04	32.32521	38.17	2
R1-47	E04	32.37475	38.24	2
R1-47	E04	32.42508	38.2	2
R1-47	E04	32.47523	38.29	2
R1-47	E04	32.52499	38.3	2
R1-47	E04	32.57521	38.21	2
R1-47	E04	32.62491	38.37	2
R1-47	E04	32.67594	38.37	2
R1-47	E04	32.7248	38.3	2
R1-47	E04	32.77498	38.33	2
R1-47	E04	32.82463	38.37	2
R1-47	E04	32.87503	38.4	2
R1-47	E04	32.92513	38.55	2
R1-47	E04	32.97509	38.5	2
R1-47	E04	33.02546	38.5	2
R1-47	E04	33.07644	38.58	2
R1-47	E04	33.12532	38.55	2
R1-47	E04	33.17529	38.52	2
R1-47	E04	33.22498	38.55	2
R1-47	E04	33.27506	38.67	2
R1-47	E04	33.32496	38.61	2
R1-47	E04	33.37532	38.64	2
R1-47	E04	33.42528	38.67	2
R1-47	E04	33.47516	38.72	2
R1-47	E04	33.5255	38.68	2
R1-47	E04	33.57536	38.69	2
R1-47	E04	33.62522	38.67	2
R1-47	E04	33.67526	38.68	2
R1-47	E04	33.72506	38.77	2
R1-47	E04	33.77539	38.74	2
R1-47	E04	33.82525	38.86	2
R1-47	E04	33.87536	38.9	2
R1-47	E04	33.92561	38.88	2
R1-47	E04	33.97544	38.93	2
R1-47	E04	34.02561	38.97	2
R1-47	E04	34.07589	38.94	2
R1-47	E04	34.12566	38.99	2
R1-47	E04	34.17544	38.93	2
R1-47	E04	34.22549	39.25	2
R1-47	E04	34.27502	39.1	2
R1-47	E04	34.32647	39.24	2
R1-47	E04	34.37564	39.16	2
R1-47	E04	34.42638	39.16	2
R1-47	E04	34.47497	39.31	2
R1-47	E04	34.52538	39.25	2
R1-47	E04	34.5757	39.28	2
R1-47	E04	34.62534	39.25	2
R1-47	E04	34.67532	39.4	2
R1-47	E04	34.72538	39.34	2
R1-47	E04	34.77557	39.43	2
R1-47	E04	34.82538	39.35	2
R1-47	E04	34.876	39.38	2
R1-47	E04	34.92557	39.31	2
R1-47	E04	34.97544	39.38	2
R1-47	E04	35.02566	39.41	2
R1-47	E04	35.07541	39.47	2
R1-47	E04	35.12526	39.57	2
R1-47	E04	35.17556	39.5	2
R1-47	E04	35.22589	39.59	2
R1-47	E04	35.27556	39.76	2
R1-47	E04	35.32559	39.73	2
R1-47	E04	35.3753	39.73	2
R1-47	E04	35.42559	39.86	2
R1-47	E04	35.47556	39.92	2
R1-47	E04	35.52589	40.04	2
R1-47	E04	35.57588	40.04	2
R1-47	E04	35.62574	40.27	2
R1-47	E04	35.67587	40.2	2
R1-47	E04	35.72578	40.24	2
R1-47	E04	35.77546	40.38	2
R1-47	E04	35.82604	40.52	2
R1-47	E04	35.8758	40.54	2
R1-47	E04	35.92563	40.68	2
R1-47	E04	35.97591	40.68	2
R1-47	E04	36.02547	40.79	2
R1-47	E04	36.07552	40.76	2
R1-47	E04	36.12652	40.89	2
R1-47	E04	36.17609	40.83	2
R1-47	E04	36.22562	40.79	2
R1-47	E04	36.27591	40.87	2
R1-47	E04	36.32564	40.84	2
R1-47	E04	36.37545	40.98	2
R1-47	E04	36.42612	40.98	2
R1-47	E04	36.47631	40.95	2
R1-47	E04	36.5261	40.99	2
R1-47	E04	36.57599	40.92	2
R1-47	E04	36.62557	41.12	2
R1-47	E04	36.67553	41.09	2
R1-47	E04	36.72592	41.11	2
R1-47	E04	36.77578	41.08	2
R1-47	E04	36.82605	41.05	2
R1-47	E04	36.87547	41.09	2
R1-47	E04	36.92599	41.21	2
R1-47	E04	36.97676	41.12	2
R1-47	E04	37.02571	41.21	2
R1-47	E04	37.07598	41.12	2
R1-47	E04	37.1264	41.27	2
R1-47	E04	37.17601	41.34	2
R1-47	E04	37.22611	41.17	2
R1-47	E04	37.27616	41.19	2
R1-47	E04	37.3259	41.36	2
R1-47	E04	37.37586	41.25	2
R1-47	E04	37.42587	41.4	2
R1-47	E04	37.47622	41.4	2
R1-47	E04	37.52583	41.46	2
R1-47	E04	37.57607	41.43	2
R1-47	E04	37.62619	41.41	2
R1-47	E04	37.67583	41.5	2
R1-47	E04	37.72649	41.52	2
R1-47	E04	37.77596	41.56	2
R1-47	E04	37.82621	41.6	2
R1-47	E04	37.8762	41.71	2
R1-47	E04	37.92598	41.74	2
R1-47	E04	37.97635	41.62	2
R1-47	E04	38.02625	41.65	2
R1-47	E04	38.07596	41.76	2
R1-47	E04	38.12598	41.79	2
R1-47	E04	38.17615	41.85	2
R1-47	E04	38.22605	41.76	2
R1-47	E04	38.27591	41.88	2
R1-47	E04	38.32592	41.87	2
R1-47	E04	38.37603	41.9	2
R1-47	E04	38.42596	42	2
R1-47	E04	38.47625	41.9	2
R1-47	E04	38.5261	42	2
R1-47	E04	38.57631	41.98	2
R1-47	E04	38.62611	42.01	2
R1-47	E04	38.67645	42.04	2
R1-47	E04	38.72606	42.09	2
R1-47	E04	38.7761	41.98	2
R1-47	E04	38.82644	42.13	2
R1-47	E04	38.87633	42.06	2
R1-47	E04	38.92628	42.22	2
R1-47	E04	38.97633	42.14	2
R1-47	E04	39.02629	42.1	2
R1-47	E04	39.07621	42.25	2
R1-47	E04	39.12627	42.1	2
R1-47	E04	39.17609	42.31	2
R1-47	E04	39.22646	42.22	2
R1-47	E04	39.27634	42.23	2
R1-47	E04	39.32615	42.39	2
R1-47	E04	39.37644	42.35	2
R1-47	E04	39.42653	42.26	2
R1-47	E04	39.47644	42.35	2
R1-47	E04	39.52624	42.44	2
R1-47	E04	39.57667	42.45	2
R1-47	E04	39.62634	42.38	2
R1-47	E04	39.67655	42.47	2
R1-47	E04	39.72613	42.61	2
R1-47	E04	39.77624	42.61	2
R1-47	E04	39.82645	42.57	2
R1-47	E04	39.87609	42.57	2
R1-47	E04	39.92653	42.55	2
R1-47	E04	39.97656	42.64	2
R1-47	E04	40.02648	42.66	2
R1-47	E04	40.0766	42.72	2
R1-47	E04	40.12669	42.57	2
R1-47	E04	40.17648	42.77	2
R1-47	E04	40.2263	42.8	2
R1-47	E04	40.27657	42.76	2
R1-47	E04	40.32655	42.74	2
R1-47	E04	40.3768	42.67	2
R1-47	E04	40.42648	42.73	2
R1-47	E04	40.47694	42.91	2
R1-47	E04	40.52665	42.95	2
R1-47	E04	40.57653	42.93	2
R1-47	E04	40.62665	42.91	2
R1-47	E04	40.67655	42.95	2
R1-47	E04	40.72647	42.95	2
R1-47	E04	40.77671	42.99	2
R1-47	E04	40.82702	43.18	2
R1-47	E04	40.8767	43.04	2
R1-47	E04	40.92667	43.11	2
R1-47	E04	40.97705	43.27	2
R1-47	E04	41.02754	43.2	2
R1-47	E04	41.07674	43.26	2
R1-47	E04	41.12682	43.17	2
R1-47	E04	41.17684	43.24	2
R1-47	E04	41.2266	43.26	2
R1-47	E04	41.27681	43.23	2
R1-47	E04	41.32683	43.3	2
R1-47	E04	41.37651	43.43	2
R1-47	E04	41.42689	43.4	2
R1-47	E04	41.47702	43.36	2
R1-47	E04	41.52651	43.37	2
R1-47	E04	41.57677	43.34	2
R1-47	E04	41.62698	43.39	2
R1-47	E04	41.67706	43.48	2
R1-47	E04	41.7267	43.48	2
R1-47	E04	41.77676	43.52	2
R1-47	E04	41.82703	43.65	2
R1-47	E04	41.87717	43.67	2
R1-47	E04	41.92709	43.69	2
R1-47	E04	41.9767	43.69	2
R1-47	E04	42.0266	43.64	2
R1-47	E04	42.07674	43.53	2
R1-47	E04	42.12683	43.78	2
R1-47	E04	42.17701	43.62	2
R1-47	E04	42.22683	43.69	2
R1-47	E04	42.27702	43.8	2
R1-47	E04	42.32697	43.83	2
R1-47	E04	42.37723	43.75	2
R1-47	E04	42.42722	43.77	2
R1-47	E04	42.47681	43.97	2
R1-47	E04	42.52702	43.88	2
R1-47	E04	42.57687	43.93	2
R1-47	E04	42.62685	43.87	2
R1-47	E04	42.67712	44.02	2
R1-47	E04	42.72714	44.05	2
R1-47	E04	42.77707	44.03	2
R1-47	E04	42.82696	44.06	2
R1-47	E04	42.87714	44.05	2
R1-47	E04	42.9272	44.06	2
R1-47	E04	42.97691	44.06	2
R1-47	E04	43.02711	44.13	2
R1-47	E04	43.07704	44.19	2
R1-47	E04	43.12731	44.12	2
R1-47	E04	43.1769	44.15	2
R1-47	E04	43.22766	44.26	2
R1-47	E04	43.27697	44.28	2
R1-47	E04	43.32725	44.29	2
R1-47	E04	43.37701	44.29	2
R1-47	E04	43.42701	44.37	2
R1-47	E04	43.47738	44.32	2
R1-47	E04	43.52716	44.47	2
R1-47	E04	43.57705	44.35	2
R1-47	E04	43.62761	44.37	2
R1-47	E04	43.67717	44.35	2
R1-47	E04	43.72729	44.41	2
R1-47	E04	43.77733	44.5	2
R1-47	E04	43.82734	44.43	2
R1-47	E04	43.87726	44.48	2
R1-47	E04	43.92735	44.51	2
R1-47	E04	43.97715	44.54	2
R1-47	E04	44.02747	44.53	2
R1-47	E04	44.07747	44.57	2
R1-47	E04	44.12732	44.63	2
R1-47	E04	44.17759	44.59	2
R1-47	E04	44.2273	44.63	2
R1-47	E04	44.27713	44.72	2
R1-47	E04	44.32745	44.73	2
R1-47	E04	44.37712	44.67	2
R1-47	E04	44.42784	44.7	2
R1-47	E04	44.47761	44.82	2
R1-47	E04	44.52732	44.69	2
R1-47	E04	44.57744	44.91	2
R1-47	E04	44.62743	44.85	2
R1-47	E04	44.67744	44.98	2
R1-47	E04	44.72726	44.91	2
R1-47	E04	44.77754	45	2
R1-47	E04	44.82737	44.94	2
R1-47	E04	44.8772	44.95	2
R1-47	E04	44.92731	45.07	2
R1-47	E04	44.97764	45.1	2
R1-47	E04	45.02776	45	2
R1-47	E04	45.07788	44.98	2
R1-47	E04	45.12739	44.95	2
R1-47	E04	45.17765	45.01	2
R1-47	E04	45.22789	45.14	2
R1-47	E04	45.27747	45.19	2
R1-47	E04	45.32742	45.2	2
R1-47	E04	45.37781	45.22	2
R1-47	E04	45.42746	45.32	2
R1-47	E04	45.47737	45.11	2
R1-47	E04	45.52763	45.13	2
R1-47	E04	45.57742	45.26	2
R1-47	E04	45.62766	45.36	2
R1-47	E04	45.67806	45.27	2
R1-47	E04	45.72743	45.35	2
R1-47	E04	45.77816	45.32	2
R1-47	E04	45.82793	45.24	2
R1-47	E04	45.87728	45.39	2
R1-47	E04	45.92754	45.3	2
R1-47	E04	45.97761	45.43	2
R1-47	E04	46.02787	45.52	2
R1-47	E04	46.07772	45.35	2
R1-47	E04	46.12786	45.43	2
R1-47	E04	46.17872	45.49	2
R1-47	E04	46.22778	45.36	2
R1-47	E04	46.2774	45.6	2
R1-47	E04	46.32798	45.57	2
R1-47	E04	46.37767	45.58	2
R1-47	E04	46.42755	45.55	2
R1-47	E04	46.47786	45.54	2
R1-47	E04	46.5277	45.43	2
R1-47	E04	46.57765	45.57	2
R1-47	E04	46.62768	45.8	2
R1-47	E04	46.67796	45.61	2
R1-47	E04	46.72766	45.77	2
R1-47	E04	46.7778	45.83	2
R1-47	E04	46.82801	45.77	2
R1-47	E04	46.87777	45.74	2
R1-47	E04	46.92806	45.71	2
R1-47	E04	46.97794	45.62	2
R1-47	E04	47.02834	45.8	2
R1-47	E04	47.07784	45.81	2
R1-47	E04	47.12803	45.93	2
R1-47	E04	47.17913	45.89	2
R1-47	E04	47.22775	45.96	2
R1-47	E04	47.27806	45.95	2
R1-47	E04	47.32811	45.9	2
R1-47	E04	47.37827	45.98	2
R1-47	E04	47.42779	45.95	2
R1-47	E04	47.47786	46.05	2
R1-47	E04	47.52821	45.92	2
R1-47	E04	47.57815	45.93	2
R1-47	E04	47.62783	46	2
R1-47	E04	47.67778	46.15	2
R1-47	E04	47.72804	46.09	2
R1-47	E04	47.77859	46.17	2
R1-47	E04	47.82833	46.24	2
R1-47	E04	47.87803	46.14	2
R1-47	E04	47.92904	46.22	2
R1-47	E04	47.97785	46.3	2
R1-47	E04	48.02828	46.21	2
R1-47	E04	48.07829	46.21	2
R1-47	E04	48.1282	46.22	2
R1-47	E04	48.17788	46.3	2
R1-47	E04	48.22818	46.33	2
R1-47	E04	48.27829	46.36	2
R1-47	E04	48.328	46.34	2
R1-47	E04	48.3779	46.28	2
R1-47	E04	48.42822	46.3	2
R1-47	E04	48.47815	46.38	2
R1-47	E04	48.52833	46.41	2
R1-47	E04	48.57851	46.38	2
R1-47	E04	48.62825	46.41	2
R1-47	E04	48.67812	46.43	2
R1-47	E04	48.72858	46.46	2
R1-47	E04	48.77812	46.4	2
R1-47	E04	48.82794	46.6	2
R1-47	E04	48.87851	46.38	2
R1-47	E04	48.92813	46.53	2
R1-47	E04	48.97811	46.62	2
R1-47	E04	49.02827	46.65	2
R1-47	E04	49.07822	46.71	2
R1-47	E04	49.12871	46.66	2
