# Supplementary material for: Natural genetic variation impacts expression levels of coding, non-coding, and antisense transcripts in fission yeast
Source: Mol Syst Biol. 2014 Nov 28;10(11):764. doi: 10.15252/msb.20145123 (PMC4299605; doi:10.15252/msb.20145123)
Supplement: Supplementary file 2 — Supplementary Dataset S1 [file msb0010-0764-sd2.zip › Dataset S1/datasetS1/R1-4_std_raw.txt]

Strain	well	time	measure	interval
R1-4	A01	0.01191	14.35	1
R1-4	A01	0.06189	14.56	1
R1-4	A01	0.11186	14.48	1
R1-4	A01	0.16191	14.63	1
R1-4	A01	0.21173	14.72	1
R1-4	A01	0.26192	14.75	1
R1-4	A01	0.31187	14.53	1
R1-4	A01	0.36178	14.47	1
R1-4	A01	0.41201	14.66	1
R1-4	A01	0.46183	14.57	1
R1-4	A01	0.51193	14.63	1
R1-4	A01	0.56197	14.57	1
R1-4	A01	0.61182	14.63	1
R1-4	A01	0.66193	14.66	1
R1-4	A01	0.71214	14.7	1
R1-4	A01	0.76197	14.67	1
R1-4	A01	0.812	14.75	1
R1-4	A01	0.86194	14.73	1
R1-4	A01	0.91212	14.77	1
R1-4	A01	0.96197	14.69	1
R1-4	A01	1.01209	14.66	1
R1-4	A01	1.06197	14.72	1
R1-4	A01	1.11206	14.67	1
R1-4	A01	1.16207	14.66	1
R1-4	A01	1.21236	14.63	1
R1-4	A01	1.26226	14.77	1
R1-4	A01	1.31221	14.76	1
R1-4	A01	1.36213	14.69	1
R1-4	A01	1.41222	14.75	1
R1-4	A01	1.46225	14.8	1
R1-4	A01	1.51243	14.82	1
R1-4	A01	1.56203	14.83	1
R1-4	A01	1.61219	15.08	1
R1-4	A01	1.6622	14.73	1
R1-4	A01	1.71224	14.8	1
R1-4	A01	1.76193	14.76	1
R1-4	A01	1.81233	14.85	1
R1-4	A01	1.86228	14.79	1
R1-4	A01	1.91221	14.75	1
R1-4	A01	1.96207	14.7	1
R1-4	A01	2.01227	14.7	1
R1-4	A01	2.06245	14.93	1
R1-4	A01	2.11222	14.75	1
R1-4	A01	2.16227	14.79	1
R1-4	A01	2.21246	14.83	1
R1-4	A01	2.26247	14.79	1
R1-4	A01	2.31249	14.98	1
R1-4	A01	2.36233	14.96	1
R1-4	A01	2.41255	14.92	1
R1-4	A01	2.46257	14.99	1
R1-4	A01	2.51237	14.96	1
R1-4	A01	2.56248	14.98	1
R1-4	A01	2.61256	14.79	1
R1-4	A01	2.66263	14.98	1
R1-4	A01	2.7125	15.2	1
R1-4	A01	2.76258	15.14	1
R1-4	A01	2.81254	14.8	1
R1-4	A01	2.86264	14.93	1
R1-4	A01	2.9125	14.95	1
R1-4	A01	2.96259	14.92	1
R1-4	A01	3.0126	15.05	1
R1-4	A01	3.06253	14.67	1
R1-4	A01	3.11252	14.82	1
R1-4	A01	3.16261	14.89	1
R1-4	A01	3.21244	14.95	1
R1-4	A01	3.26273	14.83	1
R1-4	A01	3.31276	15.1	1
R1-4	A01	3.36257	14.85	1
R1-4	A01	3.41259	14.86	1
R1-4	A01	3.46253	14.95	1
R1-4	A01	3.51284	15.01	1
R1-4	A01	3.56251	14.82	1
R1-4	A01	3.61284	15.11	1
R1-4	A01	3.66274	15.07	1
R1-4	A01	3.71278	15.08	1
R1-4	A01	3.7627	15.02	1
R1-4	A01	3.81276	14.95	1
R1-4	A01	3.86273	15.01	1
R1-4	A01	3.91272	14.96	1
R1-4	A01	3.96289	15.02	1
R1-4	A01	4.01284	15.05	1
R1-4	A01	4.06294	15.07	1
R1-4	A01	4.11293	15.07	1
R1-4	A01	4.16297	15.24	1
R1-4	A01	4.21283	15.02	1
R1-4	A01	4.26279	15.02	1
R1-4	A01	4.31269	14.95	1
R1-4	A01	4.36302	15.08	1
R1-4	A01	4.41302	15.05	1
R1-4	A01	4.46296	15.07	1
R1-4	A01	4.51304	15.15	1
R1-4	A01	4.56294	15.11	1
R1-4	A01	4.61289	15.07	1
R1-4	A01	4.66292	15.11	1
R1-4	A01	4.71292	15.2	1
R1-4	A01	4.76315	15.12	1
R1-4	A01	4.81301	15.23	1
R1-4	A01	4.86292	15.12	1
R1-4	A01	4.91297	15.18	1
R1-4	A01	4.96298	15.2	1
R1-4	A01	5.01283	15.08	1
R1-4	A01	5.063	15.12	1
R1-4	A01	5.11313	15.14	1
R1-4	A01	5.1628	15.24	1
R1-4	A01	5.21308	15.37	1
R1-4	A01	5.26321	15.23	1
R1-4	A01	5.31299	15.24	1
R1-4	A01	5.36318	15.07	1
R1-4	A01	5.4131	15.2	1
R1-4	A01	5.46323	15.24	1
R1-4	A01	5.51307	15.21	1
R1-4	A01	5.56321	15.23	1
R1-4	A01	5.61337	15.24	1
R1-4	A01	5.66319	15.24	1
R1-4	A01	5.7132	15.45	1
R1-4	A01	5.76323	15.28	1
R1-4	A01	5.81315	15.27	1
R1-4	A01	5.86339	15.4	1
R1-4	A01	5.9134	15.31	1
R1-4	A01	5.96305	15.33	1
R1-4	A01	6.01349	15.49	1
R1-4	A01	6.06332	15.45	1
R1-4	A01	6.11338	15.27	1
R1-4	A01	6.16329	15.33	1
R1-4	A01	6.21326	15.27	1
R1-4	A01	6.26319	15.47	1
R1-4	A01	6.31337	15.49	1
R1-4	A01	6.36325	15.46	1
R1-4	A01	6.41331	15.46	1
R1-4	A01	6.46324	15.45	1
R1-4	A01	6.51333	15.36	1
R1-4	A01	6.56364	15.39	1
R1-4	A01	6.61337	15.65	1
R1-4	A01	6.66345	15.49	1
R1-4	A01	6.71347	15.47	1
R1-4	A01	6.76352	15.5	1
R1-4	A01	6.81363	15.58	1
R1-4	A01	6.86348	15.65	1
R1-4	A01	6.91347	15.49	1
R1-4	A01	6.96341	15.56	1
R1-4	A01	7.01353	15.63	1
R1-4	A01	7.06369	15.49	1
R1-4	A01	7.11356	15.68	1
R1-4	A01	7.16349	15.53	1
R1-4	A01	7.21363	15.74	1
R1-4	A01	7.2636	16.01	1
R1-4	A01	7.31363	15.78	1
R1-4	A01	7.36365	15.75	1
R1-4	A01	7.41359	15.87	1
R1-4	A01	7.46355	15.93	1
R1-4	A01	7.51368	15.84	1
R1-4	A01	7.56375	15.84	1
R1-4	A01	7.85943	15.88	2
R1-4	A01	7.90881	15.87	2
R1-4	A01	7.95936	16.26	2
R1-4	A01	8.00951	15.98	2
R1-4	A01	8.05957	16.22	2
R1-4	A01	8.10938	16.23	2
R1-4	A01	8.15945	15.96	2
R1-4	A01	8.20937	16.14	2
R1-4	A01	8.25968	16.23	2
R1-4	A01	8.30926	16.35	2
R1-4	A01	8.35953	16.25	2
R1-4	A01	8.40948	16.29	2
R1-4	A01	8.45948	16.28	2
R1-4	A01	8.50958	16.31	2
R1-4	A01	8.55968	16.17	2
R1-4	A01	8.60956	16.35	2
R1-4	A01	8.65961	16.47	2
R1-4	A01	8.70962	16.35	2
R1-4	A01	8.75967	16.35	2
R1-4	A01	8.80959	16.33	2
R1-4	A01	8.85956	16.44	2
R1-4	A01	8.90956	16.33	2
R1-4	A01	8.95965	16.52	2
R1-4	A01	9.00953	16.38	2
R1-4	A01	9.0597	16.52	2
R1-4	A01	9.10984	16.49	2
R1-4	A01	9.15969	16.6	2
R1-4	A01	9.2098	16.47	2
R1-4	A01	9.25969	16.51	2
R1-4	A01	9.3097	16.7	2
R1-4	A01	9.35964	16.63	2
R1-4	A01	9.4099	16.8	2
R1-4	A01	9.45969	16.9	2
R1-4	A01	9.50983	16.71	2
R1-4	A01	9.55978	17.05	2
R1-4	A01	9.60993	16.74	2
R1-4	A01	9.65983	16.71	2
R1-4	A01	9.70995	16.9	2
R1-4	A01	9.76005	16.83	2
R1-4	A01	9.80947	16.98	2
R1-4	A01	9.86003	16.95	2
R1-4	A01	9.91012	17.01	2
R1-4	A01	9.96003	16.96	2
R1-4	A01	10.01007	16.99	2
R1-4	A01	10.05984	17.01	2
R1-4	A01	10.10958	17.28	2
R1-4	A01	10.15995	17.37	2
R1-4	A01	10.20989	17.28	2
R1-4	A01	10.25997	17.41	2
R1-4	A01	10.30996	17.63	2
R1-4	A01	10.36013	17.69	2
R1-4	A01	10.41004	17.66	2
R1-4	A01	10.46019	17.84	2
R1-4	A01	10.50998	17.7	2
R1-4	A01	10.55946	17.88	2
R1-4	A01	10.61006	17.82	2
R1-4	A01	10.66019	18.1	2
R1-4	A01	10.71012	18.19	2
R1-4	A01	10.76003	18.07	2
R1-4	A01	10.81003	18.1	2
R1-4	A01	10.86019	18.35	2
R1-4	A01	10.91031	18.36	2
R1-4	A01	10.96027	18.36	2
R1-4	A01	11.01028	18.22	2
R1-4	A01	11.06003	18.42	2
R1-4	A01	11.11031	18.45	2
R1-4	A01	11.16021	18.75	2
R1-4	A01	11.21019	18.75	2
R1-4	A01	11.26023	18.92	2
R1-4	A01	11.31028	18.57	2
R1-4	A01	11.36018	18.73	2
R1-4	A01	11.41035	19.02	2
R1-4	A01	11.46041	18.94	2
R1-4	A01	11.5103	18.94	2
R1-4	A01	11.56025	18.92	2
R1-4	A01	11.61038	19.35	2
R1-4	A01	11.66036	19.15	2
R1-4	A01	11.71055	19.37	2
R1-4	A01	11.76042	19.15	2
R1-4	A01	11.81007	19.25	2
R1-4	A01	11.86029	19.21	2
R1-4	A01	11.91051	19.41	2
R1-4	A01	11.96016	19.48	2
R1-4	A01	12.01046	19.38	2
R1-4	A01	12.06048	19.69	2
R1-4	A01	12.11041	19.92	2
R1-4	A01	12.16055	19.51	2
R1-4	A01	12.21025	19.86	2
R1-4	A01	12.26039	20.17	2
R1-4	A01	12.31036	19.83	2
R1-4	A01	12.3606	20.26	2
R1-4	A01	12.41065	20.27	2
R1-4	A01	12.46048	20.14	2
R1-4	A01	12.51073	20.17	2
R1-4	A01	12.56063	20.27	2
R1-4	A01	12.61067	20.36	2
R1-4	A01	12.66074	20.42	2
R1-4	A01	12.71063	20.72	2
R1-4	A01	12.76081	20.48	2
R1-4	A01	12.81029	20.68	2
R1-4	A01	12.86057	20.64	2
R1-4	A01	12.91064	20.84	2
R1-4	A01	12.96077	20.91	2
R1-4	A01	13.01061	20.84	2
R1-4	A01	13.06071	21.29	2
R1-4	A01	13.11074	21.19	2
R1-4	A01	13.16074	21.31	2
R1-4	A01	13.21079	21.26	2
R1-4	A01	13.26079	21.57	2
R1-4	A01	13.31081	21.29	2
R1-4	A01	13.36088	21.76	2
R1-4	A01	13.41095	21.47	2
R1-4	A01	13.46087	21.66	2
R1-4	A01	13.51095	21.95	2
R1-4	A01	13.56084	21.8	2
R1-4	A01	13.61073	21.93	2
R1-4	A01	13.66053	22.09	2
R1-4	A01	13.71087	21.98	2
R1-4	A01	13.76097	22.25	2
R1-4	A01	13.81097	22.37	2
R1-4	A01	13.86096	22.87	2
R1-4	A01	13.91084	22.75	2
R1-4	A01	13.96102	22.76	2
R1-4	A01	14.01086	22.81	2
R1-4	A01	14.06096	22.94	2
R1-4	A01	14.11095	22.94	2
R1-4	A01	14.16087	23.2	2
R1-4	A01	14.21105	23.29	2
R1-4	A01	14.26113	23.32	2
R1-4	A01	14.31104	23.57	2
R1-4	A01	14.3612	23.58	2
R1-4	A01	14.41093	23.77	2
R1-4	A01	14.46091	23.78	2
R1-4	A01	14.51111	24.06	2
R1-4	A01	14.56108	24.16	2
R1-4	A01	14.61098	24.25	2
R1-4	A01	14.66116	24.46	2
R1-4	A01	14.71125	24.62	2
R1-4	A01	14.76108	24.62	2
R1-4	A01	14.81114	24.53	2
R1-4	A01	14.8613	24.89	2
R1-4	A01	14.91107	24.95	2
R1-4	A01	14.96121	25.11	2
R1-4	A01	15.01112	25.17	2
R1-4	A01	15.06129	25.37	2
R1-4	A01	15.11111	25.23	2
R1-4	A01	15.16125	25.5	2
R1-4	A01	15.21111	25.5	2
R1-4	A01	15.26088	25.71	2
R1-4	A01	15.31137	25.75	2
R1-4	A01	15.36121	25.99	2
R1-4	A01	15.4113	25.9	2
R1-4	A01	15.46126	26.19	2
R1-4	A01	15.51135	26.02	2
R1-4	A01	15.56117	26.22	2
R1-4	A01	15.61141	26.38	2
R1-4	A01	15.66137	26.45	2
R1-4	A01	15.71141	26.48	2
R1-4	A01	15.76138	26.86	2
R1-4	A01	15.81154	26.72	2
R1-4	A01	15.86151	26.8	2
R1-4	A01	15.91156	26.76	2
R1-4	A01	15.96143	27.04	2
R1-4	A01	16.01141	27.15	2
R1-4	A01	16.06146	27.17	2
R1-4	A01	16.11142	27.37	2
R1-4	A01	16.16169	27.39	2
R1-4	A01	16.21157	27.55	2
R1-4	A01	16.26149	27.34	2
R1-4	A01	16.31169	27.65	2
R1-4	A01	16.3617	27.6	2
R1-4	A01	16.41168	27.47	2
R1-4	A01	16.46159	27.76	2
R1-4	A01	16.51166	27.74	2
R1-4	A01	16.56172	27.85	2
R1-4	A01	16.61154	27.62	2
R1-4	A01	16.66175	27.68	2
R1-4	A01	16.71168	28.04	2
R1-4	A01	16.76158	27.9	2
R1-4	A01	16.81175	27.98	2
R1-4	A01	16.86168	28.01	2
R1-4	A01	16.91182	28.11	2
R1-4	A01	16.96181	28.04	2
R1-4	A01	17.01187	28.19	2
R1-4	A01	17.06169	28.2	2
R1-4	A01	17.11173	28.16	2
R1-4	A01	17.16176	28.13	2
R1-4	A01	17.21161	27.88	2
R1-4	A01	17.26174	28.11	2
R1-4	A01	17.31179	28.11	2
R1-4	A01	17.36172	28.3	2
R1-4	A01	17.41159	28.14	2
R1-4	A01	17.46201	28.14	2
R1-4	A01	17.51177	28.26	2
R1-4	A01	17.56181	28.25	2
R1-4	A01	17.61147	28.35	2
R1-4	A01	17.66183	28.28	2
R1-4	A01	17.71189	28.51	2
R1-4	A01	17.76202	28.29	2
R1-4	A01	17.812	28.23	2
R1-4	A01	17.86181	28.3	2
R1-4	A01	17.91187	28.17	2
R1-4	A01	17.96195	28.32	2
R1-4	A01	18.01201	28.28	2
R1-4	A01	18.06187	28.52	2
R1-4	A01	18.11212	28.38	2
R1-4	A01	18.16195	28.38	2
R1-4	A01	18.21215	28.45	2
R1-4	A01	18.26215	28.29	2
R1-4	A01	18.31204	28.55	2
R1-4	A01	18.36189	28.79	2
R1-4	A01	18.41215	28.6	2
R1-4	A01	18.46214	28.64	2
R1-4	A01	18.51208	28.7	2
R1-4	A01	18.56216	28.74	2
R1-4	A01	18.61202	28.7	2
R1-4	A01	18.6622	28.9	2
R1-4	A01	18.71207	28.84	2
R1-4	A01	18.76199	28.83	2
R1-4	A01	18.81227	28.9	2
R1-4	A01	18.86199	29.28	2
R1-4	A01	18.91204	28.97	2
R1-4	A01	18.96237	29.08	2
R1-4	A01	19.01216	28.96	2
R1-4	A01	19.06223	29.09	2
R1-4	A01	19.11233	29.25	2
R1-4	A01	19.16214	29.12	2
R1-4	A01	19.21237	29.25	2
R1-4	A01	19.26229	29.38	2
R1-4	A01	19.31198	29.35	2
R1-4	A01	19.3624	29.72	2
R1-4	A01	19.41221	29.44	2
R1-4	A01	19.46216	29.63	2
R1-4	A01	19.51244	29.54	2
R1-4	A01	19.56223	29.72	2
R1-4	A01	19.61237	29.75	2
R1-4	A01	19.66231	29.76	2
R1-4	A01	19.71236	29.79	2
R1-4	A01	19.76236	29.97	2
R1-4	A01	19.81242	29.88	2
R1-4	A01	19.8624	30.08	2
R1-4	A01	19.91247	29.88	2
R1-4	A01	19.96233	30.04	2
R1-4	A01	20.01253	30.26	2
R1-4	A01	20.06251	30.23	2
R1-4	A01	20.11255	30.46	2
R1-4	A01	20.16262	30.29	2
R1-4	A01	20.2127	30.1	2
R1-4	A01	20.26227	30.17	2
R1-4	A01	20.31249	30.36	2
R1-4	A01	20.36264	30.35	2
R1-4	A01	20.41247	30.53	2
R1-4	A01	20.46266	30.59	2
R1-4	A01	20.51253	30.56	2
R1-4	A01	20.56263	30.64	2
R1-4	A01	20.61256	30.55	2
R1-4	A01	20.66266	30.62	2
R1-4	A01	20.71254	30.61	2
R1-4	A01	20.76267	30.72	2
R1-4	A01	20.81271	30.9	2
R1-4	A01	20.86276	30.97	2
R1-4	A01	20.91278	30.93	2
R1-4	A01	20.96271	30.87	2
R1-4	A01	21.01278	30.8	2
R1-4	A01	21.0627	30.94	2
R1-4	A01	21.11275	30.93	2
R1-4	A01	21.16281	31.05	2
R1-4	A01	21.21287	31.22	2
R1-4	A01	21.26282	30.93	2
R1-4	A01	21.31286	31.28	2
R1-4	A01	21.36266	31.22	2
R1-4	A01	21.41302	31.23	2
R1-4	A01	21.46291	31.35	2
R1-4	A01	21.51271	31.34	2
R1-4	A01	21.56285	31.5	2
R1-4	A01	21.61286	31.58	2
R1-4	A01	21.66281	31.41	2
R1-4	A01	21.71277	31.63	2
R1-4	A01	21.76287	31.69	2
R1-4	A01	21.81298	31.7	2
R1-4	A01	21.8629	31.67	2
R1-4	A01	21.9129	31.67	2
R1-4	A01	21.96289	31.98	2
R1-4	A01	22.01289	31.77	2
R1-4	A01	22.06281	31.92	2
R1-4	A01	22.11306	31.79	2
R1-4	A01	22.16311	31.99	2
R1-4	A01	22.21288	32.02	2
R1-4	A01	22.26322	31.98	2
R1-4	A01	22.31296	31.92	2
R1-4	A01	22.36316	32.02	2
R1-4	A01	22.41304	32.11	2
R1-4	A01	22.46304	32.27	2
R1-4	A01	22.51309	32.17	2
R1-4	A01	22.56292	32.24	2
R1-4	A01	22.613	32.23	2
R1-4	A01	22.66294	32.44	2
R1-4	A01	22.71309	32.47	2
R1-4	A01	22.76293	32.46	2
R1-4	A01	22.81321	32.58	2
R1-4	A01	22.86316	32.44	2
R1-4	A01	22.91313	32.46	2
R1-4	A01	22.9631	32.53	2
R1-4	A01	23.01319	32.44	2
R1-4	A01	23.06328	32.63	2
R1-4	A01	23.11318	32.63	2
R1-4	A01	23.16329	32.69	2
R1-4	A01	23.21328	32.74	2
R1-4	A01	23.26361	32.65	2
R1-4	A01	23.31326	32.88	2
R1-4	A01	23.36314	32.85	2
R1-4	A01	23.41345	33.09	2
R1-4	A01	23.46332	32.94	2
R1-4	A01	23.51329	32.97	2
R1-4	A01	23.56349	33.06	2
R1-4	A01	23.61338	33.13	2
R1-4	A01	23.66336	33.23	2
R1-4	A01	23.71344	33.26	2
R1-4	A01	23.76348	33.47	2
R1-4	A01	23.81356	33.13	2
R1-4	A01	23.86339	33.35	2
R1-4	A01	23.91359	33.48	2
R1-4	A01	23.96345	33.42	2
R1-4	A01	24.01358	33.54	2
R1-4	A01	24.06353	33.57	2
R1-4	A01	24.1135	33.55	2
R1-4	A01	24.16358	33.54	2
R1-4	A01	24.21347	33.61	2
R1-4	A01	24.26336	33.65	2
R1-4	A01	24.31364	33.79	2
R1-4	A01	24.36357	33.6	2
R1-4	A01	24.41357	33.82	2
R1-4	A01	24.46365	33.71	2
R1-4	A01	24.51359	33.86	2
R1-4	A01	24.56383	33.64	2
R1-4	A01	24.61363	33.8	2
R1-4	A01	24.66371	34.02	2
R1-4	A01	24.71363	34.03	2
R1-4	A01	24.76377	33.99	2
R1-4	A01	24.81367	33.96	2
R1-4	A01	24.8637	34.14	2
R1-4	A01	24.91376	34.21	2
R1-4	A01	24.96365	34.28	2
R1-4	A01	25.01381	34.21	2
R1-4	A01	25.06337	34.22	2
R1-4	A01	25.11384	34.54	2
R1-4	A01	25.1638	34.31	2
R1-4	A01	25.21383	34.37	2
R1-4	A01	25.26391	34.35	2
R1-4	A01	25.314	34.49	2
R1-4	A01	25.36387	34.59	2
R1-4	A01	25.41371	34.49	2
R1-4	A01	25.46391	34.59	2
R1-4	A01	25.51395	34.79	2
R1-4	A01	25.56379	34.53	2
R1-4	A01	25.61381	34.75	2
R1-4	A01	25.66379	34.78	2
R1-4	A01	25.7139	34.76	2
R1-4	A01	25.76382	34.85	2
R1-4	A01	25.81404	34.92	2
R1-4	A01	25.86428	34.81	2
R1-4	A01	25.91398	34.79	2
R1-4	A01	25.9641	34.89	2
R1-4	A01	26.01402	34.92	2
R1-4	A01	26.06404	35.01	2
R1-4	A01	26.11405	35.16	2
R1-4	A01	26.16401	35.11	2
R1-4	A01	26.21365	35.08	2
R1-4	A01	26.26414	35.3	2
R1-4	A01	26.31413	35.27	2
R1-4	A01	26.36399	35.24	2
R1-4	A01	26.41418	35.21	2
R1-4	A01	26.46404	35.3	2
R1-4	A01	26.51411	35.48	2
R1-4	A01	26.56425	35.35	2
R1-4	A01	26.61415	35.36	2
R1-4	A01	26.66425	35.36	2
R1-4	A01	26.71422	35.4	2
R1-4	A01	26.76416	35.56	2
R1-4	A01	26.81417	35.71	2
R1-4	A01	26.86421	35.51	2
R1-4	A01	26.91412	35.64	2
R1-4	A01	26.9643	35.58	2
R1-4	A01	27.0142	35.65	2
R1-4	A01	27.06427	35.65	2
R1-4	A01	27.11426	35.8	2
R1-4	A01	27.16449	35.87	2
R1-4	A01	27.21425	35.94	2
R1-4	A01	27.2639	35.77	2
R1-4	A01	27.3142	35.96	2
R1-4	A01	27.36442	35.93	2
R1-4	A01	27.41413	35.93	2
R1-4	A01	27.46447	36.21	2
R1-4	A01	27.51432	36.16	2
R1-4	A01	27.56459	36.25	2
R1-4	A01	27.61443	36.1	2
R1-4	A01	27.66445	36.22	2
R1-4	A01	27.71431	36.28	2
R1-4	A01	27.76404	36.47	2
R1-4	A01	27.81446	36.56	2
R1-4	A01	27.86436	36.5	2
R1-4	A01	27.91448	36.56	2
R1-4	A01	27.96436	36.4	2
R1-4	A01	28.01452	36.57	2
R1-4	A01	28.06445	36.63	2
R1-4	A01	28.11445	36.77	2
R1-4	A01	28.16465	36.67	2
R1-4	A01	28.21466	36.7	2
R1-4	A01	28.26475	36.76	2
R1-4	A01	28.31465	36.77	2
R1-4	A01	28.36463	36.91	2
R1-4	A01	28.41458	37.08	2
R1-4	A01	28.46457	37.11	2
R1-4	A01	28.51472	37.23	2
R1-4	A01	28.56458	37.17	2
R1-4	A01	28.61481	37.26	2
R1-4	A01	28.66447	37.39	2
R1-4	A01	28.71464	37.27	2
R1-4	A01	28.76478	37.46	2
R1-4	A01	28.81459	37.37	2
R1-4	A01	28.8644	37.42	2
R1-4	A01	28.91483	37.59	2
R1-4	A01	28.96473	37.47	2
R1-4	A01	29.01477	37.65	2
R1-4	A01	29.06491	37.78	2
R1-4	A01	29.11467	37.78	2
R1-4	A01	29.16479	37.82	2
R1-4	A01	29.21478	37.78	2
R1-4	A01	29.26481	37.98	2
R1-4	A01	29.31483	37.94	2
R1-4	A01	29.3648	38.04	2
R1-4	A01	29.41491	38.09	2
R1-4	A01	29.46497	38.17	2
R1-4	A01	29.51492	38.2	2
R1-4	A01	29.56477	38.25	2
R1-4	A01	29.61498	38.31	2
R1-4	A01	29.66481	38.36	2
R1-4	A01	29.71464	38.44	2
R1-4	A01	29.76502	38.57	2
R1-4	A01	29.815	38.63	2
R1-4	A01	29.86498	38.63	2
R1-4	A01	29.91486	38.66	2
R1-4	A01	29.96519	38.77	2
R1-4	A01	30.01506	38.83	2
R1-4	A01	30.06497	39.11	2
R1-4	A01	30.11504	39.02	2
R1-4	A01	30.16492	38.96	2
R1-4	A01	30.215	39.28	2
R1-4	A01	30.26494	39.14	2
R1-4	A01	30.3151	39.2	2
R1-4	A01	30.36512	39.17	2
R1-4	A01	30.4148	39.44	2
R1-4	A01	30.46506	39.52	2
R1-4	A01	30.51525	39.44	2
R1-4	A01	30.56505	39.52	2
R1-4	A01	30.61504	39.62	2
R1-4	A01	30.66516	39.95	2
R1-4	A01	30.71505	39.79	2
R1-4	A01	30.76518	40.07	2
R1-4	A01	30.81536	40.03	2
R1-4	A01	30.86525	40.13	2
R1-4	A01	30.91509	40.3	2
R1-4	A01	30.96509	40.23	2
R1-4	A01	31.01525	40.36	2
R1-4	A01	31.06495	40.3	2
R1-4	A01	31.11534	40.76	2
R1-4	A01	31.16546	40.49	2
R1-4	A01	31.21539	40.86	2
R1-4	A01	31.26542	40.81	2
R1-4	A01	31.31516	40.97	2
R1-4	A01	31.36528	40.99	2
R1-4	A01	31.41518	41.15	2
R1-4	A01	31.46528	41.06	2
R1-4	A01	31.51556	41.21	2
R1-4	A01	31.56532	41.38	2
R1-4	A01	31.61548	41.32	2
R1-4	A01	31.66531	41.5	2
R1-4	A01	31.71536	41.69	2
R1-4	A01	31.76535	41.82	2
R1-4	A01	31.81543	41.76	2
R1-4	A01	31.86541	41.85	2
R1-4	A01	31.91558	42.11	2
R1-4	A01	31.96541	41.92	2
R1-4	A01	32.01565	42.4	2
R1-4	A01	32.06555	42.18	2
R1-4	A01	32.11562	42.32	2
R1-4	A01	32.16566	42.32	2
R1-4	A01	32.21573	42.34	2
R1-4	A01	32.26538	42.49	2
R1-4	A01	32.31548	42.53	2
R1-4	A01	32.36549	42.75	2
R1-4	A01	32.4155	42.75	2
R1-4	A01	32.46556	42.93	2
R1-4	A01	32.51557	42.9	2
R1-4	A01	32.56556	43.1	2
R1-4	A01	32.61565	43.1	2
R1-4	A01	32.66576	43.31	2
R1-4	A01	32.71585	43.23	2
R1-4	A01	32.76584	43.2	2
R1-4	A01	32.81579	43.38	2
R1-4	A01	32.8657	43.42	2
R1-4	A01	32.91574	43.54	2
R1-4	A01	32.96588	43.47	2
R1-4	A01	33.01572	43.82	2
R1-4	A01	33.06588	43.73	2
R1-4	A01	33.11595	43.95	2
R1-4	A01	33.1657	43.99	2
R1-4	A01	33.21538	44.09	2
R1-4	A01	33.26593	44.05	2
R1-4	A01	33.31582	44.41	2
R1-4	A01	33.36574	44.09	2
R1-4	A01	33.41575	44.39	2
R1-4	A01	33.4659	44.44	2
R1-4	A01	33.51585	44.44	2
R1-4	A01	33.56596	44.5	2
R1-4	A01	33.61596	44.75	2
R1-4	A01	33.66591	44.66	2
R1-4	A01	33.71587	44.84	2
R1-4	A01	33.76588	44.85	2
R1-4	A01	33.81614	44.94	2
R1-4	A01	33.86599	44.95	2
R1-4	A01	33.91599	45.11	2
R1-4	A01	33.96591	45.22	2
R1-4	A01	34.0161	44.98	2
R1-4	A01	34.06583	45.19	2
R1-4	A01	34.11593	45.39	2
R1-4	A01	34.16608	45.41	2
R1-4	A01	34.21627	45.51	2
R1-4	A01	34.26624	45.64	2
R1-4	A01	34.31596	45.81	2
R1-4	A01	34.36617	45.8	2
R1-4	A01	34.41625	45.78	2
R1-4	A01	34.46613	45.84	2
R1-4	A01	34.51717	45.9	2
R1-4	A01	34.56585	45.95	2
R1-4	A01	34.61617	46.06	2
R1-4	A01	34.66613	46.02	2
R1-4	A01	34.7162	46.25	2
R1-4	A01	34.76621	46.11	2
R1-4	A01	34.81614	46.4	2
R1-4	A01	34.86621	46.37	2
R1-4	A01	34.91617	46.3	2
R1-4	A01	34.96622	46.59	2
R1-4	A01	35.01625	46.51	2
R1-4	A01	35.06645	46.7	2
R1-4	A01	35.11621	46.69	2
R1-4	A01	35.16634	46.88	2
R1-4	A01	35.21636	46.92	2
R1-4	A01	35.26645	46.98	2
R1-4	A01	35.31645	46.95	2
R1-4	A01	35.36621	46.97	2
R1-4	A01	35.41622	47.05	2
R1-4	A01	35.4662	46.98	2
R1-4	A01	35.51632	47.13	2
R1-4	A01	35.5665	47.27	2
R1-4	A01	35.61648	47.23	2
R1-4	A01	35.66643	47.52	2
R1-4	A01	35.71651	47.52	2
R1-4	A01	35.76663	47.36	2
R1-4	A01	35.81643	47.59	2
R1-4	A01	35.86668	47.72	2
R1-4	A01	35.91652	47.59	2
R1-4	A01	35.96663	47.56	2
R1-4	A01	36.01664	47.52	2
R1-4	A01	36.06665	47.88	2
R1-4	A01	36.1165	48.06	2
R1-4	A01	36.16676	47.94	2
R1-4	A01	36.21671	48.09	2
R1-4	A01	36.2667	48.09	2
R1-4	A01	36.31652	48.12	2
R1-4	A01	36.36652	48.16	2
R1-4	A01	36.41677	48.18	2
R1-4	A01	36.46663	48.34	2
R1-4	A01	36.51665	48.1	2
R1-4	A01	36.56666	48.47	2
R1-4	A01	36.61655	48.32	2
R1-4	A01	36.6666	48.38	2
R1-4	A01	36.7168	48.89	2
R1-4	A01	36.76682	48.64	2
R1-4	A01	36.8167	48.61	2
R1-4	A01	36.86664	48.74	2
R1-4	A01	36.91679	48.83	2
R1-4	A01	36.9667	48.73	2
R1-4	A01	37.01686	48.88	2
R1-4	A01	37.06665	48.85	2
R1-4	A01	37.11672	48.88	2
R1-4	A01	37.16662	49.04	2
R1-4	A01	37.21684	49.01	2
R1-4	A01	37.26693	49.27	2
R1-4	A01	37.31687	49.25	2
R1-4	A01	37.36692	49.17	2
R1-4	A01	37.41696	49.05	2
R1-4	A01	37.467	49.15	2
R1-4	A01	37.51711	49.39	2
R1-4	A01	37.56691	49.53	2
R1-4	A01	37.61698	49.47	2
R1-4	A01	37.6668	49.55	2
R1-4	A01	37.71698	49.87	2
R1-4	A01	37.76676	49.43	2
R1-4	A01	37.81697	49.5	2
R1-4	A01	37.86681	49.55	2
R1-4	A01	37.91718	49.63	2
R1-4	A01	37.96708	49.79	2
R1-4	A01	38.01698	49.88	2
R1-4	A01	38.06711	49.97	2
R1-4	A01	38.117	50.17	2
R1-4	A01	38.16667	50.01	2
R1-4	A01	38.21709	49.91	2
R1-4	A01	38.26706	49.98	2
R1-4	A01	38.31694	50.17	2
R1-4	A01	38.36717	50.23	2
R1-4	A01	38.41728	50.01	2
R1-4	A01	38.46712	50.16	2
R1-4	A01	38.51709	50.51	2
R1-4	A01	38.5673	50.33	2
R1-4	A01	38.61734	50.55	2
R1-4	A01	38.66709	50.48	2
R1-4	A01	38.71722	50.48	2
R1-4	A01	38.76706	50.32	2
R1-4	A01	38.81715	50.55	2
R1-4	A01	38.86709	50.77	2
R1-4	A01	38.91737	50.76	2
R1-4	A01	38.96724	50.8	2
R1-4	A01	39.01736	50.79	2
R1-4	A01	39.0673	50.81	2
R1-4	A01	39.11699	51.05	2
R1-4	A01	39.16736	50.95	2
R1-4	A01	39.21733	51.03	2
R1-4	A01	39.26749	50.92	2
R1-4	A01	39.31749	51.15	2
R1-4	A01	39.36745	50.98	2
R1-4	A01	39.41732	50.96	2
R1-4	A01	39.46741	51.24	2
R1-4	A01	39.51738	51.33	2
R1-4	A01	39.5674	51.3	2
R1-4	A01	39.61729	51.19	2
R1-4	A01	39.66752	51.28	2
R1-4	A01	39.71733	51.53	2
R1-4	A01	39.76755	51.41	2
R1-4	A01	39.81763	51.51	2
R1-4	A01	39.86732	51.47	2
R1-4	A01	39.91751	51.68	2
R1-4	A01	39.96746	51.43	2
R1-4	A01	40.01754	51.6	2
R1-4	A01	40.06749	51.57	2
R1-4	A01	40.11764	51.82	2
R1-4	A01	40.16761	51.89	2
R1-4	A01	40.21778	51.65	2
R1-4	A01	40.26765	52.04	2
R1-4	A01	40.31759	51.97	2
R1-4	A01	40.36768	52.02	2
R1-4	A01	40.41753	52.19	2
R1-4	A01	40.46774	51.95	2
R1-4	A01	40.51785	52.02	2
R1-4	A01	40.56779	52.19	2
R1-4	A01	40.61771	52.07	2
R1-4	A01	40.66772	52.24	2
R1-4	A01	40.71764	52.16	2
R1-4	A01	40.76766	52.36	2
R1-4	A01	40.81778	52.19	2
R1-4	A01	40.86781	52.3	2
R1-4	A01	40.91774	52.64	2
R1-4	A01	40.96767	52.51	2
R1-4	A01	41.0177	52.52	2
R1-4	A01	41.0678	52.59	2
R1-4	A01	41.11784	52.49	2
R1-4	A01	41.16777	52.48	2
R1-4	A01	41.218	52.55	2
R1-4	A01	41.26777	52.58	2
R1-4	A01	41.31787	52.8	2
R1-4	A01	41.36773	52.81	2
R1-4	A01	41.4178	52.77	2
R1-4	A01	41.46805	52.93	2
R1-4	A01	41.51799	52.78	2
R1-4	A01	41.56789	52.86	2
R1-4	A01	41.61762	52.99	2
R1-4	A01	41.66792	52.96	2
R1-4	A01	41.71786	53.05	2
R1-4	A01	41.76804	53.1	2
R1-4	A01	41.81807	53.1	2
R1-4	A01	41.86802	53.07	2
R1-4	A01	41.91798	53.24	2
R1-4	A01	41.9681	53.25	2
R1-4	A01	42.01793	53.1	2
R1-4	A01	42.06821	53.42	2
R1-4	A01	42.118	53.16	2
R1-4	A01	42.16796	53.44	2
R1-4	A01	42.2179	53.45	2
R1-4	A01	42.26809	53.38	2
R1-4	A01	42.31789	53.35	2
R1-4	A01	42.36812	53.32	2
R1-4	A01	42.41813	53.7	2
R1-4	A01	42.46807	53.64	2
R1-4	A01	42.51817	53.76	2
R1-4	A01	42.56815	53.51	2
R1-4	A01	42.61815	53.57	2
R1-4	A01	42.66834	53.6	2
R1-4	A01	42.71825	53.61	2
R1-4	A01	42.76834	53.67	2
R1-4	A01	42.81816	53.98	2
R1-4	A01	42.86819	53.92	2
R1-4	A01	42.91821	53.82	2
R1-4	A01	42.96838	53.75	2
R1-4	A01	43.01826	54.17	2
R1-4	A01	43.0684	53.79	2
R1-4	A01	43.11829	54.02	2
R1-4	A01	43.1684	54.12	2
R1-4	A01	43.2183	54.26	2
R1-4	A01	43.26844	54.18	2
R1-4	A01	43.31849	54.11	2
R1-4	A01	43.36829	53.95	2
R1-4	A01	43.41833	54.2	2
R1-4	A01	43.46862	54.17	2
R1-4	A01	43.51851	54.08	2
R1-4	A01	43.56868	54.4	2
R1-4	A01	43.61854	54.14	2
R1-4	A01	43.66845	54.26	2
R1-4	A01	43.7185	54.18	2
R1-4	A01	43.76844	54.59	2
R1-4	A01	43.81861	54.77	2
R1-4	A01	43.8682	54.42	2
R1-4	A01	43.91865	54.52	2
R1-4	A01	43.96862	54.58	2
R1-4	A01	44.01848	54.5	2
R1-4	A01	44.0686	54.63	2
R1-4	A01	44.11861	54.65	2
R1-4	A01	44.16863	54.66	2
R1-4	A01	44.21859	54.96	2
R1-4	A01	44.26852	54.8	2
R1-4	A01	44.31829	54.91	2
R1-4	A01	44.36858	54.61	2
R1-4	A01	44.41877	54.61	2
R1-4	A01	44.46852	54.9	2
R1-4	A01	44.51844	54.9	2
R1-4	A01	44.56849	54.94	2
R1-4	A01	44.61866	55.09	2
R1-4	A01	44.6687	54.97	2
R1-4	A01	44.71877	55.04	2
R1-4	A01	44.76865	55	2
R1-4	A01	44.8187	54.9	2
R1-4	A01	44.86877	55.17	2
R1-4	A01	44.91874	55.04	2
R1-4	A01	44.96872	55.07	2
R1-4	A01	45.01887	55.13	2
R1-4	A01	45.06868	55.06	2
R1-4	A01	45.11874	55.12	2
R1-4	A01	45.16862	55	2
R1-4	A01	45.2189	55.1	2
R1-4	A01	45.26897	55.06	2
R1-4	A01	45.31886	55.13	2
R1-4	A01	45.3688	55.12	2
R1-4	A01	45.41893	55	2
R1-4	A01	45.46896	54.82	2
R1-4	A01	45.51892	55.1	2
R1-4	A01	45.56908	55.17	2
R1-4	A01	45.61883	55.1	2
R1-4	A01	45.66882	55.07	2
R1-4	A01	45.71896	55.23	2
R1-4	A01	45.76903	55.01	2
R1-4	A01	45.81866	55.1	2
R1-4	A01	45.86898	55.12	2
R1-4	A01	45.91896	55.58	2
R1-4	A01	45.96929	55.01	2
R1-4	A01	46.01921	55.13	2
R1-4	A01	46.06912	55.22	2
R1-4	A01	46.11913	55.1	2
R1-4	A01	46.16906	55.25	2
R1-4	A01	46.2191	55.12	2
R1-4	A01	46.26921	55.14	2
R1-4	A01	46.31908	55.28	2
R1-4	A01	46.36922	55.19	2
R1-4	A01	46.41909	55.28	2
R1-4	A01	46.46915	55.36	2
R1-4	A01	46.51908	55.01	2
R1-4	A01	46.5691	55.22	2
R1-4	A01	46.61922	55.25	2
R1-4	A01	46.66936	55.04	2
R1-4	A01	46.71922	55.31	2
R1-4	A01	46.76891	55.17	2
R1-4	A01	46.81891	55.1	2
R1-4	A01	46.86913	55.25	2
R1-4	A01	46.91907	55.45	2
R1-4	A01	46.96935	55.26	2
R1-4	A01	47.01935	55.33	2
R1-4	A01	47.06936	55.51	2
R1-4	A01	47.11938	55.32	2
R1-4	A01	47.16909	55.57	2
R1-4	A01	47.21932	55.42	2
R1-4	A01	47.2695	55.25	2
R1-4	A01	47.31944	55.31	2
R1-4	A01	47.36934	55.22	2
R1-4	A01	47.41949	55.41	2
R1-4	A01	47.46949	55.38	2
R1-4	A01	47.51914	55.32	2
R1-4	A01	47.56943	55.38	2
R1-4	A01	47.61945	55.13	2
R1-4	A01	47.66955	55.38	2
R1-4	A01	47.71941	55.35	2
R1-4	A01	47.76936	55.58	2
R1-4	A01	47.81913	55.31	2
R1-4	A01	47.86926	55.66	2
R1-4	A01	47.91964	55.45	2
R1-4	A01	47.96952	55.66	2
R1-4	A01	48.01952	55.61	2
R1-4	A01	48.06963	55.36	2
R1-4	A01	48.11956	55.63	2
R1-4	A01	48.16951	55.55	2
R1-4	A01	48.21956	55.48	2
R1-4	A01	48.26966	55.41	2
R1-4	A01	48.31969	55.51	2
R1-4	A01	48.36974	55.44	2
R1-4	A01	48.41965	55.32	2
R1-4	A01	48.46955	55.57	2
R1-4	A01	48.51954	55.63	2
R1-4	A01	48.56989	55.51	2
R1-4	A01	48.61966	55.49	2
R1-4	A01	48.66951	55.7	2
R1-4	A01	48.71976	55.8	2
R1-4	A01	48.76979	55.47	2
R1-4	A01	48.81981	55.76	2
R1-4	A01	48.86985	55.7	2
R1-4	A01	48.91977	55.57	2
R1-4	A01	48.9698	55.68	2
R1-4	A01	49.0197	55.71	2
R1-4	A01	49.06936	55.64	2
R1-4	A01	49.11993	55.73	2
R1-4	A01	49.17	55.76	2
R1-4	A01	49.22007	55.93	2
R1-4	A01	49.26994	55.87	2
R1-4	A01	49.31974	55.84	2
R1-4	A01	49.37	55.95	2
R1-4	A01	49.4198	55.89	2
R1-4	A01	49.46994	56.03	2
R1-4	A01	49.52016	55.8	2
R1-4	A01	49.57007	55.73	2
R1-4	A01	49.62004	55.87	2
R1-4	A01	49.66984	55.95	2
R1-4	A01	49.7202	56.15	2
R1-4	A01	49.76995	55.92	2
R1-4	A01	49.8199	56.15	2
R1-4	A01	49.86991	56.06	2
R1-4	A01	49.92002	55.99	2
R1-4	A01	49.97018	56.08	2
R1-4	A01	50.02025	55.93	2
R1-4	A01	50.07012	55.87	2
R1-4	A01	50.12027	56.18	2
R1-4	D01	0.03023	26.5	1
R1-4	D01	0.08039	27.02	1
R1-4	D01	0.13063	27.15	1
R1-4	D01	0.18069	27.22	1
R1-4	D01	0.23001	27.22	1
R1-4	D01	0.2802	27.42	1
R1-4	D01	0.33085	27.27	1
R1-4	D01	0.38022	27.42	1
R1-4	D01	0.43026	27.4	1
R1-4	D01	0.48036	27.42	1
R1-4	D01	0.53037	27.39	1
R1-4	D01	0.5805	27.43	1
R1-4	D01	0.63121	27.33	1
R1-4	D01	0.68048	27.34	1
R1-4	D01	0.73045	27.31	1
R1-4	D01	0.78046	27.34	1
R1-4	D01	0.83048	27.37	1
R1-4	D01	0.88017	27.39	1
R1-4	D01	0.93141	27.39	1
R1-4	D01	0.98027	27.43	1
R1-4	D01	1.03046	27.45	1
R1-4	D01	1.08042	27.36	1
R1-4	D01	1.1305	27.3	1
R1-4	D01	1.18037	27.36	1
R1-4	D01	1.23094	27.28	1
R1-4	D01	1.28057	27.28	1
R1-4	D01	1.3305	27.25	1
R1-4	D01	1.3805	27.34	1
R1-4	D01	1.43071	27.33	1
R1-4	D01	1.48036	27.28	1
R1-4	D01	1.53079	27.42	1
R1-4	D01	1.58145	27.4	1
R1-4	D01	1.63082	27.27	1
R1-4	D01	1.68167	27.28	1
R1-4	D01	1.73076	27.28	1
R1-4	D01	1.78122	27.37	1
R1-4	D01	1.83079	27.4	1
R1-4	D01	1.88049	27.42	1
R1-4	D01	1.93171	27.37	1
R1-4	D01	1.98045	27.33	1
R1-4	D01	2.03081	27.3	1
R1-4	D01	2.08117	27.36	1
R1-4	D01	2.13072	27.4	1
R1-4	D01	2.18089	27.37	1
R1-4	D01	2.23068	27.46	1
R1-4	D01	2.28097	27.45	1
R1-4	D01	2.33084	27.48	1
R1-4	D01	2.38056	27.49	1
R1-4	D01	2.43095	27.28	1
R1-4	D01	2.48093	27.39	1
R1-4	D01	2.53059	27.45	1
R1-4	D01	2.58082	27.45	1
R1-4	D01	2.63085	27.52	1
R1-4	D01	2.68074	27.45	1
R1-4	D01	2.73074	27.37	1
R1-4	D01	2.78096	27.43	1
R1-4	D01	2.83087	27.36	1
R1-4	D01	2.88115	27.49	1
R1-4	D01	2.93091	27.33	1
R1-4	D01	2.98108	27.55	1
R1-4	D01	3.03082	27.37	1
R1-4	D01	3.08113	27.45	1
R1-4	D01	3.1308	27.52	1
R1-4	D01	3.18089	27.42	1
R1-4	D01	3.23071	27.52	1
R1-4	D01	3.28141	27.42	1
R1-4	D01	3.33113	27.42	1
R1-4	D01	3.38088	27.49	1
R1-4	D01	3.43098	27.54	1
R1-4	D01	3.48098	27.51	1
R1-4	D01	3.53104	27.73	1
R1-4	D01	3.58093	27.57	1
R1-4	D01	3.63118	27.61	1
R1-4	D01	3.68103	27.61	1
R1-4	D01	3.73122	27.69	1
R1-4	D01	3.78102	27.63	1
R1-4	D01	3.83144	27.63	1
R1-4	D01	3.88103	27.51	1
R1-4	D01	3.93117	27.64	1
R1-4	D01	3.9814	27.58	1
R1-4	D01	4.03142	27.6	1
R1-4	D01	4.08139	27.49	1
R1-4	D01	4.13144	27.6	1
R1-4	D01	4.18153	27.76	1
R1-4	D01	4.23132	27.66	1
R1-4	D01	4.28133	27.82	1
R1-4	D01	4.33095	27.73	1
R1-4	D01	4.3814	27.85	1
R1-4	D01	4.43151	27.77	1
R1-4	D01	4.48133	27.79	1
R1-4	D01	4.53141	27.76	1
R1-4	D01	4.58145	28	1
R1-4	D01	4.63133	27.82	1
R1-4	D01	4.68117	27.8	1
R1-4	D01	4.7313	27.83	1
R1-4	D01	4.78155	27.85	1
R1-4	D01	4.83148	27.83	1
R1-4	D01	4.88126	27.85	1
R1-4	D01	4.93126	27.82	1
R1-4	D01	4.98145	28.09	1
R1-4	D01	5.03161	27.85	1
R1-4	D01	5.08155	27.73	1
R1-4	D01	5.13155	27.92	1
R1-4	D01	5.18226	27.88	1
R1-4	D01	5.23159	27.88	1
R1-4	D01	5.28164	28.06	1
R1-4	D01	5.33155	27.98	1
R1-4	D01	5.38159	27.94	1
R1-4	D01	5.43168	27.86	1
R1-4	D01	5.48181	27.97	1
R1-4	D01	5.53153	27.92	1
R1-4	D01	5.5817	27.82	1
R1-4	D01	5.6316	28.04	1
R1-4	D01	5.68176	28.12	1
R1-4	D01	5.73152	28.1	1
R1-4	D01	5.78189	28.1	1
R1-4	D01	5.83156	28.04	1
R1-4	D01	5.88207	27.94	1
R1-4	D01	5.93208	28.01	1
R1-4	D01	5.98146	28.09	1
R1-4	D01	6.03194	28.12	1
R1-4	D01	6.08177	28.04	1
R1-4	D01	6.13198	28.07	1
R1-4	D01	6.18161	28.15	1
R1-4	D01	6.23154	28.04	1
R1-4	D01	6.28163	28.01	1
R1-4	D01	6.33165	28.06	1
R1-4	D01	6.38186	28.16	1
R1-4	D01	6.43191	28.04	1
R1-4	D01	6.48174	28.22	1
R1-4	D01	6.53184	28.21	1
R1-4	D01	6.58189	28.21	1
R1-4	D01	6.632	28.19	1
R1-4	D01	6.68153	28.31	1
R1-4	D01	6.73224	28.24	1
R1-4	D01	6.78179	28.18	1
R1-4	D01	6.83208	28.18	1
R1-4	D01	6.88212	28.16	1
R1-4	D01	6.93173	28.24	1
R1-4	D01	6.98188	28.4	1
R1-4	D01	7.03179	28.49	1
R1-4	D01	7.08191	28.25	1
R1-4	D01	7.13222	28.24	1
R1-4	D01	7.18215	28.35	1
R1-4	D01	7.23222	28.25	1
R1-4	D01	7.28192	28.43	1
R1-4	D01	7.33227	28.52	1
R1-4	D01	7.38193	28.34	1
R1-4	D01	7.43206	28.49	1
R1-4	D01	7.48192	28.32	1
R1-4	D01	7.53224	28.53	1
R1-4	D01	7.58222	28.47	1
R1-4	D01	7.87819	30.02	2
R1-4	D01	7.92732	30.05	2
R1-4	D01	7.9777	30.11	2
R1-4	D01	8.02811	29.99	2
R1-4	D01	8.07807	29.93	2
R1-4	D01	8.12796	30.05	2
R1-4	D01	8.17821	30.02	2
R1-4	D01	8.22775	30.02	2
R1-4	D01	8.27847	30.27	2
R1-4	D01	8.32758	30.29	2
R1-4	D01	8.37801	30.11	2
R1-4	D01	8.42784	30.39	2
R1-4	D01	8.47777	30.24	2
R1-4	D01	8.52832	30.26	2
R1-4	D01	8.57808	30.12	2
R1-4	D01	8.62823	30.17	2
R1-4	D01	8.67791	30.32	2
R1-4	D01	8.7281	30.4	2
R1-4	D01	8.77808	30.38	2
R1-4	D01	8.82794	30.51	2
R1-4	D01	8.87782	30.36	2
R1-4	D01	8.92784	30.4	2
R1-4	D01	8.97821	30.51	2
R1-4	D01	9.02796	30.35	2
R1-4	D01	9.07797	30.57	2
R1-4	D01	9.12826	30.49	2
R1-4	D01	9.17797	30.61	2
R1-4	D01	9.22804	30.6	2
R1-4	D01	9.27803	30.78	2
R1-4	D01	9.32795	30.72	2
R1-4	D01	9.37789	30.57	2
R1-4	D01	9.42825	30.58	2
R1-4	D01	9.47825	30.91	2
R1-4	D01	9.52805	30.61	2
R1-4	D01	9.57823	30.76	2
R1-4	D01	9.62868	30.76	2
R1-4	D01	9.67824	30.69	2
R1-4	D01	9.72846	30.67	2
R1-4	D01	9.77865	30.81	2
R1-4	D01	9.82895	30.84	2
R1-4	D01	9.87883	30.92	2
R1-4	D01	9.92849	31.18	2
R1-4	D01	9.97842	31.07	2
R1-4	D01	10.02836	31.03	2
R1-4	D01	10.07855	31.06	2
R1-4	D01	10.12801	30.95	2
R1-4	D01	10.17834	31.18	2
R1-4	D01	10.22841	31.15	2
R1-4	D01	10.27844	31.4	2
R1-4	D01	10.32828	31.3	2
R1-4	D01	10.37853	31.52	2
R1-4	D01	10.42851	31.7	2
R1-4	D01	10.47881	31.56	2
R1-4	D01	10.52838	31.71	2
R1-4	D01	10.57772	31.68	2
R1-4	D01	10.62846	31.79	2
R1-4	D01	10.67867	31.95	2
R1-4	D01	10.72885	32.16	2
R1-4	D01	10.77842	31.96	2
R1-4	D01	10.82847	32.07	2
R1-4	D01	10.87854	32.17	2
R1-4	D01	10.92871	32.23	2
R1-4	D01	10.97886	32.31	2
R1-4	D01	11.02869	32.25	2
R1-4	D01	11.07831	32.37	2
R1-4	D01	11.12884	32.74	2
R1-4	D01	11.17871	32.6	2
R1-4	D01	11.22864	32.4	2
R1-4	D01	11.27842	32.71	2
R1-4	D01	11.32878	32.84	2
R1-4	D01	11.37843	32.96	2
R1-4	D01	11.42858	32.8	2
R1-4	D01	11.479	32.8	2
R1-4	D01	11.52874	32.98	2
R1-4	D01	11.5789	32.92	2
R1-4	D01	11.62901	33.14	2
R1-4	D01	11.67901	33.29	2
R1-4	D01	11.72889	33.29	2
R1-4	D01	11.7786	33.27	2
R1-4	D01	11.82864	33.47	2
R1-4	D01	11.87873	33.33	2
R1-4	D01	11.92889	33.38	2
R1-4	D01	11.97843	33.73	2
R1-4	D01	12.02862	33.58	2
R1-4	D01	12.07902	33.82	2
R1-4	D01	12.12867	33.85	2
R1-4	D01	12.179	33.79	2
R1-4	D01	12.22885	33.76	2
R1-4	D01	12.2787	33.87	2
R1-4	D01	12.32878	34.08	2
R1-4	D01	12.37898	34.02	2
R1-4	D01	12.42881	34.18	2
R1-4	D01	12.47881	34.33	2
R1-4	D01	12.52903	34.3	2
R1-4	D01	12.57895	34.36	2
R1-4	D01	12.62942	34.45	2
R1-4	D01	12.67894	34.43	2
R1-4	D01	12.72886	34.42	2
R1-4	D01	12.77939	34.62	2
R1-4	D01	12.82854	34.71	2
R1-4	D01	12.87896	34.73	2
R1-4	D01	12.92919	34.83	2
R1-4	D01	12.97932	34.85	2
R1-4	D01	13.02881	35.14	2
R1-4	D01	13.07895	35.04	2
R1-4	D01	13.12902	35.26	2
R1-4	D01	13.17925	35.13	2
R1-4	D01	13.22907	35.28	2
R1-4	D01	13.27917	35.38	2
R1-4	D01	13.32934	35.62	2
R1-4	D01	13.37937	35.49	2
R1-4	D01	13.42913	35.58	2
R1-4	D01	13.4796	35.66	2
R1-4	D01	13.52959	35.87	2
R1-4	D01	13.57912	35.64	2
R1-4	D01	13.62906	35.9	2
R1-4	D01	13.67889	36.17	2
R1-4	D01	13.72945	36.13	2
R1-4	D01	13.77942	36.11	2
R1-4	D01	13.82924	36.21	2
R1-4	D01	13.87945	36.33	2
R1-4	D01	13.92937	36.68	2
R1-4	D01	13.97954	36.56	2
R1-4	D01	14.03027	36.66	2
R1-4	D01	14.07949	36.84	2
R1-4	D01	14.12949	36.93	2
R1-4	D01	14.17941	37.11	2
R1-4	D01	14.22966	37.14	2
R1-4	D01	14.27965	37.2	2
R1-4	D01	14.32923	37.42	2
R1-4	D01	14.38056	37.58	2
R1-4	D01	14.42926	37.63	2
R1-4	D01	14.47943	37.89	2
R1-4	D01	14.52959	37.95	2
R1-4	D01	14.57983	38.01	2
R1-4	D01	14.62933	38.1	2
R1-4	D01	14.67978	38.1	2
R1-4	D01	14.72985	38.35	2
R1-4	D01	14.77952	38.52	2
R1-4	D01	14.8295	38.59	2
R1-4	D01	14.87986	38.53	2
R1-4	D01	14.92939	39.23	2
R1-4	D01	14.97976	38.9	2
R1-4	D01	15.02935	39.04	2
R1-4	D01	15.07984	39.17	2
R1-4	D01	15.12959	39.41	2
R1-4	D01	15.1795	39.48	2
R1-4	D01	15.22961	39.41	2
R1-4	D01	15.2793	39.88	2
R1-4	D01	15.33003	39.78	2
R1-4	D01	15.37969	39.91	2
R1-4	D01	15.42968	39.97	2
R1-4	D01	15.47977	39.86	2
R1-4	D01	15.52987	40.3	2
R1-4	D01	15.57948	40.49	2
R1-4	D01	15.62973	40.42	2
R1-4	D01	15.67966	40.42	2
R1-4	D01	15.73116	40.75	2
R1-4	D01	15.77998	41.01	2
R1-4	D01	15.82974	40.87	2
R1-4	D01	15.87993	40.91	2
R1-4	D01	15.93035	41.06	2
R1-4	D01	15.97989	41.03	2
R1-4	D01	16.02972	41.09	2
R1-4	D01	16.07982	41.36	2
R1-4	D01	16.13002	41.34	2
R1-4	D01	16.18026	41.58	2
R1-4	D01	16.22991	41.88	2
R1-4	D01	16.27987	41.67	2
R1-4	D01	16.33008	41.79	2
R1-4	D01	16.38005	42.04	2
R1-4	D01	16.42981	41.91	2
R1-4	D01	16.47987	41.97	2
R1-4	D01	16.53023	42.31	2
R1-4	D01	16.58031	42.28	2
R1-4	D01	16.62997	42.34	2
R1-4	D01	16.67994	42.31	2
R1-4	D01	16.73025	42.29	2
R1-4	D01	16.78009	42.29	2
R1-4	D01	16.83019	42.56	2
R1-4	D01	16.88012	42.78	2
R1-4	D01	16.93043	42.56	2
R1-4	D01	16.98038	42.72	2
R1-4	D01	17.03007	42.68	2
R1-4	D01	17.0802	42.92	2
R1-4	D01	17.13035	42.86	2
R1-4	D01	17.18017	42.6	2
R1-4	D01	17.23005	42.69	2
R1-4	D01	17.28007	42.98	2
R1-4	D01	17.32996	43.01	2
R1-4	D01	17.38005	42.83	2
R1-4	D01	17.42996	42.99	2
R1-4	D01	17.48054	42.96	2
R1-4	D01	17.53023	43.09	2
R1-4	D01	17.58018	43.23	2
R1-4	D01	17.63004	43.24	2
R1-4	D01	17.6801	43.18	2
R1-4	D01	17.73055	43.09	2
R1-4	D01	17.78048	43.15	2
R1-4	D01	17.83055	43.2	2
R1-4	D01	17.88012	43.15	2
R1-4	D01	17.93	43.24	2
R1-4	D01	17.98016	43.09	2
R1-4	D01	18.03033	43.14	2
R1-4	D01	18.08027	43.38	2
R1-4	D01	18.13065	43.33	2
R1-4	D01	18.18039	43.18	2
R1-4	D01	18.23077	43.54	2
R1-4	D01	18.28074	43.44	2
R1-4	D01	18.33044	43.45	2
R1-4	D01	18.38004	43.42	2
R1-4	D01	18.43059	43.41	2
R1-4	D01	18.48039	43.56	2
R1-4	D01	18.53049	43.6	2
R1-4	D01	18.58151	43.47	2
R1-4	D01	18.63035	43.63	2
R1-4	D01	18.68056	43.57	2
R1-4	D01	18.73041	43.63	2
R1-4	D01	18.78014	43.72	2
R1-4	D01	18.83101	43.82	2
R1-4	D01	18.88031	44.06	2
R1-4	D01	18.93047	43.81	2
R1-4	D01	18.98063	43.94	2
R1-4	D01	19.03031	43.97	2
R1-4	D01	19.08072	43.87	2
R1-4	D01	19.13086	44.3	2
R1-4	D01	19.18056	44.16	2
R1-4	D01	19.23087	44.33	2
R1-4	D01	19.28073	44.27	2
R1-4	D01	19.33026	44.58	2
R1-4	D01	19.38065	44.31	2
R1-4	D01	19.43061	44.52	2
R1-4	D01	19.48086	44.45	2
R1-4	D01	19.531	44.63	2
R1-4	D01	19.58054	44.65	2
R1-4	D01	19.63085	44.55	2
R1-4	D01	19.68055	44.89	2
R1-4	D01	19.73054	44.86	2
R1-4	D01	19.78056	44.7	2
R1-4	D01	19.83075	44.95	2
R1-4	D01	19.88096	45	2
R1-4	D01	19.93086	45.07	2
R1-4	D01	19.98072	44.98	2
R1-4	D01	20.03107	45.16	2
R1-4	D01	20.08088	45.13	2
R1-4	D01	20.13102	45.32	2
R1-4	D01	20.18143	45.35	2
R1-4	D01	20.23101	45.23	2
R1-4	D01	20.28067	45.38	2
R1-4	D01	20.3308	45.53	2
R1-4	D01	20.38099	45.41	2
R1-4	D01	20.43094	45.34	2
R1-4	D01	20.48135	45.65	2
R1-4	D01	20.53119	45.69	2
R1-4	D01	20.58126	45.87	2
R1-4	D01	20.63135	45.67	2
R1-4	D01	20.68142	45.69	2
R1-4	D01	20.73102	45.67	2
R1-4	D01	20.78226	45.84	2
R1-4	D01	20.83119	45.92	2
R1-4	D01	20.8812	46.08	2
R1-4	D01	20.93126	46.13	2
R1-4	D01	20.98108	46.11	2
R1-4	D01	21.03137	46.11	2
R1-4	D01	21.0813	46.01	2
R1-4	D01	21.13147	46.19	2
R1-4	D01	21.18118	46.27	2
R1-4	D01	21.23129	46.16	2
R1-4	D01	21.2813	46.32	2
R1-4	D01	21.33149	46.39	2
R1-4	D01	21.38092	46.54	2
R1-4	D01	21.43146	46.54	2
R1-4	D01	21.48142	46.51	2
R1-4	D01	21.53099	46.62	2
R1-4	D01	21.58121	46.5	2
R1-4	D01	21.63116	46.62	2
R1-4	D01	21.68133	46.74	2
R1-4	D01	21.73241	46.69	2
R1-4	D01	21.7817	46.78	2
R1-4	D01	21.83131	46.91	2
R1-4	D01	21.88155	47.02	2
R1-4	D01	21.93114	46.82	2
R1-4	D01	21.9814	47.05	2
R1-4	D01	22.03138	46.9	2
R1-4	D01	22.08113	47.11	2
R1-4	D01	22.13165	47.05	2
R1-4	D01	22.18174	47.14	2
R1-4	D01	22.23133	47.11	2
R1-4	D01	22.28164	47.24	2
R1-4	D01	22.33127	47.3	2
R1-4	D01	22.38142	47.27	2
R1-4	D01	22.43143	47.36	2
R1-4	D01	22.48149	47.49	2
R1-4	D01	22.53182	47.54	2
R1-4	D01	22.5816	47.57	2
R1-4	D01	22.63127	47.55	2
R1-4	D01	22.68162	47.6	2
R1-4	D01	22.73173	47.69	2
R1-4	D01	22.78129	47.66	2
R1-4	D01	22.83166	47.7	2
R1-4	D01	22.88177	47.89	2
R1-4	D01	22.93178	47.73	2
R1-4	D01	22.98174	47.86	2
R1-4	D01	23.0316	47.86	2
R1-4	D01	23.08173	48.03	2
R1-4	D01	23.13145	47.91	2
R1-4	D01	23.18156	48	2
R1-4	D01	23.23191	48.16	2
R1-4	D01	23.28221	48.18	2
R1-4	D01	23.33171	48.15	2
R1-4	D01	23.3814	48.13	2
R1-4	D01	23.43155	48.21	2
R1-4	D01	23.48185	48.33	2
R1-4	D01	23.53165	48.38	2
R1-4	D01	23.58219	48.28	2
R1-4	D01	23.63176	48.49	2
R1-4	D01	23.68289	48.38	2
R1-4	D01	23.73193	48.59	2
R1-4	D01	23.78167	48.67	2
R1-4	D01	23.83188	48.61	2
R1-4	D01	23.88206	48.67	2
R1-4	D01	23.93205	48.74	2
R1-4	D01	23.98212	48.65	2
R1-4	D01	24.03209	48.83	2
R1-4	D01	24.08192	48.77	2
R1-4	D01	24.13174	48.8	2
R1-4	D01	24.18215	48.87	2
R1-4	D01	24.2318	48.98	2
R1-4	D01	24.28184	48.8	2
R1-4	D01	24.33218	49.05	2
R1-4	D01	24.38218	49.1	2
R1-4	D01	24.43179	49.05	2
R1-4	D01	24.48205	49.22	2
R1-4	D01	24.53202	49.23	2
R1-4	D01	24.58243	49.26	2
R1-4	D01	24.63193	49.23	2
R1-4	D01	24.6821	49.28	2
R1-4	D01	24.73227	49.37	2
R1-4	D01	24.78267	49.32	2
R1-4	D01	24.83219	49.51	2
R1-4	D01	24.88205	49.45	2
R1-4	D01	24.93211	49.42	2
R1-4	D01	24.98216	49.54	2
R1-4	D01	25.03206	49.68	2
R1-4	D01	25.08175	49.71	2
R1-4	D01	25.13232	49.78	2
R1-4	D01	25.18215	49.74	2
R1-4	D01	25.23247	49.69	2
R1-4	D01	25.28241	49.81	2
R1-4	D01	25.33235	49.75	2
R1-4	D01	25.38244	49.86	2
R1-4	D01	25.43229	49.93	2
R1-4	D01	25.48243	50.03	2
R1-4	D01	25.53237	50.05	2
R1-4	D01	25.58208	50.08	2
R1-4	D01	25.63252	50.2	2
R1-4	D01	25.68211	50.32	2
R1-4	D01	25.73231	50.14	2
R1-4	D01	25.78235	50.44	2
R1-4	D01	25.83262	50.23	2
R1-4	D01	25.88279	50.35	2
R1-4	D01	25.93224	50.38	2
R1-4	D01	25.98247	50.44	2
R1-4	D01	26.03245	50.42	2
R1-4	D01	26.08229	50.45	2
R1-4	D01	26.1323	50.44	2
R1-4	D01	26.18358	50.57	2
R1-4	D01	26.23333	50.55	2
R1-4	D01	26.28272	50.72	2
R1-4	D01	26.33246	50.75	2
R1-4	D01	26.38221	50.76	2
R1-4	D01	26.43264	50.88	2
R1-4	D01	26.48293	50.96	2
R1-4	D01	26.53242	50.78	2
R1-4	D01	26.58262	50.81	2
R1-4	D01	26.63235	50.96	2
R1-4	D01	26.68259	50.85	2
R1-4	D01	26.7328	50.93	2
R1-4	D01	26.78307	51	2
R1-4	D01	26.83274	51.01	2
R1-4	D01	26.88272	51.25	2
R1-4	D01	26.93281	51.06	2
R1-4	D01	26.98286	51.19	2
R1-4	D01	27.03283	51.15	2
R1-4	D01	27.08268	51.3	2
R1-4	D01	27.13246	51.28	2
R1-4	D01	27.18302	51.46	2
R1-4	D01	27.23379	51.37	2
R1-4	D01	27.2822	51.45	2
R1-4	D01	27.33261	51.45	2
R1-4	D01	27.38407	51.36	2
R1-4	D01	27.43279	51.67	2
R1-4	D01	27.48321	51.71	2
R1-4	D01	27.53272	51.65	2
R1-4	D01	27.5828	51.7	2
R1-4	D01	27.63294	51.85	2
R1-4	D01	27.68284	51.89	2
R1-4	D01	27.73288	51.85	2
R1-4	D01	27.78245	51.86	2
R1-4	D01	27.83268	51.89	2
R1-4	D01	27.88302	52.13	2
R1-4	D01	27.93305	52.31	2
R1-4	D01	27.98252	52.19	2
R1-4	D01	28.03311	52.16	2
R1-4	D01	28.08295	52.11	2
R1-4	D01	28.13303	52.34	2
R1-4	D01	28.18337	52.38	2
R1-4	D01	28.23297	52.49	2
R1-4	D01	28.28306	52.49	2
R1-4	D01	28.33319	52.56	2
R1-4	D01	28.38284	52.4	2
R1-4	D01	28.43277	52.63	2
R1-4	D01	28.4842	52.56	2
R1-4	D01	28.53367	52.71	2
R1-4	D01	28.58281	52.65	2
R1-4	D01	28.63445	52.87	2
R1-4	D01	28.68297	52.84	2
R1-4	D01	28.73316	52.89	2
R1-4	D01	28.78332	52.93	2
R1-4	D01	28.83296	53.11	2
R1-4	D01	28.88439	53.14	2
R1-4	D01	28.93347	53.12	2
R1-4	D01	28.98342	53.18	2
R1-4	D01	29.03329	53.11	2
R1-4	D01	29.08322	53.26	2
R1-4	D01	29.13426	53.3	2
R1-4	D01	29.18341	53.35	2
R1-4	D01	29.23331	53.56	2
R1-4	D01	29.28327	53.61	2
R1-4	D01	29.33331	53.51	2
R1-4	D01	29.38298	53.57	2
R1-4	D01	29.43325	53.59	2
R1-4	D01	29.48368	53.61	2
R1-4	D01	29.53344	53.64	2
R1-4	D01	29.58307	53.73	2
R1-4	D01	29.63344	53.91	2
R1-4	D01	29.68336	53.99	2
R1-4	D01	29.73429	54	2
R1-4	D01	29.78341	54.05	2
R1-4	D01	29.83336	54.03	2
R1-4	D01	29.88355	54.28	2
R1-4	D01	29.93331	54.12	2
R1-4	D01	29.98371	54.3	2
R1-4	D01	30.03365	54.33	2
R1-4	D01	30.08347	54.55	2
R1-4	D01	30.13351	54.57	2
R1-4	D01	30.18326	54.34	2
R1-4	D01	30.23365	54.57	2
R1-4	D01	30.28357	54.48	2
R1-4	D01	30.33375	54.58	2
R1-4	D01	30.38366	54.7	2
R1-4	D01	30.4332	54.64	2
R1-4	D01	30.48372	54.86	2
R1-4	D01	30.53366	55.01	2
R1-4	D01	30.58377	54.97	2
R1-4	D01	30.6335	55	2
R1-4	D01	30.68382	55.13	2
R1-4	D01	30.73361	55.34	2
R1-4	D01	30.78365	55.55	2
R1-4	D01	30.83396	55.62	2
R1-4	D01	30.88349	55.65	2
R1-4	D01	30.93354	55.61	2
R1-4	D01	30.98362	55.75	2
R1-4	D01	31.03388	55.81	2
R1-4	D01	31.08334	56.05	2
R1-4	D01	31.13369	56.16	2
R1-4	D01	31.18371	56.07	2
R1-4	D01	31.23366	56.2	2
R1-4	D01	31.28389	56.04	2
R1-4	D01	31.33341	56.39	2
R1-4	D01	31.38371	56.42	2
R1-4	D01	31.43383	56.66	2
R1-4	D01	31.48354	56.77	2
R1-4	D01	31.53384	56.88	2
R1-4	D01	31.58372	56.85	2
R1-4	D01	31.6338	57.12	2
R1-4	D01	31.68371	57.3	2
R1-4	D01	31.73436	57.17	2
R1-4	D01	31.78367	57.29	2
R1-4	D01	31.83413	57.36	2
R1-4	D01	31.88412	57.48	2
R1-4	D01	31.93406	57.34	2
R1-4	D01	31.98368	57.69	2
R1-4	D01	32.03384	57.57	2
R1-4	D01	32.08394	57.69	2
R1-4	D01	32.13452	57.84	2
R1-4	D01	32.18385	57.95	2
R1-4	D01	32.23437	58	2
R1-4	D01	32.28372	58.16	2
R1-4	D01	32.33385	58.18	2
R1-4	D01	32.38383	58.31	2
R1-4	D01	32.43388	58.31	2
R1-4	D01	32.48402	58.47	2
R1-4	D01	32.53402	58.52	2
R1-4	D01	32.58381	58.56	2
R1-4	D01	32.6344	58.65	2
R1-4	D01	32.68419	58.9	2
R1-4	D01	32.73425	58.92	2
R1-4	D01	32.78418	58.82	2
R1-4	D01	32.83411	58.85	2
R1-4	D01	32.88414	59.05	2
R1-4	D01	32.93443	59.17	2
R1-4	D01	32.98457	59.23	2
R1-4	D01	33.03418	59.35	2
R1-4	D01	33.08461	59.54	2
R1-4	D01	33.13417	59.45	2
R1-4	D01	33.18421	59.5	2
R1-4	D01	33.23382	59.86	2
R1-4	D01	33.28547	59.78	2
R1-4	D01	33.33427	59.78	2
R1-4	D01	33.38425	59.84	2
R1-4	D01	33.43411	59.96	2
R1-4	D01	33.4844	60.12	2
R1-4	D01	33.53451	60.27	2
R1-4	D01	33.5843	60.24	2
R1-4	D01	33.63434	60.41	2
R1-4	D01	33.68411	60.55	2
R1-4	D01	33.7344	60.49	2
R1-4	D01	33.78431	60.7	2
R1-4	D01	33.8346	60.48	2
R1-4	D01	33.88451	60.57	2
R1-4	D01	33.93442	60.88	2
R1-4	D01	33.98439	61.03	2
R1-4	D01	34.03447	60.84	2
R1-4	D01	34.08396	61.18	2
R1-4	D01	34.13421	61.24	2
R1-4	D01	34.18433	61.15	2
R1-4	D01	34.23452	61.31	2
R1-4	D01	34.28477	61.51	2
R1-4	D01	34.33417	61.46	2
R1-4	D01	34.38446	61.59	2
R1-4	D01	34.43468	61.49	2
R1-4	D01	34.48458	61.74	2
R1-4	D01	34.53543	61.77	2
R1-4	D01	34.58447	61.95	2
R1-4	D01	34.63456	61.74	2
R1-4	D01	34.68465	61.91	2
R1-4	D01	34.73465	61.95	2
R1-4	D01	34.78445	62.08	2
R1-4	D01	34.83483	62.11	2
R1-4	D01	34.88448	62.28	2
R1-4	D01	34.93486	62.23	2
R1-4	D01	34.98462	62.37	2
R1-4	D01	35.03468	62.37	2
R1-4	D01	35.08482	62.68	2
R1-4	D01	35.13482	62.62	2
R1-4	D01	35.18484	62.69	2
R1-4	D01	35.23487	62.69	2
R1-4	D01	35.28487	62.83	2
R1-4	D01	35.3347	62.81	2
R1-4	D01	35.38499	62.9	2
R1-4	D01	35.43474	62.99	2
R1-4	D01	35.48452	62.95	2
R1-4	D01	35.53473	62.99	2
R1-4	D01	35.58511	63.15	2
R1-4	D01	35.63482	63.23	2
R1-4	D01	35.68505	63.41	2
R1-4	D01	35.73488	63.41	2
R1-4	D01	35.78508	63.36	2
R1-4	D01	35.83511	63.6	2
R1-4	D01	35.88507	63.54	2
R1-4	D01	35.93512	63.53	2
R1-4	D01	35.98505	63.7	2
R1-4	D01	36.03527	63.84	2
R1-4	D01	36.0851	63.96	2
R1-4	D01	36.13481	63.87	2
R1-4	D01	36.18521	63.76	2
R1-4	D01	36.23492	64.08	2
R1-4	D01	36.28548	64.02	2
R1-4	D01	36.33498	64.08	2
R1-4	D01	36.38506	64.12	2
R1-4	D01	36.43562	64.33	2
R1-4	D01	36.48485	64.09	2
R1-4	D01	36.53494	64.58	2
R1-4	D01	36.58496	64.34	2
R1-4	D01	36.63494	64.43	2
R1-4	D01	36.68501	64.61	2
R1-4	D01	36.73527	64.54	2
R1-4	D01	36.78513	64.52	2
R1-4	D01	36.83499	64.77	2
R1-4	D01	36.88539	64.83	2
R1-4	D01	36.93521	64.7	2
R1-4	D01	36.98492	64.88	2
R1-4	D01	37.03548	65.04	2
R1-4	D01	37.08512	65.12	2
R1-4	D01	37.13517	65.16	2
R1-4	D01	37.18525	65	2
R1-4	D01	37.23526	65.07	2
R1-4	D01	37.28535	65.16	2
R1-4	D01	37.33516	65.35	2
R1-4	D01	37.38536	65.18	2
R1-4	D01	37.43529	65.5	2
R1-4	D01	37.48562	65.31	2
R1-4	D01	37.5355	65.59	2
R1-4	D01	37.58515	65.47	2
R1-4	D01	37.63544	65.77	2
R1-4	D01	37.68524	65.83	2
R1-4	D01	37.73527	65.44	2
R1-4	D01	37.785	65.65	2
R1-4	D01	37.83548	65.83	2
R1-4	D01	37.88522	65.67	2
R1-4	D01	37.93573	66.01	2
R1-4	D01	37.98545	66.11	2
R1-4	D01	38.03528	66.16	2
R1-4	D01	38.08558	66.02	2
R1-4	D01	38.13549	66.07	2
R1-4	D01	38.18494	66.2	2
R1-4	D01	38.23556	66.14	2
R1-4	D01	38.28542	66.28	2
R1-4	D01	38.33515	66.51	2
R1-4	D01	38.38556	66.56	2
R1-4	D01	38.43564	66.44	2
R1-4	D01	38.48548	66.36	2
R1-4	D01	38.53562	66.56	2
R1-4	D01	38.58571	66.5	2
R1-4	D01	38.63573	66.62	2
R1-4	D01	38.68555	66.56	2
R1-4	D01	38.73594	66.72	2
R1-4	D01	38.78527	66.97	2
R1-4	D01	38.83546	66.68	2
R1-4	D01	38.88546	66.94	2
R1-4	D01	38.93592	67.05	2
R1-4	D01	38.9857	66.99	2
R1-4	D01	39.03584	66.97	2
R1-4	D01	39.08547	67.09	2
R1-4	D01	39.13526	67.29	2
R1-4	D01	39.18592	67.29	2
R1-4	D01	39.23594	67.18	2
R1-4	D01	39.28566	67.29	2
R1-4	D01	39.33591	67.54	2
R1-4	D01	39.3862	67.48	2
R1-4	D01	39.43589	67.2	2
R1-4	D01	39.48587	67.34	2
R1-4	D01	39.53588	67.43	2
R1-4	D01	39.58561	67.37	2
R1-4	D01	39.63563	67.52	2
R1-4	D01	39.68575	67.6	2
R1-4	D01	39.73594	67.66	2
R1-4	D01	39.78599	67.75	2
R1-4	D01	39.83601	67.82	2
R1-4	D01	39.88558	67.91	2
R1-4	D01	39.93564	67.91	2
R1-4	D01	39.98607	68.04	2
R1-4	D01	40.03594	67.88	2
R1-4	D01	40.08612	68.04	2
R1-4	D01	40.13593	68.06	2
R1-4	D01	40.18607	68.24	2
R1-4	D01	40.23629	68.15	2
R1-4	D01	40.28599	68.13	2
R1-4	D01	40.3363	68.27	2
R1-4	D01	40.38612	68.31	2
R1-4	D01	40.43599	68.53	2
R1-4	D01	40.48603	68.34	2
R1-4	D01	40.53633	68.36	2
R1-4	D01	40.58623	68.53	2
R1-4	D01	40.63597	68.67	2
R1-4	D01	40.68624	68.5	2
R1-4	D01	40.73599	68.52	2
R1-4	D01	40.78592	68.46	2
R1-4	D01	40.83603	68.92	2
R1-4	D01	40.88633	68.79	2
R1-4	D01	40.93629	68.8	2
R1-4	D01	40.98587	68.96	2
R1-4	D01	41.03627	69.01	2
R1-4	D01	41.08662	68.67	2
R1-4	D01	41.13652	68.99	2
R1-4	D01	41.18619	68.91	2
R1-4	D01	41.23627	68.89	2
R1-4	D01	41.28621	69.11	2
R1-4	D01	41.33603	69.13	2
R1-4	D01	41.38603	69.04	2
R1-4	D01	41.43623	69.22	2
R1-4	D01	41.4868	69.37	2
R1-4	D01	41.53635	69.26	2
R1-4	D01	41.58612	69.32	2
R1-4	D01	41.63608	69.45	2
R1-4	D01	41.68633	69.41	2
R1-4	D01	41.73648	69.51	2
R1-4	D01	41.78636	69.56	2
R1-4	D01	41.83648	69.31	2
R1-4	D01	41.88662	69.38	2
R1-4	D01	41.93674	69.53	2
R1-4	D01	41.98644	69.63	2
R1-4	D01	42.03653	69.74	2
R1-4	D01	42.08675	69.84	2
R1-4	D01	42.1363	69.89	2
R1-4	D01	42.18637	69.84	2
R1-4	D01	42.2365	69.77	2
R1-4	D01	42.28658	69.71	2
R1-4	D01	42.33611	70.06	2
R1-4	D01	42.38647	69.77	2
R1-4	D01	42.43671	70.18	2
R1-4	D01	42.48636	70.14	2
R1-4	D01	42.53653	70	2
R1-4	D01	42.58656	70.06	2
R1-4	D01	42.63657	70.26	2
R1-4	D01	42.68715	70.26	2
R1-4	D01	42.73651	70.09	2
R1-4	D01	42.78662	70.08	2
R1-4	D01	42.83649	70.11	2
R1-4	D01	42.88652	70.38	2
R1-4	D01	42.93671	70.57	2
R1-4	D01	42.98692	70.54	2
R1-4	D01	43.03784	70.44	2
R1-4	D01	43.08684	70.57	2
R1-4	D01	43.13661	70.36	2
R1-4	D01	43.187	70.27	2
R1-4	D01	43.23687	70.64	2
R1-4	D01	43.28683	70.6	2
R1-4	D01	43.33672	70.7	2
R1-4	D01	43.38678	70.45	2
R1-4	D01	43.43678	70.73	2
R1-4	D01	43.48708	70.67	2
R1-4	D01	43.53715	70.7	2
R1-4	D01	43.58713	70.75	2
R1-4	D01	43.63703	70.75	2
R1-4	D01	43.6869	70.76	2
R1-4	D01	43.73672	70.93	2
R1-4	D01	43.78735	71.09	2
R1-4	D01	43.83711	70.94	2
R1-4	D01	43.88654	71.02	2
R1-4	D01	43.93718	71.28	2
R1-4	D01	43.98707	71.31	2
R1-4	D01	44.03717	71.28	2
R1-4	D01	44.08749	71.19	2
R1-4	D01	44.13716	71.21	2
R1-4	D01	44.18691	71.16	2
R1-4	D01	44.23671	71.49	2
R1-4	D01	44.28728	71.43	2
R1-4	D01	44.33694	71.39	2
R1-4	D01	44.38702	71.52	2
R1-4	D01	44.43764	71.54	2
R1-4	D01	44.48691	71.39	2
R1-4	D01	44.53664	71.59	2
R1-4	D01	44.58723	71.61	2
R1-4	D01	44.63713	71.61	2
R1-4	D01	44.68741	71.61	2
R1-4	D01	44.73741	71.68	2
R1-4	D01	44.78716	71.67	2
R1-4	D01	44.83716	71.74	2
R1-4	D01	44.88747	71.76	2
R1-4	D01	44.93728	71.79	2
R1-4	D01	44.98703	71.8	2
R1-4	D01	45.03734	71.73	2
R1-4	D01	45.08694	71.64	2
R1-4	D01	45.13715	71.89	2
R1-4	D01	45.18705	71.7	2
R1-4	D01	45.23725	71.82	2
R1-4	D01	45.28739	71.74	2
R1-4	D01	45.33722	71.83	2
R1-4	D01	45.38716	71.77	2
R1-4	D01	45.43736	71.62	2
R1-4	D01	45.4875	71.54	2
R1-4	D01	45.5376	71.56	2
R1-4	D01	45.58744	71.36	2
R1-4	D01	45.6372	71.68	2
R1-4	D01	45.68713	71.58	2
R1-4	D01	45.73729	71.73	2
R1-4	D01	45.78744	71.71	2
R1-4	D01	45.83711	71.55	2
R1-4	D01	45.8876	71.64	2
R1-4	D01	45.93735	71.56	2
R1-4	D01	45.98777	71.62	2
R1-4	D01	46.03793	71.61	2
R1-4	D01	46.08794	71.62	2
R1-4	D01	46.13766	71.64	2
R1-4	D01	46.18715	71.77	2
R1-4	D01	46.23729	71.64	2
R1-4	D01	46.2877	71.56	2
R1-4	D01	46.33752	71.71	2
R1-4	D01	46.38809	71.52	2
R1-4	D01	46.43745	71.65	2
R1-4	D01	46.48758	71.94	2
R1-4	D01	46.53744	71.64	2
R1-4	D01	46.58768	71.79	2
R1-4	D01	46.63775	71.77	2
R1-4	D01	46.68806	71.76	2
R1-4	D01	46.73762	71.55	2
R1-4	D01	46.78731	71.74	2
R1-4	D01	46.83722	71.76	2
R1-4	D01	46.88742	71.86	2
R1-4	D01	46.93732	71.88	2
R1-4	D01	46.98822	71.8	2
R1-4	D01	47.03771	71.65	2
R1-4	D01	47.08805	71.64	2
R1-4	D01	47.13794	71.49	2
R1-4	D01	47.18733	71.82	2
R1-4	D01	47.23781	71.94	2
R1-4	D01	47.28776	71.77	2
R1-4	D01	47.33771	71.83	2
R1-4	D01	47.38787	71.58	2
R1-4	D01	47.43801	71.59	2
R1-4	D01	47.48794	71.95	2
R1-4	D01	47.538	71.89	2
R1-4	D01	47.58778	71.62	2
R1-4	D01	47.63765	71.83	2
R1-4	D01	47.6882	71.79	2
R1-4	D01	47.73779	71.74	2
R1-4	D01	47.78801	71.83	2
R1-4	D01	47.83736	71.95	2
R1-4	D01	47.88786	71.88	2
R1-4	D01	47.93779	72.01	2
R1-4	D01	47.9883	72.01	2
R1-4	D01	48.03786	71.7	2
R1-4	D01	48.08808	72.03	2
R1-4	D01	48.13782	71.95	2
R1-4	D01	48.18802	71.88	2
R1-4	D01	48.23798	71.89	2
R1-4	D01	48.28812	71.77	2
R1-4	D01	48.33809	71.88	2
R1-4	D01	48.38826	71.89	2
R1-4	D01	48.43828	71.92	2
R1-4	D01	48.48822	71.95	2
R1-4	D01	48.53763	71.92	2
R1-4	D01	48.58854	71.94	2
R1-4	D01	48.6383	71.8	2
R1-4	D01	48.68774	71.73	2
R1-4	D01	48.73793	72.01	2
R1-4	D01	48.78833	72.03	2
R1-4	D01	48.83835	72.26	2
R1-4	D01	48.88824	72.01	2
R1-4	D01	48.93805	71.88	2
R1-4	D01	48.98812	72.06	2
R1-4	D01	49.03802	72.13	2
R1-4	D01	49.08754	72.03	2
R1-4	D01	49.13825	72.07	2
R1-4	D01	49.18827	72.07	2
R1-4	D01	49.23835	72.16	2
R1-4	D01	49.28843	72.38	2
R1-4	D01	49.33821	72.26	2
R1-4	D01	49.38833	72.31	2
R1-4	D01	49.43826	72.35	2
R1-4	D01	49.4882	72.41	2
R1-4	D01	49.53847	72.5	2
R1-4	D01	49.58857	72.44	2
R1-4	D01	49.63852	72.25	2
R1-4	D01	49.68831	72.72	2
R1-4	D01	49.7387	72.55	2
R1-4	D01	49.78841	72.44	2
R1-4	D01	49.83822	72.71	2
R1-4	D01	49.88808	72.5	2
R1-4	D01	49.93852	72.66	2
R1-4	D01	49.98841	72.68	2
R1-4	D01	50.0387	72.62	2
R1-4	D01	50.08899	72.62	2
R1-4	D01	50.13906	72.61	2
