# Supplementary material for: Natural genetic variation impacts expression levels of coding, non-coding, and antisense transcripts in fission yeast
Source: Mol Syst Biol. 2014 Nov 28;10(11):764. doi: 10.15252/msb.20145123 (PMC4299605; doi:10.15252/msb.20145123)
Supplement: Supplementary file 2 — Supplementary Dataset S1 [file msb0010-0764-sd2.zip › Dataset S1/datasetS1/R1-5_std_raw.txt]

Strain	well	time	measure	interval
R1-5	A01	0.0119	19.21	1
R1-5	A01	0.06163	18.89	1
R1-5	A01	0.11192	18.96	1
R1-5	A01	0.16221	18.93	1
R1-5	A01	0.21212	18.78	1
R1-5	A01	0.26199	18.84	1
R1-5	A01	0.31232	18.7	1
R1-5	A01	0.36219	18.74	1
R1-5	A01	0.41249	18.35	1
R1-5	A01	0.46287	18.35	1
R1-5	A01	0.5126	18.52	1
R1-5	A01	0.56301	18.49	1
R1-5	A01	0.61311	18.45	1
R1-5	A01	0.6632	18.32	1
R1-5	A01	0.7132	18.46	1
R1-5	A01	0.76313	18.58	1
R1-5	A01	0.81353	18.84	1
R1-5	A01	0.86375	18.64	1
R1-5	A01	0.91344	18.68	1
R1-5	A01	0.96342	18.62	1
R1-5	A01	1.01362	18.52	1
R1-5	A01	1.06389	18.32	1
R1-5	A01	1.1138	18.35	1
R1-5	A01	1.16382	18.67	1
R1-5	A01	1.21403	18.45	1
R1-5	A01	1.26399	18.4	1
R1-5	A01	1.31432	18.46	1
R1-5	A01	1.36416	18.35	1
R1-5	A01	1.41429	18.64	1
R1-5	A01	1.46409	18.42	1
R1-5	A01	1.51452	18.55	1
R1-5	A01	1.56461	18.48	1
R1-5	A01	1.61478	18.45	1
R1-5	A01	1.66494	19.09	1
R1-5	A01	1.71506	18.62	1
R1-5	A01	1.76501	18.71	1
R1-5	A01	1.81515	18.8	1
R1-5	A01	1.86543	18.62	1
R1-5	A01	1.91524	18.74	1
R1-5	A01	1.96556	18.78	1
R1-5	A01	2.01525	18.78	1
R1-5	A01	2.06555	18.78	1
R1-5	A01	2.11563	18.57	1
R1-5	A01	2.16574	18.7	1
R1-5	A01	2.21568	18.81	1
R1-5	A01	2.26608	18.67	1
R1-5	A01	2.31589	18.59	1
R1-5	A01	2.36591	18.68	1
R1-5	A01	2.41639	18.59	1
R1-5	A01	2.4663	18.81	1
R1-5	A01	2.51667	18.74	1
R1-5	A01	2.5666	18.65	1
R1-5	A01	2.61658	18.71	1
R1-5	A01	2.66677	18.97	1
R1-5	A01	2.71684	18.67	1
R1-5	A01	2.76682	18.55	1
R1-5	A01	2.81667	18.73	1
R1-5	A01	2.86693	18.83	1
R1-5	A01	2.91742	18.7	1
R1-5	A01	2.96735	18.96	1
R1-5	A01	3.01718	18.81	1
R1-5	A01	3.06722	18.93	1
R1-5	A01	3.11733	18.87	1
R1-5	A01	3.16738	18.62	1
R1-5	A01	3.21744	18.84	1
R1-5	A01	3.26778	18.81	1
R1-5	A01	3.31796	18.7	1
R1-5	A01	3.36789	18.7	1
R1-5	A01	3.4179	18.68	1
R1-5	A01	3.46779	18.81	1
R1-5	A01	3.51844	18.89	1
R1-5	A01	3.56829	18.77	1
R1-5	A01	3.61852	18.75	1
R1-5	A01	3.66837	19	1
R1-5	A01	3.71839	18.89	1
R1-5	A01	3.76861	18.73	1
R1-5	A01	3.81854	18.96	1
R1-5	A01	3.869	18.71	1
R1-5	A01	3.91869	19.02	1
R1-5	A01	3.96896	18.67	1
R1-5	A01	4.01892	18.74	1
R1-5	A01	4.06877	18.87	1
R1-5	A01	4.11942	18.83	1
R1-5	A01	4.16925	18.77	1
R1-5	A01	4.2195	19.09	1
R1-5	A01	4.26936	18.71	1
R1-5	A01	4.3196	18.75	1
R1-5	A01	4.36981	18.83	1
R1-5	A01	4.41969	18.87	1
R1-5	A01	4.46984	19.1	1
R1-5	A01	4.51976	18.67	1
R1-5	A01	4.57002	18.93	1
R1-5	A01	4.62013	18.8	1
R1-5	A01	4.67002	18.86	1
R1-5	A01	4.72018	18.93	1
R1-5	A01	4.77051	18.68	1
R1-5	A01	4.82066	18.75	1
R1-5	A01	4.87039	18.81	1
R1-5	A01	4.92078	18.78	1
R1-5	A01	4.97069	18.93	1
R1-5	A01	5.02085	19.05	1
R1-5	A01	5.07103	18.9	1
R1-5	A01	5.1209	19.12	1
R1-5	A01	5.17107	18.96	1
R1-5	A01	5.22138	19.08	1
R1-5	A01	5.27104	18.97	1
R1-5	A01	5.32129	18.87	1
R1-5	A01	5.37163	18.74	1
R1-5	A01	5.42109	18.86	1
R1-5	A01	5.47123	19.08	1
R1-5	A01	5.52202	18.93	1
R1-5	A01	5.57181	19.02	1
R1-5	A01	5.62184	18.92	1
R1-5	A01	5.67189	19.02	1
R1-5	A01	5.72188	19	1
R1-5	A01	5.77217	18.94	1
R1-5	A01	5.8223	19.28	1
R1-5	A01	5.87253	19.16	1
R1-5	A01	5.92252	19.29	1
R1-5	A01	5.97223	19.1	1
R1-5	A01	6.02243	19.13	1
R1-5	A01	6.07279	19	1
R1-5	A01	6.12238	19.02	1
R1-5	A01	6.1729	19.02	1
R1-5	A01	6.22278	19.51	1
R1-5	A01	6.27314	19.19	1
R1-5	A01	6.3233	19	1
R1-5	A01	6.37337	19.03	1
R1-5	A01	6.4233	18.99	1
R1-5	A01	6.47326	19.12	1
R1-5	A01	6.52345	19.13	1
R1-5	A01	6.57348	19.26	1
R1-5	A01	6.62383	19.18	1
R1-5	A01	6.67368	19.34	1
R1-5	A01	6.72361	19.12	1
R1-5	A01	6.77411	19.28	1
R1-5	A01	6.82385	19.19	1
R1-5	A01	6.87401	19.13	1
R1-5	A01	6.92446	19.13	1
R1-5	A01	6.97401	19.1	1
R1-5	A01	7.02438	19.09	1
R1-5	A01	7.0749	19.37	1
R1-5	A01	7.12466	19.29	1
R1-5	A01	7.17453	19.22	1
R1-5	A01	7.2247	19.35	1
R1-5	A01	7.2748	19.5	1
R1-5	A01	7.32469	19.25	1
R1-5	A01	7.3751	19.26	1
R1-5	A01	7.42526	19.38	1
R1-5	A01	7.47527	19.47	1
R1-5	A01	7.52525	19.51	1
R1-5	A01	7.57527	19.41	1
R1-5	A01	7.62532	19.35	1
R1-5	A01	7.67566	19.26	1
R1-5	A01	7.72576	19.29	1
R1-5	A01	7.77573	19.47	1
R1-5	A01	7.82556	19.28	1
R1-5	A01	7.8759	19.72	1
R1-5	A01	7.92628	19.45	1
R1-5	A01	7.97601	19.53	1
R1-5	A01	8.02629	19.54	1
R1-5	A01	8.07647	19.43	1
R1-5	A01	8.12619	19.44	1
R1-5	A01	8.17675	19.35	1
R1-5	A01	8.22667	19.45	1
R1-5	A01	8.27672	19.61	1
R1-5	A01	8.32675	19.48	1
R1-5	A01	8.3768	19.37	1
R1-5	A01	8.42707	19.57	1
R1-5	A01	8.47662	19.45	1
R1-5	A01	8.52704	19.56	1
R1-5	A01	8.57745	19.7	1
R1-5	A01	8.62722	19.72	1
R1-5	A01	8.67715	19.83	1
R1-5	A01	8.72745	19.57	1
R1-5	A01	8.77768	19.72	1
R1-5	A01	8.82763	19.63	1
R1-5	A01	8.8778	19.63	1
R1-5	A01	8.92768	19.64	1
R1-5	A01	8.97806	19.85	1
R1-5	A01	9.02834	20.02	1
R1-5	A01	9.07831	19.88	1
R1-5	A01	9.38019	20.39	2
R1-5	A01	9.42993	20.48	2
R1-5	A01	9.48025	20.43	2
R1-5	A01	9.52966	20.59	2
R1-5	A01	9.58037	20.66	2
R1-5	A01	9.63014	20.85	2
R1-5	A01	9.6806	20.69	2
R1-5	A01	9.73087	20.77	2
R1-5	A01	9.78101	20.91	2
R1-5	A01	9.83066	20.72	2
R1-5	A01	9.88058	20.9	2
R1-5	A01	9.93103	20.8	2
R1-5	A01	9.98093	20.58	2
R1-5	A01	10.03129	20.59	2
R1-5	A01	10.08101	20.55	2
R1-5	A01	10.13115	20.48	2
R1-5	A01	10.18112	20.58	2
R1-5	A01	10.2318	20.71	2
R1-5	A01	10.28139	20.77	2
R1-5	A01	10.33173	20.84	2
R1-5	A01	10.3819	20.97	2
R1-5	A01	10.43179	20.75	2
R1-5	A01	10.48207	21.03	2
R1-5	A01	10.53186	20.88	2
R1-5	A01	10.58224	21.09	2
R1-5	A01	10.63223	20.96	2
R1-5	A01	10.68238	20.84	2
R1-5	A01	10.73217	20.9	2
R1-5	A01	10.78261	21.25	2
R1-5	A01	10.8325	21.28	2
R1-5	A01	10.88253	21.35	2
R1-5	A01	10.93277	21.16	2
R1-5	A01	10.98284	21.48	2
R1-5	A01	11.03292	21.07	2
R1-5	A01	11.08304	21.17	2
R1-5	A01	11.13294	21.2	2
R1-5	A01	11.18282	21.31	2
R1-5	A01	11.23281	21.26	2
R1-5	A01	11.28314	21.41	2
R1-5	A01	11.33348	21.36	2
R1-5	A01	11.38309	21.63	2
R1-5	A01	11.43349	21.52	2
R1-5	A01	11.48352	21.44	2
R1-5	A01	11.53364	21.47	2
R1-5	A01	11.58421	21.48	2
R1-5	A01	11.63395	21.76	2
R1-5	A01	11.68367	21.82	2
R1-5	A01	11.73411	21.67	2
R1-5	A01	11.78425	21.8	2
R1-5	A01	11.8342	21.89	2
R1-5	A01	11.88447	21.86	2
R1-5	A01	11.93483	21.86	2
R1-5	A01	11.98449	21.99	2
R1-5	A01	12.03466	21.85	2
R1-5	A01	12.08422	22.12	2
R1-5	A01	12.13462	22.04	2
R1-5	A01	12.18474	22.08	2
R1-5	A01	12.23495	22.11	2
R1-5	A01	12.28488	22.24	2
R1-5	A01	12.33484	22.55	2
R1-5	A01	12.38516	22.34	2
R1-5	A01	12.4351	22.57	2
R1-5	A01	12.48543	22.47	2
R1-5	A01	12.53532	22.57	2
R1-5	A01	12.5857	22.6	2
R1-5	A01	12.63531	22.41	2
R1-5	A01	12.68582	22.57	2
R1-5	A01	12.73564	22.63	2
R1-5	A01	12.78629	22.69	2
R1-5	A01	12.83615	22.95	2
R1-5	A01	12.88604	22.75	2
R1-5	A01	12.93624	22.85	2
R1-5	A01	12.98618	22.81	2
R1-5	A01	13.03611	23.01	2
R1-5	A01	13.08606	23.23	2
R1-5	A01	13.13663	23.45	2
R1-5	A01	13.18644	23.36	2
R1-5	A01	13.23668	23.29	2
R1-5	A01	13.28674	23.42	2
R1-5	A01	13.3369	23.46	2
R1-5	A01	13.38678	23.73	2
R1-5	A01	13.43711	23.77	2
R1-5	A01	13.48732	23.86	2
R1-5	A01	13.53735	24.09	2
R1-5	A01	13.5873	23.87	2
R1-5	A01	13.63715	24.32	2
R1-5	A01	13.68766	24.11	2
R1-5	A01	13.73771	24.32	2
R1-5	A01	13.78786	24.24	2
R1-5	A01	13.83772	24.48	2
R1-5	A01	13.88807	24.66	2
R1-5	A01	13.93784	24.51	2
R1-5	A01	13.98846	24.82	2
R1-5	A01	14.03827	24.92	2
R1-5	A01	14.08826	25.29	2
R1-5	A01	14.13812	24.99	2
R1-5	A01	14.18833	25.42	2
R1-5	A01	14.23884	25.32	2
R1-5	A01	14.28881	25.39	2
R1-5	A01	14.33862	25.46	2
R1-5	A01	14.38891	25.49	2
R1-5	A01	14.43863	25.85	2
R1-5	A01	14.48913	26.04	2
R1-5	A01	14.53934	26.16	2
R1-5	A01	14.58907	26.09	2
R1-5	A01	14.63931	26.07	2
R1-5	A01	14.68914	26.28	2
R1-5	A01	14.73964	26.47	2
R1-5	A01	14.78942	26.63	2
R1-5	A01	14.83995	26.86	2
R1-5	A01	14.88977	26.66	2
R1-5	A01	14.93972	26.98	2
R1-5	A01	14.98959	27.15	2
R1-5	A01	15.0399	27.12	2
R1-5	A01	15.08992	27.34	2
R1-5	A01	15.14024	27.39	2
R1-5	A01	15.19032	27.62	2
R1-5	A01	15.24017	27.74	2
R1-5	A01	15.29016	27.97	2
R1-5	A01	15.34079	28.07	2
R1-5	A01	15.39091	28.22	2
R1-5	A01	15.44079	28.28	2
R1-5	A01	15.49065	28.39	2
R1-5	A01	15.54084	28.25	2
R1-5	A01	15.59086	28.79	2
R1-5	A01	15.64135	28.51	2
R1-5	A01	15.69097	28.71	2
R1-5	A01	15.74111	28.9	2
R1-5	A01	15.79139	29.22	2
R1-5	A01	15.84148	29.21	2
R1-5	A01	15.89158	29.21	2
R1-5	A01	15.94119	29.41	2
R1-5	A01	15.99172	29.59	2
R1-5	A01	16.0418	29.92	2
R1-5	A01	16.09157	29.73	2
R1-5	A01	16.14198	29.82	2
R1-5	A01	16.19247	30.11	2
R1-5	A01	16.24191	30.26	2
R1-5	A01	16.29209	30.3	2
R1-5	A01	16.34219	30.36	2
R1-5	A01	16.39214	30.46	2
R1-5	A01	16.44247	30.62	2
R1-5	A01	16.4926	30.62	2
R1-5	A01	16.54248	31.03	2
R1-5	A01	16.59281	30.99	2
R1-5	A01	16.64304	31.07	2
R1-5	A01	16.69296	31.22	2
R1-5	A01	16.74311	31.35	2
R1-5	A01	16.79295	31.7	2
R1-5	A01	16.8431	31.6	2
R1-5	A01	16.89317	31.85	2
R1-5	A01	16.94354	32.05	2
R1-5	A01	16.9938	32.11	2
R1-5	A01	17.04362	32.27	2
R1-5	A01	17.09407	32.47	2
R1-5	A01	17.14355	32.5	2
R1-5	A01	17.19366	32.56	2
R1-5	A01	17.24384	32.66	2
R1-5	A01	17.2936	32.78	2
R1-5	A01	17.34421	33.13	2
R1-5	A01	17.394	32.94	2
R1-5	A01	17.44408	33.1	2
R1-5	A01	17.49433	33.3	2
R1-5	A01	17.54382	33.54	2
R1-5	A01	17.59456	33.48	2
R1-5	A01	17.64448	33.68	2
R1-5	A01	17.69446	33.79	2
R1-5	A01	17.74488	33.87	2
R1-5	A01	17.79487	33.98	2
R1-5	A01	17.84487	34.03	2
R1-5	A01	17.8952	34.38	2
R1-5	A01	17.94501	34.4	2
R1-5	A01	17.99489	34.68	2
R1-5	A01	18.04539	34.53	2
R1-5	A01	18.09558	34.88	2
R1-5	A01	18.14567	34.97	2
R1-5	A01	18.19584	35	2
R1-5	A01	18.24575	35.17	2
R1-5	A01	18.29576	35.27	2
R1-5	A01	18.34578	35.43	2
R1-5	A01	18.39618	35.67	2
R1-5	A01	18.44625	35.59	2
R1-5	A01	18.49623	35.75	2
R1-5	A01	18.54607	35.83	2
R1-5	A01	18.5962	35.93	2
R1-5	A01	18.64646	36.24	2
R1-5	A01	18.69677	36.1	2
R1-5	A01	18.74617	36.34	2
R1-5	A01	18.79676	36.34	2
R1-5	A01	18.84695	36.53	2
R1-5	A01	18.89678	36.59	2
R1-5	A01	18.94658	36.73	2
R1-5	A01	18.99713	36.85	2
R1-5	A01	19.04715	36.96	2
R1-5	A01	19.09715	37.07	2
R1-5	A01	19.14725	37.39	2
R1-5	A01	19.19732	37.33	2
R1-5	A01	19.24764	37.53	2
R1-5	A01	19.29744	37.71	2
R1-5	A01	19.34767	37.77	2
R1-5	A01	19.39794	37.85	2
R1-5	A01	19.44783	37.96	2
R1-5	A01	19.49784	38.07	2
R1-5	A01	19.54812	38.28	2
R1-5	A01	19.5981	38.39	2
R1-5	A01	19.64818	38.38	2
R1-5	A01	19.6984	38.55	2
R1-5	A01	19.74837	38.73	2
R1-5	A01	19.79849	38.92	2
R1-5	A01	19.84859	38.93	2
R1-5	A01	19.89845	38.96	2
R1-5	A01	19.94885	39.12	2
R1-5	A01	19.99875	39.24	2
R1-5	A01	20.049	39.4	2
R1-5	A01	20.09907	39.54	2
R1-5	A01	20.14885	39.72	2
R1-5	A01	20.19899	39.75	2
R1-5	A01	20.24943	40	2
R1-5	A01	20.29947	40.08	2
R1-5	A01	20.34974	40.03	2
R1-5	A01	20.3998	40.2	2
R1-5	A01	20.44995	40.27	2
R1-5	A01	20.49985	40.39	2
R1-5	A01	20.54959	40.51	2
R1-5	A01	20.60039	40.61	2
R1-5	A01	20.64983	40.78	2
R1-5	A01	20.70016	40.68	2
R1-5	A01	20.75026	40.96	2
R1-5	A01	20.80018	41.06	2
R1-5	A01	20.85039	41.13	2
R1-5	A01	20.90042	41.22	2
R1-5	A01	20.95041	41.44	2
R1-5	A01	21.00067	41.43	2
R1-5	A01	21.05048	41.6	2
R1-5	A01	21.10073	41.59	2
R1-5	A01	21.15074	41.75	2
R1-5	A01	21.20114	41.94	2
R1-5	A01	21.25127	41.91	2
R1-5	A01	21.30108	42.07	2
R1-5	A01	21.35128	41.99	2
R1-5	A01	21.40152	42.39	2
R1-5	A01	21.45146	42.26	2
R1-5	A01	21.50141	42.4	2
R1-5	A01	21.55149	42.52	2
R1-5	A01	21.60144	42.64	2
R1-5	A01	21.65209	42.62	2
R1-5	A01	21.70201	42.71	2
R1-5	A01	21.75205	42.81	2
R1-5	A01	21.80202	42.97	2
R1-5	A01	21.85191	43.12	2
R1-5	A01	21.90206	43.06	2
R1-5	A01	21.95275	43.15	2
R1-5	A01	22.0027	43.12	2
R1-5	A01	22.05264	43.26	2
R1-5	A01	22.10281	43.41	2
R1-5	A01	22.15275	43.61	2
R1-5	A01	22.20264	43.5	2
R1-5	A01	22.25312	43.66	2
R1-5	A01	22.30309	43.7	2
R1-5	A01	22.35342	43.82	2
R1-5	A01	22.403	43.93	2
R1-5	A01	22.45336	43.98	2
R1-5	A01	22.5035	44.06	2
R1-5	A01	22.55361	44.12	2
R1-5	A01	22.60366	44.2	2
R1-5	A01	22.65327	44.21	2
R1-5	A01	22.70366	44.2	2
R1-5	A01	22.75396	44.4	2
R1-5	A01	22.80421	44.44	2
R1-5	A01	22.85374	44.46	2
R1-5	A01	22.90424	44.74	2
R1-5	A01	22.95399	44.6	2
R1-5	A01	23.00407	44.81	2
R1-5	A01	23.05425	44.53	2
R1-5	A01	23.10428	44.87	2
R1-5	A01	23.15472	45.07	2
R1-5	A01	23.204	45.2	2
R1-5	A01	23.25458	45.25	2
R1-5	A01	23.30486	45.62	2
R1-5	A01	23.35516	45.48	2
R1-5	A01	23.40468	45.23	2
R1-5	A01	23.45508	45.29	2
R1-5	A01	23.50514	45.64	2
R1-5	A01	23.5553	45.52	2
R1-5	A01	23.60532	45.84	2
R1-5	A01	23.6553	45.78	2
R1-5	A01	23.70559	45.96	2
R1-5	A01	23.75573	45.78	2
R1-5	A01	23.80527	45.7	2
R1-5	A01	23.85601	46.06	2
R1-5	A01	23.90596	46.24	2
R1-5	A01	23.95599	46.19	2
R1-5	A01	24.00618	46.13	2
R1-5	A01	24.05615	46.65	2
R1-5	A01	24.1063	46.6	2
R1-5	A01	24.15627	46.69	2
R1-5	A01	24.20618	47.08	2
R1-5	A01	24.25642	46.62	2
R1-5	A01	24.30668	46.82	2
R1-5	A01	24.35635	47.16	2
R1-5	A01	24.40681	46.98	2
R1-5	A01	24.45665	47.08	2
R1-5	A01	24.50701	47.2	2
R1-5	A01	24.55682	47.27	2
R1-5	A01	24.60719	47.29	2
R1-5	A01	24.65716	47.42	2
R1-5	A01	24.70719	47.59	2
R1-5	A01	24.75719	47.56	2
R1-5	A01	24.80733	47.78	2
R1-5	A01	24.85772	48.02	2
R1-5	A01	24.9075	48.21	2
R1-5	A01	24.95799	48.21	2
R1-5	A01	25.00792	48.28	2
R1-5	A01	25.05797	48.23	2
R1-5	A01	25.10818	48.76	2
R1-5	A01	25.15818	48.72	2
R1-5	A01	25.20839	48.69	2
R1-5	A01	25.2584	48.7	2
R1-5	A01	25.30816	48.82	2
R1-5	A01	25.35845	49.02	2
R1-5	A01	25.40843	49.18	2
R1-5	A01	25.45887	49.71	2
R1-5	A01	25.50888	49.49	2
R1-5	A01	25.55874	49.87	2
R1-5	A01	25.60864	49.62	2
R1-5	A01	25.65885	49.98	2
R1-5	A01	25.70916	50.06	2
R1-5	A01	25.75879	50.19	2
R1-5	A01	25.80928	50.52	2
R1-5	A01	25.85937	50.6	2
R1-5	A01	25.90965	50.52	2
R1-5	A01	25.95946	50.41	2
R1-5	A01	26.00937	50.8	2
R1-5	A01	26.0595	50.65	2
R1-5	A01	26.10945	51.05	2
R1-5	A01	26.15957	51.35	2
R1-5	A01	26.21009	51.63	2
R1-5	A01	26.2599	51.68	2
R1-5	A01	26.30996	51.72	2
R1-5	A01	26.36015	51.97	2
R1-5	A01	26.41039	51.59	2
R1-5	A01	26.46065	52.2	2
R1-5	A01	26.51045	52.35	2
R1-5	A01	26.56088	52.61	2
R1-5	A01	26.61066	52.7	2
R1-5	A01	26.66041	52.86	2
R1-5	A01	26.71075	53.13	2
R1-5	A01	26.7608	52.94	2
R1-5	A01	26.81095	53.19	2
R1-5	A01	26.86072	53.48	2
R1-5	A01	26.91103	53.61	2
R1-5	A01	26.96075	54.07	2
R1-5	A01	27.01162	54.17	2
R1-5	A01	27.06135	53.95	2
R1-5	A01	27.11168	54.39	2
R1-5	A01	27.16138	54.78	2
R1-5	A01	27.21207	54.72	2
R1-5	A01	27.26175	54.74	2
R1-5	A01	27.3119	55.1	2
R1-5	A01	27.36189	55.16	2
R1-5	A01	27.41224	55.32	2
R1-5	A01	27.46182	55.31	2
R1-5	A01	27.51189	55.77	2
R1-5	A01	27.56239	56.09	2
R1-5	A01	27.61269	56.3	2
R1-5	A01	27.66245	55.92	2
R1-5	A01	27.71197	56.33	2
R1-5	A01	27.76255	56.54	2
R1-5	A01	27.81288	56.41	2
R1-5	A01	27.86271	56.56	2
R1-5	A01	27.91277	56.89	2
R1-5	A01	27.96297	57.11	2
R1-5	A01	28.01292	57.22	2
R1-5	A01	28.06312	57.23	2
R1-5	A01	28.1135	57.17	2
R1-5	A01	28.16324	57.65	2
R1-5	A01	28.21369	57.9	2
R1-5	A01	28.26342	57.8	2
R1-5	A01	28.31331	58.16	2
R1-5	A01	28.36352	58.06	2
R1-5	A01	28.41367	58.1	2
R1-5	A01	28.46392	58.43	2
R1-5	A01	28.51389	58.78	2
R1-5	A01	28.56413	58.79	2
R1-5	A01	28.61432	59.2	2
R1-5	A01	28.66414	58.83	2
R1-5	A01	28.71447	58.83	2
R1-5	A01	28.7641	59.36	2
R1-5	A01	28.81441	59.26	2
R1-5	A01	28.86457	59.13	2
R1-5	A01	28.91459	59.27	2
R1-5	A01	28.96487	59.75	2
R1-5	A01	29.01487	59.68	2
R1-5	A01	29.06472	59.66	2
R1-5	A01	29.11498	60.2	2
R1-5	A01	29.16535	60.1	2
R1-5	A01	29.21518	60.35	2
R1-5	A01	29.26566	60.25	2
R1-5	A01	29.31513	60.47	2
R1-5	A01	29.36558	60.5	2
R1-5	A01	29.41565	60.92	2
R1-5	A01	29.46597	60.82	2
R1-5	A01	29.51587	61.18	2
R1-5	A01	29.56612	61.03	2
R1-5	A01	29.61588	61.31	2
R1-5	A01	29.6661	61.25	2
R1-5	A01	29.7162	61.63	2
R1-5	A01	29.76621	61.46	2
R1-5	A01	29.81633	61.85	2
R1-5	A01	29.86593	61.72	2
R1-5	A01	29.91613	62.01	2
R1-5	A01	29.96668	62.07	2
R1-5	A01	30.01673	62.22	2
R1-5	A01	30.06699	62.29	2
R1-5	A01	30.11665	62.22	2
R1-5	A01	30.16679	62.36	2
R1-5	A01	30.21684	62.57	2
R1-5	A01	30.26742	62.9	2
R1-5	A01	30.31745	63	2
R1-5	A01	30.36757	63.18	2
R1-5	A01	30.41741	63.22	2
R1-5	A01	30.46762	63.25	2
R1-5	A01	30.51755	63.25	2
R1-5	A01	30.56759	63.59	2
R1-5	A01	30.61756	63.7	2
R1-5	A01	30.66759	63.69	2
R1-5	A01	30.7177	63.98	2
R1-5	A01	30.76795	64.01	2
R1-5	A01	30.81775	64.02	2
R1-5	A01	30.86813	64.49	2
R1-5	A01	30.91868	64.58	2
R1-5	A01	30.96809	64.58	2
R1-5	A01	31.01826	64.65	2
R1-5	A01	31.0683	64.83	2
R1-5	A01	31.11872	64.94	2
R1-5	A01	31.16882	65.07	2
R1-5	A01	31.21893	65.19	2
R1-5	A01	31.26863	65.38	2
R1-5	A01	31.31881	65.69	2
R1-5	A01	31.36929	65.57	2
R1-5	A01	31.41889	65.45	2
R1-5	A01	31.46905	65.71	2
R1-5	A01	31.5192	65.55	2
R1-5	A01	31.56894	65.83	2
R1-5	A01	31.61922	66.12	2
R1-5	A01	31.66914	66.3	2
R1-5	A01	31.71944	66.31	2
R1-5	A01	31.76981	66.5	2
R1-5	A01	31.81977	66.9	2
R1-5	A01	31.86959	66.91	2
R1-5	A01	31.92025	66.87	2
R1-5	A01	31.96989	66.93	2
R1-5	A01	32.02022	67.11	2
R1-5	A01	32.0704	67.49	2
R1-5	A01	32.12019	67.61	2
R1-5	A01	32.17059	67.89	2
R1-5	A01	32.22045	67.73	2
R1-5	A01	32.2706	67.83	2
R1-5	A01	32.32058	67.93	2
R1-5	A01	32.37024	67.96	2
R1-5	A01	32.42073	68.34	2
R1-5	A01	32.471	68.32	2
R1-5	A01	32.52059	68.51	2
R1-5	A01	32.57088	68.38	2
R1-5	A01	32.62131	68.53	2
R1-5	A01	32.67101	68.67	2
R1-5	A01	32.72145	68.76	2
R1-5	A01	32.77184	69.24	2
R1-5	A01	32.8212	69.35	2
R1-5	A01	32.87107	69.02	2
R1-5	A01	32.92153	69.27	2
R1-5	A01	32.97136	69.49	2
R1-5	A01	33.02184	69.52	2
R1-5	A01	33.07141	69.65	2
R1-5	A01	33.1217	69.7	2
R1-5	A01	33.17227	69.72	2
R1-5	A01	33.22196	69.99	2
R1-5	A01	33.2724	70.13	2
R1-5	A01	33.32271	70.13	2
R1-5	A01	33.37273	70.19	2
R1-5	A01	33.42303	70.29	2
R1-5	A01	33.47277	70.61	2
R1-5	A01	33.52261	70.53	2
R1-5	A01	33.57271	70.48	2
R1-5	A01	33.62308	70.69	2
R1-5	A01	33.67278	70.66	2
R1-5	A01	33.72317	70.63	2
R1-5	A01	33.77324	70.69	2
R1-5	A01	33.82306	71.01	2
R1-5	A01	33.8736	71.04	2
R1-5	A01	33.9235	71.24	2
R1-5	A01	33.97367	71.17	2
R1-5	A01	34.02374	71.3	2
R1-5	A01	34.0737	71.4	2
R1-5	A01	34.12391	71.28	2
R1-5	A01	34.1735	71.5	2
R1-5	A01	34.22379	71.61	2
R1-5	A01	34.27422	71.88	2
R1-5	A01	34.32406	71.95	2
R1-5	A01	34.37402	71.87	2
R1-5	A01	34.42447	72.04	2
R1-5	A01	34.47426	72.09	2
R1-5	A01	34.52449	72.09	2
R1-5	A01	34.57447	72.06	2
R1-5	A01	34.62504	72.49	2
R1-5	A01	34.67495	72.35	2
R1-5	A01	34.72498	72.39	2
R1-5	A01	34.77497	72.54	2
R1-5	A01	34.82524	72.67	2
R1-5	A01	34.87522	72.54	2
R1-5	A01	34.92499	72.74	2
R1-5	A01	34.97533	72.73	2
R1-5	A01	35.02554	72.7	2
R1-5	A01	35.07509	72.8	2
R1-5	A01	35.12563	73.15	2
R1-5	A01	35.1757	73	2
R1-5	A01	35.22601	73.18	2
R1-5	A01	35.27559	73.15	2
R1-5	A01	35.3263	73.19	2
R1-5	A01	35.37586	73.27	2
R1-5	A01	35.42569	73.37	2
R1-5	A01	35.47643	73.5	2
R1-5	A01	35.5264	73.49	2
R1-5	A01	35.57629	73.4	2
R1-5	A01	35.62671	73.47	2
R1-5	A01	35.67664	73.69	2
R1-5	A01	35.72651	73.75	2
R1-5	A01	35.7768	73.92	2
R1-5	A01	35.82676	73.69	2
R1-5	A01	35.87652	73.81	2
R1-5	A01	35.9267	73.92	2
R1-5	A01	35.97714	73.95	2
R1-5	A01	36.0271	74.11	2
R1-5	A01	36.07754	74.11	2
R1-5	A01	36.12711	74.05	2
R1-5	A01	36.17717	74.3	2
R1-5	A01	36.22787	74.3	2
R1-5	A01	36.27726	74.36	2
R1-5	A01	36.32784	74.27	2
R1-5	A01	36.37737	74.65	2
R1-5	A01	36.42785	74.64	2
R1-5	A01	36.47816	74.56	2
R1-5	A01	36.52811	74.56	2
R1-5	A01	36.5785	74.7	2
R1-5	A01	36.62791	74.58	2
R1-5	A01	36.67846	74.71	2
R1-5	A01	36.72816	74.71	2
R1-5	A01	36.77881	74.86	2
R1-5	A01	36.82864	75.22	2
R1-5	A01	36.87856	75	2
R1-5	A01	36.92876	74.96	2
R1-5	A01	36.97864	75.05	2
R1-5	A01	37.02903	75.25	2
R1-5	A01	37.07882	75.25	2
R1-5	A01	37.12874	75.44	2
R1-5	A01	37.17897	75.18	2
R1-5	A01	37.22916	75.35	2
R1-5	A01	37.27919	75.37	2
R1-5	A01	37.32946	75.54	2
R1-5	A01	37.37955	75.59	2
R1-5	A01	37.42976	75.66	2
R1-5	A01	37.4796	75.54	2
R1-5	A01	37.5301	75.6	2
R1-5	A01	37.57998	75.61	2
R1-5	A01	37.62976	75.7	2
R1-5	A01	37.68	75.82	2
R1-5	A01	37.72994	75.86	2
R1-5	A01	37.78025	75.85	2
R1-5	A01	37.83035	76.12	2
R1-5	A01	37.88038	75.83	2
R1-5	A01	37.93061	76.26	2
R1-5	A01	37.98063	75.88	2
R1-5	A01	38.03082	76.29	2
R1-5	A01	38.08051	76.07	2
R1-5	A01	38.13086	76.1	2
R1-5	A01	38.18124	76.3	2
R1-5	A01	38.23111	75.89	2
R1-5	A01	38.28119	76.33	2
R1-5	A01	38.33107	76.21	2
R1-5	A01	38.38116	76.42	2
R1-5	A01	38.43097	76.23	2
R1-5	A01	38.48134	76.75	2
R1-5	A01	38.53117	76.52	2
R1-5	A01	38.58176	76.74	2
R1-5	A01	38.63142	76.52	2
R1-5	A01	38.68179	76.62	2
R1-5	A01	38.73227	76.93	2
R1-5	A01	38.78184	76.69	2
R1-5	A01	38.83227	76.61	2
R1-5	A01	38.88226	76.97	2
R1-5	A01	38.93222	76.98	2
R1-5	A01	38.98203	77.03	2
R1-5	A01	39.03227	76.94	2
R1-5	A01	39.08273	77.17	2
R1-5	A01	39.13239	77.23	2
R1-5	A01	39.18269	77.25	2
R1-5	A01	39.23243	76.94	2
R1-5	A01	39.28268	77.28	2
R1-5	A01	39.33323	77.12	2
R1-5	A01	39.3831	77.32	2
R1-5	A01	39.43307	77.36	2
R1-5	A01	39.48281	77.23	2
R1-5	A01	39.53357	77.42	2
R1-5	A01	39.5836	77.77	2
R1-5	A01	39.63358	77.33	2
R1-5	A01	39.68355	77.61	2
R1-5	A01	39.7335	77.67	2
R1-5	A01	39.78379	77.57	2
R1-5	A01	39.83391	77.71	2
R1-5	A01	39.88422	77.93	2
R1-5	A01	39.93412	77.73	2
R1-5	A01	39.98409	78.02	2
R1-5	A01	40.03441	78.06	2
R1-5	A01	40.08432	77.76	2
R1-5	A01	40.13445	78.18	2
R1-5	A01	40.18466	78.17	2
R1-5	A01	40.23442	78.15	2
R1-5	A01	40.28448	78.08	2
R1-5	A01	40.33485	78.18	2
R1-5	A01	40.38459	78.22	2
R1-5	A01	40.4347	78.03	2
R1-5	A01	40.48489	78.53	2
R1-5	A01	40.53504	78.38	2
R1-5	A01	40.58452	78.5	2
R1-5	A01	40.63526	78.44	2
R1-5	A01	40.68525	78.36	2
R1-5	A01	40.73529	78.36	2
R1-5	A01	40.78527	78.72	2
R1-5	A01	40.83537	78.81	2
R1-5	A01	40.88548	78.62	2
R1-5	A01	40.93564	78.47	2
R1-5	A01	40.98591	78.94	2
R1-5	A01	41.03534	78.52	2
R1-5	A01	41.08588	78.75	2
R1-5	A01	41.1362	78.88	2
R1-5	A01	41.18644	78.85	2
R1-5	A01	41.23589	78.94	2
R1-5	A01	41.28643	78.85	2
R1-5	A01	41.33651	79.01	2
R1-5	A01	41.38644	79.11	2
R1-5	A01	41.43666	79.08	2
R1-5	A01	41.48629	78.79	2
R1-5	A01	41.53688	78.91	2
R1-5	A01	41.58684	79.13	2
R1-5	A01	41.63664	79.3	2
R1-5	A01	41.68657	79.14	2
R1-5	A01	41.73711	79.19	2
R1-5	A01	41.78714	79.3	2
R1-5	A01	41.83745	79.64	2
R1-5	A01	41.8877	79.45	2
R1-5	A01	41.9377	79.36	2
R1-5	A01	41.98754	79.27	2
R1-5	A01	42.03741	79.46	2
R1-5	A01	42.0873	79.54	2
R1-5	A01	42.13822	79.65	2
R1-5	A01	42.18737	79.43	2
R1-5	A01	42.23782	79.55	2
R1-5	A01	42.28782	79.75	2
R1-5	A01	42.33816	79.55	2
R1-5	A01	42.38821	79.94	2
R1-5	A01	42.43839	79.93	2
R1-5	A01	42.48817	80.03	2
R1-5	A01	42.53825	79.96	2
R1-5	A01	42.5888	79.99	2
R1-5	A01	42.63858	79.81	2
R1-5	A01	42.68882	80.06	2
R1-5	A01	42.73903	80.22	2
R1-5	A01	42.78879	80.05	2
R1-5	A01	42.83897	80.08	2
R1-5	A01	42.88919	80.08	2
R1-5	A01	42.93924	80.37	2
R1-5	A01	42.98895	80.13	2
R1-5	A01	43.03918	80.35	2
R1-5	A01	43.08959	80.29	2
R1-5	A01	43.13955	80.48	2
R1-5	A01	43.18929	80.16	2
R1-5	A01	43.23973	80.53	2
R1-5	A01	43.2899	80.47	2
R1-5	A01	43.33997	80.47	2
R1-5	A01	43.39017	80.31	2
R1-5	A01	43.44022	80.62	2
R1-5	A01	43.49023	80.75	2
R1-5	A01	43.53992	80.48	2
R1-5	A01	43.59021	80.63	2
R1-5	A01	43.64055	80.92	2
R1-5	A01	43.69033	80.99	2
R1-5	A01	43.74047	80.91	2
R1-5	A01	43.79043	80.57	2
R1-5	A01	43.84089	80.89	2
R1-5	A01	43.89081	81.07	2
R1-5	A01	43.94048	81.2	2
R1-5	A01	43.99081	81.11	2
R1-5	A01	44.04121	81.53	2
R1-5	A01	44.09091	81.2	2
R1-5	A01	44.1415	81.3	2
R1-5	A01	44.19133	81.43	2
R1-5	A01	44.2414	81.39	2
R1-5	A01	44.29169	81.31	2
R1-5	A01	44.34177	81.45	2
R1-5	A01	44.39175	81.49	2
R1-5	A01	44.44194	81.5	2
R1-5	A01	44.4916	81.66	2
R1-5	A01	44.54199	81.69	2
R1-5	A01	44.59241	81.59	2
R1-5	A01	44.6419	81.58	2
R1-5	A01	44.69217	81.78	2
R1-5	A01	44.74253	81.87	2
R1-5	A01	44.79287	81.71	2
R1-5	A01	44.84288	81.53	2
R1-5	A01	44.89239	81.64	2
R1-5	A01	44.94258	81.94	2
R1-5	A01	44.99267	81.75	2
R1-5	A01	45.04266	81.97	2
R1-5	A01	45.09273	82	2
R1-5	A01	45.14341	81.9	2
R1-5	A01	45.19353	81.78	2
R1-5	A01	45.24313	81.69	2
R1-5	A01	45.29325	81.66	2
R1-5	A01	45.34365	81.83	2
R1-5	A01	45.39315	81.75	2
R1-5	A01	45.44368	81.8	2
R1-5	A01	45.4935	82.06	2
R1-5	A01	45.54358	81.93	2
R1-5	A01	45.59391	82	2
R1-5	A01	45.64414	81.69	2
R1-5	D01	0.03134	17.02	1
R1-5	D01	0.08053	16.93	1
R1-5	D01	0.13092	16.84	1
R1-5	D01	0.18153	17	1
R1-5	D01	0.23082	17.11	1
R1-5	D01	0.28101	16.88	1
R1-5	D01	0.33134	16.97	1
R1-5	D01	0.38092	17.11	1
R1-5	D01	0.43185	17.14	1
R1-5	D01	0.48169	17.11	1
R1-5	D01	0.53112	17.42	1
R1-5	D01	0.58241	17.28	1
R1-5	D01	0.63157	17.03	1
R1-5	D01	0.68224	17.49	1
R1-5	D01	0.73219	17.27	1
R1-5	D01	0.78204	17.4	1
R1-5	D01	0.83277	17.18	1
R1-5	D01	0.8824	17.37	1
R1-5	D01	0.93187	17.27	1
R1-5	D01	0.98284	17.39	1
R1-5	D01	1.03237	17.3	1
R1-5	D01	1.08297	16.97	1
R1-5	D01	1.13307	17.33	1
R1-5	D01	1.18258	17.27	1
R1-5	D01	1.23311	17.42	1
R1-5	D01	1.28291	17.4	1
R1-5	D01	1.33319	17.24	1
R1-5	D01	1.38289	17.21	1
R1-5	D01	1.43374	17.37	1
R1-5	D01	1.48261	17.22	1
R1-5	D01	1.53311	17.37	1
R1-5	D01	1.58366	17.24	1
R1-5	D01	1.63368	17.42	1
R1-5	D01	1.68369	17.49	1
R1-5	D01	1.73417	17.61	1
R1-5	D01	1.78472	18.07	1
R1-5	D01	1.8339	17.92	1
R1-5	D01	1.88428	17.77	1
R1-5	D01	1.93427	17.83	1
R1-5	D01	1.98454	17.55	1
R1-5	D01	2.03399	17.33	1
R1-5	D01	2.0845	17.4	1
R1-5	D01	2.13465	17.54	1
R1-5	D01	2.18529	17.43	1
R1-5	D01	2.2343	17.57	1
R1-5	D01	2.28464	17.61	1
R1-5	D01	2.33487	17.92	1
R1-5	D01	2.38423	17.46	1
R1-5	D01	2.43495	17.8	1
R1-5	D01	2.48564	17.57	1
R1-5	D01	2.53521	17.73	1
R1-5	D01	2.58596	17.7	1
R1-5	D01	2.6354	17.69	1
R1-5	D01	2.68556	17.54	1
R1-5	D01	2.73568	17.76	1
R1-5	D01	2.78579	17.69	1
R1-5	D01	2.8353	17.76	1
R1-5	D01	2.88564	17.51	1
R1-5	D01	2.93612	17.94	1
R1-5	D01	2.9864	17.92	1
R1-5	D01	3.03698	17.52	1
R1-5	D01	3.08598	17.77	1
R1-5	D01	3.13582	17.51	1
R1-5	D01	3.18558	17.46	1
R1-5	D01	3.23744	17.58	1
R1-5	D01	3.28679	17.85	1
R1-5	D01	3.33672	17.97	1
R1-5	D01	3.38695	18.07	1
R1-5	D01	3.43708	17.64	1
R1-5	D01	3.48655	17.57	1
R1-5	D01	3.53718	17.61	1
R1-5	D01	3.58697	17.71	1
R1-5	D01	3.63705	17.51	1
R1-5	D01	3.68704	17.71	1
R1-5	D01	3.73731	17.54	1
R1-5	D01	3.78692	17.66	1
R1-5	D01	3.8372	17.77	1
R1-5	D01	3.88764	17.71	1
R1-5	D01	3.93741	17.66	1
R1-5	D01	3.98782	17.42	1
R1-5	D01	4.03769	17.88	1
R1-5	D01	4.08721	18.03	1
R1-5	D01	4.13821	17.91	1
R1-5	D01	4.18832	17.52	1
R1-5	D01	4.23799	17.71	1
R1-5	D01	4.28801	17.82	1
R1-5	D01	4.33839	17.82	1
R1-5	D01	4.3885	17.66	1
R1-5	D01	4.4383	17.67	1
R1-5	D01	4.48896	18.15	1
R1-5	D01	4.53831	17.69	1
R1-5	D01	4.58913	17.77	1
R1-5	D01	4.63909	17.67	1
R1-5	D01	4.68877	17.63	1
R1-5	D01	4.73916	17.63	1
R1-5	D01	4.78922	17.64	1
R1-5	D01	4.83935	17.73	1
R1-5	D01	4.88988	17.63	1
R1-5	D01	4.93949	17.66	1
R1-5	D01	4.98928	17.73	1
R1-5	D01	5.0394	18.03	1
R1-5	D01	5.09004	17.92	1
R1-5	D01	5.13937	18.19	1
R1-5	D01	5.1899	17.8	1
R1-5	D01	5.24209	17.98	1
R1-5	D01	5.29007	17.77	1
R1-5	D01	5.33985	17.92	1
R1-5	D01	5.39041	17.85	1
R1-5	D01	5.43978	17.92	1
R1-5	D01	5.49021	17.8	1
R1-5	D01	5.54085	17.82	1
R1-5	D01	5.59074	17.67	1
R1-5	D01	5.64039	18.21	1
R1-5	D01	5.69025	17.97	1
R1-5	D01	5.74077	17.8	1
R1-5	D01	5.79093	18.19	1
R1-5	D01	5.84151	17.69	1
R1-5	D01	5.89115	18.07	1
R1-5	D01	5.94109	17.86	1
R1-5	D01	5.99098	18.18	1
R1-5	D01	6.0414	17.94	1
R1-5	D01	6.09166	18.01	1
R1-5	D01	6.14115	17.77	1
R1-5	D01	6.19177	18.03	1
R1-5	D01	6.24208	18.03	1
R1-5	D01	6.29206	17.74	1
R1-5	D01	6.34173	17.85	1
R1-5	D01	6.39226	17.88	1
R1-5	D01	6.44226	18.06	1
R1-5	D01	6.4916	18.13	1
R1-5	D01	6.54198	18.04	1
R1-5	D01	6.59271	18.09	1
R1-5	D01	6.64286	18.31	1
R1-5	D01	6.6925	18.34	1
R1-5	D01	6.74211	18.04	1
R1-5	D01	6.79243	17.89	1
R1-5	D01	6.8429	18.28	1
R1-5	D01	6.89306	17.86	1
R1-5	D01	6.9432	18.04	1
R1-5	D01	6.99299	17.98	1
R1-5	D01	7.04329	18.09	1
R1-5	D01	7.0936	18.32	1
R1-5	D01	7.1432	18.19	1
R1-5	D01	7.19383	18.4	1
R1-5	D01	7.24349	18.07	1
R1-5	D01	7.29329	18.16	1
R1-5	D01	7.34377	18.06	1
R1-5	D01	7.39374	17.97	1
R1-5	D01	7.44506	17.94	1
R1-5	D01	7.49439	17.94	1
R1-5	D01	7.54417	18.09	1
R1-5	D01	7.59357	18.12	1
R1-5	D01	7.64424	18.35	1
R1-5	D01	7.69407	18.43	1
R1-5	D01	7.74465	18.03	1
R1-5	D01	7.79548	18.24	1
R1-5	D01	7.84414	18.07	1
R1-5	D01	7.89516	18.37	1
R1-5	D01	7.94528	18.4	1
R1-5	D01	7.99479	18.26	1
R1-5	D01	8.04506	18.28	1
R1-5	D01	8.09531	18.49	1
R1-5	D01	8.14566	18.24	1
R1-5	D01	8.19593	18.47	1
R1-5	D01	8.24533	18.47	1
R1-5	D01	8.29581	18.61	1
R1-5	D01	8.34574	18.55	1
R1-5	D01	8.39549	18.47	1
R1-5	D01	8.44557	18.61	1
R1-5	D01	8.4957	18.47	1
R1-5	D01	8.54595	18.43	1
R1-5	D01	8.59644	18.56	1
R1-5	D01	8.64573	18.38	1
R1-5	D01	8.69623	18.78	1
R1-5	D01	8.74779	18.64	1
R1-5	D01	8.79655	18.46	1
R1-5	D01	8.84684	18.65	1
R1-5	D01	8.89665	18.55	1
R1-5	D01	8.9465	18.52	1
R1-5	D01	8.99696	18.59	1
R1-5	D01	9.04735	18.56	1
R1-5	D01	9.09722	18.71	1
R1-5	D01	9.39945	19.23	2
R1-5	D01	9.44981	19.6	2
R1-5	D01	9.49974	19.39	2
R1-5	D01	9.54904	19.38	2
R1-5	D01	9.59989	19.32	2
R1-5	D01	9.6492	19.29	2
R1-5	D01	9.69955	19.56	2
R1-5	D01	9.74962	19.45	2
R1-5	D01	9.79975	19.51	2
R1-5	D01	9.84934	19.57	2
R1-5	D01	9.89909	19.57	2
R1-5	D01	9.94955	19.65	2
R1-5	D01	10.00017	19.59	2
R1-5	D01	10.05103	20.08	2
R1-5	D01	10.10001	19.56	2
R1-5	D01	10.15142	19.82	2
R1-5	D01	10.19988	19.87	2
R1-5	D01	10.25092	19.97	2
R1-5	D01	10.30064	20	2
R1-5	D01	10.35006	19.87	2
R1-5	D01	10.4008	20.26	2
R1-5	D01	10.45102	20.08	2
R1-5	D01	10.5009	19.84	2
R1-5	D01	10.55059	19.93	2
R1-5	D01	10.60126	19.99	2
R1-5	D01	10.65125	19.99	2
R1-5	D01	10.70173	19.94	2
R1-5	D01	10.75075	20.09	2
R1-5	D01	10.80168	20.21	2
R1-5	D01	10.85112	20.24	2
R1-5	D01	10.90116	20.3	2
R1-5	D01	10.95134	20.29	2
R1-5	D01	11.00211	20.4	2
R1-5	D01	11.05179	20.3	2
R1-5	D01	11.10238	20.51	2
R1-5	D01	11.15161	20.29	2
R1-5	D01	11.20152	20.63	2
R1-5	D01	11.25194	20.78	2
R1-5	D01	11.30174	20.76	2
R1-5	D01	11.35183	20.79	2
R1-5	D01	11.40221	20.95	2
R1-5	D01	11.45201	21.21	2
R1-5	D01	11.50251	20.85	2
R1-5	D01	11.5531	20.85	2
R1-5	D01	11.60323	21.09	2
R1-5	D01	11.65273	21.49	2
R1-5	D01	11.70243	21.18	2
R1-5	D01	11.75334	21.27	2
R1-5	D01	11.8031	21.34	2
R1-5	D01	11.85346	21.4	2
R1-5	D01	11.90337	21.28	2
R1-5	D01	11.95404	21.61	2
R1-5	D01	12.00331	21.85	2
R1-5	D01	12.05332	21.52	2
R1-5	D01	12.10254	21.76	2
R1-5	D01	12.15333	21.58	2
R1-5	D01	12.20394	21.64	2
R1-5	D01	12.25403	21.85	2
R1-5	D01	12.30338	21.99	2
R1-5	D01	12.35362	22.01	2
R1-5	D01	12.40405	21.73	2
R1-5	D01	12.45387	21.99	2
R1-5	D01	12.50473	22.4	2
R1-5	D01	12.55472	22.1	2
R1-5	D01	12.60493	22.28	2
R1-5	D01	12.65401	22.29	2
R1-5	D01	12.70482	22.83	2
R1-5	D01	12.7553	22.56	2
R1-5	D01	12.80537	22.47	2
R1-5	D01	12.85564	22.87	2
R1-5	D01	12.90518	22.92	2
R1-5	D01	12.95525	23.15	2
R1-5	D01	13.00509	22.87	2
R1-5	D01	13.05454	22.93	2
R1-5	D01	13.10463	23.26	2
R1-5	D01	13.15594	23.38	2
R1-5	D01	13.20523	23.57	2
R1-5	D01	13.25535	23.81	2
R1-5	D01	13.30659	23.6	2
R1-5	D01	13.35611	23.64	2
R1-5	D01	13.40604	23.85	2
R1-5	D01	13.4558	23.73	2
R1-5	D01	13.50624	23.87	2
R1-5	D01	13.55616	24.16	2
R1-5	D01	13.60608	24.04	2
R1-5	D01	13.65585	24.36	2
R1-5	D01	13.70691	24.65	2
R1-5	D01	13.75637	24.91	2
R1-5	D01	13.80685	24.8	2
R1-5	D01	13.85617	24.88	2
R1-5	D01	13.90661	24.79	2
R1-5	D01	13.9569	25.4	2
R1-5	D01	14.00754	25.04	2
R1-5	D01	14.05757	25.4	2
R1-5	D01	14.1072	25.49	2
R1-5	D01	14.15666	25.26	2
R1-5	D01	14.20817	25.58	2
R1-5	D01	14.25728	25.59	2
R1-5	D01	14.30806	25.92	2
R1-5	D01	14.35717	26.17	2
R1-5	D01	14.40822	26.01	2
R1-5	D01	14.45839	26.47	2
R1-5	D01	14.5082	26.26	2
R1-5	D01	14.55837	26.38	2
R1-5	D01	14.60816	26.33	2
R1-5	D01	14.65835	26.5	2
R1-5	D01	14.7082	26.65	2
R1-5	D01	14.75902	26.41	2
R1-5	D01	14.80849	26.78	2
R1-5	D01	14.85847	27.12	2
R1-5	D01	14.90884	27.15	2
R1-5	D01	14.95833	27.21	2
R1-5	D01	15.00903	27.63	2
R1-5	D01	15.05902	27.43	2
R1-5	D01	15.10894	27.55	2
R1-5	D01	15.15921	27.61	2
R1-5	D01	15.20884	27.95	2
R1-5	D01	15.259	27.74	2
R1-5	D01	15.30889	28.22	2
R1-5	D01	15.35991	28.1	2
R1-5	D01	15.40945	28.1	2
R1-5	D01	15.45961	28.52	2
R1-5	D01	15.51002	28.61	2
R1-5	D01	15.55981	28.62	2
R1-5	D01	15.61063	28.96	2
R1-5	D01	15.66021	28.92	2
R1-5	D01	15.71	28.67	2
R1-5	D01	15.75976	29.1	2
R1-5	D01	15.8103	29.31	2
R1-5	D01	15.86013	29.57	2
R1-5	D01	15.91005	29.8	2
R1-5	D01	15.96026	29.93	2
R1-5	D01	16.01053	30.17	2
R1-5	D01	16.06067	30	2
R1-5	D01	16.11051	30.35	2
R1-5	D01	16.16091	30.38	2
R1-5	D01	16.21151	30.45	2
R1-5	D01	16.26108	30.24	2
R1-5	D01	16.31157	30.51	2
R1-5	D01	16.36071	30.91	2
R1-5	D01	16.4111	30.92	2
R1-5	D01	16.46085	30.87	2
R1-5	D01	16.51118	31.31	2
R1-5	D01	16.5613	31.37	2
R1-5	D01	16.61173	31.4	2
R1-5	D01	16.66191	31.5	2
R1-5	D01	16.71262	31.94	2
R1-5	D01	16.76216	31.52	2
R1-5	D01	16.81208	31.76	2
R1-5	D01	16.86165	31.82	2
R1-5	D01	16.91197	31.95	2
R1-5	D01	16.96241	32.4	2
R1-5	D01	17.01244	32.38	2
R1-5	D01	17.06225	32.34	2
R1-5	D01	17.11316	32.43	2
R1-5	D01	17.16217	32.54	2
R1-5	D01	17.21223	32.84	2
R1-5	D01	17.26328	32.92	2
R1-5	D01	17.31251	32.93	2
R1-5	D01	17.36305	33.12	2
R1-5	D01	17.41255	33.24	2
R1-5	D01	17.46285	33.33	2
R1-5	D01	17.51312	33.6	2
R1-5	D01	17.56265	33.51	2
R1-5	D01	17.61364	33.78	2
R1-5	D01	17.66345	33.91	2
R1-5	D01	17.71277	34	2
R1-5	D01	17.76365	34.06	2
R1-5	D01	17.81343	34.09	2
R1-5	D01	17.86391	34.22	2
R1-5	D01	17.91372	34.37	2
R1-5	D01	17.96381	34.64	2
R1-5	D01	18.01488	34.65	2
R1-5	D01	18.06416	34.79	2
R1-5	D01	18.11441	34.82	2
R1-5	D01	18.16399	35.03	2
R1-5	D01	18.21486	35.12	2
R1-5	D01	18.26468	35.22	2
R1-5	D01	18.31467	35.38	2
R1-5	D01	18.36462	35.56	2
R1-5	D01	18.41557	35.41	2
R1-5	D01	18.46534	35.44	2
R1-5	D01	18.51488	35.69	2
R1-5	D01	18.56494	35.98	2
R1-5	D01	18.61522	35.98	2
R1-5	D01	18.6652	36.24	2
R1-5	D01	18.71577	36.2	2
R1-5	D01	18.76515	36.05	2
R1-5	D01	18.81657	36.36	2
R1-5	D01	18.86592	36.51	2
R1-5	D01	18.91584	36.53	2
R1-5	D01	18.96681	36.71	2
R1-5	D01	19.01567	36.82	2
R1-5	D01	19.06627	36.97	2
R1-5	D01	19.11651	36.96	2
R1-5	D01	19.16596	37.18	2
R1-5	D01	19.21616	37.43	2
R1-5	D01	19.26692	37.67	2
R1-5	D01	19.31648	37.3	2
R1-5	D01	19.36669	37.61	2
R1-5	D01	19.41706	37.82	2
R1-5	D01	19.46691	37.79	2
R1-5	D01	19.51693	38.03	2
R1-5	D01	19.56696	38.06	2
R1-5	D01	19.61673	38.18	2
R1-5	D01	19.66804	38.27	2
R1-5	D01	19.71764	38.53	2
R1-5	D01	19.76686	38.56	2
R1-5	D01	19.81774	38.76	2
R1-5	D01	19.86792	38.73	2
R1-5	D01	19.91774	38.92	2
R1-5	D01	19.96844	38.96	2
R1-5	D01	20.01745	38.98	2
R1-5	D01	20.06847	39.05	2
R1-5	D01	20.11796	39.31	2
R1-5	D01	20.16783	39.38	2
R1-5	D01	20.21806	39.51	2
R1-5	D01	20.26817	39.66	2
R1-5	D01	20.31856	39.83	2
R1-5	D01	20.36886	39.72	2
R1-5	D01	20.41952	39.87	2
R1-5	D01	20.46999	39.97	2
R1-5	D01	20.51864	40.15	2
R1-5	D01	20.56857	40.35	2
R1-5	D01	20.61926	40.38	2
R1-5	D01	20.66878	40.39	2
R1-5	D01	20.71922	40.6	2
R1-5	D01	20.76922	40.78	2
R1-5	D01	20.81911	40.84	2
R1-5	D01	20.86923	41.03	2
R1-5	D01	20.91914	40.88	2
R1-5	D01	20.96908	41.28	2
R1-5	D01	21.01938	41.21	2
R1-5	D01	21.0691	41.13	2
R1-5	D01	21.121	41.24	2
R1-5	D01	21.16962	41.62	2
R1-5	D01	21.22014	41.59	2
R1-5	D01	21.27043	41.65	2
R1-5	D01	21.31953	41.85	2
R1-5	D01	21.37009	41.89	2
R1-5	D01	21.42058	42.04	2
R1-5	D01	21.4708	41.95	2
R1-5	D01	21.5205	42.08	2
R1-5	D01	21.5709	42.19	2
R1-5	D01	21.62065	42.37	2
R1-5	D01	21.67091	42.4	2
R1-5	D01	21.72139	42.56	2
R1-5	D01	21.77095	42.6	2
R1-5	D01	21.82101	42.65	2
R1-5	D01	21.87178	42.71	2
R1-5	D01	21.92125	42.78	2
R1-5	D01	21.97204	42.86	2
R1-5	D01	22.02147	42.89	2
R1-5	D01	22.07154	43.08	2
R1-5	D01	22.12209	43.08	2
R1-5	D01	22.17207	43.2	2
R1-5	D01	22.2215	43.36	2
R1-5	D01	22.27201	43.26	2
R1-5	D01	22.3222	43.47	2
R1-5	D01	22.37239	43.48	2
R1-5	D01	22.4212	43.75	2
R1-5	D01	22.47245	43.69	2
R1-5	D01	22.52285	43.85	2
R1-5	D01	22.57231	43.73	2
R1-5	D01	22.62232	43.88	2
R1-5	D01	22.67236	43.88	2
R1-5	D01	22.72305	44.24	2
R1-5	D01	22.77313	43.97	2
R1-5	D01	22.82335	44.02	2
R1-5	D01	22.87279	44.4	2
R1-5	D01	22.92324	44.18	2
R1-5	D01	22.97319	44.3	2
R1-5	D01	23.02298	44.25	2
R1-5	D01	23.07321	44.4	2
R1-5	D01	23.12356	44.76	2
R1-5	D01	23.17351	44.73	2
R1-5	D01	23.22305	44.58	2
R1-5	D01	23.27347	45	2
R1-5	D01	23.32419	44.7	2
R1-5	D01	23.37392	44.91	2
R1-5	D01	23.42378	44.82	2
R1-5	D01	23.47457	45.09	2
R1-5	D01	23.52372	45	2
R1-5	D01	23.57428	45.15	2
R1-5	D01	23.625	45.35	2
R1-5	D01	23.67362	45.46	2
R1-5	D01	23.72473	45.29	2
R1-5	D01	23.77439	45.78	2
R1-5	D01	23.82406	45.53	2
R1-5	D01	23.87499	45.86	2
R1-5	D01	23.92455	46.07	2
R1-5	D01	23.97517	45.83	2
R1-5	D01	24.02517	45.93	2
R1-5	D01	24.07443	46.16	2
R1-5	D01	24.12591	46.01	2
R1-5	D01	24.17525	46.44	2
R1-5	D01	24.22584	46.36	2
R1-5	D01	24.27523	46.11	2
R1-5	D01	24.32613	46.51	2
R1-5	D01	24.37536	46.6	2
R1-5	D01	24.42532	46.65	2
R1-5	D01	24.47549	46.71	2
R1-5	D01	24.52581	46.75	2
R1-5	D01	24.57569	46.97	2
R1-5	D01	24.62591	46.99	2
R1-5	D01	24.67632	47.36	2
R1-5	D01	24.72648	46.94	2
R1-5	D01	24.77602	47.34	2
R1-5	D01	24.82742	47.24	2
R1-5	D01	24.87679	47.55	2
R1-5	D01	24.92655	47.36	2
R1-5	D01	24.97697	47.66	2
R1-5	D01	25.02708	47.82	2
R1-5	D01	25.07666	47.85	2
R1-5	D01	25.12734	48.15	2
R1-5	D01	25.17719	47.82	2
R1-5	D01	25.22758	48.21	2
R1-5	D01	25.27742	48.33	2
R1-5	D01	25.32712	48.46	2
R1-5	D01	25.37735	48.41	2
R1-5	D01	25.42687	48.68	2
R1-5	D01	25.47794	48.9	2
R1-5	D01	25.52787	48.64	2
R1-5	D01	25.5775	48.83	2
R1-5	D01	25.62716	48.92	2
R1-5	D01	25.6781	49.25	2
R1-5	D01	25.72836	49.23	2
R1-5	D01	25.77777	49.39	2
R1-5	D01	25.82855	49.84	2
R1-5	D01	25.8783	49.65	2
R1-5	D01	25.92875	49.87	2
R1-5	D01	25.97898	50.41	2
R1-5	D01	26.02865	50.08	2
R1-5	D01	26.07791	50.39	2
R1-5	D01	26.12821	50.3	2
R1-5	D01	26.17849	50.69	2
R1-5	D01	26.22846	50.85	2
R1-5	D01	26.27858	50.64	2
R1-5	D01	26.32884	51.04	2
R1-5	D01	26.37895	51.03	2
R1-5	D01	26.4296	51.43	2
R1-5	D01	26.47975	51.65	2
R1-5	D01	26.52914	51.64	2
R1-5	D01	26.58019	51.76	2
R1-5	D01	26.62968	52.14	2
R1-5	D01	26.67949	52.22	2
R1-5	D01	26.73014	52.53	2
R1-5	D01	26.78007	52.56	2
R1-5	D01	26.83048	52.69	2
R1-5	D01	26.87995	52.78	2
R1-5	D01	26.93043	53.2	2
R1-5	D01	26.97993	53.2	2
R1-5	D01	27.03096	53.14	2
R1-5	D01	27.07991	53.2	2
R1-5	D01	27.1305	53.27	2
R1-5	D01	27.18025	53.76	2
R1-5	D01	27.23098	53.79	2
R1-5	D01	27.28057	53.93	2
R1-5	D01	27.33109	54.42	2
R1-5	D01	27.382	54.33	2
R1-5	D01	27.43092	54.57	2
R1-5	D01	27.4808	54.86	2
R1-5	D01	27.53046	54.82	2
R1-5	D01	27.58134	54.92	2
R1-5	D01	27.63158	55.37	2
R1-5	D01	27.6816	54.98	2
R1-5	D01	27.73077	55.47	2
R1-5	D01	27.7817	55.7	2
R1-5	D01	27.83201	55.62	2
R1-5	D01	27.88203	55.83	2
R1-5	D01	27.9318	55.55	2
R1-5	D01	27.98205	56.13	2
R1-5	D01	28.03178	56.07	2
R1-5	D01	28.08226	56.26	2
R1-5	D01	28.13253	56.51	2
R1-5	D01	28.18187	56.84	2
R1-5	D01	28.23291	56.84	2
R1-5	D01	28.28211	56.75	2
R1-5	D01	28.33233	57.09	2
R1-5	D01	28.38286	57.4	2
R1-5	D01	28.43293	57.29	2
R1-5	D01	28.48268	57.51	2
R1-5	D01	28.53338	57.58	2
R1-5	D01	28.58278	57.72	2
R1-5	D01	28.63328	57.86	2
R1-5	D01	28.6827	57.94	2
R1-5	D01	28.73313	58.18	2
R1-5	D01	28.78415	58.22	2
R1-5	D01	28.83375	58.4	2
R1-5	D01	28.88322	58.61	2
R1-5	D01	28.93388	58.73	2
R1-5	D01	28.98375	58.61	2
R1-5	D01	29.03415	59.14	2
R1-5	D01	29.08332	58.76	2
R1-5	D01	29.13427	58.95	2
R1-5	D01	29.18426	59.16	2
R1-5	D01	29.23413	59.42	2
R1-5	D01	29.28427	59.4	2
R1-5	D01	29.33415	59.56	2
R1-5	D01	29.38432	59.69	2
R1-5	D01	29.4358	59.77	2
R1-5	D01	29.48548	60.2	2
R1-5	D01	29.5348	59.93	2
R1-5	D01	29.58463	60.12	2
R1-5	D01	29.63602	60.11	2
R1-5	D01	29.68489	60.48	2
R1-5	D01	29.73543	60.27	2
R1-5	D01	29.78448	60.66	2
R1-5	D01	29.83508	60.76	2
R1-5	D01	29.88514	60.93	2
R1-5	D01	29.93614	60.94	2
R1-5	D01	29.98545	61.18	2
R1-5	D01	30.03569	61.42	2
R1-5	D01	30.08641	61.27	2
R1-5	D01	30.13537	61.61	2
R1-5	D01	30.18726	61.73	2
R1-5	D01	30.23567	61.85	2
R1-5	D01	30.28666	61.82	2
R1-5	D01	30.33645	61.85	2
R1-5	D01	30.38633	62.07	2
R1-5	D01	30.43675	62.32	2
R1-5	D01	30.48722	62.41	2
R1-5	D01	30.53694	62.6	2
R1-5	D01	30.58673	62.68	2
R1-5	D01	30.63617	62.87	2
R1-5	D01	30.6875	62.72	2
R1-5	D01	30.73727	62.93	2
R1-5	D01	30.78674	63.08	2
R1-5	D01	30.83649	63.11	2
R1-5	D01	30.88696	63.3	2
R1-5	D01	30.93732	63.48	2
R1-5	D01	30.98661	63.54	2
R1-5	D01	31.03718	63.64	2
R1-5	D01	31.08704	63.78	2
R1-5	D01	31.1376	64.12	2
R1-5	D01	31.18777	63.99	2
R1-5	D01	31.23813	64.18	2
R1-5	D01	31.28762	64.19	2
R1-5	D01	31.33809	64.48	2
R1-5	D01	31.38865	64.49	2
R1-5	D01	31.43821	64.6	2
R1-5	D01	31.4881	64.86	2
R1-5	D01	31.53815	65.03	2
R1-5	D01	31.58757	65	2
R1-5	D01	31.63807	65.31	2
R1-5	D01	31.68861	65.58	2
R1-5	D01	31.73921	65.56	2
R1-5	D01	31.78871	65.41	2
R1-5	D01	31.83861	65.96	2
R1-5	D01	31.88816	65.93	2
R1-5	D01	31.93902	66.13	2
R1-5	D01	31.98879	66.07	2
R1-5	D01	32.03923	66.39	2
R1-5	D01	32.0893	66.51	2
R1-5	D01	32.13913	66.68	2
R1-5	D01	32.18951	66.84	2
R1-5	D01	32.2394	66.8	2
R1-5	D01	32.28984	66.93	2
R1-5	D01	32.33959	67.23	2
R1-5	D01	32.38939	67.27	2
R1-5	D01	32.43955	67.57	2
R1-5	D01	32.49022	67.49	2
R1-5	D01	32.53959	67.87	2
R1-5	D01	32.58994	67.66	2
R1-5	D01	32.64048	67.7	2
R1-5	D01	32.68979	68.09	2
R1-5	D01	32.74024	67.89	2
R1-5	D01	32.7909	68.27	2
R1-5	D01	32.84049	68.47	2
R1-5	D01	32.8906	68.33	2
R1-5	D01	32.94069	68.95	2
R1-5	D01	32.99004	68.7	2
R1-5	D01	33.04065	68.49	2
R1-5	D01	33.09018	68.68	2
R1-5	D01	33.14021	68.91	2
R1-5	D01	33.19177	68.99	2
R1-5	D01	33.24076	69.48	2
R1-5	D01	33.29131	69.31	2
R1-5	D01	33.34145	69.45	2
R1-5	D01	33.39189	69.48	2
R1-5	D01	33.44267	69.45	2
R1-5	D01	33.49197	69.74	2
R1-5	D01	33.54274	69.6	2
R1-5	D01	33.59167	69.87	2
R1-5	D01	33.64199	69.89	2
R1-5	D01	33.6918	70.18	2
R1-5	D01	33.74181	70.14	2
R1-5	D01	33.79224	70.05	2
R1-5	D01	33.84231	70.3	2
R1-5	D01	33.89278	70.45	2
R1-5	D01	33.94243	70.48	2
R1-5	D01	33.99271	70.42	2
R1-5	D01	34.04226	70.58	2
R1-5	D01	34.09252	70.61	2
R1-5	D01	34.1427	70.76	2
R1-5	D01	34.19244	70.79	2
R1-5	D01	34.24293	70.91	2
R1-5	D01	34.29443	71.19	2
R1-5	D01	34.34301	70.81	2
R1-5	D01	34.39278	71.1	2
R1-5	D01	34.44363	71.31	2
R1-5	D01	34.49323	71.34	2
R1-5	D01	34.54387	71.4	2
R1-5	D01	34.59327	71.4	2
R1-5	D01	34.64416	71.56	2
R1-5	D01	34.69399	71.76	2
R1-5	D01	34.74412	71.64	2
R1-5	D01	34.79351	71.89	2
R1-5	D01	34.84411	72.04	2
R1-5	D01	34.89414	71.85	2
R1-5	D01	34.94379	72.03	2
R1-5	D01	34.99391	72.01	2
R1-5	D01	35.04402	72.43	2
R1-5	D01	35.09452	72.4	2
R1-5	D01	35.14412	72.28	2
R1-5	D01	35.1946	72.44	2
R1-5	D01	35.24498	72.49	2
R1-5	D01	35.29431	72.52	2
R1-5	D01	35.34486	72.93	2
R1-5	D01	35.39549	72.84	2
R1-5	D01	35.44509	72.81	2
R1-5	D01	35.49545	72.93	2
R1-5	D01	35.54511	72.86	2
R1-5	D01	35.59568	72.98	2
R1-5	D01	35.64592	73.01	2
R1-5	D01	35.69537	73.1	2
R1-5	D01	35.74496	72.89	2
R1-5	D01	35.79606	73.21	2
R1-5	D01	35.84547	73.35	2
R1-5	D01	35.89539	73.56	2
R1-5	D01	35.94558	73.35	2
R1-5	D01	35.99587	73.48	2
R1-5	D01	36.04566	73.33	2
R1-5	D01	36.09644	73.59	2
R1-5	D01	36.14597	73.57	2
R1-5	D01	36.19621	73.72	2
R1-5	D01	36.24691	73.75	2
R1-5	D01	36.29623	73.65	2
R1-5	D01	36.34682	73.78	2
R1-5	D01	36.39674	74.02	2
R1-5	D01	36.44674	74.09	2
R1-5	D01	36.4972	74.03	2
R1-5	D01	36.54726	74.06	2
R1-5	D01	36.59812	74.05	2
R1-5	D01	36.64706	74.08	2
R1-5	D01	36.69752	74.18	2
R1-5	D01	36.74758	74.2	2
R1-5	D01	36.79799	74.42	2
R1-5	D01	36.84763	74.43	2
R1-5	D01	36.89767	74.43	2
R1-5	D01	36.94763	74.4	2
R1-5	D01	36.99788	74.69	2
R1-5	D01	37.04789	74.6	2
R1-5	D01	37.09772	74.6	2
R1-5	D01	37.14796	74.76	2
R1-5	D01	37.19786	74.79	2
R1-5	D01	37.24836	74.94	2
R1-5	D01	37.29803	74.98	2
R1-5	D01	37.34821	75.16	2
R1-5	D01	37.39825	75.04	2
R1-5	D01	37.449	75.04	2
R1-5	D01	37.49848	75.22	2
R1-5	D01	37.54925	75.13	2
R1-5	D01	37.59912	75.43	2
R1-5	D01	37.64905	75.31	2
R1-5	D01	37.69951	75.37	2
R1-5	D01	37.74902	75.28	2
R1-5	D01	37.79931	75.46	2
R1-5	D01	37.84933	75.49	2
R1-5	D01	37.89911	75.89	2
R1-5	D01	37.94923	75.52	2
R1-5	D01	38.00005	75.64	2
R1-5	D01	38.04994	75.8	2
R1-5	D01	38.09933	75.74	2
R1-5	D01	38.14976	75.83	2
R1-5	D01	38.20031	75.98	2
R1-5	D01	38.24988	75.87	2
R1-5	D01	38.30047	75.98	2
R1-5	D01	38.35039	76.02	2
R1-5	D01	38.40033	76.02	2
R1-5	D01	38.44963	76.07	2
R1-5	D01	38.50199	76.26	2
R1-5	D01	38.5497	76.26	2
R1-5	D01	38.60094	76.31	2
R1-5	D01	38.65089	76.39	2
R1-5	D01	38.70119	76.45	2
R1-5	D01	38.75199	76.38	2
R1-5	D01	38.80122	76.5	2
R1-5	D01	38.85102	76.39	2
R1-5	D01	38.90161	76.44	2
R1-5	D01	38.95197	76.57	2
R1-5	D01	39.00167	76.71	2
R1-5	D01	39.05145	76.77	2
R1-5	D01	39.10171	76.85	2
R1-5	D01	39.15203	76.68	2
R1-5	D01	39.20175	76.84	2
R1-5	D01	39.25175	76.84	2
R1-5	D01	39.30313	76.88	2
R1-5	D01	39.35294	77.06	2
R1-5	D01	39.40229	77.24	2
R1-5	D01	39.45264	77.18	2
R1-5	D01	39.50196	77.17	2
R1-5	D01	39.5528	77.24	2
R1-5	D01	39.60273	77.4	2
R1-5	D01	39.65239	77.2	2
R1-5	D01	39.70237	77.17	2
R1-5	D01	39.75205	77.3	2
R1-5	D01	39.80249	77.33	2
R1-5	D01	39.85329	77.58	2
R1-5	D01	39.90332	77.45	2
R1-5	D01	39.9528	77.58	2
R1-5	D01	40.00372	77.54	2
R1-5	D01	40.05317	77.6	2
R1-5	D01	40.10402	77.78	2
R1-5	D01	40.15316	77.54	2
R1-5	D01	40.20403	77.91	2
R1-5	D01	40.25379	77.9	2
R1-5	D01	40.30356	77.73	2
R1-5	D01	40.35405	78.12	2
R1-5	D01	40.40356	78.01	2
R1-5	D01	40.45393	77.92	2
R1-5	D01	40.50344	78.18	2
R1-5	D01	40.55381	78.21	2
R1-5	D01	40.60333	78.12	2
R1-5	D01	40.65394	78.07	2
R1-5	D01	40.7051	78.28	2
R1-5	D01	40.7549	78.4	2
R1-5	D01	40.80421	78.3	2
R1-5	D01	40.85505	78.37	2
R1-5	D01	40.90433	78.5	2
R1-5	D01	40.95456	78.46	2
R1-5	D01	41.00485	78.53	2
R1-5	D01	41.05454	78.44	2
R1-5	D01	41.10456	78.52	2
R1-5	D01	41.15581	78.76	2
R1-5	D01	41.20527	78.58	2
R1-5	D01	41.25517	78.86	2
R1-5	D01	41.30537	78.76	2
R1-5	D01	41.35585	78.83	2
R1-5	D01	41.40567	78.88	2
R1-5	D01	41.45608	78.83	2
R1-5	D01	41.5057	78.95	2
R1-5	D01	41.55578	78.98	2
R1-5	D01	41.60564	78.98	2
R1-5	D01	41.65593	79.05	2
R1-5	D01	41.70613	78.99	2
R1-5	D01	41.75634	79.19	2
R1-5	D01	41.80654	79.28	2
R1-5	D01	41.85688	79.32	2
R1-5	D01	41.907	79.34	2
R1-5	D01	41.95714	79.31	2
R1-5	D01	42.0067	79.31	2
R1-5	D01	42.05658	79.34	2
R1-5	D01	42.10622	79.22	2
R1-5	D01	42.15717	79.68	2
R1-5	D01	42.20676	79.6	2
R1-5	D01	42.25674	79.51	2
R1-5	D01	42.30645	79.57	2
R1-5	D01	42.35715	79.62	2
R1-5	D01	42.40775	79.72	2
R1-5	D01	42.45718	79.72	2
R1-5	D01	42.50761	79.68	2
R1-5	D01	42.55695	79.71	2
R1-5	D01	42.60816	79.89	2
R1-5	D01	42.6574	79.77	2
R1-5	D01	42.70827	80.21	2
R1-5	D01	42.75761	79.92	2
R1-5	D01	42.808	79.84	2
R1-5	D01	42.85781	80.02	2
R1-5	D01	42.90846	80.02	2
R1-5	D01	42.95792	80.02	2
R1-5	D01	43.00807	80.23	2
R1-5	D01	43.05864	79.96	2
R1-5	D01	43.10907	80.3	2
R1-5	D01	43.15851	80.24	2
R1-5	D01	43.20841	80.35	2
R1-5	D01	43.25869	80.35	2
R1-5	D01	43.30974	80.32	2
R1-5	D01	43.35893	80.41	2
R1-5	D01	43.40894	80.39	2
R1-5	D01	43.45918	80.41	2
R1-5	D01	43.50878	80.54	2
R1-5	D01	43.55897	80.51	2
R1-5	D01	43.61028	80.66	2
R1-5	D01	43.6596	80.55	2
R1-5	D01	43.70926	80.57	2
R1-5	D01	43.75971	80.73	2
R1-5	D01	43.80968	80.76	2
R1-5	D01	43.86053	80.91	2
R1-5	D01	43.90947	80.87	2
R1-5	D01	43.95961	80.99	2
R1-5	D01	44.01028	81.09	2
R1-5	D01	44.0602	80.97	2
R1-5	D01	44.11025	81.15	2
R1-5	D01	44.16062	81.22	2
R1-5	D01	44.21031	81.13	2
R1-5	D01	44.26039	81.27	2
R1-5	D01	44.31116	81.19	2
R1-5	D01	44.36107	81.46	2
R1-5	D01	44.41105	81.43	2
R1-5	D01	44.46149	81.4	2
R1-5	D01	44.51098	81.45	2
R1-5	D01	44.56085	81.48	2
R1-5	D01	44.61171	81.54	2
R1-5	D01	44.66064	81.54	2
R1-5	D01	44.71107	81.68	2
R1-5	D01	44.76205	81.71	2
R1-5	D01	44.81237	81.71	2
R1-5	D01	44.8624	81.7	2
R1-5	D01	44.91164	81.51	2
R1-5	D01	44.9623	81.68	2
R1-5	D01	45.01205	81.89	2
R1-5	D01	45.06205	81.58	2
R1-5	D01	45.11188	81.91	2
R1-5	D01	45.16266	81.85	2
R1-5	D01	45.21277	81.95	2
R1-5	D01	45.26265	81.85	2
R1-5	D01	45.31175	81.57	2
R1-5	D01	45.36244	81.82	2
R1-5	D01	45.41184	81.83	2
R1-5	D01	45.46274	81.86	2
R1-5	D01	45.51287	81.85	2
R1-5	D01	45.56282	82.06	2
R1-5	D01	45.61361	81.89	2
R1-5	D01	45.66333	81.76	2
