# Supplementary material for: Natural genetic variation impacts expression levels of coding, non-coding, and antisense transcripts in fission yeast
Source: Mol Syst Biol. 2014 Nov 28;10(11):764. doi: 10.15252/msb.20145123 (PMC4299605; doi:10.15252/msb.20145123)
Supplement: Supplementary file 2 — Supplementary Dataset S1 [file msb0010-0764-sd2.zip › Dataset S1/datasetS1/R1-6_std_raw.txt]

Strain	well	time	measure	interval
R1-6	B01	0.02087	21.78	1
R1-6	B01	0.07077	21.62	1
R1-6	B01	0.12054	21.57	1
R1-6	B01	0.17091	21.6	1
R1-6	B01	0.22097	21.7	1
R1-6	B01	0.27095	21.67	1
R1-6	B01	0.32077	21.82	1
R1-6	B01	0.37073	21.54	1
R1-6	B01	0.42053	21.59	1
R1-6	B01	0.47086	21.65	1
R1-6	B01	0.52097	21.7	1
R1-6	B01	0.5707	21.6	1
R1-6	B01	0.62072	21.59	1
R1-6	B01	0.67066	21.57	1
R1-6	B01	0.72064	21.78	1
R1-6	B01	0.77084	21.51	1
R1-6	B01	0.82082	21.57	1
R1-6	B01	0.87063	21.5	1
R1-6	B01	0.92083	21.66	1
R1-6	B01	0.97072	21.72	1
R1-6	B01	1.02077	21.67	1
R1-6	B01	1.07121	21.66	1
R1-6	B01	1.12072	21.62	1
R1-6	B01	1.17097	21.59	1
R1-6	B01	1.22073	21.75	1
R1-6	B01	1.27079	21.81	1
R1-6	B01	1.32097	21.66	1
R1-6	B01	1.37081	21.85	1
R1-6	B01	1.4208	21.76	1
R1-6	B01	1.47102	21.67	1
R1-6	B01	1.52094	21.85	1
R1-6	B01	1.57092	21.81	1
R1-6	B01	1.621	21.76	1
R1-6	B01	1.67061	21.88	1
R1-6	B01	1.72108	21.81	1
R1-6	B01	1.77096	21.88	1
R1-6	B01	1.82115	21.89	1
R1-6	B01	1.87093	21.89	1
R1-6	B01	1.92085	22.11	1
R1-6	B01	1.97086	21.84	1
R1-6	B01	2.021	21.82	1
R1-6	B01	2.071	22.06	1
R1-6	B01	2.12088	21.89	1
R1-6	B01	2.17133	21.87	1
R1-6	B01	2.22113	21.97	1
R1-6	B01	2.27112	22.06	1
R1-6	B01	2.3211	21.95	1
R1-6	B01	2.37093	22.04	1
R1-6	B01	2.42093	22.06	1
R1-6	B01	2.47118	22.1	1
R1-6	B01	2.52093	22.03	1
R1-6	B01	2.57096	21.92	1
R1-6	B01	2.6211	22.19	1
R1-6	B01	2.67122	22.16	1
R1-6	B01	2.72131	22.14	1
R1-6	B01	2.77133	22.16	1
R1-6	B01	2.82107	22.22	1
R1-6	B01	2.87098	22.39	1
R1-6	B01	2.92121	22.36	1
R1-6	B01	2.97107	22.09	1
R1-6	B01	3.02132	22.17	1
R1-6	B01	3.07113	22.26	1
R1-6	B01	3.12101	22.35	1
R1-6	B01	3.17118	22.31	1
R1-6	B01	3.22137	22.45	1
R1-6	B01	3.27141	22.29	1
R1-6	B01	3.32127	22.5	1
R1-6	B01	3.3712	22.36	1
R1-6	B01	3.42137	22.54	1
R1-6	B01	3.47121	22.66	1
R1-6	B01	3.52164	22.48	1
R1-6	B01	3.57131	22.58	1
R1-6	B01	3.62108	22.66	1
R1-6	B01	3.67134	22.73	1
R1-6	B01	3.7212	22.63	1
R1-6	B01	3.77136	22.61	1
R1-6	B01	3.82126	22.85	1
R1-6	B01	3.87135	22.73	1
R1-6	B01	3.92127	22.7	1
R1-6	B01	3.97122	22.77	1
R1-6	B01	4.02157	22.88	1
R1-6	B01	4.07153	23.04	1
R1-6	B01	4.12155	22.73	1
R1-6	B01	4.17145	22.98	1
R1-6	B01	4.22161	22.91	1
R1-6	B01	4.27132	22.97	1
R1-6	B01	4.32122	23.01	1
R1-6	B01	4.37156	23.2	1
R1-6	B01	4.42201	22.95	1
R1-6	B01	4.47135	23.08	1
R1-6	B01	4.5214	23.13	1
R1-6	B01	4.57145	23.13	1
R1-6	B01	4.62125	23.04	1
R1-6	B01	4.67229	23.27	1
R1-6	B01	4.72142	23.35	1
R1-6	B01	4.77142	23.44	1
R1-6	B01	4.8213	23.49	1
R1-6	B01	4.87172	23.42	1
R1-6	B01	4.92159	23.44	1
R1-6	B01	4.97137	23.83	1
R1-6	B01	5.02182	23.55	1
R1-6	B01	5.07148	23.54	1
R1-6	B01	5.1216	23.76	1
R1-6	B01	5.17148	23.89	1
R1-6	B01	5.22152	23.99	1
R1-6	B01	5.27145	23.92	1
R1-6	B01	5.32172	24.1	1
R1-6	B01	5.37139	23.96	1
R1-6	B01	5.42147	23.99	1
R1-6	B01	5.47166	24.11	1
R1-6	B01	5.52142	24.26	1
R1-6	B01	5.57191	24.34	1
R1-6	B01	5.62156	24.33	1
R1-6	B01	5.67183	24.29	1
R1-6	B01	5.72168	24.3	1
R1-6	B01	5.77172	24.54	1
R1-6	B01	5.82188	24.61	1
R1-6	B01	5.87153	24.49	1
R1-6	B01	5.92157	24.58	1
R1-6	B01	5.97218	24.64	1
R1-6	B01	6.0215	24.89	1
R1-6	B01	6.07183	24.95	1
R1-6	B01	6.12177	25.03	1
R1-6	B01	6.17185	25.18	1
R1-6	B01	6.22191	25.33	1
R1-6	B01	6.27186	25.17	1
R1-6	B01	6.32163	25.28	1
R1-6	B01	6.37163	25.36	1
R1-6	B01	6.42185	25.47	1
R1-6	B01	6.47166	25.43	1
R1-6	B01	6.52139	25.53	1
R1-6	B01	6.5719	25.74	1
R1-6	B01	6.62179	25.8	1
R1-6	B01	6.67185	25.97	1
R1-6	B01	6.72184	26.15	1
R1-6	B01	6.77185	25.99	1
R1-6	B01	6.82206	26.11	1
R1-6	B01	6.87223	26.33	1
R1-6	B01	6.92191	26.38	1
R1-6	B01	6.97201	26.53	1
R1-6	B01	7.02179	26.68	1
R1-6	B01	7.07198	26.6	1
R1-6	B01	7.12291	26.77	1
R1-6	B01	7.17191	26.99	1
R1-6	B01	7.22192	27.03	1
R1-6	B01	7.5195	27.46	2
R1-6	B01	7.56863	27.54	2
R1-6	B01	7.6195	27.62	2
R1-6	B01	7.66903	27.9	2
R1-6	B01	7.71896	27.7	2
R1-6	B01	7.76897	28.03	2
R1-6	B01	7.81921	28.28	2
R1-6	B01	7.86903	28.2	2
R1-6	B01	7.91885	28.47	2
R1-6	B01	7.9691	28.85	2
R1-6	B01	8.01919	28.95	2
R1-6	B01	8.06913	29.16	2
R1-6	B01	8.11912	29.23	2
R1-6	B01	8.16898	29.26	2
R1-6	B01	8.21906	29.41	2
R1-6	B01	8.26908	29.44	2
R1-6	B01	8.31912	29.47	2
R1-6	B01	8.36909	29.69	2
R1-6	B01	8.41892	29.91	2
R1-6	B01	8.46907	30.02	2
R1-6	B01	8.51938	30.36	2
R1-6	B01	8.56919	30.62	2
R1-6	B01	8.61902	30.54	2
R1-6	B01	8.66918	30.76	2
R1-6	B01	8.71933	30.98	2
R1-6	B01	8.76919	31.2	2
R1-6	B01	8.81913	31.42	2
R1-6	B01	8.86903	31.5	2
R1-6	B01	8.9193	31.7	2
R1-6	B01	8.96906	31.86	2
R1-6	B01	9.0193	32.25	2
R1-6	B01	9.06934	32.4	2
R1-6	B01	9.11937	32.58	2
R1-6	B01	9.1694	32.78	2
R1-6	B01	9.21924	32.9	2
R1-6	B01	9.26918	33.12	2
R1-6	B01	9.31918	33.34	2
R1-6	B01	9.36937	33.78	2
R1-6	B01	9.41921	34.19	2
R1-6	B01	9.46937	34.16	2
R1-6	B01	9.5192	34.39	2
R1-6	B01	9.56916	34.85	2
R1-6	B01	9.61925	34.88	2
R1-6	B01	9.66929	35.42	2
R1-6	B01	9.71971	35.27	2
R1-6	B01	9.76909	35.76	2
R1-6	B01	9.81916	36.02	2
R1-6	B01	9.86939	36.21	2
R1-6	B01	9.91941	36.54	2
R1-6	B01	9.96924	36.73	2
R1-6	B01	10.01945	36.92	2
R1-6	B01	10.06926	37.23	2
R1-6	B01	10.11938	37.45	2
R1-6	B01	10.16953	37.99	2
R1-6	B01	10.21937	38.41	2
R1-6	B01	10.26947	38.46	2
R1-6	B01	10.3195	38.84	2
R1-6	B01	10.36958	39.31	2
R1-6	B01	10.41946	39.38	2
R1-6	B01	10.46935	39.57	2
R1-6	B01	10.51958	40.03	2
R1-6	B01	10.56974	40.12	2
R1-6	B01	10.61915	40.47	2
R1-6	B01	10.66974	40.98	2
R1-6	B01	10.71942	41.1	2
R1-6	B01	10.76962	41.83	2
R1-6	B01	10.81971	41.67	2
R1-6	B01	10.86945	42.63	2
R1-6	B01	10.91951	42.49	2
R1-6	B01	10.96935	43.18	2
R1-6	B01	11.01986	43.17	2
R1-6	B01	11.06977	43.45	2
R1-6	B01	11.11959	44.22	2
R1-6	B01	11.16964	44.28	2
R1-6	B01	11.21964	44.68	2
R1-6	B01	11.26965	45.18	2
R1-6	B01	11.31975	45.27	2
R1-6	B01	11.36952	46.12	2
R1-6	B01	11.41943	46.12	2
R1-6	B01	11.46947	46.66	2
R1-6	B01	11.51982	46.87	2
R1-6	B01	11.5696	46.97	2
R1-6	B01	11.61965	47.76	2
R1-6	B01	11.66994	48.26	2
R1-6	B01	11.71991	48.24	2
R1-6	B01	11.76984	49.14	2
R1-6	B01	11.81962	48.93	2
R1-6	B01	11.87002	49.34	2
R1-6	B01	11.91983	49.52	2
R1-6	B01	11.96962	50.3	2
R1-6	B01	12.01967	50.4	2
R1-6	B01	12.06954	51.22	2
R1-6	B01	12.11985	51.55	2
R1-6	B01	12.17	51.85	2
R1-6	B01	12.21993	51.8	2
R1-6	B01	12.26988	52.6	2
R1-6	B01	12.31985	52.88	2
R1-6	B01	12.36974	53.59	2
R1-6	B01	12.41979	53.42	2
R1-6	B01	12.46999	53.97	2
R1-6	B01	12.51985	54.52	2
R1-6	B01	12.57015	55.51	2
R1-6	B01	12.62004	55.35	2
R1-6	B01	12.66982	55.55	2
R1-6	B01	12.71973	56.34	2
R1-6	B01	12.76987	56.39	2
R1-6	B01	12.81995	56.92	2
R1-6	B01	12.86994	57.69	2
R1-6	B01	12.91987	58.34	2
R1-6	B01	12.96997	58.44	2
R1-6	B01	13.01996	58.79	2
R1-6	B01	13.06998	58.73	2
R1-6	B01	13.11989	59.23	2
R1-6	B01	13.17035	59.51	2
R1-6	B01	13.22005	60.55	2
R1-6	B01	13.27036	60.63	2
R1-6	B01	13.3201	61.21	2
R1-6	B01	13.36987	61.29	2
R1-6	B01	13.42038	61.9	2
R1-6	B01	13.47009	61.65	2
R1-6	B01	13.51999	62.12	2
R1-6	B01	13.57055	62.51	2
R1-6	B01	13.62029	62.59	2
R1-6	B01	13.67009	64.06	2
R1-6	B01	13.72033	63.77	2
R1-6	B01	13.77001	64.09	2
R1-6	B01	13.81992	64.09	2
R1-6	B01	13.87019	64.59	2
R1-6	B01	13.92027	64.4	2
R1-6	B01	13.97006	64.96	2
R1-6	B01	14.02004	64.87	2
R1-6	B01	14.07028	65.22	2
R1-6	B01	14.12011	65.26	2
R1-6	B01	14.1702	64.88	2
R1-6	B01	14.22035	65.51	2
R1-6	B01	14.27011	65.01	2
R1-6	B01	14.32052	64.84	2
R1-6	B01	14.37033	65.06	2
R1-6	B01	14.42059	65.2	2
R1-6	B01	14.47034	64.96	2
R1-6	B01	14.52028	64.91	2
R1-6	B01	14.57034	64.98	2
R1-6	B01	14.62027	64.79	2
R1-6	B01	14.67021	65.38	2
R1-6	B01	14.72038	65.25	2
R1-6	B01	14.77021	65.23	2
R1-6	B01	14.82033	65.25	2
R1-6	B01	14.87016	65.4	2
R1-6	B01	14.92044	65.84	2
R1-6	B01	14.97033	65.89	2
R1-6	B01	15.02037	66.16	2
R1-6	B01	15.07034	66.57	2
R1-6	B01	15.12027	66.44	2
R1-6	B01	15.17043	66.79	2
R1-6	B01	15.22081	67.01	2
R1-6	B01	15.27032	67.43	2
R1-6	B01	15.32051	67.7	2
R1-6	B01	15.37058	67.85	2
R1-6	B01	15.42034	67.98	2
R1-6	B01	15.47063	68.29	2
R1-6	B01	15.52072	68.58	2
R1-6	B01	15.57031	68.87	2
R1-6	B01	15.62055	69.28	2
R1-6	B01	15.67049	69.47	2
R1-6	B01	15.72071	69.91	2
R1-6	B01	15.77149	70	2
R1-6	B01	15.82082	70.27	2
R1-6	B01	15.87052	70.52	2
R1-6	B01	15.92043	70.87	2
R1-6	B01	15.97061	71.34	2
R1-6	B01	16.02077	71.81	2
R1-6	B01	16.07072	71.78	2
R1-6	B01	16.1205	72.16	2
R1-6	B01	16.17071	72.29	2
R1-6	B01	16.22064	72.67	2
R1-6	B01	16.27084	73.11	2
R1-6	B01	16.32079	73.2	2
R1-6	B01	16.37042	73.63	2
R1-6	B01	16.42071	73.98	2
R1-6	B01	16.47071	74.57	2
R1-6	B01	16.52054	74.43	2
R1-6	B01	16.57062	74.86	2
R1-6	B01	16.62061	75.14	2
R1-6	B01	16.67064	75.46	2
R1-6	B01	16.7208	75.61	2
R1-6	B01	16.77051	75.93	2
R1-6	B01	16.8205	76.16	2
R1-6	B01	16.87093	76.5	2
R1-6	B01	16.92071	76.97	2
R1-6	B01	16.97085	77.56	2
R1-6	B01	17.02083	77.54	2
R1-6	B01	17.07077	77.65	2
R1-6	B01	17.12077	77.95	2
R1-6	B01	17.17069	78.09	2
R1-6	B01	17.22076	78.56	2
R1-6	B01	17.27096	78.53	2
R1-6	B01	17.32077	78.76	2
R1-6	B01	17.37079	79.22	2
R1-6	B01	17.42074	79.57	2
R1-6	B01	17.47073	79.77	2
R1-6	B01	17.52092	79.92	2
R1-6	B01	17.57085	79.98	2
R1-6	B01	17.62098	80.55	2
R1-6	B01	17.67072	80.54	2
R1-6	B01	17.72083	80.73	2
R1-6	B01	17.77076	81.23	2
R1-6	B01	17.82089	81.71	2
R1-6	B01	17.87107	81.61	2
R1-6	B01	17.92102	81.81	2
R1-6	B01	17.97078	82.17	2
R1-6	B01	18.0209	82.34	2
R1-6	B01	18.07088	82.55	2
R1-6	B01	18.12127	82.85	2
R1-6	B01	18.17097	83.25	2
R1-6	B01	18.22103	83.19	2
R1-6	B01	18.27099	83.49	2
R1-6	B01	18.32063	84.07	2
R1-6	B01	18.37123	84.06	2
R1-6	B01	18.421	84.15	2
R1-6	B01	18.47105	84.26	2
R1-6	B01	18.52124	84.63	2
R1-6	B01	18.57103	84.81	2
R1-6	B01	18.62093	85.06	2
R1-6	B01	18.67105	85.26	2
R1-6	B01	18.72109	85.54	2
R1-6	B01	18.77104	85.64	2
R1-6	B01	18.82138	85.95	2
R1-6	B01	18.87144	86.17	2
R1-6	B01	18.92089	86.33	2
R1-6	B01	18.97099	86.36	2
R1-6	B01	19.02099	86.64	2
R1-6	B01	19.0714	86.79	2
R1-6	B01	19.12098	87.12	2
R1-6	B01	19.17123	87.21	2
R1-6	B01	19.22109	87.33	2
R1-6	B01	19.27113	87.49	2
R1-6	B01	19.32104	87.83	2
R1-6	B01	19.37106	87.99	2
R1-6	B01	19.42112	88.3	2
R1-6	B01	19.47114	88.28	2
R1-6	B01	19.52107	88.61	2
R1-6	B01	19.57111	88.81	2
R1-6	B01	19.62134	88.88	2
R1-6	B01	19.6711	89.18	2
R1-6	B01	19.72119	88.99	2
R1-6	B01	19.77144	89.46	2
R1-6	B01	19.82145	89.52	2
R1-6	B01	19.87147	89.59	2
R1-6	B01	19.92142	89.72	2
R1-6	B01	19.97135	89.82	2
R1-6	B01	20.02136	90.06	2
R1-6	B01	20.07157	90.32	2
R1-6	B01	20.12159	90.47	2
R1-6	B01	20.17114	90.63	2
R1-6	B01	20.22139	90.84	2
R1-6	B01	20.27145	90.87	2
R1-6	B01	20.32158	91.01	2
R1-6	B01	20.37132	91.22	2
R1-6	B01	20.42151	91.28	2
R1-6	B01	20.47139	91.44	2
R1-6	B01	20.52144	91.75	2
R1-6	B01	20.57171	91.82	2
R1-6	B01	20.62112	92.02	2
R1-6	B01	20.67121	92.07	2
R1-6	B01	20.72155	92.17	2
R1-6	B01	20.77142	92.27	2
R1-6	B01	20.82134	92.3	2
R1-6	B01	20.87162	92.68	2
R1-6	B01	20.92134	92.58	2
R1-6	B01	20.97143	92.86	2
R1-6	B01	21.02164	93.1	2
R1-6	B01	21.07144	93.21	2
R1-6	B01	21.12163	93.01	2
R1-6	B01	21.17155	93.34	2
R1-6	B01	21.22153	93.74	2
R1-6	B01	21.27141	93.71	2
R1-6	B01	21.32151	93.74	2
R1-6	B01	21.37161	94.08	2
R1-6	B01	21.42182	93.9	2
R1-6	B01	21.47148	94.2	2
R1-6	B01	21.52164	94.39	2
R1-6	B01	21.57174	94.53	2
R1-6	B01	21.62164	94.72	2
R1-6	B01	21.67178	94.86	2
R1-6	B01	21.72141	94.9	2
R1-6	B01	21.77162	95.06	2
R1-6	B01	21.82165	95.25	2
R1-6	B01	21.87153	95.4	2
R1-6	B01	21.92145	95.55	2
R1-6	B01	21.97155	95.56	2
R1-6	B01	22.02175	95.65	2
R1-6	B01	22.07161	95.99	2
R1-6	B01	22.12147	95.9	2
R1-6	B01	22.17185	96.04	2
R1-6	B01	22.22189	96.18	2
R1-6	B01	22.27168	96.56	2
R1-6	B01	22.32177	96.54	2
R1-6	B01	22.37173	96.72	2
R1-6	B01	22.42162	96.85	2
R1-6	B01	22.47166	97.2	2
R1-6	B01	22.52165	96.95	2
R1-6	B01	22.57185	97.16	2
R1-6	B01	22.62179	97.39	2
R1-6	B01	22.67184	97.47	2
R1-6	B01	22.7217	97.47	2
R1-6	B01	22.77191	97.53	2
R1-6	B01	22.82201	97.85	2
R1-6	B01	22.87176	98.04	2
R1-6	B01	22.92171	97.78	2
R1-6	B01	22.97185	98.25	2
R1-6	B01	23.02169	98.07	2
R1-6	B01	23.07203	98.13	2
R1-6	B01	23.12184	98.36	2
R1-6	B01	23.17204	98.33	2
R1-6	B01	23.22197	98.6	2
R1-6	B01	23.2717	98.63	2
R1-6	B01	23.3219	98.85	2
R1-6	B01	23.37297	98.61	2
R1-6	B01	23.42211	98.66	2
R1-6	B01	23.47242	98.88	2
R1-6	B01	23.52208	99.07	2
R1-6	B01	23.57197	99.17	2
R1-6	B01	23.62217	99.36	2
R1-6	B01	23.67184	99.37	2
R1-6	B01	23.72201	99.3	2
R1-6	B01	23.77213	99.27	2
R1-6	B01	23.82237	99.18	2
R1-6	B01	23.87187	99.49	2
R1-6	B01	23.92195	99.29	2
R1-6	B01	23.97193	99.87	2
R1-6	B01	24.02214	99.55	2
R1-6	B01	24.07203	99.86	2
R1-6	B01	24.12216	99.77	2
R1-6	B01	24.17228	99.99	2
R1-6	B01	24.22202	99.82	2
R1-6	B01	24.27206	99.87	2
R1-6	B01	24.32176	99.82	2
R1-6	B01	24.37232	100.2	2
R1-6	B01	24.42234	99.92	2
R1-6	B01	24.47221	100.15	2
R1-6	B01	24.52214	100.26	2
R1-6	B01	24.57223	100.24	2
R1-6	B01	24.62219	100.39	2
R1-6	B01	24.67237	100.27	2
R1-6	B01	24.72215	100.37	2
R1-6	B01	24.77207	100.33	2
R1-6	B01	24.82227	100.18	2
R1-6	B01	24.87225	100.46	2
R1-6	B01	24.92207	100.42	2
R1-6	B01	24.97291	100.48	2
R1-6	B01	25.02203	100.48	2
R1-6	B01	25.07231	100.37	2
R1-6	B01	25.12233	100.49	2
R1-6	B01	25.17339	100.5	2
R1-6	B01	25.22247	100.59	2
R1-6	B01	25.27224	100.68	2
R1-6	B01	25.32246	100.58	2
R1-6	B01	25.37231	100.78	2
R1-6	B01	25.42241	100.75	2
R1-6	B01	25.47247	100.61	2
R1-6	B01	25.52241	100.92	2
R1-6	B01	25.5724	100.83	2
R1-6	B01	25.62245	101.15	2
R1-6	B01	25.67252	100.8	2
R1-6	B01	25.722	101.06	2
R1-6	B01	25.77238	101.05	2
R1-6	B01	25.8221	101.21	2
R1-6	B01	25.87241	101.44	2
R1-6	B01	25.92247	101.53	2
R1-6	B01	25.97252	101.33	2
R1-6	B01	26.02245	101.37	2
R1-6	B01	26.07238	101.4	2
R1-6	B01	26.12223	101.21	2
R1-6	B01	26.17226	101.5	2
R1-6	B01	26.22241	101.49	2
R1-6	B01	26.2726	101.53	2
R1-6	B01	26.32266	101.47	2
R1-6	B01	26.37265	101.88	2
R1-6	B01	26.42235	101.65	2
R1-6	B01	26.47248	101.75	2
R1-6	B01	26.52258	101.68	2
R1-6	B01	26.57256	101.83	2
R1-6	B01	26.62254	101.53	2
R1-6	B01	26.67266	101.81	2
R1-6	B01	26.72247	101.72	2
R1-6	B01	26.77253	101.66	2
R1-6	B01	26.82255	101.99	2
R1-6	B01	26.87281	101.96	2
R1-6	B01	26.92245	101.66	2
R1-6	B01	26.97241	101.81	2
R1-6	B01	27.02237	101.66	2
R1-6	B01	27.07264	101.74	2
R1-6	B01	27.12239	101.77	2
R1-6	B01	27.17244	101.69	2
R1-6	B01	27.22268	101.66	2
R1-6	B01	27.27238	101.68	2
R1-6	B01	27.32248	101.85	2
R1-6	B01	27.37275	101.62	2
R1-6	B01	27.42274	101.88	2
R1-6	B01	27.47274	102	2
R1-6	B01	27.52257	102.05	2
R1-6	B01	27.57243	101.8	2
R1-6	B01	27.62301	101.77	2
R1-6	B01	27.67284	101.8	2
R1-6	B01	27.72252	102.12	2
R1-6	B01	27.77279	102.07	2
R1-6	B01	27.82283	101.93	2
R1-6	B01	27.87246	101.91	2
R1-6	B01	27.9228	102.18	2
R1-6	B01	27.97276	102.22	2
R1-6	B01	28.02269	102.21	2
R1-6	B01	28.07277	102.21	2
R1-6	B01	28.12276	102.02	2
R1-6	B01	28.17277	102.22	2
R1-6	B01	28.22268	102.24	2
R1-6	B01	28.27295	102.28	2
R1-6	B01	28.32298	102.41	2
R1-6	B01	28.37268	102.27	2
R1-6	B01	28.42279	102.31	2
R1-6	B01	28.47269	102.28	2
R1-6	B01	28.52291	102.06	2
R1-6	B01	28.57281	102.34	2
R1-6	B01	28.62296	102.22	2
R1-6	B01	28.67282	102.24	2
R1-6	B01	28.72262	102.15	2
R1-6	B01	28.77274	102.27	2
R1-6	B01	28.82286	102.5	2
R1-6	B01	28.87328	102.54	2
R1-6	B01	28.92304	102.34	2
R1-6	B01	28.97272	102.47	2
R1-6	B01	29.0228	102.5	2
R1-6	B01	29.07298	102.41	2
R1-6	B01	29.12308	102.53	2
R1-6	B01	29.17329	102.68	2
R1-6	B01	29.22333	102.91	2
R1-6	B01	29.2733	103	2
R1-6	B01	29.32268	102.68	2
R1-6	B01	29.37331	102.65	2
R1-6	B01	29.42295	102.6	2
R1-6	B01	29.47322	102.82	2
R1-6	B01	29.52296	102.87	2
R1-6	B01	29.57339	102.53	2
R1-6	B01	29.62321	102.94	2
R1-6	B01	29.67292	102.9	2
R1-6	B01	29.72344	103.13	2
R1-6	B01	29.77313	103.12	2
R1-6	B01	29.82346	103.37	2
R1-6	B01	29.87311	103.16	2
R1-6	B01	29.92306	103	2
R1-6	B01	29.97298	103.06	2
R1-6	B01	30.02312	102.62	2
R1-6	B01	30.07294	103.03	2
R1-6	B01	30.12348	103.15	2
R1-6	B01	30.17312	103.12	2
R1-6	B01	30.22307	103.19	2
R1-6	B01	30.273	103.13	2
R1-6	B01	30.32314	103.16	2
R1-6	B01	30.37332	103.12	2
R1-6	B01	30.42321	103.09	2
R1-6	B01	30.47312	103.26	2
R1-6	B01	30.5233	103.03	2
R1-6	B01	30.57317	103.47	2
R1-6	B01	30.62347	103.48	2
R1-6	B01	30.67333	103.41	2
R1-6	B01	30.72327	103.32	2
R1-6	B01	30.77331	103.54	2
R1-6	B01	30.82321	103.35	2
R1-6	B01	30.8734	103.04	2
R1-6	B01	30.9233	103.38	2
R1-6	B01	30.97328	103.38	2
R1-6	B01	31.02329	103.53	2
R1-6	B01	31.07473	103.53	2
R1-6	B01	31.12347	103.54	2
R1-6	B01	31.17342	103.6	2
R1-6	B01	31.22337	103.64	2
R1-6	B01	31.27319	103.57	2
R1-6	B01	31.32449	103.45	2
R1-6	B01	31.3734	103.41	2
R1-6	B01	31.42346	103.86	2
R1-6	B01	31.4734	103.67	2
R1-6	B01	31.52345	103.63	2
R1-6	B01	31.57333	103.95	2
R1-6	B01	31.6233	103.78	2
R1-6	B01	31.67351	103.69	2
R1-6	B01	31.72344	103.51	2
R1-6	B01	31.77377	103.48	2
R1-6	B01	31.82345	103.66	2
R1-6	B01	31.87324	103.84	2
R1-6	B01	31.92343	103.67	2
R1-6	B01	31.97344	103.82	2
R1-6	B01	32.02337	103.95	2
R1-6	B01	32.07364	103.84	2
R1-6	B01	32.12362	103.79	2
R1-6	B01	32.17472	103.75	2
R1-6	B01	32.22352	103.6	2
R1-6	B01	32.27348	103.84	2
R1-6	B01	32.32363	103.91	2
R1-6	B01	32.37342	103.6	2
R1-6	B01	32.42383	103.89	2
R1-6	B01	32.47384	103.61	2
R1-6	B01	32.52352	104.01	2
R1-6	B01	32.57327	103.95	2
R1-6	B01	32.62378	103.61	2
R1-6	B01	32.6737	103.92	2
R1-6	B01	32.72365	103.94	2
R1-6	B01	32.7737	103.76	2
R1-6	B01	32.82358	103.7	2
R1-6	B01	32.87365	103.75	2
R1-6	B01	32.92364	104.01	2
R1-6	B01	32.97361	104.13	2
R1-6	B01	33.02372	103.64	2
R1-6	B01	33.07389	103.78	2
R1-6	B01	33.12379	103.67	2
R1-6	B01	33.17364	103.92	2
R1-6	B01	33.22389	103.88	2
R1-6	B01	33.27349	103.97	2
R1-6	B01	33.32363	104.29	2
R1-6	B01	33.37373	104.17	2
R1-6	B01	33.42388	103.92	2
R1-6	B01	33.47368	103.92	2
R1-6	B01	33.52395	103.98	2
R1-6	B01	33.57368	103.73	2
R1-6	B01	33.62357	103.89	2
R1-6	B01	33.67376	104.13	2
R1-6	B01	33.72406	104.11	2
R1-6	B01	33.7742	104.17	2
R1-6	B01	33.82368	104.17	2
R1-6	B01	33.87388	104.16	2
R1-6	B01	33.92364	103.98	2
R1-6	B01	33.97407	104	2
R1-6	B01	34.0241	104.3	2
R1-6	B01	34.07379	104.19	2
R1-6	B01	34.12376	104.32	2
R1-6	B01	34.17379	104.13	2
R1-6	B01	34.22388	104.04	2
R1-6	B01	34.27395	104.19	2
R1-6	B01	34.32411	104.35	2
R1-6	B01	34.37391	104.33	2
R1-6	B01	34.4239	104.35	2
R1-6	B01	34.47377	104.16	2
R1-6	B01	34.52422	104.44	2
R1-6	B01	34.57408	104.33	2
R1-6	B01	34.62418	104.2	2
R1-6	B01	34.67391	104.2	2
R1-6	B01	34.72389	104.22	2
R1-6	B01	34.77425	104.17	2
R1-6	B01	34.82397	104.2	2
R1-6	B01	34.87397	104.39	2
R1-6	B01	34.92524	104.51	2
R1-6	B01	34.97425	104.2	2
R1-6	B01	35.02426	104.25	2
R1-6	B01	35.07388	104.41	2
R1-6	B01	35.12394	104.38	2
R1-6	B01	35.17403	104.32	2
R1-6	B01	35.22441	104.38	2
R1-6	B01	35.27388	104.51	2
R1-6	B01	35.32411	104.52	2
R1-6	B01	35.37413	104.63	2
R1-6	B01	35.42421	104.51	2
R1-6	B01	35.47442	104.44	2
R1-6	B01	35.52369	104.51	2
R1-6	B01	35.57412	104.51	2
R1-6	B01	35.62388	104.6	2
R1-6	B01	35.6742	104.58	2
R1-6	B01	35.72404	104.64	2
R1-6	B01	35.77423	104.98	2
R1-6	B01	35.82396	104.3	2
R1-6	B01	35.87436	104.77	2
R1-6	B01	35.92437	104.72	2
R1-6	B01	35.97436	104.96	2
R1-6	B01	36.02448	104.72	2
R1-6	B01	36.07407	104.67	2
R1-6	B01	36.1242	104.82	2
R1-6	B01	36.17406	104.76	2
R1-6	B01	36.22441	104.8	2
R1-6	B01	36.27412	104.64	2
R1-6	B01	36.32443	104.83	2
R1-6	B01	36.37437	104.94	2
R1-6	B01	36.42424	104.83	2
R1-6	B01	36.47448	105.01	2
R1-6	B01	36.52477	105.04	2
R1-6	B01	36.57434	105.07	2
R1-6	B01	36.62445	105.21	2
R1-6	B01	36.67451	105.07	2
R1-6	B01	36.72389	105.01	2
R1-6	B01	36.77429	105.16	2
R1-6	B01	36.82427	105.08	2
R1-6	B01	36.87439	105.23	2
R1-6	B01	36.92432	105.21	2
R1-6	B01	36.97446	105.1	2
R1-6	B01	37.02458	105.27	2
R1-6	B01	37.07445	105.16	2
R1-6	B01	37.12458	105.13	2
R1-6	B01	37.17465	105.29	2
R1-6	B01	37.22455	105.16	2
R1-6	B01	37.27426	105.3	2
R1-6	B01	37.32467	105.16	2
R1-6	B01	37.37467	105.39	2
R1-6	B01	37.42453	105.32	2
R1-6	B01	37.47437	105.45	2
R1-6	B01	37.52463	105.39	2
R1-6	B01	37.57467	105.51	2
R1-6	B01	37.62449	105.39	2
R1-6	B01	37.67466	105.16	2
R1-6	B01	37.72467	105.45	2
R1-6	B01	37.77449	105.32	2
R1-6	B01	37.82451	105.57	2
R1-6	B01	37.87457	105.52	2
R1-6	B01	37.92468	105.46	2
R1-6	B01	37.97495	105.54	2
R1-6	B01	38.02436	105.65	2
R1-6	B01	38.07477	105.89	2
R1-6	B01	38.12457	105.85	2
R1-6	B01	38.17469	105.73	2
R1-6	B01	38.22465	105.7	2
R1-6	B01	38.27481	105.73	2
R1-6	B01	38.32481	105.74	2
R1-6	B01	38.37464	105.93	2
R1-6	B01	38.42457	106.05	2
R1-6	B01	38.47473	105.77	2
R1-6	B01	38.5249	106.02	2
R1-6	B01	38.57487	106.14	2
R1-6	B01	38.62469	105.99	2
R1-6	B01	38.67508	105.9	2
R1-6	B01	38.72472	106.05	2
R1-6	B01	38.77495	106.23	2
R1-6	B01	38.82493	106.05	2
R1-6	B01	38.87496	106.34	2
R1-6	B01	38.92488	106.51	2
R1-6	B01	38.97496	106.23	2
R1-6	B01	39.02485	106.4	2
R1-6	B01	39.07479	106.31	2
R1-6	B01	39.12473	106.45	2
R1-6	B01	39.17469	106.3	2
R1-6	B01	39.22475	106.53	2
R1-6	B01	39.27465	106.64	2
R1-6	B01	39.32475	106.68	2
R1-6	B01	39.37507	106.71	2
R1-6	B01	39.42477	106.89	2
R1-6	B01	39.47493	106.78	2
R1-6	B01	39.52492	106.7	2
R1-6	B01	39.57505	106.86	2
R1-6	B01	39.6247	106.9	2
R1-6	B01	39.67495	106.68	2
R1-6	B01	39.72477	107.25	2
R1-6	B01	39.77484	107.39	2
R1-6	B01	39.82513	107.33	2
R1-6	B01	39.87521	106.96	2
R1-6	B01	39.92505	107.18	2
R1-6	B01	39.97496	107.59	2
R1-6	B01	40.02523	107.36	2
R1-6	B01	40.07511	107.37	2
R1-6	B01	40.12494	107.58	2
R1-6	B01	40.175	107.4	2
R1-6	B01	40.22509	107.71	2
R1-6	B01	40.275	107.88	2
R1-6	B01	40.32497	107.77	2
R1-6	B01	40.37499	107.61	2
R1-6	B01	40.42513	107.52	2
R1-6	B01	40.47512	107.71	2
R1-6	B01	40.52501	108.09	2
R1-6	B01	40.57504	108.13	2
R1-6	B01	40.62513	108.09	2
R1-6	B01	40.67513	108.03	2
R1-6	B01	40.72499	108.46	2
R1-6	B01	40.77534	108.37	2
R1-6	B01	40.8255	108.38	2
R1-6	B01	40.87524	108.53	2
R1-6	B01	40.92506	108.5	2
R1-6	B01	40.97517	108.5	2
R1-6	B01	41.0253	108.66	2
R1-6	B01	41.0756	108.74	2
R1-6	B01	41.12534	108.75	2
R1-6	B01	41.17514	108.84	2
R1-6	B01	41.22506	109.03	2
R1-6	B01	41.27507	108.97	2
R1-6	B01	41.32527	108.91	2
R1-6	B01	41.37522	109.34	2
R1-6	B01	41.42517	109.25	2
R1-6	B01	41.47525	108.87	2
R1-6	B01	41.5253	109.22	2
R1-6	B01	41.57512	109.35	2
R1-6	B01	41.62526	109.51	2
R1-6	B01	41.67552	109.48	2
R1-6	B01	41.72538	109.44	2
R1-6	B01	41.77545	109.63	2
R1-6	B01	41.82522	109.64	2
R1-6	B01	41.8754	109.73	2
R1-6	B01	41.92528	109.95	2
R1-6	B01	41.97523	109.88	2
R1-6	B01	42.02548	110.19	2
R1-6	B01	42.07548	109.98	2
R1-6	B01	42.12551	109.91	2
R1-6	B01	42.17568	109.98	2
R1-6	B01	42.22546	110.32	2
R1-6	B01	42.27577	110.31	2
R1-6	B01	42.32492	110.36	2
R1-6	B01	42.37535	110.17	2
R1-6	B01	42.42504	110.58	2
R1-6	B01	42.47571	110.69	2
R1-6	B01	42.5254	110.72	2
R1-6	B01	42.57536	110.63	2
R1-6	B01	42.62537	110.8	2
R1-6	B01	42.67556	110.77	2
R1-6	B01	42.72539	111.16	2
R1-6	B01	42.7757	111.17	2
R1-6	B01	42.82546	111.05	2
R1-6	B01	42.87659	111.3	2
R1-6	B01	42.92572	111.41	2
R1-6	B01	42.97554	111.67	2
R1-6	B01	43.02557	111.35	2
R1-6	B01	43.07521	111.76	2
R1-6	B01	43.12562	111.61	2
R1-6	B01	43.17544	111.54	2
R1-6	B01	43.22573	111.7	2
R1-6	B01	43.27559	111.82	2
R1-6	B01	43.32594	111.96	2
R1-6	B01	43.37599	112.11	2
R1-6	B01	43.42659	112.49	2
R1-6	B01	43.47563	112.24	2
R1-6	B01	43.52557	112.27	2
R1-6	B01	43.5756	112.52	2
R1-6	B01	43.62533	112.59	2
R1-6	B01	43.6756	112.48	2
R1-6	B01	43.7257	112.89	2
R1-6	B01	43.77554	112.86	2
R1-6	B01	43.82573	112.93	2
R1-6	B01	43.87593	113.24	2
R1-6	B01	43.92621	113.09	2
R1-6	B01	43.97563	113.12	2
R1-6	B01	44.0258	113.27	2
R1-6	B01	44.07587	113.44	2
R1-6	B01	44.12583	113.34	2
R1-6	B01	44.17593	113.62	2
R1-6	B01	44.22574	113.47	2
R1-6	B01	44.27605	113.59	2
R1-6	B01	44.32532	113.75	2
R1-6	B01	44.37612	113.69	2
R1-6	B01	44.42631	113.81	2
R1-6	B01	44.47591	113.9	2
R1-6	B01	44.52562	114.09	2
R1-6	B01	44.57594	114.3	2
R1-6	B01	44.62573	114.53	2
R1-6	B01	44.67569	114.37	2
R1-6	B01	44.72624	114.81	2
R1-6	B01	44.77618	114.55	2
R1-6	B01	44.82595	114.57	2
R1-6	B01	44.87577	114.65	2
R1-6	B01	44.92558	114.85	2
R1-6	B01	44.97573	114.71	2
R1-6	B01	45.02591	115.04	2
R1-6	B01	45.07586	115.32	2
R1-6	B01	45.12582	115	2
R1-6	B01	45.17601	115.28	2
R1-6	B01	45.22648	115.31	2
R1-6	B01	45.2761	115.5	2
R1-6	B01	45.32599	115.47	2
R1-6	B01	45.37618	115.75	2
R1-6	B01	45.42634	115.9	2
R1-6	B01	45.47628	115.47	2
R1-6	B01	45.52583	115.87	2
R1-6	B01	45.57616	116.19	2
R1-6	B01	45.62606	116.06	2
R1-6	B01	45.67604	116.22	2
R1-6	B01	45.72594	116.06	2
R1-6	B01	45.77615	116.45	2
R1-6	B01	45.82615	116.44	2
R1-6	B01	45.87622	116.35	2
R1-6	B01	45.92604	116.75	2
R1-6	B01	45.97591	116.78	2
R1-6	B01	46.02619	116.82	2
R1-6	B01	46.07637	116.89	2
R1-6	B01	46.1259	116.94	2
R1-6	B01	46.17606	116.76	2
R1-6	B01	46.22639	116.91	2
R1-6	B01	46.27592	117.08	2
R1-6	B01	46.3257	117.24	2
R1-6	B01	46.37619	117.19	2
R1-6	B01	46.42617	117.24	2
R1-6	B01	46.4762	117.57	2
R1-6	B01	46.52621	117.77	2
R1-6	B01	46.57615	117.66	2
R1-6	B01	46.62638	117.76	2
R1-6	B01	46.67611	118.08	2
R1-6	B01	46.72612	118.14	2
R1-6	B01	46.77651	118.21	2
R1-6	B01	46.82621	117.91	2
R1-6	B01	46.87621	117.96	2
R1-6	B01	46.92628	118.27	2
R1-6	B01	46.97617	118.39	2
R1-6	B01	47.02623	118.39	2
R1-6	B01	47.07621	118.83	2
R1-6	B01	47.12656	118.77	2
R1-6	B01	47.17639	118.7	2
R1-6	B01	47.22639	118.68	2
R1-6	B01	47.27625	118.84	2
R1-6	B01	47.32627	118.98	2
R1-6	B01	47.37634	118.83	2
R1-6	B01	47.42619	119.09	2
R1-6	B01	47.47625	119.06	2
R1-6	B01	47.52669	119.17	2
R1-6	B01	47.57655	119.39	2
R1-6	B01	47.62636	119.47	2
R1-6	B01	47.67638	119.36	2
R1-6	B01	47.72639	119.56	2
R1-6	B01	47.77655	119.49	2
R1-6	B01	47.82679	119.55	2
R1-6	B01	47.87656	119.4	2
R1-6	B01	47.92634	119.96	2
R1-6	B01	47.9767	120.03	2
R1-6	B01	48.02634	119.72	2
R1-6	B01	48.07667	120.15	2
R1-6	B01	48.12632	120.22	2
R1-6	B01	48.1766	120.22	2
R1-6	B01	48.22652	120.33	2
R1-6	B01	48.27635	120.36	2
R1-6	B01	48.32663	120.47	2
R1-6	B01	48.37667	120.6	2
R1-6	B01	48.42643	120.65	2
R1-6	B01	48.47643	120.63	2
R1-6	B01	48.5266	120.93	2
R1-6	B01	48.57685	120.88	2
R1-6	B01	48.62659	120.99	2
R1-6	B01	48.67649	121.07	2
R1-6	B01	48.72655	120.94	2
R1-6	B01	48.77677	121.21	2
R1-6	B01	48.82643	121.25	2
R1-6	B01	48.8765	121.4	2
R1-6	B01	48.92685	121.48	2
R1-6	B01	48.97636	121.54	2
R1-6	B01	49.02647	121.82	2
R1-6	B01	49.07662	121.65	2
R1-6	B01	49.12653	121.93	2
R1-6	B01	49.1765	121.68	2
R1-6	B01	49.2268	121.73	2
R1-6	B01	49.27667	121.73	2
R1-6	B01	49.32677	122.09	2
R1-6	B01	49.37685	122.34	2
R1-6	B01	49.42701	122.61	2
R1-6	B01	49.47681	122.5	2
R1-6	B01	49.52679	122.6	2
R1-6	B01	49.57677	122.73	2
R1-6	B01	49.62692	122.81	2
R1-6	B01	49.67682	122.97	2
R1-6	B01	49.72687	123.26	2
R1-6	B01	49.77671	123.08	2
R1-6	E01	0.03087	31.8	1
R1-6	E01	0.08076	23.32	1
R1-6	E01	0.1305	23.2	1
R1-6	E01	0.18128	23.12	1
R1-6	E01	0.23092	23.36	1
R1-6	E01	0.2809	23.41	1
R1-6	E01	0.33066	23.36	1
R1-6	E01	0.38069	23.47	1
R1-6	E01	0.43072	23.11	1
R1-6	E01	0.48087	23.12	1
R1-6	E01	0.53095	23.17	1
R1-6	E01	0.58078	23.18	1
R1-6	E01	0.6309	23.14	1
R1-6	E01	0.68071	23.08	1
R1-6	E01	0.73088	23.11	1
R1-6	E01	0.78083	23.09	1
R1-6	E01	0.83101	23.18	1
R1-6	E01	0.88064	23.23	1
R1-6	E01	0.93078	23.18	1
R1-6	E01	0.98072	23.18	1
R1-6	E01	1.03073	23.29	1
R1-6	E01	1.08117	23.26	1
R1-6	E01	1.13072	23.3	1
R1-6	E01	1.18098	23.23	1
R1-6	E01	1.23076	23.23	1
R1-6	E01	1.2808	23.27	1
R1-6	E01	1.33102	23.29	1
R1-6	E01	1.38079	23.36	1
R1-6	E01	1.43075	23.41	1
R1-6	E01	1.48101	23.54	1
R1-6	E01	1.53102	23.5	1
R1-6	E01	1.58106	23.41	1
R1-6	E01	1.63092	23.35	1
R1-6	E01	1.68055	23.59	1
R1-6	E01	1.73101	23.51	1
R1-6	E01	1.7812	23.42	1
R1-6	E01	1.83119	23.48	1
R1-6	E01	1.88098	23.59	1
R1-6	E01	1.93085	23.62	1
R1-6	E01	1.98107	23.42	1
R1-6	E01	2.03097	23.54	1
R1-6	E01	2.08102	23.51	1
R1-6	E01	2.13092	23.59	1
R1-6	E01	2.1816	23.75	1
R1-6	E01	2.23112	23.48	1
R1-6	E01	2.28112	23.71	1
R1-6	E01	2.33111	23.88	1
R1-6	E01	2.38094	23.8	1
R1-6	E01	2.4309	23.8	1
R1-6	E01	2.48105	23.74	1
R1-6	E01	2.53091	23.72	1
R1-6	E01	2.58108	23.93	1
R1-6	E01	2.63114	23.87	1
R1-6	E01	2.68128	23.87	1
R1-6	E01	2.73132	24.14	1
R1-6	E01	2.78131	24.3	1
R1-6	E01	2.83112	24	1
R1-6	E01	2.88096	24.2	1
R1-6	E01	2.9315	24.05	1
R1-6	E01	2.98097	23.91	1
R1-6	E01	3.032	24.15	1
R1-6	E01	3.08122	24.23	1
R1-6	E01	3.13102	24.33	1
R1-6	E01	3.18125	24.14	1
R1-6	E01	3.2314	24.2	1
R1-6	E01	3.28139	24.24	1
R1-6	E01	3.33119	24.23	1
R1-6	E01	3.38132	24.23	1
R1-6	E01	3.43131	24.2	1
R1-6	E01	3.48131	24.35	1
R1-6	E01	3.53172	24.21	1
R1-6	E01	3.58125	24.27	1
R1-6	E01	3.63106	24.47	1
R1-6	E01	3.68127	24.63	1
R1-6	E01	3.73112	24.62	1
R1-6	E01	3.78159	24.36	1
R1-6	E01	3.83125	24.57	1
R1-6	E01	3.8813	24.8	1
R1-6	E01	3.9312	24.42	1
R1-6	E01	3.98125	24.6	1
R1-6	E01	4.03174	24.86	1
R1-6	E01	4.08146	24.71	1
R1-6	E01	4.13176	24.71	1
R1-6	E01	4.18148	24.59	1
R1-6	E01	4.23177	24.75	1
R1-6	E01	4.28156	24.86	1
R1-6	E01	4.33122	24.87	1
R1-6	E01	4.38178	24.87	1
R1-6	E01	4.43199	24.83	1
R1-6	E01	4.48126	24.96	1
R1-6	E01	4.53131	25.05	1
R1-6	E01	4.58154	25.16	1
R1-6	E01	4.63114	25.22	1
R1-6	E01	4.68242	25.01	1
R1-6	E01	4.73144	25.28	1
R1-6	E01	4.78127	25.28	1
R1-6	E01	4.83142	25.17	1
R1-6	E01	4.88171	25.11	1
R1-6	E01	4.93162	25.35	1
R1-6	E01	4.98159	25.35	1
R1-6	E01	5.03178	25.56	1
R1-6	E01	5.0814	25.38	1
R1-6	E01	5.13158	25.62	1
R1-6	E01	5.18171	25.48	1
R1-6	E01	5.23151	25.69	1
R1-6	E01	5.28145	25.89	1
R1-6	E01	5.33194	25.84	1
R1-6	E01	5.38144	25.77	1
R1-6	E01	5.43145	25.87	1
R1-6	E01	5.48166	25.89	1
R1-6	E01	5.53136	26.1	1
R1-6	E01	5.58185	26.32	1
R1-6	E01	5.63191	26.08	1
R1-6	E01	5.68173	26.25	1
R1-6	E01	5.73183	26.11	1
R1-6	E01	5.78167	26.32	1
R1-6	E01	5.8319	26.44	1
R1-6	E01	5.8817	26.37	1
R1-6	E01	5.93268	26.4	1
R1-6	E01	5.98254	26.64	1
R1-6	E01	6.03154	26.62	1
R1-6	E01	6.08182	26.85	1
R1-6	E01	6.13179	26.76	1
R1-6	E01	6.182	26.94	1
R1-6	E01	6.23203	27.09	1
R1-6	E01	6.282	27.04	1
R1-6	E01	6.33177	27.28	1
R1-6	E01	6.38165	27.16	1
R1-6	E01	6.43187	27.38	1
R1-6	E01	6.48177	27.43	1
R1-6	E01	6.53137	27.55	1
R1-6	E01	6.58188	27.62	1
R1-6	E01	6.63198	27.73	1
R1-6	E01	6.68177	27.74	1
R1-6	E01	6.73183	27.79	1
R1-6	E01	6.78196	28.04	1
R1-6	E01	6.83226	28.1	1
R1-6	E01	6.88227	28.18	1
R1-6	E01	6.93191	28.25	1
R1-6	E01	6.98304	28.33	1
R1-6	E01	7.03176	28.64	1
R1-6	E01	7.08192	28.69	1
R1-6	E01	7.13298	28.7	1
R1-6	E01	7.18233	28.85	1
R1-6	E01	7.4912	27.59	1
R1-6	E01	7.52951	27.94	2
R1-6	E01	7.57867	28.19	2
R1-6	E01	7.62944	27.94	2
R1-6	E01	7.67903	28.19	2
R1-6	E01	7.7292	28.39	2
R1-6	E01	7.77923	28.82	2
R1-6	E01	7.8292	28.51	2
R1-6	E01	7.8792	28.8	2
R1-6	E01	7.9288	28.88	2
R1-6	E01	7.97909	29.12	2
R1-6	E01	8.02926	29.58	2
R1-6	E01	8.07906	29.46	2
R1-6	E01	8.12918	29.49	2
R1-6	E01	8.17895	29.43	2
R1-6	E01	8.22912	29.87	2
R1-6	E01	8.27919	29.96	2
R1-6	E01	8.32909	29.97	2
R1-6	E01	8.37924	30.23	2
R1-6	E01	8.42884	30.48	2
R1-6	E01	8.47905	30.81	2
R1-6	E01	8.52937	30.75	2
R1-6	E01	8.57921	31.03	2
R1-6	E01	8.62896	31.08	2
R1-6	E01	8.67917	31.12	2
R1-6	E01	8.7294	31.5	2
R1-6	E01	8.77913	31.59	2
R1-6	E01	8.82909	32.02	2
R1-6	E01	8.87901	32.18	2
R1-6	E01	8.92922	32.48	2
R1-6	E01	8.97933	32.66	2
R1-6	E01	9.0293	32.95	2
R1-6	E01	9.07965	33.02	2
R1-6	E01	9.12937	33.47	2
R1-6	E01	9.17944	33.8	2
R1-6	E01	9.22922	33.92	2
R1-6	E01	9.2794	33.76	2
R1-6	E01	9.32927	34.38	2
R1-6	E01	9.37961	34.74	2
R1-6	E01	9.42917	34.76	2
R1-6	E01	9.47952	35.18	2
R1-6	E01	9.53032	35.43	2
R1-6	E01	9.57914	35.74	2
R1-6	E01	9.62947	35.79	2
R1-6	E01	9.67966	36.24	2
R1-6	E01	9.72986	36.82	2
R1-6	E01	9.77903	36.69	2
R1-6	E01	9.82924	37.4	2
R1-6	E01	9.87935	37.27	2
R1-6	E01	9.92957	37.54	2
R1-6	E01	9.97944	37.69	2
R1-6	E01	10.02954	38.02	2
R1-6	E01	10.07922	38.24	2
R1-6	E01	10.12948	38.75	2
R1-6	E01	10.17946	39.18	2
R1-6	E01	10.2296	39.36	2
R1-6	E01	10.27991	39.69	2
R1-6	E01	10.3295	40.01	2
R1-6	E01	10.37955	40.26	2
R1-6	E01	10.42945	40.65	2
R1-6	E01	10.47934	41.22	2
R1-6	E01	10.5295	41.58	2
R1-6	E01	10.57986	41.59	2
R1-6	E01	10.62915	42.13	2
R1-6	E01	10.67971	42.79	2
R1-6	E01	10.72945	42.76	2
R1-6	E01	10.77955	43.22	2
R1-6	E01	10.82985	43.52	2
R1-6	E01	10.87965	44.06	2
R1-6	E01	10.92946	44.16	2
R1-6	E01	10.97931	44.61	2
R1-6	E01	11.02981	45.18	2
R1-6	E01	11.07997	45.52	2
R1-6	E01	11.12975	45.67	2
R1-6	E01	11.17956	46.15	2
R1-6	E01	11.22967	46.56	2
R1-6	E01	11.27974	46.78	2
R1-6	E01	11.32979	47.2	2
R1-6	E01	11.37977	47.65	2
R1-6	E01	11.42946	47.87	2
R1-6	E01	11.47939	48.78	2
R1-6	E01	11.52984	48.84	2
R1-6	E01	11.57953	49.26	2
R1-6	E01	11.62962	49.98	2
R1-6	E01	11.68114	50.21	2
R1-6	E01	11.72993	50.34	2
R1-6	E01	11.77975	51	2
R1-6	E01	11.82962	51.51	2
R1-6	E01	11.88003	51.63	2
R1-6	E01	11.92987	52.21	2
R1-6	E01	11.98067	52.33	2
R1-6	E01	12.02966	52.54	2
R1-6	E01	12.07964	52.97	2
R1-6	E01	12.12982	53.26	2
R1-6	E01	12.18021	54.17	2
R1-6	E01	12.22986	54.35	2
R1-6	E01	12.27983	54.78	2
R1-6	E01	12.33006	54.86	2
R1-6	E01	12.37967	55.83	2
R1-6	E01	12.42977	56.04	2
R1-6	E01	12.48003	56.71	2
R1-6	E01	12.53003	56.85	2
R1-6	E01	12.58019	57.92	2
R1-6	E01	12.6301	58.09	2
R1-6	E01	12.6799	58.07	2
R1-6	E01	12.72968	58.82	2
R1-6	E01	12.77993	59.34	2
R1-6	E01	12.83	59.87	2
R1-6	E01	12.8799	59.81	2
R1-6	E01	12.92988	59.87	2
R1-6	E01	12.97995	61.21	2
R1-6	E01	13.03001	60.64	2
R1-6	E01	13.07998	61.03	2
R1-6	E01	13.12984	61.24	2
R1-6	E01	13.18061	61.63	2
R1-6	E01	13.23005	62.01	2
R1-6	E01	13.28044	62.8	2
R1-6	E01	13.33038	62.78	2
R1-6	E01	13.3803	63.37	2
R1-6	E01	13.43039	63.69	2
R1-6	E01	13.48005	64.29	2
R1-6	E01	13.53006	64.86	2
R1-6	E01	13.58052	64.7	2
R1-6	E01	13.63056	65.86	2
R1-6	E01	13.68003	65.92	2
R1-6	E01	13.73029	65.76	2
R1-6	E01	13.78024	65.88	2
R1-6	E01	13.82988	66.16	2
R1-6	E01	13.8802	65.98	2
R1-6	E01	13.93038	66.06	2
R1-6	E01	13.98003	65.92	2
R1-6	E01	14.03029	66.18	2
R1-6	E01	14.08031	65.95	2
R1-6	E01	14.13008	65.77	2
R1-6	E01	14.18058	66.46	2
R1-6	E01	14.2303	66.1	2
R1-6	E01	14.28024	66.55	2
R1-6	E01	14.3309	65.95	2
R1-6	E01	14.38035	66.22	2
R1-6	E01	14.43054	66.34	2
R1-6	E01	14.48048	66.46	2
R1-6	E01	14.53031	66.49	2
R1-6	E01	14.58034	66.58	2
R1-6	E01	14.63045	66.61	2
R1-6	E01	14.6813	67.01	2
R1-6	E01	14.73034	67.31	2
R1-6	E01	14.78039	67.67	2
R1-6	E01	14.83045	67.6	2
R1-6	E01	14.8801	67.7	2
R1-6	E01	14.93045	67.9	2
R1-6	E01	14.98031	68.32	2
R1-6	E01	15.03052	68.96	2
R1-6	E01	15.08055	68.87	2
R1-6	E01	15.13032	69.45	2
R1-6	E01	15.18054	69.36	2
R1-6	E01	15.23075	69.83	2
R1-6	E01	15.28053	70.14	2
R1-6	E01	15.33056	70.16	2
R1-6	E01	15.38052	70.63	2
R1-6	E01	15.43042	70.93	2
R1-6	E01	15.48057	71.38	2
R1-6	E01	15.53072	71.52	2
R1-6	E01	15.58023	71.73	2
R1-6	E01	15.63063	72.32	2
R1-6	E01	15.68061	72.5	2
R1-6	E01	15.73071	72.83	2
R1-6	E01	15.7815	73.3	2
R1-6	E01	15.83094	73.31	2
R1-6	E01	15.88055	73.74	2
R1-6	E01	15.93041	73.97	2
R1-6	E01	15.98062	74.7	2
R1-6	E01	16.03079	74.78	2
R1-6	E01	16.08077	74.7	2
R1-6	E01	16.13057	75.42	2
R1-6	E01	16.18074	75.48	2
R1-6	E01	16.23081	75.87	2
R1-6	E01	16.28102	76.15	2
R1-6	E01	16.33074	76.38	2
R1-6	E01	16.38039	76.81	2
R1-6	E01	16.43068	77.09	2
R1-6	E01	16.48071	77.35	2
R1-6	E01	16.53075	77.78	2
R1-6	E01	16.58068	77.86	2
R1-6	E01	16.63059	78.2	2
R1-6	E01	16.68075	78.29	2
R1-6	E01	16.73084	78.35	2
R1-6	E01	16.7805	78.99	2
R1-6	E01	16.83044	79.4	2
R1-6	E01	16.88092	79.56	2
R1-6	E01	16.9307	79.79	2
R1-6	E01	16.98084	80.22	2
R1-6	E01	17.03091	79.95	2
R1-6	E01	17.08102	80.62	2
R1-6	E01	17.13088	80.77	2
R1-6	E01	17.18079	80.94	2
R1-6	E01	17.23079	81.18	2
R1-6	E01	17.28088	81.39	2
R1-6	E01	17.33072	82.12	2
R1-6	E01	17.38096	82.15	2
R1-6	E01	17.43097	82.27	2
R1-6	E01	17.48064	82.46	2
R1-6	E01	17.53112	83.09	2
R1-6	E01	17.58111	82.88	2
R1-6	E01	17.63094	83.15	2
R1-6	E01	17.68103	83.5	2
R1-6	E01	17.73079	83.81	2
R1-6	E01	17.7807	84.2	2
R1-6	E01	17.8309	84.74	2
R1-6	E01	17.88125	84.47	2
R1-6	E01	17.93103	84.81	2
R1-6	E01	17.98077	85.01	2
R1-6	E01	18.0311	85.08	2
R1-6	E01	18.08089	85.11	2
R1-6	E01	18.13154	85.42	2
R1-6	E01	18.1809	85.87	2
R1-6	E01	18.23103	85.93	2
R1-6	E01	18.28091	86.4	2
R1-6	E01	18.33053	86.67	2
R1-6	E01	18.38127	86.89	2
R1-6	E01	18.43112	87.07	2
R1-6	E01	18.48105	87.2	2
R1-6	E01	18.53161	87.38	2
R1-6	E01	18.58106	87.46	2
R1-6	E01	18.63115	87.89	2
R1-6	E01	18.68118	88.16	2
R1-6	E01	18.73153	88.33	2
R1-6	E01	18.78099	88.37	2
R1-6	E01	18.83181	88.77	2
R1-6	E01	18.88154	88.95	2
R1-6	E01	18.93095	89.19	2
R1-6	E01	18.98097	89.18	2
R1-6	E01	19.03129	89.19	2
R1-6	E01	19.0815	89.69	2
R1-6	E01	19.131	89.85	2
R1-6	E01	19.18121	89.88	2
R1-6	E01	19.2311	90.17	2
R1-6	E01	19.28125	90.43	2
R1-6	E01	19.33122	90.6	2
R1-6	E01	19.38108	90.7	2
R1-6	E01	19.43109	90.52	2
R1-6	E01	19.48118	90.79	2
R1-6	E01	19.53131	90.93	2
R1-6	E01	19.58118	91.38	2
R1-6	E01	19.63125	91.45	2
R1-6	E01	19.68137	91.53	2
R1-6	E01	19.73148	91.99	2
R1-6	E01	19.78145	92.06	2
R1-6	E01	19.83142	92	2
R1-6	E01	19.88139	92.6	2
R1-6	E01	19.93151	92.83	2
R1-6	E01	19.98159	93.05	2
R1-6	E01	20.03131	93.16	2
R1-6	E01	20.08174	93.23	2
R1-6	E01	20.13163	93.25	2
R1-6	E01	20.1811	93.41	2
R1-6	E01	20.23161	93.69	2
R1-6	E01	20.28158	93.65	2
R1-6	E01	20.33176	94.08	2
R1-6	E01	20.38158	94.13	2
R1-6	E01	20.43176	94.34	2
R1-6	E01	20.48143	94.79	2
R1-6	E01	20.53145	94.92	2
R1-6	E01	20.58175	95.15	2
R1-6	E01	20.63102	94.89	2
R1-6	E01	20.68119	95.21	2
R1-6	E01	20.73154	95.06	2
R1-6	E01	20.78139	95.32	2
R1-6	E01	20.8313	95.59	2
R1-6	E01	20.88161	95.76	2
R1-6	E01	20.93138	96.07	2
R1-6	E01	20.98164	96.03	2
R1-6	E01	21.03172	96.42	2
R1-6	E01	21.08151	96.73	2
R1-6	E01	21.13157	96.36	2
R1-6	E01	21.18154	96.46	2
R1-6	E01	21.23173	96.94	2
R1-6	E01	21.28148	96.76	2
R1-6	E01	21.33173	97	2
R1-6	E01	21.38188	97.16	2
R1-6	E01	21.43184	97.33	2
R1-6	E01	21.48152	97.33	2
R1-6	E01	21.53185	97.36	2
R1-6	E01	21.58175	97.85	2
R1-6	E01	21.63179	97.97	2
R1-6	E01	21.68199	97.94	2
R1-6	E01	21.73163	98.23	2
R1-6	E01	21.78172	98.44	2
R1-6	E01	21.8317	98.73	2
R1-6	E01	21.8816	98.73	2
R1-6	E01	21.93141	98.73	2
R1-6	E01	21.98161	99	2
R1-6	E01	22.03213	99.15	2
R1-6	E01	22.08172	99.21	2
R1-6	E01	22.13142	98.93	2
R1-6	E01	22.18221	99.39	2
R1-6	E01	22.23188	99.62	2
R1-6	E01	22.28172	99.74	2
R1-6	E01	22.33186	100.14	2
R1-6	E01	22.38178	99.98	2
R1-6	E01	22.43177	99.83	2
R1-6	E01	22.48169	100.04	2
R1-6	E01	22.53158	100.48	2
R1-6	E01	22.58185	100.54	2
R1-6	E01	22.63203	100.8	2
R1-6	E01	22.68186	100.6	2
R1-6	E01	22.73171	100.9	2
R1-6	E01	22.78209	101.02	2
R1-6	E01	22.83233	101.34	2
R1-6	E01	22.88206	101.65	2
R1-6	E01	22.93167	101.35	2
R1-6	E01	22.98202	101.44	2
R1-6	E01	23.03194	101.58	2
R1-6	E01	23.08199	101.53	2
R1-6	E01	23.13207	101.76	2
R1-6	E01	23.18207	101.85	2
R1-6	E01	23.23198	101.88	2
R1-6	E01	23.28172	101.83	2
R1-6	E01	23.33212	102.32	2
R1-6	E01	23.38307	102.17	2
R1-6	E01	23.43236	102.04	2
R1-6	E01	23.48263	102.29	2
R1-6	E01	23.53213	102.19	2
R1-6	E01	23.58213	102.35	2
R1-6	E01	23.63218	102.65	2
R1-6	E01	23.68186	102.53	2
R1-6	E01	23.73219	102.71	2
R1-6	E01	23.78238	102.5	2
R1-6	E01	23.83234	102.58	2
R1-6	E01	23.88207	102.95	2
R1-6	E01	23.93193	102.86	2
R1-6	E01	23.98193	102.77	2
R1-6	E01	24.03219	103.1	2
R1-6	E01	24.082	103.03	2
R1-6	E01	24.13215	103.37	2
R1-6	E01	24.18232	102.97	2
R1-6	E01	24.23212	103.15	2
R1-6	E01	24.282	103.1	2
R1-6	E01	24.33198	102.88	2
R1-6	E01	24.38256	103.3	2
R1-6	E01	24.43235	103.16	2
R1-6	E01	24.4822	103.27	2
R1-6	E01	24.53221	103.4	2
R1-6	E01	24.58227	103.36	2
R1-6	E01	24.63224	103.34	2
R1-6	E01	24.68263	103.3	2
R1-6	E01	24.73212	103.46	2
R1-6	E01	24.78222	103.43	2
R1-6	E01	24.83233	103.34	2
R1-6	E01	24.88243	103.86	2
R1-6	E01	24.93225	103.62	2
R1-6	E01	24.98286	103.94	2
R1-6	E01	25.03201	103.68	2
R1-6	E01	25.08275	103.64	2
R1-6	E01	25.13275	104.04	2
R1-6	E01	25.18339	103.56	2
R1-6	E01	25.23239	103.74	2
R1-6	E01	25.28226	103.89	2
R1-6	E01	25.33265	103.97	2
R1-6	E01	25.38229	104.31	2
R1-6	E01	25.43239	103.88	2
R1-6	E01	25.48259	104.13	2
R1-6	E01	25.53234	103.89	2
R1-6	E01	25.58258	104.07	2
R1-6	E01	25.63259	104.09	2
R1-6	E01	25.68278	104.03	2
R1-6	E01	25.73226	104.12	2
R1-6	E01	25.78363	104.19	2
R1-6	E01	25.83231	104.52	2
R1-6	E01	25.88252	104.43	2
R1-6	E01	25.93247	104.45	2
R1-6	E01	25.98244	104.43	2
R1-6	E01	26.03229	104.52	2
R1-6	E01	26.08241	104.54	2
R1-6	E01	26.13223	104.51	2
R1-6	E01	26.18235	104.48	2
R1-6	E01	26.23234	104.76	2
R1-6	E01	26.28262	104.63	2
R1-6	E01	26.33265	104.94	2
R1-6	E01	26.38269	104.88	2
R1-6	E01	26.43228	104.99	2
R1-6	E01	26.48252	105.02	2
R1-6	E01	26.53304	104.93	2
R1-6	E01	26.58255	104.85	2
R1-6	E01	26.63274	104.99	2
R1-6	E01	26.68258	104.85	2
R1-6	E01	26.73243	105.05	2
R1-6	E01	26.78261	104.9	2
R1-6	E01	26.83248	105.08	2
R1-6	E01	26.88276	105.05	2
R1-6	E01	26.93248	104.85	2
R1-6	E01	26.98239	104.52	2
R1-6	E01	27.03233	104.57	2
R1-6	E01	27.08275	104.57	2
R1-6	E01	27.13249	104.49	2
R1-6	E01	27.18241	104.94	2
R1-6	E01	27.23283	104.91	2
R1-6	E01	27.28234	104.7	2
R1-6	E01	27.33245	104.76	2
R1-6	E01	27.38274	104.73	2
R1-6	E01	27.43274	104.91	2
R1-6	E01	27.48297	104.78	2
R1-6	E01	27.53259	104.76	2
R1-6	E01	27.58245	104.87	2
R1-6	E01	27.63304	104.72	2
R1-6	E01	27.68282	104.7	2
R1-6	E01	27.73274	104.81	2
R1-6	E01	27.78305	104.78	2
R1-6	E01	27.83277	104.75	2
R1-6	E01	27.88256	104.96	2
R1-6	E01	27.93297	105.03	2
R1-6	E01	27.98274	104.93	2
R1-6	E01	28.03259	104.85	2
R1-6	E01	28.08273	104.76	2
R1-6	E01	28.13299	105.02	2
R1-6	E01	28.1827	104.93	2
R1-6	E01	28.23263	105.05	2
R1-6	E01	28.28301	105	2
R1-6	E01	28.33293	104.97	2
R1-6	E01	28.38259	104.99	2
R1-6	E01	28.43287	105.09	2
R1-6	E01	28.48269	105.12	2
R1-6	E01	28.53401	104.79	2
R1-6	E01	28.58293	104.78	2
R1-6	E01	28.63307	105.24	2
R1-6	E01	28.68278	105	2
R1-6	E01	28.73262	105.3	2
R1-6	E01	28.78287	105.3	2
R1-6	E01	28.83278	105.22	2
R1-6	E01	28.88324	105.2	2
R1-6	E01	28.9331	104.97	2
R1-6	E01	28.98268	105.25	2
R1-6	E01	29.0328	105.37	2
R1-6	E01	29.08293	105.28	2
R1-6	E01	29.13328	105.27	2
R1-6	E01	29.18332	105.31	2
R1-6	E01	29.23335	105.51	2
R1-6	E01	29.28322	105.51	2
R1-6	E01	29.33268	105.28	2
R1-6	E01	29.38333	105.45	2
R1-6	E01	29.43299	105.57	2
R1-6	E01	29.4832	105.63	2
R1-6	E01	29.5329	105.51	2
R1-6	E01	29.58341	105.34	2
R1-6	E01	29.63317	105.58	2
R1-6	E01	29.68301	105.66	2
R1-6	E01	29.73347	105.57	2
R1-6	E01	29.7834	105.82	2
R1-6	E01	29.83348	105.72	2
R1-6	E01	29.88316	105.67	2
R1-6	E01	29.9334	105.64	2
R1-6	E01	29.98318	105.79	2
R1-6	E01	30.03311	105.58	2
R1-6	E01	30.08295	105.85	2
R1-6	E01	30.13343	105.61	2
R1-6	E01	30.18313	105.99	2
R1-6	E01	30.23315	106	2
R1-6	E01	30.28303	106.05	2
R1-6	E01	30.33325	106	2
R1-6	E01	30.38333	105.82	2
R1-6	E01	30.43317	106.05	2
R1-6	E01	30.48307	106.05	2
R1-6	E01	30.53341	105.96	2
R1-6	E01	30.58316	106.29	2
R1-6	E01	30.63363	106.3	2
R1-6	E01	30.68361	106.21	2
R1-6	E01	30.7333	106.29	2
R1-6	E01	30.78356	106.29	2
R1-6	E01	30.83329	106.51	2
R1-6	E01	30.88344	106.14	2
R1-6	E01	30.93328	106.29	2
R1-6	E01	30.98454	106.6	2
R1-6	E01	31.03328	106.3	2
R1-6	E01	31.08477	106.23	2
R1-6	E01	31.13389	106.26	2
R1-6	E01	31.18329	106.51	2
R1-6	E01	31.23352	106.51	2
R1-6	E01	31.28319	106.54	2
R1-6	E01	31.33455	106.33	2
R1-6	E01	31.38342	106.38	2
R1-6	E01	31.4338	106.48	2
R1-6	E01	31.48363	106.71	2
R1-6	E01	31.53349	106.39	2
R1-6	E01	31.58338	106.74	2
R1-6	E01	31.63334	106.6	2
R1-6	E01	31.68353	106.66	2
R1-6	E01	31.73344	106.68	2
R1-6	E01	31.78377	106.6	2
R1-6	E01	31.83375	106.42	2
R1-6	E01	31.88334	106.63	2
R1-6	E01	31.93343	106.63	2
R1-6	E01	31.98347	106.69	2
R1-6	E01	32.03342	106.77	2
R1-6	E01	32.0836	106.74	2
R1-6	E01	32.13381	107.08	2
R1-6	E01	32.18504	106.91	2
R1-6	E01	32.2337	106.6	2
R1-6	E01	32.28354	106.68	2
R1-6	E01	32.33363	106.97	2
R1-6	E01	32.38386	107.02	2
R1-6	E01	32.43388	106.94	2
R1-6	E01	32.48386	106.8	2
R1-6	E01	32.53355	107.03	2
R1-6	E01	32.58332	107.02	2
R1-6	E01	32.6338	106.96	2
R1-6	E01	32.68366	106.93	2
R1-6	E01	32.73368	107.15	2
R1-6	E01	32.78377	107.06	2
R1-6	E01	32.83358	107.08	2
R1-6	E01	32.8836	106.97	2
R1-6	E01	32.93361	107.02	2
R1-6	E01	32.98476	107.15	2
R1-6	E01	33.0337	106.97	2
R1-6	E01	33.08397	107.02	2
R1-6	E01	33.13393	107.14	2
R1-6	E01	33.18359	107.2	2
R1-6	E01	33.23411	107.3	2
R1-6	E01	33.28371	107.2	2
R1-6	E01	33.33395	107.09	2
R1-6	E01	33.38376	107.39	2
R1-6	E01	33.43392	107.3	2
R1-6	E01	33.48374	107.21	2
R1-6	E01	33.53399	107.36	2
R1-6	E01	33.58366	107.11	2
R1-6	E01	33.6336	107.32	2
R1-6	E01	33.68373	107.18	2
R1-6	E01	33.73441	107.27	2
R1-6	E01	33.78426	107.48	2
R1-6	E01	33.83394	107.5	2
R1-6	E01	33.88409	107.44	2
R1-6	E01	33.93365	107.3	2
R1-6	E01	33.98426	107.39	2
R1-6	E01	34.03432	107.62	2
R1-6	E01	34.08378	107.41	2
R1-6	E01	34.13375	107.47	2
R1-6	E01	34.18374	107.42	2
R1-6	E01	34.23392	107.41	2
R1-6	E01	34.28393	107.51	2
R1-6	E01	34.3345	107.8	2
R1-6	E01	34.38394	107.62	2
R1-6	E01	34.434	107.63	2
R1-6	E01	34.48366	107.59	2
R1-6	E01	34.5342	107.62	2
R1-6	E01	34.5841	107.56	2
R1-6	E01	34.63419	107.36	2
R1-6	E01	34.68414	107.81	2
R1-6	E01	34.73389	107.57	2
R1-6	E01	34.78431	107.6	2
R1-6	E01	34.83394	107.89	2
R1-6	E01	34.88394	107.99	2
R1-6	E01	34.93536	108.02	2
R1-6	E01	34.98423	107.74	2
R1-6	E01	35.03422	108.07	2
R1-6	E01	35.08398	108.07	2
R1-6	E01	35.13387	107.95	2
R1-6	E01	35.18412	108.01	2
R1-6	E01	35.23442	108.19	2
R1-6	E01	35.28408	108.13	2
R1-6	E01	35.33411	108.17	2
R1-6	E01	35.3842	108.11	2
R1-6	E01	35.43424	107.86	2
R1-6	E01	35.48441	108.07	2
R1-6	E01	35.53378	108.23	2
R1-6	E01	35.58425	108.16	2
R1-6	E01	35.63391	108.23	2
R1-6	E01	35.68428	108.38	2
R1-6	E01	35.7342	108.26	2
R1-6	E01	35.78435	108.35	2
R1-6	E01	35.83408	108.46	2
R1-6	E01	35.88433	108.31	2
R1-6	E01	35.93439	108.35	2
R1-6	E01	35.98433	108.37	2
R1-6	E01	36.03455	108.34	2
R1-6	E01	36.08408	108.38	2
R1-6	E01	36.1344	108.62	2
R1-6	E01	36.18416	108.41	2
R1-6	E01	36.23438	108.66	2
R1-6	E01	36.28416	108.56	2
R1-6	E01	36.33442	108.53	2
R1-6	E01	36.38438	108.28	2
R1-6	E01	36.4342	108.71	2
R1-6	E01	36.48457	108.75	2
R1-6	E01	36.53475	109.2	2
R1-6	E01	36.58473	109.05	2
R1-6	E01	36.63451	108.57	2
R1-6	E01	36.68449	109.29	2
R1-6	E01	36.73409	109.02	2
R1-6	E01	36.78432	108.99	2
R1-6	E01	36.8343	109.19	2
R1-6	E01	36.88447	109.17	2
R1-6	E01	36.93422	109.26	2
R1-6	E01	36.98464	109.08	2
R1-6	E01	37.03482	109.17	2
R1-6	E01	37.08449	109.16	2
R1-6	E01	37.13474	109.13	2
R1-6	E01	37.18457	109.11	2
R1-6	E01	37.23451	109.1	2
R1-6	E01	37.28423	109.46	2
R1-6	E01	37.3347	109.22	2
R1-6	E01	37.38475	109.29	2
R1-6	E01	37.43474	109.55	2
R1-6	E01	37.48456	109.22	2
R1-6	E01	37.53462	109.4	2
R1-6	E01	37.58486	109.44	2
R1-6	E01	37.63457	109.47	2
R1-6	E01	37.68466	109.64	2
R1-6	E01	37.73486	109.74	2
R1-6	E01	37.78455	109.71	2
R1-6	E01	37.83454	109.62	2
R1-6	E01	37.88451	109.79	2
R1-6	E01	37.93473	109.7	2
R1-6	E01	37.98491	109.94	2
R1-6	E01	38.03431	109.89	2
R1-6	E01	38.08484	109.92	2
R1-6	E01	38.13482	109.74	2
R1-6	E01	38.18493	110.31	2
R1-6	E01	38.23459	110	2
R1-6	E01	38.28485	110	2
R1-6	E01	38.33478	110.31	2
R1-6	E01	38.38472	110.31	2
R1-6	E01	38.43469	110.15	2
R1-6	E01	38.48475	110.15	2
R1-6	E01	38.53488	110.19	2
R1-6	E01	38.58484	110.34	2
R1-6	E01	38.63512	110.15	2
R1-6	E01	38.68506	110.35	2
R1-6	E01	38.73492	110.67	2
R1-6	E01	38.78489	110.82	2
R1-6	E01	38.83492	110.52	2
R1-6	E01	38.88505	110.74	2
R1-6	E01	38.93497	110.73	2
R1-6	E01	38.98488	110.86	2
R1-6	E01	39.03483	110.83	2
R1-6	E01	39.08483	110.65	2
R1-6	E01	39.13485	110.7	2
R1-6	E01	39.18464	111.06	2
R1-6	E01	39.23471	111.16	2
R1-6	E01	39.28464	110.94	2
R1-6	E01	39.33484	111.27	2
R1-6	E01	39.38504	111.18	2
R1-6	E01	39.43484	111.61	2
R1-6	E01	39.48518	111.3	2
R1-6	E01	39.53489	111.46	2
R1-6	E01	39.58517	111.6	2
R1-6	E01	39.63464	111.48	2
R1-6	E01	39.68513	111.72	2
R1-6	E01	39.73475	111.86	2
R1-6	E01	39.785	111.81	2
R1-6	E01	39.83511	111.78	2
R1-6	E01	39.88516	111.72	2
R1-6	E01	39.93522	111.82	2
R1-6	E01	39.98484	111.86	2
R1-6	E01	40.03535	112.01	2
R1-6	E01	40.08525	112.37	2
R1-6	E01	40.13486	112.24	2
R1-6	E01	40.185	112.48	2
R1-6	E01	40.23516	112.43	2
R1-6	E01	40.28524	112.48	2
R1-6	E01	40.33548	112.34	2
R1-6	E01	40.38491	112.66	2
R1-6	E01	40.4351	112.61	2
R1-6	E01	40.48517	112.33	2
R1-6	E01	40.53492	112.69	2
R1-6	E01	40.58539	112.46	2
R1-6	E01	40.63513	112.87	2
R1-6	E01	40.68509	112.7	2
R1-6	E01	40.7351	112.99	2
R1-6	E01	40.78542	113.33	2
R1-6	E01	40.83568	113.36	2
R1-6	E01	40.88569	113.26	2
R1-6	E01	40.93509	113.32	2
R1-6	E01	40.98522	113.58	2
R1-6	E01	41.03564	113.63	2
R1-6	E01	41.0856	113.52	2
R1-6	E01	41.13549	113.7	2
R1-6	E01	41.18529	113.73	2
R1-6	E01	41.235	113.9	2
R1-6	E01	41.28516	114.02	2
R1-6	E01	41.33534	113.88	2
R1-6	E01	41.38544	114	2
R1-6	E01	41.43513	113.93	2
R1-6	E01	41.48521	114.21	2
R1-6	E01	41.53548	114.42	2
R1-6	E01	41.58519	114.09	2
R1-6	E01	41.63528	114.17	2
R1-6	E01	41.68579	114.51	2
R1-6	E01	41.73548	114.38	2
R1-6	E01	41.7856	114.24	2
R1-6	E01	41.83519	114.38	2
R1-6	E01	41.8854	114.62	2
R1-6	E01	41.9353	114.77	2
R1-6	E01	41.98518	114.71	2
R1-6	E01	42.03592	114.98	2
R1-6	E01	42.08536	115.13	2
R1-6	E01	42.13548	114.96	2
R1-6	E01	42.18573	115.1	2
R1-6	E01	42.23545	115.21	2
R1-6	E01	42.28578	115.3	2
R1-6	E01	42.33496	115.21	2
R1-6	E01	42.38531	115.26	2
R1-6	E01	42.43509	115.38	2
R1-6	E01	42.48685	115.65	2
R1-6	E01	42.53534	115.6	2
R1-6	E01	42.58529	115.95	2
R1-6	E01	42.6354	115.69	2
R1-6	E01	42.68557	115.54	2
R1-6	E01	42.73548	116.25	2
R1-6	E01	42.78577	115.81	2
R1-6	E01	42.83564	116.02	2
R1-6	E01	42.8866	116.11	2
R1-6	E01	42.93591	116.22	2
R1-6	E01	42.98599	116.05	2
R1-6	E01	43.03556	116.26	2
R1-6	E01	43.08544	116.19	2
R1-6	E01	43.13566	116.26	2
R1-6	E01	43.18547	116.73	2
R1-6	E01	43.23568	116.67	2
R1-6	E01	43.28578	117.11	2
R1-6	E01	43.33604	117.02	2
R1-6	E01	43.38596	117.16	2
R1-6	E01	43.43672	116.98	2
R1-6	E01	43.48594	117.22	2
R1-6	E01	43.53582	117.4	2
R1-6	E01	43.58569	117.55	2
R1-6	E01	43.63539	117.71	2
R1-6	E01	43.68555	117.61	2
R1-6	E01	43.73568	117.31	2
R1-6	E01	43.78562	117.67	2
R1-6	E01	43.83576	118.03	2
R1-6	E01	43.88594	117.8	2
R1-6	E01	43.93655	117.83	2
R1-6	E01	43.98567	118.04	2
R1-6	E01	44.03599	118.07	2
R1-6	E01	44.08608	118.12	2
R1-6	E01	44.1359	118.31	2
R1-6	E01	44.18591	118.19	2
R1-6	E01	44.2358	118.79	2
R1-6	E01	44.28624	118.33	2
R1-6	E01	44.33536	118.65	2
R1-6	E01	44.38616	118.85	2
R1-6	E01	44.43632	118.82	2
R1-6	E01	44.48584	118.85	2
R1-6	E01	44.53558	119.01	2
R1-6	E01	44.58632	119.19	2
R1-6	E01	44.63565	119.21	2
R1-6	E01	44.68594	119.21	2
R1-6	E01	44.73631	119.45	2
R1-6	E01	44.78621	119.46	2
R1-6	E01	44.8362	119.34	2
R1-6	E01	44.88574	119.4	2
R1-6	E01	44.93559	119.63	2
R1-6	E01	44.98596	119.81	2
R1-6	E01	45.03592	119.9	2
R1-6	E01	45.08584	119.82	2
R1-6	E01	45.13582	120.21	2
R1-6	E01	45.1862	120.12	2
R1-6	E01	45.23651	120.22	2
R1-6	E01	45.28603	120.4	2
R1-6	E01	45.33592	120.48	2
R1-6	E01	45.38619	120.63	2
R1-6	E01	45.43634	120.58	2
R1-6	E01	45.48626	120.78	2
R1-6	E01	45.53585	120.69	2
R1-6	E01	45.58625	120.93	2
R1-6	E01	45.63622	120.9	2
R1-6	E01	45.68607	121.17	2
R1-6	E01	45.73604	121.02	2
R1-6	E01	45.78611	121.3	2
R1-6	E01	45.83607	121.35	2
R1-6	E01	45.88627	121.39	2
R1-6	E01	45.93602	121.75	2
R1-6	E01	45.98612	121.47	2
R1-6	E01	46.03614	122.11	2
R1-6	E01	46.08636	121.99	2
R1-6	E01	46.13623	122.05	2
R1-6	E01	46.18616	121.81	2
R1-6	E01	46.23666	122.12	2
R1-6	E01	46.28602	122.24	2
R1-6	E01	46.33567	122.15	2
R1-6	E01	46.38632	122.18	2
R1-6	E01	46.43638	122.36	2
R1-6	E01	46.48619	122.74	2
R1-6	E01	46.53642	122.68	2
R1-6	E01	46.58648	122.75	2
R1-6	E01	46.63637	122.65	2
R1-6	E01	46.68621	122.8	2
R1-6	E01	46.73631	123.11	2
R1-6	E01	46.78645	123.19	2
R1-6	E01	46.83633	123.35	2
R1-6	E01	46.88624	123.35	2
R1-6	E01	46.93654	123.4	2
R1-6	E01	46.98667	123.63	2
R1-6	E01	47.0363	123.47	2
R1-6	E01	47.08647	123.56	2
R1-6	E01	47.13675	124.05	2
R1-6	E01	47.18689	123.98	2
R1-6	E01	47.23637	123.92	2
R1-6	E01	47.28637	123.95	2
R1-6	E01	47.3364	123.95	2
R1-6	E01	47.38635	123.93	2
R1-6	E01	47.43627	124.22	2
R1-6	E01	47.48627	124.34	2
R1-6	E01	47.5368	124.41	2
R1-6	E01	47.58653	124.62	2
R1-6	E01	47.63678	124.52	2
R1-6	E01	47.68644	124.77	2
R1-6	E01	47.73644	124.64	2
R1-6	E01	47.78664	124.85	2
R1-6	E01	47.83681	124.62	2
R1-6	E01	47.88662	124.8	2
R1-6	E01	47.93636	125.26	2
R1-6	E01	47.98687	124.98	2
R1-6	E01	48.03659	125.37	2
R1-6	E01	48.0867	125.59	2
R1-6	E01	48.1363	125.44	2
R1-6	E01	48.18661	125.5	2
R1-6	E01	48.2365	125.76	2
R1-6	E01	48.28641	125.76	2
R1-6	E01	48.3366	125.68	2
R1-6	E01	48.38685	125.74	2
R1-6	E01	48.43661	126.07	2
R1-6	E01	48.48687	126.36	2
R1-6	E01	48.53671	126.48	2
R1-6	E01	48.58682	126.55	2
R1-6	E01	48.63657	126.42	2
R1-6	E01	48.68657	126.57	2
R1-6	E01	48.73663	126.76	2
R1-6	E01	48.78674	126.46	2
R1-6	E01	48.83641	126.76	2
R1-6	E01	48.88663	126.98	2
R1-6	E01	48.93684	126.98	2
R1-6	E01	48.9864	127.07	2
R1-6	E01	49.03661	127.28	2
R1-6	E01	49.08688	127.28	2
R1-6	E01	49.13671	127.37	2
R1-6	E01	49.18661	127.6	2
R1-6	E01	49.23687	127.6	2
R1-6	E01	49.28681	127.88	2
R1-6	E01	49.33693	128	2
R1-6	E01	49.38688	128.05	2
R1-6	E01	49.43708	128.36	2
R1-6	E01	49.48699	128.7	2
R1-6	E01	49.53718	128.52	2
R1-6	E01	49.58687	128.48	2
R1-6	E01	49.63688	128.72	2
R1-6	E01	49.68691	128.93	2
R1-6	E01	49.73695	128.96	2
R1-6	E01	49.78672	129.12	2
