# Supplementary material for: Natural genetic variation impacts expression levels of coding, non-coding, and antisense transcripts in fission yeast
Source: Mol Syst Biol. 2014 Nov 28;10(11):764. doi: 10.15252/msb.20145123 (PMC4299605; doi:10.15252/msb.20145123)
Supplement: Supplementary file 2 — Supplementary Dataset S1 [file msb0010-0764-sd2.zip › Dataset S1/datasetS1/R1-7_std_raw.txt]

Strain	well	time	measure	interval
R1-7	B04	0.01897	14.55	1
R1-7	B04	0.0691	14.33	1
R1-7	B04	0.11937	14.53	1
R1-7	B04	0.16927	14.59	1
R1-7	B04	0.21885	14.86	1
R1-7	B04	0.26941	14.99	1
R1-7	B04	0.31874	14.59	1
R1-7	B04	0.36882	14.82	1
R1-7	B04	0.41912	14.69	1
R1-7	B04	0.469	14.95	1
R1-7	B04	0.51888	14.82	1
R1-7	B04	0.56904	14.95	1
R1-7	B04	0.61892	14.81	1
R1-7	B04	0.66897	15.19	1
R1-7	B04	0.71898	14.99	1
R1-7	B04	0.7692	15.14	1
R1-7	B04	0.81903	15.32	1
R1-7	B04	0.86893	15.31	1
R1-7	B04	0.91893	15.07	1
R1-7	B04	0.96905	15.07	1
R1-7	B04	1.01901	15.51	1
R1-7	B04	1.06915	15.27	1
R1-7	B04	1.11906	15.18	1
R1-7	B04	1.16912	15.17	1
R1-7	B04	1.2193	15.8	1
R1-7	B04	1.26906	15.34	1
R1-7	B04	1.31915	15.6	1
R1-7	B04	1.36906	15.9	1
R1-7	B04	1.41891	15.37	1
R1-7	B04	1.469	15.09	1
R1-7	B04	1.51936	15.37	1
R1-7	B04	1.56908	15.45	1
R1-7	B04	1.6192	15.8	1
R1-7	B04	1.66942	15.65	1
R1-7	B04	1.71914	15.34	1
R1-7	B04	1.76901	15.67	1
R1-7	B04	1.81925	15.38	1
R1-7	B04	1.86913	15.68	1
R1-7	B04	1.91905	15.18	1
R1-7	B04	1.96907	15.35	1
R1-7	B04	2.01921	15.6	1
R1-7	B04	2.06911	15.81	1
R1-7	B04	2.11937	15.42	1
R1-7	B04	2.1693	15.37	1
R1-7	B04	2.21918	15.55	1
R1-7	B04	2.26916	15.7	1
R1-7	B04	2.3191	15.63	1
R1-7	B04	2.36907	15.5	1
R1-7	B04	2.41929	15.48	1
R1-7	B04	2.46913	15.93	1
R1-7	B04	2.51923	15.7	1
R1-7	B04	2.56911	15.6	1
R1-7	B04	2.61918	15.41	1
R1-7	B04	2.66963	15.78	1
R1-7	B04	2.71921	15.74	1
R1-7	B04	2.76925	15.71	1
R1-7	B04	2.81899	15.45	1
R1-7	B04	2.86936	15.87	1
R1-7	B04	2.91917	15.61	1
R1-7	B04	2.96931	15.88	1
R1-7	B04	3.01975	16.11	1
R1-7	B04	3.06971	16.03	1
R1-7	B04	3.11918	15.73	1
R1-7	B04	3.16925	15.74	1
R1-7	B04	3.21915	15.97	1
R1-7	B04	3.26924	15.85	1
R1-7	B04	3.31943	15.88	1
R1-7	B04	3.36955	16.44	1
R1-7	B04	3.41915	16.16	1
R1-7	B04	3.46933	16.03	1
R1-7	B04	3.51923	15.77	1
R1-7	B04	3.56937	15.88	1
R1-7	B04	3.61944	15.87	1
R1-7	B04	3.66955	16.04	1
R1-7	B04	3.71938	16.56	1
R1-7	B04	3.76971	15.94	1
R1-7	B04	3.81959	16.21	1
R1-7	B04	3.86947	16.3	1
R1-7	B04	3.91964	16.14	1
R1-7	B04	3.96948	16	1
R1-7	B04	4.0196	16	1
R1-7	B04	4.06946	15.98	1
R1-7	B04	4.11984	16.27	1
R1-7	B04	4.1694	16.06	1
R1-7	B04	4.21983	16.18	1
R1-7	B04	4.26986	16.27	1
R1-7	B04	4.31969	16.27	1
R1-7	B04	4.36961	16.3	1
R1-7	B04	4.41968	16.67	1
R1-7	B04	4.46979	16.5	1
R1-7	B04	4.51958	16.17	1
R1-7	B04	4.56949	16.43	1
R1-7	B04	4.61978	16.3	1
R1-7	B04	4.66969	16.59	1
R1-7	B04	4.71977	16.23	1
R1-7	B04	4.76953	16.57	1
R1-7	B04	4.81974	16.43	1
R1-7	B04	4.8695	16.41	1
R1-7	B04	4.92	16.29	1
R1-7	B04	4.97	16.44	1
R1-7	B04	5.01932	16.56	1
R1-7	B04	5.06949	16.47	1
R1-7	B04	5.11977	16.3	1
R1-7	B04	5.16965	16.49	1
R1-7	B04	5.21972	16.31	1
R1-7	B04	5.26967	16.56	1
R1-7	B04	5.32002	16.47	1
R1-7	B04	5.36981	16.46	1
R1-7	B04	5.42009	16.79	1
R1-7	B04	5.47028	16.57	1
R1-7	B04	5.52012	16.82	1
R1-7	B04	5.56968	16.83	1
R1-7	B04	5.62002	16.74	1
R1-7	B04	5.66994	16.63	1
R1-7	B04	5.71979	16.8	1
R1-7	B04	5.77007	16.92	1
R1-7	B04	5.81976	16.96	1
R1-7	B04	5.86997	16.77	1
R1-7	B04	5.91988	16.83	1
R1-7	B04	5.97129	16.9	1
R1-7	B04	6.01985	17	1
R1-7	B04	6.07003	17.15	1
R1-7	B04	6.11984	16.7	1
R1-7	B04	6.1698	16.69	1
R1-7	B04	6.21985	17.3	1
R1-7	B04	6.27015	17.05	1
R1-7	B04	6.31991	16.89	1
R1-7	B04	6.3699	17.12	1
R1-7	B04	6.42034	17.12	1
R1-7	B04	6.47009	17.28	1
R1-7	B04	6.51997	17.19	1
R1-7	B04	6.57014	17.45	1
R1-7	B04	6.62007	17.13	1
R1-7	B04	6.67043	17.45	1
R1-7	B04	6.72019	17.45	1
R1-7	B04	6.76966	17.06	1
R1-7	B04	6.82004	17.25	1
R1-7	B04	6.87014	17.59	1
R1-7	B04	6.92015	17.33	1
R1-7	B04	6.97027	17.18	1
R1-7	B04	7.02004	17.32	1
R1-7	B04	7.07042	17.3	1
R1-7	B04	7.12001	17.62	1
R1-7	B04	7.17014	17.51	1
R1-7	B04	7.22033	17.32	1
R1-7	B04	7.26975	17.51	1
R1-7	B04	7.32017	17.29	1
R1-7	B04	7.37012	17.3	1
R1-7	B04	7.42018	17.48	1
R1-7	B04	7.47013	17.61	1
R1-7	B04	7.52029	17.56	1
R1-7	B04	7.5705	17.72	1
R1-7	B04	7.62016	17.73	1
R1-7	B04	7.67002	17.86	1
R1-7	B04	7.72041	17.75	1
R1-7	B04	7.77005	17.81	1
R1-7	B04	7.82062	17.58	1
R1-7	B04	7.8705	17.59	1
R1-7	B04	7.92017	17.69	1
R1-7	B04	7.97037	17.79	1
R1-7	B04	8.02034	17.86	1
R1-7	B04	8.07023	17.95	1
R1-7	B04	8.12041	17.72	1
R1-7	B04	8.17071	18.11	1
R1-7	B04	8.22036	17.84	1
R1-7	B04	8.27036	17.98	1
R1-7	B04	8.32083	17.96	1
R1-7	B04	8.37047	18.17	1
R1-7	B04	8.42044	17.92	1
R1-7	B04	8.47036	17.99	1
R1-7	B04	8.52053	18.29	1
R1-7	B04	8.5703	18.24	1
R1-7	B04	8.62028	18.42	1
R1-7	B04	8.67068	18.22	1
R1-7	B04	8.72062	18.48	1
R1-7	B04	8.77057	18.41	1
R1-7	B04	8.82043	18.52	1
R1-7	B04	8.87035	18.39	1
R1-7	B04	8.92062	18.55	1
R1-7	B04	8.97042	18.55	1
R1-7	B04	9.02063	18.52	1
R1-7	B04	9.07069	18.71	1
R1-7	B04	9.12094	18.65	1
R1-7	B04	9.17055	18.91	1
R1-7	B04	9.22079	19.2	1
R1-7	B04	9.27041	18.81	1
R1-7	B04	9.3209	19.11	1
R1-7	B04	9.37069	19.33	1
R1-7	B04	9.42058	19.27	1
R1-7	B04	9.47047	19.28	1
R1-7	B04	9.52059	19.1	1
R1-7	B04	9.57051	19.34	1
R1-7	B04	9.62198	19.14	1
R1-7	B04	9.67105	19.44	1
R1-7	B04	9.72069	19.34	1
R1-7	B04	9.77075	19.84	1
R1-7	B04	9.82067	19.5	1
R1-7	B04	9.87088	19.3	1
R1-7	B04	9.92057	19.56	1
R1-7	B04	9.97187	19.49	1
R1-7	B04	10.02088	19.76	1
R1-7	B04	10.0707	20	1
R1-7	B04	10.12071	19.74	1
R1-7	B04	10.17093	20	1
R1-7	B04	10.22097	20.23	1
R1-7	B04	10.27066	20.16	1
R1-7	B04	10.32087	20.23	1
R1-7	B04	10.37053	20.12	1
R1-7	B04	10.42062	20.13	1
R1-7	B04	10.47061	20.42	1
R1-7	B04	10.52095	20.58	1
R1-7	B04	10.57081	20.89	1
R1-7	B04	10.62064	21.08	1
R1-7	B04	10.67114	20.89	1
R1-7	B04	10.72079	21.25	1
R1-7	B04	10.77079	20.83	1
R1-7	B04	10.82082	21.18	1
R1-7	B04	10.87076	21.24	1
R1-7	B04	10.92076	21.14	1
R1-7	B04	10.97075	21.06	1
R1-7	B04	11.02097	21.75	1
R1-7	B04	11.071	21.41	1
R1-7	B04	11.1209	21.48	1
R1-7	B04	11.17102	21.85	1
R1-7	B04	11.22085	21.45	1
R1-7	B04	11.271	21.74	1
R1-7	B04	11.32068	21.72	1
R1-7	B04	11.37105	21.88	1
R1-7	B04	11.42104	22.14	1
R1-7	B04	11.71553	23.96	2
R1-7	B04	11.75302	23.34	2
R1-7	B04	11.80271	23.56	2
R1-7	B04	11.85333	23.89	2
R1-7	B04	11.90327	23.7	2
R1-7	B04	11.95301	23.89	2
R1-7	B04	12.00301	23.88	2
R1-7	B04	12.05289	24.16	2
R1-7	B04	12.10296	24.03	2
R1-7	B04	12.15304	24.28	2
R1-7	B04	12.20282	24.66	2
R1-7	B04	12.25301	24.89	2
R1-7	B04	12.30308	24.89	2
R1-7	B04	12.35318	24.92	2
R1-7	B04	12.40289	25.22	2
R1-7	B04	12.45307	25.77	2
R1-7	B04	12.50281	25.63	2
R1-7	B04	12.55305	25.93	2
R1-7	B04	12.60331	25.94	2
R1-7	B04	12.65326	25.97	2
R1-7	B04	12.70299	26.07	2
R1-7	B04	12.75299	26.09	2
R1-7	B04	12.80285	26.57	2
R1-7	B04	12.8532	26.26	2
R1-7	B04	12.90419	26.43	2
R1-7	B04	12.95324	26.52	2
R1-7	B04	13.00337	26.69	2
R1-7	B04	13.0531	26.82	2
R1-7	B04	13.10338	26.87	2
R1-7	B04	13.15336	27.13	2
R1-7	B04	13.20317	27.13	2
R1-7	B04	13.25337	27.23	2
R1-7	B04	13.30341	27.59	2
R1-7	B04	13.3533	27.48	2
R1-7	B04	13.40336	27.84	2
R1-7	B04	13.45309	27.72	2
R1-7	B04	13.50349	28.08	2
R1-7	B04	13.55331	28.24	2
R1-7	B04	13.60351	28.14	2
R1-7	B04	13.65328	28.24	2
R1-7	B04	13.70319	28.25	2
R1-7	B04	13.75363	28.38	2
R1-7	B04	13.80342	28.88	2
R1-7	B04	13.85355	28.54	2
R1-7	B04	13.9033	28.71	2
R1-7	B04	13.95338	29.11	2
R1-7	B04	14.00301	28.81	2
R1-7	B04	14.05338	29.27	2
R1-7	B04	14.10346	29.2	2
R1-7	B04	14.15336	29.46	2
R1-7	B04	14.20335	29.49	2
R1-7	B04	14.25337	29.29	2
R1-7	B04	14.30346	29.43	2
R1-7	B04	14.35339	29.43	2
R1-7	B04	14.40327	29.72	2
R1-7	B04	14.45368	29.8	2
R1-7	B04	14.50406	29.46	2
R1-7	B04	14.55325	29.82	2
R1-7	B04	14.60333	29.66	2
R1-7	B04	14.65369	29.79	2
R1-7	B04	14.70361	29.83	2
R1-7	B04	14.7538	29.83	2
R1-7	B04	14.80354	29.87	2
R1-7	B04	14.85347	29.96	2
R1-7	B04	14.90383	30.09	2
R1-7	B04	14.95378	29.9	2
R1-7	B04	15.00384	30.02	2
R1-7	B04	15.05368	30.26	2
R1-7	B04	15.10348	30.22	2
R1-7	B04	15.15382	30.02	2
R1-7	B04	15.2035	30.17	2
R1-7	B04	15.25361	30.12	2
R1-7	B04	15.30352	30.35	2
R1-7	B04	15.3537	30.22	2
R1-7	B04	15.40374	30.28	2
R1-7	B04	15.45405	30.02	2
R1-7	B04	15.50359	30.3	2
R1-7	B04	15.55372	30.1	2
R1-7	B04	15.60357	30.28	2
R1-7	B04	15.65362	30.17	2
R1-7	B04	15.70409	30.28	2
R1-7	B04	15.75364	30.19	2
R1-7	B04	15.8041	30.16	2
R1-7	B04	15.85353	30.2	2
R1-7	B04	15.90374	30.35	2
R1-7	B04	15.95372	30.16	2
R1-7	B04	16.0037	30.26	2
R1-7	B04	16.05368	30.17	2
R1-7	B04	16.10406	30.25	2
R1-7	B04	16.15375	30.2	2
R1-7	B04	16.20364	30.16	2
R1-7	B04	16.25409	30.2	2
R1-7	B04	16.30372	30.33	2
R1-7	B04	16.35373	30.15	2
R1-7	B04	16.4037	30.22	2
R1-7	B04	16.45378	30.2	2
R1-7	B04	16.50411	30.46	2
R1-7	B04	16.55363	30.13	2
R1-7	B04	16.60403	30.38	2
R1-7	B04	16.65377	30.3	2
R1-7	B04	16.70392	30.35	2
R1-7	B04	16.754	30.32	2
R1-7	B04	16.80395	30.46	2
R1-7	B04	16.85397	30.23	2
R1-7	B04	16.90373	30.29	2
R1-7	B04	16.95406	30.29	2
R1-7	B04	17.00374	30.55	2
R1-7	B04	17.05422	30.5	2
R1-7	B04	17.10404	30.56	2
R1-7	B04	17.15396	30.39	2
R1-7	B04	17.20382	30.65	2
R1-7	B04	17.25398	30.52	2
R1-7	B04	17.3039	30.5	2
R1-7	B04	17.35421	30.58	2
R1-7	B04	17.40382	30.55	2
R1-7	B04	17.45384	30.69	2
R1-7	B04	17.50421	30.69	2
R1-7	B04	17.55417	30.81	2
R1-7	B04	17.60399	30.72	2
R1-7	B04	17.65415	30.71	2
R1-7	B04	17.70409	30.81	2
R1-7	B04	17.75414	30.99	2
R1-7	B04	17.8042	30.95	2
R1-7	B04	17.85405	30.82	2
R1-7	B04	17.90422	31.09	2
R1-7	B04	17.95416	31.11	2
R1-7	B04	18.00387	31.28	2
R1-7	B04	18.05418	31.21	2
R1-7	B04	18.10412	31.28	2
R1-7	B04	18.15409	31.22	2
R1-7	B04	18.20431	31.52	2
R1-7	B04	18.25422	31.38	2
R1-7	B04	18.30412	31.58	2
R1-7	B04	18.35411	31.47	2
R1-7	B04	18.40429	31.87	2
R1-7	B04	18.45432	31.54	2
R1-7	B04	18.50409	31.68	2
R1-7	B04	18.55417	31.81	2
R1-7	B04	18.6041	31.61	2
R1-7	B04	18.65432	31.91	2
R1-7	B04	18.7042	31.94	2
R1-7	B04	18.75438	31.77	2
R1-7	B04	18.80433	32.07	2
R1-7	B04	18.85456	31.9	2
R1-7	B04	18.90433	32.21	2
R1-7	B04	18.95412	32.15	2
R1-7	B04	19.00425	32.27	2
R1-7	B04	19.05426	32.3	2
R1-7	B04	19.10415	32.34	2
R1-7	B04	19.15432	32.38	2
R1-7	B04	19.20457	32.6	2
R1-7	B04	19.25442	32.61	2
R1-7	B04	19.3044	32.54	2
R1-7	B04	19.3543	32.69	2
R1-7	B04	19.40439	32.57	2
R1-7	B04	19.45439	32.8	2
R1-7	B04	19.5044	32.93	2
R1-7	B04	19.55441	32.71	2
R1-7	B04	19.60429	32.9	2
R1-7	B04	19.65461	33.1	2
R1-7	B04	19.7049	33	2
R1-7	B04	19.75443	32.94	2
R1-7	B04	19.80486	33.12	2
R1-7	B04	19.85448	33.06	2
R1-7	B04	19.90449	33.2	2
R1-7	B04	19.95464	33.17	2
R1-7	B04	20.00466	33.14	2
R1-7	B04	20.05442	33.3	2
R1-7	B04	20.10444	33.2	2
R1-7	B04	20.1544	33.33	2
R1-7	B04	20.20456	33.27	2
R1-7	B04	20.25456	33.2	2
R1-7	B04	20.3048	33.37	2
R1-7	B04	20.35478	33.43	2
R1-7	B04	20.40453	33.66	2
R1-7	B04	20.45465	33.55	2
R1-7	B04	20.50471	33.52	2
R1-7	B04	20.55474	33.52	2
R1-7	B04	20.6047	33.58	2
R1-7	B04	20.65488	33.52	2
R1-7	B04	20.70468	33.96	2
R1-7	B04	20.75486	33.76	2
R1-7	B04	20.80477	33.68	2
R1-7	B04	20.85473	33.86	2
R1-7	B04	20.90471	33.88	2
R1-7	B04	20.95485	34.02	2
R1-7	B04	21.00479	33.96	2
R1-7	B04	21.05462	34.06	2
R1-7	B04	21.10485	34.11	2
R1-7	B04	21.15463	34.24	2
R1-7	B04	21.20473	33.93	2
R1-7	B04	21.25487	34.05	2
R1-7	B04	21.30473	34.22	2
R1-7	B04	21.35459	34.09	2
R1-7	B04	21.40479	34.25	2
R1-7	B04	21.45479	34.28	2
R1-7	B04	21.50472	34.12	2
R1-7	B04	21.55513	34.08	2
R1-7	B04	21.60489	34.12	2
R1-7	B04	21.65484	34.29	2
R1-7	B04	21.70479	34.02	2
R1-7	B04	21.75468	34.06	2
R1-7	B04	21.80512	34.25	2
R1-7	B04	21.855	34.15	2
R1-7	B04	21.90496	34.45	2
R1-7	B04	21.95457	34.45	2
R1-7	B04	22.00498	34.35	2
R1-7	B04	22.05503	34.44	2
R1-7	B04	22.10524	34.44	2
R1-7	B04	22.15482	34.38	2
R1-7	B04	22.20489	34.38	2
R1-7	B04	22.25493	34.45	2
R1-7	B04	22.30483	34.32	2
R1-7	B04	22.35471	34.69	2
R1-7	B04	22.40518	34.68	2
R1-7	B04	22.45482	34.61	2
R1-7	B04	22.50509	34.54	2
R1-7	B04	22.55509	34.41	2
R1-7	B04	22.60495	34.72	2
R1-7	B04	22.65495	34.52	2
R1-7	B04	22.70565	34.35	2
R1-7	B04	22.75508	34.51	2
R1-7	B04	22.80528	34.48	2
R1-7	B04	22.85529	34.65	2
R1-7	B04	22.90505	34.46	2
R1-7	B04	22.95536	34.48	2
R1-7	B04	23.005	34.57	2
R1-7	B04	23.05512	34.45	2
R1-7	B04	23.10519	34.58	2
R1-7	B04	23.15531	34.58	2
R1-7	B04	23.20504	34.65	2
R1-7	B04	23.25517	34.68	2
R1-7	B04	23.30514	34.81	2
R1-7	B04	23.35537	34.85	2
R1-7	B04	23.40541	34.74	2
R1-7	B04	23.45517	35.02	2
R1-7	B04	23.50513	34.97	2
R1-7	B04	23.55545	34.79	2
R1-7	B04	23.60532	34.98	2
R1-7	B04	23.65508	34.82	2
R1-7	B04	23.70534	34.92	2
R1-7	B04	23.75511	34.92	2
R1-7	B04	23.80505	35.08	2
R1-7	B04	23.85518	35.04	2
R1-7	B04	23.90525	35.1	2
R1-7	B04	23.95503	34.98	2
R1-7	B04	24.00517	35.14	2
R1-7	B04	24.05512	35.2	2
R1-7	B04	24.1055	35.07	2
R1-7	B04	24.15536	35.24	2
R1-7	B04	24.20558	35.38	2
R1-7	B04	24.25537	35.4	2
R1-7	B04	24.30517	35.17	2
R1-7	B04	24.35525	35.34	2
R1-7	B04	24.40531	35.17	2
R1-7	B04	24.45556	35.43	2
R1-7	B04	24.50552	35.23	2
R1-7	B04	24.5554	35.44	2
R1-7	B04	24.6056	35.54	2
R1-7	B04	24.65552	35.58	2
R1-7	B04	24.70539	35.46	2
R1-7	B04	24.75588	35.38	2
R1-7	B04	24.80538	35.57	2
R1-7	B04	24.85539	35.54	2
R1-7	B04	24.90527	35.71	2
R1-7	B04	24.95545	35.61	2
R1-7	B04	25.00556	35.48	2
R1-7	B04	25.05547	35.84	2
R1-7	B04	25.10514	35.58	2
R1-7	B04	25.15578	35.63	2
R1-7	B04	25.20554	35.83	2
R1-7	B04	25.25552	35.79	2
R1-7	B04	25.3054	35.91	2
R1-7	B04	25.35522	36	2
R1-7	B04	25.40574	35.84	2
R1-7	B04	25.45561	35.96	2
R1-7	B04	25.50557	35.81	2
R1-7	B04	25.55578	35.61	2
R1-7	B04	25.60574	35.91	2
R1-7	B04	25.65554	35.81	2
R1-7	B04	25.70588	35.71	2
R1-7	B04	25.75565	36.1	2
R1-7	B04	25.80545	35.74	2
R1-7	B04	25.8558	35.86	2
R1-7	B04	25.90553	35.79	2
R1-7	B04	25.95592	35.73	2
R1-7	B04	26.00558	35.71	2
R1-7	B04	26.05569	35.76	2
R1-7	B04	26.10585	35.77	2
R1-7	B04	26.15562	35.81	2
R1-7	B04	26.20562	35.86	2
R1-7	B04	26.25573	35.97	2
R1-7	B04	26.3058	35.81	2
R1-7	B04	26.35574	35.86	2
R1-7	B04	26.40571	35.86	2
R1-7	B04	26.45582	35.99	2
R1-7	B04	26.50587	35.91	2
R1-7	B04	26.5557	36.01	2
R1-7	B04	26.60591	35.89	2
R1-7	B04	26.65597	35.97	2
R1-7	B04	26.70598	36.09	2
R1-7	B04	26.75607	36.12	2
R1-7	B04	26.80579	35.91	2
R1-7	B04	26.85563	35.99	2
R1-7	B04	26.90595	35.89	2
R1-7	B04	26.95573	36.01	2
R1-7	B04	27.00596	36.1	2
R1-7	B04	27.05587	36.12	2
R1-7	B04	27.10567	36.1	2
R1-7	B04	27.15575	36.07	2
R1-7	B04	27.20613	35.99	2
R1-7	B04	27.25577	36.04	2
R1-7	B04	27.30587	36.03	2
R1-7	B04	27.35602	35.87	2
R1-7	B04	27.40606	36.16	2
R1-7	B04	27.45593	36.17	2
R1-7	B04	27.50592	36.17	2
R1-7	B04	27.55595	36.2	2
R1-7	B04	27.60596	36.17	2
R1-7	B04	27.65612	36.16	2
R1-7	B04	27.7058	36.17	2
R1-7	B04	27.75576	36.24	2
R1-7	B04	27.80597	36.1	2
R1-7	B04	27.85598	36.3	2
R1-7	B04	27.90601	36.22	2
R1-7	B04	27.95594	36.22	2
R1-7	B04	28.00618	36.16	2
R1-7	B04	28.05605	36.24	2
R1-7	B04	28.10609	36.16	2
R1-7	B04	28.15596	36.26	2
R1-7	B04	28.20632	36.29	2
R1-7	B04	28.25604	36.27	2
R1-7	B04	28.30599	36.36	2
R1-7	B04	28.35615	36.34	2
R1-7	B04	28.40611	36.2	2
R1-7	B04	28.45611	36.4	2
R1-7	B04	28.50593	36.42	2
R1-7	B04	28.5561	36.52	2
R1-7	B04	28.6064	36.46	2
R1-7	B04	28.65656	36.62	2
R1-7	B04	28.70618	36.92	2
R1-7	B04	28.75626	36.72	2
R1-7	B04	28.80622	36.78	2
R1-7	B04	28.85634	36.69	2
R1-7	B04	28.90638	36.83	2
R1-7	B04	28.95623	36.92	2
R1-7	B04	29.0064	36.93	2
R1-7	B04	29.05644	36.99	2
R1-7	B04	29.10637	37.03	2
R1-7	B04	29.15621	37.03	2
R1-7	B04	29.20614	37.03	2
R1-7	B04	29.25641	36.96	2
R1-7	B04	29.30623	37.08	2
R1-7	B04	29.35636	37.03	2
R1-7	B04	29.40626	37.19	2
R1-7	B04	29.45645	37.08	2
R1-7	B04	29.50642	37.25	2
R1-7	B04	29.55607	37.18	2
R1-7	B04	29.60631	37.23	2
R1-7	B04	29.65618	37.23	2
R1-7	B04	29.70643	37.23	2
R1-7	B04	29.75637	37.29	2
R1-7	B04	29.8063	37.44	2
R1-7	B04	29.85645	37.38	2
R1-7	B04	29.90648	37.44	2
R1-7	B04	29.95615	37.46	2
R1-7	B04	30.00625	37.58	2
R1-7	B04	30.05632	37.29	2
R1-7	B04	30.10649	37.52	2
R1-7	B04	30.15651	37.49	2
R1-7	B04	30.20653	37.51	2
R1-7	B04	30.25686	37.85	2
R1-7	B04	30.30646	37.68	2
R1-7	B04	30.3565	37.64	2
R1-7	B04	30.40666	37.75	2
R1-7	B04	30.45657	37.65	2
R1-7	B04	30.50672	37.82	2
R1-7	B04	30.55659	37.79	2
R1-7	B04	30.60657	37.95	2
R1-7	B04	30.65648	37.88	2
R1-7	B04	30.7066	37.89	2
R1-7	B04	30.75644	38.01	2
R1-7	B04	30.80641	37.98	2
R1-7	B04	30.85649	37.94	2
R1-7	B04	30.90677	37.97	2
R1-7	B04	30.95688	38.08	2
R1-7	B04	31.00699	38.04	2
R1-7	B04	31.05666	38.14	2
R1-7	B04	31.10689	38.18	2
R1-7	B04	31.15679	38.25	2
R1-7	B04	31.20675	38.32	2
R1-7	B04	31.25677	38.3	2
R1-7	B04	31.30661	38.2	2
R1-7	B04	31.35651	38.32	2
R1-7	B04	31.40694	38.25	2
R1-7	B04	31.45668	38.35	2
R1-7	B04	31.50681	38.43	2
R1-7	B04	31.55689	38.4	2
R1-7	B04	31.60666	38.51	2
R1-7	B04	31.65679	38.57	2
R1-7	B04	31.70683	38.65	2
R1-7	B04	31.75676	38.65	2
R1-7	B04	31.8069	38.78	2
R1-7	B04	31.85685	38.83	2
R1-7	B04	31.90673	38.8	2
R1-7	B04	31.957	38.8	2
R1-7	B04	32.00694	38.8	2
R1-7	B04	32.05687	38.93	2
R1-7	B04	32.10687	38.91	2
R1-7	B04	32.15673	38.83	2
R1-7	B04	32.20684	38.93	2
R1-7	B04	32.25721	39.1	2
R1-7	B04	32.30704	39.1	2
R1-7	B04	32.35691	39	2
R1-7	B04	32.40714	39.2	2
R1-7	B04	32.45704	39.06	2
R1-7	B04	32.507	39.01	2
R1-7	B04	32.55724	39.2	2
R1-7	B04	32.60687	39.37	2
R1-7	B04	32.65698	39.3	2
R1-7	B04	32.70689	39.56	2
R1-7	B04	32.75694	39.72	2
R1-7	B04	32.80687	39.73	2
R1-7	B04	32.85701	39.62	2
R1-7	B04	32.90708	39.77	2
R1-7	B04	32.95723	40.03	2
R1-7	B04	33.00658	39.86	2
R1-7	B04	33.05721	40.02	2
R1-7	B04	33.10708	40.08	2
R1-7	B04	33.15715	40.12	2
R1-7	B04	33.20724	40.29	2
R1-7	B04	33.2571	40.23	2
R1-7	B04	33.30716	40.28	2
R1-7	B04	33.35696	40.46	2
R1-7	B04	33.40723	40.46	2
R1-7	B04	33.45709	40.42	2
R1-7	B04	33.50721	40.62	2
R1-7	B04	33.55701	40.55	2
R1-7	B04	33.60712	40.79	2
R1-7	B04	33.65723	40.75	2
R1-7	B04	33.70705	40.99	2
R1-7	B04	33.75723	40.91	2
R1-7	B04	33.80744	41.09	2
R1-7	B04	33.85716	41.25	2
R1-7	B04	33.90728	41.29	2
R1-7	B04	33.9569	41.47	2
R1-7	B04	34.00718	41.58	2
R1-7	B04	34.05737	41.71	2
R1-7	B04	34.10719	41.68	2
R1-7	B04	34.15712	41.8	2
R1-7	B04	34.20703	41.88	2
R1-7	B04	34.25731	41.85	2
R1-7	B04	34.307	41.9	2
R1-7	B04	34.35746	41.94	2
R1-7	B04	34.40728	42	2
R1-7	B04	34.45752	42.04	2
R1-7	B04	34.50853	42.06	2
R1-7	B04	34.55707	42.23	2
R1-7	B04	34.60732	42.28	2
R1-7	B04	34.65734	42.37	2
R1-7	B04	34.70723	42.4	2
R1-7	B04	34.75758	42.51	2
R1-7	B04	34.80747	42.56	2
R1-7	B04	34.85749	42.67	2
R1-7	B04	34.90733	42.64	2
R1-7	B04	34.95734	42.84	2
R1-7	B04	35.00759	42.83	2
R1-7	B04	35.05789	42.94	2
R1-7	B04	35.10722	43.06	2
R1-7	B04	35.15756	43.15	2
R1-7	B04	35.20758	43.25	2
R1-7	B04	35.25737	43.15	2
R1-7	B04	35.30732	43.38	2
R1-7	B04	35.35752	43.45	2
R1-7	B04	35.4079	43.39	2
R1-7	B04	35.45747	43.36	2
R1-7	B04	35.50768	43.5	2
R1-7	B04	35.5575	43.63	2
R1-7	B04	35.60799	43.73	2
R1-7	B04	35.6573	43.71	2
R1-7	B04	35.70756	43.91	2
R1-7	B04	35.75759	43.98	2
R1-7	B04	35.80766	43.96	2
R1-7	B04	35.85867	44.06	2
R1-7	B04	35.90745	44.01	2
R1-7	B04	35.95797	44.19	2
R1-7	B04	36.00756	44.18	2
R1-7	B04	36.05769	44.28	2
R1-7	B04	36.10765	44.38	2
R1-7	B04	36.15763	44.51	2
R1-7	B04	36.20757	44.58	2
R1-7	B04	36.25794	44.64	2
R1-7	B04	36.30761	44.68	2
R1-7	B04	36.35762	44.94	2
R1-7	B04	36.40782	45.01	2
R1-7	B04	36.45755	45.18	2
R1-7	B04	36.50727	45.2	2
R1-7	B04	36.5577	45.24	2
R1-7	B04	36.60783	45.51	2
R1-7	B04	36.65773	45.56	2
R1-7	B04	36.70794	45.71	2
R1-7	B04	36.75776	45.64	2
R1-7	B04	36.80809	45.77	2
R1-7	B04	36.85762	45.9	2
R1-7	B04	36.90767	45.86	2
R1-7	B04	36.95763	45.9	2
R1-7	B04	37.008	46.04	2
R1-7	B04	37.0577	46.17	2
R1-7	B04	37.10789	46.17	2
R1-7	B04	37.15782	46.3	2
R1-7	B04	37.20784	46.29	2
R1-7	B04	37.25795	46.56	2
R1-7	B04	37.30801	46.53	2
R1-7	B04	37.35814	46.72	2
R1-7	B04	37.40789	46.89	2
R1-7	B04	37.45803	46.82	2
R1-7	B04	37.50795	46.96	2
R1-7	B04	37.55779	47.05	2
R1-7	B04	37.60805	47.21	2
R1-7	B04	37.65776	47.19	2
R1-7	B04	37.70782	47.28	2
R1-7	B04	37.75793	47.54	2
R1-7	B04	37.80832	47.57	2
R1-7	B04	37.85794	47.48	2
R1-7	B04	37.9081	47.62	2
R1-7	B04	37.95935	47.68	2
R1-7	B04	38.00797	47.67	2
R1-7	B04	38.05803	47.82	2
R1-7	B04	38.10792	47.95	2
R1-7	B04	38.15796	47.92	2
R1-7	B04	38.20795	47.94	2
R1-7	B04	38.25769	48.01	2
R1-7	B04	38.30809	48.18	2
R1-7	B04	38.3581	48.11	2
R1-7	B04	38.40818	48.15	2
R1-7	B04	38.45802	48.23	2
R1-7	B04	38.50815	48.31	2
R1-7	B04	38.55802	48.43	2
R1-7	B04	38.60803	48.57	2
R1-7	B04	38.65813	48.5	2
R1-7	B04	38.7084	48.78	2
R1-7	B04	38.75808	48.83	2
R1-7	B04	38.80831	48.91	2
R1-7	B04	38.85815	48.87	2
R1-7	B04	38.90842	48.96	2
R1-7	B04	38.95818	48.81	2
R1-7	B04	39.00805	49.01	2
R1-7	B04	39.05859	48.96	2
R1-7	B04	39.10817	49.01	2
R1-7	B04	39.15848	49.2	2
R1-7	B04	39.20805	49.22	2
R1-7	B04	39.25812	49.13	2
R1-7	B04	39.30824	49.22	2
R1-7	B04	39.35875	49.32	2
R1-7	B04	39.40817	49.4	2
R1-7	B04	39.45843	49.47	2
R1-7	B04	39.50833	49.63	2
R1-7	B04	39.55833	49.65	2
R1-7	B04	39.60937	49.66	2
R1-7	B04	39.65872	49.76	2
R1-7	B04	39.70846	49.82	2
R1-7	B04	39.75857	49.9	2
R1-7	B04	39.8083	50	2
R1-7	B04	39.85845	49.95	2
R1-7	B04	39.90867	50.08	2
R1-7	B04	39.9585	50.09	2
R1-7	B04	40.00827	50.29	2
R1-7	B04	40.05824	50.29	2
R1-7	B04	40.10828	50.49	2
R1-7	B04	40.15864	50.61	2
R1-7	B04	40.20818	50.49	2
R1-7	B04	40.2589	50.72	2
R1-7	B04	40.30865	50.92	2
R1-7	B04	40.35842	50.92	2
R1-7	B04	40.40863	50.99	2
R1-7	B04	40.45851	51.08	2
R1-7	B04	40.50856	51.02	2
R1-7	B04	40.55876	51.18	2
R1-7	B04	40.60863	51.38	2
R1-7	B04	40.65862	51.47	2
R1-7	B04	40.70854	51.45	2
R1-7	B04	40.7595	51.68	2
R1-7	B04	40.80895	51.75	2
R1-7	B04	40.85855	51.68	2
R1-7	B04	40.90863	51.7	2
R1-7	B04	40.9587	52.08	2
R1-7	B04	41.00853	51.88	2
R1-7	B04	41.05898	52.03	2
R1-7	B04	41.10846	52.16	2
R1-7	B04	41.15895	52.19	2
R1-7	B04	41.20867	52.29	2
R1-7	B04	41.25863	52.36	2
R1-7	B04	41.30878	52.36	2
R1-7	B04	41.35866	52.2	2
R1-7	B04	41.40861	52.33	2
R1-7	B04	41.45867	52.5	2
R1-7	B04	41.50854	52.49	2
R1-7	B04	41.55866	52.47	2
R1-7	B04	41.60873	52.74	2
R1-7	B04	41.65887	52.64	2
R1-7	B04	41.70882	52.77	2
R1-7	B04	41.75867	52.83	2
R1-7	B04	41.80923	52.96	2
R1-7	B04	41.85903	53.09	2
R1-7	B04	41.90885	53.02	2
R1-7	B04	41.9586	53.05	2
R1-7	B04	42.00865	53.26	2
R1-7	B04	42.05871	53.15	2
R1-7	B04	42.10874	53.36	2
R1-7	B04	42.15891	53.4	2
R1-7	B04	42.20883	53.42	2
R1-7	B04	42.25896	53.39	2
R1-7	B04	42.3089	53.66	2
R1-7	B04	42.35889	53.65	2
R1-7	B04	42.4091	53.75	2
R1-7	B04	42.45877	53.73	2
R1-7	B04	42.50883	53.86	2
R1-7	B04	42.55877	53.88	2
R1-7	B04	42.60874	53.96	2
R1-7	B04	42.65884	54.05	2
R1-7	B04	42.70901	54.21	2
R1-7	B04	42.75896	54.12	2
R1-7	B04	42.80878	54.09	2
R1-7	B04	42.8588	54.34	2
R1-7	B04	42.90928	54.27	2
R1-7	B04	42.95902	54.35	2
R1-7	B04	43.00906	54.42	2
R1-7	B04	43.05883	54.54	2
R1-7	B04	43.10914	54.68	2
R1-7	B04	43.15899	54.67	2
R1-7	B04	43.20866	54.9	2
R1-7	B04	43.25894	54.98	2
R1-7	B04	43.30903	54.93	2
R1-7	B04	43.35906	55.14	2
R1-7	B04	43.40938	55.1	2
R1-7	B04	43.45918	55.18	2
R1-7	B04	43.5091	55.4	2
R1-7	B04	43.55922	55.49	2
R1-7	B04	43.60897	55.33	2
R1-7	B04	43.65897	55.27	2
R1-7	B04	43.7091	55.44	2
R1-7	B04	43.75926	55.64	2
R1-7	B04	43.80911	55.59	2
R1-7	B04	43.85898	55.7	2
R1-7	B04	43.90932	55.77	2
R1-7	B04	43.95907	55.86	2
R1-7	B04	44.00893	55.79	2
R1-7	B04	44.05897	55.86	2
R1-7	B04	44.10922	55.89	2
R1-7	B04	44.15939	56.2	2
R1-7	B04	44.20929	56.15	2
R1-7	B04	44.25944	56.23	2
R1-7	B04	44.30898	56.29	2
R1-7	B04	44.35919	56.23	2
R1-7	B04	44.40909	56.46	2
R1-7	B04	44.45874	56.36	2
R1-7	B04	44.5095	56.4	2
R1-7	B04	44.55927	56.58	2
R1-7	B04	44.60945	56.62	2
R1-7	B04	44.65892	56.73	2
R1-7	B04	44.70923	56.65	2
R1-7	B04	44.75921	56.68	2
R1-7	B04	44.80944	56.79	2
R1-7	B04	44.85915	56.91	2
R1-7	B04	44.90951	56.96	2
R1-7	B04	44.95921	57.08	2
R1-7	B04	45.00935	57.09	2
R1-7	B04	45.05944	56.93	2
R1-7	B04	45.10943	57.19	2
R1-7	B04	45.15949	57.21	2
R1-7	B04	45.20929	57.41	2
R1-7	B04	45.25934	57.41	2
R1-7	B04	45.3095	57.29	2
R1-7	B04	45.35921	57.49	2
R1-7	B04	45.40931	57.52	2
R1-7	B04	45.45942	57.49	2
R1-7	B04	45.50939	57.48	2
R1-7	B04	45.55969	57.48	2
R1-7	B04	45.60957	57.61	2
R1-7	B04	45.65958	57.61	2
R1-7	B04	45.70955	57.75	2
R1-7	B04	45.75967	57.74	2
R1-7	B04	45.80973	57.81	2
R1-7	B04	45.85954	57.9	2
R1-7	B04	45.9095	58.01	2
R1-7	B04	45.95953	57.91	2
R1-7	B04	46.00966	58.04	2
R1-7	B04	46.05931	58.05	2
R1-7	B04	46.10974	58.1	2
R1-7	B04	46.15962	57.91	2
R1-7	B04	46.20966	58.13	2
R1-7	B04	46.25949	58.2	2
R1-7	B04	46.30957	58.18	2
R1-7	B04	46.35961	58.2	2
R1-7	B04	46.40944	58.43	2
R1-7	B04	46.45993	58.48	2
R1-7	B04	46.5096	58.53	2
R1-7	B04	46.56007	58.57	2
R1-7	B04	46.60966	58.66	2
R1-7	B04	46.65988	58.66	2
R1-7	B04	46.7096	58.67	2
R1-7	B04	46.75937	58.6	2
R1-7	B04	46.80995	58.86	2
R1-7	B04	46.85991	58.84	2
R1-7	B04	46.90978	58.83	2
R1-7	B04	46.95974	58.83	2
R1-7	B04	47.00984	58.9	2
R1-7	B04	47.06006	58.91	2
R1-7	B04	47.10965	58.9	2
R1-7	B04	47.15982	59.03	2
R1-7	B04	47.21007	58.87	2
R1-7	B04	47.25979	58.96	2
R1-7	B04	47.3099	58.96	2
R1-7	B04	47.35982	59.02	2
R1-7	B04	47.40985	58.93	2
R1-7	B04	47.45975	59.3	2
R1-7	B04	47.51109	59.2	2
R1-7	B04	47.55994	59.4	2
R1-7	B04	47.60965	59.29	2
R1-7	B04	47.65991	59.55	2
R1-7	B04	47.70998	59.35	2
R1-7	B04	47.75995	59.4	2
R1-7	B04	47.80986	59.29	2
R1-7	B04	47.85975	59.4	2
R1-7	B04	47.91003	59.45	2
R1-7	B04	47.9599	59.47	2
R1-7	B04	48.00985	59.4	2
R1-7	B04	48.05989	59.57	2
R1-7	B04	48.11	59.59	2
R1-7	B04	48.15986	59.52	2
R1-7	E04	0.03297	12.38	1
R1-7	E04	0.08311	12.31	1
R1-7	E04	0.13332	12.23	1
R1-7	E04	0.1831	12.41	1
R1-7	E04	0.2325	12.26	1
R1-7	E04	0.28311	12.45	1
R1-7	E04	0.33222	12.54	1
R1-7	E04	0.38237	12.51	1
R1-7	E04	0.43261	12.48	1
R1-7	E04	0.48267	12.39	1
R1-7	E04	0.53286	12.6	1
R1-7	E04	0.58268	12.58	1
R1-7	E04	0.6324	12.72	1
R1-7	E04	0.6828	12.73	1
R1-7	E04	0.73248	12.76	1
R1-7	E04	0.78262	12.63	1
R1-7	E04	0.8326	12.91	1
R1-7	E04	0.8825	12.75	1
R1-7	E04	0.93241	12.91	1
R1-7	E04	0.98249	12.77	1
R1-7	E04	1.03254	12.95	1
R1-7	E04	1.08288	12.82	1
R1-7	E04	1.1326	12.8	1
R1-7	E04	1.18269	12.79	1
R1-7	E04	1.23286	13.14	1
R1-7	E04	1.28282	13.2	1
R1-7	E04	1.33276	12.89	1
R1-7	E04	1.3826	13.13	1
R1-7	E04	1.43255	13.02	1
R1-7	E04	1.48271	12.86	1
R1-7	E04	1.53306	12.86	1
R1-7	E04	1.58262	13.1	1
R1-7	E04	1.63394	13.07	1
R1-7	E04	1.68324	13.17	1
R1-7	E04	1.73264	12.96	1
R1-7	E04	1.78262	13.1	1
R1-7	E04	1.83273	13.13	1
R1-7	E04	1.88364	13.15	1
R1-7	E04	1.93259	12.94	1
R1-7	E04	1.98238	13.3	1
R1-7	E04	2.03267	13.18	1
R1-7	E04	2.08257	13.23	1
R1-7	E04	2.13286	13.49	1
R1-7	E04	2.18272	13.2	1
R1-7	E04	2.23268	13.04	1
R1-7	E04	2.2826	13.18	1
R1-7	E04	2.33278	13.14	1
R1-7	E04	2.38255	13.43	1
R1-7	E04	2.43282	13.2	1
R1-7	E04	2.48255	13.2	1
R1-7	E04	2.53293	13.15	1
R1-7	E04	2.58262	13.24	1
R1-7	E04	2.6329	13.08	1
R1-7	E04	2.68312	13.4	1
R1-7	E04	2.73272	13.21	1
R1-7	E04	2.78272	13.04	1
R1-7	E04	2.83291	13.33	1
R1-7	E04	2.88312	13.1	1
R1-7	E04	2.9327	13.71	1
R1-7	E04	2.98285	13.27	1
R1-7	E04	3.03321	13.27	1
R1-7	E04	3.08363	13.24	1
R1-7	E04	3.13298	13.24	1
R1-7	E04	3.18281	13.3	1
R1-7	E04	3.23277	13.45	1
R1-7	E04	3.28272	13.77	1
R1-7	E04	3.33297	13.48	1
R1-7	E04	3.38331	13.4	1
R1-7	E04	3.43273	13.34	1
R1-7	E04	3.4828	13.58	1
R1-7	E04	3.53284	13.42	1
R1-7	E04	3.58292	13.48	1
R1-7	E04	3.63301	13.34	1
R1-7	E04	3.68316	13.3	1
R1-7	E04	3.73294	13.3	1
R1-7	E04	3.78321	13.33	1
R1-7	E04	3.83315	13.75	1
R1-7	E04	3.88301	13.65	1
R1-7	E04	3.93334	13.74	1
R1-7	E04	3.98309	13.45	1
R1-7	E04	4.03333	13.56	1
R1-7	E04	4.08299	13.75	1
R1-7	E04	4.13342	13.55	1
R1-7	E04	4.18281	13.64	1
R1-7	E04	4.23345	13.59	1
R1-7	E04	4.28373	13.78	1
R1-7	E04	4.3333	13.7	1
R1-7	E04	4.38303	13.65	1
R1-7	E04	4.43326	13.55	1
R1-7	E04	4.48333	13.89	1
R1-7	E04	4.53347	13.62	1
R1-7	E04	4.5831	13.72	1
R1-7	E04	4.63346	13.62	1
R1-7	E04	4.68312	13.72	1
R1-7	E04	4.73371	13.86	1
R1-7	E04	4.78303	13.9	1
R1-7	E04	4.83333	13.74	1
R1-7	E04	4.88303	13.81	1
R1-7	E04	4.93396	13.94	1
R1-7	E04	4.98364	14.06	1
R1-7	E04	5.03292	13.64	1
R1-7	E04	5.0831	14.05	1
R1-7	E04	5.13332	14.06	1
R1-7	E04	5.18318	14.02	1
R1-7	E04	5.23332	13.91	1
R1-7	E04	5.28364	14.05	1
R1-7	E04	5.33375	13.91	1
R1-7	E04	5.38346	14.13	1
R1-7	E04	5.43345	14.28	1
R1-7	E04	5.48381	13.86	1
R1-7	E04	5.53359	13.94	1
R1-7	E04	5.58341	13.93	1
R1-7	E04	5.63348	13.91	1
R1-7	E04	5.68361	14	1
R1-7	E04	5.73325	14.08	1
R1-7	E04	5.78471	14.13	1
R1-7	E04	5.83325	14.03	1
R1-7	E04	5.8835	14.27	1
R1-7	E04	5.93345	14.29	1
R1-7	E04	5.98503	14.13	1
R1-7	E04	6.03333	14.16	1
R1-7	E04	6.08361	14.34	1
R1-7	E04	6.13325	14.15	1
R1-7	E04	6.18345	14.21	1
R1-7	E04	6.23334	14.09	1
R1-7	E04	6.28361	14.35	1
R1-7	E04	6.33365	14.27	1
R1-7	E04	6.38333	14.34	1
R1-7	E04	6.43386	14.32	1
R1-7	E04	6.48362	14.38	1
R1-7	E04	6.53347	14.62	1
R1-7	E04	6.58391	14.37	1
R1-7	E04	6.63379	14.43	1
R1-7	E04	6.68402	14.38	1
R1-7	E04	6.7338	14.48	1
R1-7	E04	6.78323	14.29	1
R1-7	E04	6.83356	14.43	1
R1-7	E04	6.88371	14.51	1
R1-7	E04	6.93374	14.6	1
R1-7	E04	6.98385	14.46	1
R1-7	E04	7.03357	14.6	1
R1-7	E04	7.08408	14.38	1
R1-7	E04	7.13371	14.63	1
R1-7	E04	7.18366	14.56	1
R1-7	E04	7.23387	14.65	1
R1-7	E04	7.28316	14.73	1
R1-7	E04	7.33384	14.62	1
R1-7	E04	7.3847	14.53	1
R1-7	E04	7.43379	14.79	1
R1-7	E04	7.48382	14.75	1
R1-7	E04	7.53405	14.89	1
R1-7	E04	7.5839	14.91	1
R1-7	E04	7.63378	15.11	1
R1-7	E04	7.68456	14.81	1
R1-7	E04	7.73394	14.94	1
R1-7	E04	7.78342	14.85	1
R1-7	E04	7.83415	15	1
R1-7	E04	7.88404	14.92	1
R1-7	E04	7.93376	15.05	1
R1-7	E04	7.9841	15.07	1
R1-7	E04	8.03455	14.92	1
R1-7	E04	8.08367	15.04	1
R1-7	E04	8.13386	15.32	1
R1-7	E04	8.18441	15.11	1
R1-7	E04	8.23385	15.22	1
R1-7	E04	8.28415	15.36	1
R1-7	E04	8.33453	15.35	1
R1-7	E04	8.38397	15.57	1
R1-7	E04	8.43398	15.23	1
R1-7	E04	8.48407	15.49	1
R1-7	E04	8.53418	15.41	1
R1-7	E04	8.58393	15.36	1
R1-7	E04	8.63377	15.77	1
R1-7	E04	8.6844	15.77	1
R1-7	E04	8.73436	15.48	1
R1-7	E04	8.78426	15.77	1
R1-7	E04	8.83381	15.96	1
R1-7	E04	8.88396	15.67	1
R1-7	E04	8.9343	15.67	1
R1-7	E04	8.98434	15.82	1
R1-7	E04	9.03417	16.03	1
R1-7	E04	9.08412	15.84	1
R1-7	E04	9.13469	15.99	1
R1-7	E04	9.18424	16.02	1
R1-7	E04	9.23469	15.92	1
R1-7	E04	9.28392	15.95	1
R1-7	E04	9.33448	16.05	1
R1-7	E04	9.38443	16.18	1
R1-7	E04	9.43413	16.12	1
R1-7	E04	9.48398	16.33	1
R1-7	E04	9.53433	16.33	1
R1-7	E04	9.58417	16.52	1
R1-7	E04	9.63589	16.41	1
R1-7	E04	9.68468	16.46	1
R1-7	E04	9.73431	16.74	1
R1-7	E04	9.78428	16.56	1
R1-7	E04	9.83412	16.77	1
R1-7	E04	9.88462	16.6	1
R1-7	E04	9.93412	17.26	1
R1-7	E04	9.98535	16.97	1
R1-7	E04	10.03448	16.97	1
R1-7	E04	10.08415	16.87	1
R1-7	E04	10.13427	17.32	1
R1-7	E04	10.18448	17.1	1
R1-7	E04	10.23449	17.22	1
R1-7	E04	10.28416	17.1	1
R1-7	E04	10.33485	17.36	1
R1-7	E04	10.38446	17.39	1
R1-7	E04	10.43407	17.38	1
R1-7	E04	10.48402	17.55	1
R1-7	E04	10.53442	17.57	1
R1-7	E04	10.58441	17.69	1
R1-7	E04	10.63406	17.64	1
R1-7	E04	10.68487	17.85	1
R1-7	E04	10.73533	17.86	1
R1-7	E04	10.78415	17.94	1
R1-7	E04	10.83448	17.92	1
R1-7	E04	10.88449	17.94	1
R1-7	E04	10.93427	17.95	1
R1-7	E04	10.98448	18.11	1
R1-7	E04	11.03462	18.24	1
R1-7	E04	11.08454	18.18	1
R1-7	E04	11.13472	18.68	1
R1-7	E04	11.1848	18.53	1
R1-7	E04	11.23427	18.55	1
R1-7	E04	11.28474	18.77	1
R1-7	E04	11.33417	18.49	1
R1-7	E04	11.38491	18.8	1
R1-7	E04	11.43483	18.74	1
R1-7	E04	11.72882	19.32	2
R1-7	E04	11.76688	19.47	2
R1-7	E04	11.81617	19.89	2
R1-7	E04	11.86679	20.04	2
R1-7	E04	11.91675	19.81	2
R1-7	E04	11.9665	19.94	2
R1-7	E04	12.01638	19.85	2
R1-7	E04	12.06637	20.14	2
R1-7	E04	12.11641	20.17	2
R1-7	E04	12.16683	20.39	2
R1-7	E04	12.21629	20.55	2
R1-7	E04	12.26694	20.71	2
R1-7	E04	12.31706	20.9	2
R1-7	E04	12.36664	21.02	2
R1-7	E04	12.41678	21.06	2
R1-7	E04	12.46676	21.28	2
R1-7	E04	12.51689	21.31	2
R1-7	E04	12.56679	21.53	2
R1-7	E04	12.61707	21.44	2
R1-7	E04	12.66705	21.69	2
R1-7	E04	12.71657	21.68	2
R1-7	E04	12.76649	21.79	2
R1-7	E04	12.81629	21.98	2
R1-7	E04	12.86663	22.01	2
R1-7	E04	12.91779	22.07	2
R1-7	E04	12.96672	22.2	2
R1-7	E04	13.01684	22.22	2
R1-7	E04	13.06664	22.6	2
R1-7	E04	13.11714	22.55	2
R1-7	E04	13.16704	22.63	2
R1-7	E04	13.21668	22.73	2
R1-7	E04	13.26717	22.96	2
R1-7	E04	13.31712	23.05	2
R1-7	E04	13.36665	23.08	2
R1-7	E04	13.4168	23.24	2
R1-7	E04	13.46659	23.45	2
R1-7	E04	13.51704	23.75	2
R1-7	E04	13.56678	23.58	2
R1-7	E04	13.61714	23.83	2
R1-7	E04	13.66697	24.12	2
R1-7	E04	13.71667	24.24	2
R1-7	E04	13.76711	24.28	2
R1-7	E04	13.81695	24.57	2
R1-7	E04	13.86725	24.6	2
R1-7	E04	13.91681	24.63	2
R1-7	E04	13.96724	24.84	2
R1-7	E04	14.01656	24.91	2
R1-7	E04	14.06717	24.95	2
R1-7	E04	14.117	25.24	2
R1-7	E04	14.16706	25.13	2
R1-7	E04	14.21712	25.3	2
R1-7	E04	14.26704	25.35	2
R1-7	E04	14.31723	25.52	2
R1-7	E04	14.36691	25.51	2
R1-7	E04	14.41683	25.7	2
R1-7	E04	14.46737	25.89	2
R1-7	E04	14.51804	25.81	2
R1-7	E04	14.56675	25.93	2
R1-7	E04	14.61712	26.12	2
R1-7	E04	14.66743	26.15	2
R1-7	E04	14.71729	26.09	2
R1-7	E04	14.76724	26.27	2
R1-7	E04	14.81721	26.33	2
R1-7	E04	14.86701	26.39	2
R1-7	E04	14.91752	26.4	2
R1-7	E04	14.96722	26.36	2
R1-7	E04	15.01744	26.56	2
R1-7	E04	15.06712	26.52	2
R1-7	E04	15.11701	26.81	2
R1-7	E04	15.16745	26.74	2
R1-7	E04	15.21701	26.81	2
R1-7	E04	15.26711	26.79	2
R1-7	E04	15.31693	26.9	2
R1-7	E04	15.36732	26.87	2
R1-7	E04	15.41758	26.98	2
R1-7	E04	15.46757	27.01	2
R1-7	E04	15.51737	27.12	2
R1-7	E04	15.56761	27.04	2
R1-7	E04	15.61704	27.2	2
R1-7	E04	15.66754	27.15	2
R1-7	E04	15.71807	27.17	2
R1-7	E04	15.76718	27.25	2
R1-7	E04	15.81751	27.2	2
R1-7	E04	15.86698	27.26	2
R1-7	E04	15.91724	27.22	2
R1-7	E04	15.96722	27.28	2
R1-7	E04	16.01725	27.41	2
R1-7	E04	16.0671	27.38	2
R1-7	E04	16.11764	27.54	2
R1-7	E04	16.16756	27.36	2
R1-7	E04	16.21713	27.44	2
R1-7	E04	16.26756	27.45	2
R1-7	E04	16.31721	27.42	2
R1-7	E04	16.36763	27.51	2
R1-7	E04	16.41723	27.48	2
R1-7	E04	16.46723	27.42	2
R1-7	E04	16.51762	27.74	2
R1-7	E04	16.56713	27.61	2
R1-7	E04	16.61751	27.6	2
R1-7	E04	16.66725	27.7	2
R1-7	E04	16.71729	27.67	2
R1-7	E04	16.76775	27.8	2
R1-7	E04	16.8177	27.88	2
R1-7	E04	16.86745	27.83	2
R1-7	E04	16.91722	27.82	2
R1-7	E04	16.96779	27.85	2
R1-7	E04	17.01749	27.96	2
R1-7	E04	17.0678	27.99	2
R1-7	E04	17.11756	28.04	2
R1-7	E04	17.16762	28.04	2
R1-7	E04	17.2174	27.99	2
R1-7	E04	17.2676	28.26	2
R1-7	E04	17.31727	28.07	2
R1-7	E04	17.3679	28.21	2
R1-7	E04	17.41738	28.23	2
R1-7	E04	17.46733	28.29	2
R1-7	E04	17.5178	28.36	2
R1-7	E04	17.56752	28.42	2
R1-7	E04	17.6175	28.45	2
R1-7	E04	17.66786	28.53	2
R1-7	E04	17.71798	28.87	2
R1-7	E04	17.76813	28.56	2
R1-7	E04	17.81799	28.8	2
R1-7	E04	17.8675	28.68	2
R1-7	E04	17.91787	28.83	2
R1-7	E04	17.96775	28.9	2
R1-7	E04	18.01737	28.94	2
R1-7	E04	18.06755	29.05	2
R1-7	E04	18.11765	29.09	2
R1-7	E04	18.16792	29.12	2
R1-7	E04	18.21778	29.13	2
R1-7	E04	18.26772	29.16	2
R1-7	E04	18.3176	29.24	2
R1-7	E04	18.3679	29.28	2
R1-7	E04	18.41785	29.46	2
R1-7	E04	18.46806	29.35	2
R1-7	E04	18.51779	29.47	2
R1-7	E04	18.56784	29.6	2
R1-7	E04	18.61784	29.54	2
R1-7	E04	18.66779	29.73	2
R1-7	E04	18.71761	29.67	2
R1-7	E04	18.76797	29.88	2
R1-7	E04	18.81781	29.82	2
R1-7	E04	18.86804	29.88	2
R1-7	E04	18.91803	29.91	2
R1-7	E04	18.96757	30.04	2
R1-7	E04	19.0179	30.01	2
R1-7	E04	19.06784	30.2	2
R1-7	E04	19.11767	30.39	2
R1-7	E04	19.16793	30.22	2
R1-7	E04	19.21844	30.36	2
R1-7	E04	19.26796	30.36	2
R1-7	E04	19.31811	30.38	2
R1-7	E04	19.36806	30.49	2
R1-7	E04	19.41925	30.51	2
R1-7	E04	19.46791	30.57	2
R1-7	E04	19.51815	30.49	2
R1-7	E04	19.56798	30.67	2
R1-7	E04	19.61789	30.65	2
R1-7	E04	19.66837	30.65	2
R1-7	E04	19.71838	30.71	2
R1-7	E04	19.76821	30.81	2
R1-7	E04	19.81841	30.86	2
R1-7	E04	19.8685	30.8	2
R1-7	E04	19.91833	30.99	2
R1-7	E04	19.96799	30.87	2
R1-7	E04	20.01818	30.9	2
R1-7	E04	20.06809	31.14	2
R1-7	E04	20.11812	31.02	2
R1-7	E04	20.16816	31.18	2
R1-7	E04	20.21815	31.03	2
R1-7	E04	20.26814	31.12	2
R1-7	E04	20.31837	31.24	2
R1-7	E04	20.36953	31.27	2
R1-7	E04	20.41797	31.46	2
R1-7	E04	20.46826	31.28	2
R1-7	E04	20.51819	31.37	2
R1-7	E04	20.56822	31.34	2
R1-7	E04	20.61809	31.46	2
R1-7	E04	20.66851	31.27	2
R1-7	E04	20.71817	31.47	2
R1-7	E04	20.76844	31.77	2
R1-7	E04	20.81948	31.47	2
R1-7	E04	20.86833	31.58	2
R1-7	E04	20.91862	31.58	2
R1-7	E04	20.9685	31.58	2
R1-7	E04	21.01846	31.56	2
R1-7	E04	21.06807	31.52	2
R1-7	E04	21.11836	31.77	2
R1-7	E04	21.16817	31.66	2
R1-7	E04	21.21836	31.72	2
R1-7	E04	21.26883	31.71	2
R1-7	E04	21.31844	31.72	2
R1-7	E04	21.36836	31.69	2
R1-7	E04	21.4188	31.66	2
R1-7	E04	21.46839	31.69	2
R1-7	E04	21.51822	31.78	2
R1-7	E04	21.5686	31.79	2
R1-7	E04	21.61853	31.93	2
R1-7	E04	21.66836	31.93	2
R1-7	E04	21.71826	31.96	2
R1-7	E04	21.76819	31.93	2
R1-7	E04	21.81853	32	2
R1-7	E04	21.86855	31.88	2
R1-7	E04	21.91845	31.87	2
R1-7	E04	21.96833	32	2
R1-7	E04	22.01877	32.16	2
R1-7	E04	22.06843	32.09	2
R1-7	E04	22.11893	31.98	2
R1-7	E04	22.16823	32.04	2
R1-7	E04	22.21854	32.23	2
R1-7	E04	22.26849	32.19	2
R1-7	E04	22.31829	32.2	2
R1-7	E04	22.36827	32.25	2
R1-7	E04	22.4186	32.22	2
R1-7	E04	22.46853	32.23	2
R1-7	E04	22.51862	32.34	2
R1-7	E04	22.56885	32.31	2
R1-7	E04	22.61867	32.41	2
R1-7	E04	22.66841	32.23	2
R1-7	E04	22.71923	32.31	2
R1-7	E04	22.76856	32.26	2
R1-7	E04	22.81877	32.38	2
R1-7	E04	22.86891	32.42	2
R1-7	E04	22.9186	32.44	2
R1-7	E04	22.96894	32.53	2
R1-7	E04	23.01888	32.48	2
R1-7	E04	23.06858	32.58	2
R1-7	E04	23.11885	32.55	2
R1-7	E04	23.16884	32.57	2
R1-7	E04	23.21847	32.6	2
R1-7	E04	23.26877	32.69	2
R1-7	E04	23.31851	32.66	2
R1-7	E04	23.3689	32.64	2
R1-7	E04	23.41901	32.7	2
R1-7	E04	23.46893	32.73	2
R1-7	E04	23.51858	32.72	2
R1-7	E04	23.569	32.77	2
R1-7	E04	23.61886	32.77	2
R1-7	E04	23.6687	32.92	2
R1-7	E04	23.71901	32.91	2
R1-7	E04	23.76882	32.98	2
R1-7	E04	23.81859	32.95	2
R1-7	E04	23.86868	32.92	2
R1-7	E04	23.91889	32.95	2
R1-7	E04	23.96872	32.95	2
R1-7	E04	24.01872	33.1	2
R1-7	E04	24.06873	33.17	2
R1-7	E04	24.1193	33.15	2
R1-7	E04	24.16901	33.14	2
R1-7	E04	24.21907	33.21	2
R1-7	E04	24.26902	33.23	2
R1-7	E04	24.31877	33.26	2
R1-7	E04	24.36904	33.39	2
R1-7	E04	24.4189	33.36	2
R1-7	E04	24.46911	33.33	2
R1-7	E04	24.51904	33.42	2
R1-7	E04	24.56917	33.45	2
R1-7	E04	24.6196	33.58	2
R1-7	E04	24.66922	33.43	2
R1-7	E04	24.71898	33.5	2
R1-7	E04	24.76933	33.5	2
R1-7	E04	24.819	33.62	2
R1-7	E04	24.86884	33.59	2
R1-7	E04	24.91903	33.69	2
R1-7	E04	24.96898	33.74	2
R1-7	E04	25.01897	33.71	2
R1-7	E04	25.06917	33.71	2
R1-7	E04	25.11856	33.67	2
R1-7	E04	25.1693	33.8	2
R1-7	E04	25.21912	33.84	2
R1-7	E04	25.26923	33.81	2
R1-7	E04	25.31902	33.83	2
R1-7	E04	25.36872	33.93	2
R1-7	E04	25.41935	34.1	2
R1-7	E04	25.469	34.06	2
R1-7	E04	25.51911	34.1	2
R1-7	E04	25.57006	34.15	2
R1-7	E04	25.61939	34.16	2
R1-7	E04	25.66904	34.15	2
R1-7	E04	25.7195	34.16	2
R1-7	E04	25.7692	34.27	2
R1-7	E04	25.81897	34.19	2
R1-7	E04	25.86949	34.34	2
R1-7	E04	25.91889	34.32	2
R1-7	E04	25.96951	34.48	2
R1-7	E04	26.01911	34.44	2
R1-7	E04	26.06927	34.44	2
R1-7	E04	26.11941	34.4	2
R1-7	E04	26.16922	34.56	2
R1-7	E04	26.21918	34.66	2
R1-7	E04	26.26914	34.73	2
R1-7	E04	26.31927	34.7	2
R1-7	E04	26.36919	34.72	2
R1-7	E04	26.41942	34.79	2
R1-7	E04	26.46928	34.72	2
R1-7	E04	26.51939	34.67	2
R1-7	E04	26.56917	34.72	2
R1-7	E04	26.61944	34.82	2
R1-7	E04	26.66957	34.85	2
R1-7	E04	26.71982	34.97	2
R1-7	E04	26.76966	34.89	2
R1-7	E04	26.81935	35.1	2
R1-7	E04	26.86942	35.04	2
R1-7	E04	26.91966	35.04	2
R1-7	E04	26.96916	35.08	2
R1-7	E04	27.01962	35.13	2
R1-7	E04	27.06932	35.24	2
R1-7	E04	27.11927	35.23	2
R1-7	E04	27.16938	35.2	2
R1-7	E04	27.21954	35.24	2
R1-7	E04	27.26927	35.39	2
R1-7	E04	27.31943	35.33	2
R1-7	E04	27.36984	35.38	2
R1-7	E04	27.41976	35.52	2
R1-7	E04	27.4694	35.55	2
R1-7	E04	27.51934	35.76	2
R1-7	E04	27.5694	35.65	2
R1-7	E04	27.61942	35.7	2
R1-7	E04	27.66982	35.8	2
R1-7	E04	27.71942	35.86	2
R1-7	E04	27.76925	35.83	2
R1-7	E04	27.81951	35.83	2
R1-7	E04	27.86957	35.96	2
R1-7	E04	27.91965	35.99	2
R1-7	E04	27.96942	35.9	2
R1-7	E04	28.0207	36.09	2
R1-7	E04	28.06963	36.02	2
R1-7	E04	28.11988	36.02	2
R1-7	E04	28.16942	36.18	2
R1-7	E04	28.21979	36.03	2
R1-7	E04	28.26945	36.21	2
R1-7	E04	28.31973	36.27	2
R1-7	E04	28.36972	36.3	2
R1-7	E04	28.41968	36.21	2
R1-7	E04	28.46964	36.3	2
R1-7	E04	28.51959	36.37	2
R1-7	E04	28.56969	36.38	2
R1-7	E04	28.62	36.49	2
R1-7	E04	28.67009	36.6	2
R1-7	E04	28.7199	36.59	2
R1-7	E04	28.76975	36.65	2
R1-7	E04	28.81981	36.9	2
R1-7	E04	28.8701	36.66	2
R1-7	E04	28.91992	36.69	2
R1-7	E04	28.96971	36.81	2
R1-7	E04	29.0202	36.91	2
R1-7	E04	29.07015	36.98	2
R1-7	E04	29.11985	37.04	2
R1-7	E04	29.16965	37.07	2
R1-7	E04	29.21969	37	2
R1-7	E04	29.2699	37.12	2
R1-7	E04	29.31972	37.19	2
R1-7	E04	29.36986	37.07	2
R1-7	E04	29.42007	37.25	2
R1-7	E04	29.47021	37.26	2
R1-7	E04	29.52019	37.34	2
R1-7	E04	29.56985	37.44	2
R1-7	E04	29.61993	37.36	2
R1-7	E04	29.6697	37.44	2
R1-7	E04	29.71998	37.6	2
R1-7	E04	29.76988	37.54	2
R1-7	E04	29.81987	37.67	2
R1-7	E04	29.86986	37.64	2
R1-7	E04	29.92013	37.64	2
R1-7	E04	29.96988	37.73	2
R1-7	E04	30.01986	37.72	2
R1-7	E04	30.07001	37.86	2
R1-7	E04	30.12011	37.98	2
R1-7	E04	30.17015	37.96	2
R1-7	E04	30.22044	37.96	2
R1-7	E04	30.27028	37.98	2
R1-7	E04	30.31989	38.1	2
R1-7	E04	30.37024	38.18	2
R1-7	E04	30.42053	38.3	2
R1-7	E04	30.47005	38.26	2
R1-7	E04	30.52034	38.27	2
R1-7	E04	30.57006	38.56	2
R1-7	E04	30.62035	38.53	2
R1-7	E04	30.67047	38.53	2
R1-7	E04	30.72018	38.59	2
R1-7	E04	30.77011	38.8	2
R1-7	E04	30.81981	38.83	2
R1-7	E04	30.87042	38.75	2
R1-7	E04	30.92047	39.05	2
R1-7	E04	30.97065	38.94	2
R1-7	E04	31.02067	39.07	2
R1-7	E04	31.07043	38.99	2
R1-7	E04	31.12047	39.07	2
R1-7	E04	31.17029	39.18	2
R1-7	E04	31.22026	39.25	2
R1-7	E04	31.27031	39.25	2
R1-7	E04	31.32034	39.29	2
R1-7	E04	31.36998	39.37	2
R1-7	E04	31.42042	39.56	2
R1-7	E04	31.47046	39.59	2
R1-7	E04	31.52049	39.59	2
R1-7	E04	31.57063	39.67	2
R1-7	E04	31.62024	39.88	2
R1-7	E04	31.67016	39.95	2
R1-7	E04	31.72042	39.94	2
R1-7	E04	31.7703	40.07	2
R1-7	E04	31.82043	40.04	2
R1-7	E04	31.87059	40.16	2
R1-7	E04	31.92042	40.19	2
R1-7	E04	31.97078	40.23	2
R1-7	E04	32.02047	40.33	2
R1-7	E04	32.07038	40.45	2
R1-7	E04	32.12038	40.42	2
R1-7	E04	32.17016	40.54	2
R1-7	E04	32.22052	40.74	2
R1-7	E04	32.27103	40.81	2
R1-7	E04	32.321	40.8	2
R1-7	E04	32.37053	40.98	2
R1-7	E04	32.42073	40.99	2
R1-7	E04	32.47078	40.93	2
R1-7	E04	32.52073	41.19	2
R1-7	E04	32.57092	41.17	2
R1-7	E04	32.62033	41.17	2
R1-7	E04	32.67071	41.27	2
R1-7	E04	32.72062	41.41	2
R1-7	E04	32.77042	41.56	2
R1-7	E04	32.82028	41.6	2
R1-7	E04	32.87051	41.59	2
R1-7	E04	32.92079	41.81	2
R1-7	E04	32.97094	41.84	2
R1-7	E04	33.02002	41.88	2
R1-7	E04	33.07077	42	2
R1-7	E04	33.12067	42.06	2
R1-7	E04	33.17083	42.17	2
R1-7	E04	33.22102	42.29	2
R1-7	E04	33.2708	42.44	2
R1-7	E04	33.32071	42.48	2
R1-7	E04	33.37049	42.67	2
R1-7	E04	33.42084	43.17	2
R1-7	E04	33.47061	42.82	2
R1-7	E04	33.52063	42.96	2
R1-7	E04	33.57046	43.02	2
R1-7	E04	33.62071	43.24	2
R1-7	E04	33.67089	43.17	2
R1-7	E04	33.7205	43.24	2
R1-7	E04	33.77063	43.55	2
R1-7	E04	33.82087	43.53	2
R1-7	E04	33.87093	43.62	2
R1-7	E04	33.92103	43.77	2
R1-7	E04	33.97056	43.8	2
R1-7	E04	34.02087	43.87	2
R1-7	E04	34.07082	43.99	2
R1-7	E04	34.12077	44.09	2
R1-7	E04	34.17078	44.24	2
R1-7	E04	34.22079	44.48	2
R1-7	E04	34.27076	44.44	2
R1-7	E04	34.32037	44.57	2
R1-7	E04	34.37113	44.63	2
R1-7	E04	34.4212	44.79	2
R1-7	E04	34.47109	44.72	2
R1-7	E04	34.52272	44.97	2
R1-7	E04	34.5717	45.1	2
R1-7	E04	34.6207	45	2
R1-7	E04	34.67097	45.17	2
R1-7	E04	34.72092	45.19	2
R1-7	E04	34.77163	45.41	2
R1-7	E04	34.8211	45.42	2
R1-7	E04	34.87107	45.67	2
R1-7	E04	34.92102	45.87	2
R1-7	E04	34.97096	45.83	2
R1-7	E04	35.02237	45.86	2
R1-7	E04	35.07163	45.93	2
R1-7	E04	35.12087	45.99	2
R1-7	E04	35.17102	46.14	2
R1-7	E04	35.22106	46.27	2
R1-7	E04	35.27113	46.25	2
R1-7	E04	35.32106	46.4	2
R1-7	E04	35.37132	46.68	2
R1-7	E04	35.42149	46.69	2
R1-7	E04	35.47124	46.78	2
R1-7	E04	35.52119	46.87	2
R1-7	E04	35.57124	47.06	2
R1-7	E04	35.62188	47.1	2
R1-7	E04	35.67101	47.03	2
R1-7	E04	35.72114	47.26	2
R1-7	E04	35.77133	47.28	2
R1-7	E04	35.82165	47.35	2
R1-7	E04	35.87212	47.51	2
R1-7	E04	35.92226	47.64	2
R1-7	E04	35.97137	47.73	2
R1-7	E04	36.02129	47.85	2
R1-7	E04	36.07136	47.9	2
R1-7	E04	36.12107	48.04	2
R1-7	E04	36.17111	48.17	2
R1-7	E04	36.22101	48.2	2
R1-7	E04	36.27176	48.17	2
R1-7	E04	36.32102	48.33	2
R1-7	E04	36.37157	48.5	2
R1-7	E04	36.42137	48.56	2
R1-7	E04	36.47111	48.78	2
R1-7	E04	36.52087	48.75	2
R1-7	E04	36.57149	48.84	2
R1-7	E04	36.62151	48.86	2
R1-7	E04	36.6714	49.15	2
R1-7	E04	36.72155	49.1	2
R1-7	E04	36.77129	49.28	2
R1-7	E04	36.82168	49.19	2
R1-7	E04	36.87132	49.37	2
R1-7	E04	36.92129	49.5	2
R1-7	E04	36.97116	49.64	2
R1-7	E04	37.02158	49.83	2
R1-7	E04	37.07124	49.69	2
R1-7	E04	37.12166	49.78	2
R1-7	E04	37.1713	50.02	2
R1-7	E04	37.22149	50.17	2
R1-7	E04	37.27154	50	2
R1-7	E04	37.32153	50.19	2
R1-7	E04	37.37181	50.43	2
R1-7	E04	37.42143	50.3	2
R1-7	E04	37.4716	50.62	2
R1-7	E04	37.5215	50.62	2
R1-7	E04	37.57132	50.7	2
R1-7	E04	37.62154	50.71	2
R1-7	E04	37.67143	50.95	2
R1-7	E04	37.72153	50.89	2
R1-7	E04	37.77154	51.02	2
R1-7	E04	37.82177	51.08	2
R1-7	E04	37.87144	51.17	2
R1-7	E04	37.92168	51.37	2
R1-7	E04	37.97351	51.41	2
R1-7	E04	38.02145	51.4	2
R1-7	E04	38.07186	51.49	2
R1-7	E04	38.12193	51.74	2
R1-7	E04	38.17186	51.62	2
R1-7	E04	38.22148	51.72	2
R1-7	E04	38.2712	52	2
R1-7	E04	38.32179	52.01	2
R1-7	E04	38.37157	52.01	2
R1-7	E04	38.42192	52.22	2
R1-7	E04	38.47179	52.26	2
R1-7	E04	38.52159	52.38	2
R1-7	E04	38.57201	52.39	2
R1-7	E04	38.62181	52.51	2
R1-7	E04	38.67186	52.69	2
R1-7	E04	38.72322	52.79	2
R1-7	E04	38.77146	52.63	2
R1-7	E04	38.82204	52.8	2
R1-7	E04	38.87175	52.9	2
R1-7	E04	38.92213	52.88	2
R1-7	E04	38.97165	52.99	2
R1-7	E04	39.02177	53.21	2
R1-7	E04	39.07236	53.36	2
R1-7	E04	39.12164	53.34	2
R1-7	E04	39.1721	53.42	2
R1-7	E04	39.22173	53.45	2
R1-7	E04	39.27201	53.59	2
R1-7	E04	39.32194	53.68	2
R1-7	E04	39.37222	53.61	2
R1-7	E04	39.42159	53.9	2
R1-7	E04	39.47195	53.88	2
R1-7	E04	39.52178	53.81	2
R1-7	E04	39.57204	53.91	2
R1-7	E04	39.62315	54.07	2
R1-7	E04	39.67248	54.28	2
R1-7	E04	39.72223	54.28	2
R1-7	E04	39.77233	54.22	2
R1-7	E04	39.822	54.35	2
R1-7	E04	39.87195	54.45	2
R1-7	E04	39.92221	54.43	2
R1-7	E04	39.97218	54.6	2
R1-7	E04	40.02172	54.78	2
R1-7	E04	40.07174	54.79	2
R1-7	E04	40.12207	54.88	2
R1-7	E04	40.17227	54.91	2
R1-7	E04	40.22175	55.07	2
R1-7	E04	40.27253	55.11	2
R1-7	E04	40.32264	55.07	2
R1-7	E04	40.37195	55.21	2
R1-7	E04	40.42249	55.3	2
R1-7	E04	40.472	55.45	2
R1-7	E04	40.52224	55.58	2
R1-7	E04	40.57222	55.29	2
R1-7	E04	40.62232	55.52	2
R1-7	E04	40.67228	55.54	2
R1-7	E04	40.72201	55.78	2
R1-7	E04	40.77307	55.71	2
R1-7	E04	40.82264	55.89	2
R1-7	E04	40.87209	55.95	2
R1-7	E04	40.92233	55.93	2
R1-7	E04	40.97223	56.08	2
R1-7	E04	41.02222	56.05	2
R1-7	E04	41.07255	56.15	2
R1-7	E04	41.12309	56.3	2
R1-7	E04	41.17259	56.28	2
R1-7	E04	41.22222	56.25	2
R1-7	E04	41.27255	56.36	2
R1-7	E04	41.32248	56.52	2
R1-7	E04	41.37225	56.63	2
R1-7	E04	41.42221	56.47	2
R1-7	E04	41.47241	56.55	2
R1-7	E04	41.52198	56.69	2
R1-7	E04	41.5722	56.81	2
R1-7	E04	41.6222	56.98	2
R1-7	E04	41.67259	56.82	2
R1-7	E04	41.72276	56.85	2
R1-7	E04	41.77213	56.95	2
R1-7	E04	41.82276	57.12	2
R1-7	E04	41.87267	57.17	2
R1-7	E04	41.92271	57.23	2
R1-7	E04	41.97239	57.28	2
R1-7	E04	42.02219	57.29	2
R1-7	E04	42.07245	57.31	2
R1-7	E04	42.12226	57.38	2
R1-7	E04	42.17245	57.41	2
R1-7	E04	42.22251	57.44	2
R1-7	E04	42.27243	57.55	2
R1-7	E04	42.32248	57.71	2
R1-7	E04	42.37238	57.7	2
R1-7	E04	42.42276	57.8	2
R1-7	E04	42.47253	57.9	2
R1-7	E04	42.52235	57.76	2
R1-7	E04	42.57224	57.89	2
R1-7	E04	42.62268	57.98	2
R1-7	E04	42.67234	58.12	2
R1-7	E04	42.72245	58.2	2
R1-7	E04	42.77266	58.15	2
R1-7	E04	42.82236	58.09	2
R1-7	E04	42.87244	58.39	2
R1-7	E04	42.92279	58.43	2
R1-7	E04	42.97263	58.45	2
R1-7	E04	43.02295	58.55	2
R1-7	E04	43.07256	58.62	2
R1-7	E04	43.12282	58.5	2
R1-7	E04	43.17243	58.59	2
R1-7	E04	43.22239	58.66	2
R1-7	E04	43.27242	58.78	2
R1-7	E04	43.32249	58.78	2
R1-7	E04	43.37358	58.87	2
R1-7	E04	43.42332	58.83	2
R1-7	E04	43.47261	59.03	2
R1-7	E04	43.52253	58.87	2
R1-7	E04	43.57294	58.96	2
R1-7	E04	43.62255	59.02	2
R1-7	E04	43.67264	59.12	2
R1-7	E04	43.72269	59.12	2
R1-7	E04	43.77301	59.18	2
R1-7	E04	43.82265	59.15	2
R1-7	E04	43.87247	59.18	2
R1-7	E04	43.92307	59.4	2
R1-7	E04	43.97285	59.53	2
R1-7	E04	44.02237	59.4	2
R1-7	E04	44.07285	59.51	2
R1-7	E04	44.12293	59.53	2
R1-7	E04	44.17335	59.62	2
R1-7	E04	44.22274	59.73	2
R1-7	E04	44.27295	59.59	2
R1-7	E04	44.32263	59.6	2
R1-7	E04	44.37294	59.81	2
R1-7	E04	44.42258	60.01	2
R1-7	E04	44.47261	59.89	2
R1-7	E04	44.52305	60.01	2
R1-7	E04	44.57274	59.95	2
R1-7	E04	44.62318	59.91	2
R1-7	E04	44.67283	59.97	2
R1-7	E04	44.72301	60.21	2
R1-7	E04	44.77281	60.26	2
R1-7	E04	44.82291	60.23	2
R1-7	E04	44.87272	60.19	2
R1-7	E04	44.92316	60.21	2
R1-7	E04	44.97264	60.32	2
R1-7	E04	45.02293	60.43	2
R1-7	E04	45.07317	60.36	2
R1-7	E04	45.12316	60.39	2
R1-7	E04	45.17347	60.59	2
R1-7	E04	45.22294	60.45	2
R1-7	E04	45.27297	60.58	2
R1-7	E04	45.32305	60.58	2
R1-7	E04	45.3733	60.65	2
R1-7	E04	45.42282	60.73	2
R1-7	E04	45.47312	60.84	2
R1-7	E04	45.52314	60.89	2
R1-7	E04	45.5733	60.87	2
R1-7	E04	45.62342	60.92	2
R1-7	E04	45.67336	61.02	2
R1-7	E04	45.72324	61.14	2
R1-7	E04	45.77317	60.99	2
R1-7	E04	45.82319	61.02	2
R1-7	E04	45.87312	61.05	2
R1-7	E04	45.92321	61.12	2
R1-7	E04	45.9732	61.15	2
R1-7	E04	46.02337	61.41	2
R1-7	E04	46.07419	61.27	2
R1-7	E04	46.12318	61.41	2
R1-7	E04	46.17335	61.31	2
R1-7	E04	46.22318	61.41	2
R1-7	E04	46.27312	61.56	2
R1-7	E04	46.32349	61.41	2
R1-7	E04	46.37328	61.65	2
R1-7	E04	46.42321	61.53	2
R1-7	E04	46.47343	61.66	2
R1-7	E04	46.52332	61.75	2
R1-7	E04	46.57351	61.72	2
R1-7	E04	46.62323	61.87	2
R1-7	E04	46.67366	61.85	2
R1-7	E04	46.72323	62.01	2
R1-7	E04	46.77304	61.82	2
R1-7	E04	46.82351	61.95	2
R1-7	E04	46.87342	61.95	2
R1-7	E04	46.92361	62.07	2
R1-7	E04	46.97342	61.98	2
R1-7	E04	47.02335	62	2
R1-7	E04	47.07362	62.22	2
R1-7	E04	47.12313	62.32	2
R1-7	E04	47.17352	62.09	2
R1-7	E04	47.22392	62.12	2
R1-7	E04	47.27342	62.14	2
R1-7	E04	47.32383	62.16	2
R1-7	E04	47.37333	62.32	2
R1-7	E04	47.4233	62.51	2
R1-7	E04	47.47334	62.35	2
R1-7	E04	47.52456	62.29	2
R1-7	E04	47.57343	62.38	2
R1-7	E04	47.6243	62.45	2
R1-7	E04	47.67373	62.31	2
R1-7	E04	47.72344	62.45	2
R1-7	E04	47.77354	62.54	2
R1-7	E04	47.82333	62.51	2
R1-7	E04	47.87329	62.42	2
R1-7	E04	47.92344	62.44	2
R1-7	E04	47.97399	62.5	2
R1-7	E04	48.02328	62.74	2
R1-7	E04	48.0734	62.58	2
R1-7	E04	48.12372	62.51	2
R1-7	E04	48.17444	62.67	2
