# Supplementary material for: Natural genetic variation impacts expression levels of coding, non-coding, and antisense transcripts in fission yeast
Source: Mol Syst Biol. 2014 Nov 28;10(11):764. doi: 10.15252/msb.20145123 (PMC4299605; doi:10.15252/msb.20145123)
Supplement: Supplementary file 2 — Supplementary Dataset S1 [file msb0010-0764-sd2.zip › Dataset S1/datasetS1/R1-8_std_raw.txt]

Strain	well	time	measure	interval
R1-8	C01	0.02129	13.88	1
R1-8	C01	0.07165	14.16	1
R1-8	C01	0.12174	13.88	1
R1-8	C01	0.17164	14.12	1
R1-8	C01	0.22127	14.16	1
R1-8	C01	0.27177	13.96	1
R1-8	C01	0.3211	14.18	1
R1-8	C01	0.37119	14.06	1
R1-8	C01	0.42154	13.94	1
R1-8	C01	0.47141	14.04	1
R1-8	C01	0.52123	13.9	1
R1-8	C01	0.57143	14.18	1
R1-8	C01	0.62129	14	1
R1-8	C01	0.67136	14.16	1
R1-8	C01	0.72138	14.02	1
R1-8	C01	0.77155	14.13	1
R1-8	C01	0.8214	14.24	1
R1-8	C01	0.87133	14.21	1
R1-8	C01	0.9213	14.5	1
R1-8	C01	0.97136	14.55	1
R1-8	C01	1.02142	14.22	1
R1-8	C01	1.07162	14.47	1
R1-8	C01	1.12143	14.25	1
R1-8	C01	1.17148	14.67	1
R1-8	C01	1.22166	14.68	1
R1-8	C01	1.27146	14.37	1
R1-8	C01	1.3215	14.74	1
R1-8	C01	1.3714	14.71	1
R1-8	C01	1.42125	14.58	1
R1-8	C01	1.47136	14.69	1
R1-8	C01	1.52176	14.61	1
R1-8	C01	1.57145	14.46	1
R1-8	C01	1.62158	14.55	1
R1-8	C01	1.67184	14.56	1
R1-8	C01	1.72147	14.81	1
R1-8	C01	1.77138	14.9	1
R1-8	C01	1.82161	14.47	1
R1-8	C01	1.87152	14.77	1
R1-8	C01	1.92141	14.84	1
R1-8	C01	1.97142	14.56	1
R1-8	C01	2.02156	14.65	1
R1-8	C01	2.07146	14.95	1
R1-8	C01	2.12173	14.65	1
R1-8	C01	2.1717	14.89	1
R1-8	C01	2.22151	14.87	1
R1-8	C01	2.27149	14.56	1
R1-8	C01	2.32144	14.93	1
R1-8	C01	2.37144	14.72	1
R1-8	C01	2.42163	14.75	1
R1-8	C01	2.47148	14.81	1
R1-8	C01	2.52157	14.68	1
R1-8	C01	2.57149	14.8	1
R1-8	C01	2.62157	14.74	1
R1-8	C01	2.67196	14.72	1
R1-8	C01	2.72157	15.05	1
R1-8	C01	2.77162	14.68	1
R1-8	C01	2.82137	14.65	1
R1-8	C01	2.87177	14.83	1
R1-8	C01	2.92154	15.06	1
R1-8	C01	2.97166	14.96	1
R1-8	C01	3.02207	15.03	1
R1-8	C01	3.07206	14.98	1
R1-8	C01	3.12155	15.02	1
R1-8	C01	3.17164	15.05	1
R1-8	C01	3.2215	14.92	1
R1-8	C01	3.27159	15.2	1
R1-8	C01	3.3218	15.21	1
R1-8	C01	3.37194	15.46	1
R1-8	C01	3.42155	14.87	1
R1-8	C01	3.47172	15.08	1
R1-8	C01	3.52161	14.93	1
R1-8	C01	3.57175	15.65	1
R1-8	C01	3.6218	15.06	1
R1-8	C01	3.67191	15.3	1
R1-8	C01	3.72175	15.21	1
R1-8	C01	3.7721	15.06	1
R1-8	C01	3.82197	15.08	1
R1-8	C01	3.87183	15.12	1
R1-8	C01	3.92203	15.29	1
R1-8	C01	3.97184	15	1
R1-8	C01	4.02197	15.14	1
R1-8	C01	4.07179	15.34	1
R1-8	C01	4.12223	15.15	1
R1-8	C01	4.17174	15.4	1
R1-8	C01	4.22223	15.09	1
R1-8	C01	4.27217	15.03	1
R1-8	C01	4.32206	15.31	1
R1-8	C01	4.37196	15.45	1
R1-8	C01	4.42202	15.34	1
R1-8	C01	4.47216	15.36	1
R1-8	C01	4.52216	15.48	1
R1-8	C01	4.57184	15.6	1
R1-8	C01	4.6222	15.2	1
R1-8	C01	4.67204	15.73	1
R1-8	C01	4.72216	15.37	1
R1-8	C01	4.7719	15.21	1
R1-8	C01	4.8221	15.37	1
R1-8	C01	4.87186	15.26	1
R1-8	C01	4.92246	15.42	1
R1-8	C01	4.97238	15.26	1
R1-8	C01	5.02172	15.3	1
R1-8	C01	5.07186	15.64	1
R1-8	C01	5.12213	15.27	1
R1-8	C01	5.17205	15.54	1
R1-8	C01	5.22209	15.4	1
R1-8	C01	5.27206	15.49	1
R1-8	C01	5.32243	15.54	1
R1-8	C01	5.37214	15.49	1
R1-8	C01	5.42244	15.73	1
R1-8	C01	5.47266	15.57	1
R1-8	C01	5.52249	15.6	1
R1-8	C01	5.57206	15.42	1
R1-8	C01	5.62237	15.62	1
R1-8	C01	5.67238	15.43	1
R1-8	C01	5.72214	15.7	1
R1-8	C01	5.77357	15.67	1
R1-8	C01	5.82214	15.58	1
R1-8	C01	5.87234	15.46	1
R1-8	C01	5.92226	15.85	1
R1-8	C01	5.97364	15.7	1
R1-8	C01	6.02224	15.62	1
R1-8	C01	6.07243	15.79	1
R1-8	C01	6.12218	15.73	1
R1-8	C01	6.17214	15.86	1
R1-8	C01	6.22219	15.68	1
R1-8	C01	6.27252	15.88	1
R1-8	C01	6.32231	15.74	1
R1-8	C01	6.37224	15.71	1
R1-8	C01	6.42268	16.05	1
R1-8	C01	6.47251	15.85	1
R1-8	C01	6.52235	15.71	1
R1-8	C01	6.57248	15.68	1
R1-8	C01	6.62242	15.93	1
R1-8	C01	6.67276	15.7	1
R1-8	C01	6.72252	15.8	1
R1-8	C01	6.77206	15.96	1
R1-8	C01	6.8224	15.86	1
R1-8	C01	6.87253	15.77	1
R1-8	C01	6.92254	15.85	1
R1-8	C01	6.97265	16.16	1
R1-8	C01	7.02236	15.99	1
R1-8	C01	7.07281	15.86	1
R1-8	C01	7.12236	15.64	1
R1-8	C01	7.17253	15.89	1
R1-8	C01	7.22271	15.79	1
R1-8	C01	7.27207	15.91	1
R1-8	C01	7.32262	16.13	1
R1-8	C01	7.3725	16.13	1
R1-8	C01	7.42254	15.85	1
R1-8	C01	7.4725	15.96	1
R1-8	C01	7.52264	16.07	1
R1-8	C01	7.57286	16.42	1
R1-8	C01	7.62254	16.19	1
R1-8	C01	7.67239	16.26	1
R1-8	C01	7.72278	16.22	1
R1-8	C01	7.7724	16.24	1
R1-8	C01	7.82299	15.96	1
R1-8	C01	7.87285	16.48	1
R1-8	C01	7.92251	16.13	1
R1-8	C01	7.97272	15.99	1
R1-8	C01	8.02271	16.01	1
R1-8	C01	8.07258	16.11	1
R1-8	C01	8.12278	16.17	1
R1-8	C01	8.17305	16.24	1
R1-8	C01	8.22269	16.75	1
R1-8	C01	8.27288	16.24	1
R1-8	C01	8.32318	16.17	1
R1-8	C01	8.3728	16.35	1
R1-8	C01	8.42282	16.41	1
R1-8	C01	8.47271	16.58	1
R1-8	C01	8.52294	16.53	1
R1-8	C01	8.57265	16.16	1
R1-8	C01	8.62265	16.41	1
R1-8	C01	8.67305	16.58	1
R1-8	C01	8.72299	16.41	1
R1-8	C01	8.77293	16.45	1
R1-8	C01	8.82276	16.55	1
R1-8	C01	8.87286	16.87	1
R1-8	C01	8.92296	16.6	1
R1-8	C01	8.97279	16.6	1
R1-8	C01	9.02296	16.51	1
R1-8	C01	9.07307	16.58	1
R1-8	C01	9.1233	16.7	1
R1-8	C01	9.17296	16.63	1
R1-8	C01	9.22331	16.84	1
R1-8	C01	9.27276	16.75	1
R1-8	C01	9.32324	16.85	1
R1-8	C01	9.37309	16.84	1
R1-8	C01	9.42297	16.57	1
R1-8	C01	9.47283	17	1
R1-8	C01	9.52297	16.58	1
R1-8	C01	9.57289	17.06	1
R1-8	C01	9.6243	16.92	1
R1-8	C01	9.67344	16.95	1
R1-8	C01	9.72304	17.01	1
R1-8	C01	9.77313	17.53	1
R1-8	C01	9.82302	16.92	1
R1-8	C01	9.87326	17.12	1
R1-8	C01	9.92293	17.12	1
R1-8	C01	9.97421	16.92	1
R1-8	C01	10.02325	17.2	1
R1-8	C01	10.07306	17.06	1
R1-8	C01	10.12304	17.25	1
R1-8	C01	10.17331	17.35	1
R1-8	C01	10.22333	17.19	1
R1-8	C01	10.27305	17.41	1
R1-8	C01	10.32332	17.09	1
R1-8	C01	10.37291	17.5	1
R1-8	C01	10.42297	17.47	1
R1-8	C01	10.47294	17.46	1
R1-8	C01	10.5233	17.6	1
R1-8	C01	10.57332	17.5	1
R1-8	C01	10.62295	17.74	1
R1-8	C01	10.67351	17.9	1
R1-8	C01	10.72315	17.59	1
R1-8	C01	10.77312	17.75	1
R1-8	C01	10.82326	17.84	1
R1-8	C01	10.8731	17.77	1
R1-8	C01	10.9231	17.66	1
R1-8	C01	10.9731	17.72	1
R1-8	C01	11.02335	17.85	1
R1-8	C01	11.07339	17.85	1
R1-8	C01	11.12329	17.84	1
R1-8	C01	11.17345	18.05	1
R1-8	C01	11.22319	18.12	1
R1-8	C01	11.27338	17.96	1
R1-8	C01	11.32303	18.12	1
R1-8	C01	11.37343	18.12	1
R1-8	C01	11.42339	18.27	1
R1-8	C01	11.71783	18.52	2
R1-8	C01	11.75553	18.65	2
R1-8	C01	11.80507	18.77	2
R1-8	C01	11.85568	18.8	2
R1-8	C01	11.90564	18.86	2
R1-8	C01	11.95533	19.05	2
R1-8	C01	12.00534	18.89	2
R1-8	C01	12.05525	19.01	2
R1-8	C01	12.10529	18.95	2
R1-8	C01	12.15543	19.04	2
R1-8	C01	12.2052	19.3	2
R1-8	C01	12.25534	19.32	2
R1-8	C01	12.30545	19.39	2
R1-8	C01	12.35552	19.39	2
R1-8	C01	12.40526	19.6	2
R1-8	C01	12.45545	19.7	2
R1-8	C01	12.50517	19.79	2
R1-8	C01	12.55542	19.88	2
R1-8	C01	12.60573	19.74	2
R1-8	C01	12.65572	20.01	2
R1-8	C01	12.70539	19.91	2
R1-8	C01	12.75534	19.94	2
R1-8	C01	12.80518	20.04	2
R1-8	C01	12.85554	20.42	2
R1-8	C01	12.90657	20.56	2
R1-8	C01	12.95562	20.44	2
R1-8	C01	13.00573	20.36	2
R1-8	C01	13.05545	20.51	2
R1-8	C01	13.10594	20.62	2
R1-8	C01	13.15571	20.85	2
R1-8	C01	13.20557	21	2
R1-8	C01	13.25574	20.88	2
R1-8	C01	13.30575	20.9	2
R1-8	C01	13.35561	20.82	2
R1-8	C01	13.40569	21.24	2
R1-8	C01	13.45543	21.37	2
R1-8	C01	13.5059	21.32	2
R1-8	C01	13.55562	21.4	2
R1-8	C01	13.60587	21.35	2
R1-8	C01	13.65567	21.46	2
R1-8	C01	13.70555	21.53	2
R1-8	C01	13.75599	21.69	2
R1-8	C01	13.80576	21.99	2
R1-8	C01	13.85592	21.94	2
R1-8	C01	13.90561	21.94	2
R1-8	C01	13.95576	22.24	2
R1-8	C01	14.00535	22.08	2
R1-8	C01	14.05574	22.33	2
R1-8	C01	14.10583	22.4	2
R1-8	C01	14.15573	22.67	2
R1-8	C01	14.20575	22.7	2
R1-8	C01	14.25594	22.83	2
R1-8	C01	14.30589	23.04	2
R1-8	C01	14.35579	22.92	2
R1-8	C01	14.40562	23.07	2
R1-8	C01	14.45604	23.17	2
R1-8	C01	14.50644	23.36	2
R1-8	C01	14.55558	23.46	2
R1-8	C01	14.60573	23.75	2
R1-8	C01	14.65609	23.75	2
R1-8	C01	14.70598	23.97	2
R1-8	C01	14.75616	23.83	2
R1-8	C01	14.80591	24.07	2
R1-8	C01	14.85584	24.14	2
R1-8	C01	14.90623	24.32	2
R1-8	C01	14.95609	24.51	2
R1-8	C01	15.00621	24.56	2
R1-8	C01	15.05605	24.69	2
R1-8	C01	15.10583	25.02	2
R1-8	C01	15.15618	24.65	2
R1-8	C01	15.20589	25.03	2
R1-8	C01	15.25594	25.07	2
R1-8	C01	15.30583	25.16	2
R1-8	C01	15.35607	25.55	2
R1-8	C01	15.40624	25.74	2
R1-8	C01	15.45644	25.65	2
R1-8	C01	15.50597	25.68	2
R1-8	C01	15.5561	25.66	2
R1-8	C01	15.6059	26.06	2
R1-8	C01	15.656	26.06	2
R1-8	C01	15.70661	26.02	2
R1-8	C01	15.75602	26.18	2
R1-8	C01	15.80643	26.34	2
R1-8	C01	15.85592	26.48	2
R1-8	C01	15.90606	26.65	2
R1-8	C01	15.95607	26.8	2
R1-8	C01	16.00605	26.89	2
R1-8	C01	16.05604	27.02	2
R1-8	C01	16.10644	26.89	2
R1-8	C01	16.15611	27.05	2
R1-8	C01	16.206	27.2	2
R1-8	C01	16.25644	27.01	2
R1-8	C01	16.30608	27.33	2
R1-8	C01	16.3561	27.41	2
R1-8	C01	16.40609	27.64	2
R1-8	C01	16.45612	27.57	2
R1-8	C01	16.50647	27.94	2
R1-8	C01	16.55599	27.78	2
R1-8	C01	16.60641	27.79	2
R1-8	C01	16.65611	27.95	2
R1-8	C01	16.70625	28.13	2
R1-8	C01	16.75634	28.28	2
R1-8	C01	16.80629	28.23	2
R1-8	C01	16.85628	28.51	2
R1-8	C01	16.9061	28.48	2
R1-8	C01	16.95646	28.57	2
R1-8	C01	17.00624	28.4	2
R1-8	C01	17.05664	28.51	2
R1-8	C01	17.10643	28.65	2
R1-8	C01	17.15634	28.72	2
R1-8	C01	17.2062	28.75	2
R1-8	C01	17.25635	28.85	2
R1-8	C01	17.30623	29.18	2
R1-8	C01	17.35658	28.97	2
R1-8	C01	17.40618	28.96	2
R1-8	C01	17.45623	29.18	2
R1-8	C01	17.5067	29.15	2
R1-8	C01	17.55651	29.16	2
R1-8	C01	17.60639	29.4	2
R1-8	C01	17.65655	29.46	2
R1-8	C01	17.70647	29.19	2
R1-8	C01	17.75653	29.33	2
R1-8	C01	17.80656	29.61	2
R1-8	C01	17.85641	29.53	2
R1-8	C01	17.9066	29.7	2
R1-8	C01	17.95654	29.59	2
R1-8	C01	18.00623	29.73	2
R1-8	C01	18.05654	29.99	2
R1-8	C01	18.10649	29.92	2
R1-8	C01	18.15645	29.92	2
R1-8	C01	18.20669	30.01	2
R1-8	C01	18.25663	29.81	2
R1-8	C01	18.30645	30.04	2
R1-8	C01	18.35665	30.05	2
R1-8	C01	18.40667	30.08	2
R1-8	C01	18.45672	30.14	2
R1-8	C01	18.50644	30.11	2
R1-8	C01	18.5565	30.21	2
R1-8	C01	18.60649	30.15	2
R1-8	C01	18.65668	30.06	2
R1-8	C01	18.70656	30.18	2
R1-8	C01	18.75672	30.3	2
R1-8	C01	18.80667	30.32	2
R1-8	C01	18.85697	30.52	2
R1-8	C01	18.90672	30.43	2
R1-8	C01	18.95646	30.46	2
R1-8	C01	19.00681	30.54	2
R1-8	C01	19.05661	30.57	2
R1-8	C01	19.10651	30.52	2
R1-8	C01	19.15669	30.48	2
R1-8	C01	19.20698	30.66	2
R1-8	C01	19.2568	30.83	2
R1-8	C01	19.30676	30.64	2
R1-8	C01	19.35662	30.73	2
R1-8	C01	19.40681	30.58	2
R1-8	C01	19.45672	30.71	2
R1-8	C01	19.50679	30.85	2
R1-8	C01	19.5568	30.71	2
R1-8	C01	19.60667	30.83	2
R1-8	C01	19.65701	30.85	2
R1-8	C01	19.70724	30.88	2
R1-8	C01	19.75676	30.94	2
R1-8	C01	19.80729	31.16	2
R1-8	C01	19.85687	30.99	2
R1-8	C01	19.90681	30.89	2
R1-8	C01	19.95697	30.98	2
R1-8	C01	20.00704	30.95	2
R1-8	C01	20.05676	31.08	2
R1-8	C01	20.10682	31.02	2
R1-8	C01	20.15678	31.23	2
R1-8	C01	20.20697	31.14	2
R1-8	C01	20.25696	31.42	2
R1-8	C01	20.30716	31.25	2
R1-8	C01	20.35711	31.22	2
R1-8	C01	20.40686	31.25	2
R1-8	C01	20.45701	31.35	2
R1-8	C01	20.50707	31.33	2
R1-8	C01	20.55709	31.39	2
R1-8	C01	20.60703	31.48	2
R1-8	C01	20.65727	31.39	2
R1-8	C01	20.70703	31.33	2
R1-8	C01	20.75725	31.45	2
R1-8	C01	20.80713	31.69	2
R1-8	C01	20.85712	31.53	2
R1-8	C01	20.90712	31.64	2
R1-8	C01	20.95721	31.54	2
R1-8	C01	21.00713	31.66	2
R1-8	C01	21.05697	31.6	2
R1-8	C01	21.10723	31.57	2
R1-8	C01	21.15701	31.56	2
R1-8	C01	21.20726	31.78	2
R1-8	C01	21.25726	31.57	2
R1-8	C01	21.30713	31.6	2
R1-8	C01	21.357	31.81	2
R1-8	C01	21.40719	31.87	2
R1-8	C01	21.45717	31.66	2
R1-8	C01	21.50706	31.82	2
R1-8	C01	21.55751	31.88	2
R1-8	C01	21.60728	31.81	2
R1-8	C01	21.65718	31.85	2
R1-8	C01	21.70716	31.98	2
R1-8	C01	21.757	31.95	2
R1-8	C01	21.80747	32.07	2
R1-8	C01	21.8574	32.13	2
R1-8	C01	21.9073	32.22	2
R1-8	C01	21.95695	32.18	2
R1-8	C01	22.00736	32.09	2
R1-8	C01	22.05734	32	2
R1-8	C01	22.10759	32.15	2
R1-8	C01	22.15715	32.24	2
R1-8	C01	22.20727	32.15	2
R1-8	C01	22.25729	32.6	2
R1-8	C01	22.30718	32.34	2
R1-8	C01	22.35706	32.46	2
R1-8	C01	22.40754	32.44	2
R1-8	C01	22.45718	32.55	2
R1-8	C01	22.50746	32.38	2
R1-8	C01	22.55757	32.5	2
R1-8	C01	22.60729	32.57	2
R1-8	C01	22.6573	32.6	2
R1-8	C01	22.70801	32.55	2
R1-8	C01	22.7574	32.53	2
R1-8	C01	22.80764	32.71	2
R1-8	C01	22.85765	32.8	2
R1-8	C01	22.90742	32.72	2
R1-8	C01	22.95772	32.81	2
R1-8	C01	23.00736	32.65	2
R1-8	C01	23.05747	32.78	2
R1-8	C01	23.10759	32.81	2
R1-8	C01	23.15765	32.81	2
R1-8	C01	23.20739	32.88	2
R1-8	C01	23.25752	32.88	2
R1-8	C01	23.30749	33.02	2
R1-8	C01	23.3577	32.87	2
R1-8	C01	23.40774	33.15	2
R1-8	C01	23.45749	33.15	2
R1-8	C01	23.50746	33.12	2
R1-8	C01	23.5578	33.19	2
R1-8	C01	23.60769	33.17	2
R1-8	C01	23.65746	33.28	2
R1-8	C01	23.7077	33.36	2
R1-8	C01	23.7575	33.46	2
R1-8	C01	23.80739	33.61	2
R1-8	C01	23.85755	33.28	2
R1-8	C01	23.90775	33.46	2
R1-8	C01	23.95741	33.43	2
R1-8	C01	24.00752	33.51	2
R1-8	C01	24.05745	33.53	2
R1-8	C01	24.10791	33.64	2
R1-8	C01	24.15776	33.64	2
R1-8	C01	24.20797	33.74	2
R1-8	C01	24.25787	33.79	2
R1-8	C01	24.30754	33.87	2
R1-8	C01	24.35764	33.87	2
R1-8	C01	24.40769	33.93	2
R1-8	C01	24.45793	34.07	2
R1-8	C01	24.50789	33.9	2
R1-8	C01	24.55779	34.1	2
R1-8	C01	24.60797	34.15	2
R1-8	C01	24.658	34.13	2
R1-8	C01	24.70778	34.11	2
R1-8	C01	24.75825	34.14	2
R1-8	C01	24.80773	34.39	2
R1-8	C01	24.85775	34.29	2
R1-8	C01	24.90764	34.38	2
R1-8	C01	24.95783	34.24	2
R1-8	C01	25.00787	34.33	2
R1-8	C01	25.05789	34.51	2
R1-8	C01	25.1075	34.3	2
R1-8	C01	25.15815	34.57	2
R1-8	C01	25.20795	34.67	2
R1-8	C01	25.25788	34.49	2
R1-8	C01	25.30776	34.61	2
R1-8	C01	25.35758	34.76	2
R1-8	C01	25.40813	34.76	2
R1-8	C01	25.45794	34.79	2
R1-8	C01	25.50796	34.83	2
R1-8	C01	25.55819	35.08	2
R1-8	C01	25.6081	34.92	2
R1-8	C01	25.65789	34.95	2
R1-8	C01	25.70826	35.04	2
R1-8	C01	25.75806	35.13	2
R1-8	C01	25.80787	35.11	2
R1-8	C01	25.85821	35.13	2
R1-8	C01	25.90784	35.01	2
R1-8	C01	25.95835	35.13	2
R1-8	C01	26.00792	35.26	2
R1-8	C01	26.05804	35.35	2
R1-8	C01	26.10816	35.42	2
R1-8	C01	26.15797	35.48	2
R1-8	C01	26.20799	35.45	2
R1-8	C01	26.25809	35.41	2
R1-8	C01	26.30814	35.5	2
R1-8	C01	26.35808	35.7	2
R1-8	C01	26.40808	35.81	2
R1-8	C01	26.45813	35.73	2
R1-8	C01	26.50822	35.75	2
R1-8	C01	26.55804	35.68	2
R1-8	C01	26.6083	35.75	2
R1-8	C01	26.65835	35.73	2
R1-8	C01	26.70838	35.79	2
R1-8	C01	26.75843	35.82	2
R1-8	C01	26.80814	35.88	2
R1-8	C01	26.85796	35.93	2
R1-8	C01	26.90829	35.97	2
R1-8	C01	26.95807	36.04	2
R1-8	C01	27.00845	36.02	2
R1-8	C01	27.05821	36.21	2
R1-8	C01	27.10803	36.19	2
R1-8	C01	27.15812	36.22	2
R1-8	C01	27.20851	36.4	2
R1-8	C01	27.25814	36.49	2
R1-8	C01	27.30829	36.28	2
R1-8	C01	27.35839	36.4	2
R1-8	C01	27.40841	36.47	2
R1-8	C01	27.45832	36.4	2
R1-8	C01	27.50829	36.49	2
R1-8	C01	27.55831	36.72	2
R1-8	C01	27.60833	36.47	2
R1-8	C01	27.65869	36.68	2
R1-8	C01	27.70813	36.62	2
R1-8	C01	27.7581	36.64	2
R1-8	C01	27.80835	36.69	2
R1-8	C01	27.85834	36.68	2
R1-8	C01	27.90846	36.71	2
R1-8	C01	27.95829	36.89	2
R1-8	C01	28.00851	36.74	2
R1-8	C01	28.05839	36.97	2
R1-8	C01	28.10858	36.89	2
R1-8	C01	28.15833	37.12	2
R1-8	C01	28.20865	37.02	2
R1-8	C01	28.2584	37.11	2
R1-8	C01	28.30836	37.09	2
R1-8	C01	28.35849	36.99	2
R1-8	C01	28.40847	37.23	2
R1-8	C01	28.45847	37.21	2
R1-8	C01	28.50827	37.21	2
R1-8	C01	28.55846	37.34	2
R1-8	C01	28.60888	37.36	2
R1-8	C01	28.65891	37.37	2
R1-8	C01	28.70855	37.39	2
R1-8	C01	28.7586	37.28	2
R1-8	C01	28.80861	37.51	2
R1-8	C01	28.85868	37.54	2
R1-8	C01	28.90876	37.59	2
R1-8	C01	28.9586	37.59	2
R1-8	C01	29.0088	37.76	2
R1-8	C01	29.05883	37.68	2
R1-8	C01	29.1087	37.77	2
R1-8	C01	29.15855	37.98	2
R1-8	C01	29.20853	37.82	2
R1-8	C01	29.25882	37.89	2
R1-8	C01	29.30857	37.9	2
R1-8	C01	29.3587	37.93	2
R1-8	C01	29.40863	38.07	2
R1-8	C01	29.45878	38.14	2
R1-8	C01	29.50881	38.17	2
R1-8	C01	29.55842	38.3	2
R1-8	C01	29.60865	38.14	2
R1-8	C01	29.65858	38.13	2
R1-8	C01	29.70878	38.32	2
R1-8	C01	29.75876	38.38	2
R1-8	C01	29.80867	38.41	2
R1-8	C01	29.85879	38.38	2
R1-8	C01	29.90886	38.54	2
R1-8	C01	29.9585	38.67	2
R1-8	C01	30.00864	38.55	2
R1-8	C01	30.0587	38.61	2
R1-8	C01	30.10884	38.76	2
R1-8	C01	30.15889	38.57	2
R1-8	C01	30.20885	38.7	2
R1-8	C01	30.25924	38.85	2
R1-8	C01	30.30879	39.01	2
R1-8	C01	30.35882	38.75	2
R1-8	C01	30.40898	38.85	2
R1-8	C01	30.45895	39.07	2
R1-8	C01	30.50923	39.01	2
R1-8	C01	30.55898	39.09	2
R1-8	C01	30.60892	39.1	2
R1-8	C01	30.65888	39.26	2
R1-8	C01	30.70897	39.4	2
R1-8	C01	30.75878	39.26	2
R1-8	C01	30.80872	39.26	2
R1-8	C01	30.85903	39.48	2
R1-8	C01	30.90912	39.53	2
R1-8	C01	30.95926	39.43	2
R1-8	C01	31.00932	39.44	2
R1-8	C01	31.05902	39.53	2
R1-8	C01	31.10928	39.63	2
R1-8	C01	31.15913	39.68	2
R1-8	C01	31.2091	39.69	2
R1-8	C01	31.25911	39.75	2
R1-8	C01	31.30896	39.79	2
R1-8	C01	31.35888	39.87	2
R1-8	C01	31.40932	39.87	2
R1-8	C01	31.45906	40.02	2
R1-8	C01	31.5092	40.05	2
R1-8	C01	31.55929	40.16	2
R1-8	C01	31.60902	40.1	2
R1-8	C01	31.6591	40.3	2
R1-8	C01	31.7092	40.12	2
R1-8	C01	31.75912	40.31	2
R1-8	C01	31.80923	40.21	2
R1-8	C01	31.85921	40.44	2
R1-8	C01	31.90924	40.49	2
R1-8	C01	31.95937	40.62	2
R1-8	C01	32.00927	40.75	2
R1-8	C01	32.05924	40.61	2
R1-8	C01	32.10923	40.5	2
R1-8	C01	32.15908	40.72	2
R1-8	C01	32.2092	40.83	2
R1-8	C01	32.25972	40.84	2
R1-8	C01	32.30941	40.74	2
R1-8	C01	32.35933	41.01	2
R1-8	C01	32.40958	41.01	2
R1-8	C01	32.45955	40.96	2
R1-8	C01	32.50951	41.09	2
R1-8	C01	32.55963	41.17	2
R1-8	C01	32.60924	41.14	2
R1-8	C01	32.65937	41.27	2
R1-8	C01	32.70925	41.17	2
R1-8	C01	32.75932	41.27	2
R1-8	C01	32.80921	41.21	2
R1-8	C01	32.85939	41.36	2
R1-8	C01	32.90944	41.46	2
R1-8	C01	32.95974	41.57	2
R1-8	C01	33.00892	41.68	2
R1-8	C01	33.05961	41.73	2
R1-8	C01	33.10949	41.76	2
R1-8	C01	33.15951	41.85	2
R1-8	C01	33.20964	41.89	2
R1-8	C01	33.25943	41.98	2
R1-8	C01	33.30952	42.1	2
R1-8	C01	33.35928	41.92	2
R1-8	C01	33.40958	42.16	2
R1-8	C01	33.45945	42.16	2
R1-8	C01	33.50955	42.38	2
R1-8	C01	33.55936	42.33	2
R1-8	C01	33.60948	42.38	2
R1-8	C01	33.65957	42.38	2
R1-8	C01	33.70942	42.56	2
R1-8	C01	33.75959	42.64	2
R1-8	C01	33.80978	42.66	2
R1-8	C01	33.85952	42.85	2
R1-8	C01	33.90963	42.97	2
R1-8	C01	33.95924	42.82	2
R1-8	C01	34.00953	43.04	2
R1-8	C01	34.05974	43.03	2
R1-8	C01	34.10957	43.01	2
R1-8	C01	34.1595	43.24	2
R1-8	C01	34.20939	43.21	2
R1-8	C01	34.25964	43.37	2
R1-8	C01	34.30936	43.5	2
R1-8	C01	34.35983	43.29	2
R1-8	C01	34.40966	43.46	2
R1-8	C01	34.45997	43.6	2
R1-8	C01	34.5111	43.69	2
R1-8	C01	34.55948	43.56	2
R1-8	C01	34.60967	43.88	2
R1-8	C01	34.65973	43.88	2
R1-8	C01	34.70961	43.99	2
R1-8	C01	34.75994	44.03	2
R1-8	C01	34.80986	43.99	2
R1-8	C01	34.85987	44.11	2
R1-8	C01	34.90967	44.05	2
R1-8	C01	34.95973	44.18	2
R1-8	C01	35.00991	44.27	2
R1-8	C01	35.06023	44.42	2
R1-8	C01	35.10958	44.42	2
R1-8	C01	35.15993	44.56	2
R1-8	C01	35.20996	44.64	2
R1-8	C01	35.25976	44.52	2
R1-8	C01	35.30968	44.71	2
R1-8	C01	35.35992	44.65	2
R1-8	C01	35.41027	44.79	2
R1-8	C01	35.45984	44.87	2
R1-8	C01	35.51004	44.9	2
R1-8	C01	35.56	44.83	2
R1-8	C01	35.61032	44.98	2
R1-8	C01	35.65964	45.02	2
R1-8	C01	35.70994	45.14	2
R1-8	C01	35.75998	45.14	2
R1-8	C01	35.81008	45.43	2
R1-8	C01	35.86102	45.29	2
R1-8	C01	35.90981	45.38	2
R1-8	C01	35.96033	45.39	2
R1-8	C01	36.00991	45.72	2
R1-8	C01	36.06002	45.66	2
R1-8	C01	36.11	45.72	2
R1-8	C01	36.15999	45.86	2
R1-8	C01	36.20994	45.79	2
R1-8	C01	36.26033	45.92	2
R1-8	C01	36.30995	45.94	2
R1-8	C01	36.36021	46.23	2
R1-8	C01	36.41013	46.16	2
R1-8	C01	36.4599	46.31	2
R1-8	C01	36.50967	46.29	2
R1-8	C01	36.56021	46.25	2
R1-8	C01	36.6102	46.41	2
R1-8	C01	36.66008	46.31	2
R1-8	C01	36.71031	46.59	2
R1-8	C01	36.76009	46.6	2
R1-8	C01	36.81046	46.7	2
R1-8	C01	36.85995	46.68	2
R1-8	C01	36.91004	46.85	2
R1-8	C01	36.96	47.18	2
R1-8	C01	37.01036	46.96	2
R1-8	C01	37.06006	46.94	2
R1-8	C01	37.11028	47.28	2
R1-8	C01	37.16018	47.34	2
R1-8	C01	37.21025	47.31	2
R1-8	C01	37.26029	47.35	2
R1-8	C01	37.31037	47.58	2
R1-8	C01	37.36053	47.38	2
R1-8	C01	37.41031	47.62	2
R1-8	C01	37.4604	47.37	2
R1-8	C01	37.51041	47.47	2
R1-8	C01	37.56016	47.47	2
R1-8	C01	37.61038	47.8	2
R1-8	C01	37.66012	47.66	2
R1-8	C01	37.71022	47.74	2
R1-8	C01	37.7603	47.83	2
R1-8	C01	37.81064	48.11	2
R1-8	C01	37.86028	48.26	2
R1-8	C01	37.91047	48.15	2
R1-8	C01	37.96192	48.24	2
R1-8	C01	38.0103	48.09	2
R1-8	C01	38.06044	48.14	2
R1-8	C01	38.11034	48.48	2
R1-8	C01	38.16036	48.58	2
R1-8	C01	38.21033	48.58	2
R1-8	C01	38.26007	48.57	2
R1-8	C01	38.31047	48.62	2
R1-8	C01	38.36045	48.77	2
R1-8	C01	38.41055	48.76	2
R1-8	C01	38.46041	49.07	2
R1-8	C01	38.51052	48.93	2
R1-8	C01	38.56039	48.98	2
R1-8	C01	38.61053	48.96	2
R1-8	C01	38.66048	49.13	2
R1-8	C01	38.71077	49.24	2
R1-8	C01	38.76043	49.44	2
R1-8	C01	38.8107	49.17	2
R1-8	C01	38.86053	49.44	2
R1-8	C01	38.9108	49.23	2
R1-8	C01	38.96053	49.54	2
R1-8	C01	39.01041	49.55	2
R1-8	C01	39.06094	49.57	2
R1-8	C01	39.11051	49.67	2
R1-8	C01	39.16083	49.88	2
R1-8	C01	39.21038	49.82	2
R1-8	C01	39.26065	49.85	2
R1-8	C01	39.31058	49.97	2
R1-8	C01	39.3611	50.01	2
R1-8	C01	39.4105	50.1	2
R1-8	C01	39.46079	50.13	2
R1-8	C01	39.5107	50.2	2
R1-8	C01	39.5607	50.17	2
R1-8	C01	39.61174	50.01	2
R1-8	C01	39.66109	50.32	2
R1-8	C01	39.71082	50.53	2
R1-8	C01	39.76094	50.35	2
R1-8	C01	39.81065	50.53	2
R1-8	C01	39.86076	50.74	2
R1-8	C01	39.91101	50.53	2
R1-8	C01	39.96085	50.94	2
R1-8	C01	40.01063	50.82	2
R1-8	C01	40.06057	50.84	2
R1-8	C01	40.11066	51.13	2
R1-8	C01	40.16109	50.97	2
R1-8	C01	40.21054	50.96	2
R1-8	C01	40.26127	51.18	2
R1-8	C01	40.31126	51.19	2
R1-8	C01	40.36073	51.18	2
R1-8	C01	40.41119	51.36	2
R1-8	C01	40.46088	51.25	2
R1-8	C01	40.51094	51.34	2
R1-8	C01	40.56108	51.52	2
R1-8	C01	40.61102	51.67	2
R1-8	C01	40.66095	51.68	2
R1-8	C01	40.71089	51.47	2
R1-8	C01	40.76187	51.77	2
R1-8	C01	40.8113	51.68	2
R1-8	C01	40.86089	52.03	2
R1-8	C01	40.91099	51.72	2
R1-8	C01	40.96104	52.09	2
R1-8	C01	41.01085	52.11	2
R1-8	C01	41.06136	51.98	2
R1-8	C01	41.11191	52.27	2
R1-8	C01	41.16134	52.21	2
R1-8	C01	41.21105	52.14	2
R1-8	C01	41.26098	52.18	2
R1-8	C01	41.31124	52.21	2
R1-8	C01	41.36105	52.34	2
R1-8	C01	41.41095	52.21	2
R1-8	C01	41.46118	52.6	2
R1-8	C01	41.51087	52.54	2
R1-8	C01	41.561	52.65	2
R1-8	C01	41.6111	52.67	2
R1-8	C01	41.66124	52.71	2
R1-8	C01	41.7112	52.65	2
R1-8	C01	41.76102	52.68	2
R1-8	C01	41.81157	52.6	2
R1-8	C01	41.86139	52.91	2
R1-8	C01	41.91127	52.92	2
R1-8	C01	41.96095	53.05	2
R1-8	C01	42.01098	52.98	2
R1-8	C01	42.06123	53.26	2
R1-8	C01	42.1111	53.1	2
R1-8	C01	42.16128	53.22	2
R1-8	C01	42.21118	53.2	2
R1-8	C01	42.26128	53.28	2
R1-8	C01	42.3113	53.39	2
R1-8	C01	42.36123	53.45	2
R1-8	C01	42.41147	53.42	2
R1-8	C01	42.46112	53.81	2
R1-8	C01	42.5112	53.97	2
R1-8	C01	42.56113	53.7	2
R1-8	C01	42.6111	54.04	2
R1-8	C01	42.66124	53.72	2
R1-8	C01	42.71133	53.73	2
R1-8	C01	42.76147	53.87	2
R1-8	C01	42.81116	53.81	2
R1-8	C01	42.86115	54	2
R1-8	C01	42.91165	54.15	2
R1-8	C01	42.96141	54.26	2
R1-8	C01	43.01144	54.23	2
R1-8	C01	43.0612	54.26	2
R1-8	C01	43.11151	54.15	2
R1-8	C01	43.16131	54.29	2
R1-8	C01	43.21106	54.32	2
R1-8	C01	43.26134	54.59	2
R1-8	C01	43.31139	54.54	2
R1-8	C01	43.36142	54.54	2
R1-8	C01	43.41172	54.69	2
R1-8	C01	43.46154	54.4	2
R1-8	C01	43.51144	54.62	2
R1-8	C01	43.56156	54.85	2
R1-8	C01	43.61136	54.84	2
R1-8	C01	43.66133	54.75	2
R1-8	C01	43.71147	55	2
R1-8	C01	43.76162	55.11	2
R1-8	C01	43.81146	54.71	2
R1-8	C01	43.86132	54.91	2
R1-8	C01	43.91177	54.94	2
R1-8	C01	43.96147	55.09	2
R1-8	C01	44.0113	55.33	2
R1-8	C01	44.06137	55.33	2
R1-8	C01	44.11161	55.19	2
R1-8	C01	44.16178	55.22	2
R1-8	C01	44.2116	55.12	2
R1-8	C01	44.26182	55.64	2
R1-8	C01	44.31133	55.09	2
R1-8	C01	44.36158	55.55	2
R1-8	C01	44.41145	55.36	2
R1-8	C01	44.46112	55.71	2
R1-8	C01	44.5119	55.48	2
R1-8	C01	44.56159	55.83	2
R1-8	C01	44.61185	55.9	2
R1-8	C01	44.66129	56.08	2
R1-8	C01	44.71166	55.55	2
R1-8	C01	44.76159	55.42	2
R1-8	C01	44.81178	55.48	2
R1-8	C01	44.86149	56.04	2
R1-8	C01	44.91198	55.84	2
R1-8	C01	44.96154	56.15	2
R1-8	C01	45.0117	55.98	2
R1-8	C01	45.06196	55.95	2
R1-8	C01	45.11174	56.11	2
R1-8	C01	45.1619	56.12	2
R1-8	C01	45.21165	56.02	2
R1-8	C01	45.26173	56.23	2
R1-8	C01	45.31186	56.42	2
R1-8	C01	45.36159	56.07	2
R1-8	C01	45.41171	56.38	2
R1-8	C01	45.46177	56.42	2
R1-8	C01	45.51175	56.36	2
R1-8	C01	45.56203	56.21	2
R1-8	C01	45.61205	56.24	2
R1-8	C01	45.66196	56.67	2
R1-8	C01	45.71189	56.57	2
R1-8	C01	45.762	56.46	2
R1-8	C01	45.81205	56.66	2
R1-8	C01	45.86192	56.48	2
R1-8	C01	45.91184	56.72	2
R1-8	C01	45.96193	56.79	2
R1-8	C01	46.01203	56.88	2
R1-8	C01	46.06276	56.92	2
R1-8	C01	46.11214	56.95	2
R1-8	C01	46.16201	56.85	2
R1-8	C01	46.21202	57	2
R1-8	C01	46.26183	57.13	2
R1-8	C01	46.31192	57.03	2
R1-8	C01	46.36201	57.22	2
R1-8	C01	46.41182	57.25	2
R1-8	C01	46.4623	57.29	2
R1-8	C01	46.51197	57.29	2
R1-8	C01	46.56245	57.07	2
R1-8	C01	46.61204	57.26	2
R1-8	C01	46.66222	57.41	2
R1-8	C01	46.71195	57.38	2
R1-8	C01	46.7617	57.38	2
R1-8	C01	46.81229	57.54	2
R1-8	C01	46.86226	57.34	2
R1-8	C01	46.91215	57.35	2
R1-8	C01	46.96224	57.65	2
R1-8	C01	47.01221	57.88	2
R1-8	C01	47.06245	57.57	2
R1-8	C01	47.11202	57.72	2
R1-8	C01	47.1622	57.59	2
R1-8	C01	47.2124	57.62	2
R1-8	C01	47.26217	57.65	2
R1-8	C01	47.31228	57.62	2
R1-8	C01	47.3622	57.7	2
R1-8	C01	47.41223	57.62	2
R1-8	C01	47.46215	57.82	2
R1-8	C01	47.51345	57.67	2
R1-8	C01	47.5623	57.85	2
R1-8	C01	47.61201	57.82	2
R1-8	C01	47.66231	57.97	2
R1-8	C01	47.71231	57.85	2
R1-8	C01	47.76233	57.76	2
R1-8	C01	47.81219	57.7	2
R1-8	C01	47.86213	57.78	2
R1-8	C01	47.91241	57.96	2
R1-8	C01	47.96227	57.81	2
R1-8	C01	48.01219	57.76	2
R1-8	C01	48.06223	57.9	2
R1-8	C01	48.11233	58.06	2
R1-8	C01	48.16222	57.87	2
R1-8	F01	0.04003	12.31	1
R1-8	F01	0.09018	12.45	1
R1-8	F01	0.14028	12.33	1
R1-8	F01	0.19015	12.27	1
R1-8	F01	0.23961	12.34	1
R1-8	F01	0.29015	12.46	1
R1-8	F01	0.33938	12.25	1
R1-8	F01	0.38945	12.31	1
R1-8	F01	0.43966	12.31	1
R1-8	F01	0.48993	12.46	1
R1-8	F01	0.53989	12.39	1
R1-8	F01	0.58979	12.45	1
R1-8	F01	0.63942	12.3	1
R1-8	F01	0.68979	12.4	1
R1-8	F01	0.73951	12.63	1
R1-8	F01	0.78964	12.57	1
R1-8	F01	0.83979	12.61	1
R1-8	F01	0.88953	12.81	1
R1-8	F01	0.93943	12.46	1
R1-8	F01	0.98957	12.73	1
R1-8	F01	1.03975	12.7	1
R1-8	F01	1.0899	12.66	1
R1-8	F01	1.13981	12.99	1
R1-8	F01	1.19001	12.49	1
R1-8	F01	1.24002	12.76	1
R1-8	F01	1.28992	12.64	1
R1-8	F01	1.33989	12.9	1
R1-8	F01	1.38967	12.95	1
R1-8	F01	1.43977	12.81	1
R1-8	F01	1.48979	12.7	1
R1-8	F01	1.54004	12.92	1
R1-8	F01	1.5897	12.9	1
R1-8	F01	1.64125	12.76	1
R1-8	F01	1.69023	12.89	1
R1-8	F01	1.73965	12.95	1
R1-8	F01	1.78963	13.14	1
R1-8	F01	1.84084	13.05	1
R1-8	F01	1.89061	12.89	1
R1-8	F01	1.93963	12.69	1
R1-8	F01	1.99041	13.08	1
R1-8	F01	2.03965	13.08	1
R1-8	F01	2.0895	12.92	1
R1-8	F01	2.13995	12.95	1
R1-8	F01	2.1898	12.95	1
R1-8	F01	2.23976	13.22	1
R1-8	F01	2.28963	13.41	1
R1-8	F01	2.33986	13.13	1
R1-8	F01	2.38958	13.35	1
R1-8	F01	2.43985	13.11	1
R1-8	F01	2.4896	13.11	1
R1-8	F01	2.53994	13.07	1
R1-8	F01	2.58966	12.98	1
R1-8	F01	2.63993	13.11	1
R1-8	F01	2.69016	13.23	1
R1-8	F01	2.7398	13.02	1
R1-8	F01	2.78979	13.05	1
R1-8	F01	2.83995	13.16	1
R1-8	F01	2.89023	12.99	1
R1-8	F01	2.93971	13.1	1
R1-8	F01	2.98985	13.14	1
R1-8	F01	3.04018	13.4	1
R1-8	F01	3.09058	13.34	1
R1-8	F01	3.1401	13.08	1
R1-8	F01	3.1898	13.04	1
R1-8	F01	3.23985	13.25	1
R1-8	F01	3.28979	13.08	1
R1-8	F01	3.33994	13.19	1
R1-8	F01	3.39076	13.26	1
R1-8	F01	3.43978	13.2	1
R1-8	F01	3.48981	13.38	1
R1-8	F01	3.53991	13.19	1
R1-8	F01	3.58992	13.28	1
R1-8	F01	3.64006	13.25	1
R1-8	F01	3.69019	13.47	1
R1-8	F01	3.73997	13.65	1
R1-8	F01	3.79033	13.41	1
R1-8	F01	3.84021	13.28	1
R1-8	F01	3.89001	13.29	1
R1-8	F01	3.94037	13.44	1
R1-8	F01	3.99012	13.71	1
R1-8	F01	4.04036	13.47	1
R1-8	F01	4.09003	13.49	1
R1-8	F01	4.14061	13.44	1
R1-8	F01	4.18984	13.65	1
R1-8	F01	4.24046	13.55	1
R1-8	F01	4.29068	13.5	1
R1-8	F01	4.34043	13.55	1
R1-8	F01	4.38997	13.46	1
R1-8	F01	4.44027	13.44	1
R1-8	F01	4.49053	13.49	1
R1-8	F01	4.54055	13.52	1
R1-8	F01	4.5902	13.55	1
R1-8	F01	4.64065	13.73	1
R1-8	F01	4.6901	13.46	1
R1-8	F01	4.74084	13.49	1
R1-8	F01	4.79012	13.73	1
R1-8	F01	4.84038	13.47	1
R1-8	F01	4.8901	13.89	1
R1-8	F01	4.94103	13.61	1
R1-8	F01	4.99066	13.76	1
R1-8	F01	5.04002	13.59	1
R1-8	F01	5.09019	13.46	1
R1-8	F01	5.14036	13.76	1
R1-8	F01	5.19025	13.8	1
R1-8	F01	5.24044	13.76	1
R1-8	F01	5.29089	13.61	1
R1-8	F01	5.34076	13.88	1
R1-8	F01	5.39046	13.82	1
R1-8	F01	5.44038	13.79	1
R1-8	F01	5.49091	13.77	1
R1-8	F01	5.54089	13.89	1
R1-8	F01	5.59042	13.67	1
R1-8	F01	5.64046	13.83	1
R1-8	F01	5.69062	13.8	1
R1-8	F01	5.74033	13.67	1
R1-8	F01	5.79178	13.74	1
R1-8	F01	5.84025	13.73	1
R1-8	F01	5.89068	14.1	1
R1-8	F01	5.94049	13.97	1
R1-8	F01	5.99205	13.82	1
R1-8	F01	6.04038	14.13	1
R1-8	F01	6.09059	13.92	1
R1-8	F01	6.14026	13.86	1
R1-8	F01	6.19053	14.09	1
R1-8	F01	6.24051	14.1	1
R1-8	F01	6.29087	13.92	1
R1-8	F01	6.34067	13.95	1
R1-8	F01	6.39036	13.8	1
R1-8	F01	6.44088	14.09	1
R1-8	F01	6.49057	14.1	1
R1-8	F01	6.54065	14.27	1
R1-8	F01	6.59111	14.16	1
R1-8	F01	6.64091	14.15	1
R1-8	F01	6.69115	14.24	1
R1-8	F01	6.74087	14.28	1
R1-8	F01	6.79046	14.13	1
R1-8	F01	6.84086	13.97	1
R1-8	F01	6.89076	14.07	1
R1-8	F01	6.94082	14.04	1
R1-8	F01	6.99093	14.09	1
R1-8	F01	7.0406	14.18	1
R1-8	F01	7.09126	14.3	1
R1-8	F01	7.14074	14.1	1
R1-8	F01	7.19071	14.13	1
R1-8	F01	7.24093	14.38	1
R1-8	F01	7.29019	14.16	1
R1-8	F01	7.34082	14.33	1
R1-8	F01	7.39181	14.19	1
R1-8	F01	7.44097	14.39	1
R1-8	F01	7.49094	14.16	1
R1-8	F01	7.54135	14.44	1
R1-8	F01	7.59092	14.35	1
R1-8	F01	7.64092	14.41	1
R1-8	F01	7.69182	14.39	1
R1-8	F01	7.74098	14.44	1
R1-8	F01	7.79045	14.59	1
R1-8	F01	7.84121	14.44	1
R1-8	F01	7.8911	14.3	1
R1-8	F01	7.94079	14.6	1
R1-8	F01	7.99113	14.56	1
R1-8	F01	8.04152	14.66	1
R1-8	F01	8.09072	14.39	1
R1-8	F01	8.14088	14.63	1
R1-8	F01	8.19148	14.41	1
R1-8	F01	8.24091	14.53	1
R1-8	F01	8.29115	14.87	1
R1-8	F01	8.34169	14.63	1
R1-8	F01	8.39097	14.8	1
R1-8	F01	8.44103	14.57	1
R1-8	F01	8.49105	14.56	1
R1-8	F01	8.54127	14.81	1
R1-8	F01	8.59095	14.57	1
R1-8	F01	8.64078	14.63	1
R1-8	F01	8.69146	14.78	1
R1-8	F01	8.74134	14.69	1
R1-8	F01	8.79134	14.75	1
R1-8	F01	8.84084	14.77	1
R1-8	F01	8.89101	14.75	1
R1-8	F01	8.94132	14.75	1
R1-8	F01	8.99131	14.92	1
R1-8	F01	9.04121	14.89	1
R1-8	F01	9.09137	14.89	1
R1-8	F01	9.14172	14.98	1
R1-8	F01	9.19136	15.02	1
R1-8	F01	9.24186	14.89	1
R1-8	F01	9.2909	15.08	1
R1-8	F01	9.34149	15.02	1
R1-8	F01	9.39153	15.07	1
R1-8	F01	9.44137	15.19	1
R1-8	F01	9.49105	15.19	1
R1-8	F01	9.54153	15.22	1
R1-8	F01	9.59124	15.31	1
R1-8	F01	9.64316	15.32	1
R1-8	F01	9.69171	15.46	1
R1-8	F01	9.74132	15.1	1
R1-8	F01	9.79123	15.25	1
R1-8	F01	9.84118	15.47	1
R1-8	F01	9.89161	15.23	1
R1-8	F01	9.94118	15.38	1
R1-8	F01	9.99241	15.58	1
R1-8	F01	10.0415	15.44	1
R1-8	F01	10.09133	15.56	1
R1-8	F01	10.14134	15.56	1
R1-8	F01	10.19156	15.56	1
R1-8	F01	10.24158	15.68	1
R1-8	F01	10.29125	15.79	1
R1-8	F01	10.34202	15.84	1
R1-8	F01	10.39151	15.96	1
R1-8	F01	10.44111	15.85	1
R1-8	F01	10.49118	15.88	1
R1-8	F01	10.54153	15.81	1
R1-8	F01	10.59147	16.03	1
R1-8	F01	10.64107	16.15	1
R1-8	F01	10.69219	16.09	1
R1-8	F01	10.74234	16.18	1
R1-8	F01	10.79121	16.23	1
R1-8	F01	10.84145	16.09	1
R1-8	F01	10.89174	16.35	1
R1-8	F01	10.94149	16.47	1
R1-8	F01	10.99154	16.35	1
R1-8	F01	11.04179	16.33	1
R1-8	F01	11.09156	16.62	1
R1-8	F01	11.14195	16.77	1
R1-8	F01	11.19178	16.62	1
R1-8	F01	11.24128	16.71	1
R1-8	F01	11.29298	16.68	1
R1-8	F01	11.34118	16.78	1
R1-8	F01	11.39208	17.01	1
R1-8	F01	11.44183	16.93	1
R1-8	F01	11.73581	17.07	2
R1-8	F01	11.77399	17.33	2
R1-8	F01	11.82319	17.6	2
R1-8	F01	11.87392	17.37	2
R1-8	F01	11.92375	17.49	2
R1-8	F01	11.9737	17.42	2
R1-8	F01	12.02342	17.36	2
R1-8	F01	12.07345	17.51	2
R1-8	F01	12.12343	17.55	2
R1-8	F01	12.17383	17.67	2
R1-8	F01	12.22326	17.75	2
R1-8	F01	12.27396	17.91	2
R1-8	F01	12.32408	18.02	2
R1-8	F01	12.37367	17.96	2
R1-8	F01	12.42385	18.21	2
R1-8	F01	12.47413	18.29	2
R1-8	F01	12.52399	18.32	2
R1-8	F01	12.57383	18.53	2
R1-8	F01	12.62419	18.53	2
R1-8	F01	12.67413	18.67	2
R1-8	F01	12.72382	18.67	2
R1-8	F01	12.77349	18.8	2
R1-8	F01	12.82331	18.88	2
R1-8	F01	12.87369	19.09	2
R1-8	F01	12.92485	18.89	2
R1-8	F01	12.97374	19	2
R1-8	F01	13.02383	19.04	2
R1-8	F01	13.07366	19.3	2
R1-8	F01	13.12422	19.45	2
R1-8	F01	13.17408	19.49	2
R1-8	F01	13.22389	19.67	2
R1-8	F01	13.27418	19.64	2
R1-8	F01	13.3241	19.7	2
R1-8	F01	13.37367	19.78	2
R1-8	F01	13.42409	19.91	2
R1-8	F01	13.47371	20.05	2
R1-8	F01	13.52407	20.03	2
R1-8	F01	13.57381	20.32	2
R1-8	F01	13.62419	20.34	2
R1-8	F01	13.674	20.64	2
R1-8	F01	13.72386	20.44	2
R1-8	F01	13.77439	20.58	2
R1-8	F01	13.82405	20.8	2
R1-8	F01	13.87436	21.03	2
R1-8	F01	13.92394	21	2
R1-8	F01	13.97427	21.22	2
R1-8	F01	14.02364	21.34	2
R1-8	F01	14.07448	21.39	2
R1-8	F01	14.12419	21.66	2
R1-8	F01	14.17436	21.66	2
R1-8	F01	14.22414	21.89	2
R1-8	F01	14.27399	21.95	2
R1-8	F01	14.32555	22.17	2
R1-8	F01	14.37392	22.26	2
R1-8	F01	14.42407	22.52	2
R1-8	F01	14.47434	22.58	2
R1-8	F01	14.52522	22.55	2
R1-8	F01	14.5738	22.85	2
R1-8	F01	14.62414	22.92	2
R1-8	F01	14.67468	22.83	2
R1-8	F01	14.72426	23.09	2
R1-8	F01	14.77425	23.21	2
R1-8	F01	14.82422	23.42	2
R1-8	F01	14.87399	23.51	2
R1-8	F01	14.9248	23.53	2
R1-8	F01	14.97424	23.87	2
R1-8	F01	15.02449	23.93	2
R1-8	F01	15.07431	23.9	2
R1-8	F01	15.12405	24.26	2
R1-8	F01	15.17444	24.01	2
R1-8	F01	15.22407	24.43	2
R1-8	F01	15.27413	24.32	2
R1-8	F01	15.32396	24.48	2
R1-8	F01	15.37429	24.75	2
R1-8	F01	15.42469	24.6	2
R1-8	F01	15.47464	24.79	2
R1-8	F01	15.52444	24.94	2
R1-8	F01	15.57464	25.08	2
R1-8	F01	15.62441	25.23	2
R1-8	F01	15.67457	25.17	2
R1-8	F01	15.72622	25.29	2
R1-8	F01	15.77431	25.48	2
R1-8	F01	15.82457	25.56	2
R1-8	F01	15.87401	25.84	2
R1-8	F01	15.92435	25.59	2
R1-8	F01	15.97446	25.86	2
R1-8	F01	16.02431	25.98	2
R1-8	F01	16.07413	26.24	2
R1-8	F01	16.12483	26.28	2
R1-8	F01	16.17463	26.1	2
R1-8	F01	16.22417	26.15	2
R1-8	F01	16.27465	26.18	2
R1-8	F01	16.32432	26.33	2
R1-8	F01	16.37473	26.61	2
R1-8	F01	16.42439	26.46	2
R1-8	F01	16.47428	26.7	2
R1-8	F01	16.52465	26.82	2
R1-8	F01	16.5742	27.08	2
R1-8	F01	16.62452	26.82	2
R1-8	F01	16.6743	26.99	2
R1-8	F01	16.72436	27.26	2
R1-8	F01	16.77476	27.21	2
R1-8	F01	16.8247	27.17	2
R1-8	F01	16.8745	27.2	2
R1-8	F01	16.92425	27.41	2
R1-8	F01	16.97479	27.44	2
R1-8	F01	17.02443	27.58	2
R1-8	F01	17.0748	27.64	2
R1-8	F01	17.12465	27.58	2
R1-8	F01	17.17457	27.49	2
R1-8	F01	17.2244	27.67	2
R1-8	F01	17.27458	27.79	2
R1-8	F01	17.32454	27.7	2
R1-8	F01	17.37505	27.83	2
R1-8	F01	17.42428	27.85	2
R1-8	F01	17.47463	27.91	2
R1-8	F01	17.52483	27.91	2
R1-8	F01	17.57453	28.07	2
R1-8	F01	17.62471	28.31	2
R1-8	F01	17.67503	28.16	2
R1-8	F01	17.72498	28.24	2
R1-8	F01	17.77523	28.24	2
R1-8	F01	17.82503	28.15	2
R1-8	F01	17.87467	28.46	2
R1-8	F01	17.92533	28.51	2
R1-8	F01	17.97481	28.4	2
R1-8	F01	18.02443	28.45	2
R1-8	F01	18.07459	28.48	2
R1-8	F01	18.12473	28.46	2
R1-8	F01	18.17507	28.7	2
R1-8	F01	18.22487	28.63	2
R1-8	F01	18.27485	28.57	2
R1-8	F01	18.32459	28.54	2
R1-8	F01	18.37493	28.8	2
R1-8	F01	18.42486	28.76	2
R1-8	F01	18.47512	28.72	2
R1-8	F01	18.52496	28.76	2
R1-8	F01	18.57494	29.1	2
R1-8	F01	18.62483	28.96	2
R1-8	F01	18.67488	28.93	2
R1-8	F01	18.72475	28.96	2
R1-8	F01	18.7751	29.13	2
R1-8	F01	18.82504	29.02	2
R1-8	F01	18.87505	29.05	2
R1-8	F01	18.92499	29.14	2
R1-8	F01	18.97459	29.22	2
R1-8	F01	19.02493	29.25	2
R1-8	F01	19.07518	29.25	2
R1-8	F01	19.12476	29.4	2
R1-8	F01	19.17521	29.22	2
R1-8	F01	19.22539	29.17	2
R1-8	F01	19.27498	29.43	2
R1-8	F01	19.32515	29.4	2
R1-8	F01	19.37538	29.28	2
R1-8	F01	19.42631	29.46	2
R1-8	F01	19.47505	29.53	2
R1-8	F01	19.52519	29.38	2
R1-8	F01	19.57506	29.44	2
R1-8	F01	19.62494	29.68	2
R1-8	F01	19.67538	29.64	2
R1-8	F01	19.72541	29.61	2
R1-8	F01	19.77526	29.71	2
R1-8	F01	19.82545	29.73	2
R1-8	F01	19.87548	29.64	2
R1-8	F01	19.92542	29.85	2
R1-8	F01	19.975	29.86	2
R1-8	F01	20.02531	29.86	2
R1-8	F01	20.07516	30.03	2
R1-8	F01	20.12516	29.8	2
R1-8	F01	20.17514	29.83	2
R1-8	F01	20.22517	29.92	2
R1-8	F01	20.27514	30.12	2
R1-8	F01	20.32546	30.09	2
R1-8	F01	20.37659	30.1	2
R1-8	F01	20.42496	30.15	2
R1-8	F01	20.47529	30.29	2
R1-8	F01	20.52535	30.12	2
R1-8	F01	20.57527	30.21	2
R1-8	F01	20.62508	30.3	2
R1-8	F01	20.67557	30.18	2
R1-8	F01	20.72549	30.26	2
R1-8	F01	20.77543	30.38	2
R1-8	F01	20.82651	30.47	2
R1-8	F01	20.8753	30.53	2
R1-8	F01	20.92567	30.45	2
R1-8	F01	20.97548	30.63	2
R1-8	F01	21.02551	30.53	2
R1-8	F01	21.07527	30.71	2
R1-8	F01	21.1254	30.8	2
R1-8	F01	21.17523	30.59	2
R1-8	F01	21.2254	30.69	2
R1-8	F01	21.27591	30.66	2
R1-8	F01	21.32542	30.87	2
R1-8	F01	21.37545	30.84	2
R1-8	F01	21.4258	31.05	2
R1-8	F01	21.47552	30.86	2
R1-8	F01	21.5254	31.02	2
R1-8	F01	21.57555	30.9	2
R1-8	F01	21.62588	31.1	2
R1-8	F01	21.67566	31.05	2
R1-8	F01	21.7253	30.93	2
R1-8	F01	21.7754	31.19	2
R1-8	F01	21.82551	31.17	2
R1-8	F01	21.87575	31.1	2
R1-8	F01	21.92548	31.26	2
R1-8	F01	21.97644	31.29	2
R1-8	F01	22.026	31.29	2
R1-8	F01	22.07546	31.38	2
R1-8	F01	22.12598	31.43	2
R1-8	F01	22.17547	31.43	2
R1-8	F01	22.22559	31.26	2
R1-8	F01	22.27565	31.5	2
R1-8	F01	22.3253	31.52	2
R1-8	F01	22.37536	31.55	2
R1-8	F01	22.42566	31.46	2
R1-8	F01	22.47551	31.81	2
R1-8	F01	22.52588	31.79	2
R1-8	F01	22.57593	31.68	2
R1-8	F01	22.62567	31.78	2
R1-8	F01	22.67542	31.79	2
R1-8	F01	22.72634	31.79	2
R1-8	F01	22.77567	31.91	2
R1-8	F01	22.82597	31.87	2
R1-8	F01	22.87591	32	2
R1-8	F01	22.9256	31.94	2
R1-8	F01	22.97597	32.08	2
R1-8	F01	23.02595	32.06	2
R1-8	F01	23.0757	32.14	2
R1-8	F01	23.12589	32.12	2
R1-8	F01	23.17587	32.23	2
R1-8	F01	23.22552	32.33	2
R1-8	F01	23.27574	32.33	2
R1-8	F01	23.3256	32.36	2
R1-8	F01	23.37589	32.3	2
R1-8	F01	23.42607	32.42	2
R1-8	F01	23.47605	32.39	2
R1-8	F01	23.52587	32.54	2
R1-8	F01	23.57623	32.56	2
R1-8	F01	23.62589	32.54	2
R1-8	F01	23.67575	32.66	2
R1-8	F01	23.72597	32.78	2
R1-8	F01	23.77585	32.66	2
R1-8	F01	23.82571	32.78	2
R1-8	F01	23.87569	33.05	2
R1-8	F01	23.92591	32.86	2
R1-8	F01	23.97579	32.95	2
R1-8	F01	24.02572	32.98	2
R1-8	F01	24.07575	32.93	2
R1-8	F01	24.12747	32.93	2
R1-8	F01	24.17596	33.11	2
R1-8	F01	24.22611	33.18	2
R1-8	F01	24.27622	33.3	2
R1-8	F01	24.32585	33.24	2
R1-8	F01	24.37628	33.42	2
R1-8	F01	24.42586	33.45	2
R1-8	F01	24.47611	33.52	2
R1-8	F01	24.52607	33.55	2
R1-8	F01	24.57627	33.49	2
R1-8	F01	24.62686	33.61	2
R1-8	F01	24.67651	33.54	2
R1-8	F01	24.72625	33.72	2
R1-8	F01	24.77634	33.81	2
R1-8	F01	24.82624	33.81	2
R1-8	F01	24.8761	33.7	2
R1-8	F01	24.9261	33.9	2
R1-8	F01	24.97607	33.91	2
R1-8	F01	25.02599	34.05	2
R1-8	F01	25.07619	33.93	2
R1-8	F01	25.12556	34.06	2
R1-8	F01	25.17655	34.14	2
R1-8	F01	25.22618	34.12	2
R1-8	F01	25.27624	34.23	2
R1-8	F01	25.32611	34.18	2
R1-8	F01	25.37572	34.27	2
R1-8	F01	25.42644	34.24	2
R1-8	F01	25.47603	34.32	2
R1-8	F01	25.52614	34.41	2
R1-8	F01	25.57725	34.48	2
R1-8	F01	25.62637	34.5	2
R1-8	F01	25.67628	34.48	2
R1-8	F01	25.72652	34.56	2
R1-8	F01	25.7763	34.7	2
R1-8	F01	25.82616	34.53	2
R1-8	F01	25.87656	34.57	2
R1-8	F01	25.92602	34.62	2
R1-8	F01	25.97674	34.79	2
R1-8	F01	26.02617	34.82	2
R1-8	F01	26.07652	34.83	2
R1-8	F01	26.12686	34.85	2
R1-8	F01	26.17632	35.04	2
R1-8	F01	26.2263	34.95	2
R1-8	F01	26.27615	34.92	2
R1-8	F01	26.32647	35.07	2
R1-8	F01	26.37624	35.09	2
R1-8	F01	26.42646	35.25	2
R1-8	F01	26.47629	35.27	2
R1-8	F01	26.52646	35.33	2
R1-8	F01	26.57628	35.36	2
R1-8	F01	26.62655	35.28	2
R1-8	F01	26.67654	35.34	2
R1-8	F01	26.72714	35.34	2
R1-8	F01	26.77663	35.45	2
R1-8	F01	26.82642	35.48	2
R1-8	F01	26.87653	35.39	2
R1-8	F01	26.92672	35.49	2
R1-8	F01	26.9762	35.52	2
R1-8	F01	27.02668	35.52	2
R1-8	F01	27.07639	35.7	2
R1-8	F01	27.1265	35.69	2
R1-8	F01	27.17645	35.81	2
R1-8	F01	27.22655	35.78	2
R1-8	F01	27.27628	35.96	2
R1-8	F01	27.32649	35.85	2
R1-8	F01	27.37704	36.08	2
R1-8	F01	27.42701	35.88	2
R1-8	F01	27.47638	35.96	2
R1-8	F01	27.52634	36.07	2
R1-8	F01	27.57639	36.07	2
R1-8	F01	27.62645	36.13	2
R1-8	F01	27.67681	36.17	2
R1-8	F01	27.72648	36.23	2
R1-8	F01	27.77626	36.26	2
R1-8	F01	27.82872	36.35	2
R1-8	F01	27.8765	36.55	2
R1-8	F01	27.92686	36.26	2
R1-8	F01	27.97662	36.46	2
R1-8	F01	28.02785	36.44	2
R1-8	F01	28.07687	36.49	2
R1-8	F01	28.12693	36.53	2
R1-8	F01	28.17642	36.65	2
R1-8	F01	28.22706	36.55	2
R1-8	F01	28.27671	36.64	2
R1-8	F01	28.32679	36.62	2
R1-8	F01	28.37671	36.89	2
R1-8	F01	28.42687	36.85	2
R1-8	F01	28.47673	36.85	2
R1-8	F01	28.5266	36.86	2
R1-8	F01	28.57663	36.98	2
R1-8	F01	28.62728	36.7	2
R1-8	F01	28.67711	37	2
R1-8	F01	28.72695	37.09	2
R1-8	F01	28.77671	37.06	2
R1-8	F01	28.82709	37.03	2
R1-8	F01	28.87711	37.12	2
R1-8	F01	28.92694	37.31	2
R1-8	F01	28.97672	37.19	2
R1-8	F01	29.02737	37.43	2
R1-8	F01	29.07737	37.28	2
R1-8	F01	29.12697	37.37	2
R1-8	F01	29.17669	37.56	2
R1-8	F01	29.22673	37.6	2
R1-8	F01	29.2769	37.56	2
R1-8	F01	29.32703	37.66	2
R1-8	F01	29.37696	37.59	2
R1-8	F01	29.42719	37.69	2
R1-8	F01	29.47731	37.72	2
R1-8	F01	29.52722	37.72	2
R1-8	F01	29.57713	37.69	2
R1-8	F01	29.62696	37.8	2
R1-8	F01	29.67678	37.93	2
R1-8	F01	29.72702	38.02	2
R1-8	F01	29.77697	38.02	2
R1-8	F01	29.82713	38.13	2
R1-8	F01	29.87708	37.95	2
R1-8	F01	29.92722	38.25	2
R1-8	F01	29.97692	38.19	2
R1-8	F01	30.02691	38.26	2
R1-8	F01	30.07707	38.37	2
R1-8	F01	30.12714	38.19	2
R1-8	F01	30.17717	38.34	2
R1-8	F01	30.22757	38.44	2
R1-8	F01	30.27726	38.52	2
R1-8	F01	30.32697	38.53	2
R1-8	F01	30.37723	38.68	2
R1-8	F01	30.42764	38.44	2
R1-8	F01	30.47706	38.61	2
R1-8	F01	30.52757	38.62	2
R1-8	F01	30.57716	38.74	2
R1-8	F01	30.62749	38.68	2
R1-8	F01	30.67777	38.88	2
R1-8	F01	30.72721	39.12	2
R1-8	F01	30.77713	39.02	2
R1-8	F01	30.827	38.96	2
R1-8	F01	30.87766	38.99	2
R1-8	F01	30.92748	39.05	2
R1-8	F01	30.97767	39.17	2
R1-8	F01	31.02769	39.24	2
R1-8	F01	31.0776	39.15	2
R1-8	F01	31.12752	39.36	2
R1-8	F01	31.17729	39.47	2
R1-8	F01	31.22723	39.56	2
R1-8	F01	31.27736	39.51	2
R1-8	F01	31.32736	39.53	2
R1-8	F01	31.3771	39.42	2
R1-8	F01	31.42769	39.77	2
R1-8	F01	31.47751	39.63	2
R1-8	F01	31.52756	39.72	2
R1-8	F01	31.57787	39.77	2
R1-8	F01	31.62751	39.99	2
R1-8	F01	31.67722	39.99	2
R1-8	F01	31.72743	39.99	2
R1-8	F01	31.77756	40.07	2
R1-8	F01	31.82753	39.93	2
R1-8	F01	31.87782	40.08	2
R1-8	F01	31.92748	40.11	2
R1-8	F01	31.97779	40.22	2
R1-8	F01	32.02748	40.28	2
R1-8	F01	32.07769	40.37	2
R1-8	F01	32.1275	40.25	2
R1-8	F01	32.17723	40.57	2
R1-8	F01	32.22761	40.61	2
R1-8	F01	32.27805	40.55	2
R1-8	F01	32.32822	40.58	2
R1-8	F01	32.37762	40.72	2
R1-8	F01	32.42776	40.67	2
R1-8	F01	32.47781	40.75	2
R1-8	F01	32.52776	40.79	2
R1-8	F01	32.5779	41.12	2
R1-8	F01	32.6273	40.79	2
R1-8	F01	32.67773	41.02	2
R1-8	F01	32.72767	41.17	2
R1-8	F01	32.7775	41.18	2
R1-8	F01	32.82733	41.35	2
R1-8	F01	32.87758	41.23	2
R1-8	F01	32.92807	41.32	2
R1-8	F01	32.97796	41.48	2
R1-8	F01	33.02702	41.42	2
R1-8	F01	33.07788	41.65	2
R1-8	F01	33.12764	41.62	2
R1-8	F01	33.17785	41.74	2
R1-8	F01	33.22807	41.71	2
R1-8	F01	33.27778	42	2
R1-8	F01	33.32798	41.95	2
R1-8	F01	33.3775	42.01	2
R1-8	F01	33.42798	42.19	2
R1-8	F01	33.4776	42.21	2
R1-8	F01	33.52777	42.22	2
R1-8	F01	33.57746	42.21	2
R1-8	F01	33.62777	42.33	2
R1-8	F01	33.67785	42.54	2
R1-8	F01	33.72754	42.52	2
R1-8	F01	33.77763	42.63	2
R1-8	F01	33.82795	42.48	2
R1-8	F01	33.87793	42.76	2
R1-8	F01	33.92827	42.76	2
R1-8	F01	33.97768	42.58	2
R1-8	F01	34.02807	43.15	2
R1-8	F01	34.07787	43.05	2
R1-8	F01	34.1278	43	2
R1-8	F01	34.17791	43.08	2
R1-8	F01	34.2279	43.27	2
R1-8	F01	34.27782	43.44	2
R1-8	F01	34.32735	43.41	2
R1-8	F01	34.37827	43.4	2
R1-8	F01	34.42839	43.7	2
R1-8	F01	34.47834	43.73	2
R1-8	F01	34.52975	43.88	2
R1-8	F01	34.5788	43.76	2
R1-8	F01	34.62779	43.91	2
R1-8	F01	34.67804	43.94	2
R1-8	F01	34.72803	44.09	2
R1-8	F01	34.77998	44.04	2
R1-8	F01	34.82818	44.16	2
R1-8	F01	34.87814	44.31	2
R1-8	F01	34.9281	44.28	2
R1-8	F01	34.97819	44.69	2
R1-8	F01	35.02932	44.54	2
R1-8	F01	35.07888	44.51	2
R1-8	F01	35.12793	44.73	2
R1-8	F01	35.17805	44.66	2
R1-8	F01	35.22829	44.83	2
R1-8	F01	35.27816	44.98	2
R1-8	F01	35.32816	44.87	2
R1-8	F01	35.37844	45.11	2
R1-8	F01	35.42852	45.14	2
R1-8	F01	35.47824	45.29	2
R1-8	F01	35.52827	45.34	2
R1-8	F01	35.5783	45.22	2
R1-8	F01	35.62914	45.46	2
R1-8	F01	35.67803	45.41	2
R1-8	F01	35.72855	45.44	2
R1-8	F01	35.77837	45.73	2
R1-8	F01	35.82876	45.53	2
R1-8	F01	35.87911	45.8	2
R1-8	F01	35.92928	45.82	2
R1-8	F01	35.97842	45.8	2
R1-8	F01	36.02848	46.03	2
R1-8	F01	36.07841	46.01	2
R1-8	F01	36.12804	46.13	2
R1-8	F01	36.1784	46.24	2
R1-8	F01	36.22803	46.24	2
R1-8	F01	36.27885	46.2	2
R1-8	F01	36.32796	46.5	2
R1-8	F01	36.37856	46.35	2
R1-8	F01	36.42846	46.65	2
R1-8	F01	36.47832	46.71	2
R1-8	F01	36.52789	46.77	2
R1-8	F01	36.57849	46.72	2
R1-8	F01	36.62848	46.89	2
R1-8	F01	36.67841	47.14	2
R1-8	F01	36.72885	47.13	2
R1-8	F01	36.7784	47.25	2
R1-8	F01	36.82878	47.1	2
R1-8	F01	36.87843	47.43	2
R1-8	F01	36.92831	47.46	2
R1-8	F01	36.97823	47.52	2
R1-8	F01	37.02866	47.55	2
R1-8	F01	37.07845	47.84	2
R1-8	F01	37.12873	47.67	2
R1-8	F01	37.17834	47.79	2
R1-8	F01	37.22857	47.84	2
R1-8	F01	37.27861	47.88	2
R1-8	F01	37.32859	47.94	2
R1-8	F01	37.37891	47.96	2
R1-8	F01	37.42873	48.15	2
R1-8	F01	37.47867	48.26	2
R1-8	F01	37.52854	48.26	2
R1-8	F01	37.57831	48.47	2
R1-8	F01	37.62878	48.36	2
R1-8	F01	37.67846	48.36	2
R1-8	F01	37.7286	48.51	2
R1-8	F01	37.77868	48.57	2
R1-8	F01	37.82903	48.54	2
R1-8	F01	37.8787	48.78	2
R1-8	F01	37.92882	48.92	2
R1-8	F01	37.98052	48.99	2
R1-8	F01	38.02874	48.86	2
R1-8	F01	38.07912	49.05	2
R1-8	F01	38.12897	49.16	2
R1-8	F01	38.17887	49.01	2
R1-8	F01	38.22853	49.18	2
R1-8	F01	38.2782	49.18	2
R1-8	F01	38.32888	49.37	2
R1-8	F01	38.37855	49.28	2
R1-8	F01	38.42896	49.51	2
R1-8	F01	38.47883	49.6	2
R1-8	F01	38.52853	49.87	2
R1-8	F01	38.57907	49.81	2
R1-8	F01	38.62877	49.6	2
R1-8	F01	38.67891	50.09	2
R1-8	F01	38.73023	49.91	2
R1-8	F01	38.7785	50.14	2
R1-8	F01	38.82909	50.35	2
R1-8	F01	38.87892	50.17	2
R1-8	F01	38.92918	50.36	2
R1-8	F01	38.97868	50.44	2
R1-8	F01	39.02881	50.36	2
R1-8	F01	39.07939	50.61	2
R1-8	F01	39.12868	50.71	2
R1-8	F01	39.1791	50.56	2
R1-8	F01	39.22879	50.71	2
R1-8	F01	39.27907	50.77	2
R1-8	F01	39.32904	50.95	2
R1-8	F01	39.37926	50.86	2
R1-8	F01	39.4287	50.86	2
R1-8	F01	39.47902	51.06	2
R1-8	F01	39.52884	51.19	2
R1-8	F01	39.57903	51.16	2
R1-8	F01	39.63026	51.36	2
R1-8	F01	39.67966	51.4	2
R1-8	F01	39.72927	51.15	2
R1-8	F01	39.77951	51.43	2
R1-8	F01	39.82908	51.61	2
R1-8	F01	39.87922	51.52	2
R1-8	F01	39.92941	51.52	2
R1-8	F01	39.9794	51.75	2
R1-8	F01	40.02874	51.66	2
R1-8	F01	40.07896	51.72	2
R1-8	F01	40.12919	52.17	2
R1-8	F01	40.17942	52.01	2
R1-8	F01	40.22898	51.91	2
R1-8	F01	40.2796	52.16	2
R1-8	F01	40.32972	51.93	2
R1-8	F01	40.37897	52.25	2
R1-8	F01	40.42961	52.28	2
R1-8	F01	40.47907	52.44	2
R1-8	F01	40.52924	52.35	2
R1-8	F01	40.57931	52.35	2
R1-8	F01	40.6293	52.58	2
R1-8	F01	40.67932	52.29	2
R1-8	F01	40.72915	52.64	2
R1-8	F01	40.78012	52.62	2
R1-8	F01	40.82972	52.82	2
R1-8	F01	40.87929	52.92	2
R1-8	F01	40.92937	52.85	2
R1-8	F01	40.97964	52.91	2
R1-8	F01	41.02936	53.06	2
R1-8	F01	41.07969	53.07	2
R1-8	F01	41.13029	53.15	2
R1-8	F01	41.17958	53.33	2
R1-8	F01	41.2297	53.37	2
R1-8	F01	41.27954	53.4	2
R1-8	F01	41.3295	53.18	2
R1-8	F01	41.37946	53.75	2
R1-8	F01	41.42919	53.56	2
R1-8	F01	41.4795	53.56	2
R1-8	F01	41.52929	53.5	2
R1-8	F01	41.57964	53.72	2
R1-8	F01	41.62939	53.62	2
R1-8	F01	41.67957	53.83	2
R1-8	F01	41.72976	53.89	2
R1-8	F01	41.77937	53.78	2
R1-8	F01	41.83002	53.95	2
R1-8	F01	41.87968	53.86	2
R1-8	F01	41.92974	54.04	2
R1-8	F01	41.97943	54.11	2
R1-8	F01	42.02928	53.99	2
R1-8	F01	42.07969	54.47	2
R1-8	F01	42.12925	54.28	2
R1-8	F01	42.17943	54.47	2
R1-8	F01	42.22952	54.56	2
R1-8	F01	42.27952	54.4	2
R1-8	F01	42.32953	54.49	2
R1-8	F01	42.37943	54.55	2
R1-8	F01	42.42975	54.73	2
R1-8	F01	42.47955	54.41	2
R1-8	F01	42.52959	54.74	2
R1-8	F01	42.57924	54.85	2
R1-8	F01	42.62988	54.99	2
R1-8	F01	42.67935	54.85	2
R1-8	F01	42.72948	54.9	2
R1-8	F01	42.77964	54.86	2
R1-8	F01	42.82941	55.14	2
R1-8	F01	42.87955	55.05	2
R1-8	F01	42.92982	55.09	2
R1-8	F01	42.97972	55.06	2
R1-8	F01	43.03018	55.3	2
R1-8	F01	43.07961	55.29	2
R1-8	F01	43.13005	55.38	2
R1-8	F01	43.1795	55.21	2
R1-8	F01	43.22943	55.48	2
R1-8	F01	43.27969	55.27	2
R1-8	F01	43.32954	55.51	2
R1-8	F01	43.38072	55.47	2
R1-8	F01	43.43052	56.11	2
R1-8	F01	43.47968	55.71	2
R1-8	F01	43.52967	55.69	2
R1-8	F01	43.57997	55.6	2
R1-8	F01	43.62957	55.96	2
R1-8	F01	43.67965	55.99	2
R1-8	F01	43.72971	55.72	2
R1-8	F01	43.78028	55.9	2
R1-8	F01	43.82978	56.11	2
R1-8	F01	43.87955	56.08	2
R1-8	F01	43.93013	56.2	2
R1-8	F01	43.98008	56.11	2
R1-8	F01	44.02956	56.14	2
R1-8	F01	44.07995	56.52	2
R1-8	F01	44.1302	56.45	2
R1-8	F01	44.18034	56.36	2
R1-8	F01	44.23002	56.42	2
R1-8	F01	44.28004	56.26	2
R1-8	F01	44.32964	56.46	2
R1-8	F01	44.37995	56.57	2
R1-8	F01	44.42959	56.73	2
R1-8	F01	44.47977	56.82	2
R1-8	F01	44.53002	56.64	2
R1-8	F01	44.57994	56.61	2
R1-8	F01	44.63025	56.69	2
R1-8	F01	44.68015	56.76	2
R1-8	F01	44.7304	56.76	2
R1-8	F01	44.77988	56.94	2
R1-8	F01	44.83004	56.99	2
R1-8	F01	44.87979	57.06	2
R1-8	F01	44.93028	56.96	2
R1-8	F01	44.97966	57.15	2
R1-8	F01	45.02997	57.27	2
R1-8	F01	45.08022	57.08	2
R1-8	F01	45.13033	57.39	2
R1-8	F01	45.18048	57.21	2
R1-8	F01	45.22997	57.18	2
R1-8	F01	45.27998	57.66	2
R1-8	F01	45.33027	57.53	2
R1-8	F01	45.3804	57.35	2
R1-8	F01	45.42984	57.45	2
R1-8	F01	45.48024	57.48	2
R1-8	F01	45.53012	57.56	2
R1-8	F01	45.58033	57.65	2
R1-8	F01	45.63071	57.5	2
R1-8	F01	45.68042	57.71	2
R1-8	F01	45.73022	57.82	2
R1-8	F01	45.78017	57.95	2
R1-8	F01	45.8302	57.74	2
R1-8	F01	45.8802	57.8	2
R1-8	F01	45.93023	57.88	2
R1-8	F01	45.98029	58	2
R1-8	F01	46.03044	57.72	2
R1-8	F01	46.08149	57.82	2
R1-8	F01	46.13021	57.91	2
R1-8	F01	46.1806	58.19	2
R1-8	F01	46.23041	58.34	2
R1-8	F01	46.28033	58.16	2
R1-8	F01	46.33121	58.1	2
R1-8	F01	46.38039	58.12	2
R1-8	F01	46.43026	58.33	2
R1-8	F01	46.4805	58.37	2
R1-8	F01	46.5304	58.51	2
R1-8	F01	46.5805	58.43	2
R1-8	F01	46.63033	58.3	2
R1-8	F01	46.68096	58.49	2
R1-8	F01	46.73024	58.39	2
R1-8	F01	46.7801	58.76	2
R1-8	F01	46.83055	58.64	2
R1-8	F01	46.88066	58.63	2
R1-8	F01	46.93066	58.43	2
R1-8	F01	46.98159	58.7	2
R1-8	F01	47.03038	58.7	2
R1-8	F01	47.08065	58.79	2
R1-8	F01	47.13013	58.67	2
R1-8	F01	47.18059	58.73	2
R1-8	F01	47.23122	58.57	2
R1-8	F01	47.28055	58.67	2
R1-8	F01	47.33089	58.66	2
R1-8	F01	47.38049	58.76	2
R1-8	F01	47.43051	58.93	2
R1-8	F01	47.48035	59.03	2
R1-8	F01	47.5316	58.76	2
R1-8	F01	47.58046	58.85	2
R1-8	F01	47.63128	58.81	2
R1-8	F01	47.6807	58.84	2
R1-8	F01	47.73044	59.17	2
R1-8	F01	47.78082	59.09	2
R1-8	F01	47.83052	59.2	2
R1-8	F01	47.88045	58.82	2
R1-8	F01	47.93045	58.9	2
R1-8	F01	47.98122	59.28	2
R1-8	F01	48.03038	59.09	2
R1-8	F01	48.08054	58.94	2
R1-8	F01	48.13074	58.97	2
R1-8	F01	48.18158	58.93	2
