# Supplementary material for: Natural genetic variation impacts expression levels of coding, non-coding, and antisense transcripts in fission yeast
Source: Mol Syst Biol. 2014 Nov 28;10(11):764. doi: 10.15252/msb.20145123 (PMC4299605; doi:10.15252/msb.20145123)
Supplement: Supplementary file 2 — Supplementary Dataset S1 [file msb0010-0764-sd2.zip › Dataset S1/datasetS1/R1-9_std_raw.txt]

Strain	well	time	measure	interval
R1-9	C04	0.02304	18.75	1
R1-9	C04	0.07339	18.8	1
R1-9	C04	0.12369	18.35	1
R1-9	C04	0.17338	18.61	1
R1-9	C04	0.22302	18.33	1
R1-9	C04	0.27356	18.67	1
R1-9	C04	0.32284	18.81	1
R1-9	C04	0.37295	18.58	1
R1-9	C04	0.42329	18.61	1
R1-9	C04	0.4732	18.38	1
R1-9	C04	0.52299	18.22	1
R1-9	C04	0.57314	18.13	1
R1-9	C04	0.62302	18.83	1
R1-9	C04	0.67316	18.32	1
R1-9	C04	0.72315	18.18	1
R1-9	C04	0.77328	18.42	1
R1-9	C04	0.82313	18.91	1
R1-9	C04	0.87309	18.07	1
R1-9	C04	0.92309	18.35	1
R1-9	C04	0.97312	18.33	1
R1-9	C04	1.02315	18.31	1
R1-9	C04	1.07338	18.05	1
R1-9	C04	1.12316	18.51	1
R1-9	C04	1.17324	18.93	1
R1-9	C04	1.22343	18.39	1
R1-9	C04	1.27336	18.35	1
R1-9	C04	1.32324	18.38	1
R1-9	C04	1.37318	18.48	1
R1-9	C04	1.42301	18.33	1
R1-9	C04	1.47313	18.61	1
R1-9	C04	1.52362	18.71	1
R1-9	C04	1.57323	18.41	1
R1-9	C04	1.62346	18.36	1
R1-9	C04	1.6736	18.31	1
R1-9	C04	1.72319	18.87	1
R1-9	C04	1.77316	18.74	1
R1-9	C04	1.82335	18.33	1
R1-9	C04	1.87325	18.58	1
R1-9	C04	1.92317	18.51	1
R1-9	C04	1.97314	18.41	1
R1-9	C04	2.0233	18.52	1
R1-9	C04	2.07319	18.93	1
R1-9	C04	2.12353	19.11	1
R1-9	C04	2.17344	18.64	1
R1-9	C04	2.22325	18.52	1
R1-9	C04	2.27326	18.35	1
R1-9	C04	2.32317	18.48	1
R1-9	C04	2.3732	18.51	1
R1-9	C04	2.42339	18.36	1
R1-9	C04	2.47324	18.51	1
R1-9	C04	2.52335	18.44	1
R1-9	C04	2.57327	18.42	1
R1-9	C04	2.62349	18.45	1
R1-9	C04	2.67368	18.55	1
R1-9	C04	2.7233	18.62	1
R1-9	C04	2.77336	18.93	1
R1-9	C04	2.8233	18.57	1
R1-9	C04	2.87353	18.41	1
R1-9	C04	2.92331	18.83	1
R1-9	C04	2.97344	18.71	1
R1-9	C04	3.02382	18.48	1
R1-9	C04	3.07379	18.44	1
R1-9	C04	3.12333	18.59	1
R1-9	C04	3.17336	18.74	1
R1-9	C04	3.22327	18.65	1
R1-9	C04	3.27333	18.74	1
R1-9	C04	3.32356	18.61	1
R1-9	C04	3.37382	18.51	1
R1-9	C04	3.42327	18.67	1
R1-9	C04	3.47345	18.41	1
R1-9	C04	3.52352	18.7	1
R1-9	C04	3.57352	18.71	1
R1-9	C04	3.62355	18.62	1
R1-9	C04	3.67363	18.67	1
R1-9	C04	3.72353	18.57	1
R1-9	C04	3.77384	18.54	1
R1-9	C04	3.8237	18.44	1
R1-9	C04	3.87364	18.57	1
R1-9	C04	3.9238	18.59	1
R1-9	C04	3.97358	18.81	1
R1-9	C04	4.02374	18.88	1
R1-9	C04	4.07352	18.52	1
R1-9	C04	4.124	18.58	1
R1-9	C04	4.17347	18.52	1
R1-9	C04	4.22403	18.61	1
R1-9	C04	4.27392	18.9	1
R1-9	C04	4.32385	18.49	1
R1-9	C04	4.37369	18.96	1
R1-9	C04	4.42381	18.78	1
R1-9	C04	4.47392	18.9	1
R1-9	C04	4.524	18.75	1
R1-9	C04	4.57355	18.58	1
R1-9	C04	4.62396	19.19	1
R1-9	C04	4.67381	19.11	1
R1-9	C04	4.72389	18.48	1
R1-9	C04	4.77369	18.93	1
R1-9	C04	4.82386	18.62	1
R1-9	C04	4.87363	18.83	1
R1-9	C04	4.9242	18.42	1
R1-9	C04	4.97418	19.04	1
R1-9	C04	5.02344	18.49	1
R1-9	C04	5.07366	18.64	1
R1-9	C04	5.12389	18.64	1
R1-9	C04	5.17384	18.72	1
R1-9	C04	5.22384	19.06	1
R1-9	C04	5.2738	18.67	1
R1-9	C04	5.32434	19.39	1
R1-9	C04	5.37387	19.39	1
R1-9	C04	5.4242	18.75	1
R1-9	C04	5.47442	18.77	1
R1-9	C04	5.52425	18.93	1
R1-9	C04	5.57381	18.74	1
R1-9	C04	5.62413	18.65	1
R1-9	C04	5.67412	18.65	1
R1-9	C04	5.72391	18.74	1
R1-9	C04	5.7753	18.84	1
R1-9	C04	5.8239	19.01	1
R1-9	C04	5.87406	19.26	1
R1-9	C04	5.924	18.81	1
R1-9	C04	5.97541	19.43	1
R1-9	C04	6.02397	18.65	1
R1-9	C04	6.07422	18.94	1
R1-9	C04	6.12391	18.74	1
R1-9	C04	6.17386	19.09	1
R1-9	C04	6.22395	18.8	1
R1-9	C04	6.27423	18.96	1
R1-9	C04	6.32419	19.01	1
R1-9	C04	6.37399	18.81	1
R1-9	C04	6.42441	18.72	1
R1-9	C04	6.47424	18.52	1
R1-9	C04	6.5241	18.78	1
R1-9	C04	6.57425	18.8	1
R1-9	C04	6.62432	19.13	1
R1-9	C04	6.67452	19.43	1
R1-9	C04	6.72429	18.8	1
R1-9	C04	6.77382	19	1
R1-9	C04	6.82416	18.9	1
R1-9	C04	6.87428	18.91	1
R1-9	C04	6.92426	18.87	1
R1-9	C04	6.9744	18.93	1
R1-9	C04	7.02409	18.97	1
R1-9	C04	7.07456	18.74	1
R1-9	C04	7.12412	18.84	1
R1-9	C04	7.17425	18.94	1
R1-9	C04	7.22445	18.93	1
R1-9	C04	7.27381	19.13	1
R1-9	C04	7.32439	19.17	1
R1-9	C04	7.37423	19.23	1
R1-9	C04	7.42428	18.87	1
R1-9	C04	7.47428	18.97	1
R1-9	C04	7.52439	18.74	1
R1-9	C04	7.57462	19.19	1
R1-9	C04	7.62426	18.97	1
R1-9	C04	7.67414	19.17	1
R1-9	C04	7.72452	19.39	1
R1-9	C04	7.77413	19.32	1
R1-9	C04	7.82472	19.06	1
R1-9	C04	7.87457	19	1
R1-9	C04	7.92427	18.94	1
R1-9	C04	7.97448	18.94	1
R1-9	C04	8.02447	19	1
R1-9	C04	8.07435	19.39	1
R1-9	C04	8.12449	19.42	1
R1-9	C04	8.17481	19.07	1
R1-9	C04	8.22443	19.27	1
R1-9	C04	8.27469	19.16	1
R1-9	C04	8.32493	19.1	1
R1-9	C04	8.37456	18.88	1
R1-9	C04	8.42457	19.55	1
R1-9	C04	8.47447	19.03	1
R1-9	C04	8.52467	19.24	1
R1-9	C04	8.5744	19.13	1
R1-9	C04	8.62439	19.76	1
R1-9	C04	8.6748	19.52	1
R1-9	C04	8.72474	19.1	1
R1-9	C04	8.77467	19.26	1
R1-9	C04	8.8245	19.26	1
R1-9	C04	8.87463	19.35	1
R1-9	C04	8.9247	19.26	1
R1-9	C04	8.97468	19.2	1
R1-9	C04	9.02474	19.09	1
R1-9	C04	9.07481	19.49	1
R1-9	C04	9.12503	19.16	1
R1-9	C04	9.1747	19.5	1
R1-9	C04	9.22511	19.56	1
R1-9	C04	9.27454	19.84	1
R1-9	C04	9.32497	19.13	1
R1-9	C04	9.37484	19.43	1
R1-9	C04	9.4247	19.36	1
R1-9	C04	9.47455	19.72	1
R1-9	C04	9.52471	19.62	1
R1-9	C04	9.57465	19.35	1
R1-9	C04	9.62606	19.33	1
R1-9	C04	9.6752	19.4	1
R1-9	C04	9.72491	19.52	1
R1-9	C04	9.77489	19.72	1
R1-9	C04	9.82473	19.27	1
R1-9	C04	9.87516	19.52	1
R1-9	C04	9.92465	19.4	1
R1-9	C04	9.97595	19.43	1
R1-9	C04	10.02516	19.53	1
R1-9	C04	10.0748	19.69	1
R1-9	C04	10.12479	19.85	1
R1-9	C04	10.17507	19.78	1
R1-9	C04	10.22507	19.94	1
R1-9	C04	10.27479	19.76	1
R1-9	C04	10.32513	20.18	1
R1-9	C04	10.37465	20.28	1
R1-9	C04	10.42478	20	1
R1-9	C04	10.47467	20.3	1
R1-9	C04	10.52505	20.17	1
R1-9	C04	10.57507	20.08	1
R1-9	C04	10.6247	19.84	1
R1-9	C04	10.67524	20.14	1
R1-9	C04	10.72489	19.95	1
R1-9	C04	10.77485	20	1
R1-9	C04	10.82506	20.15	1
R1-9	C04	10.87488	19.88	1
R1-9	C04	10.92485	19.79	1
R1-9	C04	10.97504	19.88	1
R1-9	C04	11.02509	20.08	1
R1-9	C04	11.07515	20.25	1
R1-9	C04	11.12507	20.64	1
R1-9	C04	11.17532	20.23	1
R1-9	C04	11.22495	20.51	1
R1-9	C04	11.27513	20.41	1
R1-9	C04	11.32482	20.14	1
R1-9	C04	11.37521	20.36	1
R1-9	C04	11.42517	20.63	1
R1-9	C04	11.71954	20.57	2
R1-9	C04	11.7573	20.64	2
R1-9	C04	11.8068	20.38	2
R1-9	C04	11.85741	20.79	2
R1-9	C04	11.90736	20.75	2
R1-9	C04	11.95704	20.82	2
R1-9	C04	12.00707	20.66	2
R1-9	C04	12.05695	20.85	2
R1-9	C04	12.10707	20.93	2
R1-9	C04	12.15719	20.82	2
R1-9	C04	12.20693	21.15	2
R1-9	C04	12.25712	21.08	2
R1-9	C04	12.30721	21.34	2
R1-9	C04	12.3573	21.22	2
R1-9	C04	12.40703	21.44	2
R1-9	C04	12.45734	21.58	2
R1-9	C04	12.50706	21.73	2
R1-9	C04	12.55719	21.44	2
R1-9	C04	12.60764	21.57	2
R1-9	C04	12.65746	21.45	2
R1-9	C04	12.70715	21.64	2
R1-9	C04	12.7571	21.67	2
R1-9	C04	12.80692	21.87	2
R1-9	C04	12.85727	21.83	2
R1-9	C04	12.90835	21.71	2
R1-9	C04	12.95737	22.09	2
R1-9	C04	13.00747	21.87	2
R1-9	C04	13.05724	22.07	2
R1-9	C04	13.10772	22.13	2
R1-9	C04	13.15749	22	2
R1-9	C04	13.20731	22.05	2
R1-9	C04	13.25749	22.03	2
R1-9	C04	13.3076	22.23	2
R1-9	C04	13.35733	22.61	2
R1-9	C04	13.40746	23.04	2
R1-9	C04	13.45714	22.48	2
R1-9	C04	13.50767	22.69	2
R1-9	C04	13.55747	22.64	2
R1-9	C04	13.60765	22.93	2
R1-9	C04	13.65749	23.06	2
R1-9	C04	13.7073	23.24	2
R1-9	C04	13.75774	22.9	2
R1-9	C04	13.80748	23.13	2
R1-9	C04	13.85765	23.4	2
R1-9	C04	13.90735	23.58	2
R1-9	C04	13.95755	23.45	2
R1-9	C04	14.00711	23.43	2
R1-9	C04	14.0575	23.85	2
R1-9	C04	14.10758	23.68	2
R1-9	C04	14.15752	24.1	2
R1-9	C04	14.20752	23.91	2
R1-9	C04	14.25765	24.1	2
R1-9	C04	14.3078	24.2	2
R1-9	C04	14.3575	24.17	2
R1-9	C04	14.4074	24.5	2
R1-9	C04	14.45776	24.37	2
R1-9	C04	14.50818	24.36	2
R1-9	C04	14.55733	24.82	2
R1-9	C04	14.60754	24.57	2
R1-9	C04	14.65803	24.92	2
R1-9	C04	14.7077	24.92	2
R1-9	C04	14.75792	25	2
R1-9	C04	14.80764	24.93	2
R1-9	C04	14.85757	25.38	2
R1-9	C04	14.90799	25.11	2
R1-9	C04	14.95784	25.41	2
R1-9	C04	15.00793	25.45	2
R1-9	C04	15.05778	25.65	2
R1-9	C04	15.10755	26.04	2
R1-9	C04	15.15795	25.83	2
R1-9	C04	15.20764	26.13	2
R1-9	C04	15.2577	26.33	2
R1-9	C04	15.30754	26.55	2
R1-9	C04	15.35785	26.55	2
R1-9	C04	15.40803	27.07	2
R1-9	C04	15.45822	26.68	2
R1-9	C04	15.50776	27.1	2
R1-9	C04	15.55785	27.08	2
R1-9	C04	15.60766	27.29	2
R1-9	C04	15.65774	27.42	2
R1-9	C04	15.70838	27.57	2
R1-9	C04	15.75777	27.81	2
R1-9	C04	15.80815	27.86	2
R1-9	C04	15.85766	28.41	2
R1-9	C04	15.9078	28.48	2
R1-9	C04	15.95782	28.51	2
R1-9	C04	16.00781	28.96	2
R1-9	C04	16.05778	29.11	2
R1-9	C04	16.10822	29.15	2
R1-9	C04	16.15785	29.24	2
R1-9	C04	16.20773	29.5	2
R1-9	C04	16.2582	29.91	2
R1-9	C04	16.30781	29.9	2
R1-9	C04	16.35789	30.23	2
R1-9	C04	16.40785	30.3	2
R1-9	C04	16.45786	30.4	2
R1-9	C04	16.50825	31.01	2
R1-9	C04	16.55775	30.98	2
R1-9	C04	16.60815	31.56	2
R1-9	C04	16.65784	31.76	2
R1-9	C04	16.70796	31.78	2
R1-9	C04	16.75811	32.09	2
R1-9	C04	16.80817	32.15	2
R1-9	C04	16.85804	32.69	2
R1-9	C04	16.90784	32.9	2
R1-9	C04	16.95836	33.35	2
R1-9	C04	17.00806	33.68	2
R1-9	C04	17.05839	34	2
R1-9	C04	17.10817	34.49	2
R1-9	C04	17.15812	34.59	2
R1-9	C04	17.20794	34.53	2
R1-9	C04	17.25812	35.27	2
R1-9	C04	17.30797	35.65	2
R1-9	C04	17.35851	36.12	2
R1-9	C04	17.40797	36.11	2
R1-9	C04	17.458	36.37	2
R1-9	C04	17.50845	36.9	2
R1-9	C04	17.55825	37.48	2
R1-9	C04	17.60815	37.81	2
R1-9	C04	17.65844	37.84	2
R1-9	C04	17.70822	38.27	2
R1-9	C04	17.75828	38.27	2
R1-9	C04	17.80832	39.02	2
R1-9	C04	17.85814	39.31	2
R1-9	C04	17.90838	39.77	2
R1-9	C04	17.9583	39.86	2
R1-9	C04	18.00797	40.35	2
R1-9	C04	18.05829	40.73	2
R1-9	C04	18.10825	41.41	2
R1-9	C04	18.15824	41.38	2
R1-9	C04	18.20843	41.8	2
R1-9	C04	18.25841	41.85	2
R1-9	C04	18.3082	42.69	2
R1-9	C04	18.35845	42.88	2
R1-9	C04	18.40843	42.75	2
R1-9	C04	18.45843	43.21	2
R1-9	C04	18.50831	43.88	2
R1-9	C04	18.55824	44.29	2
R1-9	C04	18.60827	44.32	2
R1-9	C04	18.65843	44.96	2
R1-9	C04	18.7083	44.99	2
R1-9	C04	18.75844	45.1	2
R1-9	C04	18.8084	45.54	2
R1-9	C04	18.85873	45.85	2
R1-9	C04	18.90862	46.16	2
R1-9	C04	18.95821	46.52	2
R1-9	C04	19.00858	46.75	2
R1-9	C04	19.05836	47.01	2
R1-9	C04	19.1083	47.17	2
R1-9	C04	19.15843	47.14	2
R1-9	C04	19.20875	47.35	2
R1-9	C04	19.25853	48.09	2
R1-9	C04	19.30855	48.48	2
R1-9	C04	19.35839	48.63	2
R1-9	C04	19.40858	48.28	2
R1-9	C04	19.45847	48.37	2
R1-9	C04	19.50856	48.61	2
R1-9	C04	19.55859	49.03	2
R1-9	C04	19.60839	48.7	2
R1-9	C04	19.65877	49.55	2
R1-9	C04	19.70901	49.84	2
R1-9	C04	19.75854	49.35	2
R1-9	C04	19.80906	50.33	2
R1-9	C04	19.85866	49.97	2
R1-9	C04	19.90858	50.3	2
R1-9	C04	19.95869	50.59	2
R1-9	C04	20.00881	50.57	2
R1-9	C04	20.05857	50.57	2
R1-9	C04	20.10858	50.42	2
R1-9	C04	20.15864	51.61	2
R1-9	C04	20.20872	51.09	2
R1-9	C04	20.25871	51.44	2
R1-9	C04	20.30891	51.71	2
R1-9	C04	20.35886	51.99	2
R1-9	C04	20.40864	52.1	2
R1-9	C04	20.45877	52.16	2
R1-9	C04	20.50884	52.49	2
R1-9	C04	20.55881	52.36	2
R1-9	C04	20.60876	52.73	2
R1-9	C04	20.65905	53.48	2
R1-9	C04	20.70881	52.81	2
R1-9	C04	20.75899	53.39	2
R1-9	C04	20.80889	53.89	2
R1-9	C04	20.8589	53.66	2
R1-9	C04	20.90902	53.79	2
R1-9	C04	20.95893	54.18	2
R1-9	C04	21.00889	54.2	2
R1-9	C04	21.05872	54.41	2
R1-9	C04	21.10899	55.17	2
R1-9	C04	21.15877	54.43	2
R1-9	C04	21.20902	55.47	2
R1-9	C04	21.25908	55.54	2
R1-9	C04	21.30901	55.58	2
R1-9	C04	21.35875	55.86	2
R1-9	C04	21.40894	56.29	2
R1-9	C04	21.45894	56.54	2
R1-9	C04	21.50879	56.44	2
R1-9	C04	21.55927	56.23	2
R1-9	C04	21.60909	56.16	2
R1-9	C04	21.65894	56.07	2
R1-9	C04	21.70894	56.64	2
R1-9	C04	21.75875	56.74	2
R1-9	C04	21.80922	56.74	2
R1-9	C04	21.85917	57.1	2
R1-9	C04	21.90902	57.35	2
R1-9	C04	21.95866	57.14	2
R1-9	C04	22.00911	57.74	2
R1-9	C04	22.05909	57.29	2
R1-9	C04	22.10936	57.61	2
R1-9	C04	22.15888	57.43	2
R1-9	C04	22.20903	57.3	2
R1-9	C04	22.25907	57.56	2
R1-9	C04	22.30894	58.05	2
R1-9	C04	22.35883	58.01	2
R1-9	C04	22.40927	57.4	2
R1-9	C04	22.45889	58.08	2
R1-9	C04	22.50919	58.27	2
R1-9	C04	22.55935	58.07	2
R1-9	C04	22.60906	57.92	2
R1-9	C04	22.65908	58.38	2
R1-9	C04	22.70979	58.8	2
R1-9	C04	22.75917	57.76	2
R1-9	C04	22.80939	58.1	2
R1-9	C04	22.85943	58.47	2
R1-9	C04	22.90919	59.53	2
R1-9	C04	22.95947	58.44	2
R1-9	C04	23.00915	58.31	2
R1-9	C04	23.05921	58.21	2
R1-9	C04	23.10938	58.41	2
R1-9	C04	23.15941	58.44	2
R1-9	C04	23.20915	58.11	2
R1-9	C04	23.25926	58.41	2
R1-9	C04	23.30922	58.95	2
R1-9	C04	23.35945	58.72	2
R1-9	C04	23.40948	59.08	2
R1-9	C04	23.45925	58.96	2
R1-9	C04	23.50922	58.47	2
R1-9	C04	23.55954	59.05	2
R1-9	C04	23.60942	59.08	2
R1-9	C04	23.65932	58.62	2
R1-9	C04	23.7095	59.68	2
R1-9	C04	23.75926	59.19	2
R1-9	C04	23.80912	59.87	2
R1-9	C04	23.85934	58.93	2
R1-9	C04	23.90949	59.38	2
R1-9	C04	23.95915	59.81	2
R1-9	C04	24.00927	59.14	2
R1-9	C04	24.05924	59.28	2
R1-9	C04	24.10967	58.92	2
R1-9	C04	24.15953	59.81	2
R1-9	C04	24.20968	60.13	2
R1-9	C04	24.25961	59.22	2
R1-9	C04	24.3093	60.19	2
R1-9	C04	24.35939	60.57	2
R1-9	C04	24.40946	60.44	2
R1-9	C04	24.45968	59.86	2
R1-9	C04	24.50965	60.25	2
R1-9	C04	24.55954	60.44	2
R1-9	C04	24.60972	60.2	2
R1-9	C04	24.65984	60.67	2
R1-9	C04	24.70953	60.71	2
R1-9	C04	24.75997	60.48	2
R1-9	C04	24.80948	60.8	2
R1-9	C04	24.85948	61.46	2
R1-9	C04	24.9094	60.81	2
R1-9	C04	24.95959	61.39	2
R1-9	C04	25.00965	60.82	2
R1-9	C04	25.05967	60.98	2
R1-9	C04	25.10927	61.14	2
R1-9	C04	25.15987	61.82	2
R1-9	C04	25.20969	60.77	2
R1-9	C04	25.25965	60.85	2
R1-9	C04	25.30966	61.33	2
R1-9	C04	25.35936	62.1	2
R1-9	C04	25.40989	61.37	2
R1-9	C04	25.45966	61.52	2
R1-9	C04	25.50973	62.3	2
R1-9	C04	25.56009	61.89	2
R1-9	C04	25.60987	62.25	2
R1-9	C04	25.65964	61.43	2
R1-9	C04	25.71004	61.68	2
R1-9	C04	25.75981	62.23	2
R1-9	C04	25.80961	61.58	2
R1-9	C04	25.85995	62.17	2
R1-9	C04	25.90959	62.1	2
R1-9	C04	25.96012	62.7	2
R1-9	C04	26.00964	62.82	2
R1-9	C04	26.0598	62.18	2
R1-9	C04	26.10989	63.16	2
R1-9	C04	26.15974	62.6	2
R1-9	C04	26.20976	62.79	2
R1-9	C04	26.25984	62.88	2
R1-9	C04	26.30988	62.76	2
R1-9	C04	26.35982	63.05	2
R1-9	C04	26.40984	63.34	2
R1-9	C04	26.45988	63.11	2
R1-9	C04	26.50998	63.24	2
R1-9	C04	26.5598	63.32	2
R1-9	C04	26.61006	63.16	2
R1-9	C04	26.66019	63.42	2
R1-9	C04	26.71013	63.06	2
R1-9	C04	26.76016	63.42	2
R1-9	C04	26.80989	63.67	2
R1-9	C04	26.85989	63.58	2
R1-9	C04	26.91006	63.8	2
R1-9	C04	26.9598	63.38	2
R1-9	C04	27.01028	63.78	2
R1-9	C04	27.05993	64	2
R1-9	C04	27.10978	64.07	2
R1-9	C04	27.15991	63.74	2
R1-9	C04	27.21023	63.99	2
R1-9	C04	27.25991	64.45	2
R1-9	C04	27.31003	64.15	2
R1-9	C04	27.36014	64.09	2
R1-9	C04	27.41016	64.19	2
R1-9	C04	27.46006	64.77	2
R1-9	C04	27.51	64.38	2
R1-9	C04	27.56005	64.95	2
R1-9	C04	27.61004	64.82	2
R1-9	C04	27.66046	64.55	2
R1-9	C04	27.70985	64.78	2
R1-9	C04	27.75985	64.49	2
R1-9	C04	27.8101	64.74	2
R1-9	C04	27.86015	64.98	2
R1-9	C04	27.91023	65.17	2
R1-9	C04	27.96001	65.13	2
R1-9	C04	28.01027	65.3	2
R1-9	C04	28.06014	65.49	2
R1-9	C04	28.11042	65.04	2
R1-9	C04	28.16006	65.33	2
R1-9	C04	28.21038	65.1	2
R1-9	C04	28.26013	65.1	2
R1-9	C04	28.31011	65.36	2
R1-9	C04	28.36026	65.68	2
R1-9	C04	28.41023	65.63	2
R1-9	C04	28.46019	65.37	2
R1-9	C04	28.51006	65.82	2
R1-9	C04	28.56023	66.04	2
R1-9	C04	28.6106	66.28	2
R1-9	C04	28.66065	65.75	2
R1-9	C04	28.71029	66.44	2
R1-9	C04	28.76033	66.04	2
R1-9	C04	28.81037	66.82	2
R1-9	C04	28.86042	66.37	2
R1-9	C04	28.91051	66.6	2
R1-9	C04	28.96033	66.4	2
R1-9	C04	29.01055	66.64	2
R1-9	C04	29.06057	66.96	2
R1-9	C04	29.11043	66.76	2
R1-9	C04	29.16028	67.12	2
R1-9	C04	29.21025	67.06	2
R1-9	C04	29.26058	67.45	2
R1-9	C04	29.31031	67.55	2
R1-9	C04	29.36047	67.8	2
R1-9	C04	29.41037	67.67	2
R1-9	C04	29.46053	67.89	2
R1-9	C04	29.51058	68.13	2
R1-9	C04	29.56033	68.1	2
R1-9	C04	29.61043	68.39	2
R1-9	C04	29.66033	68.64	2
R1-9	C04	29.71051	68.55	2
R1-9	C04	29.76049	68.98	2
R1-9	C04	29.81039	68.65	2
R1-9	C04	29.86052	69.3	2
R1-9	C04	29.91061	69.04	2
R1-9	C04	29.96027	69.96	2
R1-9	C04	30.01041	69.5	2
R1-9	C04	30.06049	69.34	2
R1-9	C04	30.11059	69.81	2
R1-9	C04	30.16065	69.7	2
R1-9	C04	30.21078	70.14	2
R1-9	C04	30.26097	70.18	2
R1-9	C04	30.31051	70.76	2
R1-9	C04	30.36059	70.48	2
R1-9	C04	30.41074	70.57	2
R1-9	C04	30.46071	71.03	2
R1-9	C04	30.51098	70.89	2
R1-9	C04	30.56073	71.41	2
R1-9	C04	30.61063	71.36	2
R1-9	C04	30.66067	71.88	2
R1-9	C04	30.71073	71.99	2
R1-9	C04	30.76052	72.32	2
R1-9	C04	30.81045	72.29	2
R1-9	C04	30.86081	72.69	2
R1-9	C04	30.91089	72.55	2
R1-9	C04	30.961	72.75	2
R1-9	C04	31.01104	73.02	2
R1-9	C04	31.06078	73.15	2
R1-9	C04	31.11107	73	2
R1-9	C04	31.16088	73.46	2
R1-9	C04	31.21087	73.72	2
R1-9	C04	31.26088	73.8	2
R1-9	C04	31.3107	73.89	2
R1-9	C04	31.36062	74.15	2
R1-9	C04	31.41108	74.5	2
R1-9	C04	31.46098	74.48	2
R1-9	C04	31.5111	74.63	2
R1-9	C04	31.56104	75.05	2
R1-9	C04	31.61073	75.06	2
R1-9	C04	31.66084	75.48	2
R1-9	C04	31.71097	75.44	2
R1-9	C04	31.76088	75.67	2
R1-9	C04	31.811	75.74	2
R1-9	C04	31.86099	76.01	2
R1-9	C04	31.91097	76.3	2
R1-9	C04	31.96112	76.43	2
R1-9	C04	32.01104	76.75	2
R1-9	C04	32.06101	76.81	2
R1-9	C04	32.11101	77.17	2
R1-9	C04	32.16083	77.13	2
R1-9	C04	32.21092	77.39	2
R1-9	C04	32.26149	77.47	2
R1-9	C04	32.31116	77.76	2
R1-9	C04	32.3611	77.88	2
R1-9	C04	32.41134	78.47	2
R1-9	C04	32.46137	78.63	2
R1-9	C04	32.51131	78.18	2
R1-9	C04	32.56138	79.16	2
R1-9	C04	32.61099	78.84	2
R1-9	C04	32.66112	78.68	2
R1-9	C04	32.71103	79.18	2
R1-9	C04	32.76107	79.54	2
R1-9	C04	32.81093	79.46	2
R1-9	C04	32.86112	79.91	2
R1-9	C04	32.91121	80.17	2
R1-9	C04	32.96149	80.17	2
R1-9	C04	33.01067	80.37	2
R1-9	C04	33.06135	80.71	2
R1-9	C04	33.11124	80.71	2
R1-9	C04	33.16122	80.6	2
R1-9	C04	33.21157	80.95	2
R1-9	C04	33.26122	81.63	2
R1-9	C04	33.31131	81.46	2
R1-9	C04	33.36103	81.63	2
R1-9	C04	33.4113	81.99	2
R1-9	C04	33.46121	82.01	2
R1-9	C04	33.51127	82.57	2
R1-9	C04	33.5611	82.45	2
R1-9	C04	33.61124	82.8	2
R1-9	C04	33.66132	82.84	2
R1-9	C04	33.71117	82.91	2
R1-9	C04	33.76133	83.09	2
R1-9	C04	33.81152	83.64	2
R1-9	C04	33.86129	83.64	2
R1-9	C04	33.9114	83.85	2
R1-9	C04	33.96099	83.84	2
R1-9	C04	34.01127	84.27	2
R1-9	C04	34.06149	84.17	2
R1-9	C04	34.11132	84.36	2
R1-9	C04	34.16124	84.49	2
R1-9	C04	34.21131	84.69	2
R1-9	C04	34.26139	85.07	2
R1-9	C04	34.3111	85.18	2
R1-9	C04	34.36161	85.43	2
R1-9	C04	34.41154	85.34	2
R1-9	C04	34.46172	85.77	2
R1-9	C04	34.51298	85.73	2
R1-9	C04	34.56123	85.74	2
R1-9	C04	34.6114	86.05	2
R1-9	C04	34.66147	86.13	2
R1-9	C04	34.71138	86.38	2
R1-9	C04	34.76186	86.7	2
R1-9	C04	34.81161	86.76	2
R1-9	C04	34.86162	86.93	2
R1-9	C04	34.9114	86.89	2
R1-9	C04	34.96146	87.16	2
R1-9	C04	35.01168	87.48	2
R1-9	C04	35.062	87.65	2
R1-9	C04	35.11135	87.69	2
R1-9	C04	35.16166	87.84	2
R1-9	C04	35.2117	88.05	2
R1-9	C04	35.2615	88.2	2
R1-9	C04	35.31144	88.21	2
R1-9	C04	35.36167	88.72	2
R1-9	C04	35.41203	88.5	2
R1-9	C04	35.46161	88.7	2
R1-9	C04	35.51179	88.75	2
R1-9	C04	35.56183	88.83	2
R1-9	C04	35.61209	89.31	2
R1-9	C04	35.66142	89.21	2
R1-9	C04	35.7117	89.5	2
R1-9	C04	35.7617	89.61	2
R1-9	C04	35.81199	89.48	2
R1-9	C04	35.86276	89.67	2
R1-9	C04	35.91153	90.06	2
R1-9	C04	35.96205	89.61	2
R1-9	C04	36.01165	90.45	2
R1-9	C04	36.06178	90.35	2
R1-9	C04	36.11172	90.36	2
R1-9	C04	36.16172	90.41	2
R1-9	C04	36.21169	90.73	2
R1-9	C04	36.26205	91.14	2
R1-9	C04	36.3117	90.8	2
R1-9	C04	36.36212	90.91	2
R1-9	C04	36.41191	90.99	2
R1-9	C04	36.46167	91.35	2
R1-9	C04	36.51143	91.65	2
R1-9	C04	36.56201	91.46	2
R1-9	C04	36.61195	91.82	2
R1-9	C04	36.66184	91.65	2
R1-9	C04	36.71204	91.85	2
R1-9	C04	36.76184	91.79	2
R1-9	C04	36.8122	92	2
R1-9	C04	36.8617	92.11	2
R1-9	C04	36.91184	92.43	2
R1-9	C04	36.96177	92.49	2
R1-9	C04	37.01215	92.47	2
R1-9	C04	37.06184	92.63	2
R1-9	C04	37.11201	92.88	2
R1-9	C04	37.16193	92.8	2
R1-9	C04	37.21201	93.12	2
R1-9	C04	37.26206	93.14	2
R1-9	C04	37.31213	93.48	2
R1-9	C04	37.36242	93.48	2
R1-9	C04	37.41206	93.71	2
R1-9	C04	37.46214	93.44	2
R1-9	C04	37.51214	93.96	2
R1-9	C04	37.56193	93.84	2
R1-9	C04	37.61213	93.84	2
R1-9	C04	37.66186	93.82	2
R1-9	C04	37.71211	94.02	2
R1-9	C04	37.76208	94.22	2
R1-9	C04	37.81238	94.32	2
R1-9	C04	37.86201	94.44	2
R1-9	C04	37.91219	94.46	2
R1-9	C04	37.96366	94.72	2
R1-9	C04	38.01206	94.7	2
R1-9	C04	38.06237	94.7	2
R1-9	C04	38.11224	94.9	2
R1-9	C04	38.16225	95.03	2
R1-9	C04	38.21207	94.77	2
R1-9	C04	38.2618	95.33	2
R1-9	C04	38.31222	95.13	2
R1-9	C04	38.36222	95.11	2
R1-9	C04	38.4123	95.59	2
R1-9	C04	38.46216	95.32	2
R1-9	C04	38.51225	95.75	2
R1-9	C04	38.56212	95.45	2
R1-9	C04	38.61228	95.82	2
R1-9	C04	38.66225	95.79	2
R1-9	C04	38.71358	95.76	2
R1-9	C04	38.76218	95.78	2
R1-9	C04	38.81242	96.26	2
R1-9	C04	38.86225	96.26	2
R1-9	C04	38.91256	96.28	2
R1-9	C04	38.96223	96.57	2
R1-9	C04	39.01214	96.41	2
R1-9	C04	39.06271	96.54	2
R1-9	C04	39.11228	96.95	2
R1-9	C04	39.1626	96.79	2
R1-9	C04	39.21215	97.02	2
R1-9	C04	39.26249	97.21	2
R1-9	C04	39.31244	97.18	2
R1-9	C04	39.36285	97.34	2
R1-9	C04	39.41225	97.37	2
R1-9	C04	39.46255	97.47	2
R1-9	C04	39.51246	97.19	2
R1-9	C04	39.56248	97.53	2
R1-9	C04	39.61349	97.45	2
R1-9	C04	39.66289	97.74	2
R1-9	C04	39.71258	97.8	2
R1-9	C04	39.76269	97.93	2
R1-9	C04	39.81247	97.96	2
R1-9	C04	39.86253	97.93	2
R1-9	C04	39.91276	97.89	2
R1-9	C04	39.96259	98	2
R1-9	C04	40.01239	98.48	2
R1-9	C04	40.06233	98.48	2
R1-9	C04	40.11244	98.62	2
R1-9	C04	40.16285	98.49	2
R1-9	C04	40.2123	98.58	2
R1-9	C04	40.26305	98.64	2
R1-9	C04	40.31317	98.62	2
R1-9	C04	40.36247	98.72	2
R1-9	C04	40.41296	98.88	2
R1-9	C04	40.46266	98.77	2
R1-9	C04	40.51286	98.91	2
R1-9	C04	40.56282	99.26	2
R1-9	C04	40.61277	99.24	2
R1-9	C04	40.66272	99.26	2
R1-9	C04	40.71262	99.46	2
R1-9	C04	40.76362	99.47	2
R1-9	C04	40.81305	99.21	2
R1-9	C04	40.86268	99.36	2
R1-9	C04	40.91273	99.73	2
R1-9	C04	40.9628	99.65	2
R1-9	C04	41.01264	99.66	2
R1-9	C04	41.06314	99.82	2
R1-9	C04	41.11364	99.73	2
R1-9	C04	41.16315	99.75	2
R1-9	C04	41.2128	100.17	2
R1-9	C04	41.26272	99.91	2
R1-9	C04	41.31304	99.84	2
R1-9	C04	41.36277	100.02	2
R1-9	C04	41.41271	100.27	2
R1-9	C04	41.46296	100.12	2
R1-9	C04	41.51262	100.41	2
R1-9	C04	41.56273	100.47	2
R1-9	C04	41.61285	100.54	2
R1-9	C04	41.66314	100.6	2
R1-9	C04	41.71297	100.43	2
R1-9	C04	41.76276	100.77	2
R1-9	C04	41.8133	100.77	2
R1-9	C04	41.86331	100.76	2
R1-9	C04	41.91302	100.73	2
R1-9	C04	41.96272	100.75	2
R1-9	C04	42.01275	100.99	2
R1-9	C04	42.06305	101.02	2
R1-9	C04	42.11285	100.93	2
R1-9	C04	42.16303	101.16	2
R1-9	C04	42.21297	101.25	2
R1-9	C04	42.26302	101.37	2
R1-9	C04	42.31304	101.16	2
R1-9	C04	42.36299	101.18	2
R1-9	C04	42.41325	101.74	2
R1-9	C04	42.4629	101.29	2
R1-9	C04	42.51298	101.35	2
R1-9	C04	42.56286	101.51	2
R1-9	C04	42.61286	101.61	2
R1-9	C04	42.66298	101.47	2
R1-9	C04	42.71306	101.97	2
R1-9	C04	42.76326	101.81	2
R1-9	C04	42.81291	101.86	2
R1-9	C04	42.86293	101.7	2
R1-9	C04	42.9134	101.81	2
R1-9	C04	42.96316	101.97	2
R1-9	C04	43.01318	102.03	2
R1-9	C04	43.06293	101.87	2
R1-9	C04	43.11322	102.3	2
R1-9	C04	43.16304	102.25	2
R1-9	C04	43.21283	102.38	2
R1-9	C04	43.26309	102.42	2
R1-9	C04	43.31314	102.32	2
R1-9	C04	43.36316	102.25	2
R1-9	C04	43.41346	102.49	2
R1-9	C04	43.46329	102.46	2
R1-9	C04	43.51316	102.84	2
R1-9	C04	43.56332	102.61	2
R1-9	C04	43.61314	102.58	2
R1-9	C04	43.66307	102.64	2
R1-9	C04	43.71318	102.56	2
R1-9	C04	43.76336	102.75	2
R1-9	C04	43.81321	102.54	2
R1-9	C04	43.86308	102.78	2
R1-9	C04	43.91368	102.74	2
R1-9	C04	43.9632	102.94	2
R1-9	C04	44.01303	103.16	2
R1-9	C04	44.06316	102.88	2
R1-9	C04	44.1135	103.36	2
R1-9	C04	44.16366	103.07	2
R1-9	C04	44.21333	103.06	2
R1-9	C04	44.26355	103.23	2
R1-9	C04	44.31306	103.24	2
R1-9	C04	44.36334	103.69	2
R1-9	C04	44.41321	103.17	2
R1-9	C04	44.46301	103.32	2
R1-9	C04	44.51366	103.36	2
R1-9	C04	44.56334	103.69	2
R1-9	C04	44.6136	103.49	2
R1-9	C04	44.66303	103.7	2
R1-9	C04	44.71356	103.55	2
R1-9	C04	44.76334	103.53	2
R1-9	C04	44.8135	103.66	2
R1-9	C04	44.86325	103.75	2
R1-9	C04	44.91375	103.63	2
R1-9	C04	44.96328	104.02	2
R1-9	C04	45.01344	103.91	2
R1-9	C04	45.06376	103.99	2
R1-9	C04	45.1137	103.99	2
R1-9	C04	45.16382	104.04	2
R1-9	C04	45.21337	103.89	2
R1-9	C04	45.2635	104.02	2
R1-9	C04	45.31362	103.92	2
R1-9	C04	45.36349	104.22	2
R1-9	C04	45.41343	104.05	2
R1-9	C04	45.46353	104.2	2
R1-9	C04	45.51352	103.94	2
R1-9	C04	45.5638	104.22	2
R1-9	C04	45.61381	104.11	2
R1-9	C04	45.66376	104.08	2
R1-9	C04	45.71366	104.21	2
R1-9	C04	45.76374	104.34	2
R1-9	C04	45.8138	104.41	2
R1-9	C04	45.86369	104.41	2
R1-9	C04	45.91363	104.4	2
R1-9	C04	45.9637	104.51	2
R1-9	C04	46.01378	104.54	2
R1-9	C04	46.06456	104.48	2
R1-9	C04	46.11387	104.64	2
R1-9	C04	46.16374	104.33	2
R1-9	C04	46.21375	104.64	2
R1-9	C04	46.2636	104.83	2
R1-9	C04	46.31369	104.79	2
R1-9	C04	46.36378	104.86	2
R1-9	C04	46.41355	104.64	2
R1-9	C04	46.46403	104.89	2
R1-9	C04	46.51373	104.8	2
R1-9	C04	46.56416	104.83	2
R1-9	C04	46.61381	105.15	2
R1-9	C04	46.66414	104.92	2
R1-9	C04	46.71369	104.9	2
R1-9	C04	46.76348	104.82	2
R1-9	C04	46.81406	104.98	2
R1-9	C04	46.86402	105.08	2
R1-9	C04	46.91404	104.69	2
R1-9	C04	46.96404	105.22	2
R1-9	C04	47.01396	105.05	2
R1-9	C04	47.06419	105.06	2
R1-9	C04	47.11375	104.9	2
R1-9	C04	47.16401	105	2
R1-9	C04	47.21413	104.96	2
R1-9	C04	47.26406	104.8	2
R1-9	C04	47.31406	104.96	2
R1-9	C04	47.36398	104.95	2
R1-9	C04	47.41394	104.98	2
R1-9	C04	47.46389	104.8	2
R1-9	C04	47.51519	104.96	2
R1-9	C04	47.56406	104.66	2
R1-9	C04	47.61375	105.06	2
R1-9	C04	47.66409	105.28	2
R1-9	C04	47.71409	105.22	2
R1-9	C04	47.76408	105.32	2
R1-9	C04	47.81392	104.89	2
R1-9	C04	47.86389	104.83	2
R1-9	C04	47.91413	104.54	2
R1-9	C04	47.96406	104.83	2
R1-9	C04	48.01392	104.92	2
R1-9	C04	48.064	104.74	2
R1-9	C04	48.11409	104.87	2
R1-9	C04	48.16397	104.93	2
R1-9	F04	0.0383	15.06	1
R1-9	F04	0.08838	15.27	1
R1-9	F04	0.13855	15.15	1
R1-9	F04	0.18843	14.94	1
R1-9	F04	0.23778	15	1
R1-9	F04	0.28837	15.34	1
R1-9	F04	0.33763	15.06	1
R1-9	F04	0.3877	15.22	1
R1-9	F04	0.4379	15.08	1
R1-9	F04	0.48811	15.18	1
R1-9	F04	0.53811	14.81	1
R1-9	F04	0.58799	15.03	1
R1-9	F04	0.63769	15.02	1
R1-9	F04	0.68801	14.96	1
R1-9	F04	0.73777	15.11	1
R1-9	F04	0.78788	15.09	1
R1-9	F04	0.83801	14.97	1
R1-9	F04	0.88776	15.41	1
R1-9	F04	0.93769	15.12	1
R1-9	F04	0.98783	14.9	1
R1-9	F04	1.038	15.03	1
R1-9	F04	1.08815	15.12	1
R1-9	F04	1.13808	14.96	1
R1-9	F04	1.18822	15.46	1
R1-9	F04	1.23824	15.46	1
R1-9	F04	1.28816	15.55	1
R1-9	F04	1.33815	15.43	1
R1-9	F04	1.38791	15.25	1
R1-9	F04	1.43799	15.06	1
R1-9	F04	1.48803	15.09	1
R1-9	F04	1.53826	15.22	1
R1-9	F04	1.58795	15.47	1
R1-9	F04	1.63947	14.93	1
R1-9	F04	1.68852	15.11	1
R1-9	F04	1.7379	15.06	1
R1-9	F04	1.78789	15.41	1
R1-9	F04	1.8391	15.49	1
R1-9	F04	1.88888	15.5	1
R1-9	F04	1.93784	15.22	1
R1-9	F04	1.98767	14.97	1
R1-9	F04	2.0379	15.27	1
R1-9	F04	2.08776	15.53	1
R1-9	F04	2.13817	15.08	1
R1-9	F04	2.18803	15.61	1
R1-9	F04	2.23799	14.99	1
R1-9	F04	2.28789	14.94	1
R1-9	F04	2.33809	15.33	1
R1-9	F04	2.38784	15.19	1
R1-9	F04	2.43811	15.25	1
R1-9	F04	2.48789	15.12	1
R1-9	F04	2.5382	15.33	1
R1-9	F04	2.58789	15.11	1
R1-9	F04	2.6382	15.06	1
R1-9	F04	2.68843	15.25	1
R1-9	F04	2.738	15.13	1
R1-9	F04	2.78805	15.38	1
R1-9	F04	2.83819	15.19	1
R1-9	F04	2.88846	15.36	1
R1-9	F04	2.93795	15.31	1
R1-9	F04	2.9881	15.11	1
R1-9	F04	3.03843	15.41	1
R1-9	F04	3.08886	15.11	1
R1-9	F04	3.13832	15.46	1
R1-9	F04	3.18803	15.36	1
R1-9	F04	3.23805	15.53	1
R1-9	F04	3.28805	15.49	1
R1-9	F04	3.33822	15.05	1
R1-9	F04	3.38882	14.97	1
R1-9	F04	3.43801	15.25	1
R1-9	F04	3.48804	15.25	1
R1-9	F04	3.53812	15.61	1
R1-9	F04	3.58818	15.05	1
R1-9	F04	3.63827	15.47	1
R1-9	F04	3.68843	15.49	1
R1-9	F04	3.73826	15.91	1
R1-9	F04	3.78855	15.59	1
R1-9	F04	3.83843	15.46	1
R1-9	F04	3.88825	15.77	1
R1-9	F04	3.9386	15.56	1
R1-9	F04	3.98836	15.21	1
R1-9	F04	4.0386	15.52	1
R1-9	F04	4.08828	15.56	1
R1-9	F04	4.13885	15.27	1
R1-9	F04	4.1881	15.43	1
R1-9	F04	4.23869	15.16	1
R1-9	F04	4.28895	15.4	1
R1-9	F04	4.33865	15.44	1
R1-9	F04	4.38826	15.27	1
R1-9	F04	4.43852	15.24	1
R1-9	F04	4.48877	15.4	1
R1-9	F04	4.53878	15.28	1
R1-9	F04	4.58841	16.02	1
R1-9	F04	4.63876	15.65	1
R1-9	F04	4.68838	15.88	1
R1-9	F04	4.73909	15.65	1
R1-9	F04	4.78837	15.37	1
R1-9	F04	4.83861	15.43	1
R1-9	F04	4.88834	15.62	1
R1-9	F04	4.93927	15.99	1
R1-9	F04	4.98891	15.68	1
R1-9	F04	5.03817	15.69	1
R1-9	F04	5.08838	15.22	1
R1-9	F04	5.1386	15.5	1
R1-9	F04	5.18849	15.28	1
R1-9	F04	5.23867	15.58	1
R1-9	F04	5.28914	15.63	1
R1-9	F04	5.339	15.36	1
R1-9	F04	5.38872	15.44	1
R1-9	F04	5.43867	15.41	1
R1-9	F04	5.48912	15.46	1
R1-9	F04	5.53909	15.56	1
R1-9	F04	5.58865	15.63	1
R1-9	F04	5.63873	15.81	1
R1-9	F04	5.68889	15.55	1
R1-9	F04	5.73855	15.63	1
R1-9	F04	5.79	15.34	1
R1-9	F04	5.83851	15.43	1
R1-9	F04	5.88884	15.72	1
R1-9	F04	5.93877	15.62	1
R1-9	F04	5.9903	15.52	1
R1-9	F04	6.03863	15.36	1
R1-9	F04	6.08884	15.5	1
R1-9	F04	6.1385	16.3	1
R1-9	F04	6.18876	15.56	1
R1-9	F04	6.23869	15.56	1
R1-9	F04	6.28912	16.15	1
R1-9	F04	6.33891	15.4	1
R1-9	F04	6.38859	15.91	1
R1-9	F04	6.43911	15.4	1
R1-9	F04	6.48882	15.93	1
R1-9	F04	6.53884	15.75	1
R1-9	F04	6.58936	15.96	1
R1-9	F04	6.63911	15.58	1
R1-9	F04	6.68937	15.75	1
R1-9	F04	6.73911	15.77	1
R1-9	F04	6.78873	15.38	1
R1-9	F04	6.83908	15.58	1
R1-9	F04	6.88899	15.52	1
R1-9	F04	6.93906	15.97	1
R1-9	F04	6.98918	16.06	1
R1-9	F04	7.03882	15.96	1
R1-9	F04	7.08954	15.63	1
R1-9	F04	7.13898	15.71	1
R1-9	F04	7.18898	15.65	1
R1-9	F04	7.23915	15.86	1
R1-9	F04	7.28841	15.86	1
R1-9	F04	7.33903	15.58	1
R1-9	F04	7.39003	15.62	1
R1-9	F04	7.43923	16.16	1
R1-9	F04	7.48916	15.96	1
R1-9	F04	7.53954	15.81	1
R1-9	F04	7.58918	15.88	1
R1-9	F04	7.63916	15.84	1
R1-9	F04	7.68995	16.11	1
R1-9	F04	7.73922	15.97	1
R1-9	F04	7.78869	15.96	1
R1-9	F04	7.83944	15.69	1
R1-9	F04	7.88934	16.03	1
R1-9	F04	7.93907	16.11	1
R1-9	F04	7.98939	16.27	1
R1-9	F04	8.03975	16.09	1
R1-9	F04	8.08897	15.83	1
R1-9	F04	8.13914	15.56	1
R1-9	F04	8.1897	16.05	1
R1-9	F04	8.23912	16.06	1
R1-9	F04	8.28942	15.66	1
R1-9	F04	8.33979	16	1
R1-9	F04	8.38921	15.96	1
R1-9	F04	8.4393	15.8	1
R1-9	F04	8.4893	16	1
R1-9	F04	8.53954	15.99	1
R1-9	F04	8.58922	16.16	1
R1-9	F04	8.63901	16.21	1
R1-9	F04	8.68967	16.39	1
R1-9	F04	8.7396	16.4	1
R1-9	F04	8.78957	16.15	1
R1-9	F04	8.83907	16.34	1
R1-9	F04	8.88924	16.11	1
R1-9	F04	8.93957	16.24	1
R1-9	F04	8.98958	16.4	1
R1-9	F04	9.03943	16.4	1
R1-9	F04	9.08961	16.37	1
R1-9	F04	9.13997	16.47	1
R1-9	F04	9.18961	15.96	1
R1-9	F04	9.24011	16.49	1
R1-9	F04	9.28916	16.3	1
R1-9	F04	9.33977	16.19	1
R1-9	F04	9.38978	16.25	1
R1-9	F04	9.43959	16.89	1
R1-9	F04	9.48934	16.43	1
R1-9	F04	9.53979	16.68	1
R1-9	F04	9.58945	16.21	1
R1-9	F04	9.64128	16.41	1
R1-9	F04	9.68997	16.71	1
R1-9	F04	9.73958	16.3	1
R1-9	F04	9.78951	16.14	1
R1-9	F04	9.83941	17.02	1
R1-9	F04	9.88986	16.5	1
R1-9	F04	9.93943	16.62	1
R1-9	F04	9.99061	16.62	1
R1-9	F04	10.03975	16.52	1
R1-9	F04	10.08957	16.5	1
R1-9	F04	10.13955	16.58	1
R1-9	F04	10.18981	16.97	1
R1-9	F04	10.23981	16.69	1
R1-9	F04	10.28953	16.91	1
R1-9	F04	10.34028	16.61	1
R1-9	F04	10.38977	16.96	1
R1-9	F04	10.43938	16.65	1
R1-9	F04	10.48944	17.05	1
R1-9	F04	10.53974	17.03	1
R1-9	F04	10.58969	17.58	1
R1-9	F04	10.63931	17.25	1
R1-9	F04	10.69032	17	1
R1-9	F04	10.74061	16.96	1
R1-9	F04	10.78943	17.3	1
R1-9	F04	10.83973	16.87	1
R1-9	F04	10.88996	17.37	1
R1-9	F04	10.93975	16.9	1
R1-9	F04	10.98976	17.37	1
R1-9	F04	11.04006	17.3	1
R1-9	F04	11.08981	17.68	1
R1-9	F04	11.1401	16.87	1
R1-9	F04	11.19003	17.42	1
R1-9	F04	11.23957	17.15	1
R1-9	F04	11.29007	17.19	1
R1-9	F04	11.33943	17.33	1
R1-9	F04	11.39035	17.47	1
R1-9	F04	11.44008	17.58	1
R1-9	F04	11.73407	18.12	2
R1-9	F04	11.77224	18.37	2
R1-9	F04	11.82143	18.65	2
R1-9	F04	11.87215	18.34	2
R1-9	F04	11.92202	18.67	2
R1-9	F04	11.97198	18.52	2
R1-9	F04	12.02166	18.44	2
R1-9	F04	12.07167	18.7	2
R1-9	F04	12.12171	18.49	2
R1-9	F04	12.17208	18.8	2
R1-9	F04	12.22154	18.83	2
R1-9	F04	12.2722	18.77	2
R1-9	F04	12.32233	19.06	2
R1-9	F04	12.37191	19.09	2
R1-9	F04	12.42209	19.31	2
R1-9	F04	12.47239	19.12	2
R1-9	F04	12.52224	19.67	2
R1-9	F04	12.57211	18.96	2
R1-9	F04	12.6224	19.72	2
R1-9	F04	12.67239	19.55	2
R1-9	F04	12.72206	19.71	2
R1-9	F04	12.77176	19.75	2
R1-9	F04	12.82156	19.74	2
R1-9	F04	12.87191	19.53	2
R1-9	F04	12.9231	19.67	2
R1-9	F04	12.972	20.17	2
R1-9	F04	13.0221	20	2
R1-9	F04	13.07191	20.02	2
R1-9	F04	13.12247	20.18	2
R1-9	F04	13.17235	20.25	2
R1-9	F04	13.22212	20.37	2
R1-9	F04	13.27243	20.39	2
R1-9	F04	13.32235	20.59	2
R1-9	F04	13.37195	20.31	2
R1-9	F04	13.42217	20.64	2
R1-9	F04	13.47193	20.84	2
R1-9	F04	13.52236	20.83	2
R1-9	F04	13.57204	20.99	2
R1-9	F04	13.62243	20.87	2
R1-9	F04	13.67223	21.14	2
R1-9	F04	13.72213	21.11	2
R1-9	F04	13.77258	21.34	2
R1-9	F04	13.82227	21.77	2
R1-9	F04	13.87259	21.95	2
R1-9	F04	13.9222	21.67	2
R1-9	F04	13.97256	21.92	2
R1-9	F04	14.02186	21.84	2
R1-9	F04	14.07274	21.73	2
R1-9	F04	14.12241	21.83	2
R1-9	F04	14.17254	22.17	2
R1-9	F04	14.22238	21.9	2
R1-9	F04	14.27227	22.49	2
R1-9	F04	14.32375	22.3	2
R1-9	F04	14.37217	22.64	2
R1-9	F04	14.42234	22.43	2
R1-9	F04	14.4726	23.26	2
R1-9	F04	14.52345	22.59	2
R1-9	F04	14.57202	23.11	2
R1-9	F04	14.62239	23.2	2
R1-9	F04	14.67295	23.61	2
R1-9	F04	14.7225	23.74	2
R1-9	F04	14.77251	23.86	2
R1-9	F04	14.82249	23.99	2
R1-9	F04	14.87226	24.11	2
R1-9	F04	14.923	23.9	2
R1-9	F04	14.97247	24.2	2
R1-9	F04	15.02273	24.49	2
R1-9	F04	15.07238	24.64	2
R1-9	F04	15.12227	24.62	2
R1-9	F04	15.17268	24.82	2
R1-9	F04	15.2223	24.84	2
R1-9	F04	15.27239	25.32	2
R1-9	F04	15.3222	25.46	2
R1-9	F04	15.37253	25.57	2
R1-9	F04	15.42293	26.2	2
R1-9	F04	15.47287	26.18	2
R1-9	F04	15.52263	26.29	2
R1-9	F04	15.57292	26.27	2
R1-9	F04	15.62258	26.73	2
R1-9	F04	15.67286	26.73	2
R1-9	F04	15.72443	27.17	2
R1-9	F04	15.77252	27.2	2
R1-9	F04	15.8228	27.7	2
R1-9	F04	15.87224	27.83	2
R1-9	F04	15.92258	27.95	2
R1-9	F04	15.9727	27.9	2
R1-9	F04	16.02254	28.7	2
R1-9	F04	16.07236	28.73	2
R1-9	F04	16.12304	28.79	2
R1-9	F04	16.17285	29.01	2
R1-9	F04	16.2224	29.1	2
R1-9	F04	16.27286	29.89	2
R1-9	F04	16.32257	29.79	2
R1-9	F04	16.37298	30.2	2
R1-9	F04	16.42252	30.17	2
R1-9	F04	16.47255	30.7	2
R1-9	F04	16.52288	30.94	2
R1-9	F04	16.57245	30.96	2
R1-9	F04	16.62275	31.67	2
R1-9	F04	16.67256	31.89	2
R1-9	F04	16.72261	32.22	2
R1-9	F04	16.77301	32.54	2
R1-9	F04	16.82296	32.73	2
R1-9	F04	16.87274	32.92	2
R1-9	F04	16.92252	33.2	2
R1-9	F04	16.97305	33.7	2
R1-9	F04	17.0227	34.1	2
R1-9	F04	17.07308	34.66	2
R1-9	F04	17.12287	34.82	2
R1-9	F04	17.17284	35.48	2
R1-9	F04	17.22265	35.79	2
R1-9	F04	17.27285	36.04	2
R1-9	F04	17.32274	36.04	2
R1-9	F04	17.37328	36.54	2
R1-9	F04	17.42255	37.16	2
R1-9	F04	17.47285	37.36	2
R1-9	F04	17.52308	37.6	2
R1-9	F04	17.57276	38.07	2
R1-9	F04	17.62299	38.94	2
R1-9	F04	17.67328	38.75	2
R1-9	F04	17.72323	39.12	2
R1-9	F04	17.77347	39.44	2
R1-9	F04	17.82328	39.97	2
R1-9	F04	17.87286	40.37	2
R1-9	F04	17.92341	40.2	2
R1-9	F04	17.97305	41.03	2
R1-9	F04	18.0227	41.15	2
R1-9	F04	18.07285	41.35	2
R1-9	F04	18.12299	42.12	2
R1-9	F04	18.17329	42	2
R1-9	F04	18.22309	42.53	2
R1-9	F04	18.27308	42.57	2
R1-9	F04	18.32285	42.94	2
R1-9	F04	18.37319	43.09	2
R1-9	F04	18.42312	43.5	2
R1-9	F04	18.47338	43.85	2
R1-9	F04	18.52308	43.97	2
R1-9	F04	18.57321	44.63	2
R1-9	F04	18.62307	44.54	2
R1-9	F04	18.67314	45.1	2
R1-9	F04	18.72296	44.99	2
R1-9	F04	18.77327	45.52	2
R1-9	F04	18.82314	45.87	2
R1-9	F04	18.87328	45.88	2
R1-9	F04	18.92326	46.22	2
R1-9	F04	18.97288	46.12	2
R1-9	F04	19.02317	46.65	2
R1-9	F04	19.07343	46.72	2
R1-9	F04	19.12301	46.99	2
R1-9	F04	19.17345	47.25	2
R1-9	F04	19.22367	47.15	2
R1-9	F04	19.27324	47.56	2
R1-9	F04	19.32339	47.34	2
R1-9	F04	19.37361	47.88	2
R1-9	F04	19.42456	48.22	2
R1-9	F04	19.47316	48.22	2
R1-9	F04	19.52345	47.93	2
R1-9	F04	19.57333	48.12	2
R1-9	F04	19.62321	48.5	2
R1-9	F04	19.67361	48.75	2
R1-9	F04	19.72366	48.96	2
R1-9	F04	19.77353	49.02	2
R1-9	F04	19.82368	49.65	2
R1-9	F04	19.87375	49.49	2
R1-9	F04	19.92368	49.4	2
R1-9	F04	19.97326	49.91	2
R1-9	F04	20.02351	49.8	2
R1-9	F04	20.07342	50.08	2
R1-9	F04	20.12341	50.43	2
R1-9	F04	20.1734	50.38	2
R1-9	F04	20.22345	50.5	2
R1-9	F04	20.2734	51.18	2
R1-9	F04	20.32366	50.93	2
R1-9	F04	20.37481	51.05	2
R1-9	F04	20.42321	51.4	2
R1-9	F04	20.47356	51.43	2
R1-9	F04	20.52359	51.83	2
R1-9	F04	20.5735	51.75	2
R1-9	F04	20.62332	51.91	2
R1-9	F04	20.67382	52.96	2
R1-9	F04	20.7237	52.55	2
R1-9	F04	20.77369	52.74	2
R1-9	F04	20.82474	52.69	2
R1-9	F04	20.87359	52.69	2
R1-9	F04	20.92392	53.06	2
R1-9	F04	20.97374	53.17	2
R1-9	F04	21.02375	53.37	2
R1-9	F04	21.07349	53.65	2
R1-9	F04	21.12366	53.78	2
R1-9	F04	21.1735	54.06	2
R1-9	F04	21.22364	53.89	2
R1-9	F04	21.27413	53.9	2
R1-9	F04	21.32368	54.43	2
R1-9	F04	21.3737	54.08	2
R1-9	F04	21.42405	53.99	2
R1-9	F04	21.47379	54.61	2
R1-9	F04	21.52367	54.62	2
R1-9	F04	21.5738	54.56	2
R1-9	F04	21.62406	54.56	2
R1-9	F04	21.67377	55.17	2
R1-9	F04	21.72353	54.92	2
R1-9	F04	21.77368	55.17	2
R1-9	F04	21.82376	55.15	2
R1-9	F04	21.87384	55.67	2
R1-9	F04	21.9237	55.31	2
R1-9	F04	21.97468	54.67	2
R1-9	F04	22.02423	55.48	2
R1-9	F04	22.07372	55.4	2
R1-9	F04	22.1242	55.06	2
R1-9	F04	22.17369	55.34	2
R1-9	F04	22.22381	55.68	2
R1-9	F04	22.27392	55.36	2
R1-9	F04	22.32354	55.59	2
R1-9	F04	22.37361	55.75	2
R1-9	F04	22.42392	55.2	2
R1-9	F04	22.47378	56.15	2
R1-9	F04	22.52413	55.42	2
R1-9	F04	22.57415	55.45	2
R1-9	F04	22.62391	55.86	2
R1-9	F04	22.67367	55.96	2
R1-9	F04	22.72455	55.81	2
R1-9	F04	22.7739	55.98	2
R1-9	F04	22.82419	56.3	2
R1-9	F04	22.87415	56.05	2
R1-9	F04	22.92386	55.53	2
R1-9	F04	22.97422	55.02	2
R1-9	F04	23.0242	55.95	2
R1-9	F04	23.07391	55.34	2
R1-9	F04	23.12412	56.51	2
R1-9	F04	23.1741	56.09	2
R1-9	F04	23.22377	56.11	2
R1-9	F04	23.27397	56.26	2
R1-9	F04	23.32384	56.15	2
R1-9	F04	23.37417	55.95	2
R1-9	F04	23.4243	56.7	2
R1-9	F04	23.47432	56.21	2
R1-9	F04	23.52403	56.37	2
R1-9	F04	23.57445	55.99	2
R1-9	F04	23.62413	56.12	2
R1-9	F04	23.67398	56.39	2
R1-9	F04	23.72426	56.18	2
R1-9	F04	23.77411	56.64	2
R1-9	F04	23.82392	56.3	2
R1-9	F04	23.87397	56.23	2
R1-9	F04	23.92417	56.55	2
R1-9	F04	23.97405	56.76	2
R1-9	F04	24.02396	56.51	2
R1-9	F04	24.07401	56.64	2
R1-9	F04	24.12571	56.55	2
R1-9	F04	24.17422	56.96	2
R1-9	F04	24.22436	57.33	2
R1-9	F04	24.27442	57.11	2
R1-9	F04	24.32405	57.26	2
R1-9	F04	24.37445	56.84	2
R1-9	F04	24.42413	57.42	2
R1-9	F04	24.47437	57.2	2
R1-9	F04	24.52433	57.64	2
R1-9	F04	24.57449	57.43	2
R1-9	F04	24.62508	57.28	2
R1-9	F04	24.6746	57.01	2
R1-9	F04	24.72447	57.77	2
R1-9	F04	24.77462	57.45	2
R1-9	F04	24.8245	57.48	2
R1-9	F04	24.87433	57.15	2
R1-9	F04	24.92434	57.12	2
R1-9	F04	24.97431	57.46	2
R1-9	F04	25.02423	57.49	2
R1-9	F04	25.07444	57.96	2
R1-9	F04	25.12382	57.53	2
R1-9	F04	25.1748	57.64	2
R1-9	F04	25.22441	57.79	2
R1-9	F04	25.27447	57.79	2
R1-9	F04	25.32435	57.59	2
R1-9	F04	25.37398	58.04	2
R1-9	F04	25.42469	58.06	2
R1-9	F04	25.47426	57.96	2
R1-9	F04	25.52439	58.11	2
R1-9	F04	25.57536	58.37	2
R1-9	F04	25.62462	58.23	2
R1-9	F04	25.6745	58.02	2
R1-9	F04	25.72478	58.02	2
R1-9	F04	25.77456	58.14	2
R1-9	F04	25.82428	58.76	2
R1-9	F04	25.87478	58.4	2
R1-9	F04	25.92424	58.33	2
R1-9	F04	25.97489	58.56	2
R1-9	F04	26.02445	58.56	2
R1-9	F04	26.0747	58.31	2
R1-9	F04	26.12509	58.74	2
R1-9	F04	26.17456	58.4	2
R1-9	F04	26.22456	58.7	2
R1-9	F04	26.27441	58.61	2
R1-9	F04	26.32471	58.87	2
R1-9	F04	26.37444	58.96	2
R1-9	F04	26.42468	59.09	2
R1-9	F04	26.47458	59.05	2
R1-9	F04	26.52468	58.8	2
R1-9	F04	26.57451	59.05	2
R1-9	F04	26.6248	59.52	2
R1-9	F04	26.67479	59.04	2
R1-9	F04	26.72526	59.17	2
R1-9	F04	26.77487	59.09	2
R1-9	F04	26.82467	59.21	2
R1-9	F04	26.87475	59.18	2
R1-9	F04	26.92498	59.59	2
R1-9	F04	26.97442	59.3	2
R1-9	F04	27.02492	59.82	2
R1-9	F04	27.07465	59.67	2
R1-9	F04	27.12475	59.52	2
R1-9	F04	27.17468	59.61	2
R1-9	F04	27.22482	59.55	2
R1-9	F04	27.27453	59.67	2
R1-9	F04	27.32476	59.82	2
R1-9	F04	27.37532	60.18	2
R1-9	F04	27.4252	59.86	2
R1-9	F04	27.47463	60.4	2
R1-9	F04	27.52458	60.45	2
R1-9	F04	27.57467	60.7	2
R1-9	F04	27.62471	60.37	2
R1-9	F04	27.67509	60.43	2
R1-9	F04	27.72471	60.46	2
R1-9	F04	27.77452	60.49	2
R1-9	F04	27.82495	60.73	2
R1-9	F04	27.87475	60.95	2
R1-9	F04	27.92509	61.11	2
R1-9	F04	27.97489	60.92	2
R1-9	F04	28.02607	61.12	2
R1-9	F04	28.075	61.27	2
R1-9	F04	28.12518	61.54	2
R1-9	F04	28.17467	61.14	2
R1-9	F04	28.2253	61.96	2
R1-9	F04	28.27497	61.79	2
R1-9	F04	28.32502	61.62	2
R1-9	F04	28.37497	61.95	2
R1-9	F04	28.42513	62.57	2
R1-9	F04	28.47495	62.04	2
R1-9	F04	28.52486	62.65	2
R1-9	F04	28.57489	62.63	2
R1-9	F04	28.62552	62.8	2
R1-9	F04	28.6754	62.43	2
R1-9	F04	28.7252	62.82	2
R1-9	F04	28.77499	62.96	2
R1-9	F04	28.82519	63.27	2
R1-9	F04	28.87537	62.95	2
R1-9	F04	28.92517	63.27	2
R1-9	F04	28.97497	64.1	2
R1-9	F04	29.02555	63.54	2
R1-9	F04	29.07561	63.98	2
R1-9	F04	29.12519	64.42	2
R1-9	F04	29.17492	63.86	2
R1-9	F04	29.22493	64.27	2
R1-9	F04	29.27517	64.61	2
R1-9	F04	29.32526	64.63	2
R1-9	F04	29.37522	64.98	2
R1-9	F04	29.42538	65.24	2
R1-9	F04	29.47552	65.26	2
R1-9	F04	29.52547	65.44	2
R1-9	F04	29.57535	65.05	2
R1-9	F04	29.6252	65.69	2
R1-9	F04	29.67502	65.91	2
R1-9	F04	29.72527	66.23	2
R1-9	F04	29.77521	66.05	2
R1-9	F04	29.82538	66.55	2
R1-9	F04	29.87532	66.63	2
R1-9	F04	29.92548	66.7	2
R1-9	F04	29.97515	67.11	2
R1-9	F04	30.02515	67.38	2
R1-9	F04	30.07531	67.11	2
R1-9	F04	30.12536	67.51	2
R1-9	F04	30.17544	67.54	2
R1-9	F04	30.22579	67.97	2
R1-9	F04	30.27555	67.95	2
R1-9	F04	30.32521	68.36	2
R1-9	F04	30.37549	68.52	2
R1-9	F04	30.42585	68.76	2
R1-9	F04	30.47531	68.94	2
R1-9	F04	30.52575	68.91	2
R1-9	F04	30.57541	68.85	2
R1-9	F04	30.62574	69.19	2
R1-9	F04	30.67601	69.32	2
R1-9	F04	30.72548	69.58	2
R1-9	F04	30.77533	70.04	2
R1-9	F04	30.82523	69.78	2
R1-9	F04	30.87589	70.23	2
R1-9	F04	30.92574	70.19	2
R1-9	F04	30.97593	70.58	2
R1-9	F04	31.02592	70.72	2
R1-9	F04	31.07585	70.92	2
R1-9	F04	31.12575	71.22	2
R1-9	F04	31.17557	71.44	2
R1-9	F04	31.22548	71.78	2
R1-9	F04	31.27559	71.73	2
R1-9	F04	31.32557	71.95	2
R1-9	F04	31.37529	71.75	2
R1-9	F04	31.42593	72.41	2
R1-9	F04	31.47574	72.88	2
R1-9	F04	31.5258	72.54	2
R1-9	F04	31.57602	72.64	2
R1-9	F04	31.62565	73.12	2
R1-9	F04	31.67548	73.22	2
R1-9	F04	31.72569	73.14	2
R1-9	F04	31.77581	73.5	2
R1-9	F04	31.82574	73.87	2
R1-9	F04	31.87597	73.41	2
R1-9	F04	31.92573	74.07	2
R1-9	F04	31.97606	74.09	2
R1-9	F04	32.02576	74.19	2
R1-9	F04	32.07585	74.28	2
R1-9	F04	32.1257	74.62	2
R1-9	F04	32.1755	74.69	2
R1-9	F04	32.22581	74.84	2
R1-9	F04	32.27634	74.9	2
R1-9	F04	32.32648	74.98	2
R1-9	F04	32.37583	75.31	2
R1-9	F04	32.42603	75.26	2
R1-9	F04	32.47609	75.82	2
R1-9	F04	32.52602	76.01	2
R1-9	F04	32.57617	75.98	2
R1-9	F04	32.62557	76.12	2
R1-9	F04	32.67601	76.23	2
R1-9	F04	32.72594	76.4	2
R1-9	F04	32.77573	76.4	2
R1-9	F04	32.82556	76.65	2
R1-9	F04	32.87584	76.95	2
R1-9	F04	32.92617	77.04	2
R1-9	F04	32.9762	77.54	2
R1-9	F04	33.02528	77.15	2
R1-9	F04	33.07615	77.63	2
R1-9	F04	33.12591	77.85	2
R1-9	F04	33.17612	78.04	2
R1-9	F04	33.22632	78.38	2
R1-9	F04	33.27604	78.41	2
R1-9	F04	33.32612	78.38	2
R1-9	F04	33.37571	78.49	2
R1-9	F04	33.42626	79.21	2
R1-9	F04	33.47579	79.03	2
R1-9	F04	33.52599	79.12	2
R1-9	F04	33.57573	79.43	2
R1-9	F04	33.62601	79.69	2
R1-9	F04	33.67611	79.38	2
R1-9	F04	33.7258	79.74	2
R1-9	F04	33.7759	80.04	2
R1-9	F04	33.82616	79.9	2
R1-9	F04	33.87618	79.87	2
R1-9	F04	33.92652	80.34	2
R1-9	F04	33.97596	80.41	2
R1-9	F04	34.02617	80.93	2
R1-9	F04	34.07611	80.91	2
R1-9	F04	34.12606	81.1	2
R1-9	F04	34.17618	81.38	2
R1-9	F04	34.22614	81.21	2
R1-9	F04	34.27604	81.24	2
R1-9	F04	34.32561	81.68	2
R1-9	F04	34.37654	81.72	2
R1-9	F04	34.42665	81.94	2
R1-9	F04	34.47662	82.06	2
R1-9	F04	34.52802	82.13	2
R1-9	F04	34.57701	82.53	2
R1-9	F04	34.62602	82.37	2
R1-9	F04	34.6763	82.52	2
R1-9	F04	34.72624	82.63	2
R1-9	F04	34.77819	82.88	2
R1-9	F04	34.8264	83.16	2
R1-9	F04	34.8764	83.22	2
R1-9	F04	34.92633	83.81	2
R1-9	F04	34.97645	83.93	2
R1-9	F04	35.02757	83.59	2
R1-9	F04	35.07709	83.97	2
R1-9	F04	35.12617	83.74	2
R1-9	F04	35.17631	84	2
R1-9	F04	35.22654	84.3	2
R1-9	F04	35.27642	84.28	2
R1-9	F04	35.3264	84.52	2
R1-9	F04	35.37666	84.65	2
R1-9	F04	35.42678	84.72	2
R1-9	F04	35.4765	84.81	2
R1-9	F04	35.5265	84.96	2
R1-9	F04	35.57654	85.18	2
R1-9	F04	35.62725	85.22	2
R1-9	F04	35.67624	85.28	2
R1-9	F04	35.72659	85.39	2
R1-9	F04	35.77662	85.53	2
R1-9	F04	35.82701	85.8	2
R1-9	F04	35.87739	85.86	2
R1-9	F04	35.92753	86.16	2
R1-9	F04	35.97669	85.84	2
R1-9	F04	36.0266	86	2
R1-9	F04	36.07667	86.27	2
R1-9	F04	36.12632	86.15	2
R1-9	F04	36.17665	86.52	2
R1-9	F04	36.22624	86.78	2
R1-9	F04	36.27709	86.74	2
R1-9	F04	36.32623	86.89	2
R1-9	F04	36.37684	87.03	2
R1-9	F04	36.42669	86.9	2
R1-9	F04	36.47659	87.3	2
R1-9	F04	36.52613	87.14	2
R1-9	F04	36.57677	87.37	2
R1-9	F04	36.62674	87.37	2
R1-9	F04	36.67667	87.78	2
R1-9	F04	36.72691	87.71	2
R1-9	F04	36.77661	87.86	2
R1-9	F04	36.82702	88.06	2
R1-9	F04	36.87667	88.33	2
R1-9	F04	36.92658	88.21	2
R1-9	F04	36.97648	88.18	2
R1-9	F04	37.02687	88.58	2
R1-9	F04	37.07673	88.56	2
R1-9	F04	37.12694	88.68	2
R1-9	F04	37.17656	88.72	2
R1-9	F04	37.22681	89	2
R1-9	F04	37.27684	88.71	2
R1-9	F04	37.32684	88.84	2
R1-9	F04	37.37713	89.11	2
R1-9	F04	37.42697	89.3	2
R1-9	F04	37.47692	89.3	2
R1-9	F04	37.52675	89.2	2
R1-9	F04	37.57658	89.4	2
R1-9	F04	37.62702	89.64	2
R1-9	F04	37.6767	89.52	2
R1-9	F04	37.72688	89.96	2
R1-9	F04	37.77695	89.65	2
R1-9	F04	37.82724	89.75	2
R1-9	F04	37.87694	90.17	2
R1-9	F04	37.92708	90.28	2
R1-9	F04	37.97878	90.39	2
R1-9	F04	38.02696	90.3	2
R1-9	F04	38.07738	90.52	2
R1-9	F04	38.12718	90.3	2
R1-9	F04	38.17713	90.45	2
R1-9	F04	38.22678	90.64	2
R1-9	F04	38.27647	90.67	2
R1-9	F04	38.32709	90.81	2
R1-9	F04	38.37682	90.77	2
R1-9	F04	38.42722	90.96	2
R1-9	F04	38.47709	91.17	2
R1-9	F04	38.52679	90.89	2
R1-9	F04	38.57733	91.46	2
R1-9	F04	38.62704	91.21	2
R1-9	F04	38.67716	91.49	2
R1-9	F04	38.72846	91.53	2
R1-9	F04	38.77672	91.61	2
R1-9	F04	38.82735	91.83	2
R1-9	F04	38.87715	91.64	2
R1-9	F04	38.92742	91.93	2
R1-9	F04	38.97693	91.92	2
R1-9	F04	39.02707	92.23	2
R1-9	F04	39.07765	92.33	2
R1-9	F04	39.12693	92.46	2
R1-9	F04	39.17736	92.23	2
R1-9	F04	39.22702	92.3	2
R1-9	F04	39.27732	92.64	2
R1-9	F04	39.32724	92.49	2
R1-9	F04	39.37752	92.58	2
R1-9	F04	39.4269	92.86	2
R1-9	F04	39.47727	93.06	2
R1-9	F04	39.52704	92.9	2
R1-9	F04	39.57726	93.05	2
R1-9	F04	39.62849	92.89	2
R1-9	F04	39.67786	92.87	2
R1-9	F04	39.72754	93.26	2
R1-9	F04	39.77769	93.39	2
R1-9	F04	39.82731	93.31	2
R1-9	F04	39.87743	93.23	2
R1-9	F04	39.92765	93.49	2
R1-9	F04	39.97757	93.54	2
R1-9	F04	40.02697	93.48	2
R1-9	F04	40.07719	93.84	2
R1-9	F04	40.1274	94.01	2
R1-9	F04	40.17766	93.64	2
R1-9	F04	40.22721	94.18	2
R1-9	F04	40.27784	94.12	2
R1-9	F04	40.32793	94.01	2
R1-9	F04	40.37725	94.43	2
R1-9	F04	40.42783	94.17	2
R1-9	F04	40.47732	94.14	2
R1-9	F04	40.5275	94.39	2
R1-9	F04	40.57756	94.43	2
R1-9	F04	40.62756	94.65	2
R1-9	F04	40.67757	94.58	2
R1-9	F04	40.72733	94.62	2
R1-9	F04	40.7784	94.64	2
R1-9	F04	40.82794	94.71	2
R1-9	F04	40.8774	94.9	2
R1-9	F04	40.9276	94.95	2
R1-9	F04	40.97775	95.08	2
R1-9	F04	41.02759	95.33	2
R1-9	F04	41.07796	94.93	2
R1-9	F04	41.12853	95.2	2
R1-9	F04	41.17784	95.12	2
R1-9	F04	41.22792	95.15	2
R1-9	F04	41.2778	95.24	2
R1-9	F04	41.32775	95.7	2
R1-9	F04	41.37766	95.49	2
R1-9	F04	41.42749	95.68	2
R1-9	F04	41.47775	95.77	2
R1-9	F04	41.5275	95.7	2
R1-9	F04	41.57789	95.52	2
R1-9	F04	41.62763	95.9	2
R1-9	F04	41.67781	95.92	2
R1-9	F04	41.728	95.62	2
R1-9	F04	41.77761	96.27	2
R1-9	F04	41.82826	95.93	2
R1-9	F04	41.8779	96.17	2
R1-9	F04	41.92797	96.21	2
R1-9	F04	41.97765	96.6	2
R1-9	F04	42.02756	96.2	2
R1-9	F04	42.07794	96.32	2
R1-9	F04	42.1275	96.45	2
R1-9	F04	42.17768	96.3	2
R1-9	F04	42.2278	96.79	2
R1-9	F04	42.27775	96.55	2
R1-9	F04	42.32777	96.77	2
R1-9	F04	42.37768	97.05	2
R1-9	F04	42.42804	96.74	2
R1-9	F04	42.4778	96.88	2
R1-9	F04	42.52784	96.9	2
R1-9	F04	42.57747	96.95	2
R1-9	F04	42.62815	97.24	2
R1-9	F04	42.6776	97.42	2
R1-9	F04	42.72772	96.8	2
R1-9	F04	42.77791	97.08	2
R1-9	F04	42.82765	97.24	2
R1-9	F04	42.87781	97.07	2
R1-9	F04	42.92805	97.05	2
R1-9	F04	42.97795	97.42	2
R1-9	F04	43.02842	97.49	2
R1-9	F04	43.07784	97.51	2
R1-9	F04	43.12828	97.61	2
R1-9	F04	43.17773	97.57	2
R1-9	F04	43.22768	97.73	2
R1-9	F04	43.27788	97.46	2
R1-9	F04	43.32781	97.43	2
R1-9	F04	43.379	97.88	2
R1-9	F04	43.42879	97.79	2
R1-9	F04	43.47789	97.82	2
R1-9	F04	43.52789	98.21	2
R1-9	F04	43.57821	97.86	2
R1-9	F04	43.62784	97.83	2
R1-9	F04	43.6779	97.8	2
R1-9	F04	43.72799	98.05	2
R1-9	F04	43.77852	98.11	2
R1-9	F04	43.828	98.13	2
R1-9	F04	43.8778	97.93	2
R1-9	F04	43.92838	98.38	2
R1-9	F04	43.97815	98.41	2
R1-9	F04	44.02781	98.41	2
R1-9	F04	44.07815	98.68	2
R1-9	F04	44.12846	98.43	2
R1-9	F04	44.1786	98.83	2
R1-9	F04	44.22825	98.51	2
R1-9	F04	44.27826	98.57	2
R1-9	F04	44.32792	98.61	2
R1-9	F04	44.37822	98.64	2
R1-9	F04	44.42786	98.51	2
R1-9	F04	44.47799	98.63	2
R1-9	F04	44.52826	98.74	2
R1-9	F04	44.57821	98.89	2
R1-9	F04	44.62849	98.82	2
R1-9	F04	44.67838	98.77	2
R1-9	F04	44.72849	98.67	2
R1-9	F04	44.77813	99.3	2
R1-9	F04	44.82821	98.76	2
R1-9	F04	44.87799	99.23	2
R1-9	F04	44.92851	98.86	2
R1-9	F04	44.97791	99.14	2
R1-9	F04	45.02823	99.32	2
R1-9	F04	45.07845	99.01	2
R1-9	F04	45.12844	99.23	2
R1-9	F04	45.17871	98.88	2
R1-9	F04	45.22822	99.05	2
R1-9	F04	45.27821	99.1	2
R1-9	F04	45.3285	99.63	2
R1-9	F04	45.37864	99.29	2
R1-9	F04	45.42805	99.54	2
R1-9	F04	45.47844	99.29	2
R1-9	F04	45.5284	99.23	2
R1-9	F04	45.5786	99.76	2
R1-9	F04	45.62892	99.57	2
R1-9	F04	45.67865	99.74	2
R1-9	F04	45.72849	99.69	2
R1-9	F04	45.7784	99.38	2
R1-9	F04	45.82849	99.69	2
R1-9	F04	45.87846	99.69	2
R1-9	F04	45.92846	99.82	2
R1-9	F04	45.97847	99.96	2
R1-9	F04	46.02869	99.85	2
R1-9	F04	46.07971	99.66	2
R1-9	F04	46.12846	99.7	2
R1-9	F04	46.17862	99.94	2
R1-9	F04	46.22867	100.24	2
R1-9	F04	46.27847	100.11	2
R1-9	F04	46.32932	100.1	2
R1-9	F04	46.37862	100.16	2
R1-9	F04	46.42849	100.11	2
R1-9	F04	46.47872	100.08	2
R1-9	F04	46.52864	100.2	2
R1-9	F04	46.57876	99.99	2
R1-9	F04	46.62861	100.32	2
R1-9	F04	46.67921	100.16	2
R1-9	F04	46.72851	100.1	2
R1-9	F04	46.77832	100.16	2
R1-9	F04	46.82878	100.32	2
R1-9	F04	46.87891	100.29	2
R1-9	F04	46.9289	100.52	2
R1-9	F04	46.9798	100.36	2
R1-9	F04	47.02866	100.08	2
R1-9	F04	47.0789	100.26	2
R1-9	F04	47.12836	100.39	2
R1-9	F04	47.17883	100.42	2
R1-9	F04	47.22942	100.3	2
R1-9	F04	47.27878	100.42	2
R1-9	F04	47.32914	100.77	2
R1-9	F04	47.37868	100.45	2
R1-9	F04	47.42878	100.51	2
R1-9	F04	47.4786	99.94	2
R1-9	F04	47.52984	100.49	2
R1-9	F04	47.57869	100.46	2
R1-9	F04	47.62955	100.24	2
R1-9	F04	47.67897	100.33	2
R1-9	F04	47.72868	100.17	2
R1-9	F04	47.77907	100.57	2
R1-9	F04	47.82872	100.3	2
R1-9	F04	47.87867	100.3	2
R1-9	F04	47.92873	100.57	2
R1-9	F04	47.97945	100.24	2
R1-9	F04	48.02859	100.23	2
R1-9	F04	48.07869	100.41	2
R1-9	F04	48.12902	100.38	2
R1-9	F04	48.17976	100.36	2
