# Supplementary material for: Natural genetic variation impacts expression levels of coding, non-coding, and antisense transcripts in fission yeast
Source: Mol Syst Biol. 2014 Nov 28;10(11):764. doi: 10.15252/msb.20145123 (PMC4299605; doi:10.15252/msb.20145123)
Supplement: Supplementary file 2 — Supplementary Dataset S1 [file msb0010-0764-sd2.zip › Dataset S1/datasetS1/README]

Supplementary Dataset S1.
This archive contain the raw data of the high resolution growth curves measured on the BioLector microfermentation system. 

The parental strains (768 and Y0036) have been measured with six replicates. There is one file per replicate.
The segregant strains have been measured in duplicate in 2 different well. There is one file for each segregant strain. 

The files are text tab-separated tables with header. Each row correspond to one time-point measurement. 
The first column indicate the name of the measured strain.
The 2nd column indicate the position on the 96-well plate (name of the well).
The 3rd column indicate the time of growth (in hours)
The 4th column indicate the biomass measurment in arbitrary light scattering units (LSU)
The 5th column is useless
