# Supplementary material for: Natural genetic variation impacts expression levels of coding, non-coding, and antisense transcripts in fission yeast
Source: Mol Syst Biol. 2014 Nov 28;10(11):764. doi: 10.15252/msb.20145123 (PMC4299605; doi:10.15252/msb.20145123)
Supplement: Supplementary file 2 — Supplementary Dataset S1 [file msb0010-0764-sd2.zip › Dataset S1/datasetS1/Y0036_std_raw_01.txt]

Strain	well	time	measure	interval
Y0036	B01	0.02205	125.28	1
Y0036	E01	0.03239	92.62	1
Y0036	B01	0.07086	125.26	1
Y0036	E01	0.08126	92.02	1
Y0036	B01	0.12058	124.99	1
Y0036	E01	0.13055	92.78	1
Y0036	B01	0.17062	125.06	1
Y0036	E01	0.18109	91.93	1
Y0036	B01	0.22062	124.82	1
Y0036	E01	0.2309	92.48	1
Y0036	B01	0.27067	125.67	1
Y0036	E01	0.2807	92.69	1
Y0036	B01	0.32088	124.64	1
Y0036	E01	0.3308	93.05	1
Y0036	B01	0.37077	125.26	1
Y0036	E01	0.38096	92.09	1
Y0036	B01	0.42073	125.5	1
Y0036	E01	0.43073	91.94	1
Y0036	B01	0.47074	124.43	1
Y0036	E01	0.48084	92.33	1
Y0036	B01	0.5207	125.31	1
Y0036	E01	0.53076	92.89	1
Y0036	B01	0.57085	125.14	1
Y0036	E01	0.58091	92.24	1
Y0036	B01	0.62072	124.51	1
Y0036	E01	0.63113	92.44	1
Y0036	B01	0.67071	125.52	1
Y0036	E01	0.68071	91.65	1
Y0036	B01	0.72111	124.26	1
Y0036	E01	0.7313	92.38	1
Y0036	B01	0.77076	125.78	1
Y0036	E01	0.78084	93.11	1
Y0036	B01	0.8208	125.18	1
Y0036	E01	0.83092	93.23	1
Y0036	B01	0.87094	124.98	1
Y0036	E01	0.88104	93.16	1
Y0036	B01	0.92101	124.7	1
Y0036	E01	0.93119	93.2	1
Y0036	B01	0.97089	124.65	1
Y0036	E01	0.98105	91.71	1
Y0036	B01	1.02073	123.16	1
Y0036	E01	1.03094	91.99	1
Y0036	B01	1.07101	124.83	1
Y0036	E01	1.08096	92.48	1
Y0036	B01	1.12077	124.42	1
Y0036	E01	1.13104	93.5	1
Y0036	B01	1.17221	124.93	1
Y0036	E01	1.18225	92.84	1
Y0036	B01	1.22077	123.95	1
Y0036	E01	1.23082	91.8	1
Y0036	B01	1.27087	123.73	1
Y0036	E01	1.28113	92.26	1
Y0036	B01	1.32091	122.7	1
Y0036	E01	1.33096	92.53	1
Y0036	B01	1.37124	122.32	1
Y0036	E01	1.38119	92.29	1
Y0036	B01	1.42093	122.85	1
Y0036	E01	1.43094	92.14	1
Y0036	B01	1.47104	122.6	1
Y0036	E01	1.48123	91.66	1
Y0036	B01	1.52102	122.64	1
Y0036	E01	1.53111	92.14	1
Y0036	B01	1.57118	122.45	1
Y0036	E01	1.58131	92.96	1
Y0036	B01	1.62105	122.38	1
Y0036	E01	1.6311	91.69	1
Y0036	B01	1.67115	122.45	1
Y0036	E01	1.68119	92.51	1
Y0036	B01	1.72114	121.69	1
Y0036	E01	1.73155	92.86	1
Y0036	B01	1.77128	122.95	1
Y0036	E01	1.78155	91.78	1
Y0036	B01	1.82119	121.88	1
Y0036	E01	1.83128	92.45	1
Y0036	B01	1.87114	121.43	1
Y0036	E01	1.88141	92.02	1
Y0036	B01	1.92232	122.6	1
Y0036	E01	1.93259	92.6	1
Y0036	B01	1.97135	121.12	1
Y0036	E01	1.98152	92.51	1
Y0036	B01	2.02139	121.66	1
Y0036	E01	2.03144	92.44	1
Y0036	B01	2.07108	121.29	1
Y0036	E01	2.08129	92.3	1
Y0036	B01	2.12134	122.41	1
Y0036	E01	2.13139	92.02	1
Y0036	B01	2.1711	122.19	1
Y0036	E01	2.18122	92.29	1
Y0036	B01	2.2211	121.88	1
Y0036	E01	2.23108	92.6	1
Y0036	B01	2.27144	122.53	1
Y0036	E01	2.28145	92.36	1
Y0036	B01	2.32125	122.51	1
Y0036	E01	2.33154	92.51	1
Y0036	B01	2.37136	121.09	1
Y0036	E01	2.38136	91.96	1
Y0036	B01	2.42119	121.97	1
Y0036	E01	2.43132	92.78	1
Y0036	B01	2.47135	122.78	1
Y0036	E01	2.48139	92.86	1
Y0036	B01	2.52125	121.22	1
Y0036	E01	2.53123	91.74	1
Y0036	B01	2.57156	123.05	1
Y0036	E01	2.58153	93.5	1
Y0036	B01	2.62107	120.96	1
Y0036	E01	2.63154	92.47	1
Y0036	B01	2.67133	123.11	1
Y0036	E01	2.68164	92.45	1
Y0036	B01	2.72156	121.94	1
Y0036	E01	2.73184	92.39	1
Y0036	B01	2.77154	121.65	1
Y0036	E01	2.78178	92.75	1
Y0036	B01	2.82148	121.35	1
Y0036	E01	2.83158	92.21	1
Y0036	B01	2.8711	122.41	1
Y0036	E01	2.88113	92.14	1
Y0036	B01	2.92126	121.97	1
Y0036	E01	2.93126	92.21	1
Y0036	B01	2.97125	123.17	1
Y0036	E01	2.98185	92.75	1
Y0036	B01	3.02112	124.29	1
Y0036	E01	3.03136	92.87	1
Y0036	B01	3.07124	121.12	1
Y0036	E01	3.08122	92.27	1
Y0036	B01	3.12139	121.46	1
Y0036	E01	3.13141	92.62	1
Y0036	B01	3.17129	121.54	1
Y0036	E01	3.18139	93.8	1
Y0036	B01	3.22144	120.65	1
Y0036	E01	3.23165	92.56	1
Y0036	B01	3.27123	120.9	1
Y0036	E01	3.28151	93.69	1
Y0036	B01	3.32163	121.1	1
Y0036	E01	3.33181	92.56	1
Y0036	B01	3.37133	121.29	1
Y0036	E01	3.38128	92.38	1
Y0036	B01	3.4212	120.96	1
Y0036	E01	3.43126	93.23	1
Y0036	B01	3.47145	121.21	1
Y0036	E01	3.48151	92.93	1
Y0036	B01	3.52167	120.81	1
Y0036	E01	3.53169	92.45	1
Y0036	B01	3.57155	121.1	1
Y0036	E01	3.58178	93.01	1
Y0036	B01	3.62158	121.03	1
Y0036	E01	3.63181	92.53	1
Y0036	B01	3.67157	120.9	1
Y0036	E01	3.68185	93.77	1
Y0036	B01	3.72165	121.13	1
Y0036	E01	3.73178	92.89	1
Y0036	B01	3.77142	120.99	1
Y0036	E01	3.78137	93.02	1
Y0036	B01	3.82151	121.43	1
Y0036	E01	3.8315	93.71	1
Y0036	B01	3.87166	120.11	1
Y0036	E01	3.88192	93.56	1
Y0036	B01	3.92157	120.27	1
Y0036	E01	3.93182	93.26	1
Y0036	B01	3.97148	121.72	1
Y0036	E01	3.98176	93.57	1
Y0036	B01	4.02159	121.21	1
Y0036	E01	4.03197	94.43	1
Y0036	B01	4.07144	120.11	1
Y0036	E01	4.08151	93.32	1
Y0036	B01	4.12155	120.25	1
Y0036	E01	4.13203	94.1	1
Y0036	B01	4.17158	121.76	1
Y0036	E01	4.18155	93.14	1
Y0036	B01	4.22174	121.21	1
Y0036	E01	4.23181	93.81	1
Y0036	B01	4.27169	120.53	1
Y0036	E01	4.2817	94.02	1
Y0036	B01	4.32156	121.81	1
Y0036	E01	4.33161	94.31	1
Y0036	B01	4.37146	120.36	1
Y0036	E01	4.38168	93.4	1
Y0036	B01	4.42152	122.29	1
Y0036	E01	4.43165	94.44	1
Y0036	B01	4.47197	121.72	1
Y0036	E01	4.48191	94.46	1
Y0036	B01	4.52155	122.7	1
Y0036	E01	4.53161	94.32	1
Y0036	B01	4.57187	120.84	1
Y0036	E01	4.58209	94.43	1
Y0036	B01	4.62167	121.84	1
Y0036	E01	4.63175	94.16	1
Y0036	B01	4.67189	121.32	1
Y0036	E01	4.68213	94.76	1
Y0036	B01	4.72167	120.96	1
Y0036	E01	4.73175	94.47	1
Y0036	B01	4.77173	121.79	1
Y0036	E01	4.78208	94.88	1
Y0036	B01	4.82169	121.09	1
Y0036	E01	4.83199	95.1	1
Y0036	B01	4.87154	120.69	1
Y0036	E01	4.88153	95.21	1
Y0036	B01	4.92183	121.6	1
Y0036	E01	4.93213	95.59	1
Y0036	B01	4.97178	122.04	1
Y0036	E01	4.98211	95.23	1
Y0036	B01	5.02171	120.53	1
Y0036	E01	5.03202	95.71	1
Y0036	B01	5.07212	122.72	1
Y0036	E01	5.08233	95.53	1
Y0036	B01	5.12192	121.07	1
Y0036	E01	5.13218	95.46	1
Y0036	B01	5.17227	121.28	1
Y0036	E01	5.18254	95.38	1
Y0036	B01	5.22213	122.39	1
Y0036	E01	5.23233	95.77	1
Y0036	B01	5.27238	120.36	1
Y0036	E01	5.28248	95.59	1
Y0036	B01	5.3216	121.47	1
Y0036	E01	5.33166	96.95	1
Y0036	B01	5.37173	120.99	1
Y0036	E01	5.38209	96.27	1
Y0036	B01	5.42202	120.9	1
Y0036	E01	5.43215	96.87	1
Y0036	B01	5.47185	121.02	1
Y0036	E01	5.48206	95.95	1
Y0036	B01	5.52171	121	1
Y0036	E01	5.53163	97.07	1
Y0036	B01	5.57212	122.37	1
Y0036	E01	5.58216	97.37	1
Y0036	B01	5.62199	122.09	1
Y0036	E01	5.63202	97.24	1
Y0036	B01	5.67309	121.4	1
Y0036	E01	5.68317	97.54	1
Y0036	B01	5.72254	121.54	1
Y0036	E01	5.73258	97.22	1
Y0036	B01	5.77221	122.32	1
Y0036	E01	5.78225	98.09	1
Y0036	B01	5.8221	122.01	1
Y0036	E01	5.8321	97.78	1
Y0036	B01	5.87218	122	1
Y0036	E01	5.88264	97.97	1
Y0036	B01	5.92201	122.72	1
Y0036	E01	5.93204	98.32	1
Y0036	B01	5.97205	122.03	1
Y0036	E01	5.98207	98.96	1
Y0036	B01	6.02201	122.6	1
Y0036	E01	6.03212	99.26	1
Y0036	B01	6.07195	122.48	1
Y0036	E01	6.08211	99.3	1
Y0036	B01	6.12207	123.03	1
Y0036	E01	6.13224	99.77	1
Y0036	B01	6.17208	122.44	1
Y0036	E01	6.18242	100.36	1
Y0036	B01	6.22198	123.23	1
Y0036	E01	6.23224	99.29	1
Y0036	B01	6.56544	130.95	2
Y0036	E01	6.57529	102.23	2
Y0036	B01	6.60352	131.39	2
Y0036	E01	6.61346	102.76	2
Y0036	B01	6.65303	130.63	2
Y0036	E01	6.66327	105.06	2
Y0036	B01	6.70263	132.14	2
Y0036	E01	6.71274	104.93	2
Y0036	B01	6.75274	133.13	2
Y0036	E01	6.76274	104.97	2
Y0036	B01	6.80291	132.03	2
Y0036	E01	6.813	105.28	2
Y0036	B01	6.85312	133.53	2
Y0036	E01	6.86332	105.43	2
Y0036	B01	6.90277	135.09	2
Y0036	E01	6.91301	106.09	2
Y0036	B01	6.95285	134.62	2
Y0036	E01	6.96292	107.36	2
Y0036	B01	7.0031	135.44	2
Y0036	E01	7.01316	108.01	2
Y0036	B01	7.053	134.91	2
Y0036	E01	7.06303	108.5	2
Y0036	B01	7.10288	135.36	2
Y0036	E01	7.11293	108.77	2
Y0036	B01	7.15292	135.69	2
Y0036	E01	7.16294	109.23	2
Y0036	B01	7.2029	136.36	2
Y0036	E01	7.213	110.41	2
Y0036	B01	7.25285	136.08	2
Y0036	E01	7.26314	110.26	2
Y0036	B01	7.30285	136.55	2
Y0036	E01	7.3129	110.13	2
Y0036	B01	7.35316	137.61	2
Y0036	E01	7.36371	111.19	2
Y0036	B01	7.40307	137.04	2
Y0036	E01	7.41345	111.58	2
Y0036	B01	7.45298	136.93	2
Y0036	E01	7.46302	112.21	2
Y0036	B01	7.50319	138.21	2
Y0036	E01	7.51342	111.92	2
Y0036	B01	7.55308	137.64	2
Y0036	E01	7.56334	112.34	2
Y0036	B01	7.60323	136.92	2
Y0036	E01	7.61322	112.73	2
Y0036	B01	7.65313	138.97	2
Y0036	E01	7.6632	112.39	2
Y0036	B01	7.70306	137.55	2
Y0036	E01	7.71304	112.81	2
Y0036	B01	7.75326	137.78	2
Y0036	E01	7.76325	113.61	2
Y0036	B01	7.80304	138.46	2
Y0036	E01	7.8132	114.21	2
Y0036	B01	7.85313	137.92	2
Y0036	E01	7.86319	114.99	2
Y0036	B01	7.90357	138.89	2
Y0036	E01	7.91431	114.08	2
Y0036	B01	7.9534	138.03	2
Y0036	E01	7.96366	114.63	2
Y0036	B01	8.00316	138.96	2
Y0036	E01	8.01307	115.53	2
Y0036	B01	8.05318	138.91	2
Y0036	E01	8.06317	116.52	2
Y0036	B01	8.10316	139.56	2
Y0036	E01	8.11321	116.1	2
Y0036	B01	8.15326	139.22	2
Y0036	E01	8.16348	116.8	2
Y0036	B01	8.20317	140.44	2
Y0036	E01	8.21329	117.55	2
Y0036	B01	8.25318	140.44	2
Y0036	E01	8.26321	117.62	2
Y0036	B01	8.30304	141.12	2
Y0036	E01	8.31309	117.95	2
Y0036	B01	8.35319	139.79	2
Y0036	E01	8.36323	118.62	2
Y0036	B01	8.4036	140.91	2
Y0036	E01	8.4137	120.22	2
Y0036	B01	8.45365	140.98	2
Y0036	E01	8.46364	119.93	2
Y0036	B01	8.50348	141.01	2
Y0036	E01	8.51343	119.85	2
Y0036	B01	8.5532	141.41	2
Y0036	E01	8.56341	121.5	2
Y0036	B01	8.6034	141.83	2
Y0036	E01	8.61341	121.41	2
Y0036	B01	8.65324	143.45	2
Y0036	E01	8.66337	123.16	2
Y0036	B01	8.70337	142.41	2
Y0036	E01	8.71341	123.66	2
Y0036	B01	8.75344	142.27	2
Y0036	E01	8.7638	122.87	2
Y0036	B01	8.80318	143.79	2
Y0036	E01	8.81324	123.26	2
Y0036	B01	8.8531	143.73	2
Y0036	E01	8.86313	125.53	2
Y0036	B01	8.90335	145.25	2
Y0036	E01	8.91369	126.18	2
Y0036	B01	8.95318	145.24	2
Y0036	E01	8.96338	126.83	2
Y0036	B01	9.00377	146.37	2
Y0036	E01	9.01378	128	2
Y0036	B01	9.05331	146.87	2
Y0036	E01	9.06338	127.25	2
Y0036	B01	9.10348	145.27	2
Y0036	E01	9.11349	128.32	2
Y0036	B01	9.1534	146.03	2
Y0036	E01	9.16365	128.94	2
Y0036	B01	9.20342	147.82	2
Y0036	E01	9.2134	130.15	2
Y0036	B01	9.25347	148	2
Y0036	E01	9.26356	130.86	2
Y0036	B01	9.3035	147.79	2
Y0036	E01	9.31351	131.76	2
Y0036	B01	9.3532	149.65	2
Y0036	E01	9.36368	132.23	2
Y0036	B01	9.40341	149.8	2
Y0036	E01	9.41367	133.3	2
Y0036	B01	9.45347	150.55	2
Y0036	E01	9.46347	134	2
Y0036	B01	9.5035	152.21	2
Y0036	E01	9.51361	134.78	2
Y0036	B01	9.55353	151.85	2
Y0036	E01	9.56354	136.42	2
Y0036	B01	9.60359	152.06	2
Y0036	E01	9.6137	137.29	2
Y0036	B01	9.65359	152.75	2
Y0036	E01	9.66378	139.34	2
Y0036	B01	9.70352	153.64	2
Y0036	E01	9.71373	140.01	2
Y0036	B01	9.75386	155.79	2
Y0036	E01	9.76395	141.51	2
Y0036	B01	9.80356	154.98	2
Y0036	E01	9.81361	143.85	2
Y0036	B01	9.85378	155.7	2
Y0036	E01	9.86403	145.01	2
Y0036	B01	9.90382	156.17	2
Y0036	E01	9.91405	146.55	2
Y0036	B01	9.9537	156.89	2
Y0036	E01	9.96364	147.38	2
Y0036	B01	10.00371	158.31	2
Y0036	E01	10.0138	149.06	2
Y0036	B01	10.05373	158.53	2
Y0036	E01	10.06387	151.29	2
Y0036	B01	10.10368	158.94	2
Y0036	E01	10.114	152.45	2
Y0036	B01	10.1535	158.93	2
Y0036	E01	10.16348	154.11	2
Y0036	B01	10.20369	160.66	2
Y0036	E01	10.21374	155.62	2
Y0036	B01	10.2535	160.82	2
Y0036	E01	10.26381	157.27	2
Y0036	B01	10.30371	162.64	2
Y0036	E01	10.31369	158.55	2
Y0036	B01	10.35379	161.14	2
Y0036	E01	10.36373	160.27	2
Y0036	B01	10.40407	162.67	2
Y0036	E01	10.41413	160.78	2
Y0036	B01	10.45362	163.2	2
Y0036	E01	10.46385	161.81	2
Y0036	B01	10.50385	164.41	2
Y0036	E01	10.5141	164.72	2
Y0036	B01	10.55365	165.24	2
Y0036	E01	10.56396	165	2
Y0036	B01	10.60391	166.39	2
Y0036	E01	10.61392	165.96	2
Y0036	B01	10.65395	166.04	2
Y0036	E01	10.66411	167.44	2
Y0036	B01	10.70404	167.35	2
Y0036	E01	10.71423	169.02	2
Y0036	B01	10.75396	168.61	2
Y0036	E01	10.76425	169.99	2
Y0036	B01	10.80381	169.99	2
Y0036	E01	10.81398	171.52	2
Y0036	B01	10.85417	171.71	2
Y0036	E01	10.86458	172.9	2
Y0036	B01	10.90376	171.46	2
Y0036	E01	10.91399	173.78	2
Y0036	B01	10.95383	172.75	2
Y0036	E01	10.96433	175.36	2
Y0036	B01	11.00392	174.49	2
Y0036	E01	11.01422	176.61	2
Y0036	B01	11.05432	175.05	2
Y0036	E01	11.06422	177.5	2
Y0036	B01	11.10395	177.1	2
Y0036	E01	11.11396	178.53	2
Y0036	B01	11.15401	178.38	2
Y0036	E01	11.16423	179.15	2
Y0036	B01	11.20411	179.6	2
Y0036	E01	11.21426	180.82	2
Y0036	B01	11.25395	181.51	2
Y0036	E01	11.26422	181.79	2
Y0036	B01	11.3043	183.27	2
Y0036	E01	11.31436	182.75	2
Y0036	B01	11.3541	183.55	2
Y0036	E01	11.36425	183.96	2
Y0036	B01	11.40415	184.18	2
Y0036	E01	11.41419	185.22	2
Y0036	B01	11.45384	185.89	2
Y0036	E01	11.46403	185.28	2
Y0036	B01	11.50387	188.02	2
Y0036	E01	11.51392	186.55	2
Y0036	B01	11.55415	189.52	2
Y0036	E01	11.56425	187.18	2
Y0036	B01	11.60389	190.49	2
Y0036	E01	11.61419	188.84	2
Y0036	B01	11.65397	192.6	2
Y0036	E01	11.66423	189.36	2
Y0036	B01	11.70422	192.2	2
Y0036	E01	11.71444	190.45	2
Y0036	B01	11.75449	194.05	2
Y0036	E01	11.76457	191.02	2
Y0036	B01	11.80392	195.25	2
Y0036	E01	11.81428	191.4	2
Y0036	B01	11.85422	196.15	2
Y0036	E01	11.86449	192.43	2
Y0036	B01	11.90448	198.73	2
Y0036	E01	11.91472	193.41	2
Y0036	B01	11.95387	199.77	2
Y0036	E01	11.96411	194.16	2
Y0036	B01	12.00437	200.55	2
Y0036	E01	12.01439	194.72	2
Y0036	B01	12.05425	201.33	2
Y0036	E01	12.06454	195.52	2
Y0036	B01	12.1043	202.38	2
Y0036	E01	12.11455	196.53	2
Y0036	B01	12.1541	202.96	2
Y0036	E01	12.16414	197.54	2
Y0036	B01	12.20413	205.76	2
Y0036	E01	12.21539	198.05	2
Y0036	B01	12.25415	205.26	2
Y0036	E01	12.26427	198.83	2
Y0036	B01	12.30427	207.06	2
Y0036	E01	12.31423	199.4	2
Y0036	B01	12.35416	208.62	2
Y0036	E01	12.36439	200.38	2
Y0036	B01	12.40438	208.58	2
Y0036	E01	12.41443	200.4	2
Y0036	B01	12.45412	210.26	2
Y0036	E01	12.46435	201.13	2
Y0036	B01	12.50413	211.54	2
Y0036	E01	12.51441	201.61	2
Y0036	B01	12.55431	210.81	2
Y0036	E01	12.56533	202.15	2
Y0036	B01	12.60405	211.58	2
Y0036	E01	12.61411	202.52	2
Y0036	B01	12.65418	212.9	2
Y0036	E01	12.66423	203	2
Y0036	B01	12.70448	213.9	2
Y0036	E01	12.71469	204.38	2
Y0036	B01	12.75411	215.15	2
Y0036	E01	12.76438	204.83	2
Y0036	B01	12.80393	214.87	2
Y0036	E01	12.8141	205.09	2
Y0036	B01	12.85429	215.82	2
Y0036	E01	12.86452	205.33	2
Y0036	B01	12.90455	216.89	2
Y0036	E01	12.91461	205.83	2
Y0036	B01	12.95429	217.13	2
Y0036	E01	12.96428	207.22	2
Y0036	B01	13.00453	217.85	2
Y0036	E01	13.01488	207.71	2
Y0036	B01	13.05424	218.76	2
Y0036	E01	13.0644	207.79	2
Y0036	B01	13.10436	219.09	2
Y0036	E01	13.11438	207.55	2
Y0036	B01	13.15428	220.77	2
Y0036	E01	13.16445	208.07	2
Y0036	B01	13.2042	220.62	2
Y0036	E01	13.21418	208.15	2
Y0036	B01	13.25456	221.76	2
Y0036	E01	13.26478	208.5	2
Y0036	B01	13.30429	221.9	2
Y0036	E01	13.31454	209.31	2
Y0036	B01	13.35456	223.09	2
Y0036	E01	13.36454	208.8	2
Y0036	B01	13.40431	222.89	2
Y0036	E01	13.41454	210.46	2
Y0036	B01	13.45447	224.05	2
Y0036	E01	13.4645	210.58	2
Y0036	B01	13.50451	224.39	2
Y0036	E01	13.51469	210.13	2
Y0036	B01	13.55444	224.11	2
Y0036	E01	13.56465	211.32	2
Y0036	B01	13.60455	225.8	2
Y0036	E01	13.61489	211.05	2
Y0036	B01	13.6545	225.83	2
Y0036	E01	13.66474	211.23	2
Y0036	B01	13.7044	225.89	2
Y0036	E01	13.71445	212.3	2
Y0036	B01	13.75413	226.74	2
Y0036	E01	13.76444	212.17	2
Y0036	B01	13.80477	227.3	2
Y0036	E01	13.81493	212.57	2
Y0036	B01	13.8548	227.6	2
Y0036	E01	13.86521	212.39	2
Y0036	B01	13.90489	228.6	2
Y0036	E01	13.9149	213.08	2
Y0036	B01	13.95477	228.78	2
Y0036	E01	13.96481	213.08	2
Y0036	B01	14.00463	228.79	2
Y0036	E01	14.01486	213.6	2
Y0036	B01	14.05455	229.23	2
Y0036	E01	14.06463	213.2	2
Y0036	B01	14.10484	229.6	2
Y0036	E01	14.11511	213.99	2
Y0036	B01	14.15451	229.83	2
Y0036	E01	14.16468	213.96	2
Y0036	B01	14.2046	230.44	2
Y0036	E01	14.21452	214.38	2
Y0036	B01	14.25482	230.66	2
Y0036	E01	14.26506	214.31	2
Y0036	B01	14.30457	231.18	2
Y0036	E01	14.31462	214.65	2
Y0036	B01	14.35435	231.39	2
Y0036	E01	14.36441	215.19	2
Y0036	B01	14.40485	232.37	2
Y0036	E01	14.41483	216	2
Y0036	B01	14.45465	232.71	2
Y0036	E01	14.46504	215.58	2
Y0036	B01	14.50475	232.83	2
Y0036	E01	14.51476	215.44	2
Y0036	B01	14.55496	233.16	2
Y0036	E01	14.56516	216.5	2
Y0036	B01	14.60486	233.88	2
Y0036	E01	14.61491	216.21	2
Y0036	B01	14.65471	234.13	2
Y0036	E01	14.6648	216.59	2
Y0036	B01	14.7047	234.69	2
Y0036	E01	14.71468	217.1	2
Y0036	B01	14.75475	234.85	2
Y0036	E01	14.7648	217.67	2
Y0036	B01	14.80477	235.69	2
Y0036	E01	14.81636	217.99	2
Y0036	B01	14.85488	235.73	2
Y0036	E01	14.86524	218.57	2
Y0036	B01	14.90506	235.97	2
Y0036	E01	14.91512	218.46	2
Y0036	B01	14.9551	236.61	2
Y0036	E01	14.96515	219.35	2
Y0036	B01	15.00492	236.83	2
Y0036	E01	15.01493	219.12	2
Y0036	B01	15.05505	237.98	2
Y0036	E01	15.06503	219.93	2
Y0036	B01	15.10465	238.33	2
Y0036	E01	15.11468	220.03	2
Y0036	B01	15.15502	238.11	2
Y0036	E01	15.1653	220.65	2
Y0036	B01	15.20482	239.08	2
Y0036	E01	15.21482	221.29	2
Y0036	B01	15.25532	239.12	2
Y0036	E01	15.26532	221.69	2
Y0036	B01	15.30503	239.09	2
Y0036	E01	15.31531	222.19	2
Y0036	B01	15.35524	240.07	2
Y0036	E01	15.36547	222.61	2
Y0036	B01	15.40498	240.4	2
Y0036	E01	15.41496	222.77	2
Y0036	B01	15.45473	240.76	2
Y0036	E01	15.46478	223.01	2
Y0036	B01	15.50479	241.28	2
Y0036	E01	15.51503	223.74	2
Y0036	B01	15.55512	241.15	2
Y0036	E01	15.5654	223.77	2
Y0036	B01	15.60498	241.51	2
Y0036	E01	15.61509	224.49	2
Y0036	B01	15.65504	242.42	2
Y0036	E01	15.66523	224.34	2
Y0036	B01	15.70487	242.8	2
Y0036	E01	15.71513	224.91	2
Y0036	B01	15.7551	242.82	2
Y0036	E01	15.76508	225.84	2
Y0036	B01	15.80532	243.55	2
Y0036	E01	15.81578	226.51	2
Y0036	B01	15.85512	243.29	2
Y0036	E01	15.86532	226.23	2
Y0036	B01	15.90512	243.95	2
Y0036	E01	15.91514	226.38	2
Y0036	B01	15.95494	244.39	2
Y0036	E01	15.96497	227.24	2
Y0036	B01	16.00546	243.98	2
Y0036	E01	16.01552	227.09	2
Y0036	B01	16.05503	245.74	2
Y0036	E01	16.06514	228.15	2
Y0036	B01	16.105	245.96	2
Y0036	E01	16.11524	227.77	2
Y0036	B01	16.15487	245.55	2
Y0036	E01	16.16512	228.53	2
Y0036	B01	16.20515	245.68	2
Y0036	E01	16.21523	229.02	2
Y0036	B01	16.25513	246.3	2
Y0036	E01	16.26514	229.62	2
Y0036	B01	16.30528	246.28	2
Y0036	E01	16.31558	230.01	2
Y0036	B01	16.35526	246.99	2
Y0036	E01	16.36532	230.17	2
Y0036	B01	16.4053	247.4	2
Y0036	E01	16.41562	230.92	2
Y0036	B01	16.45515	247.25	2
Y0036	E01	16.46518	231.06	2
Y0036	B01	16.50515	247.69	2
Y0036	E01	16.51542	231.64	2
Y0036	B01	16.55522	247.48	2
Y0036	E01	16.56528	231.74	2
Y0036	B01	16.6073	247.91	2
Y0036	E01	16.61737	232.43	2
Y0036	B01	16.65512	248.73	2
Y0036	E01	16.66519	232.91	2
Y0036	B01	16.7052	248.88	2
Y0036	E01	16.71527	232.84	2
Y0036	B01	16.75525	249.19	2
Y0036	E01	16.76536	233.64	2
Y0036	B01	16.80522	249.52	2
Y0036	E01	16.81554	234.33	2
Y0036	B01	16.85559	250.54	2
Y0036	E01	16.86579	234.6	2
Y0036	B01	16.90533	249.83	2
Y0036	E01	16.91534	234.57	2
Y0036	B01	16.95543	250.81	2
Y0036	E01	16.96555	234.97	2
Y0036	B01	17.00558	250.99	2
Y0036	E01	17.01553	235.15	2
Y0036	B01	17.05539	251.01	2
Y0036	E01	17.06567	235.93	2
Y0036	B01	17.10541	251.06	2
Y0036	E01	17.11542	235.89	2
Y0036	B01	17.15546	251.84	2
Y0036	E01	17.16551	236.28	2
Y0036	B01	17.20547	252.16	2
Y0036	E01	17.21572	237.02	2
Y0036	B01	17.25545	252.44	2
Y0036	E01	17.2655	236.99	2
Y0036	B01	17.30561	252.4	2
Y0036	E01	17.31599	237.89	2
Y0036	B01	17.35545	253.69	2
Y0036	E01	17.36586	238.62	2
Y0036	B01	17.40527	253.24	2
Y0036	E01	17.41567	238.32	2
Y0036	B01	17.45536	253.37	2
Y0036	E01	17.46554	238.46	2
Y0036	B01	17.50522	253.4	2
Y0036	E01	17.51531	238.64	2
Y0036	B01	17.55535	253.73	2
Y0036	E01	17.56538	238.7	2
Y0036	B01	17.60532	254.61	2
Y0036	E01	17.61585	239.42	2
Y0036	B01	17.65538	254.29	2
Y0036	E01	17.66568	239.37	2
Y0036	B01	17.70555	253.87	2
Y0036	E01	17.71577	240.13	2
Y0036	B01	17.75553	254.41	2
Y0036	E01	17.76584	239.94	2
Y0036	B01	17.80573	255.01	2
Y0036	E01	17.81577	240.37	2
Y0036	B01	17.85591	255.26	2
Y0036	E01	17.86598	240.99	2
Y0036	B01	17.90558	255.64	2
Y0036	E01	17.91563	240.91	2
Y0036	B01	17.95557	256.13	2
Y0036	E01	17.96554	241.45	2
Y0036	B01	18.00555	256.4	2
Y0036	E01	18.01575	241.66	2
Y0036	B01	18.05575	256.52	2
Y0036	E01	18.06606	241.69	2
Y0036	B01	18.1054	256.15	2
Y0036	E01	18.11564	241.78	2
Y0036	B01	18.15576	257.11	2
Y0036	E01	18.16586	242.48	2
Y0036	B01	18.20567	257.12	2
Y0036	E01	18.21575	242.87	2
Y0036	B01	18.25604	258.3	2
Y0036	E01	18.26604	243.53	2
Y0036	B01	18.30549	258.38	2
Y0036	E01	18.31578	243.69	2
Y0036	B01	18.35569	259.22	2
Y0036	E01	18.36559	244.37	2
Y0036	B01	18.40628	259.59	2
Y0036	E01	18.41642	244.74	2
Y0036	B01	18.45574	259.18	2
Y0036	E01	18.46578	244.75	2
Y0036	B01	18.50579	260.76	2
Y0036	E01	18.51606	245.83	2
Y0036	B01	18.55574	260.01	2
Y0036	E01	18.56591	245.61	2
Y0036	B01	18.60537	261.8	2
Y0036	E01	18.61562	246.46	2
Y0036	B01	18.65562	261.29	2
Y0036	E01	18.66586	246.95	2
Y0036	B01	18.70598	262.43	2
Y0036	E01	18.71623	246.71	2
Y0036	B01	18.75689	262.16	2
Y0036	E01	18.7669	247.79	2
Y0036	B01	18.80562	263.56	2
Y0036	E01	18.81572	248.16	2
Y0036	B01	18.85587	263.12	2
Y0036	E01	18.86597	248.49	2
Y0036	B01	18.90568	263.29	2
Y0036	E01	18.91574	248.39	2
Y0036	B01	18.95597	264.17	2
Y0036	E01	18.96601	249.38	2
Y0036	B01	19.00591	265	2
Y0036	E01	19.01621	249.32	2
Y0036	B01	19.05609	265.19	2
Y0036	E01	19.06632	250.62	2
Y0036	B01	19.10581	265.12	2
Y0036	E01	19.11597	250.6	2
Y0036	B01	19.15602	265.78	2
Y0036	E01	19.16604	251.36	2
Y0036	B01	19.20577	265.53	2
Y0036	E01	19.21634	251.78	2
Y0036	B01	19.25599	266.54	2
Y0036	E01	19.26628	252.04	2
Y0036	B01	19.30593	267.6	2
Y0036	E01	19.31599	253.01	2
Y0036	B01	19.35586	267.44	2
Y0036	E01	19.36607	253.46	2
Y0036	B01	19.40599	267.83	2
Y0036	E01	19.41607	253.46	2
Y0036	B01	19.45593	268.27	2
Y0036	E01	19.46597	253.85	2
Y0036	B01	19.50594	268.14	2
Y0036	E01	19.51605	254.28	2
Y0036	B01	19.5559	268.71	2
Y0036	E01	19.56589	254.86	2
Y0036	B01	19.60599	269.74	2
Y0036	E01	19.61602	255.45	2
Y0036	B01	19.65608	269.46	2
Y0036	E01	19.66636	256.11	2
Y0036	B01	19.7057	270.71	2
Y0036	E01	19.71579	256.02	2
Y0036	B01	19.75602	270.72	2
Y0036	E01	19.76638	256.84	2
Y0036	B01	19.80625	270.77	2
Y0036	E01	19.81673	257.38	2
Y0036	B01	19.85601	272.16	2
Y0036	E01	19.86609	258.12	2
Y0036	B01	19.90622	272.41	2
Y0036	E01	19.91647	258.89	2
Y0036	B01	19.95632	273.04	2
Y0036	E01	19.96659	259.4	2
Y0036	B01	20.00604	273.73	2
Y0036	E01	20.0161	259.86	2
Y0036	B01	20.05614	273.97	2
Y0036	E01	20.06607	260.2	2
Y0036	B01	20.10633	274.36	2
Y0036	E01	20.11634	261.25	2
Y0036	B01	20.15646	274.95	2
Y0036	E01	20.16685	261.07	2
Y0036	B01	20.20624	275.55	2
Y0036	E01	20.2163	262.3	2
Y0036	B01	20.25571	275.71	2
Y0036	E01	20.26598	262.79	2
Y0036	B01	20.30621	276.49	2
Y0036	E01	20.31627	263.18	2
Y0036	B01	20.35591	276.53	2
Y0036	E01	20.36594	264.23	2
Y0036	B01	20.40634	277.59	2
Y0036	E01	20.41662	264.84	2
Y0036	B01	20.45625	278.24	2
Y0036	E01	20.46754	265.17	2
Y0036	B01	20.50635	278.43	2
Y0036	E01	20.51641	264.91	2
Y0036	B01	20.55637	278.6	2
Y0036	E01	20.56669	266.51	2
Y0036	B01	20.60626	278.85	2
Y0036	E01	20.6164	266.62	2
Y0036	B01	20.65612	280.3	2
Y0036	E01	20.66643	266.54	2
Y0036	B01	20.70639	280.33	2
Y0036	E01	20.71668	267.92	2
Y0036	B01	20.7562	280.26	2
Y0036	E01	20.76645	268.91	2
Y0036	B01	20.80614	281.26	2
Y0036	E01	20.81634	269.09	2
Y0036	B01	20.85652	281.65	2
Y0036	E01	20.86679	270.24	2
Y0036	B01	20.90633	282.33	2
Y0036	E01	20.91638	270.6	2
Y0036	B01	20.95616	282.42	2
Y0036	E01	20.96655	272.12	2
Y0036	B01	21.00654	283.19	2
Y0036	E01	21.01662	272.05	2
Y0036	B01	21.0563	283.49	2
Y0036	E01	21.06635	272.36	2
Y0036	B01	21.10635	284.47	2
Y0036	E01	21.11641	272.89	2
Y0036	B01	21.15623	284.84	2
Y0036	E01	21.16657	273.68	2
Y0036	B01	21.20636	285.66	2
Y0036	E01	21.21651	273.8	2
Y0036	B01	21.2563	285.97	2
Y0036	E01	21.2666	274.78	2
Y0036	B01	21.30637	286.33	2
Y0036	E01	21.3168	275.26	2
Y0036	B01	21.35644	286.61	2
Y0036	E01	21.36672	276.18	2
Y0036	B01	21.40646	287.92	2
Y0036	E01	21.41666	276.13	2
Y0036	B01	21.45626	287.92	2
Y0036	E01	21.46636	277.69	2
Y0036	B01	21.50648	288.46	2
Y0036	E01	21.51685	277.36	2
Y0036	B01	21.55658	289.06	2
Y0036	E01	21.56657	278.39	2
Y0036	B01	21.60642	288.9	2
Y0036	E01	21.61648	279.36	2
Y0036	B01	21.65627	290.15	2
Y0036	E01	21.66654	280.03	2
Y0036	B01	21.70677	290.93	2
Y0036	E01	21.717	280.51	2
Y0036	B01	21.75642	291.38	2
Y0036	E01	21.76647	281.07	2
Y0036	B01	21.80675	291.72	2
Y0036	E01	21.81709	281.38	2
Y0036	B01	21.85648	292.23	2
Y0036	E01	21.86673	282.35	2
Y0036	B01	21.90612	292.22	2
Y0036	E01	21.91621	283.41	2
Y0036	B01	21.9567	292.86	2
Y0036	E01	21.96681	283.97	2
Y0036	B01	22.00677	293.39	2
Y0036	E01	22.01687	284	2
Y0036	B01	22.05635	293.35	2
Y0036	E01	22.06662	284.46	2
Y0036	B01	22.10653	293.92	2
Y0036	E01	22.11697	285.64	2
Y0036	B01	22.15668	294.64	2
Y0036	E01	22.1669	286.25	2
Y0036	B01	22.20685	294.81	2
Y0036	E01	22.21698	286.55	2
Y0036	B01	22.25657	296.22	2
Y0036	E01	22.26657	287.08	2
Y0036	B01	22.30679	296.12	2
Y0036	E01	22.31706	288.06	2
Y0036	B01	22.35652	296.16	2
Y0036	E01	22.36679	288.95	2
Y0036	B01	22.40687	296.72	2
Y0036	E01	22.41709	289.47	2
Y0036	B01	22.45693	298.04	2
Y0036	E01	22.46704	289.65	2
Y0036	B01	22.50672	297.97	2
Y0036	E01	22.51724	290.5	2
Y0036	B01	22.55655	298.61	2
Y0036	E01	22.56671	291.12	2
Y0036	B01	22.6069	299.35	2
Y0036	E01	22.61701	292.15	2
Y0036	B01	22.65705	298.35	2
Y0036	E01	22.66727	292	2
Y0036	B01	22.70675	300.07	2
Y0036	E01	22.71677	292.3	2
Y0036	B01	22.75673	300.93	2
Y0036	E01	22.76687	293.55	2
Y0036	B01	22.80674	300.65	2
Y0036	E01	22.81687	293.91	2
Y0036	B01	22.85789	301.52	2
Y0036	E01	22.86801	295.42	2
Y0036	B01	22.90671	301.99	2
Y0036	E01	22.91678	295.62	2
Y0036	B01	22.95691	302.62	2
Y0036	E01	22.96691	296.19	2
Y0036	B01	23.00676	302.93	2
Y0036	E01	23.01688	296.66	2
Y0036	B01	23.05667	303.49	2
Y0036	E01	23.06671	297.23	2
Y0036	B01	23.10689	304.01	2
Y0036	E01	23.11718	298.05	2
Y0036	B01	23.15683	304.29	2
Y0036	E01	23.16698	297.74	2
Y0036	B01	23.20695	304.17	2
Y0036	E01	23.21704	298.95	2
Y0036	B01	23.25691	304.72	2
Y0036	E01	23.26718	299.22	2
Y0036	B01	23.30675	305.73	2
Y0036	E01	23.31685	300.04	2
Y0036	B01	23.35716	305.5	2
Y0036	E01	23.3674	300.15	2
Y0036	B01	23.40677	306.65	2
Y0036	E01	23.41687	301.79	2
Y0036	B01	23.45706	306.51	2
Y0036	E01	23.46711	302.23	2
Y0036	B01	23.50667	307.51	2
Y0036	E01	23.51675	302.42	2
Y0036	B01	23.55686	308.31	2
Y0036	E01	23.56704	303.47	2
Y0036	B01	23.60734	307.7	2
Y0036	E01	23.61731	303.9	2
Y0036	B01	23.65725	309.02	2
Y0036	E01	23.66743	304.29	2
Y0036	B01	23.70703	309.62	2
Y0036	E01	23.71707	305.64	2
Y0036	B01	23.75683	309.81	2
Y0036	E01	23.76708	305.49	2
Y0036	B01	23.80723	309.62	2
Y0036	E01	23.81747	306.71	2
Y0036	B01	23.85682	310.75	2
Y0036	E01	23.86694	307.39	2
Y0036	B01	23.90671	311.13	2
Y0036	E01	23.91686	307.24	2
Y0036	B01	23.957	311.35	2
Y0036	E01	23.96707	307.92	2
Y0036	B01	24.00703	312.24	2
Y0036	E01	24.01725	308.99	2
Y0036	B01	24.0573	312.02	2
Y0036	E01	24.06731	309.85	2
Y0036	B01	24.10718	312.74	2
Y0036	E01	24.1173	310.45	2
Y0036	B01	24.15711	313.21	2
Y0036	E01	24.16736	311.07	2
Y0036	B01	24.20728	313.65	2
Y0036	E01	24.21726	311.04	2
Y0036	B01	24.25706	314.36	2
Y0036	E01	24.2672	312.07	2
Y0036	B01	24.30695	314.87	2
Y0036	E01	24.31693	312.99	2
Y0036	B01	24.35676	314.93	2
Y0036	E01	24.36678	312.99	2
Y0036	B01	24.40712	315.71	2
Y0036	E01	24.41756	313.55	2
Y0036	B01	24.45728	316.75	2
Y0036	E01	24.46771	314.4	2
Y0036	B01	24.50742	316.04	2
Y0036	E01	24.51748	314.98	2
Y0036	B01	24.55707	316.79	2
Y0036	E01	24.56713	315.99	2
Y0036	B01	24.60706	317.66	2
Y0036	E01	24.6173	316.61	2
Y0036	B01	24.65715	318.07	2
Y0036	E01	24.66714	317.63	2
Y0036	B01	24.70711	318.55	2
Y0036	E01	24.71711	318.12	2
Y0036	B01	24.75725	318.49	2
Y0036	E01	24.76747	318.32	2
Y0036	B01	24.80745	319.87	2
Y0036	E01	24.81744	320.71	2
Y0036	B01	24.85756	322.84	2
Y0036	E01	24.86798	323.37	2
Y0036	B01	24.90721	324.25	2
Y0036	E01	24.91766	326.29	2
Y0036	B01	24.95711	326.09	2
Y0036	E01	24.96753	326.69	2
Y0036	B01	25.007	327.65	2
Y0036	E01	25.01707	328.8	2
Y0036	B01	25.05725	330.19	2
Y0036	E01	25.06729	331.03	2
Y0036	B01	25.10748	331.7	2
Y0036	E01	25.11771	332.24	2
Y0036	B01	25.15718	334.4	2
Y0036	E01	25.1672	335.04	2
Y0036	B01	25.20723	336	2
Y0036	E01	25.21725	336.95	2
Y0036	B01	25.25738	337.83	2
Y0036	E01	25.26731	339.63	2
Y0036	B01	25.30722	340.03	2
Y0036	E01	25.31763	340.78	2
Y0036	B01	25.35738	341.46	2
Y0036	E01	25.36754	343.02	2
Y0036	B01	25.4076	343.13	2
Y0036	E01	25.41761	344.12	2
Y0036	B01	25.45756	344.96	2
Y0036	E01	25.46762	346.82	2
Y0036	B01	25.50744	345.12	2
Y0036	E01	25.51768	346.79	2
Y0036	B01	25.55747	345.4	2
Y0036	E01	25.56739	348.27	2
Y0036	B01	25.6076	347	2
Y0036	E01	25.61761	348.96	2
Y0036	B01	25.65749	348.16	2
Y0036	E01	25.66775	351.13	2
Y0036	B01	25.70732	349.08	2
Y0036	E01	25.71743	351.7	2
Y0036	B01	25.75741	350.24	2
Y0036	E01	25.76779	352.79	2
Y0036	B01	25.80749	351.43	2
Y0036	E01	25.81746	353.99	2
Y0036	B01	25.8573	352.28	2
Y0036	E01	25.86737	355.47	2
Y0036	B01	25.90735	353.54	2
Y0036	E01	25.91732	357.02	2
Y0036	B01	25.95744	353.76	2
Y0036	E01	25.96748	357.93	2
Y0036	B01	26.00795	356.07	2
Y0036	E01	26.0181	358.92	2
Y0036	B01	26.05754	356.87	2
Y0036	E01	26.06766	360.67	2
Y0036	B01	26.10775	358.05	2
Y0036	E01	26.11797	363.24	2
Y0036	B01	26.1575	358.93	2
Y0036	E01	26.16758	363.11	2
Y0036	B01	26.20759	359.97	2
Y0036	E01	26.21763	364.36	2
Y0036	B01	26.25762	361.38	2
Y0036	E01	26.26786	366.02	2
Y0036	B01	26.308	362.58	2
Y0036	E01	26.31819	367.54	2
Y0036	B01	26.35781	363.4	2
Y0036	E01	26.36785	368.64	2
Y0036	B01	26.40779	364.15	2
Y0036	E01	26.41791	369.9	2
Y0036	B01	26.45767	365.77	2
Y0036	E01	26.46791	371.44	2
Y0036	B01	26.50786	366.63	2
Y0036	E01	26.51808	373.05	2
Y0036	B01	26.55781	367.97	2
Y0036	E01	26.5678	372.77	2
Y0036	B01	26.60772	368.98	2
Y0036	E01	26.61794	376.51	2
Y0036	B01	26.6587	369.64	2
Y0036	E01	26.66876	377.54	2
Y0036	B01	26.70752	371.33	2
Y0036	E01	26.71768	378.86	2
Y0036	B01	26.75771	371.81	2
Y0036	E01	26.76772	378.87	2
Y0036	B01	26.80768	372.31	2
Y0036	E01	26.81784	378.6	2
Y0036	B01	26.85785	373.92	2
Y0036	E01	26.86798	380.04	2
Y0036	B01	26.9075	374.26	2
Y0036	E01	26.91772	381.34	2
Y0036	B01	26.95775	375.57	2
Y0036	E01	26.96786	382.85	2
Y0036	B01	27.00773	375.85	2
Y0036	E01	27.01782	383.69	2
Y0036	B01	27.05769	377.39	2
Y0036	E01	27.06769	384.58	2
Y0036	B01	27.10767	378.25	2
Y0036	E01	27.11801	386.32	2
Y0036	B01	27.15784	378.88	2
Y0036	E01	27.16799	386.84	2
Y0036	B01	27.20767	379.76	2
Y0036	E01	27.21768	388.31	2
Y0036	B01	27.2578	380.64	2
Y0036	E01	27.268	389.41	2
Y0036	B01	27.30782	380.23	2
Y0036	E01	27.31785	390.55	2
Y0036	B01	27.35793	381.61	2
Y0036	E01	27.36815	391.06	2
Y0036	B01	27.408	382.33	2
Y0036	E01	27.41821	393.2	2
Y0036	B01	27.45806	382.27	2
Y0036	E01	27.46855	392	2
Y0036	B01	27.50795	382.84	2
Y0036	E01	27.51822	393.56	2
Y0036	B01	27.55822	383.39	2
Y0036	E01	27.56838	393.99	2
Y0036	B01	27.60752	384.03	2
Y0036	E01	27.6177	394.04	2
Y0036	B01	27.65787	385.28	2
Y0036	E01	27.6681	395.44	2
Y0036	B01	27.70797	385.66	2
Y0036	E01	27.71823	396.07	2
Y0036	B01	27.75787	386.63	2
Y0036	E01	27.76796	398.37	2
Y0036	B01	27.80789	386.64	2
Y0036	E01	27.81798	398.82	2
Y0036	B01	27.85788	387.08	2
Y0036	E01	27.86807	398.42	2
Y0036	B01	27.90812	387.63	2
Y0036	E01	27.91817	399.6	2
Y0036	B01	27.95799	387.02	2
Y0036	E01	27.96805	400.24	2
Y0036	B01	28.00797	388.27	2
Y0036	E01	28.01806	401.14	2
Y0036	B01	28.05807	389.03	2
Y0036	E01	28.06938	401.89	2
Y0036	B01	28.10803	390.44	2
Y0036	E01	28.11825	402.4	2
Y0036	B01	28.15812	390.85	2
Y0036	E01	28.16825	403.38	2
Y0036	B01	28.20818	390.91	2
Y0036	E01	28.21828	404.17	2
Y0036	B01	28.25799	391.68	2
Y0036	E01	28.26833	404.91	2
Y0036	B01	28.30803	391.94	2
Y0036	E01	28.31825	406.01	2
Y0036	B01	28.35822	392.09	2
Y0036	E01	28.36841	406.37	2
Y0036	B01	28.40805	392.35	2
Y0036	E01	28.41952	406.79	2
Y0036	B01	28.45824	393.49	2
Y0036	E01	28.46851	408.48	2
Y0036	B01	28.50808	394.49	2
Y0036	E01	28.51808	408.32	2
Y0036	B01	28.55788	394.52	2
Y0036	E01	28.56796	409.18	2
Y0036	B01	28.60833	394.92	2
Y0036	E01	28.61844	410.26	2
Y0036	B01	28.65801	395.7	2
Y0036	E01	28.66808	410.93	2
Y0036	B01	28.70833	395.89	2
Y0036	E01	28.71851	411.35	2
Y0036	B01	28.75798	395.99	2
Y0036	E01	28.76832	412.37	2
Y0036	B01	28.80802	397.19	2
Y0036	E01	28.81808	412.28	2
Y0036	B01	28.85821	397.93	2
Y0036	E01	28.86836	412.73	2
Y0036	B01	28.908	397.94	2
Y0036	E01	28.91827	414.03	2
Y0036	B01	28.95801	398.44	2
Y0036	E01	28.96812	415.06	2
Y0036	B01	29.00811	399.36	2
Y0036	E01	29.01818	416.03	2
Y0036	B01	29.0581	399.8	2
Y0036	E01	29.06823	416.36	2
Y0036	B01	29.10818	400.1	2
Y0036	E01	29.11821	417.13	2
Y0036	B01	29.15952	400.68	2
Y0036	E01	29.16974	418.31	2
Y0036	B01	29.20795	401.3	2
Y0036	E01	29.21803	418.71	2
Y0036	B01	29.25829	401.68	2
Y0036	E01	29.26834	419.47	2
Y0036	B01	29.30809	402.11	2
Y0036	E01	29.31816	421.75	2
Y0036	B01	29.35843	402.49	2
Y0036	E01	29.36863	422.17	2
Y0036	B01	29.40839	403.54	2
Y0036	E01	29.41856	421.82	2
Y0036	B01	29.45846	403.79	2
Y0036	E01	29.46879	424.39	2
Y0036	B01	29.50835	403.94	2
Y0036	E01	29.51841	424.3	2
Y0036	B01	29.55854	404.19	2
Y0036	E01	29.56965	424.53	2
Y0036	B01	29.60843	405.57	2
Y0036	E01	29.61852	425.11	2
Y0036	B01	29.65841	405.69	2
Y0036	E01	29.66846	426.32	2
Y0036	B01	29.70837	406	2
Y0036	E01	29.71871	426.29	2
Y0036	B01	29.75848	406.48	2
Y0036	E01	29.76881	428.36	2
Y0036	B01	29.80835	407.73	2
Y0036	E01	29.81841	428.21	2
Y0036	B01	29.85838	408.45	2
Y0036	E01	29.86838	428.81	2
Y0036	B01	29.90839	407.81	2
Y0036	E01	29.91854	429.52	2
Y0036	B01	29.95828	409.02	2
Y0036	E01	29.96833	430.71	2
Y0036	B01	30.00842	409.77	2
Y0036	E01	30.01851	430.71	2
Y0036	B01	30.05822	409.78	2
Y0036	E01	30.06833	432.28	2
Y0036	B01	30.10834	410.02	2
Y0036	E01	30.1185	432.72	2
Y0036	B01	30.15836	410.75	2
Y0036	E01	30.16954	432.95	2
Y0036	B01	30.20875	411.09	2
Y0036	E01	30.21881	433.98	2
Y0036	B01	30.2585	411.25	2
Y0036	E01	30.26904	434.61	2
Y0036	B01	30.3086	412.25	2
Y0036	E01	30.31893	435.18	2
Y0036	B01	30.35833	413.33	2
Y0036	E01	30.36867	436.58	2
Y0036	B01	30.40859	414.27	2
Y0036	E01	30.41889	438.17	2
Y0036	B01	30.45862	414.84	2
Y0036	E01	30.46883	437.26	2
Y0036	B01	30.5086	414.3	2
Y0036	E01	30.51863	438.35	2
Y0036	B01	30.55881	415.27	2
Y0036	E01	30.56934	440.25	2
Y0036	B01	30.6084	414.83	2
Y0036	E01	30.6185	440.07	2
Y0036	B01	30.65866	416.12	2
Y0036	E01	30.66893	440.07	2
Y0036	B01	30.70867	416.43	2
Y0036	E01	30.71901	441.47	2
Y0036	B01	30.75825	415.96	2
Y0036	E01	30.7682	443	2
Y0036	B01	30.80863	417.28	2
Y0036	E01	30.81862	443.34	2
Y0036	B01	30.85867	417.26	2
Y0036	E01	30.86916	443.31	2
Y0036	B01	30.90864	418.72	2
Y0036	E01	30.9187	444.43	2
Y0036	B01	30.95869	418.95	2
Y0036	E01	30.96872	445.68	2
Y0036	B01	31.00851	419.13	2
Y0036	E01	31.01859	445.82	2
Y0036	B01	31.05873	421.31	2
Y0036	E01	31.06883	445.79	2
Y0036	B01	31.10868	420.07	2
Y0036	E01	31.11872	447.45	2
Y0036	B01	31.15878	420.74	2
Y0036	E01	31.1689	448.71	2
Y0036	B01	31.20889	420.64	2
Y0036	E01	31.21894	447.66	2
Y0036	B01	31.25858	422.02	2
Y0036	E01	31.26873	448.28	2
Y0036	B01	31.30872	422.19	2
Y0036	E01	31.3189	449.11	2
Y0036	B01	31.3586	423.01	2
Y0036	E01	31.36875	450.49	2
Y0036	B01	31.40879	423.54	2
Y0036	E01	31.41891	451.97	2
Y0036	B01	31.45877	423.32	2
Y0036	E01	31.46899	451.36	2
Y0036	B01	31.5093	424.6	2
Y0036	E01	31.51931	452.29	2
Y0036	B01	31.55888	424.98	2
Y0036	E01	31.56914	452.55	2
Y0036	B01	31.60876	425.21	2
Y0036	E01	31.61892	453.44	2
Y0036	B01	31.65875	425.83	2
Y0036	E01	31.66895	454.87	2
Y0036	B01	31.70892	426.27	2
Y0036	E01	31.71901	455.2	2
Y0036	B01	31.75874	426.84	2
Y0036	E01	31.76881	455.81	2
Y0036	B01	31.80966	426.87	2
Y0036	E01	31.81967	456.85	2
Y0036	B01	31.85872	428.75	2
Y0036	E01	31.86892	458.21	2
Y0036	B01	31.90881	428.15	2
Y0036	E01	31.91903	458.1	2
Y0036	B01	31.95862	428.5	2
Y0036	E01	31.96897	458.36	2
Y0036	B01	32.00887	429.92	2
Y0036	E01	32.01901	459.07	2
Y0036	B01	32.05914	429.78	2
Y0036	E01	32.06911	459.85	2
Y0036	B01	32.10888	431.22	2
Y0036	E01	32.11889	460.08	2
Y0036	B01	32.15894	430.7	2
Y0036	E01	32.16909	461.71	2
Y0036	B01	32.20881	430.29	2
Y0036	E01	32.21887	461.45	2
Y0036	B01	32.25891	431.19	2
Y0036	E01	32.26889	461.45	2
Y0036	B01	32.30901	432.99	2
Y0036	E01	32.31907	463.05	2
Y0036	B01	32.35891	432.55	2
Y0036	E01	32.36896	463.23	2
Y0036	B01	32.40917	433.5	2
Y0036	E01	32.41934	463.89	2
Y0036	B01	32.45901	433.9	2
Y0036	E01	32.46928	465.13	2
Y0036	B01	32.50883	434.4	2
Y0036	E01	32.51881	465.31	2
Y0036	B01	32.55904	434.97	2
Y0036	E01	32.56911	465.58	2
Y0036	B01	32.60905	435.32	2
Y0036	E01	32.61927	466.69	2
Y0036	B01	32.65915	436.23	2
Y0036	E01	32.66922	467	2
Y0036	B01	32.70872	437.26	2
Y0036	E01	32.71899	468.18	2
Y0036	B01	32.75931	436.57	2
Y0036	E01	32.76947	468.47	2
Y0036	B01	32.80916	438.54	2
Y0036	E01	32.81923	470.23	2
Y0036	B01	32.85891	438.35	2
Y0036	E01	32.86896	470.01	2
Y0036	B01	32.90907	437.95	2
Y0036	E01	32.91918	470.31	2
Y0036	B01	32.95924	439.81	2
Y0036	E01	32.96951	471.59	2
Y0036	B01	33.00894	439.83	2
Y0036	E01	33.01913	471.2	2
Y0036	B01	33.0593	439.86	2
Y0036	E01	33.0695	472.13	2
Y0036	B01	33.10925	441.38	2
Y0036	E01	33.11951	473.22	2
Y0036	B01	33.1591	442.72	2
Y0036	E01	33.16937	473.92	2
Y0036	B01	33.20916	441.87	2
Y0036	E01	33.21954	473.97	2
Y0036	B01	33.25926	441.9	2
Y0036	E01	33.26976	473.98	2
Y0036	B01	33.30894	441.94	2
Y0036	E01	33.31895	474.21	2
Y0036	B01	33.3593	443.38	2
Y0036	E01	33.36951	475.2	2
Y0036	B01	33.40899	444.11	2
Y0036	E01	33.41922	475.58	2
Y0036	B01	33.45922	444.35	2
Y0036	E01	33.46927	475.96	2
Y0036	B01	33.50915	444.74	2
Y0036	E01	33.5192	477.02	2
Y0036	B01	33.55974	445.27	2
Y0036	E01	33.56981	477.75	2
Y0036	B01	33.60968	445.81	2
Y0036	E01	33.61965	478.61	2
Y0036	B01	33.65955	447.28	2
Y0036	E01	33.66963	478.4	2
Y0036	B01	33.70963	447.63	2
Y0036	E01	33.71976	479.77	2
Y0036	B01	33.75927	447.57	2
Y0036	E01	33.76936	480.61	2
Y0036	B01	33.80949	448.85	2
Y0036	E01	33.81949	480.94	2
Y0036	B01	33.85958	448.07	2
Y0036	E01	33.87094	480.98	2
Y0036	B01	33.9092	448.95	2
Y0036	E01	33.91929	481.45	2
Y0036	B01	33.95945	449.63	2
Y0036	E01	33.96979	481.49	2
Y0036	B01	34.00928	449.72	2
Y0036	E01	34.01926	481.84	2
Y0036	B01	34.0593	451.08	2
Y0036	E01	34.06935	482.7	2
Y0036	B01	34.1095	451.01	2
Y0036	E01	34.11973	484.56	2
Y0036	B01	34.1595	451.73	2
Y0036	E01	34.16975	483.15	2
Y0036	B01	34.20945	452.91	2
Y0036	E01	34.21994	484.14	2
Y0036	B01	34.25928	452.53	2
Y0036	E01	34.26956	485.28	2
Y0036	B01	34.30946	453.31	2
Y0036	E01	34.31939	486.04	2
Y0036	B01	34.35985	453.85	2
Y0036	E01	34.37011	486.1	2
Y0036	B01	34.40976	454.06	2
Y0036	E01	34.4223	487.46	2
Y0036	B01	34.45986	455.58	2
Y0036	E01	34.4701	487.06	2
Y0036	B01	34.50958	454.84	2
Y0036	E01	34.51961	486.2	2
Y0036	B01	34.55935	455.01	2
Y0036	E01	34.5695	488.09	2
Y0036	B01	34.60955	456.25	2
Y0036	E01	34.61971	488.76	2
Y0036	B01	34.65956	457.39	2
Y0036	E01	34.66957	489.76	2
Y0036	B01	34.7096	457.51	2
Y0036	E01	34.71979	489.19	2
Y0036	B01	34.75945	458.2	2
Y0036	E01	34.76963	489	2
Y0036	B01	34.80948	460.27	2
Y0036	E01	34.8195	490.48	2
Y0036	B01	34.85948	459.27	2
Y0036	E01	34.86956	490.35	2
Y0036	B01	34.9096	459.27	2
Y0036	E01	34.91956	491.93	2
Y0036	B01	34.95965	460.15	2
Y0036	E01	34.96973	491.29	2
Y0036	B01	35.00977	460.16	2
Y0036	E01	35.02001	492.54	2
Y0036	B01	35.05965	461.73	2
Y0036	E01	35.07014	493.7	2
Y0036	B01	35.10978	462.64	2
Y0036	E01	35.12002	493.74	2
Y0036	B01	35.15971	462.3	2
Y0036	E01	35.16966	493.86	2
Y0036	B01	35.20975	463.13	2
Y0036	E01	35.21984	494.53	2
Y0036	B01	35.26012	463.17	2
Y0036	E01	35.2703	495.13	2
Y0036	B01	35.30967	463.48	2
Y0036	E01	35.31971	494.22	2
Y0036	B01	35.36003	463.29	2
Y0036	E01	35.37008	495.06	2
Y0036	B01	35.40954	465.25	2
Y0036	E01	35.41969	497.3	2
Y0036	B01	35.45967	465.81	2
Y0036	E01	35.46978	497.39	2
Y0036	B01	35.50987	466.38	2
Y0036	E01	35.52009	497.12	2
Y0036	B01	35.55976	466.22	2
Y0036	E01	35.56981	499.24	2
Y0036	B01	35.60978	467.06	2
Y0036	E01	35.61978	498.38	2
Y0036	B01	35.65976	467.4	2
Y0036	E01	35.6697	498.99	2
Y0036	B01	35.70963	468.01	2
Y0036	E01	35.71987	499.35	2
Y0036	B01	35.75978	469.73	2
Y0036	E01	35.76994	500.05	2
Y0036	B01	35.81005	470.02	2
Y0036	E01	35.82008	500.23	2
Y0036	B01	35.85966	470.9	2
Y0036	E01	35.86972	499.98	2
Y0036	B01	35.90974	470.55	2
Y0036	E01	35.92003	500.05	2
Y0036	B01	35.95993	471.4	2
Y0036	E01	35.97005	501.47	2
Y0036	B01	36.01009	471.28	2
Y0036	E01	36.02007	501.59	2
Y0036	B01	36.05971	472.13	2
Y0036	E01	36.06999	502.29	2
Y0036	B01	36.10979	471.84	2
Y0036	E01	36.11987	501.62	2
Y0036	B01	36.15984	473.01	2
Y0036	E01	36.1701	503.09	2
Y0036	B01	36.20983	473.91	2
Y0036	E01	36.21973	503.72	2
Y0036	B01	36.26009	475.1	2
Y0036	E01	36.27037	504.07	2
Y0036	B01	36.30998	474.72	2
Y0036	E01	36.32051	504.31	2
Y0036	B01	36.35993	476.02	2
Y0036	E01	36.36994	505.63	2
Y0036	B01	36.41042	475.35	2
Y0036	E01	36.42053	506.36	2
Y0036	B01	36.46034	476.81	2
Y0036	E01	36.4703	506.65	2
Y0036	B01	36.50992	476.59	2
Y0036	E01	36.52003	506.89	2
Y0036	B01	36.56001	477.96	2
Y0036	E01	36.5701	507.02	2
Y0036	B01	36.61034	478.62	2
Y0036	E01	36.62074	507.29	2
Y0036	B01	36.66023	477.58	2
Y0036	E01	36.67037	506.95	2
Y0036	B01	36.71029	478.3	2
Y0036	E01	36.72075	508.56	2
Y0036	B01	36.75979	477.89	2
Y0036	E01	36.76981	508.01	2
Y0036	B01	36.81009	479.68	2
Y0036	E01	36.82006	508.68	2
Y0036	B01	36.86028	480.45	2
Y0036	E01	36.87036	511.12	2
Y0036	B01	36.9098	481.01	2
Y0036	E01	36.92093	511.66	2
Y0036	B01	36.96034	481.76	2
Y0036	E01	36.97037	510.04	2
Y0036	B01	37.00996	482.65	2
Y0036	E01	37.02024	510.64	2
Y0036	B01	37.06012	481.63	2
Y0036	E01	37.07019	512.3	2
Y0036	B01	37.11008	482.73	2
Y0036	E01	37.12032	509.86	2
Y0036	B01	37.16007	484.17	2
Y0036	E01	37.17033	511.67	2
Y0036	B01	37.21016	484.34	2
Y0036	E01	37.22018	511.45	2
Y0036	B01	37.26029	484.56	2
Y0036	E01	37.27031	512.93	2
Y0036	B01	37.31021	484.5	2
Y0036	E01	37.32047	514.9	2
Y0036	B01	37.36048	486.88	2
Y0036	E01	37.37084	513.65	2
Y0036	B01	37.41033	486.03	2
Y0036	E01	37.42059	513.6	2
Y0036	B01	37.45991	486.48	2
Y0036	E01	37.47002	515.54	2
Y0036	B01	37.51022	487.39	2
Y0036	E01	37.52022	515.77	2
Y0036	B01	37.56031	487.55	2
Y0036	E01	37.57031	514.89	2
Y0036	B01	37.61016	487.54	2
Y0036	E01	37.62051	517.25	2
Y0036	B01	37.66002	488.68	2
Y0036	E01	37.67027	516.76	2
Y0036	B01	37.71048	489.43	2
Y0036	E01	37.72078	516.26	2
Y0036	B01	37.76068	489.58	2
Y0036	E01	37.77069	515.9	2
Y0036	B01	37.81027	490.68	2
Y0036	E01	37.8205	516.59	2
Y0036	B01	37.86017	491.1	2
Y0036	E01	37.87023	517.53	2
Y0036	B01	37.91039	492	2
Y0036	E01	37.9206	516.49	2
Y0036	B01	37.96071	490.39	2
Y0036	E01	37.97068	517.19	2
Y0036	B01	38.01052	492.4	2
Y0036	E01	38.02096	517.7	2
Y0036	B01	38.06072	492.43	2
Y0036	E01	38.07085	519.09	2
Y0036	B01	38.11045	492.65	2
Y0036	E01	38.12061	518.31	2
Y0036	B01	38.16026	493.89	2
Y0036	E01	38.17027	519.04	2
Y0036	B01	38.21028	494.16	2
Y0036	E01	38.22059	521.41	2
Y0036	B01	38.26034	495.51	2
Y0036	E01	38.27048	520.78	2
Y0036	B01	38.31038	495.45	2
Y0036	E01	38.3205	520.48	2
Y0036	B01	38.36042	497.13	2
Y0036	E01	38.37068	522.08	2
Y0036	B01	38.4104	495.92	2
Y0036	E01	38.42049	521.86	2
Y0036	B01	38.46041	497.18	2
Y0036	E01	38.47043	521	2
Y0036	B01	38.5107	497.13	2
Y0036	E01	38.5207	520.94	2
Y0036	B01	38.56032	498.06	2
Y0036	E01	38.57061	523.16	2
Y0036	B01	38.61074	497.6	2
Y0036	E01	38.62098	522.47	2
Y0036	B01	38.6605	499.04	2
Y0036	E01	38.67064	523.98	2
Y0036	B01	38.7109	498.84	2
Y0036	E01	38.72096	523.99	2
Y0036	B01	38.76044	499.88	2
Y0036	E01	38.77083	524.28	2
Y0036	B01	38.81087	500.25	2
Y0036	E01	38.82109	524.64	2
Y0036	B01	38.86053	499.56	2
Y0036	E01	38.87157	524.4	2
Y0036	B01	38.91053	501.54	2
Y0036	E01	38.92097	526.27	2
Y0036	B01	38.96061	502.8	2
Y0036	E01	38.97088	525.47	2
Y0036	B01	39.01068	502.01	2
Y0036	E01	39.02088	524.95	2
Y0036	B01	39.0606	502.92	2
Y0036	E01	39.07085	525.97	2
Y0036	B01	39.11099	503.44	2
Y0036	E01	39.12109	526.04	2
Y0036	B01	39.16063	505.09	2
Y0036	E01	39.17095	526.84	2
Y0036	B01	39.21039	504.91	2
Y0036	E01	39.2207	528.09	2
Y0036	B01	39.26047	504.81	2
Y0036	E01	39.27051	529.33	2
Y0036	B01	39.31059	506.32	2
Y0036	E01	39.32058	528.51	2
Y0036	B01	39.36061	506.98	2
Y0036	E01	39.37066	528.53	2
Y0036	B01	39.41058	506.6	2
Y0036	E01	39.42071	529.89	2
Y0036	B01	39.46071	507.16	2
Y0036	E01	39.471	530.47	2
Y0036	B01	39.51085	507.74	2
Y0036	E01	39.52128	530.28	2
Y0036	B01	39.56096	507.95	2
Y0036	E01	39.57108	529.68	2
Y0036	B01	39.61053	507.33	2
Y0036	E01	39.6209	529.78	2
Y0036	B01	39.66103	510.49	2
Y0036	E01	39.67109	531.92	2
Y0036	B01	39.71075	509.3	2
Y0036	E01	39.72115	531.88	2
Y0036	B01	39.76074	508.93	2
Y0036	E01	39.77095	531.31	2
Y0036	B01	39.81069	510	2
Y0036	E01	39.82076	531.7	2
Y0036	B01	39.8611	509.43	2
Y0036	E01	39.87106	533.27	2
Y0036	B01	39.91095	510.85	2
Y0036	E01	39.92099	532.82	2
Y0036	B01	39.96067	510.91	2
Y0036	E01	39.97097	532.97	2
Y0036	B01	40.01095	512.42	2
Y0036	E01	40.02116	533.1	2
Y0036	B01	40.0609	512.04	2
Y0036	E01	40.07114	534.64	2
Y0036	B01	40.11095	513.08	2
Y0036	E01	40.121	533.33	2
Y0036	B01	40.16094	512.92	2
Y0036	E01	40.1712	533.55	2
Y0036	B01	40.21098	514.71	2
Y0036	E01	40.22108	535.85	2
Y0036	B01	40.26082	512.89	2
Y0036	E01	40.27099	535.48	2
Y0036	B01	40.31078	513.71	2
Y0036	E01	40.32084	534.76	2
Y0036	B01	40.361	515.53	2
Y0036	E01	40.37108	535.96	2
Y0036	B01	40.41085	515.71	2
Y0036	E01	40.42114	537.65	2
Y0036	B01	40.46101	516.15	2
Y0036	E01	40.47107	536.78	2
Y0036	B01	40.51094	516.68	2
Y0036	E01	40.52098	537.87	2
Y0036	B01	40.56093	516.44	2
Y0036	E01	40.57119	537.15	2
Y0036	B01	40.61097	518.53	2
Y0036	E01	40.62122	536.65	2
Y0036	B01	40.661	518.51	2
Y0036	E01	40.67102	536.86	2
Y0036	B01	40.71101	517.69	2
Y0036	E01	40.72117	538.62	2
Y0036	B01	40.76088	518.5	2
Y0036	E01	40.77124	538.22	2
Y0036	B01	40.8109	519.61	2
Y0036	E01	40.8209	539.34	2
Y0036	B01	40.86093	520.39	2
Y0036	E01	40.87107	539.13	2
Y0036	B01	40.91075	519.23	2
Y0036	E01	40.9209	538.75	2
Y0036	B01	40.96098	521.11	2
Y0036	E01	40.97119	539.74	2
Y0036	B01	41.01136	519.58	2
Y0036	E01	41.0215	539.19	2
Y0036	B01	41.0609	520.68	2
Y0036	E01	41.07098	541.07	2
Y0036	B01	41.11115	521.17	2
Y0036	E01	41.12157	539.82	2
Y0036	B01	41.16092	523.22	2
Y0036	E01	41.17123	539.46	2
Y0036	B01	41.21104	522.18	2
Y0036	E01	41.22111	540.21	2
Y0036	B01	41.26091	522.66	2
Y0036	E01	41.27094	541.52	2
Y0036	B01	41.31116	523.53	2
Y0036	E01	41.32138	541.4	2
Y0036	B01	41.36121	524.48	2
Y0036	E01	41.37128	542	2
Y0036	B01	41.41131	523.84	2
Y0036	E01	41.42143	542.21	2
Y0036	B01	41.46152	525.07	2
Y0036	E01	41.47158	542.13	2
Y0036	B01	41.51109	524.38	2
Y0036	E01	41.52123	542.63	2
Y0036	B01	41.56108	525.29	2
Y0036	E01	41.57131	544	2
Y0036	B01	41.61142	527.67	2
Y0036	E01	41.62145	543.41	2
Y0036	B01	41.66123	525.19	2
Y0036	E01	41.67144	544.35	2
Y0036	B01	41.71127	526.29	2
Y0036	E01	41.72144	545.26	2
Y0036	B01	41.76138	527.09	2
Y0036	E01	41.77159	544.93	2
Y0036	B01	41.81113	527.11	2
Y0036	E01	41.82129	546.4	2
Y0036	B01	41.86099	528.66	2
Y0036	E01	41.87103	545.5	2
Y0036	B01	41.91121	528.47	2
Y0036	E01	41.92121	545.59	2
Y0036	B01	41.96117	529.02	2
Y0036	E01	41.97134	545.13	2
Y0036	B01	42.01137	527.49	2
Y0036	E01	42.02155	545.89	2
Y0036	B01	42.06141	529.47	2
Y0036	E01	42.07147	545.26	2
Y0036	B01	42.11156	530.57	2
Y0036	E01	42.12168	547.73	2
Y0036	B01	42.16136	528.81	2
Y0036	E01	42.17147	546.14	2
Y0036	B01	42.21138	530.25	2
Y0036	E01	42.22188	546.73	2
Y0036	B01	42.26139	531.7	2
Y0036	E01	42.27148	548.71	2
Y0036	B01	42.31116	531.33	2
Y0036	E01	42.32115	548.55	2
Y0036	B01	42.36157	532.77	2
Y0036	E01	42.37206	548.7	2
Y0036	B01	42.41141	532.7	2
Y0036	E01	42.42137	548.88	2
Y0036	B01	42.46155	532.36	2
Y0036	E01	42.47165	549.22	2
Y0036	B01	42.51119	533.11	2
Y0036	E01	42.52122	549.06	2
Y0036	B01	42.56168	533.27	2
Y0036	E01	42.57178	550.57	2
Y0036	B01	42.61149	533.18	2
Y0036	E01	42.62154	549.61	2
Y0036	B01	42.66153	534.42	2
Y0036	E01	42.67173	549.93	2
Y0036	B01	42.71143	535.12	2
Y0036	E01	42.72163	551.38	2
Y0036	B01	42.76143	534.97	2
Y0036	E01	42.7716	551.33	2
Y0036	B01	42.81192	534.62	2
Y0036	E01	42.82223	550.45	2
Y0036	B01	42.86143	535.93	2
Y0036	E01	42.87151	551.71	2
Y0036	B01	42.91168	536.12	2
Y0036	E01	42.92192	550.69	2
Y0036	B01	42.9615	535.59	2
Y0036	E01	42.9715	551.84	2
Y0036	B01	43.01156	535.56	2
Y0036	E01	43.02183	552.26	2
Y0036	B01	43.06142	536.44	2
Y0036	E01	43.0715	552.09	2
Y0036	B01	43.11153	538.07	2
Y0036	E01	43.12178	551.9	2
Y0036	B01	43.16208	537.75	2
Y0036	E01	43.17216	553.86	2
Y0036	B01	43.2112	537.63	2
Y0036	E01	43.22121	553.46	2
Y0036	B01	43.26188	538.67	2
Y0036	E01	43.2719	553.62	2
Y0036	B01	43.31133	538.1	2
Y0036	E01	43.32174	553.59	2
Y0036	B01	43.36162	538.54	2
Y0036	E01	43.37189	553.17	2
Y0036	B01	43.4118	539.74	2
Y0036	E01	43.422	554.38	2
Y0036	B01	43.46166	539.7	2
Y0036	E01	43.4718	556.27	2
Y0036	B01	43.51163	540.14	2
Y0036	E01	43.5219	554.91	2
Y0036	B01	43.56146	541.63	2
Y0036	E01	43.57144	555.03	2
Y0036	B01	43.6118	542.21	2
Y0036	E01	43.62179	555.83	2
Y0036	B01	43.66179	541.33	2
Y0036	E01	43.67229	554.38	2
Y0036	B01	43.71151	541.9	2
Y0036	E01	43.72167	555.64	2
Y0036	B01	43.76156	542.1	2
Y0036	E01	43.77161	555.61	2
Y0036	B01	43.81196	541.74	2
Y0036	E01	43.82203	555.67	2
Y0036	B01	43.86165	543.67	2
Y0036	E01	43.87166	555.89	2
Y0036	B01	43.91201	542.63	2
Y0036	E01	43.92211	556.73	2
Y0036	B01	43.96177	543.57	2
Y0036	E01	43.97218	556.96	2
Y0036	B01	44.01189	543.73	2
Y0036	E01	44.02219	557.34	2
Y0036	B01	44.06188	544.8	2
Y0036	E01	44.07207	557.7	2
Y0036	B01	44.11194	544.85	2
Y0036	E01	44.12203	558.57	2
Y0036	B01	44.1619	545.3	2
Y0036	E01	44.17196	558.51	2
Y0036	B01	44.21308	545.59	2
Y0036	E01	44.22313	558.05	2
Y0036	B01	44.26195	547.05	2
Y0036	E01	44.27204	559.2	2
Y0036	B01	44.31197	545.89	2
Y0036	E01	44.32206	558.64	2
Y0036	B01	44.36189	546.53	2
Y0036	E01	44.37209	558.63	2
Y0036	B01	44.41211	547.02	2
Y0036	E01	44.42238	558.73	2
Y0036	B01	44.46144	548.35	2
Y0036	E01	44.47155	560.53	2
Y0036	B01	44.51195	547.24	2
Y0036	E01	44.52205	558.87	2
Y0036	B01	44.5619	547.69	2
Y0036	E01	44.57197	561.2	2
Y0036	B01	44.61182	547.22	2
Y0036	E01	44.62193	560.42	2
Y0036	B01	44.66184	548.19	2
Y0036	E01	44.67197	559.45	2
Y0036	B01	44.71211	548.47	2
Y0036	E01	44.72229	561.1	2
Y0036	B01	44.76203	550.04	2
Y0036	E01	44.77211	561.96	2
Y0036	B01	44.81215	549.76	2
Y0036	E01	44.82236	563.06	2
Y0036	B01	44.86194	550.13	2
Y0036	E01	44.87197	560.53	2
Y0036	B01	44.91242	551.84	2
Y0036	E01	44.92273	561.76	2
Y0036	B01	44.96209	550.73	2
Y0036	E01	44.97223	563.1	2
Y0036	B01	45.012	551.13	2
Y0036	E01	45.02211	560.87	2
Y0036	B01	45.06208	551.57	2
Y0036	E01	45.07235	562.49	2
Y0036	B01	45.11218	551.32	2
Y0036	E01	45.12224	563.27	2
Y0036	B01	45.1619	551.23	2
Y0036	E01	45.17215	563.03	2
Y0036	B01	45.21203	553.34	2
Y0036	E01	45.22215	564.09	2
Y0036	B01	45.2621	552.99	2
Y0036	E01	45.27237	563.7	2
Y0036	B01	45.31162	553.3	2
Y0036	E01	45.32165	563.88	2
Y0036	B01	45.36191	552.62	2
Y0036	E01	45.37215	564.25	2
Y0036	B01	45.412	552.17	2
Y0036	E01	45.42204	564.37	2
Y0036	B01	45.46236	553.17	2
Y0036	E01	45.47262	564.09	2
Y0036	B01	45.51202	553.17	2
Y0036	E01	45.52234	564.57	2
Y0036	B01	45.56212	553.47	2
Y0036	E01	45.57227	565.97	2
Y0036	B01	45.61202	554.15	2
Y0036	E01	45.62194	563.61	2
Y0036	B01	45.66225	554.05	2
Y0036	E01	45.67234	565.02	2
Y0036	B01	45.71225	553.94	2
Y0036	E01	45.72274	563.42	2
Y0036	B01	45.76234	553.88	2
Y0036	E01	45.77252	565.08	2
Y0036	B01	45.81208	553.63	2
Y0036	E01	45.82239	564.1	2
Y0036	B01	45.8625	554.79	2
Y0036	E01	45.87294	565.08	2
Y0036	B01	45.91219	554.71	2
Y0036	E01	45.92239	564.97	2
Y0036	B01	45.96228	554.78	2
Y0036	E01	45.97225	564.93	2
Y0036	B01	46.01252	556.29	2
Y0036	E01	46.02264	565.11	2
Y0036	B01	46.06224	556.47	2
Y0036	E01	46.07239	565.26	2
Y0036	B01	46.11224	557.16	2
Y0036	E01	46.12267	565.79	2
Y0036	B01	46.16258	556.17	2
Y0036	E01	46.17259	565.87	2
Y0036	B01	46.21214	556.69	2
Y0036	E01	46.22212	566.99	2
Y0036	B01	46.26225	555.97	2
Y0036	E01	46.27237	565.82	2
Y0036	B01	46.31258	558.11	2
Y0036	E01	46.32262	566.48	2
Y0036	B01	46.36226	557.27	2
Y0036	E01	46.37262	567.54	2
Y0036	B01	46.41227	558.24	2
Y0036	E01	46.4223	566.53	2
Y0036	B01	46.4623	557.71	2
Y0036	E01	46.47232	565.87	2
Y0036	B01	46.51237	557.67	2
Y0036	E01	46.52234	567.23	2
Y0036	B01	46.5619	558.07	2
Y0036	E01	46.57204	567.75	2
Y0036	B01	46.61253	558.59	2
Y0036	E01	46.62263	566.77	2
Y0036	B01	46.66262	558.49	2
Y0036	E01	46.67265	567.98	2
Y0036	B01	46.71248	558.54	2
Y0036	E01	46.72259	566.92	2
Y0036	B01	46.76238	559.39	2
Y0036	E01	46.77261	568.5	2
Y0036	B01	46.81239	560.59	2
Y0036	E01	46.82234	567.93	2
Y0036	B01	46.86239	558.93	2
Y0036	E01	46.87249	568.02	2
Y0036	B01	46.91236	559.64	2
Y0036	E01	46.92301	568.4	2
Y0036	B01	46.96258	559.53	2
Y0036	E01	46.9737	570	2
Y0036	B01	47.01233	560.97	2
Y0036	E01	47.02255	568.46	2
Y0036	B01	47.0624	561.31	2
Y0036	E01	47.07264	568.58	2
Y0036	B01	47.11261	560.62	2
Y0036	E01	47.12297	568.87	2
Y0036	B01	47.16209	561.25	2
Y0036	E01	47.17216	569.82	2
Y0036	B01	47.21281	561.37	2
Y0036	E01	47.22295	569.86	2
Y0036	B01	47.26265	561.89	2
Y0036	E01	47.27269	570.4	2
Y0036	B01	47.31211	562.64	2
Y0036	E01	47.32214	570.73	2
Y0036	B01	47.36296	561.65	2
Y0036	E01	47.373	570.62	2
Y0036	B01	47.41222	561.92	2
Y0036	E01	47.42223	570.5	2
Y0036	B01	47.46259	562.76	2
Y0036	E01	47.4726	570.49	2
Y0036	B01	47.51254	562.29	2
Y0036	E01	47.52253	569.97	2
Y0036	B01	47.56258	563.07	2
Y0036	E01	47.57291	569.71	2
Y0036	B01	47.61279	563.52	2
Y0036	E01	47.62289	570.22	2
Y0036	B01	47.66282	563.8	2
Y0036	E01	47.67324	569.62	2
Y0036	B01	47.71245	562.53	2
Y0036	E01	47.72251	570.55	2
Y0036	B01	47.76244	561.72	2
Y0036	E01	47.77271	570.97	2
Y0036	B01	47.81262	563.45	2
Y0036	E01	47.82288	570	2
Y0036	B01	47.86247	562.61	2
Y0036	E01	47.87252	569.71	2
Y0036	B01	47.91248	562.29	2
Y0036	E01	47.92284	569.55	2
Y0036	B01	47.96252	562.97	2
Y0036	E01	47.97266	570.34	2
Y0036	B01	48.01256	563.42	2
Y0036	E01	48.02261	569.76	2
Y0036	B01	48.06298	563.88	2
Y0036	E01	48.07328	571.36	2
Y0036	B01	48.11266	564.14	2
Y0036	E01	48.12268	569.25	2
Y0036	B01	48.16254	563.26	2
Y0036	E01	48.17268	570.03	2
Y0036	B01	48.21275	563.14	2
Y0036	E01	48.2228	569.88	2
Y0036	B01	48.26287	563.02	2
Y0036	E01	48.27321	569.01	2
Y0036	B01	48.31295	563.29	2
Y0036	E01	48.32314	568.96	2
Y0036	B01	48.36268	563.01	2
Y0036	E01	48.37276	570.35	2
Y0036	B01	48.41273	564.1	2
Y0036	E01	48.42278	570.68	2
Y0036	B01	48.46273	563.3	2
Y0036	E01	48.47294	570.38	2
Y0036	B01	48.51241	563.76	2
Y0036	E01	48.52258	570.13	2
Y0036	B01	48.56262	563.92	2
Y0036	E01	48.57266	570.58	2
Y0036	B01	48.61295	564.96	2
Y0036	E01	48.62334	570.43	2
Y0036	B01	48.66312	563.83	2
Y0036	E01	48.67336	569.28	2
Y0036	B01	48.71273	564.01	2
Y0036	E01	48.72277	568.46	2
Y0036	B01	48.76275	564.18	2
Y0036	E01	48.77279	570.13	2
Y0036	B01	48.81269	564.07	2
Y0036	E01	48.823	569.67	2
Y0036	B01	48.86282	564.12	2
Y0036	E01	48.87305	569.79	2
Y0036	B01	48.91312	564.05	2
Y0036	E01	48.92326	568.58	2
Y0036	B01	48.96298	563.89	2
Y0036	E01	48.97308	569.34	2
Y0036	B01	49.01294	563.01	2
Y0036	E01	49.02299	568.74	2
Y0036	B01	49.06288	565.12	2
Y0036	E01	49.07316	569.49	2
Y0036	B01	49.1129	564.23	2
Y0036	E01	49.12321	570.86	2
Y0036	B01	49.16304	565.25	2
Y0036	E01	49.17312	570.43	2
Y0036	B01	49.21299	564.86	2
Y0036	E01	49.22322	570.1	2
Y0036	B01	49.26288	564.84	2
Y0036	E01	49.27309	569.26	2
Y0036	B01	49.31313	565.01	2
Y0036	E01	49.32346	568.83	2
Y0036	B01	49.36312	565.43	2
Y0036	E01	49.37334	569.73	2
Y0036	B01	49.41291	565.71	2
Y0036	E01	49.42324	568.86	2
Y0036	B01	49.46311	564.95	2
Y0036	E01	49.47336	569.46	2
Y0036	B01	49.51277	565.61	2
Y0036	E01	49.52293	570.83	2
Y0036	B01	49.56316	567.66	2
Y0036	E01	49.57459	571.9	2
Y0036	B01	49.61306	567.79	2
Y0036	E01	49.62318	571.61	2
Y0036	B01	49.66334	565.08	2
Y0036	E01	49.67334	570.7	2
Y0036	B01	49.71297	566.27	2
Y0036	E01	49.72308	570.22	2
Y0036	B01	49.7632	566.27	2
Y0036	E01	49.77341	570.58	2
Y0036	B01	49.81328	566.96	2
Y0036	E01	49.82344	570.68	2
Y0036	B01	49.8632	565.42	2
Y0036	E01	49.87325	571.42	2
Y0036	B01	49.9132	566.6	2
Y0036	E01	49.92335	570.24	2
Y0036	B01	49.96323	566.37	2
Y0036	E01	49.97323	572.78	2
Y0036	B01	50.01354	566.13	2
Y0036	E01	50.02358	570.62	2
Y0036	B01	50.06348	566.37	2
Y0036	E01	50.07347	570.19	2
Y0036	B01	50.11319	565.86	2
Y0036	E01	50.12322	570.95	2
Y0036	B01	50.16333	566.02	2
Y0036	E01	50.17361	572.15	2
Y0036	B01	50.21327	566.72	2
Y0036	E01	50.22363	571.49	2
Y0036	B01	50.26369	568.31	2
[truncated: 17 more rows]
