# Supplementary material for: Natural genetic variation impacts expression levels of coding, non-coding, and antisense transcripts in fission yeast
Source: Mol Syst Biol. 2014 Nov 28;10(11):764. doi: 10.15252/msb.20145123 (PMC4299605; doi:10.15252/msb.20145123)
Supplement: Supplementary file 2 — Supplementary Dataset S1 [file msb0010-0764-sd2.zip › Dataset S1/datasetS1/Y0036_std_raw_02.txt]

Strain	well	time	measure	interval
Y0036	A07	0.01509	27.1	1
Y0036	A07	0.06513	27.11	1
Y0036	A07	0.11501	27.04	1
Y0036	A07	0.16538	27.12	1
Y0036	A07	0.21513	27.19	1
Y0036	A07	0.2652	27.06	1
Y0036	A07	0.3152	26.93	1
Y0036	A07	0.36505	27.17	1
Y0036	A07	0.4151	27.18	1
Y0036	A07	0.46513	27.14	1
Y0036	A07	0.51518	27.06	1
Y0036	A07	0.56538	27.4	1
Y0036	A07	0.6152	26.96	1
Y0036	A07	0.66493	27.38	1
Y0036	A07	0.71519	27.71	1
Y0036	A07	0.76513	28	1
Y0036	A07	0.81517	28.16	1
Y0036	A07	0.865	28.07	1
Y0036	A07	0.91535	28.65	1
Y0036	A07	0.96526	28.6	1
Y0036	A07	1.01543	28.48	1
Y0036	A07	1.0652	28.56	1
Y0036	A07	1.11514	28.62	1
Y0036	A07	1.16524	28.37	1
Y0036	A07	1.21547	28.32	1
Y0036	A07	1.2655	28.69	1
Y0036	A07	1.3154	28.41	1
Y0036	A07	1.36565	29.01	1
Y0036	A07	1.41533	28.84	1
Y0036	A07	1.4654	28.97	1
Y0036	A07	1.51533	28.48	1
Y0036	A07	1.56565	28.7	1
Y0036	A07	1.61563	28.58	1
Y0036	A07	1.66558	28.58	1
Y0036	A07	1.71631	28.65	1
Y0036	A07	1.76542	28.62	1
Y0036	A07	1.81568	28.83	1
Y0036	A07	1.86571	28.58	1
Y0036	A07	1.91544	28.42	1
Y0036	A07	1.96566	28.63	1
Y0036	A07	2.01541	28.6	1
Y0036	A07	2.06563	28.8	1
Y0036	A07	2.11569	28.77	1
Y0036	A07	2.16558	28.56	1
Y0036	A07	2.21601	28.99	1
Y0036	A07	2.26563	29.01	1
Y0036	A07	2.31582	28.66	1
Y0036	A07	2.3653	28.77	1
Y0036	A07	2.41585	29.19	1
Y0036	A07	2.46565	28.83	1
Y0036	A07	2.5156	28.83	1
Y0036	A07	2.56558	29.06	1
Y0036	A07	2.61575	29.02	1
Y0036	A07	2.66558	29.27	1
Y0036	A07	2.71563	28.86	1
Y0036	A07	2.76598	28.9	1
Y0036	A07	2.81588	29.04	1
Y0036	A07	2.86566	29.01	1
Y0036	A07	2.91565	29.19	1
Y0036	A07	2.96586	29.27	1
Y0036	A07	3.01601	29.16	1
Y0036	A07	3.06587	29.02	1
Y0036	A07	3.11558	29.44	1
Y0036	A07	3.16594	29.06	1
Y0036	A07	3.21586	29.4	1
Y0036	A07	3.26568	29.25	1
Y0036	A07	3.3158	29.09	1
Y0036	A07	3.36589	29.3	1
Y0036	A07	3.41573	29.26	1
Y0036	A07	3.46577	29.57	1
Y0036	A07	3.51578	29.44	1
Y0036	A07	3.56583	29.58	1
Y0036	A07	3.61592	29.41	1
Y0036	A07	3.66594	29.34	1
Y0036	A07	3.71588	29.61	1
Y0036	A07	3.76587	29.58	1
Y0036	A07	3.81594	30.38	1
Y0036	A07	3.86591	29.94	1
Y0036	A07	3.91607	30.07	1
Y0036	A07	3.9661	30.15	1
Y0036	A07	4.01615	30.24	1
Y0036	A07	4.06607	30.43	1
Y0036	A07	4.11576	30.17	1
Y0036	A07	4.16601	30.26	1
Y0036	A07	4.21614	30.18	1
Y0036	A07	4.26619	31	1
Y0036	A07	4.31604	30.57	1
Y0036	A07	4.36613	30.64	1
Y0036	A07	4.41609	30.71	1
Y0036	A07	4.46627	31.12	1
Y0036	A07	4.51619	30.75	1
Y0036	A07	4.56635	30.93	1
Y0036	A07	4.61618	30.92	1
Y0036	A07	4.66606	31.02	1
Y0036	A07	4.71626	30.64	1
Y0036	A07	4.76631	30.91	1
Y0036	A07	4.81608	31.02	1
Y0036	A07	4.86623	31.12	1
Y0036	A07	4.91615	31	1
Y0036	A07	4.96626	31.06	1
Y0036	A07	5.01618	31.23	1
Y0036	A07	5.06631	31.34	1
Y0036	A07	5.11602	31.2	1
Y0036	A07	5.16622	31.42	1
Y0036	A07	5.21646	31.67	1
Y0036	A07	5.26611	31.3	1
Y0036	A07	5.31635	31.73	1
Y0036	A07	5.36593	31.73	1
Y0036	A07	5.4164	31.66	1
Y0036	A07	5.46608	31.51	1
Y0036	A07	5.51646	31.79	1
Y0036	A07	5.56654	31.81	1
Y0036	A07	5.61657	31.83	1
Y0036	A07	5.66646	32.01	1
Y0036	A07	5.71663	32.04	1
Y0036	A07	5.76656	32.53	1
Y0036	A07	5.81642	32.01	1
Y0036	A07	5.86656	32.2	1
Y0036	A07	5.91652	32.79	1
Y0036	A07	5.96641	32.75	1
Y0036	A07	6.01618	32.94	1
Y0036	A07	6.06649	33.28	1
Y0036	A07	6.11653	33.25	1
Y0036	A07	6.16652	33.71	1
Y0036	A07	6.21673	33.99	1
Y0036	A07	6.26656	33.98	1
Y0036	A07	6.31662	35.05	1
Y0036	A07	6.36679	35.64	1
Y0036	A07	6.41665	35.27	1
Y0036	A07	6.46698	35.68	1
Y0036	A07	6.51669	36.53	1
Y0036	A07	6.56671	36.6	1
Y0036	A07	6.6166	37.03	1
Y0036	A07	6.66673	36.85	1
Y0036	A07	6.71661	36.7	1
Y0036	A07	6.76659	37.33	1
Y0036	A07	6.81672	37.54	1
Y0036	A07	6.86681	37.72	1
Y0036	A07	6.91659	39.39	1
Y0036	A07	6.96673	39.54	1
Y0036	A07	7.01677	40.06	1
Y0036	A07	7.06679	39.48	1
Y0036	A07	7.11673	39.96	1
Y0036	A07	7.16664	40.17	1
Y0036	A07	7.21677	40.56	1
Y0036	A07	7.26678	40.51	1
Y0036	A07	7.61262	42.35	2
Y0036	A07	7.66304	40.9	2
Y0036	A07	7.71196	40.35	2
Y0036	A07	7.76218	39.96	2
Y0036	A07	7.81205	40.21	2
Y0036	A07	7.8622	39.74	2
Y0036	A07	7.91192	39.99	2
Y0036	A07	7.96203	40.06	2
Y0036	A07	8.01215	41.74	2
Y0036	A07	8.06215	41.67	2
Y0036	A07	8.11204	41.71	2
Y0036	A07	8.16191	42.06	2
Y0036	A07	8.21187	42.13	2
Y0036	A07	8.26184	42.2	2
Y0036	A07	8.31213	42.1	2
Y0036	A07	8.36229	45.87	2
Y0036	A07	8.41206	45.64	2
Y0036	A07	8.46223	45.73	2
Y0036	A07	8.51324	46.12	2
Y0036	A07	8.56244	46.02	2
Y0036	A07	8.61215	46.19	2
Y0036	A07	8.66217	46.19	2
Y0036	A07	8.71214	46.24	2
Y0036	A07	8.76217	48.67	2
Y0036	A07	8.8122	49.29	2
Y0036	A07	8.86204	52.43	2
Y0036	A07	8.91226	53.01	2
Y0036	A07	8.96218	53.58	2
Y0036	A07	9.0123	54.55	2
Y0036	A07	9.06218	54.71	2
Y0036	A07	9.11227	55.31	2
Y0036	A07	9.16253	56.42	2
Y0036	A07	9.21213	57.16	2
Y0036	A07	9.26231	57.18	2
Y0036	A07	9.31249	57.8	2
Y0036	A07	9.36249	59.47	2
Y0036	A07	9.41241	60.55	2
Y0036	A07	9.46233	60.95	2
Y0036	A07	9.51218	61.44	2
Y0036	A07	9.56223	62.04	2
Y0036	A07	9.61215	62.17	2
Y0036	A07	9.66217	62.63	2
Y0036	A07	9.7125	63.16	2
Y0036	A07	9.76246	63.53	2
Y0036	A07	9.81216	64.79	2
Y0036	A07	9.86233	65.4	2
Y0036	A07	9.91228	66.05	2
Y0036	A07	9.9624	66.39	2
Y0036	A07	10.01246	67.26	2
Y0036	A07	10.06231	67.83	2
Y0036	A07	10.11241	68.53	2
Y0036	A07	10.16246	69.65	2
Y0036	A07	10.2125	70.43	2
Y0036	A07	10.26252	71.22	2
Y0036	A07	10.31255	71.5	2
Y0036	A07	10.36268	72.51	2
Y0036	A07	10.41268	73.25	2
Y0036	A07	10.46263	74.2	2
Y0036	A07	10.5125	74.7	2
Y0036	A07	10.56265	75.51	2
Y0036	A07	10.61264	76.08	2
Y0036	A07	10.66247	76.51	2
Y0036	A07	10.71264	77.73	2
Y0036	A07	10.76272	78.09	2
Y0036	A07	10.81259	79.04	2
Y0036	A07	10.86229	79.14	2
Y0036	A07	10.91254	80.04	2
Y0036	A07	10.96292	80.59	2
Y0036	A07	11.01277	80.49	2
Y0036	A07	11.06264	81.74	2
Y0036	A07	11.11264	81.62	2
Y0036	A07	11.16264	81.63	2
Y0036	A07	11.21277	81.49	2
Y0036	A07	11.26277	81.94	2
Y0036	A07	11.31317	82.21	2
Y0036	A07	11.36281	82.4	2
Y0036	A07	11.41264	82.79	2
Y0036	A07	11.46268	83.06	2
Y0036	A07	11.51286	83.6	2
Y0036	A07	11.56305	83.6	2
Y0036	A07	11.61281	84.41	2
Y0036	A07	11.66277	84.88	2
Y0036	A07	11.71282	85.39	2
Y0036	A07	11.76279	85.78	2
Y0036	A07	11.81307	86.38	2
Y0036	A07	11.86289	86.6	2
Y0036	A07	11.9131	87.16	2
Y0036	A07	11.96283	87.3	2
Y0036	A07	12.01288	87.2	2
Y0036	A07	12.06285	87.75	2
Y0036	A07	12.11297	88	2
Y0036	A07	12.16305	88.6	2
Y0036	A07	12.21318	88.32	2
Y0036	A07	12.26304	88.6	2
Y0036	A07	12.31303	88.78	2
Y0036	A07	12.36297	88.88	2
Y0036	A07	12.41328	89.1	2
Y0036	A07	12.46287	89.15	2
Y0036	A07	12.51288	89.84	2
Y0036	A07	12.56307	89.8	2
Y0036	A07	12.61306	90.38	2
Y0036	A07	12.66318	90.51	2
Y0036	A07	12.71296	90.66	2
Y0036	A07	12.76312	91.18	2
Y0036	A07	12.8134	91.36	2
Y0036	A07	12.86311	91.37	2
Y0036	A07	12.91329	91.75	2
Y0036	A07	12.96303	92.43	2
Y0036	A07	13.01353	92.74	2
Y0036	A07	13.06341	93.01	2
Y0036	A07	13.11327	93.52	2
Y0036	A07	13.16327	93.7	2
Y0036	A07	13.2128	94	2
Y0036	A07	13.26333	94.96	2
Y0036	A07	13.31331	94.85	2
Y0036	A07	13.36336	95.24	2
Y0036	A07	13.41331	95.73	2
Y0036	A07	13.46323	96.08	2
Y0036	A07	13.51334	95.98	2
Y0036	A07	13.56335	96.2	2
Y0036	A07	13.6133	96.62	2
Y0036	A07	13.66354	96.68	2
Y0036	A07	13.71325	96.87	2
Y0036	A07	13.76307	97.1	2
Y0036	A07	13.81338	97.01	2
Y0036	A07	13.86333	97.15	2
Y0036	A07	13.91343	97.32	2
Y0036	A07	13.96323	97.4	2
Y0036	A07	14.01345	97.44	2
Y0036	A07	14.06362	97.35	2
Y0036	A07	14.11359	97.56	2
Y0036	A07	14.16359	97.54	2
Y0036	A07	14.21361	97.7	2
Y0036	A07	14.26343	97.92	2
Y0036	A07	14.31349	97.89	2
Y0036	A07	14.36334	97.93	2
Y0036	A07	14.41352	98.1	2
Y0036	A07	14.46356	98.44	2
Y0036	A07	14.51387	98.84	2
Y0036	A07	14.56376	99.26	2
Y0036	A07	14.61349	99.5	2
Y0036	A07	14.66352	99.9	2
Y0036	A07	14.71356	100.12	2
Y0036	A07	14.76362	100.81	2
Y0036	A07	14.81348	101.41	2
Y0036	A07	14.86381	102.2	2
Y0036	A07	14.91354	102.58	2
Y0036	A07	14.96371	103.49	2
Y0036	A07	15.01408	104.11	2
Y0036	A07	15.06376	105.61	2
Y0036	A07	15.11468	106.45	2
Y0036	A07	15.16366	107.52	2
Y0036	A07	15.21353	108.64	2
Y0036	A07	15.26356	109.93	2
Y0036	A07	15.31378	110.97	2
Y0036	A07	15.36356	111.9	2
Y0036	A07	15.41381	113.03	2
Y0036	A07	15.46389	114.27	2
Y0036	A07	15.51379	115.43	2
Y0036	A07	15.56378	116.49	2
Y0036	A07	15.61374	117.55	2
Y0036	A07	15.66384	118.32	2
Y0036	A07	15.71384	119.6	2
Y0036	A07	15.76381	120.34	2
Y0036	A07	15.8141	121.67	2
Y0036	A07	15.86394	122.42	2
Y0036	A07	15.91378	123.36	2
Y0036	A07	15.96404	124.31	2
Y0036	A07	16.01415	125.47	2
Y0036	A07	16.06395	126.35	2
Y0036	A07	16.11411	127.35	2
Y0036	A07	16.16394	127.99	2
Y0036	A07	16.2139	128.9	2
Y0036	A07	16.2641	130	2
Y0036	A07	16.31393	130.7	2
Y0036	A07	16.36437	131.76	2
Y0036	A07	16.41403	132.5	2
Y0036	A07	16.4642	133.21	2
Y0036	A07	16.51417	134.06	2
Y0036	A07	16.5641	134.91	2
Y0036	A07	16.61399	135.81	2
Y0036	A07	16.66416	136.46	2
Y0036	A07	16.71424	137.55	2
Y0036	A07	16.76405	138.23	2
Y0036	A07	16.81406	139.16	2
Y0036	A07	16.86418	139.9	2
Y0036	A07	16.91423	140.8	2
Y0036	A07	16.96436	141.36	2
Y0036	A07	17.01397	142.45	2
Y0036	A07	17.06438	143.2	2
Y0036	A07	17.11407	143.64	2
Y0036	A07	17.16429	144.57	2
Y0036	A07	17.21422	145.21	2
Y0036	A07	17.26436	145.94	2
Y0036	A07	17.31437	146.97	2
Y0036	A07	17.36425	147.47	2
Y0036	A07	17.4145	147.98	2
Y0036	A07	17.46426	149.04	2
Y0036	A07	17.51461	149.68	2
Y0036	A07	17.56442	150.29	2
Y0036	A07	17.61438	151.53	2
Y0036	A07	17.66423	152.09	2
Y0036	A07	17.71443	153.03	2
Y0036	A07	17.76451	153.61	2
Y0036	A07	17.81436	154.67	2
Y0036	A07	17.86458	155.46	2
Y0036	A07	17.91471	156.21	2
Y0036	A07	17.96431	156.95	2
Y0036	A07	18.0144	157.93	2
Y0036	A07	18.06429	158.5	2
Y0036	A07	18.11446	159.4	2
Y0036	A07	18.16451	160.4	2
Y0036	A07	18.21449	161.26	2
Y0036	A07	18.2646	162.08	2
Y0036	A07	18.3147	162.78	2
Y0036	A07	18.36446	163.69	2
Y0036	A07	18.41454	164.19	2
Y0036	A07	18.4646	165.07	2
Y0036	A07	18.51456	166.28	2
Y0036	A07	18.56451	166.7	2
Y0036	A07	18.61461	167.68	2
Y0036	A07	18.66447	168.31	2
Y0036	A07	18.71479	168.46	2
Y0036	A07	18.76471	170.09	2
Y0036	A07	18.81462	170.3	2
Y0036	A07	18.86486	170.95	2
Y0036	A07	18.91459	171.67	2
Y0036	A07	18.9649	172.29	2
Y0036	A07	19.01456	173.86	2
Y0036	A07	19.06454	174.27	2
Y0036	A07	19.11484	174.45	2
Y0036	A07	19.16475	175.26	2
Y0036	A07	19.21465	176.05	2
Y0036	A07	19.26495	176.39	2
Y0036	A07	19.31469	177.36	2
Y0036	A07	19.36501	178.22	2
Y0036	A07	19.41497	178.52	2
Y0036	A07	19.46487	179.21	2
Y0036	A07	19.51489	180.04	2
Y0036	A07	19.56484	180.41	2
Y0036	A07	19.61489	181.22	2
Y0036	A07	19.6648	182.26	2
Y0036	A07	19.71515	182.93	2
Y0036	A07	19.76501	183.27	2
Y0036	A07	19.81495	183.55	2
Y0036	A07	19.86487	184.26	2
Y0036	A07	19.9149	185.35	2
Y0036	A07	19.96623	185.97	2
Y0036	A07	20.01508	186.48	2
Y0036	A07	20.06514	186.87	2
Y0036	A07	20.11474	186.95	2
Y0036	A07	20.16481	187.65	2
Y0036	A07	20.21501	188.25	2
Y0036	A07	20.26501	189.14	2
Y0036	A07	20.31529	189.66	2
Y0036	A07	20.36463	190.25	2
Y0036	A07	20.4151	190.62	2
Y0036	A07	20.46501	191.25	2
Y0036	A07	20.51509	191.54	2
Y0036	A07	20.56498	192.6	2
Y0036	A07	20.61478	192.58	2
Y0036	A07	20.66509	193.43	2
Y0036	A07	20.7151	193.94	2
Y0036	A07	20.76491	194.49	2
Y0036	A07	20.81537	194.86	2
Y0036	A07	20.8651	195.49	2
Y0036	A07	20.91529	196.18	2
Y0036	A07	20.96505	196.92	2
Y0036	A07	21.01499	196.66	2
Y0036	A07	21.06531	197.39	2
Y0036	A07	21.1152	198.1	2
Y0036	A07	21.16526	198.37	2
Y0036	A07	21.21525	199.32	2
Y0036	A07	21.26511	199.57	2
Y0036	A07	21.31526	199.54	2
Y0036	A07	21.36508	199.85	2
Y0036	A07	21.41518	201.17	2
Y0036	A07	21.46537	201.07	2
Y0036	A07	21.51535	201.91	2
Y0036	A07	21.56526	201.74	2
Y0036	A07	21.61535	202.71	2
Y0036	A07	21.66536	203.32	2
Y0036	A07	21.71525	203.21	2
Y0036	A07	21.76523	204.06	2
Y0036	A07	21.8154	204.74	2
Y0036	A07	21.86564	204.97	2
Y0036	A07	21.91534	205.19	2
Y0036	A07	21.96555	205.64	2
Y0036	A07	22.01536	206.54	2
Y0036	A07	22.06569	206.53	2
Y0036	A07	22.11658	206.82	2
Y0036	A07	22.16556	207.81	2
Y0036	A07	22.2155	208.01	2
Y0036	A07	22.26551	208.97	2
Y0036	A07	22.31531	208.54	2
Y0036	A07	22.36559	209.29	2
Y0036	A07	22.4156	209.49	2
Y0036	A07	22.46552	209.94	2
Y0036	A07	22.51547	210.81	2
Y0036	A07	22.56559	210.8	2
Y0036	A07	22.61539	210.98	2
Y0036	A07	22.66513	211.35	2
Y0036	A07	22.71568	211.76	2
Y0036	A07	22.76562	212.68	2
Y0036	A07	22.8156	212.87	2
Y0036	A07	22.86552	213.06	2
Y0036	A07	22.91559	213.22	2
Y0036	A07	22.96541	213.27	2
Y0036	A07	23.01565	214.05	2
Y0036	A07	23.06578	214.16	2
Y0036	A07	23.11577	214.67	2
Y0036	A07	23.16562	215.43	2
Y0036	A07	23.21584	215.06	2
Y0036	A07	23.26683	215.78	2
Y0036	A07	23.31589	215.95	2
Y0036	A07	23.3659	216.44	2
Y0036	A07	23.41573	216.7	2
Y0036	A07	23.46602	217.16	2
Y0036	A07	23.51584	217.47	2
Y0036	A07	23.56585	218	2
Y0036	A07	23.6158	219.03	2
Y0036	A07	23.66561	218.46	2
Y0036	A07	23.716	218.78	2
Y0036	A07	23.76572	218.89	2
Y0036	A07	23.81598	218.57	2
Y0036	A07	23.86572	219.26	2
Y0036	A07	23.91585	219.83	2
Y0036	A07	23.96628	220.03	2
Y0036	A07	24.01595	220.26	2
Y0036	A07	24.0659	221.21	2
Y0036	A07	24.11587	220.54	2
Y0036	A07	24.16603	221.66	2
Y0036	A07	24.21589	222.15	2
Y0036	A07	24.26616	222.15	2
Y0036	A07	24.31604	222.13	2
Y0036	A07	24.366	222.62	2
Y0036	A07	24.41585	222.63	2
Y0036	A07	24.46588	223.11	2
Y0036	A07	24.51603	223.54	2
Y0036	A07	24.56631	223.3	2
Y0036	A07	24.61617	224	2
Y0036	A07	24.66592	224.06	2
Y0036	A07	24.71634	224.11	2
Y0036	A07	24.76616	224.31	2
Y0036	A07	24.81608	224.73	2
Y0036	A07	24.86634	224.71	2
Y0036	A07	24.91608	225.36	2
Y0036	A07	24.96604	225.17	2
Y0036	A07	25.01624	225.8	2
Y0036	A07	25.06623	226.49	2
Y0036	A07	25.11653	226.39	2
Y0036	A07	25.16627	225.94	2
Y0036	A07	25.2164	225.75	2
Y0036	A07	25.26634	226.61	2
Y0036	A07	25.31625	226.88	2
Y0036	A07	25.36643	227.06	2
Y0036	A07	25.41623	226.79	2
Y0036	A07	25.46643	228.06	2
Y0036	A07	25.5165	226.99	2
Y0036	A07	25.56631	227.25	2
Y0036	A07	25.61655	228.18	2
Y0036	A07	25.66631	228.33	2
Y0036	A07	25.7164	228.55	2
Y0036	A07	25.76643	228.97	2
Y0036	A07	25.81633	228.58	2
Y0036	A07	25.8663	229.14	2
Y0036	A07	25.9167	229.19	2
Y0036	A07	25.96642	229.18	2
Y0036	A07	26.01635	229.72	2
Y0036	A07	26.06623	229.82	2
Y0036	A07	26.11649	230.14	2
Y0036	A07	26.16668	230.44	2
Y0036	A07	26.21642	230.2	2
Y0036	A07	26.26617	230.81	2
Y0036	A07	26.31659	230.25	2
Y0036	A07	26.36656	230.99	2
Y0036	A07	26.41643	230.65	2
Y0036	A07	26.46697	231.11	2
Y0036	A07	26.51652	231.23	2
Y0036	A07	26.5666	232.46	2
Y0036	A07	26.61645	232.17	2
Y0036	A07	26.66701	232.18	2
Y0036	A07	26.71663	232.18	2
Y0036	A07	26.76679	232.4	2
Y0036	A07	26.81679	232.72	2
Y0036	A07	26.86674	232.99	2
Y0036	A07	26.9166	233.34	2
Y0036	A07	26.9667	233.27	2
Y0036	A07	27.01674	233.34	2
Y0036	A07	27.06683	233.72	2
Y0036	A07	27.11663	233.95	2
Y0036	A07	27.16676	233.23	2
Y0036	A07	27.21673	233.95	2
Y0036	A07	27.26687	233.46	2
Y0036	A07	27.31669	233.65	2
Y0036	A07	27.3667	234.23	2
Y0036	A07	27.41712	233.74	2
Y0036	A07	27.46663	233.76	2
Y0036	A07	27.5169	235.15	2
Y0036	A07	27.56691	233.77	2
Y0036	A07	27.61665	234.54	2
Y0036	A07	27.66682	234.5	2
Y0036	A07	27.71684	234.23	2
Y0036	A07	27.76692	235.26	2
Y0036	A07	27.81667	235.5	2
Y0036	A07	27.86702	234.65	2
Y0036	A07	27.9167	235.47	2
Y0036	A07	27.96703	235.5	2
Y0036	A07	28.01701	235.68	2
Y0036	A07	28.06682	235.88	2
Y0036	A07	28.11698	236.03	2
Y0036	A07	28.16697	235.68	2
Y0036	A07	28.21698	235.86	2
Y0036	A07	28.26705	237.04	2
Y0036	A07	28.31705	236.84	2
Y0036	A07	28.36686	236.23	2
Y0036	A07	28.41716	235.79	2
Y0036	A07	28.46695	236.48	2
Y0036	A07	28.51713	236.25	2
Y0036	A07	28.56693	236.23	2
Y0036	A07	28.61704	235.92	2
Y0036	A07	28.66696	236.02	2
Y0036	A07	28.71705	237.54	2
Y0036	A07	28.76728	237.25	2
Y0036	A07	28.81703	237.41	2
Y0036	A07	28.86704	237.51	2
Y0036	A07	28.91716	236.99	2
Y0036	A07	28.96721	237.34	2
Y0036	A07	29.01719	237.25	2
Y0036	A07	29.06721	238.12	2
Y0036	A07	29.11734	237.25	2
Y0036	A07	29.16713	237.39	2
Y0036	A07	29.21701	238.12	2
Y0036	A07	29.26735	238.03	2
Y0036	A07	29.31712	237.8	2
Y0036	A07	29.36723	237.68	2
Y0036	A07	29.41702	238.14	2
Y0036	A07	29.46732	238.68	2
Y0036	A07	29.5174	238.57	2
Y0036	A07	29.56717	239.06	2
Y0036	A07	29.61736	238.96	2
Y0036	A07	29.66727	238.85	2
Y0036	A07	29.71758	239	2
Y0036	A07	29.76731	238.91	2
Y0036	A07	29.81733	239.1	2
Y0036	A07	29.86744	239.16	2
Y0036	A07	29.91741	238.5	2
Y0036	A07	29.96768	239.02	2
Y0036	A07	30.01731	239.06	2
Y0036	A07	30.06738	239.39	2
Y0036	A07	30.11746	239.8	2
Y0036	A07	30.1675	239.62	2
Y0036	A07	30.21734	239.79	2
Y0036	A07	30.26746	239.91	2
Y0036	A07	30.31737	239.81	2
Y0036	A07	30.36831	239.84	2
Y0036	A07	30.41756	239.63	2
Y0036	A07	30.46748	240.04	2
Y0036	A07	30.51747	240.69	2
Y0036	A07	30.56751	239.95	2
Y0036	A07	30.61763	240.47	2
Y0036	A07	30.66774	240.61	2
Y0036	A07	30.71763	240.46	2
Y0036	A07	30.76769	240.73	2
Y0036	A07	30.81757	240.46	2
Y0036	A07	30.86767	240.79	2
Y0036	A07	30.91751	240.97	2
Y0036	A07	30.9676	240.39	2
Y0036	A07	31.01772	239.99	2
Y0036	A07	31.0676	241.11	2
Y0036	A07	31.11763	241.38	2
Y0036	A07	31.16871	241.36	2
Y0036	A07	31.21791	241.59	2
Y0036	A07	31.26782	241.56	2
Y0036	A07	31.31761	242.06	2
Y0036	A07	31.3678	241.7	2
Y0036	A07	31.41757	241.56	2
Y0036	A07	31.46797	241.17	2
Y0036	A07	31.51763	241.89	2
Y0036	A07	31.5679	241.88	2
Y0036	A07	31.61793	241.91	2
Y0036	A07	31.66788	242.48	2
Y0036	A07	31.7179	242.46	2
Y0036	A07	31.76798	242.33	2
Y0036	A07	31.81787	242.38	2
Y0036	A07	31.86825	242.14	2
Y0036	A07	31.91795	242.19	2
Y0036	A07	31.96803	242.97	2
Y0036	A07	32.01802	242.95	2
Y0036	A07	32.06809	242.56	2
Y0036	A07	32.11778	242.13	2
Y0036	A07	32.1679	243.05	2
Y0036	A07	32.21793	243.05	2
Y0036	A07	32.2682	243.39	2
Y0036	A07	32.31792	243.07	2
Y0036	A07	32.36806	243.32	2
Y0036	A07	32.4182	243.34	2
Y0036	A07	32.4681	243.8	2
Y0036	A07	32.51798	243.22	2
Y0036	A07	32.56804	243.22	2
Y0036	A07	32.61805	244.03	2
Y0036	A07	32.66799	243.53	2
Y0036	A07	32.7182	243.72	2
Y0036	A07	32.76801	243.78	2
Y0036	A07	32.81824	244.1	2
Y0036	A07	32.8682	243.92	2
Y0036	A07	32.91824	244.18	2
Y0036	A07	32.96827	243.89	2
Y0036	A07	33.01849	244.52	2
Y0036	A07	33.06814	244.39	2
Y0036	A07	33.11818	244.11	2
Y0036	A07	33.16796	245.2	2
Y0036	A07	33.21809	244.57	2
Y0036	A07	33.26818	243.9	2
Y0036	A07	33.31845	244.35	2
Y0036	A07	33.36842	244.33	2
Y0036	A07	33.41803	244.8	2
Y0036	A07	33.46831	244.87	2
Y0036	A07	33.51855	245.17	2
Y0036	A07	33.5693	244.94	2
Y0036	A07	33.61867	245.37	2
Y0036	A07	33.66854	244.64	2
Y0036	A07	33.71835	245.02	2
Y0036	A07	33.76834	245.23	2
Y0036	A07	33.81838	245.28	2
Y0036	A07	33.86834	245.55	2
Y0036	A07	33.91861	244.92	2
Y0036	A07	33.96827	245.69	2
Y0036	A07	34.01816	245.3	2
Y0036	A07	34.06836	245.3	2
Y0036	A07	34.11868	246.43	2
Y0036	A07	34.1684	245.42	2
Y0036	A07	34.21878	246.76	2
Y0036	A07	34.26842	246.08	2
Y0036	A07	34.31845	245.52	2
Y0036	A07	34.36832	246.19	2
Y0036	A07	34.41841	246	2
Y0036	A07	34.4686	245.74	2
Y0036	A07	34.51863	246.71	2
Y0036	A07	34.5686	246.14	2
Y0036	A07	34.6186	246.36	2
Y0036	A07	34.66851	247.29	2
Y0036	A07	34.71839	246.93	2
Y0036	A07	34.76874	246.75	2
Y0036	A07	34.81871	246.8	2
Y0036	A07	34.86872	247	2
Y0036	A07	34.9184	247.14	2
Y0036	A07	34.96873	247.06	2
Y0036	A07	35.01883	246.67	2
Y0036	A07	35.06863	246.64	2
Y0036	A07	35.11872	247.18	2
Y0036	A07	35.16872	247.45	2
Y0036	A07	35.21893	247.47	2
Y0036	A07	35.26867	246.71	2
Y0036	A07	35.31884	247.08	2
Y0036	A07	35.36871	247.82	2
Y0036	A07	35.4188	247.24	2
Y0036	A07	35.46856	247.7	2
Y0036	A07	35.51871	247.82	2
Y0036	A07	35.5688	247.63	2
Y0036	A07	35.61867	247.87	2
Y0036	A07	35.66864	247.52	2
Y0036	A07	35.7188	247.71	2
Y0036	A07	35.76876	248.05	2
Y0036	A07	35.81878	247.73	2
Y0036	A07	35.86887	248.24	2
Y0036	A07	35.91872	247.91	2
Y0036	A07	35.9688	247.98	2
