# Supplementary material for: Natural genetic variation impacts expression levels of coding, non-coding, and antisense transcripts in fission yeast
Source: Mol Syst Biol. 2014 Nov 28;10(11):764. doi: 10.15252/msb.20145123 (PMC4299605; doi:10.15252/msb.20145123)
Supplement: Supplementary file 2 — Supplementary Dataset S1 [file msb0010-0764-sd2.zip › Dataset S1/datasetS1/Y0036_std_raw_03.txt]

Strain	well	time	measure	interval
Y0036	A07	0.01555	25.94	1
Y0036	A07	0.06511	25.92	1
Y0036	A07	0.11554	25.8	1
Y0036	A07	0.16519	25.95	1
Y0036	A07	0.21509	25.73	1
Y0036	A07	0.2654	25.87	1
Y0036	A07	0.31513	25.67	1
Y0036	A07	0.36528	25.73	1
Y0036	A07	0.41526	25.81	1
Y0036	A07	0.4652	25.83	1
Y0036	A07	0.51527	25.9	1
Y0036	A07	0.56525	26.76	1
Y0036	A07	0.61512	26.25	1
Y0036	A07	0.66533	25.69	1
Y0036	A07	0.71534	25.7	1
Y0036	A07	0.76545	26.02	1
Y0036	A07	0.81542	25.7	1
Y0036	A07	0.86544	25.65	1
Y0036	A07	0.91545	25.85	1
Y0036	A07	0.96546	25.8	1
Y0036	A07	1.01556	25.98	1
Y0036	A07	1.06535	25.74	1
Y0036	A07	1.11556	25.97	1
Y0036	A07	1.16544	25.65	1
Y0036	A07	1.21536	25.77	1
Y0036	A07	1.26555	25.8	1
Y0036	A07	1.31541	25.81	1
Y0036	A07	1.36524	25.85	1
Y0036	A07	1.41554	26.05	1
Y0036	A07	1.46512	25.94	1
Y0036	A07	1.51543	25.97	1
Y0036	A07	1.56544	25.9	1
Y0036	A07	1.61549	26.01	1
Y0036	A07	1.66533	25.73	1
Y0036	A07	1.71546	25.95	1
Y0036	A07	1.76543	26.05	1
Y0036	A07	1.816	25.67	1
Y0036	A07	1.86565	26.3	1
Y0036	A07	1.91561	25.95	1
Y0036	A07	1.96568	25.94	1
Y0036	A07	2.01562	25.74	1
Y0036	A07	2.06546	26.11	1
Y0036	A07	2.11552	26.34	1
Y0036	A07	2.16558	25.94	1
Y0036	A07	2.21553	26.15	1
Y0036	A07	2.26548	25.98	1
Y0036	A07	2.3156	26.25	1
Y0036	A07	2.36576	25.77	1
Y0036	A07	2.41527	26.01	1
Y0036	A07	2.46581	26.08	1
Y0036	A07	2.51572	26.18	1
Y0036	A07	2.56565	27.14	1
Y0036	A07	2.61541	25.95	1
Y0036	A07	2.66542	26.23	1
Y0036	A07	2.7159	26.16	1
Y0036	A07	2.76583	26.22	1
Y0036	A07	2.81573	26.29	1
Y0036	A07	2.86579	26.39	1
Y0036	A07	2.91572	26.36	1
Y0036	A07	2.9657	26.18	1
Y0036	A07	3.01573	26.27	1
Y0036	A07	3.06602	26.61	1
Y0036	A07	3.11576	26.47	1
Y0036	A07	3.16576	26.15	1
Y0036	A07	3.21584	26.45	1
Y0036	A07	3.26584	26.51	1
Y0036	A07	3.31564	26.33	1
Y0036	A07	3.36568	26.3	1
Y0036	A07	3.41573	26.47	1
Y0036	A07	3.46584	26.4	1
Y0036	A07	3.51579	26.71	1
Y0036	A07	3.56597	26.27	1
Y0036	A07	3.61596	26.33	1
Y0036	A07	3.66603	26.36	1
Y0036	A07	3.71623	26.61	1
Y0036	A07	3.76598	26.48	1
Y0036	A07	3.81608	26.61	1
Y0036	A07	3.8659	26.83	1
Y0036	A07	3.91587	26.82	1
Y0036	A07	3.96591	26.43	1
Y0036	A07	4.01603	26.75	1
Y0036	A07	4.06616	26.87	1
Y0036	A07	4.11595	26.55	1
Y0036	A07	4.16593	26.44	1
Y0036	A07	4.216	26.75	1
Y0036	A07	4.26587	26.79	1
Y0036	A07	4.31606	26.86	1
Y0036	A07	4.3661	26.82	1
Y0036	A07	4.41596	26.82	1
Y0036	A07	4.46618	26.73	1
Y0036	A07	4.51594	26.8	1
Y0036	A07	4.56604	26.69	1
Y0036	A07	4.61632	26.89	1
Y0036	A07	4.66621	26.97	1
Y0036	A07	4.71618	26.8	1
Y0036	A07	4.76605	26.75	1
Y0036	A07	4.81619	27.01	1
Y0036	A07	4.86614	26.99	1
Y0036	A07	4.9159	26.92	1
Y0036	A07	4.96636	27.03	1
Y0036	A07	5.01603	27.08	1
Y0036	A07	5.06606	27.57	1
Y0036	A07	5.11612	27.84	1
Y0036	A07	5.16634	27.03	1
Y0036	A07	5.2161	27.21	1
Y0036	A07	5.26621	27.32	1
Y0036	A07	5.31642	27.18	1
Y0036	A07	5.36625	27.18	1
Y0036	A07	5.41629	27.31	1
Y0036	A07	5.4663	27.68	1
Y0036	A07	5.51634	27.71	1
Y0036	A07	5.5663	27.45	1
Y0036	A07	5.61627	27.6	1
Y0036	A07	5.66658	27.74	1
Y0036	A07	5.71643	27.77	1
Y0036	A07	5.76629	27.68	1
Y0036	A07	5.8164	27.78	1
Y0036	A07	5.86624	27.79	1
Y0036	A07	5.91644	27.96	1
Y0036	A07	5.96626	27.91	1
Y0036	A07	6.01647	28.1	1
Y0036	A07	6.06631	28	1
Y0036	A07	6.11634	28.28	1
Y0036	A07	6.16658	28.53	1
Y0036	A07	6.21643	28.23	1
Y0036	A07	6.26645	28.46	1
Y0036	A07	6.31643	28.55	1
Y0036	A07	6.36641	28.65	1
Y0036	A07	6.41671	28.67	1
Y0036	A07	6.46666	28.77	1
Y0036	A07	6.51652	28.98	1
Y0036	A07	6.56658	29.08	1
Y0036	A07	6.61659	29.27	1
Y0036	A07	6.66649	29.25	1
Y0036	A07	6.71664	29.47	1
Y0036	A07	6.76674	29.66	1
Y0036	A07	6.81658	29.64	1
Y0036	A07	6.86663	29.94	1
Y0036	A07	6.91631	29.92	1
Y0036	A07	6.96666	30.1	1
Y0036	A07	7.01688	30.06	1
Y0036	A07	7.06664	30.33	1
Y0036	A07	7.11674	30.7	1
Y0036	A07	7.16651	30.91	1
Y0036	A07	7.48914	33.6	2
Y0036	A07	7.53873	32.89	2
Y0036	A07	7.58876	32.99	2
Y0036	A07	7.6388	32.79	2
Y0036	A07	7.68866	33.18	2
Y0036	A07	7.73999	33.32	2
Y0036	A07	7.78927	33.49	2
Y0036	A07	7.83866	33.46	2
Y0036	A07	7.88876	33.61	2
Y0036	A07	7.93902	34	2
Y0036	A07	7.98856	34.41	2
Y0036	A07	8.03877	34.4	2
Y0036	A07	8.08873	34.63	2
Y0036	A07	8.13873	34.9	2
Y0036	A07	8.18879	34.8	2
Y0036	A07	8.23869	35.04	2
Y0036	A07	8.28876	35.27	2
Y0036	A07	8.33891	35.44	2
Y0036	A07	8.38866	35.29	2
Y0036	A07	8.43894	35.55	2
Y0036	A07	8.48893	36.15	2
Y0036	A07	8.53869	36.04	2
Y0036	A07	8.58872	36.49	2
Y0036	A07	8.63882	36.67	2
Y0036	A07	8.68905	37.13	2
Y0036	A07	8.73897	37.19	2
Y0036	A07	8.78884	37.52	2
Y0036	A07	8.83881	37.27	2
Y0036	A07	8.88877	37.48	2
Y0036	A07	8.93887	37.59	2
Y0036	A07	8.98899	37.84	2
Y0036	A07	9.03905	38.86	2
Y0036	A07	9.08903	39.32	2
Y0036	A07	9.13902	39.41	2
Y0036	A07	9.18905	39.89	2
Y0036	A07	9.23908	40.06	2
Y0036	A07	9.28889	40.28	2
Y0036	A07	9.33907	40.8	2
Y0036	A07	9.38903	41.01	2
Y0036	A07	9.439	41.11	2
Y0036	A07	9.48907	38.5	2
Y0036	A07	9.53874	39.1	2
Y0036	A07	9.58917	39.77	2
Y0036	A07	9.6389	40.02	2
Y0036	A07	9.68905	41.26	2
Y0036	A07	9.73902	41.89	2
Y0036	A07	9.78907	41.97	2
Y0036	A07	9.839	42.14	2
Y0036	A07	9.88909	42.24	2
Y0036	A07	9.93905	42.42	2
Y0036	A07	9.9891	42.52	2
Y0036	A07	10.03941	42.57	2
Y0036	A07	10.08909	42.43	2
Y0036	A07	10.13909	42.7	2
Y0036	A07	10.1891	43.13	2
Y0036	A07	10.23917	43.24	2
Y0036	A07	10.28921	43.4	2
Y0036	A07	10.33931	43.72	2
Y0036	A07	10.3891	43.55	2
Y0036	A07	10.43936	44.47	2
Y0036	A07	10.48913	45.39	2
Y0036	A07	10.53917	45.64	2
Y0036	A07	10.58937	45.78	2
Y0036	A07	10.6393	46.16	2
Y0036	A07	10.68932	47.64	2
Y0036	A07	10.73944	48.31	2
Y0036	A07	10.78932	48.76	2
Y0036	A07	10.83914	49.34	2
Y0036	A07	10.88917	49.62	2
Y0036	A07	10.93931	49.82	2
Y0036	A07	10.98965	50.6	2
Y0036	A07	11.03928	50.78	2
Y0036	A07	11.08938	51.16	2
Y0036	A07	11.13933	51.45	2
Y0036	A07	11.18936	52.15	2
Y0036	A07	11.23941	52.3	2
Y0036	A07	11.28945	52.66	2
Y0036	A07	11.33975	53.18	2
Y0036	A07	11.38937	54.49	2
Y0036	A07	11.43944	54.49	2
Y0036	A07	11.48924	54.97	2
Y0036	A07	11.53967	55.3	2
Y0036	A07	11.58951	56.14	2
Y0036	A07	11.63943	56.14	2
Y0036	A07	11.68943	56.85	2
Y0036	A07	11.73938	57.07	2
Y0036	A07	11.78936	57.57	2
Y0036	A07	11.8394	57.97	2
Y0036	A07	11.88963	58.44	2
Y0036	A07	11.93962	58.97	2
Y0036	A07	11.98971	59.28	2
Y0036	A07	12.03967	59.61	2
Y0036	A07	12.08951	60	2
Y0036	A07	12.1395	60.84	2
Y0036	A07	12.18937	61.27	2
Y0036	A07	12.23959	61.84	2
Y0036	A07	12.28979	62.57	2
Y0036	A07	12.33959	62.74	2
Y0036	A07	12.38957	63.7	2
Y0036	A07	12.43955	64.04	2
Y0036	A07	12.48967	64.59	2
Y0036	A07	12.5396	65.04	2
Y0036	A07	12.58964	65.98	2
Y0036	A07	12.63967	66.99	2
Y0036	A07	12.68979	67.34	2
Y0036	A07	12.73962	67.76	2
Y0036	A07	12.78969	68.57	2
Y0036	A07	12.8397	69.14	2
Y0036	A07	12.88972	69.84	2
Y0036	A07	12.93978	70.47	2
Y0036	A07	12.98973	71.29	2
Y0036	A07	13.03959	71.77	2
Y0036	A07	13.08962	72.26	2
Y0036	A07	13.13976	72.27	2
Y0036	A07	13.1898	72.9	2
Y0036	A07	13.23963	72.77	2
Y0036	A07	13.28961	73.3	2
Y0036	A07	13.3399	73.44	2
Y0036	A07	13.38986	73.72	2
Y0036	A07	13.44023	74.17	2
Y0036	A07	13.48965	74.35	2
Y0036	A07	13.53978	74.54	2
Y0036	A07	13.58971	74.85	2
Y0036	A07	13.63985	75.69	2
Y0036	A07	13.68993	75.83	2
Y0036	A07	13.74016	75.95	2
Y0036	A07	13.78966	76.68	2
Y0036	A07	13.83992	77.17	2
Y0036	A07	13.88983	77.2	2
Y0036	A07	13.93984	77.96	2
Y0036	A07	13.99008	77.73	2
Y0036	A07	14.04012	78.35	2
Y0036	A07	14.09008	78.77	2
Y0036	A07	14.14003	78.9	2
Y0036	A07	14.18986	79.18	2
Y0036	A07	14.24006	79.47	2
Y0036	A07	14.29014	80.06	2
Y0036	A07	14.33989	80.17	2
Y0036	A07	14.39011	80.68	2
Y0036	A07	14.44019	80.46	2
Y0036	A07	14.48992	80.87	2
Y0036	A07	14.54001	81.24	2
Y0036	A07	14.59001	80.84	2
Y0036	A07	14.63997	81.3	2
Y0036	A07	14.69019	81.31	2
Y0036	A07	14.74012	81.49	2
Y0036	A07	14.79002	81.77	2
Y0036	A07	14.84019	81.58	2
Y0036	A07	14.89014	81.74	2
Y0036	A07	14.94024	82.14	2
Y0036	A07	14.98977	82.21	2
Y0036	A07	15.0401	82.33	2
Y0036	A07	15.09011	82.3	2
Y0036	A07	15.14017	82.71	2
Y0036	A07	15.18979	82.65	2
Y0036	A07	15.24013	82.82	2
Y0036	A07	15.29021	83.03	2
Y0036	A07	15.34024	82.96	2
Y0036	A07	15.39007	83.31	2
Y0036	A07	15.44013	83.75	2
Y0036	A07	15.49012	83.77	2
Y0036	A07	15.54021	83.89	2
Y0036	A07	15.59034	84.19	2
Y0036	A07	15.64008	84.41	2
Y0036	A07	15.69042	84.52	2
Y0036	A07	15.7403	84.62	2
Y0036	A07	15.79004	84.69	2
Y0036	A07	15.84002	84.63	2
Y0036	A07	15.88987	84.87	2
Y0036	A07	15.94024	84.9	2
Y0036	A07	15.99034	84.73	2
Y0036	A07	16.03999	84.49	2
Y0036	A07	16.09024	84.56	2
Y0036	A07	16.14045	84.42	2
Y0036	A07	16.19035	84.02	2
Y0036	A07	16.24022	83.91	2
Y0036	A07	16.29044	83.46	2
Y0036	A07	16.34028	83.48	2
Y0036	A07	16.39035	82.85	2
Y0036	A07	16.44015	82.55	2
Y0036	A07	16.49044	82.3	2
Y0036	A07	16.5402	81.9	2
Y0036	A07	16.59047	81.49	2
Y0036	A07	16.64031	81.49	2
Y0036	A07	16.69043	81.23	2
Y0036	A07	16.7406	80.91	2
Y0036	A07	16.79053	80.84	2
Y0036	A07	16.84047	80.66	2
Y0036	A07	16.89084	80.46	2
Y0036	A07	16.94049	80.46	2
Y0036	A07	16.9905	80.64	2
Y0036	A07	17.04049	80.57	2
Y0036	A07	17.09057	80.43	2
Y0036	A07	17.14054	80.63	2
Y0036	A07	17.19074	80.7	2
Y0036	A07	17.24053	80.75	2
Y0036	A07	17.29057	80.85	2
Y0036	A07	17.34059	81.12	2
Y0036	A07	17.39076	81.23	2
Y0036	A07	17.4408	81.45	2
Y0036	A07	17.4905	81.59	2
Y0036	A07	17.54067	81.84	2
Y0036	A07	17.59055	81.91	2
Y0036	A07	17.64059	82.26	2
Y0036	A07	17.69076	82.72	2
Y0036	A07	17.74049	82.68	2
Y0036	A07	17.79072	83.04	2
Y0036	A07	17.84063	83.43	2
Y0036	A07	17.89055	83.34	2
Y0036	A07	17.94067	83.71	2
Y0036	A07	17.99073	83.84	2
Y0036	A07	18.04089	84.38	2
Y0036	A07	18.09067	84.58	2
Y0036	A07	18.14075	84.77	2
Y0036	A07	18.19078	85	2
Y0036	A07	18.2409	85.21	2
Y0036	A07	18.29077	85.44	2
Y0036	A07	18.34087	85.48	2
Y0036	A07	18.39071	85.79	2
Y0036	A07	18.44063	86.11	2
Y0036	A07	18.49084	86.35	2
Y0036	A07	18.5406	86.46	2
Y0036	A07	18.59056	87.15	2
Y0036	A07	18.64082	86.95	2
Y0036	A07	18.69072	87.37	2
Y0036	A07	18.74098	87.65	2
Y0036	A07	18.79051	87.83	2
Y0036	A07	18.84081	88.12	2
Y0036	A07	18.89079	88.35	2
Y0036	A07	18.94084	88.9	2
Y0036	A07	18.99085	88.86	2
Y0036	A07	19.04069	89.28	2
Y0036	A07	19.09085	89.57	2
Y0036	A07	19.14118	89.77	2
Y0036	A07	19.19207	90.02	2
Y0036	A07	19.24086	90.36	2
Y0036	A07	19.29089	90.69	2
Y0036	A07	19.34089	91.21	2
Y0036	A07	19.39086	91.21	2
Y0036	A07	19.44117	91.99	2
Y0036	A07	19.49107	91.92	2
Y0036	A07	19.54107	92.74	2
Y0036	A07	19.59098	92.77	2
Y0036	A07	19.64099	93.59	2
Y0036	A07	19.69103	93.68	2
Y0036	A07	19.74085	94.05	2
Y0036	A07	19.79098	94.57	2
Y0036	A07	19.84122	95.07	2
Y0036	A07	19.89093	95.36	2
Y0036	A07	19.94108	95.28	2
Y0036	A07	19.99099	95.87	2
Y0036	A07	20.04118	95.98	2
Y0036	A07	20.09114	96.48	2
Y0036	A07	20.14106	96.79	2
Y0036	A07	20.19114	96.65	2
Y0036	A07	20.24105	97.42	2
Y0036	A07	20.29118	97.28	2
Y0036	A07	20.34112	97.72	2
Y0036	A07	20.39112	97.7	2
Y0036	A07	20.44133	98.25	2
Y0036	A07	20.49118	98.06	2
Y0036	A07	20.54132	98.07	2
Y0036	A07	20.59112	98.85	2
Y0036	A07	20.64124	98.92	2
Y0036	A07	20.69119	98.81	2
Y0036	A07	20.74119	99.31	2
Y0036	A07	20.79124	99.44	2
Y0036	A07	20.84115	99.45	2
Y0036	A07	20.89117	99.31	2
Y0036	A07	20.94129	100.1	2
Y0036	A07	20.99126	99.77	2
Y0036	A07	21.04119	99.69	2
Y0036	A07	21.09147	100.46	2
Y0036	A07	21.1415	100.32	2
Y0036	A07	21.19164	100.43	2
Y0036	A07	21.24134	100.79	2
Y0036	A07	21.29131	101.02	2
Y0036	A07	21.34139	100.57	2
Y0036	A07	21.39135	100.86	2
Y0036	A07	21.4415	101.31	2
Y0036	A07	21.49143	100.99	2
Y0036	A07	21.54153	100.92	2
Y0036	A07	21.59135	101.07	2
Y0036	A07	21.64136	101.63	2
Y0036	A07	21.69156	101.69	2
Y0036	A07	21.74158	101.8	2
Y0036	A07	21.79136	102.13	2
Y0036	A07	21.84153	101.87	2
Y0036	A07	21.89151	102.27	2
Y0036	A07	21.94152	102.55	2
Y0036	A07	21.99113	102.15	2
Y0036	A07	22.04143	102.16	2
Y0036	A07	22.09143	102.4	2
Y0036	A07	22.14147	103.05	2
Y0036	A07	22.19148	102.34	2
Y0036	A07	22.24156	102.82	2
Y0036	A07	22.29161	102.91	2
Y0036	A07	22.34142	103.53	2
Y0036	A07	22.3914	103.39	2
Y0036	A07	22.44147	103.57	2
Y0036	A07	22.49157	103.38	2
Y0036	A07	22.54139	103.78	2
Y0036	A07	22.59156	104.16	2
Y0036	A07	22.64181	103.7	2
Y0036	A07	22.69142	103.86	2
Y0036	A07	22.74158	104.39	2
Y0036	A07	22.7917	104.41	2
Y0036	A07	22.84146	104.28	2
Y0036	A07	22.89168	104.7	2
Y0036	A07	22.9417	104.77	2
Y0036	A07	22.99155	104.56	2
Y0036	A07	23.04204	104.88	2
Y0036	A07	23.0915	104.85	2
Y0036	A07	23.14175	104.77	2
Y0036	A07	23.19164	105.06	2
Y0036	A07	23.24167	105.11	2
Y0036	A07	23.29193	105.22	2
Y0036	A07	23.34155	105.98	2
Y0036	A07	23.39173	105.5	2
Y0036	A07	23.44162	105.45	2
Y0036	A07	23.49173	106.11	2
Y0036	A07	23.54283	106.39	2
Y0036	A07	23.59155	106.18	2
Y0036	A07	23.64186	106.46	2
Y0036	A07	23.69176	106.11	2
Y0036	A07	23.74185	106.72	2
Y0036	A07	23.79154	106.71	2
Y0036	A07	23.84199	106.89	2
Y0036	A07	23.89169	106.57	2
Y0036	A07	23.94176	106.98	2
Y0036	A07	23.99187	106.72	2
Y0036	A07	24.0417	107.35	2
Y0036	A07	24.09187	107.45	2
Y0036	A07	24.14189	107.23	2
Y0036	A07	24.19189	107.21	2
Y0036	A07	24.24192	107.35	2
Y0036	A07	24.29193	107.74	2
Y0036	A07	24.34185	107.65	2
Y0036	A07	24.39206	107.88	2
Y0036	A07	24.44213	107.97	2
Y0036	A07	24.492	108.34	2
Y0036	A07	24.54184	107.97	2
Y0036	A07	24.59186	108.43	2
Y0036	A07	24.64207	108.16	2
Y0036	A07	24.6919	108.93	2
Y0036	A07	24.74225	108.54	2
Y0036	A07	24.79226	108.71	2
Y0036	A07	24.84199	109.15	2
Y0036	A07	24.89202	108.89	2
Y0036	A07	24.94208	109.54	2
Y0036	A07	24.99197	109.32	2
Y0036	A07	25.04204	109.65	2
Y0036	A07	25.09205	109.75	2
Y0036	A07	25.14222	109.67	2
Y0036	A07	25.19213	109.92	2
Y0036	A07	25.2421	109.95	2
Y0036	A07	25.29232	109.57	2
Y0036	A07	25.34195	109.52	2
Y0036	A07	25.39215	109.78	2
Y0036	A07	25.44211	109.91	2
Y0036	A07	25.49226	110.42	2
Y0036	A07	25.54206	110.3	2
Y0036	A07	25.59215	110.48	2
Y0036	A07	25.64235	110.67	2
Y0036	A07	25.69218	111.22	2
Y0036	A07	25.74196	110.66	2
Y0036	A07	25.79247	110.65	2
Y0036	A07	25.8423	111.44	2
Y0036	A07	25.89209	111.51	2
Y0036	A07	25.94234	111.19	2
Y0036	A07	25.99223	111.29	2
Y0036	A07	26.04237	110.99	2
Y0036	A07	26.09214	111.4	2
Y0036	A07	26.14231	111.55	2
Y0036	A07	26.19227	111.43	2
Y0036	A07	26.24264	111.97	2
Y0036	A07	26.29222	111.93	2
Y0036	A07	26.3423	112.26	2
Y0036	A07	26.39234	112.71	2
Y0036	A07	26.44205	112.26	2
Y0036	A07	26.49228	112.28	2
Y0036	A07	26.54255	112.67	2
Y0036	A07	26.59253	113.03	2
Y0036	A07	26.6423	112.64	2
Y0036	A07	26.69242	112.77	2
Y0036	A07	26.74236	113.59	2
Y0036	A07	26.79224	112.74	2
Y0036	A07	26.84237	113.69	2
Y0036	A07	26.89241	113.39	2
Y0036	A07	26.94246	113.76	2
Y0036	A07	26.99241	113.88	2
Y0036	A07	27.04239	114.29	2
Y0036	A07	27.09243	114.27	2
Y0036	A07	27.14238	114.12	2
Y0036	A07	27.19237	114.02	2
Y0036	A07	27.24258	114.58	2
Y0036	A07	27.29246	115	2
Y0036	A07	27.34258	114.79	2
Y0036	A07	27.3926	114.64	2
Y0036	A07	27.4427	114.96	2
Y0036	A07	27.49249	114.48	2
Y0036	A07	27.54224	114.68	2
Y0036	A07	27.59243	115.2	2
Y0036	A07	27.64254	115.92	2
Y0036	A07	27.69256	115.25	2
Y0036	A07	27.74259	115.74	2
Y0036	A07	27.79255	115.68	2
Y0036	A07	27.84267	115.8	2
Y0036	A07	27.89282	115.85	2
Y0036	A07	27.94261	116.06	2
Y0036	A07	27.99276	116.26	2
Y0036	A07	28.04287	116.74	2
Y0036	A07	28.09259	116.21	2
Y0036	A07	28.14262	116.37	2
Y0036	A07	28.19275	117.02	2
Y0036	A07	28.24267	116.83	2
Y0036	A07	28.29273	116.87	2
Y0036	A07	28.34283	117.34	2
Y0036	A07	28.39273	116.81	2
Y0036	A07	28.44291	117.99	2
Y0036	A07	28.49277	117.26	2
Y0036	A07	28.54308	117.72	2
Y0036	A07	28.59285	118.15	2
Y0036	A07	28.6427	118.52	2
Y0036	A07	28.69265	118.21	2
Y0036	A07	28.74298	118.32	2
Y0036	A07	28.79281	118.45	2
Y0036	A07	28.8429	118.47	2
Y0036	A07	28.89288	118.53	2
Y0036	A07	28.94275	118.61	2
Y0036	A07	28.99264	118.96	2
Y0036	A07	29.04296	118.6	2
Y0036	A07	29.09278	119.72	2
Y0036	A07	29.14292	119.4	2
Y0036	A07	29.19295	119.52	2
Y0036	A07	29.24295	119.77	2
Y0036	A07	29.29299	119.83	2
Y0036	A07	29.34295	119.73	2
Y0036	A07	29.39293	120.15	2
Y0036	A07	29.44289	120.51	2
Y0036	A07	29.49306	120.85	2
Y0036	A07	29.54341	121.17	2
Y0036	A07	29.59292	120.85	2
Y0036	A07	29.64324	121.24	2
Y0036	A07	29.69305	121.29	2
Y0036	A07	29.74306	121.61	2
Y0036	A07	29.793	121.57	2
Y0036	A07	29.84304	121.84	2
Y0036	A07	29.89305	122.07	2
Y0036	A07	29.94323	122.38	2
Y0036	A07	29.99294	123.36	2
Y0036	A07	30.04308	122.3	2
Y0036	A07	30.09309	122.37	2
Y0036	A07	30.14295	123.15	2
Y0036	A07	30.19312	122.81	2
Y0036	A07	30.243	123.58	2
Y0036	A07	30.29304	123.23	2
Y0036	A07	30.34315	123.6	2
Y0036	A07	30.39336	123.68	2
Y0036	A07	30.44308	124.14	2
Y0036	A07	30.49316	123.88	2
Y0036	A07	30.54303	124.36	2
Y0036	A07	30.59329	124.38	2
Y0036	A07	30.643	124.39	2
Y0036	A07	30.69328	124.5	2
Y0036	A07	30.74322	125.03	2
Y0036	A07	30.79307	124.94	2
Y0036	A07	30.84326	125.02	2
Y0036	A07	30.89318	124.91	2
Y0036	A07	30.94319	125.59	2
Y0036	A07	30.99328	125.83	2
Y0036	A07	31.04321	125.81	2
Y0036	A07	31.093	125.8	2
Y0036	A07	31.14364	126.44	2
Y0036	A07	31.19342	126.47	2
Y0036	A07	31.24306	126.64	2
Y0036	A07	31.29344	126.5	2
Y0036	A07	31.3433	127.53	2
Y0036	A07	31.3933	127.21	2
Y0036	A07	31.44315	127.55	2
Y0036	A07	31.49327	127.17	2
Y0036	A07	31.54316	128.09	2
Y0036	A07	31.59364	128.62	2
Y0036	A07	31.6434	128.52	2
Y0036	A07	31.69331	128.35	2
Y0036	A07	31.7435	128.66	2
Y0036	A07	31.79352	128.83	2
Y0036	A07	31.84341	129.26	2
Y0036	A07	31.89336	129.4	2
Y0036	A07	31.94355	129.42	2
Y0036	A07	31.99354	129.58	2
Y0036	A07	32.04361	130	2
Y0036	A07	32.09335	129.72	2
Y0036	A07	32.1434	129.88	2
Y0036	A07	32.19334	130.02	2
Y0036	A07	32.24358	130.49	2
Y0036	A07	32.29359	130.56	2
Y0036	A07	32.34348	130.88	2
Y0036	A07	32.39342	131.03	2
Y0036	A07	32.4434	131.35	2
Y0036	A07	32.49352	131.58	2
Y0036	A07	32.54344	131.49	2
Y0036	A07	32.59356	131.84	2
Y0036	A07	32.64328	131.98	2
Y0036	A07	32.69352	132.61	2
Y0036	A07	32.74361	132.68	2
Y0036	A07	32.79342	133.14	2
Y0036	A07	32.84359	132.96	2
Y0036	A07	32.89375	133.31	2
Y0036	A07	32.94384	133.11	2
Y0036	A07	32.99368	133.28	2
Y0036	A07	33.04364	133.77	2
Y0036	A07	33.09386	133.57	2
Y0036	A07	33.14353	134.17	2
Y0036	A07	33.19365	134.62	2
Y0036	A07	33.24353	134.24	2
Y0036	A07	33.29396	135.36	2
Y0036	A07	33.34353	135.21	2
Y0036	A07	33.39374	135.53	2
Y0036	A07	33.44379	135.21	2
Y0036	A07	33.4936	135.25	2
Y0036	A07	33.544	136.13	2
Y0036	A07	33.59369	136.17	2
Y0036	A07	33.64364	136.43	2
Y0036	A07	33.69371	136.95	2
Y0036	A07	33.74369	136.88	2
Y0036	A07	33.79385	137.51	2
Y0036	A07	33.84361	137.15	2
Y0036	A07	33.89381	137.72	2
Y0036	A07	33.94378	137.61	2
Y0036	A07	33.99506	138.46	2
Y0036	A07	34.04383	138.57	2
Y0036	A07	34.09378	138.15	2
Y0036	A07	34.14361	138.46	2
Y0036	A07	34.19402	138.3	2
Y0036	A07	34.24391	138.85	2
Y0036	A07	34.29392	139.37	2
Y0036	A07	34.34365	139.3	2
Y0036	A07	34.3939	139.63	2
Y0036	A07	34.44402	139.52	2
Y0036	A07	34.49396	140.26	2
Y0036	A07	34.5442	139.83	2
Y0036	A07	34.59404	140.54	2
Y0036	A07	34.64408	140.52	2
Y0036	A07	34.69414	140.84	2
Y0036	A07	34.74412	140.51	2
Y0036	A07	34.79387	140.94	2
Y0036	A07	34.84414	141.37	2
Y0036	A07	34.894	141.67	2
Y0036	A07	34.94406	141.47	2
Y0036	A07	34.99414	142.23	2
Y0036	A07	35.04397	142.34	2
Y0036	A07	35.09417	143.06	2
Y0036	A07	35.1441	143.12	2
Y0036	A07	35.19431	142.78	2
Y0036	A07	35.24416	143.13	2
Y0036	A07	35.29392	143.29	2
Y0036	A07	35.34394	143.34	2
Y0036	A07	35.394	143.84	2
Y0036	A07	35.44407	143.73	2
Y0036	A07	35.49431	144.19	2
Y0036	A07	35.54411	144.46	2
Y0036	A07	35.59425	144.6	2
Y0036	A07	35.64426	143.94	2
Y0036	A07	35.69425	144.85	2
Y0036	A07	35.74422	145.03	2
Y0036	A07	35.79435	144.68	2
Y0036	A07	35.84423	144.89	2
Y0036	A07	35.89406	145.55	2
Y0036	A07	35.94424	145.84	2
Y0036	A07	35.99433	145.94	2
Y0036	A07	36.04409	146.19	2
Y0036	A07	36.09432	146.23	2
Y0036	A07	36.14418	146.12	2
Y0036	A07	36.19423	146.9	2
Y0036	A07	36.2453	147.21	2
Y0036	A07	36.2941	147.63	2
Y0036	A07	36.34418	147.93	2
