# Supplementary material for: Natural genetic variation impacts expression levels of coding, non-coding, and antisense transcripts in fission yeast
Source: Mol Syst Biol. 2014 Nov 28;10(11):764. doi: 10.15252/msb.20145123 (PMC4299605; doi:10.15252/msb.20145123)
Supplement: Supplementary file 2 — Supplementary Dataset S1 [file msb0010-0764-sd2.zip › Dataset S1/datasetS1/Y0036_std_raw_04.txt]

Strain	well	time	measure	interval
Y0036	A07	0.01553	24.17	1
Y0036	A07	0.06576	24.29	1
Y0036	A07	0.11558	24.4	1
Y0036	A07	0.16543	24.28	1
Y0036	A07	0.21575	24.19	1
Y0036	A07	0.26536	24.05	1
Y0036	A07	0.31547	24.18	1
Y0036	A07	0.36547	24.28	1
Y0036	A07	0.41567	24.17	1
Y0036	A07	0.46566	24.53	1
Y0036	A07	0.51561	24.29	1
Y0036	A07	0.56546	24.49	1
Y0036	A07	0.61574	24.39	1
Y0036	A07	0.66582	24.22	1
Y0036	A07	0.71563	24.04	1
Y0036	A07	0.76562	24.42	1
Y0036	A07	0.81574	24.25	1
Y0036	A07	0.86557	24.36	1
Y0036	A07	0.91548	24.25	1
Y0036	A07	0.96561	24.39	1
Y0036	A07	1.01578	24.56	1
Y0036	A07	1.06583	24.31	1
Y0036	A07	1.11572	24.26	1
Y0036	A07	1.16552	24.43	1
Y0036	A07	1.21575	24.43	1
Y0036	A07	1.26561	24.39	1
Y0036	A07	1.31561	24.68	1
Y0036	A07	1.36572	24.59	1
Y0036	A07	1.41565	24.4	1
Y0036	A07	1.46588	24.35	1
Y0036	A07	1.51573	24.45	1
Y0036	A07	1.56575	24.42	1
Y0036	A07	1.61573	24.42	1
Y0036	A07	1.66576	24.33	1
Y0036	A07	1.71558	24.19	1
Y0036	A07	1.76582	24.6	1
Y0036	A07	1.81578	24.75	1
Y0036	A07	1.86579	24.45	1
Y0036	A07	1.91568	24.49	1
Y0036	A07	1.96579	24.82	1
Y0036	A07	2.01569	24.54	1
Y0036	A07	2.06702	24.43	1
Y0036	A07	2.11573	24.6	1
Y0036	A07	2.16607	24.45	1
Y0036	A07	2.21583	24.39	1
Y0036	A07	2.26588	24.84	1
Y0036	A07	2.31598	24.49	1
Y0036	A07	2.36582	24.6	1
Y0036	A07	2.41576	24.42	1
Y0036	A07	2.4659	24.53	1
Y0036	A07	2.51567	24.36	1
Y0036	A07	2.56579	24.59	1
Y0036	A07	2.61585	24.57	1
Y0036	A07	2.66595	24.61	1
Y0036	A07	2.71592	24.39	1
Y0036	A07	2.76598	24.33	1
Y0036	A07	2.81591	24.57	1
Y0036	A07	2.8661	24.64	1
Y0036	A07	2.91605	24.71	1
Y0036	A07	2.96587	24.56	1
Y0036	A07	3.01597	24.39	1
Y0036	A07	3.06607	24.7	1
Y0036	A07	3.1161	24.43	1
Y0036	A07	3.16596	24.67	1
Y0036	A07	3.21607	24.56	1
Y0036	A07	3.26606	24.45	1
Y0036	A07	3.31583	24.5	1
Y0036	A07	3.36609	24.74	1
Y0036	A07	3.41587	24.5	1
Y0036	A07	3.46609	24.52	1
Y0036	A07	3.5161	24.56	1
Y0036	A07	3.56611	24.53	1
Y0036	A07	3.61619	24.36	1
Y0036	A07	3.66625	24.72	1
Y0036	A07	3.71603	24.68	1
Y0036	A07	3.76601	24.67	1
Y0036	A07	3.81631	24.53	1
Y0036	A07	3.8662	24.5	1
Y0036	A07	3.91615	24.46	1
Y0036	A07	3.96638	24.61	1
Y0036	A07	4.01626	24.57	1
Y0036	A07	4.06637	24.54	1
Y0036	A07	4.11624	24.59	1
Y0036	A07	4.16602	24.52	1
Y0036	A07	4.216	24.78	1
Y0036	A07	4.26636	24.59	1
Y0036	A07	4.31635	24.81	1
Y0036	A07	4.36637	24.74	1
Y0036	A07	4.41637	24.63	1
Y0036	A07	4.46629	24.56	1
Y0036	A07	4.51627	24.67	1
Y0036	A07	4.56617	24.49	1
Y0036	A07	4.61623	24.67	1
Y0036	A07	4.66629	24.84	1
Y0036	A07	4.71605	24.64	1
Y0036	A07	4.76633	24.75	1
Y0036	A07	4.81642	24.67	1
Y0036	A07	4.86631	24.86	1
Y0036	A07	4.91642	24.68	1
Y0036	A07	4.96633	24.86	1
Y0036	A07	5.01634	24.92	1
Y0036	A07	5.06628	24.7	1
Y0036	A07	5.11624	24.75	1
Y0036	A07	5.16634	25	1
Y0036	A07	5.21674	24.75	1
Y0036	A07	5.26645	24.95	1
Y0036	A07	5.3166	25.07	1
Y0036	A07	5.36655	25.12	1
Y0036	A07	5.41634	24.93	1
Y0036	A07	5.46649	25.07	1
Y0036	A07	5.5164	25.21	1
Y0036	A07	5.56648	24.98	1
Y0036	A07	5.61647	24.98	1
Y0036	A07	5.66631	25.14	1
Y0036	A07	5.71656	25.53	1
Y0036	A07	5.76653	25.28	1
Y0036	A07	5.81674	25.24	1
Y0036	A07	5.86691	25.38	1
Y0036	A07	5.91651	25.6	1
Y0036	A07	5.9669	25.58	1
Y0036	A07	6.01675	25.59	1
Y0036	A07	6.06661	25.39	1
Y0036	A07	6.11664	25.49	1
Y0036	A07	6.16629	25.58	1
Y0036	A07	6.21667	25.8	1
Y0036	A07	6.26652	25.91	1
Y0036	A07	6.31643	25.83	1
Y0036	A07	6.36661	26.09	1
Y0036	A07	6.41664	25.76	1
Y0036	A07	6.46627	26.09	1
Y0036	A07	6.51651	26.16	1
Y0036	A07	6.56676	26.29	1
Y0036	A07	6.61674	26.23	1
Y0036	A07	6.66676	26.45	1
Y0036	A07	6.71657	26.33	1
Y0036	A07	6.76654	26.68	1
Y0036	A07	6.81667	26.92	1
Y0036	A07	7.18162	29.64	2
Y0036	A07	7.23094	27.36	2
Y0036	A07	7.28085	27.93	2
Y0036	A07	7.33104	27.29	2
Y0036	A07	7.38089	27.38	2
Y0036	A07	7.43084	27.61	2
Y0036	A07	7.48111	27.52	2
Y0036	A07	7.53118	28	2
Y0036	A07	7.58165	27.7	2
Y0036	A07	7.63098	27.86	2
Y0036	A07	7.68084	28.24	2
Y0036	A07	7.73103	28.49	2
Y0036	A07	7.78093	28.24	2
Y0036	A07	7.83104	28.55	2
Y0036	A07	7.88105	28.69	2
Y0036	A07	7.93095	29.12	2
Y0036	A07	7.98088	28.94	2
Y0036	A07	8.0311	28.86	2
Y0036	A07	8.08107	29.3	2
Y0036	A07	8.13119	29.26	2
Y0036	A07	8.18106	29.55	2
Y0036	A07	8.23109	29.23	2
Y0036	A07	8.281	29.71	2
Y0036	A07	8.33105	29.9	2
Y0036	A07	8.38099	29.89	2
Y0036	A07	8.43122	30.18	2
Y0036	A07	8.48142	30.15	2
Y0036	A07	8.53105	29.99	2
Y0036	A07	8.58102	30.42	2
Y0036	A07	8.63115	30.19	2
Y0036	A07	8.68125	30.54	2
Y0036	A07	8.73111	30.47	2
Y0036	A07	8.78115	30.68	2
Y0036	A07	8.83114	30.92	2
Y0036	A07	8.88109	30.99	2
Y0036	A07	8.93119	31.23	2
Y0036	A07	8.98122	31.62	2
Y0036	A07	9.03132	31.53	2
Y0036	A07	9.08117	31.6	2
Y0036	A07	9.13139	31.97	2
Y0036	A07	9.18117	32.05	2
Y0036	A07	9.2312	32.04	2
Y0036	A07	9.28125	32	2
Y0036	A07	9.33132	32.36	2
Y0036	A07	9.38124	32.72	2
Y0036	A07	9.43133	32.73	2
Y0036	A07	9.48121	32.72	2
Y0036	A07	9.53137	32.99	2
Y0036	A07	9.58233	32.99	2
Y0036	A07	9.63144	33.13	2
Y0036	A07	9.68138	33.28	2
Y0036	A07	9.73151	33.63	2
Y0036	A07	9.78147	33.92	2
Y0036	A07	9.83148	34	2
Y0036	A07	9.88134	34.02	2
Y0036	A07	9.93133	34.17	2
Y0036	A07	9.98139	34.67	2
Y0036	A07	10.03156	34.62	2
Y0036	A07	10.08152	35.08	2
Y0036	A07	10.13151	35.32	2
Y0036	A07	10.18127	34.91	2
Y0036	A07	10.23139	35.18	2
Y0036	A07	10.2816	35.22	2
Y0036	A07	10.33138	35.5	2
Y0036	A07	10.38138	35.76	2
Y0036	A07	10.4314	35.69	2
Y0036	A07	10.48156	35.94	2
Y0036	A07	10.5315	35.89	2
Y0036	A07	10.58161	36.13	2
Y0036	A07	10.63173	36.01	2
Y0036	A07	10.68141	36.6	2
Y0036	A07	10.73148	36.77	2
Y0036	A07	10.78173	37.07	2
Y0036	A07	10.8316	36.95	2
Y0036	A07	10.88145	37.12	2
Y0036	A07	10.93137	37.09	2
Y0036	A07	10.98152	36.7	2
Y0036	A07	11.0315	36.85	2
Y0036	A07	11.0816	36.66	2
Y0036	A07	11.13161	36.89	2
Y0036	A07	11.18182	36.59	2
Y0036	A07	11.23167	37.14	2
Y0036	A07	11.2817	37.07	2
Y0036	A07	11.33156	37.83	2
Y0036	A07	11.3817	37.62	2
Y0036	A07	11.43178	37.88	2
Y0036	A07	11.48192	37.86	2
Y0036	A07	11.53188	38.55	2
Y0036	A07	11.58183	38.99	2
Y0036	A07	11.63207	38.08	2
Y0036	A07	11.68183	38.53	2
Y0036	A07	11.73179	38.51	2
Y0036	A07	11.78182	38.65	2
Y0036	A07	11.83184	38.96	2
Y0036	A07	11.88202	39.22	2
Y0036	A07	11.93188	40.35	2
Y0036	A07	11.98172	40.34	2
Y0036	A07	12.03172	41.04	2
Y0036	A07	12.08187	43.16	2
Y0036	A07	12.13184	43.13	2
Y0036	A07	12.18184	45.28	2
Y0036	A07	12.23175	47.35	2
Y0036	A07	12.28181	47.29	2
Y0036	A07	12.33204	49.09	2
Y0036	A07	12.38185	48.06	2
Y0036	A07	12.43188	48.46	2
Y0036	A07	12.48187	48.99	2
Y0036	A07	12.53163	51.14	2
Y0036	A07	12.58187	51.94	2
Y0036	A07	12.63185	53.85	2
Y0036	A07	12.68199	54.59	2
Y0036	A07	12.73193	55.4	2
Y0036	A07	12.78184	56.17	2
Y0036	A07	12.83197	57.23	2
Y0036	A07	12.88199	58.31	2
Y0036	A07	12.93218	59.35	2
Y0036	A07	12.98199	60.39	2
Y0036	A07	13.03196	61.38	2
Y0036	A07	13.08214	62.43	2
Y0036	A07	13.132	63.28	2
Y0036	A07	13.18204	64.43	2
Y0036	A07	13.23212	65.7	2
Y0036	A07	13.282	66.52	2
Y0036	A07	13.33201	67.73	2
Y0036	A07	13.38215	68.72	2
Y0036	A07	13.43224	69.27	2
Y0036	A07	13.48206	70.13	2
Y0036	A07	13.5321	70.66	2
Y0036	A07	13.58217	71.25	2
Y0036	A07	13.63203	71.74	2
Y0036	A07	13.68219	72.3	2
Y0036	A07	13.7322	72.45	2
Y0036	A07	13.78227	72.93	2
Y0036	A07	13.83233	73.23	2
Y0036	A07	13.88211	73.53	2
Y0036	A07	13.93212	73.37	2
Y0036	A07	13.98218	73.76	2
Y0036	A07	14.03238	74.03	2
Y0036	A07	14.08201	74.52	2
Y0036	A07	14.13219	74.95	2
Y0036	A07	14.18221	75.59	2
Y0036	A07	14.23249	75.59	2
Y0036	A07	14.28247	76.13	2
Y0036	A07	14.33235	76.55	2
Y0036	A07	14.38221	77.11	2
Y0036	A07	14.43222	77.39	2
Y0036	A07	14.48248	77.39	2
Y0036	A07	14.53236	78.13	2
Y0036	A07	14.58229	78.09	2
Y0036	A07	14.63217	78.56	2
Y0036	A07	14.68238	78.45	2
Y0036	A07	14.73246	78.93	2
Y0036	A07	14.78241	79.27	2
Y0036	A07	14.83255	79.6	2
Y0036	A07	14.88243	79.55	2
Y0036	A07	14.93246	79.87	2
Y0036	A07	14.98238	79.86	2
Y0036	A07	15.03217	79.94	2
Y0036	A07	15.08241	80.29	2
Y0036	A07	15.13224	80.17	2
Y0036	A07	15.18253	80.49	2
Y0036	A07	15.23248	80.38	2
Y0036	A07	15.28255	80.89	2
Y0036	A07	15.33259	80.77	2
Y0036	A07	15.38253	81.05	2
Y0036	A07	15.4324	81.28	2
Y0036	A07	15.4825	81.23	2
Y0036	A07	15.5324	81.42	2
Y0036	A07	15.58254	81.68	2
Y0036	A07	15.63232	81.91	2
Y0036	A07	15.68256	82.01	2
Y0036	A07	15.73257	82.43	2
Y0036	A07	15.78253	82.51	2
Y0036	A07	15.83247	82.69	2
Y0036	A07	15.88265	83.01	2
Y0036	A07	15.93253	83.2	2
Y0036	A07	15.98252	83.24	2
Y0036	A07	16.03266	83.67	2
Y0036	A07	16.0826	83.63	2
Y0036	A07	16.13258	83.8	2
Y0036	A07	16.18262	84.01	2
Y0036	A07	16.23259	84.05	2
Y0036	A07	16.28275	83.96	2
Y0036	A07	16.33268	84.23	2
Y0036	A07	16.38265	84.15	2
Y0036	A07	16.43268	84.16	2
Y0036	A07	16.48264	84.16	2
Y0036	A07	16.53262	84.26	2
Y0036	A07	16.58281	83.99	2
Y0036	A07	16.63275	83.81	2
Y0036	A07	16.68261	83.88	2
Y0036	A07	16.73282	83.5	2
Y0036	A07	16.7828	83.67	2
Y0036	A07	16.83282	83.42	2
Y0036	A07	16.88285	82.75	2
Y0036	A07	16.93269	83.13	2
Y0036	A07	16.98265	82.74	2
Y0036	A07	17.03282	82.58	2
Y0036	A07	17.08303	82.39	2
Y0036	A07	17.13288	82.44	2
Y0036	A07	17.18282	82.65	2
Y0036	A07	17.23274	82.39	2
Y0036	A07	17.28292	82.46	2
Y0036	A07	17.33282	82.51	2
Y0036	A07	17.38275	82.51	2
Y0036	A07	17.43278	82.48	2
Y0036	A07	17.48308	82.72	2
Y0036	A07	17.53305	82.86	2
Y0036	A07	17.58281	83.41	2
Y0036	A07	17.633	83.78	2
Y0036	A07	17.68298	84.2	2
Y0036	A07	17.73301	84.28	2
Y0036	A07	17.78288	84.59	2
Y0036	A07	17.8331	85.05	2
Y0036	A07	17.88308	85.42	2
Y0036	A07	17.93283	85.82	2
Y0036	A07	17.98301	86.39	2
Y0036	A07	18.03304	86.43	2
Y0036	A07	18.08322	86.81	2
Y0036	A07	18.13301	87.12	2
Y0036	A07	18.18315	87.76	2
Y0036	A07	18.23318	88.47	2
Y0036	A07	18.28308	89.21	2
Y0036	A07	18.33291	89.17	2
Y0036	A07	18.38302	89.64	2
Y0036	A07	18.43299	89.96	2
Y0036	A07	18.48317	90.51	2
Y0036	A07	18.53323	90.77	2
Y0036	A07	18.583	90.98	2
Y0036	A07	18.63309	91.28	2
Y0036	A07	18.68307	91.9	2
Y0036	A07	18.73333	92.38	2
Y0036	A07	18.78322	92.83	2
Y0036	A07	18.83297	92.59	2
Y0036	A07	18.88319	92.98	2
Y0036	A07	18.93304	93.52	2
Y0036	A07	18.98309	93.48	2
Y0036	A07	19.03333	94.18	2
Y0036	A07	19.08312	94.18	2
Y0036	A07	19.13331	94.39	2
Y0036	A07	19.18312	95.66	2
Y0036	A07	19.23325	94.86	2
Y0036	A07	19.28363	95.14	2
Y0036	A07	19.33324	95.25	2
Y0036	A07	19.38317	95.35	2
Y0036	A07	19.43318	96.1	2
Y0036	A07	19.48322	96.65	2
Y0036	A07	19.53338	96.69	2
Y0036	A07	19.58327	96.86	2
Y0036	A07	19.63358	97.33	2
Y0036	A07	19.6834	97.46	2
Y0036	A07	19.73333	97.56	2
Y0036	A07	19.78337	97.57	2
Y0036	A07	19.83336	98.57	2
Y0036	A07	19.88334	98.3	2
Y0036	A07	19.93326	98.49	2
Y0036	A07	19.9833	98.74	2
Y0036	A07	20.03353	98.99	2
Y0036	A07	20.08323	98.73	2
Y0036	A07	20.13363	99.4	2
Y0036	A07	20.1837	99.65	2
Y0036	A07	20.23349	100.32	2
Y0036	A07	20.28357	100.12	2
Y0036	A07	20.33334	100.08	2
Y0036	A07	20.38338	100.68	2
Y0036	A07	20.43357	100.72	2
Y0036	A07	20.48371	100.99	2
Y0036	A07	20.53362	101.27	2
Y0036	A07	20.58358	101.27	2
Y0036	A07	20.63337	101.76	2
Y0036	A07	20.68343	101.69	2
Y0036	A07	20.73349	102.11	2
Y0036	A07	20.78352	102.13	2
Y0036	A07	20.83357	102.43	2
Y0036	A07	20.88359	102.54	2
Y0036	A07	20.93346	103.12	2
Y0036	A07	20.98362	102.48	2
Y0036	A07	21.0337	103.19	2
Y0036	A07	21.08374	103.65	2
Y0036	A07	21.13353	103.32	2
Y0036	A07	21.18329	103.71	2
Y0036	A07	21.23386	103.77	2
Y0036	A07	21.2836	104.37	2
Y0036	A07	21.33367	104.52	2
Y0036	A07	21.38359	104.71	2
Y0036	A07	21.43363	104.66	2
Y0036	A07	21.48374	105.18	2
Y0036	A07	21.5338	105.26	2
Y0036	A07	21.58394	105.36	2
Y0036	A07	21.6336	105.5	2
Y0036	A07	21.68375	105.29	2
Y0036	A07	21.73386	106.33	2
Y0036	A07	21.78379	106.17	2
Y0036	A07	21.83384	106.28	2
Y0036	A07	21.88364	106.74	2
Y0036	A07	21.93384	106.52	2
Y0036	A07	21.98492	107.18	2
Y0036	A07	22.03416	107.07	2
Y0036	A07	22.08379	107.66	2
Y0036	A07	22.1337	107.63	2
Y0036	A07	22.1837	107.67	2
Y0036	A07	22.23374	107.87	2
Y0036	A07	22.28391	107.77	2
Y0036	A07	22.33381	108.12	2
Y0036	A07	22.38386	108.48	2
Y0036	A07	22.43409	109.28	2
Y0036	A07	22.48382	109.05	2
Y0036	A07	22.53397	109.29	2
Y0036	A07	22.58386	109.67	2
Y0036	A07	22.63399	109.36	2
Y0036	A07	22.68395	109.47	2
Y0036	A07	22.73424	109.5	2
Y0036	A07	22.78382	109.46	2
Y0036	A07	22.83389	109.86	2
Y0036	A07	22.88383	110.09	2
Y0036	A07	22.93401	110.25	2
Y0036	A07	22.98401	110.23	2
Y0036	A07	23.03403	110.59	2
Y0036	A07	23.08413	111.2	2
Y0036	A07	23.13393	110.92	2
Y0036	A07	23.18404	111.47	2
Y0036	A07	23.23406	111.37	2
Y0036	A07	23.28416	111.69	2
Y0036	A07	23.334	111.79	2
Y0036	A07	23.384	111.83	2
Y0036	A07	23.4341	111.62	2
Y0036	A07	23.48412	111.99	2
Y0036	A07	23.53388	111.85	2
Y0036	A07	23.58421	112.4	2
Y0036	A07	23.63424	112.47	2
Y0036	A07	23.68415	112.53	2
Y0036	A07	23.73375	112.82	2
Y0036	A07	23.78392	113.03	2
Y0036	A07	23.83427	113.44	2
Y0036	A07	23.88412	113.27	2
Y0036	A07	23.93417	113.19	2
Y0036	A07	23.98427	113.59	2
Y0036	A07	24.03407	113.8	2
Y0036	A07	24.08446	113.52	2
Y0036	A07	24.13419	113.33	2
Y0036	A07	24.18412	113.99	2
Y0036	A07	24.23421	113.88	2
Y0036	A07	24.28424	113.66	2
Y0036	A07	24.33427	114.05	2
Y0036	A07	24.38427	114.16	2
Y0036	A07	24.43428	114.18	2
Y0036	A07	24.48406	114.59	2
Y0036	A07	24.53418	114.3	2
Y0036	A07	24.58438	114.36	2
Y0036	A07	24.63433	115.04	2
Y0036	A07	24.68442	115	2
Y0036	A07	24.73424	114.87	2
Y0036	A07	24.78462	115.45	2
Y0036	A07	24.83431	115.95	2
Y0036	A07	24.88423	115.04	2
Y0036	A07	24.93438	116.26	2
Y0036	A07	24.98431	115.82	2
Y0036	A07	25.03444	115.2	2
Y0036	A07	25.08446	116.45	2
Y0036	A07	25.13432	115.77	2
Y0036	A07	25.18428	115.75	2
Y0036	A07	25.23444	115.93	2
Y0036	A07	25.28467	116.24	2
Y0036	A07	25.33441	116.81	2
Y0036	A07	25.38439	117.12	2
Y0036	A07	25.43448	116.93	2
Y0036	A07	25.48453	117.12	2
Y0036	A07	25.53493	117.22	2
Y0036	A07	25.58464	117.29	2
Y0036	A07	25.63463	117.15	2
Y0036	A07	25.68446	117.32	2
Y0036	A07	25.73461	117.34	2
Y0036	A07	25.78444	117.72	2
Y0036	A07	25.83416	117.19	2
Y0036	A07	25.88464	117.33	2
Y0036	A07	25.93457	117.87	2
Y0036	A07	25.98473	117.09	2
Y0036	A07	26.03459	117.65	2
Y0036	A07	26.08487	118.15	2
Y0036	A07	26.13476	118.49	2
Y0036	A07	26.18461	118.52	2
Y0036	A07	26.23465	118.21	2
Y0036	A07	26.2847	119.1	2
Y0036	A07	26.33479	118.5	2
Y0036	A07	26.3845	119.05	2
Y0036	A07	26.43478	118.77	2
Y0036	A07	26.48451	119.28	2
Y0036	A07	26.53455	118.92	2
Y0036	A07	26.5846	119.28	2
Y0036	A07	26.63468	119.07	2
Y0036	A07	26.68494	119.4	2
Y0036	A07	26.73489	119.74	2
Y0036	A07	26.78462	121.01	2
Y0036	A07	26.83511	120.33	2
Y0036	A07	26.88478	120.29	2
Y0036	A07	26.93479	120.68	2
Y0036	A07	26.98474	120.69	2
Y0036	A07	27.03515	120.11	2
Y0036	A07	27.08505	120.67	2
Y0036	A07	27.1349	121.07	2
Y0036	A07	27.18466	120.4	2
Y0036	A07	27.23513	120.23	2
Y0036	A07	27.28477	120.43	2
Y0036	A07	27.33497	121.06	2
Y0036	A07	27.38476	120.96	2
Y0036	A07	27.43478	121.22	2
Y0036	A07	27.48496	121.8	2
Y0036	A07	27.53478	121.53	2
Y0036	A07	27.58476	122.12	2
Y0036	A07	27.63501	121.78	2
Y0036	A07	27.68481	122.2	2
Y0036	A07	27.73493	122.69	2
Y0036	A07	27.78485	122.94	2
Y0036	A07	27.83478	122.45	2
Y0036	A07	27.88484	122.94	2
Y0036	A07	27.93479	122.8	2
Y0036	A07	27.98512	122.56	2
Y0036	A07	28.03499	123.12	2
Y0036	A07	28.08516	123.51	2
Y0036	A07	28.13507	123.62	2
Y0036	A07	28.18496	123.43	2
Y0036	A07	28.2352	123.4	2
Y0036	A07	28.28494	123.14	2
Y0036	A07	28.33515	123.62	2
Y0036	A07	28.38501	123.78	2
Y0036	A07	28.43514	124.68	2
Y0036	A07	28.48508	124	2
Y0036	A07	28.53485	123.68	2
Y0036	A07	28.58511	124.41	2
Y0036	A07	28.63497	125.13	2
Y0036	A07	28.68522	125.05	2
Y0036	A07	28.7351	124.63	2
Y0036	A07	28.78477	125.56	2
Y0036	A07	28.83478	125.34	2
Y0036	A07	28.88482	125.93	2
Y0036	A07	28.93512	126.26	2
Y0036	A07	28.98499	125.84	2
Y0036	A07	29.03506	126.02	2
Y0036	A07	29.08492	126.22	2
Y0036	A07	29.13541	127.14	2
Y0036	A07	29.18539	126.78	2
Y0036	A07	29.23515	126.47	2
Y0036	A07	29.2852	126.83	2
Y0036	A07	29.33505	126.51	2
Y0036	A07	29.38514	127.29	2
Y0036	A07	29.43521	128.02	2
Y0036	A07	29.48522	127.25	2
Y0036	A07	29.53547	128.03	2
Y0036	A07	29.58538	127.68	2
Y0036	A07	29.63537	128.22	2
Y0036	A07	29.68517	128.79	2
Y0036	A07	29.73527	128.4	2
Y0036	A07	29.78539	128.54	2
Y0036	A07	29.83513	128.98	2
Y0036	A07	29.88552	129.09	2
Y0036	A07	29.93531	128.41	2
Y0036	A07	29.98534	129.19	2
Y0036	A07	30.03553	128.75	2
Y0036	A07	30.08518	129.39	2
Y0036	A07	30.13526	129.22	2
Y0036	A07	30.18529	129.81	2
Y0036	A07	30.23547	130.15	2
Y0036	A07	30.28544	130.57	2
Y0036	A07	30.33535	130.41	2
Y0036	A07	30.38576	131.26	2
Y0036	A07	30.4351	131.26	2
Y0036	A07	30.4854	130.59	2
Y0036	A07	30.53557	131.1	2
Y0036	A07	30.58537	130.95	2
Y0036	A07	30.6353	131.72	2
Y0036	A07	30.68534	131.7	2
Y0036	A07	30.73535	131.93	2
Y0036	A07	30.78539	131.79	2
Y0036	A07	30.8354	131.42	2
Y0036	A07	30.88568	131.69	2
Y0036	A07	30.93559	133.39	2
Y0036	A07	30.98553	132.62	2
Y0036	A07	31.03558	133	2
Y0036	A07	31.08569	133.36	2
Y0036	A07	31.13581	133.07	2
Y0036	A07	31.1856	133.11	2
Y0036	A07	31.23545	133.49	2
Y0036	A07	31.28544	133.17	2
Y0036	A07	31.3355	134.26	2
Y0036	A07	31.38567	134.73	2
Y0036	A07	31.43557	133.8	2
Y0036	A07	31.4855	134.98	2
Y0036	A07	31.53561	134.73	2
Y0036	A07	31.58553	135.63	2
Y0036	A07	31.63558	135.49	2
Y0036	A07	31.68573	135.19	2
Y0036	A07	31.73568	135.64	2
Y0036	A07	31.78557	135.96	2
Y0036	A07	31.83562	136.3	2
Y0036	A07	31.88568	135.99	2
Y0036	A07	31.93557	136.35	2
Y0036	A07	31.98563	136.41	2
Y0036	A07	32.0356	136.74	2
Y0036	A07	32.08581	137.06	2
Y0036	A07	32.13579	137.09	2
Y0036	A07	32.18584	137.43	2
Y0036	A07	32.23576	137.1	2
Y0036	A07	32.2859	138.07	2
Y0036	A07	32.33572	138.19	2
Y0036	A07	32.38584	138.81	2
Y0036	A07	32.43579	138.19	2
Y0036	A07	32.48566	138.97	2
Y0036	A07	32.53576	138.39	2
Y0036	A07	32.58569	138.63	2
Y0036	A07	32.63585	138.9	2
Y0036	A07	32.68614	139.49	2
Y0036	A07	32.73584	139.38	2
Y0036	A07	32.78583	139.41	2
Y0036	A07	32.83592	139.99	2
Y0036	A07	32.88594	139.83	2
Y0036	A07	32.93587	140.43	2
Y0036	A07	32.98609	140.48	2
Y0036	A07	33.03591	140.8	2
Y0036	A07	33.08604	141.47	2
Y0036	A07	33.13586	140.55	2
Y0036	A07	33.18604	141.44	2
Y0036	A07	33.23584	141.37	2
Y0036	A07	33.28608	142.3	2
Y0036	A07	33.33563	141.7	2
Y0036	A07	33.38596	142.2	2
Y0036	A07	33.43617	142.32	2
Y0036	A07	33.48618	142.31	2
Y0036	A07	33.53608	143.29	2
Y0036	A07	33.586	142.99	2
Y0036	A07	33.63607	143.52	2
Y0036	A07	33.68626	144.11	2
Y0036	A07	33.73612	143.86	2
Y0036	A07	33.78622	144.32	2
Y0036	A07	33.83616	143.59	2
Y0036	A07	33.88602	143.76	2
Y0036	A07	33.93603	144.03	2
Y0036	A07	33.98587	144.96	2
Y0036	A07	34.0362	144.63	2
Y0036	A07	34.08598	145.11	2
Y0036	A07	34.13602	145.28	2
Y0036	A07	34.18631	145.39	2
Y0036	A07	34.23606	145.48	2
Y0036	A07	34.2862	145.95	2
Y0036	A07	34.3362	146.29	2
Y0036	A07	34.38612	146.12	2
Y0036	A07	34.43612	147.25	2
Y0036	A07	34.486	146.89	2
Y0036	A07	34.53619	147.12	2
Y0036	A07	34.58722	147.46	2
Y0036	A07	34.63614	148.32	2
Y0036	A07	34.68622	148.34	2
Y0036	A07	34.73632	147.92	2
Y0036	A07	34.78634	147	2
Y0036	A07	34.83609	148.77	2
Y0036	A07	34.8862	148.13	2
Y0036	A07	34.93623	147.4	2
Y0036	A07	34.98659	148.58	2
Y0036	A07	35.03596	149.02	2
Y0036	A07	35.08658	149.15	2
Y0036	A07	35.13641	148.66	2
Y0036	A07	35.18634	149.71	2
Y0036	A07	35.23644	149.92	2
Y0036	A07	35.28629	149.71	2
Y0036	A07	35.33628	149.15	2
Y0036	A07	35.38633	149.51	2
Y0036	A07	35.43646	150.56	2
Y0036	A07	35.48629	151.48	2
Y0036	A07	35.53646	151.53	2
Y0036	A07	35.58633	151.2	2
Y0036	A07	35.63632	151.65	2
Y0036	A07	35.68663	151.35	2
Y0036	A07	35.73656	151.17	2
Y0036	A07	35.78637	151.51	2
Y0036	A07	35.83649	151.3	2
Y0036	A07	35.88631	152.02	2
Y0036	A07	35.93658	152.33	2
Y0036	A07	35.98669	152.57	2
Y0036	A07	36.03658	152.23	2
Y0036	A07	36.08671	153.03	2
Y0036	A07	36.13644	153.12	2
Y0036	A07	36.1864	153.68	2
Y0036	A07	36.23673	153.31	2
Y0036	A07	36.28649	153.4	2
Y0036	A07	36.3366	153.22	2
Y0036	A07	36.38645	154.6	2
Y0036	A07	36.43656	154.2	2
Y0036	A07	36.48666	154.02	2
Y0036	A07	36.53649	154.49	2
Y0036	A07	36.58647	154.35	2
Y0036	A07	36.63672	154.63	2
Y0036	A07	36.68655	155.5	2
Y0036	A07	36.7365	154.95	2
Y0036	A07	36.78661	154.7	2
Y0036	A07	36.83658	155.8	2
Y0036	A07	36.88657	155.85	2
Y0036	A07	36.93633	156.28	2
Y0036	A07	36.98663	156.52	2
Y0036	A07	37.03651	157.51	2
Y0036	A07	37.08658	156.91	2
Y0036	A07	37.13678	156.8	2
Y0036	A07	37.18669	156.78	2
Y0036	A07	37.2369	157.67	2
Y0036	A07	37.28673	157.12	2
Y0036	A07	37.33665	157.67	2
Y0036	A07	37.38675	157.63	2
Y0036	A07	37.43661	158.47	2
Y0036	A07	37.48671	159.1	2
Y0036	A07	37.53688	158.18	2
Y0036	A07	37.58681	159.08	2
Y0036	A07	37.63674	158.09	2
Y0036	A07	37.68697	159.45	2
Y0036	A07	37.73695	158.72	2
Y0036	A07	37.78695	160.05	2
Y0036	A07	37.83709	158.55	2
Y0036	A07	37.8869	159.64	2
Y0036	A07	37.93696	159.74	2
Y0036	A07	37.98692	160	2
Y0036	A07	38.03678	159.92	2
Y0036	A07	38.08686	160.48	2
Y0036	A07	38.13701	161.19	2
Y0036	A07	38.18692	160.65	2
Y0036	A07	38.23679	160.13	2
Y0036	A07	38.28695	160.8	2
Y0036	A07	38.3369	160.59	2
Y0036	A07	38.38699	161.65	2
Y0036	A07	38.43689	161.33	2
Y0036	A07	38.4868	161.74	2
Y0036	A07	38.53698	161.33	2
Y0036	A07	38.58695	161.71	2
Y0036	A07	38.63703	162.07	2
Y0036	A07	38.68707	162.98	2
Y0036	A07	38.73662	163.41	2
Y0036	A07	38.78687	162.31	2
Y0036	A07	38.83709	162.57	2
Y0036	A07	38.88702	162.82	2
Y0036	A07	38.9369	162.25	2
Y0036	A07	38.98722	163.76	2
Y0036	A07	39.03717	163.58	2
Y0036	A07	39.08725	164.14	2
Y0036	A07	39.13727	163.97	2
Y0036	A07	39.18732	163.74	2
Y0036	A07	39.23692	164.44	2
Y0036	A07	39.28698	163.63	2
Y0036	A07	39.33691	164.92	2
Y0036	A07	39.38716	164.48	2
Y0036	A07	39.43724	164	2
Y0036	A07	39.48721	164.85	2
Y0036	A07	39.53708	164.85	2
Y0036	A07	39.58659	165.32	2
Y0036	A07	39.63731	165.01	2
Y0036	A07	39.68706	165.56	2
Y0036	A07	39.73704	165.99	2
Y0036	A07	39.78732	166.31	2
Y0036	A07	39.83709	166.37	2
Y0036	A07	39.88737	166.26	2
Y0036	A07	39.93701	165.96	2
Y0036	A07	39.98709	166.44	2
Y0036	A07	40.03725	166.73	2
Y0036	A07	40.08724	167.83	2
Y0036	A07	40.13741	167.33	2
Y0036	A07	40.18736	166.79	2
Y0036	A07	40.23737	166.62	2
Y0036	A07	40.28718	167.92	2
Y0036	A07	40.33743	168.15	2
Y0036	A07	40.38733	168.04	2
Y0036	A07	40.43744	167.47	2
Y0036	A07	40.48735	168.17	2
Y0036	A07	40.53749	168	2
Y0036	A07	40.58735	167.95	2
Y0036	A07	40.63722	169.26	2
Y0036	A07	40.68739	168.46	2
Y0036	A07	40.73742	168.1	2
Y0036	A07	40.78735	169.19	2
Y0036	A07	40.83748	169.56	2
Y0036	A07	40.88736	169.49	2
Y0036	A07	40.93729	168.95	2
Y0036	A07	40.98742	170.07	2
Y0036	A07	41.03743	170.26	2
Y0036	A07	41.08749	170.28	2
Y0036	A07	41.13762	169.54	2
Y0036	A07	41.18754	169.48	2
Y0036	A07	41.23735	170.16	2
Y0036	A07	41.28743	169.9	2
Y0036	A07	41.33775	170.33	2
Y0036	A07	41.38747	170.65	2
Y0036	A07	41.43775	170.78	2
Y0036	A07	41.48727	170.61	2
Y0036	A07	41.53756	170.83	2
Y0036	A07	41.58749	171.32	2
Y0036	A07	41.63756	170.92	2
Y0036	A07	41.68761	171.15	2
Y0036	A07	41.73734	171.41	2
Y0036	A07	41.78765	171.99	2
Y0036	A07	41.83784	172.27	2
Y0036	A07	41.88778	172.1	2
Y0036	A07	41.93788	171.92	2
Y0036	A07	41.98748	172.1	2
Y0036	A07	42.03766	173	2
Y0036	A07	42.08759	172.65	2
Y0036	A07	42.13775	173.37	2
Y0036	A07	42.18752	173.3	2
Y0036	A07	42.23776	172.45	2
