# Supplementary material for: Natural genetic variation impacts expression levels of coding, non-coding, and antisense transcripts in fission yeast
Source: Mol Syst Biol. 2014 Nov 28;10(11):764. doi: 10.15252/msb.20145123 (PMC4299605; doi:10.15252/msb.20145123)
Supplement: Supplementary file 2 — Supplementary Dataset S1 [file msb0010-0764-sd2.zip › Dataset S1/datasetS1/Y0036_std_raw_05.txt]

Strain	well	time	measure	interval
Y0036	D08	0.02557	33.77	1
Y0036	D08	0.07573	33.67	1
Y0036	D08	0.12564	33.4	1
Y0036	D08	0.17587	33.61	1
Y0036	D08	0.22557	33.42	1
Y0036	D08	0.27524	33.61	1
Y0036	D08	0.32547	33.49	1
Y0036	D08	0.37557	33.58	1
Y0036	D08	0.42583	33.51	1
Y0036	D08	0.4759	33.64	1
Y0036	D08	0.52529	33.57	1
Y0036	D08	0.57588	33.6	1
Y0036	D08	0.62603	33.6	1
Y0036	D08	0.67559	33.73	1
Y0036	D08	0.72568	33.6	1
Y0036	D08	0.77597	33.68	1
Y0036	D08	0.82595	33.7	1
Y0036	D08	0.87565	33.61	1
Y0036	D08	0.92604	33.71	1
Y0036	D08	0.97571	33.61	1
Y0036	D08	1.0255	33.78	1
Y0036	D08	1.07566	33.58	1
Y0036	D08	1.12561	33.58	1
Y0036	D08	1.17577	33.85	1
Y0036	D08	1.22562	33.81	1
Y0036	D08	1.27571	33.88	1
Y0036	D08	1.32569	33.8	1
Y0036	D08	1.37541	33.8	1
Y0036	D08	1.42569	33.88	1
Y0036	D08	1.47593	34.13	1
Y0036	D08	1.52561	34.15	1
Y0036	D08	1.57598	34.02	1
Y0036	D08	1.6261	34.01	1
Y0036	D08	1.67586	34.16	1
Y0036	D08	1.72567	34.19	1
Y0036	D08	1.77586	34.06	1
Y0036	D08	1.82575	34.28	1
Y0036	D08	1.87604	34.09	1
Y0036	D08	1.92575	34.09	1
Y0036	D08	1.97602	34.33	1
Y0036	D08	2.02585	34.39	1
Y0036	D08	2.07608	34.35	1
Y0036	D08	2.12608	34.42	1
Y0036	D08	2.17577	34.63	1
Y0036	D08	2.22596	34.77	1
Y0036	D08	2.276	34.47	1
Y0036	D08	2.32585	34.64	1
Y0036	D08	2.37587	34.67	1
Y0036	D08	2.4259	34.76	1
Y0036	D08	2.47591	34.7	1
Y0036	D08	2.5259	34.94	1
Y0036	D08	2.57604	34.94	1
Y0036	D08	2.62596	35.02	1
Y0036	D08	2.67579	35.04	1
Y0036	D08	2.72614	35.32	1
Y0036	D08	2.77596	35.19	1
Y0036	D08	2.82627	35.31	1
Y0036	D08	2.876	35.48	1
Y0036	D08	2.92599	35.6	1
Y0036	D08	2.97593	35.45	1
Y0036	D08	3.02603	35.69	1
Y0036	D08	3.07621	35.59	1
Y0036	D08	3.126	35.73	1
Y0036	D08	3.1761	35.9	1
Y0036	D08	3.2262	36.14	1
Y0036	D08	3.27615	35.97	1
Y0036	D08	3.32621	36.11	1
Y0036	D08	3.37585	35.97	1
Y0036	D08	3.42621	36.28	1
Y0036	D08	3.47632	36.08	1
Y0036	D08	3.5264	36.21	1
Y0036	D08	3.57622	36.25	1
Y0036	D08	3.62607	36.48	1
Y0036	D08	3.67642	36.6	1
Y0036	D08	3.72608	36.7	1
Y0036	D08	3.77662	36.84	1
Y0036	D08	3.82643	36.82	1
Y0036	D08	3.87621	36.82	1
Y0036	D08	3.92624	37.07	1
Y0036	D08	3.97652	37.1	1
Y0036	D08	4.02638	37.25	1
Y0036	D08	4.07607	37.24	1
Y0036	D08	4.12769	37.41	1
Y0036	D08	4.1764	37.69	1
Y0036	D08	4.22624	37.49	1
Y0036	D08	4.27661	37.73	1
Y0036	D08	4.32672	37.66	1
Y0036	D08	4.37641	37.76	1
Y0036	D08	4.42626	37.85	1
Y0036	D08	4.47641	38.04	1
Y0036	D08	4.5262	38.13	1
Y0036	D08	4.57634	38.49	1
Y0036	D08	4.62657	38.52	1
Y0036	D08	4.67644	38.56	1
Y0036	D08	4.72655	38.79	1
Y0036	D08	4.77637	39	1
Y0036	D08	4.82641	39.06	1
Y0036	D08	4.87667	38.97	1
Y0036	D08	4.92628	39.16	1
Y0036	D08	4.97625	39.36	1
Y0036	D08	5.02628	39.43	1
Y0036	D08	5.0765	39.48	1
Y0036	D08	5.12642	39.68	1
Y0036	D08	5.1768	39.89	1
Y0036	D08	5.49791	41.95	2
Y0036	D08	5.54703	41.5	2
Y0036	D08	5.59732	41.58	2
Y0036	D08	5.64742	41.75	2
Y0036	D08	5.69745	41.88	2
Y0036	D08	5.74772	41.98	2
Y0036	D08	5.79732	41.87	2
Y0036	D08	5.84758	42.08	2
Y0036	D08	5.89728	42.08	2
Y0036	D08	5.94791	42.57	2
Y0036	D08	5.99766	42.56	2
Y0036	D08	6.04735	42.53	2
Y0036	D08	6.09775	42.91	2
Y0036	D08	6.14735	43.15	2
Y0036	D08	6.1976	43.35	2
Y0036	D08	6.2475	43.59	2
Y0036	D08	6.29751	44.07	2
Y0036	D08	6.34759	44.21	2
Y0036	D08	6.39748	44.36	2
Y0036	D08	6.44779	44.66	2
Y0036	D08	6.49771	44.53	2
Y0036	D08	6.54771	44.84	2
Y0036	D08	6.59747	45.21	2
Y0036	D08	6.64793	45.65	2
Y0036	D08	6.69781	46.14	2
Y0036	D08	6.74756	46.04	2
Y0036	D08	6.79765	46.55	2
Y0036	D08	6.84777	47.02	2
Y0036	D08	6.89752	47.07	2
Y0036	D08	6.94748	47.41	2
Y0036	D08	6.99754	47.4	2
Y0036	D08	7.04777	47.78	2
Y0036	D08	7.09771	48.07	2
Y0036	D08	7.14784	48.43	2
Y0036	D08	7.19782	48.7	2
Y0036	D08	7.24783	49.19	2
Y0036	D08	7.29791	49.26	2
Y0036	D08	7.34779	50.11	2
Y0036	D08	7.39745	50.56	2
Y0036	D08	7.44877	50.85	2
Y0036	D08	7.49756	51.38	2
Y0036	D08	7.54811	51.49	2
Y0036	D08	7.59765	51.43	2
Y0036	D08	7.64764	52.38	2
Y0036	D08	7.69753	52.76	2
Y0036	D08	7.74784	53	2
Y0036	D08	7.79755	53.22	2
Y0036	D08	7.84782	54.04	2
Y0036	D08	7.8978	54.61	2
Y0036	D08	7.94782	56.24	2
Y0036	D08	7.99775	56.45	2
Y0036	D08	8.04766	56.67	2
Y0036	D08	8.09823	57.6	2
Y0036	D08	8.14789	58.03	2
Y0036	D08	8.19889	58.49	2
Y0036	D08	8.24809	58.84	2
Y0036	D08	8.29795	59.5	2
Y0036	D08	8.34825	59.77	2
Y0036	D08	8.39769	59.93	2
Y0036	D08	8.44786	60.39	2
Y0036	D08	8.49782	60.79	2
Y0036	D08	8.54772	61.34	2
Y0036	D08	8.59781	62.01	2
Y0036	D08	8.64849	62.49	2
Y0036	D08	8.69814	62.76	2
Y0036	D08	8.74761	63.04	2
Y0036	D08	8.79796	63.59	2
Y0036	D08	8.84769	63.76	2
Y0036	D08	8.89787	64.68	2
Y0036	D08	8.94853	64.95	2
Y0036	D08	8.99799	65.39	2
Y0036	D08	9.04811	66.03	2
Y0036	D08	9.09805	66.37	2
Y0036	D08	9.14797	66.98	2
Y0036	D08	9.19806	67.32	2
Y0036	D08	9.24815	67.83	2
Y0036	D08	9.29799	68.48	2
Y0036	D08	9.34816	68.96	2
Y0036	D08	9.39812	69.66	2
Y0036	D08	9.44835	69.8	2
Y0036	D08	9.49794	70.75	2
Y0036	D08	9.54841	70.79	2
Y0036	D08	9.59826	71.93	2
Y0036	D08	9.64793	72.1	2
Y0036	D08	9.69809	72.55	2
Y0036	D08	9.74843	73.47	2
Y0036	D08	9.7981	74.1	2
Y0036	D08	9.84839	74.51	2
Y0036	D08	9.89847	75.37	2
Y0036	D08	9.94822	76.4	2
Y0036	D08	9.9981	76.91	2
Y0036	D08	10.04803	77.58	2
Y0036	D08	10.09837	78.79	2
Y0036	D08	10.14847	79.37	2
Y0036	D08	10.19819	79.97	2
Y0036	D08	10.24851	81.2	2
Y0036	D08	10.29824	81.98	2
Y0036	D08	10.34824	82.3	2
Y0036	D08	10.39823	83.16	2
Y0036	D08	10.44831	83.53	2
Y0036	D08	10.49834	84.08	2
Y0036	D08	10.54824	84.63	2
Y0036	D08	10.59844	84.95	2
Y0036	D08	10.64842	84.95	2
Y0036	D08	10.69834	85.59	2
Y0036	D08	10.74835	85.91	2
Y0036	D08	10.7994	86.51	2
Y0036	D08	10.84852	87.18	2
Y0036	D08	10.89806	87.04	2
Y0036	D08	10.94833	87.99	2
Y0036	D08	10.99852	88.13	2
Y0036	D08	11.04863	88.75	2
Y0036	D08	11.09818	89.13	2
Y0036	D08	11.14819	89.44	2
Y0036	D08	11.19878	89.92	2
Y0036	D08	11.24864	90.7	2
Y0036	D08	11.29883	91.12	2
Y0036	D08	11.34836	91.64	2
Y0036	D08	11.39888	92.04	2
Y0036	D08	11.44892	92.43	2
Y0036	D08	11.49872	92.69	2
Y0036	D08	11.54888	93.38	2
Y0036	D08	11.59853	93.72	2
Y0036	D08	11.64864	93.94	2
Y0036	D08	11.69856	94.56	2
Y0036	D08	11.74844	94.8	2
Y0036	D08	11.79843	95.42	2
Y0036	D08	11.84849	95.63	2
Y0036	D08	11.89858	96	2
Y0036	D08	11.94859	96.16	2
Y0036	D08	11.99886	96.64	2
Y0036	D08	12.04874	96.72	2
Y0036	D08	12.09879	97	2
Y0036	D08	12.14918	97.38	2
Y0036	D08	12.19889	97.72	2
Y0036	D08	12.2486	97.91	2
Y0036	D08	12.29908	98.53	2
Y0036	D08	12.34902	98.41	2
Y0036	D08	12.39873	98.67	2
Y0036	D08	12.44865	98.88	2
Y0036	D08	12.49861	99.23	2
Y0036	D08	12.54886	99.78	2
Y0036	D08	12.59899	99.85	2
Y0036	D08	12.64844	100.33	2
Y0036	D08	12.69854	100.7	2
Y0036	D08	12.74866	100.93	2
Y0036	D08	12.79912	101.11	2
Y0036	D08	12.84901	101.49	2
Y0036	D08	12.89876	101.79	2
Y0036	D08	12.94866	101.97	2
Y0036	D08	12.99888	102.29	2
Y0036	D08	13.04854	101.94	2
Y0036	D08	13.09879	102.01	2
Y0036	D08	13.14843	102.03	2
Y0036	D08	13.19923	101.77	2
Y0036	D08	13.24984	101.87	2
Y0036	D08	13.29891	101.22	2
Y0036	D08	13.34879	100.98	2
Y0036	D08	13.399	100.32	2
Y0036	D08	13.44896	100.15	2
Y0036	D08	13.49887	99.36	2
Y0036	D08	13.54886	98.67	2
Y0036	D08	13.59901	98.1	2
Y0036	D08	13.64896	97.37	2
Y0036	D08	13.69876	96.64	2
Y0036	D08	13.74905	96.31	2
Y0036	D08	13.79915	95.54	2
Y0036	D08	13.84886	94.77	2
Y0036	D08	13.89891	94.58	2
Y0036	D08	13.94905	93.93	2
Y0036	D08	13.99917	93.52	2
Y0036	D08	14.04878	92.84	2
Y0036	D08	14.09914	92.56	2
Y0036	D08	14.14888	92.22	2
Y0036	D08	14.19898	91.94	2
Y0036	D08	14.24937	91.6	2
Y0036	D08	14.29883	91.33	2
Y0036	D08	14.34914	91.06	2
Y0036	D08	14.39902	90.94	2
Y0036	D08	14.44915	90.78	2
Y0036	D08	14.49923	90.6	2
Y0036	D08	14.54911	90.39	2
Y0036	D08	14.59913	90.48	2
Y0036	D08	14.64927	90.34	2
Y0036	D08	14.69876	90.32	2
Y0036	D08	14.74934	90.16	2
Y0036	D08	14.79961	90.2	2
Y0036	D08	14.84929	90.02	2
Y0036	D08	14.89916	90.02	2
Y0036	D08	14.94896	89.98	2
Y0036	D08	14.99917	89.92	2
Y0036	D08	15.04945	89.82	2
Y0036	D08	15.09919	89.96	2
Y0036	D08	15.14921	90.12	2
Y0036	D08	15.19919	89.82	2
Y0036	D08	15.24932	89.88	2
Y0036	D08	15.29946	89.99	2
Y0036	D08	15.35042	89.82	2
Y0036	D08	15.3994	89.99	2
Y0036	D08	15.44943	89.55	2
Y0036	D08	15.49912	89.79	2
Y0036	D08	15.54915	89.69	2
Y0036	D08	15.59928	90.08	2
Y0036	D08	15.6492	89.75	2
Y0036	D08	15.69944	89.79	2
Y0036	D08	15.7493	89.6	2
Y0036	D08	15.79919	89.84	2
Y0036	D08	15.84927	89.96	2
Y0036	D08	15.8995	89.79	2
Y0036	D08	15.9495	89.69	2
Y0036	D08	15.99915	89.67	2
Y0036	D08	16.04945	89.67	2
Y0036	D08	16.09962	90.08	2
Y0036	D08	16.14946	89.72	2
Y0036	D08	16.19944	89.92	2
Y0036	D08	16.24938	89.91	2
Y0036	D08	16.29939	89.84	2
Y0036	D08	16.34933	89.86	2
Y0036	D08	16.39951	89.82	2
Y0036	D08	16.44963	90.01	2
Y0036	D08	16.49909	89.82	2
Y0036	D08	16.54926	90.33	2
Y0036	D08	16.59954	90.16	2
Y0036	D08	16.64967	89.99	2
Y0036	D08	16.69985	90.2	2
Y0036	D08	16.74977	90.2	2
Y0036	D08	16.79957	90.3	2
Y0036	D08	16.84983	90.46	2
Y0036	D08	16.89995	90.39	2
Y0036	D08	16.94986	90.34	2
Y0036	D08	16.99959	90.34	2
Y0036	D08	17.04951	90.54	2
Y0036	D08	17.09937	90.63	2
Y0036	D08	17.1498	90.5	2
Y0036	D08	17.19994	90.57	2
Y0036	D08	17.24978	90.89	2
Y0036	D08	17.29948	90.88	2
Y0036	D08	17.34962	90.84	2
Y0036	D08	17.39962	90.82	2
Y0036	D08	17.44994	90.8	2
Y0036	D08	17.49987	90.94	2
Y0036	D08	17.54958	91.13	2
Y0036	D08	17.5996	91.12	2
Y0036	D08	17.64961	90.85	2
Y0036	D08	17.69993	91.37	2
Y0036	D08	17.74959	90.94	2
Y0036	D08	17.79938	91.53	2
Y0036	D08	17.84967	91.02	2
Y0036	D08	17.89981	91.54	2
Y0036	D08	17.94976	91.28	2
Y0036	D08	18.00015	91.74	2
Y0036	D08	18.04984	91.67	2
Y0036	D08	18.09978	91.64	2
Y0036	D08	18.14973	91.87	2
Y0036	D08	18.19999	91.66	2
Y0036	D08	18.24966	91.97	2
Y0036	D08	18.29968	92.15	2
Y0036	D08	18.34988	91.94	2
Y0036	D08	18.39964	91.98	2
Y0036	D08	18.44971	91.95	2
Y0036	D08	18.49965	92.36	2
Y0036	D08	18.54967	91.95	2
Y0036	D08	18.60015	92.29	2
Y0036	D08	18.64999	92.02	2
Y0036	D08	18.69996	92.57	2
Y0036	D08	18.74972	92.43	2
Y0036	D08	18.79987	92.6	2
Y0036	D08	18.85098	92.28	2
Y0036	D08	18.90004	92.8	2
Y0036	D08	18.94976	92.84	2
Y0036	D08	18.99999	93.05	2
Y0036	D08	19.04993	92.63	2
Y0036	D08	19.09981	92.95	2
Y0036	D08	19.15012	92.69	2
Y0036	D08	19.19995	93.17	2
Y0036	D08	19.24996	92.95	2
Y0036	D08	19.30018	93.36	2
Y0036	D08	19.35003	93.25	2
Y0036	D08	19.40009	93.43	2
Y0036	D08	19.45018	93.45	2
Y0036	D08	19.50039	93.55	2
Y0036	D08	19.55006	93.73	2
Y0036	D08	19.59999	93.59	2
Y0036	D08	19.64984	93.65	2
Y0036	D08	19.69985	94.24	2
Y0036	D08	19.75011	93.67	2
Y0036	D08	19.80019	93.84	2
Y0036	D08	19.84999	94.56	2
Y0036	D08	19.89988	94.58	2
Y0036	D08	19.95018	94.2	2
Y0036	D08	20.00025	94.97	2
Y0036	D08	20.05029	94.49	2
Y0036	D08	20.1005	94.49	2
Y0036	D08	20.15021	94.73	2
Y0036	D08	20.20022	94.62	2
Y0036	D08	20.25028	94.92	2
Y0036	D08	20.3004	94.96	2
Y0036	D08	20.35052	94.83	2
Y0036	D08	20.4002	95.54	2
Y0036	D08	20.45081	95.21	2
Y0036	D08	20.50085	95.35	2
Y0036	D08	20.55046	95.93	2
Y0036	D08	20.60038	95.31	2
Y0036	D08	20.65053	95.35	2
Y0036	D08	20.70021	96.03	2
Y0036	D08	20.75009	96.33	2
Y0036	D08	20.80013	96.16	2
Y0036	D08	20.85031	96.71	2
Y0036	D08	20.90034	96.76	2
Y0036	D08	20.95046	96.33	2
Y0036	D08	21.00035	96.62	2
Y0036	D08	21.05054	96.89	2
Y0036	D08	21.1003	96.85	2
Y0036	D08	21.15057	97	2
Y0036	D08	21.20011	97.02	2
Y0036	D08	21.25064	97.36	2
Y0036	D08	21.30054	97.79	2
Y0036	D08	21.35041	97.89	2
Y0036	D08	21.40082	97.57	2
Y0036	D08	21.45061	97.67	2
Y0036	D08	21.50058	98.06	2
Y0036	D08	21.55028	97.71	2
Y0036	D08	21.60086	97.95	2
Y0036	D08	21.65072	98.22	2
Y0036	D08	21.70057	98.54	2
Y0036	D08	21.75053	98.51	2
Y0036	D08	21.80028	98.61	2
Y0036	D08	21.85102	98.27	2
Y0036	D08	21.90076	98.39	2
Y0036	D08	21.9506	98.61	2
Y0036	D08	22.00061	98.29	2
Y0036	D08	22.05073	99.26	2
Y0036	D08	22.10047	98.89	2
Y0036	D08	22.15073	99.09	2
Y0036	D08	22.20058	99.01	2
Y0036	D08	22.2508	99.68	2
Y0036	D08	22.3007	99.53	2
Y0036	D08	22.35064	100.08	2
Y0036	D08	22.40059	99.43	2
Y0036	D08	22.45175	99.99	2
Y0036	D08	22.50065	100.19	2
Y0036	D08	22.55051	99.53	2
Y0036	D08	22.60064	99.82	2
Y0036	D08	22.65065	100.19	2
Y0036	D08	22.70074	100.05	2
Y0036	D08	22.75092	100.67	2
Y0036	D08	22.80071	100.09	2
Y0036	D08	22.85085	100.59	2
Y0036	D08	22.90096	100.49	2
Y0036	D08	22.95101	100.38	2
Y0036	D08	23.00095	100.78	2
Y0036	D08	23.05142	100.84	2
Y0036	D08	23.10098	100.81	2
Y0036	D08	23.15094	100.84	2
Y0036	D08	23.20073	101.05	2
Y0036	D08	23.25096	101.15	2
Y0036	D08	23.30088	101.26	2
Y0036	D08	23.35081	101.46	2
Y0036	D08	23.40088	101.48	2
Y0036	D08	23.45097	102.31	2
Y0036	D08	23.50089	101.36	2
Y0036	D08	23.55102	101.45	2
Y0036	D08	23.60082	101.33	2
Y0036	D08	23.65084	102.14	2
Y0036	D08	23.70154	102.07	2
Y0036	D08	23.75145	101.76	2
Y0036	D08	23.80102	101.94	2
Y0036	D08	23.85104	102.32	2
Y0036	D08	23.90078	102.73	2
Y0036	D08	23.95132	102.6	2
Y0036	D08	24.00081	103.06	2
Y0036	D08	24.05109	102.52	2
Y0036	D08	24.10121	102.89	2
Y0036	D08	24.15107	103	2
Y0036	D08	24.20149	103	2
Y0036	D08	24.25086	102.55	2
Y0036	D08	24.30104	102.91	2
Y0036	D08	24.35083	103.66	2
Y0036	D08	24.40113	103.52	2
Y0036	D08	24.45139	103.86	2
Y0036	D08	24.50096	103.41	2
Y0036	D08	24.55116	103.75	2
Y0036	D08	24.60093	103.9	2
Y0036	D08	24.6512	103.9	2
Y0036	D08	24.70108	104.37	2
Y0036	D08	24.75117	103.94	2
Y0036	D08	24.80123	104.76	2
Y0036	D08	24.85125	104.51	2
Y0036	D08	24.90124	104.35	2
Y0036	D08	24.95117	104.52	2
Y0036	D08	25.00115	104.34	2
Y0036	D08	25.05131	104.62	2
Y0036	D08	25.10106	105.05	2
Y0036	D08	25.15087	104.97	2
Y0036	D08	25.20111	104.85	2
Y0036	D08	25.25154	105.65	2
Y0036	D08	25.30107	105.37	2
Y0036	D08	25.35125	105.67	2
Y0036	D08	25.40138	106.12	2
Y0036	D08	25.45132	106.39	2
Y0036	D08	25.50119	105.74	2
Y0036	D08	25.55144	106.17	2
Y0036	D08	25.60115	106.29	2
Y0036	D08	25.65138	106.43	2
Y0036	D08	25.70233	106.7	2
Y0036	D08	25.75118	106.51	2
Y0036	D08	25.80131	106.31	2
Y0036	D08	25.8513	106.78	2
Y0036	D08	25.90119	107.1	2
Y0036	D08	25.95139	107.27	2
Y0036	D08	26.00135	106.91	2
Y0036	D08	26.0518	107.34	2
Y0036	D08	26.10166	107.6	2
Y0036	D08	26.15166	107.4	2
Y0036	D08	26.20181	107.4	2
Y0036	D08	26.25139	107.51	2
Y0036	D08	26.30227	107.77	2
Y0036	D08	26.35176	108.33	2
Y0036	D08	26.40181	108.57	2
Y0036	D08	26.45175	108.69	2
Y0036	D08	26.50168	108.37	2
Y0036	D08	26.55156	108.33	2
Y0036	D08	26.6014	108.78	2
Y0036	D08	26.65131	108.94	2
Y0036	D08	26.70178	108.95	2
Y0036	D08	26.75148	109.04	2
Y0036	D08	26.80189	109.53	2
Y0036	D08	26.85192	109.52	2
Y0036	D08	26.90148	109.52	2
Y0036	D08	26.95156	109.6	2
Y0036	D08	27.00179	110.05	2
Y0036	D08	27.05143	110.17	2
Y0036	D08	27.1018	110.41	2
Y0036	D08	27.15151	110.63	2
Y0036	D08	27.20159	110.42	2
Y0036	D08	27.25211	110.56	2
Y0036	D08	27.30139	110.86	2
Y0036	D08	27.35163	111.11	2
Y0036	D08	27.40158	111.45	2
Y0036	D08	27.45171	111.75	2
Y0036	D08	27.50165	111.25	2
Y0036	D08	27.55165	111.54	2
Y0036	D08	27.60168	111.99	2
Y0036	D08	27.65181	112.09	2
Y0036	D08	27.70159	112.1	2
Y0036	D08	27.75194	112.55	2
Y0036	D08	27.8019	112.79	2
Y0036	D08	27.85164	113.28	2
Y0036	D08	27.90187	112.92	2
Y0036	D08	27.95169	112.93	2
Y0036	D08	28.00193	113.51	2
Y0036	D08	28.05192	113.88	2
Y0036	D08	28.10219	114.02	2
Y0036	D08	28.15169	114.16	2
Y0036	D08	28.20192	114.57	2
Y0036	D08	28.252	114.68	2
Y0036	D08	28.30186	114.82	2
Y0036	D08	28.35177	115.36	2
Y0036	D08	28.40185	115.73	2
Y0036	D08	28.45169	115.67	2
Y0036	D08	28.5018	115.58	2
Y0036	D08	28.55212	116.06	2
Y0036	D08	28.60196	116.01	2
Y0036	D08	28.65215	116.26	2
Y0036	D08	28.70165	116.59	2
Y0036	D08	28.75213	116.84	2
Y0036	D08	28.8019	117.23	2
Y0036	D08	28.85234	117.29	2
Y0036	D08	28.90371	118.05	2
Y0036	D08	28.95203	118.14	2
Y0036	D08	29.00204	118.28	2
Y0036	D08	29.05198	118.66	2
Y0036	D08	29.10194	118.52	2
Y0036	D08	29.15213	118.76	2
Y0036	D08	29.20237	118.97	2
Y0036	D08	29.25314	119.8	2
Y0036	D08	29.30221	120.01	2
Y0036	D08	29.35193	119.87	2
Y0036	D08	29.40235	120.14	2
Y0036	D08	29.45197	120.65	2
Y0036	D08	29.50224	120.61	2
Y0036	D08	29.552	121.27	2
Y0036	D08	29.60217	121.41	2
Y0036	D08	29.65215	121.75	2
Y0036	D08	29.70189	121.81	2
Y0036	D08	29.75223	122.1	2
Y0036	D08	29.80217	122.57	2
Y0036	D08	29.8522	122.57	2
Y0036	D08	29.90231	123.05	2
Y0036	D08	29.95215	123.51	2
Y0036	D08	30.00333	123.8	2
Y0036	D08	30.05204	123.46	2
Y0036	D08	30.10218	124.15	2
Y0036	D08	30.15241	125.08	2
Y0036	D08	30.20213	125.15	2
Y0036	D08	30.25241	124.7	2
Y0036	D08	30.30203	125.07	2
Y0036	D08	30.35233	125.22	2
Y0036	D08	30.40224	125.98	2
Y0036	D08	30.45224	126	2
Y0036	D08	30.50262	126.45	2
Y0036	D08	30.55208	126.39	2
Y0036	D08	30.60234	126.98	2
Y0036	D08	30.65245	127.48	2
Y0036	D08	30.70236	127.58	2
Y0036	D08	30.75236	127.21	2
Y0036	D08	30.80243	127.77	2
Y0036	D08	30.85236	127.86	2
Y0036	D08	30.90245	128.45	2
Y0036	D08	30.95228	128.65	2
Y0036	D08	31.00225	128.63	2
Y0036	D08	31.05235	128.97	2
Y0036	D08	31.10258	129.3	2
Y0036	D08	31.1524	129.64	2
Y0036	D08	31.20238	129.65	2
Y0036	D08	31.25247	129.65	2
Y0036	D08	31.30271	130.09	2
Y0036	D08	31.3527	130.13	2
Y0036	D08	31.40285	131.1	2
Y0036	D08	31.45265	131.02	2
Y0036	D08	31.50237	131.12	2
Y0036	D08	31.55254	131.29	2
Y0036	D08	31.60238	131.74	2
Y0036	D08	31.65244	131.89	2
Y0036	D08	31.70275	131.95	2
Y0036	D08	31.75268	131.98	2
Y0036	D08	31.80274	131.98	2
Y0036	D08	31.85242	132.36	2
Y0036	D08	31.90264	132.75	2
Y0036	D08	31.95233	132.99	2
Y0036	D08	32.00257	133.21	2
Y0036	D08	32.05246	133.21	2
Y0036	D08	32.10271	133.76	2
Y0036	D08	32.15288	133.62	2
Y0036	D08	32.20264	134.22	2
Y0036	D08	32.25254	134	2
Y0036	D08	32.30293	133.91	2
Y0036	D08	32.35272	134.65	2
Y0036	D08	32.40254	134.49	2
Y0036	D08	32.45281	134.88	2
Y0036	D08	32.50269	134.98	2
Y0036	D08	32.55242	134.87	2
Y0036	D08	32.60276	135.55	2
Y0036	D08	32.65277	135.94	2
Y0036	D08	32.70274	135.7	2
Y0036	D08	32.75249	136.04	2
Y0036	D08	32.80381	136.04	2
Y0036	D08	32.85271	136.31	2
Y0036	D08	32.90276	136.47	2
Y0036	D08	32.95302	136.96	2
Y0036	D08	33.00272	137.02	2
Y0036	D08	33.05292	136.23	2
Y0036	D08	33.10283	137.11	2
Y0036	D08	33.15292	137.1	2
Y0036	D08	33.20276	137.24	2
Y0036	D08	33.25313	137.37	2
Y0036	D08	33.30278	137.82	2
Y0036	D08	33.35263	138.13	2
Y0036	D08	33.4029	138	2
Y0036	D08	33.45257	137.93	2
Y0036	D08	33.5038	138.75	2
Y0036	D08	33.55292	138.19	2
Y0036	D08	33.6027	138.52	2
Y0036	D08	33.65282	139.33	2
Y0036	D08	33.70321	138.93	2
Y0036	D08	33.75277	138.38	2
Y0036	D08	33.80283	139.54	2
Y0036	D08	33.85281	139.63	2
Y0036	D08	33.90298	139.46	2
Y0036	D08	33.95315	139.43	2
Y0036	D08	34.00287	139.94	2
Y0036	D08	34.05297	140.13	2
Y0036	D08	34.10352	140.08	2
Y0036	D08	34.15318	139.99	2
Y0036	D08	34.2035	140.11	2
Y0036	D08	34.25302	140.71	2
Y0036	D08	34.30278	140.8	2
Y0036	D08	34.35332	140.82	2
Y0036	D08	34.40305	141.21	2
Y0036	D08	34.45288	141.09	2
Y0036	D08	34.50299	141.64	2
Y0036	D08	34.55322	141.67	2
Y0036	D08	34.60317	141.77	2
Y0036	D08	34.65288	141.61	2
Y0036	D08	34.70303	141.83	2
Y0036	D08	34.75315	142.11	2
Y0036	D08	34.80313	142.09	2
Y0036	D08	34.85305	142.57	2
Y0036	D08	34.9034	142.74	2
Y0036	D08	34.95298	142.48	2
Y0036	D08	35.00336	142.96	2
Y0036	D08	35.05326	143.08	2
Y0036	D08	35.10339	143.18	2
Y0036	D08	35.15327	143.39	2
Y0036	D08	35.20341	143.73	2
Y0036	D08	35.2532	144.1	2
Y0036	D08	35.30327	144	2
Y0036	D08	35.35314	144.03	2
Y0036	D08	35.40355	144.25	2
Y0036	D08	35.4532	144.35	2
Y0036	D08	35.50312	144.3	2
Y0036	D08	35.55304	144.38	2
Y0036	D08	35.60317	144.76	2
Y0036	D08	35.65331	145.1	2
Y0036	D08	35.70334	144.79	2
Y0036	D08	35.7533	145.17	2
Y0036	D08	35.80336	144.85	2
Y0036	D08	35.85338	145.4	2
Y0036	D08	35.90339	144.76	2
Y0036	D08	35.95343	145.64	2
Y0036	D08	36.00328	145.62	2
Y0036	D08	36.05331	145.65	2
