# Supplementary material for: Natural genetic variation impacts expression levels of coding, non-coding, and antisense transcripts in fission yeast
Source: Mol Syst Biol. 2014 Nov 28;10(11):764. doi: 10.15252/msb.20145123 (PMC4299605; doi:10.15252/msb.20145123)
Supplement: Supplementary file 2 — Supplementary Dataset S1 [file msb0010-0764-sd2.zip › Dataset S1/datasetS1/Y0036_std_raw_06.txt]

Strain	well	time	measure	interval
Y0036	A07	0.01492	32.15	1
Y0036	A07	0.06497	31.97	1
Y0036	A07	0.11486	32.04	1
Y0036	A07	0.16486	31.91	1
Y0036	A07	0.21495	31.9	1
Y0036	A07	0.26499	32.02	1
Y0036	A07	0.31479	31.91	1
Y0036	A07	0.36503	31.87	1
Y0036	A07	0.41489	31.94	1
Y0036	A07	0.46491	31.9	1
Y0036	A07	0.51509	31.86	1
Y0036	A07	0.56491	32.01	1
Y0036	A07	0.61499	31.84	1
Y0036	A07	0.66494	31.88	1
Y0036	A07	0.71507	32.01	1
Y0036	A07	0.76493	32	1
Y0036	A07	0.81502	32.05	1
Y0036	A07	0.86487	32.16	1
Y0036	A07	0.91506	31.84	1
Y0036	A07	0.96503	32.01	1
Y0036	A07	1.01511	32.34	1
Y0036	A07	1.06528	32.01	1
Y0036	A07	1.11544	31.97	1
Y0036	A07	1.16511	31.97	1
Y0036	A07	1.21503	32.3	1
Y0036	A07	1.265	32.18	1
Y0036	A07	1.31512	31.98	1
Y0036	A07	1.36531	32.33	1
Y0036	A07	1.41518	32.12	1
Y0036	A07	1.46517	32.44	1
Y0036	A07	1.5152	32.08	1
Y0036	A07	1.56528	32.62	1
Y0036	A07	1.61513	32.6	1
Y0036	A07	1.66516	32.4	1
Y0036	A07	1.7152	32.47	1
Y0036	A07	1.76528	32.26	1
Y0036	A07	1.81528	32.32	1
Y0036	A07	1.86532	32.62	1
Y0036	A07	1.91542	32.47	1
Y0036	A07	1.96543	32.92	1
Y0036	A07	2.01534	32.61	1
Y0036	A07	2.06538	32.9	1
Y0036	A07	2.11527	32.75	1
Y0036	A07	2.16513	32.78	1
Y0036	A07	2.2152	32.82	1
Y0036	A07	2.26533	32.78	1
Y0036	A07	2.31533	32.75	1
Y0036	A07	2.36519	32.92	1
Y0036	A07	2.41537	33.38	1
Y0036	A07	2.46532	33.24	1
Y0036	A07	2.51535	33.04	1
Y0036	A07	2.56542	33.36	1
Y0036	A07	2.61531	33.36	1
Y0036	A07	2.66561	33.52	1
Y0036	A07	2.71549	33.49	1
Y0036	A07	2.76534	33.31	1
Y0036	A07	2.81569	33.54	1
Y0036	A07	2.86534	33.46	1
Y0036	A07	2.91541	33.64	1
Y0036	A07	2.96546	33.5	1
Y0036	A07	3.01554	33.8	1
Y0036	A07	3.06568	33.64	1
Y0036	A07	3.11517	33.7	1
Y0036	A07	3.16559	33.75	1
Y0036	A07	3.21589	33.53	1
Y0036	A07	3.26556	33.95	1
Y0036	A07	3.31547	33.93	1
Y0036	A07	3.36556	33.54	1
Y0036	A07	3.41559	33.96	1
Y0036	A07	3.46589	33.8	1
Y0036	A07	3.51565	34.05	1
Y0036	A07	3.56519	33.84	1
Y0036	A07	3.6157	34.26	1
Y0036	A07	3.66601	34.47	1
Y0036	A07	3.71572	34.1	1
Y0036	A07	3.76584	34.37	1
Y0036	A07	3.81535	34.48	1
Y0036	A07	3.86613	34.2	1
Y0036	A07	3.9156	34.34	1
Y0036	A07	3.9658	34.9	1
Y0036	A07	4.0156	34.52	1
Y0036	A07	4.06566	34.72	1
Y0036	A07	4.11597	34.52	1
Y0036	A07	4.16574	34.87	1
Y0036	A07	4.21573	34.86	1
Y0036	A07	4.26584	34.97	1
Y0036	A07	4.31592	34.94	1
Y0036	A07	4.36596	35.26	1
Y0036	A07	4.41604	35.4	1
Y0036	A07	4.46598	35.04	1
Y0036	A07	4.51579	35.26	1
Y0036	A07	4.56583	35.14	1
Y0036	A07	4.61612	35.5	1
Y0036	A07	4.66579	35.51	1
Y0036	A07	4.71604	35.37	1
Y0036	A07	4.76601	35.68	1
Y0036	A07	4.81596	35.76	1
Y0036	A07	4.86582	35.76	1
Y0036	A07	4.91615	35.99	1
Y0036	A07	4.96592	35.93	1
Y0036	A07	5.01589	35.65	1
Y0036	A07	5.06596	35.96	1
Y0036	A07	5.11601	36	1
Y0036	A07	5.16614	35.92	1
Y0036	A07	5.2161	36.25	1
Y0036	A07	5.26609	36.21	1
Y0036	A07	5.31593	36.06	1
Y0036	A07	5.36614	36.03	1
Y0036	A07	5.41597	36.31	1
Y0036	A07	5.7208	37.37	2
Y0036	A07	5.7705	37.48	2
Y0036	A07	5.82046	37.69	2
Y0036	A07	5.87053	37.61	2
Y0036	A07	5.92062	37.91	2
Y0036	A07	5.97062	38.12	2
Y0036	A07	6.02053	37.97	2
Y0036	A07	6.07058	37.62	2
Y0036	A07	6.12063	38.51	2
Y0036	A07	6.1706	38.43	2
Y0036	A07	6.22056	38.5	2
Y0036	A07	6.27057	38.5	2
Y0036	A07	6.32065	38.81	2
Y0036	A07	6.37072	38.83	2
Y0036	A07	6.42045	38.79	2
Y0036	A07	6.47054	38.96	2
Y0036	A07	6.52054	39.18	2
Y0036	A07	6.57093	39.46	2
Y0036	A07	6.62091	39.48	2
Y0036	A07	6.67058	39.52	2
Y0036	A07	6.7207	39.61	2
Y0036	A07	6.77075	39.68	2
Y0036	A07	6.82065	39.91	2
Y0036	A07	6.87058	39.88	2
Y0036	A07	6.92101	40.12	2
Y0036	A07	6.97083	40.35	2
Y0036	A07	7.02066	40.54	2
Y0036	A07	7.07072	40.81	2
Y0036	A07	7.1208	40.62	2
Y0036	A07	7.17216	41.08	2
Y0036	A07	7.22061	41.39	2
Y0036	A07	7.27065	41.16	2
Y0036	A07	7.3208	41.57	2
Y0036	A07	7.3708	41.37	2
Y0036	A07	7.42069	41.61	2
Y0036	A07	7.4708	41.96	2
Y0036	A07	7.521	42.08	2
Y0036	A07	7.57092	42.17	2
Y0036	A07	7.62094	42.13	2
Y0036	A07	7.6712	42.27	2
Y0036	A07	7.72073	42.41	2
Y0036	A07	7.7709	42.67	2
Y0036	A07	7.82089	42.85	2
Y0036	A07	7.87104	43.06	2
Y0036	A07	7.92107	43.31	2
Y0036	A07	7.97109	43.54	2
Y0036	A07	8.02126	43.62	2
Y0036	A07	8.071	43.88	2
Y0036	A07	8.12081	43.7	2
Y0036	A07	8.17105	44.09	2
Y0036	A07	8.22098	44.19	2
Y0036	A07	8.27128	44.35	2
Y0036	A07	8.32132	44.53	2
Y0036	A07	8.37107	44.71	2
Y0036	A07	8.42104	45.02	2
Y0036	A07	8.471	45.08	2
Y0036	A07	8.52108	45.25	2
Y0036	A07	8.57098	45.64	2
Y0036	A07	8.62091	46.03	2
Y0036	A07	8.67227	45.92	2
Y0036	A07	8.72149	46.26	2
Y0036	A07	8.77116	46.41	2
Y0036	A07	8.82121	46.8	2
Y0036	A07	8.87118	47.19	2
Y0036	A07	8.92106	46.73	2
Y0036	A07	8.97122	46.84	2
Y0036	A07	9.0213	47.74	2
Y0036	A07	9.07133	47.79	2
Y0036	A07	9.12108	48.14	2
Y0036	A07	9.17148	47.93	2
Y0036	A07	9.22123	48.27	2
Y0036	A07	9.27121	48.21	2
Y0036	A07	9.32135	48.22	2
Y0036	A07	9.37113	49.72	2
Y0036	A07	9.42133	50.32	2
Y0036	A07	9.47158	50.71	2
Y0036	A07	9.52134	51.11	2
Y0036	A07	9.57116	50.83	2
Y0036	A07	9.62126	53.03	2
Y0036	A07	9.67118	53.28	2
Y0036	A07	9.72123	57.21	2
Y0036	A07	9.77132	57.67	2
Y0036	A07	9.82127	57.53	2
Y0036	A07	9.87141	57.56	2
Y0036	A07	9.92173	58.27	2
Y0036	A07	9.97144	59.47	2
Y0036	A07	10.02136	61.16	2
Y0036	A07	10.07152	61.58	2
Y0036	A07	10.12146	62.31	2
Y0036	A07	10.17121	62.7	2
Y0036	A07	10.22161	62.81	2
Y0036	A07	10.27139	62.96	2
Y0036	A07	10.32133	63.62	2
Y0036	A07	10.37145	64.19	2
Y0036	A07	10.4213	64.97	2
Y0036	A07	10.47142	65.36	2
Y0036	A07	10.52178	65.91	2
Y0036	A07	10.57161	66.3	2
Y0036	A07	10.62146	66.48	2
Y0036	A07	10.67157	66.88	2
Y0036	A07	10.72139	67.3	2
Y0036	A07	10.77141	67.59	2
Y0036	A07	10.8215	68.43	2
Y0036	A07	10.87153	69	2
Y0036	A07	10.92159	69.7	2
Y0036	A07	10.97171	70.12	2
Y0036	A07	11.0216	70.48	2
Y0036	A07	11.07169	71.28	2
Y0036	A07	11.12169	72.09	2
Y0036	A07	11.17174	72.9	2
Y0036	A07	11.22155	73.61	2
Y0036	A07	11.27163	74.18	2
Y0036	A07	11.32153	74.85	2
Y0036	A07	11.37159	76.16	2
Y0036	A07	11.4221	77.42	2
Y0036	A07	11.47182	78.55	2
Y0036	A07	11.52185	79.4	2
Y0036	A07	11.57166	80.35	2
Y0036	A07	11.62185	81.01	2
Y0036	A07	11.67166	81.59	2
Y0036	A07	11.72162	82.71	2
Y0036	A07	11.77166	83.25	2
Y0036	A07	11.82184	84.17	2
Y0036	A07	11.87194	85.36	2
Y0036	A07	11.92163	86.08	2
Y0036	A07	11.97187	86.62	2
Y0036	A07	12.02198	86.71	2
Y0036	A07	12.07194	87.4	2
Y0036	A07	12.12197	87.89	2
Y0036	A07	12.17189	87.98	2
Y0036	A07	12.22201	88.14	2
Y0036	A07	12.27158	88.22	2
Y0036	A07	12.32187	88.67	2
Y0036	A07	12.37205	88.9	2
Y0036	A07	12.42183	89.67	2
Y0036	A07	12.47203	89.8	2
Y0036	A07	12.52188	90.29	2
Y0036	A07	12.57224	90.96	2
Y0036	A07	12.62184	91.26	2
Y0036	A07	12.67205	91.68	2
Y0036	A07	12.72213	92.07	2
Y0036	A07	12.77207	92.71	2
Y0036	A07	12.82207	92.94	2
Y0036	A07	12.87202	93.56	2
Y0036	A07	12.92178	93.69	2
Y0036	A07	12.97215	94.01	2
Y0036	A07	13.02236	94.56	2
Y0036	A07	13.07193	94.78	2
Y0036	A07	13.1221	95.21	2
Y0036	A07	13.17215	95.42	2
Y0036	A07	13.22202	96.02	2
Y0036	A07	13.27214	96.26	2
Y0036	A07	13.32227	96.79	2
Y0036	A07	13.37219	97.12	2
Y0036	A07	13.42208	97.25	2
Y0036	A07	13.47227	97.14	2
Y0036	A07	13.52237	97.57	2
Y0036	A07	13.57238	97.86	2
Y0036	A07	13.62218	98.17	2
Y0036	A07	13.67228	98.44	2
Y0036	A07	13.72224	98.38	2
Y0036	A07	13.7723	98.73	2
Y0036	A07	13.82208	99.08	2
Y0036	A07	13.87219	99.7	2
Y0036	A07	13.92214	99.66	2
Y0036	A07	13.97246	99.98	2
Y0036	A07	14.02233	100.19	2
Y0036	A07	14.0722	100.43	2
Y0036	A07	14.12235	100.71	2
Y0036	A07	14.17237	100.78	2
Y0036	A07	14.22223	101.11	2
Y0036	A07	14.27223	101.6	2
Y0036	A07	14.32241	101.71	2
Y0036	A07	14.37262	101.56	2
Y0036	A07	14.42221	101.62	2
Y0036	A07	14.47237	101.74	2
Y0036	A07	14.52248	101.66	2
Y0036	A07	14.57236	101.62	2
Y0036	A07	14.62249	101.25	2
Y0036	A07	14.67243	100.93	2
Y0036	A07	14.72241	100.93	2
Y0036	A07	14.77245	100.39	2
Y0036	A07	14.82256	100.01	2
Y0036	A07	14.87247	99.48	2
Y0036	A07	14.92229	98.98	2
Y0036	A07	14.97262	98.73	2
Y0036	A07	15.02273	98.25	2
Y0036	A07	15.07245	97.74	2
Y0036	A07	15.1226	97.32	2
Y0036	A07	15.17252	97.03	2
Y0036	A07	15.22254	96.45	2
Y0036	A07	15.27287	96.23	2
Y0036	A07	15.32259	95.76	2
Y0036	A07	15.37265	95.7	2
Y0036	A07	15.42274	95.27	2
Y0036	A07	15.47253	95.32	2
Y0036	A07	15.52252	94.93	2
Y0036	A07	15.57255	94.82	2
Y0036	A07	15.62257	94.78	2
Y0036	A07	15.67299	94.51	2
Y0036	A07	15.72258	94.56	2
Y0036	A07	15.77271	94.23	2
Y0036	A07	15.82245	94.22	2
Y0036	A07	15.87272	94.23	2
Y0036	A07	15.92267	94.35	2
Y0036	A07	15.97282	94.3	2
Y0036	A07	16.0227	94.05	2
Y0036	A07	16.07273	94.3	2
Y0036	A07	16.12262	94.16	2
Y0036	A07	16.17277	94.33	2
Y0036	A07	16.22268	94.25	2
Y0036	A07	16.27283	94.37	2
Y0036	A07	16.32273	94.23	2
Y0036	A07	16.37287	94.49	2
Y0036	A07	16.42293	94.43	2
Y0036	A07	16.47274	94.61	2
Y0036	A07	16.52279	94.56	2
Y0036	A07	16.5729	94.68	2
Y0036	A07	16.62268	94.75	2
Y0036	A07	16.67289	94.61	2
Y0036	A07	16.72295	94.67	2
Y0036	A07	16.773	94.96	2
Y0036	A07	16.82303	95.07	2
Y0036	A07	16.87306	94.99	2
Y0036	A07	16.92303	95.25	2
Y0036	A07	16.97307	94.88	2
Y0036	A07	17.02293	95.23	2
Y0036	A07	17.07307	95.35	2
Y0036	A07	17.12289	95.36	2
Y0036	A07	17.17279	95.36	2
Y0036	A07	17.22301	95.31	2
Y0036	A07	17.27304	95.45	2
Y0036	A07	17.32309	95.76	2
Y0036	A07	17.373	96.22	2
Y0036	A07	17.4233	95.97	2
Y0036	A07	17.47289	96.51	2
Y0036	A07	17.52308	96.17	2
Y0036	A07	17.57315	96.43	2
Y0036	A07	17.62313	96.45	2
Y0036	A07	17.67306	96.75	2
Y0036	A07	17.7231	96.79	2
Y0036	A07	17.77311	97.29	2
Y0036	A07	17.8231	97.26	2
Y0036	A07	17.8731	97.17	2
Y0036	A07	17.92311	97.04	2
Y0036	A07	17.97322	97.37	2
Y0036	A07	18.02329	97.95	2
Y0036	A07	18.07313	98.38	2
Y0036	A07	18.12322	97.95	2
Y0036	A07	18.1734	98.45	2
Y0036	A07	18.22327	98.57	2
Y0036	A07	18.2731	98.78	2
Y0036	A07	18.32334	98.67	2
Y0036	A07	18.37343	98.77	2
Y0036	A07	18.42341	98.8	2
Y0036	A07	18.47328	99.66	2
Y0036	A07	18.52349	99.69	2
Y0036	A07	18.57329	99.91	2
Y0036	A07	18.62338	99.97	2
Y0036	A07	18.67349	100.24	2
Y0036	A07	18.72365	100.61	2
Y0036	A07	18.7733	100.56	2
Y0036	A07	18.82353	100.86	2
Y0036	A07	18.8734	101.11	2
Y0036	A07	18.92363	101.25	2
Y0036	A07	18.97349	101.7	2
Y0036	A07	19.02331	101.81	2
Y0036	A07	19.07331	101.7	2
Y0036	A07	19.1237	102.33	2
Y0036	A07	19.17338	102.89	2
Y0036	A07	19.22347	102.65	2
Y0036	A07	19.27364	103.14	2
Y0036	A07	19.32362	103.31	2
Y0036	A07	19.37341	103.92	2
Y0036	A07	19.42337	103.91	2
Y0036	A07	19.47339	104.28	2
Y0036	A07	19.52376	104.1	2
Y0036	A07	19.57346	105.04	2
Y0036	A07	19.62332	105.2	2
Y0036	A07	19.6736	105.3	2
Y0036	A07	19.72339	105.26	2
Y0036	A07	19.77345	106.25	2
Y0036	A07	19.82358	106.04	2
Y0036	A07	19.87373	106.53	2
Y0036	A07	19.9236	106.5	2
Y0036	A07	19.97363	107.18	2
Y0036	A07	20.02356	107	2
Y0036	A07	20.07355	107.38	2
Y0036	A07	20.1238	108.22	2
Y0036	A07	20.17372	107.84	2
Y0036	A07	20.2234	108.13	2
Y0036	A07	20.27373	108.41	2
Y0036	A07	20.32372	108.85	2
Y0036	A07	20.37341	109.12	2
Y0036	A07	20.42351	109.52	2
Y0036	A07	20.47371	109.71	2
Y0036	A07	20.52373	110.2	2
Y0036	A07	20.57381	110.06	2
Y0036	A07	20.62375	110.16	2
Y0036	A07	20.67388	111.08	2
Y0036	A07	20.72394	111.37	2
Y0036	A07	20.77396	111.32	2
Y0036	A07	20.82371	112.26	2
Y0036	A07	20.87385	111.87	2
Y0036	A07	20.92399	112.54	2
Y0036	A07	20.97379	112.68	2
Y0036	A07	21.02372	112.91	2
Y0036	A07	21.07383	112.78	2
Y0036	A07	21.12378	112.91	2
Y0036	A07	21.17365	113.38	2
Y0036	A07	21.22385	114.09	2
Y0036	A07	21.27393	114.12	2
Y0036	A07	21.32393	114.08	2
Y0036	A07	21.37392	114.27	2
Y0036	A07	21.42396	115.11	2
Y0036	A07	21.47422	115.13	2
Y0036	A07	21.52365	114.58	2
Y0036	A07	21.57402	114.78	2
Y0036	A07	21.62396	114.94	2
Y0036	A07	21.67399	115.81	2
Y0036	A07	21.72399	115.74	2
Y0036	A07	21.77413	116.34	2
Y0036	A07	21.82416	116.23	2
Y0036	A07	21.87411	116.31	2
Y0036	A07	21.92396	116.77	2
Y0036	A07	21.97409	117.13	2
Y0036	A07	22.02404	116.94	2
Y0036	A07	22.0741	117.05	2
Y0036	A07	22.12361	117.05	2
Y0036	A07	22.17405	117.5	2
Y0036	A07	22.22428	117.55	2
Y0036	A07	22.2743	117.54	2
Y0036	A07	22.32429	118.06	2
Y0036	A07	22.37428	118.52	2
Y0036	A07	22.4243	118.03	2
Y0036	A07	22.47421	117.97	2
Y0036	A07	22.52425	118.61	2
Y0036	A07	22.57421	119.23	2
Y0036	A07	22.62411	118.8	2
Y0036	A07	22.67429	118.87	2
Y0036	A07	22.72422	119.19	2
Y0036	A07	22.7741	118.68	2
Y0036	A07	22.82412	119.2	2
Y0036	A07	22.87424	119.98	2
Y0036	A07	22.92429	119.23	2
Y0036	A07	22.97409	119.91	2
Y0036	A07	23.02425	120	2
Y0036	A07	23.07433	120.26	2
Y0036	A07	23.1242	120.69	2
Y0036	A07	23.17449	120.62	2
Y0036	A07	23.22437	120.85	2
Y0036	A07	23.27462	120.75	2
Y0036	A07	23.32449	120.89	2
Y0036	A07	23.37432	120.61	2
Y0036	A07	23.42441	121.34	2
Y0036	A07	23.47454	121.74	2
Y0036	A07	23.52435	121.22	2
Y0036	A07	23.57428	121.77	2
Y0036	A07	23.62417	121.63	2
Y0036	A07	23.67469	122.06	2
Y0036	A07	23.72443	122.79	2
Y0036	A07	23.7745	122.24	2
Y0036	A07	23.82434	122.91	2
Y0036	A07	23.87457	122.06	2
Y0036	A07	23.92464	122.72	2
Y0036	A07	23.97451	122.55	2
Y0036	A07	24.02473	122.87	2
Y0036	A07	24.07464	123.18	2
Y0036	A07	24.12446	123.28	2
Y0036	A07	24.1746	123.3	2
Y0036	A07	24.22457	124.22	2
Y0036	A07	24.27465	123.46	2
Y0036	A07	24.32438	123.69	2
Y0036	A07	24.37465	123.96	2
Y0036	A07	24.42446	123.93	2
Y0036	A07	24.4748	123.99	2
Y0036	A07	24.52441	124.52	2
Y0036	A07	24.5745	124.96	2
Y0036	A07	24.62474	124.99	2
Y0036	A07	24.6746	125.08	2
Y0036	A07	24.7247	125.42	2
Y0036	A07	24.77483	125.16	2
Y0036	A07	24.82477	125.19	2
Y0036	A07	24.87483	125.59	2
Y0036	A07	24.92492	126.01	2
Y0036	A07	24.97465	124.98	2
Y0036	A07	25.02516	125.56	2
Y0036	A07	25.0746	125.58	2
Y0036	A07	25.12494	126.16	2
Y0036	A07	25.17503	126.74	2
Y0036	A07	25.22479	126.26	2
Y0036	A07	25.27496	126.22	2
Y0036	A07	25.32475	126.79	2
Y0036	A07	25.37461	126.54	2
Y0036	A07	25.4249	126.92	2
Y0036	A07	25.47517	126.3	2
Y0036	A07	25.525	127.17	2
Y0036	A07	25.57468	126.41	2
Y0036	A07	25.62486	127.21	2
Y0036	A07	25.67596	127.21	2
Y0036	A07	25.72499	127.2	2
Y0036	A07	25.77492	127.6	2
Y0036	A07	25.82498	127.88	2
Y0036	A07	25.87498	128.03	2
Y0036	A07	25.92505	127.66	2
Y0036	A07	25.97476	128.28	2
Y0036	A07	26.02495	128.37	2
Y0036	A07	26.07494	127.91	2
Y0036	A07	26.12528	128.82	2
Y0036	A07	26.17515	128.13	2
Y0036	A07	26.22506	128.38	2
Y0036	A07	26.27507	128.84	2
Y0036	A07	26.32523	128.58	2
Y0036	A07	26.37509	128.8	2
Y0036	A07	26.42484	129.22	2
Y0036	A07	26.47522	129.19	2
Y0036	A07	26.52502	129.16	2
Y0036	A07	26.57502	129.74	2
Y0036	A07	26.62512	129.42	2
Y0036	A07	26.67519	129.29	2
Y0036	A07	26.72519	129.81	2
Y0036	A07	26.77498	129.95	2
Y0036	A07	26.82512	130.38	2
Y0036	A07	26.87502	129.79	2
Y0036	A07	26.92517	130.21	2
Y0036	A07	26.97533	130.03	2
Y0036	A07	27.02481	130.45	2
Y0036	A07	27.07519	130.46	2
Y0036	A07	27.1253	130.28	2
Y0036	A07	27.17535	130.36	2
Y0036	A07	27.2252	130.94	2
Y0036	A07	27.27532	130.75	2
Y0036	A07	27.32522	131.27	2
Y0036	A07	27.37521	131.34	2
Y0036	A07	27.42539	131.54	2
Y0036	A07	27.47528	130.85	2
Y0036	A07	27.52536	131.37	2
Y0036	A07	27.57632	131.51	2
Y0036	A07	27.62541	131.69	2
Y0036	A07	27.67533	131.35	2
Y0036	A07	27.72541	131.35	2
Y0036	A07	27.77532	131.87	2
Y0036	A07	27.82559	132.44	2
Y0036	A07	27.87532	132.36	2
Y0036	A07	27.92534	131.73	2
Y0036	A07	27.97546	131.75	2
Y0036	A07	28.02536	132.49	2
Y0036	A07	28.07551	132.49	2
Y0036	A07	28.12539	132.14	2
Y0036	A07	28.17541	132.54	2
Y0036	A07	28.22528	132.51	2
Y0036	A07	28.27554	132.69	2
Y0036	A07	28.32535	132.67	2
Y0036	A07	28.37539	132.61	2
Y0036	A07	28.4256	132.61	2
Y0036	A07	28.47535	132.95	2
Y0036	A07	28.52569	133.32	2
Y0036	A07	28.57542	132.74	2
Y0036	A07	28.62557	132.46	2
Y0036	A07	28.67555	132.86	2
Y0036	A07	28.72557	133.42	2
Y0036	A07	28.77547	133.21	2
Y0036	A07	28.8255	133.04	2
Y0036	A07	28.87557	133.36	2
Y0036	A07	28.92563	133.85	2
Y0036	A07	28.97572	133.73	2
Y0036	A07	29.02568	134.22	2
Y0036	A07	29.0757	133.7	2
Y0036	A07	29.12555	133.92	2
Y0036	A07	29.17547	133.63	2
Y0036	A07	29.22574	133.91	2
Y0036	A07	29.27603	133.81	2
Y0036	A07	29.32574	133.89	2
Y0036	A07	29.37554	134.63	2
Y0036	A07	29.42573	134.26	2
Y0036	A07	29.47583	134.65	2
Y0036	A07	29.5257	133.77	2
Y0036	A07	29.57572	134.89	2
Y0036	A07	29.62584	135.08	2
Y0036	A07	29.67593	134.17	2
Y0036	A07	29.72583	134.43	2
Y0036	A07	29.77576	134.83	2
Y0036	A07	29.82583	134.54	2
Y0036	A07	29.87571	134.82	2
Y0036	A07	29.92589	135.19	2
Y0036	A07	29.97596	134.89	2
Y0036	A07	30.02586	134.16	2
Y0036	A07	30.07601	134.68	2
Y0036	A07	30.12583	135.04	2
Y0036	A07	30.17552	135.09	2
Y0036	A07	30.22588	134.87	2
Y0036	A07	30.27576	135.44	2
Y0036	A07	30.32604	135.97	2
Y0036	A07	30.37586	136	2
Y0036	A07	30.42619	136.17	2
Y0036	A07	30.47589	135.39	2
Y0036	A07	30.52614	135.85	2
Y0036	A07	30.57586	135.85	2
Y0036	A07	30.62609	135.67	2
Y0036	A07	30.67598	136.23	2
Y0036	A07	30.72604	136.07	2
Y0036	A07	30.77607	135.71	2
Y0036	A07	30.82619	136.02	2
Y0036	A07	30.87605	135.78	2
Y0036	A07	30.92599	136.34	2
Y0036	A07	30.97621	136.36	2
Y0036	A07	31.02632	136.28	2
Y0036	A07	31.07602	137.13	2
Y0036	A07	31.1263	135.75	2
Y0036	A07	31.17603	136.63	2
Y0036	A07	31.22614	136.88	2
Y0036	A07	31.27615	137.05	2
Y0036	A07	31.32627	137.24	2
Y0036	A07	31.37605	137.13	2
Y0036	A07	31.42617	136.96	2
Y0036	A07	31.4763	137.59	2
Y0036	A07	31.52611	137.65	2
Y0036	A07	31.57609	137.06	2
Y0036	A07	31.62618	137.41	2
Y0036	A07	31.6761	136.92	2
Y0036	A07	31.72644	137.03	2
Y0036	A07	31.77637	137.51	2
Y0036	A07	31.82638	137.9	2
Y0036	A07	31.87634	137.45	2
Y0036	A07	31.92628	137.58	2
Y0036	A07	31.97634	137.98	2
Y0036	A07	32.02625	137.89	2
Y0036	A07	32.07636	137.89	2
Y0036	A07	32.12634	138.07	2
Y0036	A07	32.17636	137.55	2
Y0036	A07	32.22647	138.08	2
Y0036	A07	32.27652	138.18	2
Y0036	A07	32.32642	138.36	2
Y0036	A07	32.37639	138.21	2
Y0036	A07	32.42637	138.6	2
Y0036	A07	32.47651	138.18	2
Y0036	A07	32.5264	138.04	2
Y0036	A07	32.57642	137.94	2
Y0036	A07	32.62631	138.21	2
Y0036	A07	32.67653	138.74	2
Y0036	A07	32.72655	138.6	2
Y0036	A07	32.77653	138.18	2
Y0036	A07	32.8266	138.63	2
Y0036	A07	32.87673	138.72	2
Y0036	A07	32.92649	138.37	2
Y0036	A07	32.97645	138.4	2
Y0036	A07	33.02675	138.25	2
Y0036	A07	33.07664	138.18	2
Y0036	A07	33.12658	139.02	2
Y0036	A07	33.17641	138.96	2
Y0036	A07	33.22665	138.57	2
Y0036	A07	33.27673	139.5	2
Y0036	A07	33.32684	139.66	2
Y0036	A07	33.37656	138.88	2
Y0036	A07	33.42675	139.49	2
Y0036	A07	33.47663	138.89	2
Y0036	A07	33.52651	139.43	2
Y0036	A07	33.57658	139.11	2
Y0036	A07	33.62664	139.64	2
Y0036	A07	33.67679	139.39	2
Y0036	A07	33.7267	139.76	2
Y0036	A07	33.77686	139.84	2
Y0036	A07	33.82663	140.13	2
Y0036	A07	33.87651	139.69	2
Y0036	A07	33.92686	139.5	2
Y0036	A07	33.97672	139.63	2
Y0036	A07	34.02706	140.01	2
Y0036	A07	34.07684	140.83	2
Y0036	A07	34.12674	140.26	2
Y0036	A07	34.17677	140.41	2
Y0036	A07	34.22682	140.41	2
Y0036	A07	34.27674	141.01	2
Y0036	A07	34.3268	139.9	2
Y0036	A07	34.37683	140.62	2
Y0036	A07	34.42694	140.79	2
Y0036	A07	34.47688	140.41	2
Y0036	A07	34.52687	140.91	2
Y0036	A07	34.57686	140.93	2
Y0036	A07	34.62688	140.64	2
Y0036	A07	34.67677	140.87	2
Y0036	A07	34.72676	142.04	2
Y0036	A07	34.77688	141.39	2
Y0036	A07	34.8271	141.68	2
Y0036	A07	34.87698	141.64	2
Y0036	A07	34.9271	141.43	2
Y0036	A07	34.97683	141.56	2
Y0036	A07	35.02724	141.57	2
Y0036	A07	35.07709	141.58	2
Y0036	A07	35.12715	141.51	2
Y0036	A07	35.17693	141.7	2
Y0036	A07	35.22696	142.16	2
Y0036	A07	35.27695	142.1	2
Y0036	A07	35.32701	143.29	2
Y0036	A07	35.37696	142.21	2
Y0036	A07	35.42713	142.3	2
Y0036	A07	35.47717	142.98	2
Y0036	A07	35.52707	142.57	2
Y0036	A07	35.57708	142.74	2
Y0036	A07	35.62696	143.4	2
Y0036	A07	35.67739	143.19	2
Y0036	A07	35.72712	143.31	2
Y0036	A07	35.77701	142.78	2
Y0036	A07	35.8273	143.02	2
Y0036	A07	35.877	143.83	2
Y0036	A07	35.92716	144.17	2
Y0036	A07	35.9773	143.73	2
