# Supplementary material for: Natural genetic variation impacts expression levels of coding, non-coding, and antisense transcripts in fission yeast
Source: Mol Syst Biol. 2014 Nov 28;10(11):764. doi: 10.15252/msb.20145123 (PMC4299605; doi:10.15252/msb.20145123)
Supplement: Supplementary file 3 — Supplementary Dataset S2 [file msb0010-0764-sd3.zip › SupplementaryDataset_S2_growth_traits.tsv]

# Supplementary Dataset S2: Tab delimited file containing the containing the growth traits extracted from the high resolution growth curves
#
# This data allow replication of the published results and the
# development of new analysis methods. If you intend to perform
# and/or publish new analyses, do not hesitate to contact us for
# any question.
#
# The file is tab-delimited.
# First field is the strain id. Note that they were mutilple biological
# replicate of the growth phenotyping
#
# next fields are the values of the growth parameter extracted from
# the high resolution growth curves:
# - growth efficiency
# - maximum specific growth rate
# - lag time
# - area under the growth curve
#
#
strain	efficiency	muMax	lag_time	area
978	3.674573342	0.42163	2.16	32143.098
978	5.057061016	0.4807	2.92	35290.38
978	7.47	0.44184	4.7	29586.266
978	7.745	0.48965	4.27	28783.307
978	8.32	0.49489	3.56	33313.801
Y0036	4.150652066	0.45669	2.4	32038.287
Y0036	5.705148823	0.53929	3.89	32643.103
Y0036	6.03	0.43642	4.02	43548.089
Y0036	5.88	0.53987	5.59	27721.829
Y0036	6.44	0.65909	8.25	26549.067
R1_1	0.195494316	0.10372	7.53	8587.8
R1_1	0.27632506	0.16333	11.18	8555.285
R1_10	1.323260708	0.2704	5	10877.591
R1_10	1.678712747	0.32229	6.12	11127.479
R1_11	1.541761921	0.29775	3.72	11677.436
R1_11	1.371125689	0.29134	3.84	12046.401
R1_12	2.283979163	0.52352	7.67	13881.107
R1_12	2.254758214	0.48741	7.34	13978.68
R1_13	2.274154118	0.32092	4.81	14291.492
R1_13	2.209900566	0.30544	4.21	14796.674
R1_14	2.654270975	0.40276	6.15	11336.856
R1_14	2.597263221	0.39591	6.08	11489.543
R1_15	1.929051417	0.36959	6.04	12763.522
R1_15	1.591393518	0.32359	5.67	12981.024
R1_16	4.386821645	0.47706	3.65	23068.531
R1_16	4.632842953	0.46568	3.35	24453.106
R1_17	4.700186541	0.48542	2.9	24083.536
R1_17	5.01938504	0.47008	2.42	26252.475
R1_18	2.735678543	0.35823	10.55	16558.92
R1_18	2.688085182	0.32531	10.6	16178.43
R1_19	1.620793321	0.31108	8.66	69286.192
R1_19	1.450470315	0.30924	9	66775.449
R1_2	1.920496672	0.41935	3.42	23799.243
R1_2	1.730357384	0.41457	3.07	24176.544
R1_20	2.647972216	0.42567	5.98	81717.221
R1_20	2.500027511	0.419	6.74	76864.187
R1_21	2.465748876	0.48281	3.56	77317.998
R1_21	2.200679104	0.42747	5.01	72828.567
R1_22	1.587254897	0.41041	4.73	97910.412
R1_22	1.584876346	0.41162	4.23	101369.107
R1_23	1.905062067	0.35371	7.9	11029.595
R1_23	2.002227874	0.37578	7.58	11226.601
R1_24	0.925424122	0.45407	9.24	11023.32
R1_24	1.195065174	0.46436	10.33	11088.42
R1_25	1.78790789	0.35365	7.56	11737.303
R1_25	1.69407841	0.34999	7.73	12009.457
R1_26	2.128193065	0.39396	5.18	13662.506
R1_26	2.037326433	0.37688	4.9	14332.735
R1_27	1.920864106	0.31073	5.94	11197.126
R1_27	1.757356779	0.27616	5.83	11013.43
R1_28	2.081743577	0.30712	5.2	12709.714
R1_28	2.035146	0.30528	5.47	12358.66
R1_29	3.070535236	0.43649	4.12	10594.746
R1_29	2.819769059	0.40693	4.25	10821.458
R1_3	1.581262329	0.5727	2.03	30300.843
R1_3	1.788802479	0.59607	2	31398.106
R1_30	2.88621638	0.40562	5.36	13680.446
R1_30	2.908508291	0.40214	5.08	13783.011
R1_31	1.937239326	0.45797	6.87	12774.194
R1_31	1.843775711	0.43185	6.71	13018.257
R1_32	1.85514061	0.4449	4.66	13543.861
R1_32	1.772221738	0.4277	4.31	13624.108
R1_33	1.986334026	0.42423	9.12	10827.356
R1_33	1.783422687	0.44053	9.31	10715.775
R1_34	2.042769958	0.40107	6.39	11188.935
R1_34	2.056867395	0.38238	6.26	11244.675
R1_35	2.158191904	0.35462	6.06	10120.533
R1_35	2.320790661	0.35347	5.96	10264.135
R1_36	3.733608782	0.31979	3.02	24284.069
R1_36	3.913921913	0.34177	2.95	25831.779
R1_37	1.67145608	0.32235	9.92	9685.35
R1_37	1.855554181	0.33902	9.93	9824.073
R1_38	1.73086636	0.40103	8.67	10155.158
R1_38	1.596782646	0.38989	9.21	10522.685
R1_39	2.259693648	0.48158	9.24	10172.558
R1_39	2.323940013	0.47571	9.38	10003.537
R1_4	1.32350286	0.29147	6.35	9902.807
R1_4	1.368580576	0.29231	6.57	10225.974
R1_40	1.214778994	0.29072	9.81	10872.027
R1_40	1.148858864	0.28446	9.82	11281.417
R1_41	2.055894946	0.40611	10.37	9699.589
R1_41	1.937799608	0.41488	10.59	9726.286
R1_42	1.38524222	0.33433	7.76	11463.413
R1_42	1.404859002	0.31511	6.95	11558.84
R1_43	3.21212001	0.40377	4.12	11616.975
R1_43	3.077791069	0.36976	3.59	11786.713
R1_44	1.808940337	0.31529	8.51	13695.332
R1_44	1.850450702	0.32761	8.75	13795.153
R1_45	0.927940759	0.27544	8.98	11431.512
R1_45	1.456865867	0.38134	8.82	11536.827
R1_46	2.036009999	0.36291	6.32	12833.294
R1_46	2.039346041	0.37585	6.83	12965.605
R1_47	2.787583621	0.43578	7.65	11033.409
R1_47	2.336648772	0.38717	7.37	11067.167
R1_48	1.597074774	0.39751	10.56	11873.209
R1_48	1.485045169	0.38629	10.45	12231.114
R1_49	1.539709682	0.36539	6.97	12240.177
R1_49	1.520666993	0.36431	7.25	12035.181
R1_5	1.387646204	0.32001	9.75	11325.418
R1_5	1.36488559	0.30209	9.02	11817.432
R1_50	1.202713363	0.21252	7.8	10568.837
R1_50	0.980842403	0.21371	8.9	10438.326
R1_51	3.740914814	0.33654	4.66	24920.093
R1_51	3.73126876	0.32006	4.64	24938.134
R1_52	1.951795351	0.82959	3.75	38084.043
R1_52	1.945676578	0.7671	3.35	36504.193
R1_53	1.757673928	0.41118	1.1	34256.066
R1_53	1.749194384	0.40682	1.62	33214.439
R1_54	0.778657834	0.25999	6.29	40058.068
R1_54	1.135630394	0.32711	6.52	41897.053
R1_55	6.496479231	0.49451	3.12	28868.436
R1_55	5.587602544	0.44228	3	29342.452
R1_56	5.632787811	0.42379	3.03	29997.55
R1_56	5.654439037	0.43246	3.49	29714.466
R1_57	5.199974919	0.52675	3.46	33338.618
R1_57	4.691751133	0.49411	3.27	33762.973
R1_58	1.293367298	0.40809	14.22	31485.157
R1_58	3.511528376	0.50906	12.14	27710.664
R1_59	6.089635964	0.43952	4.07	28554.192
R1_59	5.62748927	0.42419	2.97	28265.12
R1_6	4.646165379	0.39269	3.32	23599.722
R1_6	4.879383923	0.41103	3.46	24460.235
R1_60	6.224129529	0.46458	3.96	29310.558
R1_60	6.06051332	0.45584	4.07	29763.478
R1_7	1.433076896	0.34244	5.84	11205.144
R1_7	1.100393404	0.25117	4.49	11188.445
R1_8	1.692894766	0.32422	6.86	10564.402
R1_8	1.50725788	0.29086	5.95	10708.385
R1_9	1.878006259	0.4176	11.29	11955.486
R1_9	2.022833672	0.42338	10.67	12546.941
