# Supplementary material for: Natural genetic variation impacts expression levels of coding, non-coding, and antisense transcripts in fission yeast
Source: Mol Syst Biol. 2014 Nov 28;10(11):764. doi: 10.15252/msb.20145123 (PMC4299605; doi:10.15252/msb.20145123)
Supplement: Supplementary file 5 — Supplementary Dataset S4 [file msb0010-0764-sd5.zip › SupplementaryDataset_S4_sense_raw_read_counts.tsv]

# Supplementary Dataset S4: Tab delimited file containing the raw gene specific read counts for all the samples unsed in this study
#
# This data allow replication of the published results and the
# development of new analysis methods. If you intend to perform
# and/or publish new analyses, do not hesitate to contact us for
# any question.
#
# The file is tab-delimited.
# First field is the gene id.
# Next fields are the raw read counts (number of RNA-seq reads
# mapped unambigiously to all annotated elements of the S.Pombe
# genome, for coding genes, only CDS was considered).
# Description of the samples can be found in Table E2
#
# if you have questions mail:
# mathieu.clement-ziza(at)uni-koeln.de
# andreas.beyer(at)uni-koeln.de
# j.bahler(at)ucl.ac.uk
#
gene_id	sample_01	sample_02	sample_03	sample_04	sample_05	sample_06	sample_07	sample_08	sample_09	sample_10	sample_11	sample_12	sample_13	sample_14	sample_15	sample_16	sample_17	sample_18	sample_19	sample_20	sample_21	sample_22	sample_23	sample_24	sample_25	sample_26	sample_27	sample_28	sample_29	sample_30	sample_31	sample_32	sample_33	sample_34	sample_35	sample_36	sample_37	sample_38	sample_39	sample_40	sample_41	sample_42	sample_43	sample_44	sample_45	sample_46	sample_47	sample_48	sample_49
SPAC1002.01	66	31	42	29	22	74	67	61	78	117	28	49	46	64	20	43	45	23	59	16	24	8	31	155	14	47	94	129	152	81	84	155	89	142	87	82	115	21	50	43	93	84	46	64	40	56	61	28	94
SPAC1002.02	302	180	420	305	210	480	517	491	672	618	182	434	472	486	340	280	400	218	913	207	140	80	150	1006	163	348	364	378	458	366	472	554	337	544	312	354	443	126	270	331	399	361	213	372	155	281	417	206	613
SPAC1002.03c	2136	1439	2109	2101	1315	2166	2993	2298	3532	2568	1009	1613	1778	2875	2096	1703	3653	2272	5935	2119	1009	783	1126	4931	1298	2371	2832	5565	3517	3008	3373	3377	1876	3623	4548	2794	2992	833	1878	2035	3886	3096	1341	2204	1189	2058	1732	850	2118
SPAC1002.04c	195	139	256	200	197	307	342	324	407	269	102	225	223	324	261	177	294	119	739	187	71	87	130	413	134	314	225	334	358	361	309	400	254	450	217	276	319	91	145	172	392	238	133	173	117	218	199	90	390
SPAC1002.05c	135	83	149	132	94	191	197	178	269	225	71	143	130	212	127	114	135	63	327	103	58	56	74	442	61	236	227	306	341	279	327	338	195	432	192	299	271	82	202	185	277	240	90	148	124	85	145	56	239
SPAC1002.06c	0	0	1	2	1	3	2	3	5	1	1	0	1	2	4	0	3	2	4	0	0	0	0	1	1	4	3	2	2	5	0	8	3	0	8	2	6	1	4	0	11	1	3	4	2	2	3	0	2
SPAC1002.07c	286	145	356	231	135	245	403	251	307	373	164	250	183	284	222	187	472	206	713	283	88	57	102	499	115	183	216	258	218	228	222	257	140	300	248	171	202	64	139	201	329	251	84	149	80	184	220	120	349
SPAC1002.08c	231	156	283	177	123	283	345	302	394	276	97	245	198	339	203	175	260	126	386	174	107	126	125	556	94	324	241	287	352	254	279	314	198	418	261	274	271	81	187	207	302	356	131	220	133	183	220	118	489
SPAC1002.09c	3367	1699	3185	3127	1630	2553	3160	2949	3949	2694	1697	2650	2231	3813	2603	1919	4660	2415	12465	2259	1112	1004	1037	3877	1256	2443	2838	2219	3739	3604	3173	3192	2007	3806	1880	2508	3336	852	1816	2093	4152	2548	1575	2461	1415	5349	5010	2136	7083
SPAC1002.10c	209	157	181	245	86	269	305	268	294	238	133	257	251	306	207	166	248	127	466	163	68	43	73	672	39	299	371	454	385	402	469	494	337	522	299	325	317	75	192	239	486	281	137	318	123	225	272	105	420
SPAC1002.11	423	301	312	323	228	488	453	423	661	409	202	288	313	472	328	289	421	321	898	242	154	100	230	1057	246	597	550	1254	853	581	832	970	426	954	887	656	682	147	380	360	618	793	204	510	265	229	280	132	430
SPAC1002.12c	534	286	768	617	290	676	761	803	831	724	236	697	588	844	538	384	1062	559	1872	631	252	227	218	1344	316	383	354	436	532	611	418	466	290	547	285	431	421	138	198	325	508	305	359	427	249	785	782	361	820
SPAC1002.13c	6450	4540	7517	6818	3933	7009	8942	9325	12856	9353	2962	8253	7925	12156	5574	4760	9302	6028	25835	5568	3748	3078	3089	15549	5362	3554	5003	9341	7043	6026	6116	5827	3758	5499	7600	5322	5924	1426	3841	4788	6787	4777	2793	6618	2684	5873	7349	3943	8384
SPAC1002.14	434	303	425	380	336	494	591	465	673	560	242	308	323	465	364	316	430	217	1341	314	100	93	160	784	171	619	607	874	879	706	748	877	534	1117	586	724	722	177	402	425	948	634	246	522	256	463	490	177	603
SPAC1002.15c	65	83	68	69	27	98	114	75	184	78	50	106	92	166	74	71	56	57	140	47	37	20	42	234	41	94	109	137	225	123	202	217	109	279	98	164	165	25	103	101	97	139	45	101	54	93	131	95	243
SPAC1002.16c	77	71	97	72	51	63	121	75	155	97	27	71	44	82	89	50	74	25	152	62	22	10	55	319	30	60	61	69	108	66	61	37	23	94	75	72	89	21	31	52	57	77	20	42	35	109	61	27	105
SPAC1002.17c	1608	859	1485	1535	1086	1691	1975	1863	4689	2506	785	5357	5304	5599	1619	1020	1049	976	969	398	592	229	691	1381	61	1607	632	1085	2232	760	311	160	1005	1085	477	2669	3815	141	766	233	591	236	925	1020	917	669	2060	2719	2139
SPAC1002.18	1433	1482	1237	1571	1305	1978	1923	1655	5355	2331	682	2539	2933	3106	1439	1102	1569	1600	2440	689	579	303	882	2950	277	1439	1094	1211	2447	1240	1107	987	1077	1887	738	2195	2436	212	855	595	1196	705	596	1423	750	735	1307	904	2777
SPAC1002.19	2429	1212	2744	3189	1981	3731	3537	3032	9208	3763	1189	7392	8843	13165	3132	1876	2119	2812	2633	681	1926	650	1314	1468	113	1730	548	913	1757	790	301	153	1007	858	351	3226	4088	129	921	168	530	86	1144	1185	1105	892	3194	3116	3662
SPAC1002.20	3	3	6	3	0	3	4	4	0	11	1	8	7	4	4	2	1	2	3	2	0	0	1	17	0	3	6	5	3	7	0	4	9	1	14	0	2	1	0	4	8	6	0	2	3	1	1	4	8
SPAC1006.01	1032	499	1256	862	693	1023	1404	1244	1423	1182	542	864	1201	1620	999	794	1623	820	3212	804	322	506	593	1925	504	1263	1083	2257	1208	1429	1251	1166	738	1146	1829	1006	1062	372	563	852	1460	904	544	916	438	1233	1297	684	1341
SPAC1006.02	460	283	520	364	299	554	633	645	637	598	225	359	386	555	393	322	425	206	1085	284	184	95	230	950	169	619	534	1072	747	652	611	750	508	928	554	537	594	185	309	397	594	644	212	399	284	418	399	184	617
SPAC1006.03c	473	295	521	598	253	580	695	576	780	524	208	359	382	519	374	320	429	214	995	291	130	127	156	1037	144	616	590	493	780	712	740	816	528	826	375	569	738	205	403	426	552	484	319	469	285	652	613	260	1023
SPAC1006.04c	34	5	24	24	18	21	36	28	25	14	19	18	23	37	20	19	36	8	34	21	6	2	18	64	1	37	40	53	33	30	34	29	30	35	30	16	19	10	29	24	50	24	15	33	11	31	22	12	41
SPAC1006.05c	434	325	382	400	212	464	532	487	494	454	250	377	426	598	348	351	324	158	1013	267	135	152	111	668	168	333	375	1085	603	454	561	601	392	754	709	473	609	113	266	351	521	520	168	429	240	393	352	169	611
SPAC1006.06	1155	845	1155	1139	541	1184	1791	1295	1555	1266	592	958	1020	1648	1202	859	1469	761	2818	967	687	446	403	2944	615	1534	1282	2803	2478	1566	1627	2156	1644	3152	1740	1740	2021	513	1106	1467	1627	2145	609	1400	813	1430	1435	759	2074
SPAC1006.07	24132	19701	23495	25560	18121	41676	35592	28881	42350	25654	10906	26862	29625	47541	29027	22553	46751	34863	107216	33568	20760	14470	15277	50316	27739	21766	24811	28072	37552	28138	32500	36498	18114	39336	18960	26047	28080	6746	17711	20565	30578	29415	14113	29404	14907	33794	31072	15503	42289
SPAC1006.08	220	229	294	331	219	385	377	402	551	300	127	331	382	550	314	224	282	170	858	226	112	107	200	481	143	301	331	384	332	536	494	493	193	329	329	310	294	95	219	234	407	306	148	287	147	276	355	188	766
SPAC1006.09	1083	711	760	1022	595	1273	1341	997	1721	980	513	1082	1147	1831	1125	829	1308	858	2410	948	650	299	639	2946	531	1280	1433	1961	2346	1790	1760	2070	1293	2504	1419	1507	1966	445	791	1087	1906	1677	744	1129	712	1027	1034	485	1549
SPAC1039.01	317	278	233	544	263	703	340	392	1594	435	141	379	582	691	299	222	309	333	951	165	170	104	206	720	184	365	374	796	1465	518	727	509	502	1135	436	777	1466	86	363	420	480	559	193	562	327	249	456	232	539
SPAC1039.02	3310	5555	3046	9240	3577	12418	1373	2647	26199	4120	1554	5305	6932	6632	4354	2691	4913	8885	17468	2157	1967	1593	3596	6834	3536	5528	6286	9763	12162	9465	12882	12524	3449	5125	7110	9893	8423	1047	6941	2048	10749	3694	1864	12531	2597	4159	4579	3312	6497
SPAC1039.03	443	244	507	563	325	712	769	672	626	537	231	457	466	578	336	336	474	213	1705	366	143	142	137	759	167	422	510	764	693	654	553	612	435	691	401	383	531	140	272	355	559	431	257	578	284	376	389	222	781
SPAC1039.04	317	201	291	279	170	296	480	409	473	420	149	243	302	403	246	224	197	114	622	173	50	67	129	729	93	297	382	487	507	388	336	476	304	599	355	278	455	115	219	226	418	381	122	253	169	262	242	133	363
SPAC1039.05c	375	256	387	429	198	481	635	477	698	467	234	306	365	486	371	339	338	141	848	227	118	127	153	923	97	540	469	788	764	621	465	631	542	878	510	547	780	156	305	392	561	601	282	400	280	363	441	230	713
SPAC1039.06	542	278	613	540	373	593	909	669	544	728	258	389	456	610	407	365	529	217	1470	317	126	117	200	1180	131	698	853	935	793	918	697	729	646	799	809	522	784	265	430	472	1024	594	411	450	387	519	460	253	634
SPAC1039.07c	322	188	336	236	147	302	355	296	400	322	152	191	191	295	151	167	175	106	506	105	66	99	50	421	76	185	249	333	387	298	289	295	251	390	268	218	435	83	144	204	364	304	96	212	144	308	319	158	458
SPAC1039.08	72	10	57	49	37	76	105	74	62	93	30	56	69	61	37	31	83	33	188	46	8	16	11	91	17	27	31	58	29	39	15	16	34	38	41	19	48	10	19	33	34	28	18	32	34	89	79	43	81
SPAC1039.09	215	25	369	88	90	78	532	212	105	662	110	88	105	181	90	83	144	31	241	101	7	35	54	693	31	77	143	283	118	54	18	66	171	86	334	26	102	43	25	52	151	37	47	50	83	141	89	85	126
SPAC1039.10	40	2	62	11	10	14	72	28	22	59	31	14	22	33	25	10	13	5	35	9	2	6	5	29	3	19	34	29	31	16	26	16	15	25	26	8	34	9	5	9	16	13	6	22	12	19	10	17	22
SPAC1039.11c	461	195	430	307	255	404	660	451	467	562	201	394	385	729	346	249	278	100	855	203	114	114	159	862	140	373	532	643	588	471	398	500	415	583	526	313	413	108	262	329	514	467	123	296	218	358	414	220	415
SPAC105.01c	481	259	392	298	196	428	533	375	554	401	226	307	275	369	288	255	380	235	759	198	128	84	181	985	101	541	550	1688	1135	589	599	822	612	1347	899	664	1089	153	406	522	778	1028	232	454	263	344	438	196	698
SPAC105.02c	866	436	702	773	399	871	1005	976	1047	1056	453	735	822	1230	715	500	1034	449	2784	591	248	254	255	1468	284	491	595	772	886	962	721	768	441	684	587	671	713	144	389	467	927	476	321	481	424	784	763	439	1652
SPAC105.03c	946	589	815	804	466	1022	1152	971	1574	906	444	712	869	1380	641	609	670	478	2008	510	282	220	382	1826	406	1009	1403	1793	2007	1415	1529	1877	1011	1805	1157	1333	1580	331	809	867	1633	1338	647	1095	631	864	933	509	1577
SPAC1071.01c	1213	831	781	827	473	995	1204	1004	1563	890	523	596	700	1342	675	541	922	607	2250	480	368	290	396	2032	408	1057	1163	2094	2444	1252	1689	2390	1291	2978	1306	1770	1761	333	777	1127	1432	1695	476	1306	614	1085	1450	602	2322
SPAC1071.02	1117	838	699	933	598	1342	1427	985	1685	1203	488	818	883	1413	942	724	1857	1234	2421	1000	588	332	709	3409	441	1740	1613	2075	2641	1858	2005	2888	1490	2856	1322	1856	1808	441	970	1061	1825	1788	739	1392	616	628	481	298	817
SPAC1071.03c	759	546	569	545	471	656	877	690	1172	952	340	510	558	801	606	515	596	391	1409	413	222	155	619	1983	258	1403	1436	3012	2078	1517	1810	2458	1333	2616	2144	1866	1506	383	810	1014	1854	1760	660	1144	609	727	435	321	650
SPAC1071.04c	103	54	115	122	53	96	113	152	195	135	48	94	85	146	103	86	83	76	331	68	40	35	83	287	73	190	118	349	210	220	178	258	126	243	210	212	186	42	94	110	216	242	97	161	67	98	124	63	224
SPAC1071.05	992	600	638	734	404	951	1126	924	1306	891	455	677	782	1150	687	498	726	395	1872	568	378	212	484	2217	300	943	1047	1633	1731	1124	1190	1587	1175	2118	946	1330	1261	229	623	727	1179	1335	503	834	517	457	386	256	804
SPAC1071.06	559	472	650	472	349	1115	806	705	1088	637	261	860	843	1164	580	425	695	593	1537	365	291	179	221	1335	330	591	599	738	1286	808	1061	1067	538	1255	598	894	1152	206	696	744	688	952	351	741	350	688	1047	557	1477
SPAC1071.07c	9494	7247	10254	9270	9925	17009	14912	15340	25176	16349	4002	12478	11249	16429	10838	8736	24397	18057	44540	14775	10894	6050	9161	29109	10441	7767	7939	9070	11983	10117	9984	9495	6018	11662	8691	8057	8700	2328	6024	7218	7991	8860	7183	9882	5597	15546	14030	7965	22590
SPAC1071.08	2815	3769	7895	6907	6043	10499	8606	8616	14863	8859	1405	6935	7772	8925	7155	6469	14307	11764	47930	8721	4486	4983	3935	8474	7289	1492	2064	1881	2535	3380	3755	3148	1588	3571	2076	2531	2685	773	2222	2694	3775	2728	2725	4583	1392	7142	3942	2828	3783
SPAC1071.09c	339	174	363	284	226	396	460	470	382	344	185	261	244	370	306	275	531	195	860	279	107	63	126	580	67	215	274	485	265	293	276	389	238	358	359	217	213	86	131	163	301	248	131	219	94	226	227	116	767
SPAC1071.10c	50019	38770	42035	64990	34896	60917	48749	53338	87219	46390	24811	45716	58482	83420	48769	35759	66225	62208	199063	38912	33427	23350	21615	93824	32248	43590	49884	62058	60225	67043	84966	79083	37549	64054	44576	70046	79222	15318	52004	50009	43262	33772	33637	65782	28592	21518	23499	11227	24785
SPAC1071.11	287	192	259	258	189	482	400	370	432	303	155	270	292	446	266	192	217	137	657	171	124	103	100	622	166	293	284	451	454	334	341	437	313	506	292	348	432	96	204	252	250	375	124	272	152	222	311	198	429
SPAC1071.12c	245	262	235	279	246	315	312	343	437	275	113	150	165	263	202	172	426	246	916	200	94	80	162	582	121	377	379	568	550	399	452	595	338	643	418	417	373	89	265	270	489	589	193	389	212	260	215	86	402
SPAC1071.13	6	4	3	0	1	0	5	9	5	9	5	6	1	1	0	3	13	2	0	1	0	0	3	22	0	6	6	14	1	4	4	5	7	3	4	0	2	4	0	1	9	3	2	0	6	3	1	0	2
SPAC1093.01	1403	1039	1263	636	735	1040	2166	1415	1207	1915	627	1250	1303	2321	1069	909	979	1009	1218	507	408	216	360	4832	261	761	1796	1436	2987	1193	2821	1483	1221	2998	1223	1901	2725	369	1115	1561	1078	1647	494	753	711	694	1078	503	1603
SPAC1093.02	1019	441	802	721	362	906	1012	1012	1195	864	585	690	781	1379	627	522	1096	433	1751	392	223	254	345	1713	251	1368	1411	2269	2174	1890	1573	2023	1128	2601	1429	1428	1869	375	898	1097	1708	1849	750	1134	766	682	1217	636	1805
SPAC1093.03	449	330	430	420	189	474	570	451	731	511	221	334	385	581	334	290	410	192	997	293	135	121	190	1052	146	675	737	1138	1075	800	820	989	697	1185	786	727	824	196	454	510	963	915	371	496	290	452	448	229	653
SPAC1093.04c	496	338	373	328	249	498	627	319	976	519	226	416	322	805	417	277	335	318	711	265	223	84	221	987	254	379	510	598	778	481	702	1018	397	928	359	637	575	111	396	360	517	558	172	510	191	270	315	191	572
SPAC1093.05	2088	1836	1575	1905	1228	2268	2206	2427	4107	2023	1117	1637	1681	2389	1777	1141	2161	1413	4136	1197	839	432	1335	5540	699	1985	1956	2774	3697	2079	2509	3331	1848	3947	1634	2467	2908	491	1401	1498	2756	2260	956	2077	1014	1583	1429	791	2392
SPAC1093.06c	445	266	257	374	208	309	449	239	497	333	245	304	341	506	299	233	302	278	556	216	117	105	227	1329	125	645	740	800	1248	903	954	1230	750	1423	545	965	1084	214	545	590	747	819	344	531	306	309	252	148	427
SPAC1093.07	10	8	6	0	5	6	17	11	3	12	3	5	5	8	3	2	13	5	5	3	0	3	1	10	2	1	2	1	8	1	3	0	1	2	1	4	3	1	4	6	0	0	0	1	0	6	13	4	25
SPAC10F6.01c	9375	6401	7375	10927	4761	8123	9570	9052	13007	9681	4391	10629	12734	20216	7776	5536	12652	8405	32083	7516	4762	2963	3653	23388	4572	9540	15417	17825	19652	15034	17004	15312	10182	17235	14308	11221	13892	2378	7308	8714	14943	10132	6386	9581	7753	7554	10911	5858	16467
SPAC10F6.02c	776	721	604	1096	519	1233	939	844	1602	664	435	860	765	1176	851	645	961	750	2499	691	362	286	304	2069	383	1113	1224	1416	1899	1580	1774	1914	1003	1991	973	1394	1726	360	1015	915	1671	1393	695	1371	580	1291	1157	596	2014
SPAC10F6.03c	8789	7274	6782	9023	5378	10596	9914	8788	14917	7618	4541	7920	7748	15274	9494	7299	8712	7912	25077	5967	4395	2857	6062	18924	5334	8953	9034	11988	15575	12635	13540	14936	7129	17797	7678	11813	12667	2726	6042	7519	12227	11181	4752	10656	4686	9014	8003	4679	15879
SPAC10F6.04	183	136	260	182	132	248	306	180	370	229	84	267	305	335	177	149	232	129	725	139	55	96	79	501	100	160	201	266	260	274	296	304	144	259	223	234	271	85	180	205	311	224	91	220	102	403	543	186	579
SPAC10F6.05c	179	197	209	201	153	389	277	200	486	263	67	227	226	436	227	187	216	294	602	120	100	84	119	593	184	399	370	260	526	474	641	789	192	518	251	528	388	99	387	266	395	341	186	419	113	331	312	204	475
SPAC10F6.06	4395	1216	4727	2342	1808	3520	4882	3937	3406	4699	2239	3503	3463	5431	3052	2798	5774	2722	14039	2424	1322	1493	1168	6054	2250	2425	3632	3628	4143	3259	2853	2387	2358	2915	2981	2628	3446	709	1950	2239	2733	2107	1954	2326	1651	3502	5600	2880	7772
SPAC10F6.07c	82	29	110	54	52	103	108	105	91	130	23	79	85	103	54	32	199	55	282	53	34	25	40	270	35	76	93	159	167	78	53	101	79	174	86	66	133	20	64	105	113	135	47	44	43	39	58	25	96
SPAC10F6.08c	294	255	293	424	131	460	463	386	663	332	163	251	261	461	284	272	429	194	870	240	108	94	137	791	139	194	248	349	378	316	452	479	217	416	296	281	326	70	230	212	344	322	109	297	126	112	174	77	352
SPAC10F6.09c	594	449	530	631	326	648	694	675	941	513	252	539	499	742	560	367	696	403	1315	502	199	152	266	1312	227	810	911	1228	1144	993	1165	1381	640	1347	888	980	899	242	578	621	1211	1009	443	726	353	717	780	425	1353
SPAC10F6.10	462	341	370	337	272	565	509	480	764	449	250	363	378	520	302	213	305	301	613	150	128	35	185	1213	95	411	449	509	873	517	790	1049	356	1234	310	656	758	174	441	517	588	654	245	520	266	377	430	182	910
SPAC10F6.11c	422	157	687	287	241	524	997	590	520	845	194	485	517	814	378	357	899	376	1170	435	222	144	193	1124	148	274	368	351	539	458	327	330	309	443	359	220	355	104	219	215	375	297	194	203	194	247	341	206	697
SPAC10F6.12c	242	193	246	118	183	314	408	328	438	413	135	223	236	284	141	138	215	113	456	74	56	47	152	996	105	316	418	826	668	296	485	669	340	976	600	409	561	108	271	342	422	747	134	289	170	155	213	97	275
SPAC10F6.13c	2264	1113	2587	1765	1106	1912	2362	2831	3268	2508	1087	1684	1621	2377	1453	1207	3465	1446	7131	1591	832	860	1040	3821	1058	2262	2606	3200	3503	3098	2739	2725	2052	4050	2416	2414	3380	675	1842	2127	3488	2623	1331	1642	1303	2448	3554	1597	3683
SPAC10F6.14c	855	400	691	646	448	611	792	793	985	774	399	444	441	645	501	404	803	343	1545	374	160	128	359	1035	240	1096	1143	1309	1468	1244	1107	1108	900	1573	955	917	996	277	566	634	1323	919	532	704	531	850	666	322	1268
SPAC10F6.15	29	3	51	36	28	9	32	36	10	27	13	6	3	5	18	36	116	6	71	67	1	9	39	11	1	125	34	85	17	68	2	8	92	23	67	8	5	57	4	5	116	15	14	3	18	39	5	0	8
SPAC10F6.16	474	184	452	345	159	369	387	347	472	420	225	362	335	620	217	187	368	230	752	176	87	78	86	541	81	132	156	173	251	249	285	194	140	247	195	167	222	50	131	196	211	179	163	246	114	206	429	146	519
SPAC10F6.17c	699	354	1067	747	469	855	1121	955	1051	918	397	831	767	1458	761	506	2085	839	3640	836	438	446	400	1482	606	507	640	708	758	903	633	654	500	760	586	555	802	159	422	508	815	597	345	525	313	741	993	552	1606
SPAC110.01	650	448	543	539	400	769	888	685	941	860	366	668	719	1296	622	443	724	628	1091	302	298	124	268	2364	236	442	554	376	1027	560	782	830	696	1246	342	800	1129	180	511	632	399	415	248	641	382	149	292	105	417
SPAC110.02	507	374	445	556	260	690	783	651	858	643	288	553	496	812	446	368	546	316	843	354	225	143	298	1797	219	790	689	1632	1334	831	936	1371	817	1635	863	1021	1051	237	481	571	978	1089	355	672	334	437	501	309	817
SPAC110.03	1134	868	1403	1102	865	1313	1606	1436	1969	1466	476	999	1018	1605	896	792	1810	960	4287	895	536	482	497	2357	609	1322	1515	1707	1749	1806	1665	1958	1159	2020	1376	1486	1649	382	941	1171	1578	1472	719	1196	674	1616	1614	829	1738
SPAC110.04c	28318	13153	18694	19727	11970	18765	27500	18300	27266	23326	13599	21314	19401	32516	21100	16946	30855	17492	71873	19803	9423	8729	11002	58418	12868	24080	28979	28252	35924	34537	30274	30903	18058	34743	17480	24902	27743	6493	15346	18791	34660	22887	15106	24967	12826	29921	27402	15103	41779
SPAC110.05	8	1	8	5	4	10	16	12	10	10	6	4	11	10	3	5	36	27	22	5	4	8	4	63	1	9	6	8	4	3	5	6	15	12	11	3	6	3	8	6	5	10	5	5	2	2	6	5	4
SPAC1142.01	1219	772	1306	1213	880	1576	1970	1858	1766	1618	599	969	943	1412	1279	947	2933	1379	3575	1136	588	538	1016	3470	526	1383	1281	1632	1573	1760	1528	1626	899	1588	1157	1226	1438	461	769	830	1740	1111	743	1022	583	1285	1155	486	1570
SPAC1142.02c	1329	962	1950	1420	980	1906	2357	2463	2396	2085	563	924	1194	1594	1429	1106	3179	1293	5350	1402	805	761	624	2901	966	1213	1116	1402	1441	1771	1478	1629	1032	1638	1082	1376	1376	456	926	1017	1357	1246	710	1148	525	1844	1470	606	2006
SPAC1142.03c	513	304	472	457	193	547	658	576	722	524	224	437	372	572	353	293	443	296	890	270	153	119	204	1154	169	586	671	1026	1049	642	803	935	654	1157	664	679	882	156	430	493	772	825	253	584	293	414	655	346	964
SPAC1142.04	2079	1904	1946	2210	1589	3033	2526	2856	4996	2614	1057	1972	2028	3040	2007	1631	2274	1779	6026	1263	804	620	1672	6127	846	2110	2131	2566	3856	2773	3437	4039	1787	4472	1861	3305	3461	740	1890	1884	3348	3275	1010	2436	1074	2454	2546	1043	3276
SPAC1142.05	1312	1556	1495	1273	1080	2348	1278	1706	3699	1125	521	1493	1059	1036	1262	1138	1466	1915	6302	1038	1020	733	533	2432	925	2886	1775	4783	3171	3180	3636	3776	1627	4217	2550	5131	4299	738	2341	2205	4120	3893	1407	2886	957	2318	2215	1052	1671
SPAC1142.06	1978	1333	1872	1660	1116	2672	2776	2861	3161	2436	1035	2046	2380	2995	2064	1424	2908	1094	5374	1881	888	629	1080	5949	861	2318	2350	3519	3131	3112	2853	3666	2215	4006	2160	2853	2674	688	1654	1809	3094	2612	1093	2077	1247	2289	2197	927	4093
SPAC1142.07c	372	250	346	374	242	363	402	404	570	375	202	294	293	438	287	248	439	223	1044	236	98	121	127	579	92	457	476	823	565	580	516	774	412	632	399	475	457	117	269	285	687	385	154	489	208	512	432	183	712
SPAC1142.08	375	328	441	401	204	570	524	416	701	352	220	510	486	837	398	302	419	384	1095	235	227	196	117	842	274	350	388	424	615	471	594	695	289	716	333	521	665	145	389	489	368	480	208	540	193	477	1113	448	1500
SPAC1142.09	5	4	3	1	2	1	9	9	9	7	4	3	5	9	5	2	2	0	10	1	2	1	4	10	0	9	3	14	15	11	5	25	0	13	5	3	4	4	5	2	8	7	0	4	3	1	4	0	4
SPAC11D3.01c	134	48	109	114	87	90	152	162	138	114	65	93	147	202	125	151	111	39	176	123	34	25	45	216	10	130	64	97	116	90	108	110	60	153	86	73	82	38	34	72	156	87	46	96	31	107	122	64	264
SPAC11D3.02c	763	307	616	604	374	492	586	580	634	527	359	245	213	350	403	325	512	175	1037	414	86	109	157	456	125	640	627	661	670	768	715	675	515	1080	700	774	663	246	372	416	968	681	337	319	326	648	565	313	985
SPAC11D3.03c	83	15	46	36	32	56	85	50	45	63	41	39	44	72	32	36	46	27	87	15	7	12	10	70	9	38	29	74	63	42	28	46	27	75	33	25	80	9	14	30	32	38	7	33	20	46	55	24	85
SPAC11D3.04c	558	420	608	517	362	655	906	865	912	765	200	700	664	1008	558	457	1151	339	2242	697	435	327	320	1424	503	469	615	793	711	859	584	567	555	800	635	622	706	169	331	531	890	658	347	411	354	632	641	361	866
SPAC11D3.05	98	59	65	112	63	271	75	131	260	101	43	182	221	244	57	51	83	169	456	84	49	112	68	302	41	72	152	294	374	319	358	166	115	163	105	109	186	24	55	103	403	157	58	130	71	63	280	131	451
SPAC11D3.06	211	178	237	213	158	321	325	269	386	340	115	172	192	222	176	190	120	70	469	127	64	78	100	401	97	237	276	335	378	371	372	439	237	442	222	305	309	86	210	219	314	296	108	212	117	249	233	112	312
SPAC11D3.07c	237	116	191	207	90	181	288	146	321	202	112	230	233	318	206	141	194	145	333	138	63	60	89	508	85	265	285	462	455	302	325	335	266	475	308	262	448	91	182	239	393	334	147	222	117	249	291	181	378
SPAC11D3.08c	345	197	347	385	229	389	437	368	562	415	200	285	342	452	312	259	268	166	866	179	92	83	199	769	144	367	448	541	648	548	473	496	367	668	360	378	531	141	234	306	597	418	171	291	215	352	397	241	530
SPAC11D3.09	126	62	95	110	77	40	98	67	108	68	62	42	58	73	137	92	80	15	387	105	13	67	68	65	31	207	212	150	102	330	151	204	76	76	170	109	54	67	57	31	382	71	85	118	60	230	92	54	83
SPAC11D3.10	101	103	115	134	88	153	195	152	231	175	54	124	126	171	147	136	72	27	345	86	35	20	49	238	43	159	138	214	197	180	174	174	151	241	189	136	167	41	81	118	167	174	77	150	78	106	84	66	183
SPAC11D3.11c	207	85	208	191	83	205	344	185	254	198	104	135	147	222	110	100	138	97	383	113	38	53	107	338	58	127	128	295	251	192	145	174	179	285	187	135	286	61	92	129	171	176	100	110	89	158	286	130	517
SPAC11D3.13	693	141	336	225	181	385	594	325	355	387	410	670	449	585	291	204	254	172	549	170	65	156	117	961	95	417	536	665	562	635	616	549	365	595	295	431	492	106	193	403	514	321	220	289	121	325	639	385	718
SPAC11D3.14c	173	142	197	293	147	323	258	235	491	222	83	246	183	276	173	152	239	128	712	172	103	63	93	434	88	263	312	376	385	293	284	345	264	335	262	235	288	93	150	166	430	245	87	206	138	284	236	134	433
SPAC11D3.15	862	582	887	1133	544	1174	1318	748	1703	1138	389	1010	1083	1748	811	626	1192	851	3383	743	430	365	412	2229	372	684	994	1406	1431	1464	1346	1310	612	1038	1002	824	1002	330	586	705	1322	1008	542	937	530	739	1062	552	1799
SPAC11D3.16c	98	84	132	106	71	101	165	133	140	141	59	61	88	132	102	87	87	37	220	72	30	37	42	208	36	210	148	198	202	227	201	214	162	232	198	174	193	70	122	126	269	180	76	147	97	122	97	81	107
SPAC11D3.17	110	67	91	89	46	84	154	126	133	101	43	66	54	86	97	65	84	21	109	43	25	25	43	179	14	195	102	226	138	110	83	103	165	241	146	226	165	52	76	89	148	177	59	90	48	66	85	52	85
SPAC11D3.18c	65	24	91	75	50	49	76	113	74	94	34	41	42	45	57	48	125	15	142	73	17	24	34	106	18	147	82	185	86	127	64	68	113	87	139	124	120	55	86	38	209	98	51	53	64	90	47	24	38
SPAC11D3.19	11	1	12	2	2	3	11	13	1	7	3	11	8	12	8	2	5	0	16	6	0	0	4	35	0	11	14	21	11	15	6	5	13	4	5	2	6	3	2	3	15	4	4	1	3	4	5	2	5
SPAC11E3.01c	1111	606	967	1056	528	827	1285	1169	1273	1050	589	853	865	1281	1080	882	1588	696	2276	651	348	325	526	2243	311	1415	1278	1936	1534	1625	1343	1670	1120	1631	1449	1243	1249	391	797	773	2077	1338	613	1023	591	1163	944	419	1521
SPAC11E3.02c	734	386	583	593	356	604	928	700	861	776	348	560	636	934	522	440	837	406	1315	439	233	184	317	1892	220	907	977	1462	1460	997	1031	1190	818	1481	1071	813	1155	280	486	589	1265	943	478	738	410	639	581	327	995
SPAC11E3.03	94	65	109	85	79	130	139	126	150	144	47	106	81	124	55	63	155	67	214	57	23	36	36	214	28	116	155	197	158	146	184	225	142	230	192	130	132	47	117	117	144	186	54	88	63	70	128	54	178
SPAC11E3.04c	536	388	487	476	353	589	610	551	857	568	199	405	388	364	257	231	489	286	1399	287	128	103	170	686	225	1153	1205	2194	1870	1392	1394	1994	1154	1908	1024	1564	1661	300	803	698	1399	1010	470	977	563	815	662	387	1073
SPAC11E3.05	913	443	709	688	302	600	1030	677	1046	801	452	679	745	1037	530	453	729	509	1525	482	278	224	281	1865	205	1097	1246	1819	1839	1456	1478	1548	952	1657	1256	1349	1619	322	760	955	1581	1282	472	846	591	817	1010	481	1312
SPAC11E3.06	34	5	35	10	5	20	63	84	14	77	10	39	39	50	4	5	63	5	19	6	7	4	7	114	3	26	27	72	56	25	10	8	67	29	40	15	19	10	5	23	32	16	4	10	41	4	37	18	53
SPAC11E3.07	964	754	953	992	589	1009	1004	1137	1583	1104	437	650	714	904	702	542	999	511	2048	651	253	213	311	1341	180	1374	1745	2220	2063	1969	2145	2691	1498	2832	1799	2011	1529	493	1096	1247	2402	1976	588	1511	781	1271	1276	525	2144
SPAC11E3.08c	89	84	80	90	72	141	132	115	227	117	46	110	78	129	73	56	109	92	233	58	36	18	66	355	48	128	144	224	287	125	214	262	114	334	170	176	203	31	92	110	179	238	59	148	54	70	98	66	173
SPAC11E3.09	190	87	202	117	117	251	200	212	234	213	77	198	195	257	92	83	196	97	330	83	47	43	44	347	41	245	260	368	596	278	368	304	302	491	235	271	506	94	186	270	345	275	102	222	109	159	311	158	651
SPAC11E3.10	311	238	291	218	190	436	472	483	372	368	176	205	282	310	197	205	562	184	963	325	121	102	103	774	185	286	362	818	385	324	384	544	322	510	508	303	333	92	225	265	433	437	140	244	163	179	229	101	402
SPAC11E3.11c	1264	600	894	818	449	1082	1501	1085	1156	994	653	930	925	1404	826	641	1107	524	1922	569	307	163	435	2224	195	1459	1368	4897	2500	1590	1638	2098	1690	3317	2781	1506	1838	426	768	1071	1762	2207	651	1197	692	643	842	440	1372
SPAC11E3.12	126	100	133	121	60	206	167	155	159	167	71	123	113	155	102	73	182	94	440	86	32	43	29	249	44	112	144	282	156	257	179	203	100	187	160	161	207	39	109	109	195	143	41	182	103	263	419	86	329
SPAC11E3.13c	2956	3187	3319	2864	1970	4921	6030	6865	3900	4630	1392	3900	5385	7012	4751	3371	6412	1281	8720	3457	2315	1666	1383	10877	3000	3686	2264	6550	2811	2694	3391	6014	4226	5027	5619	4091	3365	1230	2703	3009	2016	3134	1292	4442	1207	807	862	564	1272
SPAC11E3.14	465	292	393	358	238	498	528	508	570	451	265	469	528	767	371	269	390	230	888	226	192	145	158	915	194	436	358	466	672	515	542	782	308	670	386	580	640	146	431	374	519	401	240	383	221	426	449	228	660
SPAC11E3.15	6421	5446	7038	7305	5109	8117	7719	7225	13209	7766	2180	5882	5433	6652	5126	3832	8502	4817	23817	5543	2347	2545	3774	12759	3738	8674	9771	12580	11469	9186	10933	13678	6962	14040	11512	8757	10512	2330	7155	8316	12041	12562	5025	8113	5322	9924	6338	4176	9533
SPAC11G7.01	1670	1390	1264	1805	965	1543	2494	1937	2608	1742	826	1633	1892	3444	2819	2187	2568	1366	5454	2897	1671	1283	924	4184	1789	1740	1258	3355	1743	1712	1708	2426	1295	1898	2322	1925	1327	553	1039	974	1476	1675	751	2038	707	1261	926	585	1571
SPAC11G7.02	2571	1896	2318	2129	1390	2831	3500	2715	3443	2659	1308	2386	2731	4177	3045	2013	3203	1811	6329	2073	1322	768	1194	5667	1202	2966	2880	3093	3770	3257	3742	4524	2702	5031	2639	3581	3616	1004	1966	2403	3847	3256	1364	2849	1411	2420	1931	1057	3775
SPAC11G7.03	1196	571	987	633	483	1194	1581	1316	1315	1391	600	1118	1173	1284	672	645	1348	482	1735	632	218	289	349	2564	333	772	823	1063	1484	856	895	1101	774	1639	747	738	1072	229	427	677	999	837	437	788	503	622	762	444	1702
SPAC11G7.04	9805	7621	11537	11914	7578	16284	14232	14869	21497	14433	4465	9505	9912	17159	9371	8071	18971	11251	46785	8703	4688	4202	6823	19023	7176	8207	10116	9267	12794	12744	12664	11337	7353	14211	9386	10666	11813	3108	7667	8600	11177	11306	6465	9194	6586	10669	12585	6361	14779
SPAC11G7.05c	196	145	209	213	138	317	367	259	432	313	85	193	217	326	182	140	188	102	579	119	82	53	72	483	108	319	368	459	539	399	435	535	304	575	346	402	466	108	306	291	472	444	138	248	161	234	301	193	448
SPAC11G7.06c	187	166	170	163	123	293	254	160	239	171	128	137	143	249	150	116	114	112	338	99	94	53	66	452	64	158	204	326	444	188	287	375	177	591	162	291	337	42	166	179	210	289	61	198	97	92	113	52	221
SPAC11H11.01	146	84	143	163	80	182	223	170	198	143	83	128	131	204	159	103	186	69	341	94	38	32	43	300	30	299	269	295	286	315	270	354	214	323	208	217	261	100	148	157	266	201	108	221	110	146	167	84	272
SPAC11H11.02c	208	168	173	149	115	315	276	286	343	194	107	180	171	261	142	121	386	320	1096	165	138	115	186	934	201	258	275	693	479	362	349	436	226	568	494	309	333	75	260	234	361	417	117	171	145	103	170	100	357
SPAC11H11.03c	83	104	68	124	69	259	102	136	321	118	46	81	119	165	84	63	64	48	230	55	28	16	22	185	35	134	101	132	221	156	289	331	153	302	112	253	239	51	189	134	160	317	67	223	74	103	144	54	221
SPAC11H11.04	24	12	24	18	19	41	42	34	34	31	13	21	23	29	21	20	30	13	48	17	8	6	14	68	8	25	21	58	37	32	32	32	38	42	41	40	33	6	32	23	39	27	30	22	13	14	23	11	24
SPAC11H11.05c	18	14	20	17	13	33	38	15	51	31	10	24	15	17	14	20	19	8	35	10	2	8	3	18	1	22	29	7	32	29	47	43	22	53	25	30	42	6	35	20	31	34	4	35	11	25	30	10	37
SPAC11H11.06	1005	604	1406	950	624	1115	1424	1411	1744	1498	479	974	982	1370	982	803	1743	920	3402	941	492	410	493	1967	420	1071	1380	1575	1362	1263	1334	1447	933	1529	1222	1101	1313	285	837	1012	1494	1136	640	968	572	1659	1569	634	1705
SPAC1250.01	1550	968	1275	1580	835	1865	2110	1738	2351	1579	819	1824	1773	2529	1650	1227	1876	970	3935	1322	642	372	597	3898	529	1455	1503	2148	2380	1890	1999	2324	1487	2310	1239	1804	1834	496	897	1111	1731	1390	735	1515	822	1240	1197	709	2319
SPAC1250.02	20	0	13	5	10	3	9	10	5	11	10	3	2	2	4	5	24	0	17	14	4	4	13	4	1	45	7	13	5	8	6	5	15	11	11	2	8	11	1	1	27	3	5	0	12	4	0	0	4
SPAC1250.03	211	147	298	231	146	228	272	274	325	236	107	189	214	284	201	127	345	188	700	149	69	104	95	497	90	289	332	370	404	378	430	313	278	378	342	295	406	95	210	217	370	352	127	239	155	190	290	136	416
SPAC1250.04c	61	44	64	43	57	106	80	77	103	72	18	60	59	84	51	37	68	47	208	41	14	13	18	135	16	59	68	104	89	103	78	77	49	107	81	75	94	21	46	61	83	95	24	43	36	45	67	21	82
SPAC1250.05	623	545	806	859	707	901	905	1050	1809	1182	312	923	948	1063	905	759	1034	520	2200	577	275	219	549	2606	440	1301	1121	901	1151	1339	1474	1794	685	1703	1034	1252	983	439	912	841	1180	1080	645	1305	436	1149	970	535	1652
SPAC1250.07	211	140	261	242	244	334	377	331	428	419	96	259	247	362	190	157	476	214	631	187	91	73	135	643	73	219	327	305	393	421	328	362	306	372	315	261	350	83	203	265	305	258	136	227	143	229	239	190	445
SPAC1296.01c	595	454	754	766	445	767	821	740	1515	872	308	589	641	861	580	508	800	511	1804	499	244	262	361	1661	347	906	1045	1091	1351	1447	1603	1409	704	1309	932	1235	1317	313	791	908	1511	1104	587	871	519	1004	952	533	1177
SPAC1296.02	400	333	734	502	416	827	594	779	1164	840	130	641	563	915	330	254	684	442	1456	266	244	163	209	1454	271	400	381	422	968	695	747	941	349	1149	433	688	816	147	691	681	702	801	333	555	242	483	1025	500	1736
SPAC1296.03c	241	122	238	228	129	306	286	259	322	241	126	194	212	262	164	127	164	98	500	125	50	70	68	526	98	182	212	349	361	251	256	280	240	338	236	243	265	73	170	184	292	244	89	216	122	185	279	121	438
SPAC1296.04	258	113	225	162	99	295	344	267	235	287	116	197	214	290	119	89	125	71	417	81	43	34	50	494	64	115	167	292	259	195	161	238	164	295	145	137	251	37	105	138	171	160	92	177	99	128	335	187	544
SPAC1296.05c	387	283	392	470	427	586	693	592	817	645	207	420	542	690	539	441	707	409	2040	509	200	170	243	1057	332	608	719	841	698	838	705	840	534	804	852	550	540	196	334	409	711	680	299	453	282	440	324	222	519
SPAC1296.06	718	455	629	474	341	474	719	745	469	750	344	281	312	433	491	405	563	308	879	219	80	121	298	1537	121	777	888	1632	1417	1025	706	971	672	1270	864	1109	1148	234	400	479	1314	733	387	680	466	718	470	264	721
SPAC12B10.01c	1191	562	1009	911	506	898	1250	991	1304	990	538	997	1009	1551	857	633	1797	1024	2392	734	474	413	446	2690	402	1802	1959	2566	2372	2099	1871	2441	1589	2546	1843	1786	1865	492	1035	1179	2202	1804	771	1184	703	879	1108	608	1583
SPAC12B10.02c	571	422	875	604	530	1204	1023	1048	1189	1016	241	483	543	721	612	542	1087	518	2950	669	216	346	404	1381	395	583	590	1114	667	772	793	934	535	872	918	611	660	210	525	519	963	842	310	524	341	715	599	265	1121
SPAC12B10.03	347	226	472	511	247	536	586	512	749	491	155	361	397	584	394	280	371	189	1259	245	120	192	244	906	154	662	622	653	788	780	803	756	559	930	553	637	771	213	416	447	698	591	339	451	316	327	438	216	556
SPAC12B10.04	308	455	242	227	250	676	387	340	887	352	149	406	358	571	231	216	292	331	663	195	154	68	210	1470	176	519	557	683	1462	552	1237	1723	483	1996	536	1165	1189	136	573	631	586	1188	200	885	262	266	418	174	764
SPAC12B10.05	294	111	287	186	109	218	403	396	284	367	168	304	229	363	121	114	246	43	265	67	41	38	46	536	63	140	338	335	422	205	222	260	307	271	132	208	344	50	147	239	194	166	85	175	114	146	268	113	442
SPAC12B10.06c	94	100	131	98	86	190	175	147	223	137	73	224	203	247	99	66	261	75	365	103	51	29	36	321	28	103	160	287	218	124	182	222	129	304	177	139	213	45	99	148	188	237	63	130	113	66	83	50	287
SPAC12B10.07	764	413	703	525	374	880	1499	1179	805	1005	418	1100	1330	1498	556	442	1123	310	1182	485	136	142	149	1300	122	1272	1349	2180	1605	1508	1415	1729	1239	1667	1484	1378	1441	408	745	907	1616	1442	612	944	712	680	731	507	1199
SPAC12B10.08c	115	42	106	105	62	118	199	180	153	162	78	89	95	155	103	71	143	51	275	79	32	29	64	235	30	131	143	281	247	172	161	190	131	218	165	146	159	39	69	96	213	151	61	74	106	80	61	52	157
SPAC12B10.09	325	275	276	302	311	446	496	422	581	429	157	299	356	411	394	304	468	229	788	340	133	66	207	733	173	460	487	609	703	573	629	842	499	945	486	568	531	173	323	337	466	503	276	398	282	259	171	154	469
SPAC12B10.10	76	64	82	94	43	97	122	84	149	105	48	119	95	215	111	67	106	93	187	85	60	30	48	309	33	133	118	192	217	199	173	176	125	253	114	160	212	44	84	116	174	210	69	112	54	108	125	83	237
SPAC12B10.11	181	134	202	202	122	274	253	189	317	226	72	166	170	250	144	127	217	152	508	125	85	75	74	508	69	239	265	456	540	339	405	474	336	541	268	357	391	104	206	226	386	327	130	248	151	201	262	109	385
SPAC12B10.12c	559	233	439	356	288	428	621	558	590	545	267	436	382	616	405	295	424	234	918	303	148	103	212	1023	110	643	627	1115	898	731	682	902	668	1084	747	624	724	181	351	480	880	660	308	486	299	499	546	312	831
SPAC12B10.13	128	63	100	97	85	159	139	138	187	144	59	97	107	122	66	76	193	58	229	87	38	31	78	386	33	213	174	239	228	207	195	340	198	261	174	156	153	39	88	125	186	157	77	141	70	97	101	58	160
SPAC12B10.14c	878	496	816	762	370	968	1286	743	1145	882	389	657	702	1141	596	476	531	421	1720	332	254	227	314	1567	343	804	889	1292	1469	1190	1332	1277	870	1402	921	972	1342	316	684	764	1021	1029	446	761	525	642	917	487	1141
SPAC12B10.15c	74	54	166	154	33	102	196	79	185	112	49	87	66	150	108	89	77	83	358	80	33	32	18	130	38	50	74	81	64	172	110	81	62	114	93	87	133	18	70	73	151	99	34	79	39	157	153	56	235
SPAC12B10.16c	804	551	647	533	396	1078	1019	863	1389	820	407	1005	1169	1591	687	490	1155	806	1986	606	384	295	335	2176	480	819	1055	2140	1607	1144	1312	1556	774	1596	1387	1128	1233	251	639	854	1174	1424	383	925	404	776	1049	711	1565
SPAC12G12.01c	1091	832	792	639	448	1301	1191	901	1925	1099	512	992	990	1626	713	524	770	806	1870	410	390	204	396	3065	487	1117	1240	1902	2998	1463	2341	2849	1213	3280	1323	2120	2424	351	1277	1554	1596	2330	553	1398	610	800	1287	724	2230
SPAC12G12.02	330	311	356	374	308	576	441	456	816	351	186	306	245	394	357	284	354	234	870	212	92	34	117	580	96	417	375	355	650	523	671	759	301	882	292	502	593	160	341	378	519	513	221	578	202	487	587	227	1260
SPAC12G12.03	1869	1181	1184	1750	672	1857	2016	1749	2681	1536	880	1539	1598	2877	1613	1298	1340	818	3830	1071	635	465	719	3427	765	1201	1242	1811	1928	1481	1736	1931	1317	1965	1354	1407	1838	421	853	931	1228	1250	624	1207	771	581	695	438	1119
SPAC12G12.04	9858	4521	11829	8748	4364	7403	12377	8373	12198	9532	4518	9256	8903	15860	9157	7293	16041	10017	22480	7958	3801	3496	3651	19608	5778	9249	11369	9470	9706	14759	13239	12397	5246	9221	7523	8935	8328	3062	6516	8021	13045	7508	7185	9122	3435	12499	17138	6274	17216
SPAC12G12.05c	252	217	246	340	175	438	331	378	766	337	131	323	297	440	249	217	253	244	979	224	120	139	109	484	229	161	236	223	360	344	358	399	187	404	243	322	330	100	308	297	281	455	113	262	125	193	330	163	579
SPAC12G12.06c	1412	1181	1151	1303	898	1621	1674	1564	2416	1325	580	1093	1191	1824	1209	947	1347	961	3803	874	523	412	923	2775	689	1763	1890	2178	2868	2492	2752	2852	1464	3131	1634	2362	2331	578	1133	1409	2193	2203	861	1665	741	1423	1120	725	2211
SPAC12G12.07c	1443	916	1670	1449	944	1398	2143	1870	2246	2021	734	1405	1817	1783	1345	1111	3347	1241	4357	1538	468	492	560	4488	694	1525	1704	1974	1892	1922	1861	2014	1147	1984	1593	1628	1551	523	1095	1283	2072	1747	824	1537	665	1592	1619	820	2703
SPAC12G12.08	260	166	242	190	196	374	377	340	453	365	158	362	361	511	294	179	329	185	496	167	108	105	129	791	82	344	287	409	487	390	397	594	280	549	323	351	436	118	257	299	311	468	141	384	136	265	336	138	434
SPAC12G12.09	507	322	346	448	161	396	557	408	719	418	243	452	425	713	494	360	384	278	784	330	221	104	291	1590	150	638	708	1059	981	714	853	1054	601	1049	655	730	827	211	408	452	794	725	279	548	268	305	269	186	499
SPAC12G12.10	460	315	457	413	342	683	772	720	891	602	235	390	397	648	452	366	677	381	1666	357	219	166	350	1378	213	736	733	842	990	792	946	1107	614	1238	648	800	912	240	498	550	909	666	288	497	329	421	417	207	758
SPAC12G12.11c	396	236	388	311	204	406	531	449	426	495	237	323	299	410	333	238	519	193	843	257	106	121	132	710	152	355	472	571	511	415	480	601	363	580	540	346	414	126	255	315	597	555	175	385	200	360	368	176	465
SPAC12G12.12	325	205	464	238	207	476	700	363	620	634	198	426	413	617	271	245	438	217	730	185	161	108	140	1059	205	392	481	867	777	453	575	706	361	794	722	492	522	109	396	362	518	726	135	320	168	263	366	273	484
SPAC12G12.13c	1287	774	1182	1123	754	1317	1559	1534	1936	1366	587	796	871	1250	926	811	1315	821	2705	685	350	289	663	2665	371	1478	1562	2077	2504	1959	2017	2271	1505	3071	1473	1826	2135	532	1104	1128	2295	1878	684	1268	788	890	966	469	1906
SPAC12G12.14c	487	317	365	529	257	540	651	583	677	464	289	443	437	625	599	389	549	343	1280	391	222	192	296	1104	230	661	523	780	729	698	640	680	562	633	529	525	600	173	343	353	658	504	282	448	281	519	475	272	709
SPAC12G12.15	348	233	359	343	178	383	416	342	668	397	197	251	306	425	302	272	302	229	828	172	113	129	175	652	165	459	441	610	724	570	665	723	441	733	386	598	586	144	350	376	555	529	237	437	241	331	508	218	604
SPAC12G12.16c	224	106	222	163	121	148	225	186	287	210	87	122	124	188	107	94	199	94	382	133	39	48	83	443	83	384	321	631	558	326	322	426	364	585	410	292	362	115	158	228	492	434	150	249	151	181	181	82	274
SPAC12G12.17	39	24	50	35	70	110	89	62	102	77	17	96	46	65	60	44	69	33	167	46	16	20	28	109	18	26	27	35	32	29	50	43	23	78	31	27	33	19	34	29	36	47	21	41	16	39	45	34	94
SPAC1327.01c	980	707	836	1238	479	1328	1479	1092	1640	1063	437	1034	1019	1590	990	804	940	616	2671	702	464	301	487	2606	493	1109	1298	1350	1771	1395	1576	1642	1074	1758	1109	1222	1445	348	728	957	1271	1128	619	1058	644	800	1049	493	1561
SPAC139.01c	1727	1532	1301	1305	872	2563	2201	1688	3161	1744	898	1946	2033	3222	1618	1179	2209	1768	4170	1263	1402	617	1219	6143	1405	1489	1752	2034	3417	2004	2745	3177	1547	3526	1504	2372	2741	433	1397	1557	1720	2335	827	1826	766	1120	1607	941	2480
SPAC139.02c	1270	785	880	1244	472	920	975	933	1618	801	642	651	647	1040	966	889	1206	758	2827	762	337	363	758	1526	530	1687	1457	1085	1593	2062	1750	1773	935	2332	860	1782	1695	563	928	973	1843	1337	829	1166	697	1074	1055	503	1503
SPAC139.03	282	210	275	239	168	271	463	296	475	338	117	269	224	434	250	217	299	171	482	186	99	85	120	626	101	400	523	640	687	555	543	723	433	858	516	545	597	167	389	402	580	674	238	409	284	302	376	225	461
SPAC139.04c	320	243	376	340	244	504	463	495	612	457	160	349	318	462	248	232	459	218	985	262	158	100	156	909	167	433	504	755	742	549	500	701	414	727	448	486	589	131	326	300	567	545	209	468	277	404	533	275	750
SPAC139.05	173	13	57	21	13	36	68	50	27	38	94	42	63	84	19	20	83	24	88	37	11	569	12	129	27	40	29	72	65	28	25	30	29	38	34	19	49	14	12	17	40	18	41	65	40	146	128	34	125
SPAC139.06	435	263	443	401	302	426	681	557	783	572	192	310	355	394	362	309	569	217	889	301	122	99	171	879	84	710	666	796	862	878	862	1134	584	1185	800	793	696	252	486	521	821	900	284	541	311	577	439	236	603
SPAC1399.01c	209	85	269	169	76	105	317	146	182	323	103	138	153	283	136	119	162	90	400	129	41	89	110	624	80	157	166	293	257	156	135	217	192	246	365	127	233	86	103	123	233	127	46	147	74	80	113	52	120
SPAC1399.02	264	266	197	262	163	382	380	236	646	253	129	269	331	466	322	285	150	160	595	260	171	124	176	603	220	256	250	317	411	385	482	514	232	620	325	491	511	92	239	249	295	348	96	342	111	156	120	76	223
SPAC1399.03	981	1070	912	1434	921	1676	1488	1246	2852	1146	500	859	1238	1861	1043	965	812	892	3760	1067	539	457	757	2918	825	1180	1246	1438	1778	1724	2095	2154	965	2045	1447	1744	2171	528	967	1172	1478	1561	511	1516	675	788	1005	448	1122
SPAC1399.04c	167	194	223	362	254	385	267	342	1151	465	107	479	475	613	253	194	213	222	643	119	99	95	112	281	79	236	153	206	385	216	158	181	196	304	178	522	650	43	218	137	221	158	78	213	162	104	301	186	385
SPAC1399.05c	293	172	198	264	116	432	305	208	463	220	170	349	323	512	227	203	185	201	622	201	152	90	101	559	154	180	190	301	442	206	251	301	191	376	212	258	365	49	131	160	254	246	127	271	136	189	296	180	531
SPAC1399.06	22	8	35	27	11	18	42	18	28	35	11	18	20	37	22	9	27	3	50	3	8	4	17	55	9	19	20	21	23	24	15	21	17	22	34	13	16	7	13	13	19	21	11	11	8	27	37	13	67
SPAC13A11.01c	1373	1206	1258	1054	685	1567	2078	1790	2075	1784	767	1171	1366	1825	1418	1102	2190	909	3155	1267	950	518	722	4361	924	2857	1989	3715	3250	2308	2545	4550	2308	4496	2399	3270	2284	789	1828	1906	2019	3101	793	2434	825	1496	1305	858	2171
SPAC13A11.02c	8814	7335	6320	10567	5432	10337	12047	8614	13181	9464	4348	6484	8369	13694	8861	6759	8811	5178	30737	7719	4623	3351	4637	18338	5078	7188	6801	11709	7844	11128	11614	12918	6275	11018	11749	9296	10345	3126	5244	5074	8700	7613	3551	7830	4158	2674	2123	1003	2811
SPAC13A11.03	64	25	30	23	20	38	34	37	45	23	17	29	30	35	10	14	49	17	120	18	7	2	9	92	3	64	76	26	204	90	105	129	55	213	13	106	116	16	69	74	49	21	42	75	30	42	61	15	56
SPAC13A11.04c	284	135	294	291	164	312	501	290	473	335	130	257	257	381	269	196	314	188	767	240	111	117	165	446	135	360	412	442	381	484	404	452	287	396	358	351	335	91	264	236	340	311	165	276	133	353	317	164	479
SPAC13A11.05	1789	1185	1611	1413	1060	1751	2041	2019	2979	2384	852	1625	1653	2060	1447	1211	2479	1330	4247	1529	782	580	919	4699	894	2302	2188	2386	3100	2502	2654	3143	1822	3498	1601	2535	2355	572	1364	1534	2291	2087	1218	2130	1032	1484	1209	634	1868
SPAC13A11.06	66	59	76	47	65	124	98	76	150	56	32	87	83	105	65	69	70	64	232	47	28	28	19	140	63	79	55	101	118	85	106	116	30	110	51	85	124	45	74	76	100	100	29	109	33	155	165	77	142
SPAC13C5.01c	748	511	928	808	422	921	1144	1094	1408	855	378	839	847	1076	934	702	1580	679	2710	848	312	395	478	1432	471	780	899	944	857	1035	1046	1160	642	979	1068	743	762	324	665	709	1245	937	398	654	348	958	1099	624	1691
SPAC13C5.02	282	215	262	270	188	367	376	308	440	303	149	272	225	390	248	188	284	153	605	180	105	35	142	569	84	326	379	570	532	441	566	715	369	700	421	405	442	103	262	277	503	513	200	356	156	233	232	146	515
SPAC13C5.03	166	77	134	95	68	71	184	116	147	189	80	64	79	108	73	66	121	55	187	55	24	19	65	291	16	240	189	326	327	185	182	315	201	319	231	172	268	79	111	144	289	225	75	166	100	125	129	94	149
SPAC13C5.04	113	31	182	81	78	104	216	185	103	184	76	170	170	223	72	80	203	61	234	90	31	106	56	422	23	119	151	231	228	176	86	119	153	236	176	92	218	49	114	156	253	214	130	73	89	127	254	124	276
SPAC13C5.05c	688	417	628	536	388	829	1192	801	1008	918	311	856	964	1249	670	506	967	484	1722	467	315	178	281	1615	308	682	767	1034	985	933	925	881	603	1044	671	741	1070	210	496	641	757	744	413	555	369	683	1008	527	1354
SPAC13C5.06c	142	73	128	80	86	136	199	134	142	195	67	165	153	175	61	84	80	33	161	49	21	15	37	337	40	157	191	205	306	156	245	248	122	290	184	186	204	52	135	123	212	188	65	126	60	80	87	71	128
SPAC13C5.07	285	167	261	330	145	317	345	319	546	328	142	215	213	335	254	189	236	139	660	114	85	87	103	569	113	322	442	492	503	405	529	574	349	563	400	331	572	107	307	310	566	474	150	297	158	286	355	159	554
SPAC13D1.01c	0	0	0	0	0	0	0	0	0	0	0	0	0	0	0	0	0	0	0	0	0	0	0	0	0	0	0	0	0	0	0	0	0	0	0	0	0	0	0	0	0	0	0	0	0	0	0	0	0
SPAC13D6.01	144	67	101	101	61	134	176	169	124	149	58	131	145	184	112	105	204	89	349	125	57	69	86	646	74	191	160	277	184	262	183	282	110	245	212	233	179	103	109	105	295	184	67	186	68	154	140	104	178
SPAC13D6.02c	2732	3465	2309	3400	2060	5864	4390	4004	8330	3496	1335	3694	4723	5871	3040	2636	2551	1582	10131	2423	1509	1183	1833	8882	2307	2287	2193	2734	3545	2379	3240	4280	2170	4259	1963	3323	2980	564	1646	1839	1891	2105	1906	5243	2043	2328	2009	1258	3164
SPAC13D6.03c	221	155	229	242	196	280	286	285	430	236	88	198	126	256	200	167	248	118	608	134	67	40	143	340	62	196	283	280	255	261	296	377	222	353	267	263	272	76	183	196	361	278	128	183	123	279	192	118	380
SPAC13D6.04c	305	195	304	301	191	388	536	374	492	428	172	273	273	354	288	211	385	189	672	181	109	91	115	733	133	402	433	539	580	597	643	535	347	636	551	496	514	139	350	364	557	559	148	355	197	304	371	218	495
SPAC13D6.05	383	251	487	481	300	455	506	432	682	432	211	299	348	460	410	320	482	245	1030	300	78	115	183	645	104	529	614	634	416	695	640	792	401	504	516	528	417	184	413	393	705	465	258	472	230	572	477	244	666
SPAC13F5.01c	439	264	409	297	194	330	503	419	502	479	227	294	237	472	313	229	618	418	971	187	144	110	257	1212	181	686	697	846	1012	737	853	1089	584	1221	594	712	807	233	424	509	894	679	296	548	319	417	329	180	464
SPAC13F5.02c	752	496	826	805	531	826	976	884	958	779	386	526	522	670	580	503	1343	574	2430	703	290	264	248	1210	290	808	748	1201	873	1277	873	1078	602	891	738	871	953	268	555	529	1275	558	343	773	388	1141	971	348	1410
SPAC13F5.03c	147	101	112	142	118	274	201	145	204	134	70	116	160	238	132	94	142	75	387	49	63	51	49	254	87	53	28	25	63	57	100	81	34	74	28	57	75	13	45	50	20	24	36	69	29	20	8	8	30
SPAC13F5.04c	80	60	45	104	31	119	94	54	109	40	33	108	101	254	81	71	81	68	231	55	53	28	49	196	58	5	6	5	11	10	24	10	0	14	18	18	36	2	13	6	5	9	7	7	9	0	6	3	12
SPAC13F5.05	341	233	270	220	149	404	357	339	374	343	173	199	187	253	203	188	374	195	699	181	119	116	164	692	152	490	451	1171	588	610	535	685	525	840	778	527	524	152	284	284	497	593	199	381	226	185	199	91	410
SPAC13F5.06c	412	338	445	463	276	503	581	513	765	524	183	439	382	609	346	316	471	369	1113	268	159	147	228	1156	153	750	744	1031	1051	1029	1084	1269	619	1244	646	878	1023	240	531	553	887	788	318	581	365	515	811	286	953
SPAC13F5.07c	12	3	42	8	3	7	31	40	3	26	7	18	17	23	1	1	21	5	14	2	1	2	3	89	0	14	2	66	16	13	3	19	14	12	21	6	20	1	5	2	10	2	0	7	2	9	51	27	93
SPAC13G6.01c	1833	858	1229	1138	818	1424	2182	1447	1727	1364	862	1436	1327	2238	1139	889	1085	618	2462	813	476	348	546	3314	387	1608	1863	3082	3155	2141	2204	2512	1863	3213	1754	1898	2601	519	1067	1485	2598	2239	839	1289	824	1350	1473	880	2759
SPAC13G6.02c	26918	22213	30841	27307	25364	46030	45042	36642	58219	38175	9293	26854	29924	43056	25161	18755	57949	32666	135852	39034	22499	13846	23668	51991	21550	21255	19399	21509	27437	26626	28803	24935	14064	28860	15110	19950	21199	7288	15145	15737	19430	19596	16933	19761	10117	20484	24818	13109	34906
SPAC13G6.03	1079	483	506	551	331	630	747	644	778	627	634	377	504	848	424	335	379	424	1200	279	192	203	306	1479	255	698	1045	1954	1962	1020	984	982	714	1618	1287	961	1444	267	509	641	1310	1073	302	576	399	450	618	320	850
SPAC13G6.04	267	233	403	330	255	278	369	302	523	355	84	174	158	264	196	149	268	183	699	126	81	72	120	348	92	421	511	859	625	535	676	886	395	845	1082	501	549	152	386	440	663	876	161	386	209	397	317	120	278
SPAC13G6.05c	191	179	184	205	126	312	280	279	371	221	106	237	235	265	190	155	331	171	584	150	93	71	57	391	103	158	176	200	213	228	250	260	168	286	120	230	226	82	112	146	161	169	81	212	89	172	205	106	494
SPAC13G6.06c	1505	1591	1317	1917	966	2664	2157	1751	4407	1725	709	1686	1834	3109	1643	1300	1891	1328	6090	1617	1081	664	889	4263	1075	2282	2609	2410	4538	3201	3936	4146	2464	4187	1812	3745	3358	770	1957	2071	2924	2639	1400	2577	1465	2060	2156	971	2756
SPAC13G6.07c	16706	14684	26840	20928	18945	34402	31628	33557	43844	31759	6640	19798	18639	30935	22561	19262	34426	22735	88146	19701	11038	9476	10330	31726	15622	11684	14690	16182	20623	21511	20899	20334	10527	23988	13250	16488	21628	5273	11487	14717	21310	15580	14601	21769	13079	29405	27332	11540	46110
SPAC13G6.08	39	9	30	14	10	30	43	27	28	42	24	41	38	97	6	14	18	13	60	13	7	4	13	87	14	28	27	65	82	20	39	44	43	109	41	34	76	17	19	44	25	46	17	41	20	17	38	18	68
SPAC13G6.09	242	242	307	351	249	492	407	386	684	423	103	230	187	310	215	191	322	198	520	184	90	63	185	753	74	426	402	398	484	417	501	678	303	559	373	440	389	116	334	319	488	396	126	371	179	264	264	123	362
SPAC13G6.10c	9566	6918	11094	11725	6275	11039	14461	12528	16437	11617	4409	9254	9963	18288	9294	7612	12120	7430	39215	8117	6021	4834	4478	15532	7234	14638	16160	36153	19846	19545	19065	21175	13044	17144	24831	18158	19646	5324	10995	12510	21966	17026	7491	15004	8515	12580	13849	6468	12066
SPAC13G6.11c	910	551	804	888	536	699	1010	928	1087	904	381	521	548	799	613	524	602	301	2226	482	172	222	335	1042	273	1015	1256	1379	1247	1399	1121	1378	1078	1490	1115	950	1042	364	599	686	1551	1129	450	715	570	941	803	396	1289
SPAC13G6.12c	186	130	189	176	142	245	276	234	285	186	108	226	246	301	206	159	126	108	395	122	65	47	117	588	36	190	217	356	427	200	275	322	256	539	222	288	383	61	143	185	327	310	87	178	106	178	210	116	294
SPAC13G6.13	0	0	0	0	0	0	0	0	0	0	0	0	0	0	0	0	0	0	0	0	0	0	0	0	0	0	0	0	0	0	1	0	0	0	0	1	0	1	0	0	0	0	0	0	1	0	0	0	0
SPAC13G6.14	369	370	362	395	239	446	420	459	582	389	206	248	217	423	377	344	314	129	688	250	81	59	122	720	58	260	265	331	396	444	452	500	345	482	380	463	410	132	318	362	456	347	154	277	205	439	295	170	574
SPAC13G6.15c	284	181	257	263	198	271	386	335	366	342	135	225	258	369	337	213	408	185	759	350	144	126	196	683	137	299	209	239	290	284	301	326	201	334	279	359	274	96	213	216	313	269	99	220	106	191	153	76	190
SPAC13G7.01c	1281	930	1098	1251	779	1716	1804	1407	2130	1509	567	1332	1383	1760	1526	1099	2210	1167	3887	1351	773	453	701	2687	480	1253	1512	2569	1981	1732	1717	2093	1158	2145	1685	1463	1650	408	934	1109	2146	1401	666	1385	624	1400	1490	750	2188
SPAC13G7.02c	1800	311	1478	759	427	170	1171	688	301	735	916	1101	581	907	605	470	1202	540	1010	437	92	789	529	1219	213	2120	1351	642	392	3881	1396	1342	403	231	665	856	415	470	295	307	1446	110	1084	585	285	1842	2957	971	1929
SPAC13G7.03	141	100	129	126	103	183	172	167	200	168	68	133	126	215	137	105	127	54	268	63	46	41	54	284	41	182	198	198	262	180	242	365	158	333	160	181	243	63	150	153	187	235	87	253	65	126	138	81	245
SPAC13G7.04c	1638	1456	1304	1408	934	2180	2719	2360	2117	2285	822	2037	2601	3418	2025	1442	1665	760	2715	961	636	391	615	3729	596	1844	1573	4329	2249	1786	2055	2531	1713	2608	3050	1924	1986	528	1159	1498	1949	2119	881	1832	809	1399	2010	1044	2632
SPAC13G7.05	296	184	302	262	137	236	402	281	351	337	145	233	203	394	242	196	349	234	628	243	159	122	171	623	138	424	446	787	511	468	435	534	261	522	685	379	399	185	253	262	562	458	220	344	162	267	247	125	330
SPAC13G7.06	683	511	771	792	487	802	755	818	1486	787	344	568	662	930	743	567	943	527	2431	807	276	276	383	1554	363	631	760	715	832	994	1034	1085	545	921	798	765	835	220	666	638	943	901	475	693	339	646	742	396	1181
SPAC13G7.07	54	24	105	75	53	128	175	130	92	82	29	89	76	106	66	48	117	24	237	37	12	14	15	112	21	97	120	84	124	127	85	92	92	128	77	96	108	36	63	86	126	78	46	41	64	69	81	44	150
SPAC13G7.08c	1279	1097	1330	1530	949	1755	1809	1635	2656	1584	674	1074	1263	1878	1382	1096	2057	1288	5052	1075	570	519	854	3226	861	1660	1832	1921	2357	2532	2473	2930	1618	2892	1489	2239	2243	542	1473	1536	2358	2040	908	1870	1033	1895	1576	699	3904
SPAC13G7.09c	50	37	59	29	27	44	64	59	89	64	22	43	43	71	43	31	33	25	51	25	6	12	14	73	8	71	85	75	81	52	92	147	71	161	96	76	75	34	75	87	85	120	36	86	42	67	64	28	133
SPAC13G7.10	466	284	532	467	252	594	838	623	629	503	252	444	492	726	565	470	683	397	1391	407	274	206	246	1057	309	478	398	489	615	547	536	650	322	570	382	472	466	149	333	360	377	352	225	426	166	338	446	254	611
SPAC13G7.11	415	389	437	340	310	482	567	670	712	871	202	346	345	496	464	391	569	263	857	300	110	108	214	1273	135	571	559	744	911	550	739	874	595	987	503	501	724	168	377	460	536	582	289	571	293	411	392	173	730
SPAC13G7.12c	788	573	740	742	562	845	1213	1026	1577	1141	356	710	673	839	878	773	1391	672	1781	875	366	254	537	2063	342	1086	1061	1196	1205	1272	1345	1571	707	1324	830	1068	971	348	644	734	1282	901	464	830	366	811	566	356	800
SPAC13G7.13c	613	725	665	918	634	1014	969	532	1575	784	329	792	976	1346	956	690	526	661	2130	539	344	184	353	1269	576	394	511	424	886	564	980	930	495	1237	525	771	1218	182	568	409	480	519	115	767	379	208	212	126	420
SPAC140.01	1496	795	1180	960	527	1283	1542	1347	2136	1533	642	858	903	1639	671	519	1240	623	2878	396	364	300	213	3285	407	1771	2234	3211	3676	2033	2510	3108	2163	4617	1832	1672	3088	255	1527	1967	1476	2355	1068	1971	1298	1059	1839	661	1992
SPAC140.02	6816	9359	5368	8460	5246	11507	8750	8565	16007	7265	3592	8898	7730	10451	6032	4993	5030	4314	17585	4458	3686	1759	3073	15201	3692	7716	6600	8365	15270	9022	12529	17755	5786	16226	4313	11790	9524	2311	5869	6497	8453	7837	4701	14678	3724	10448	8891	4074	17755
SPAC140.03	283	114	267	150	155	366	411	318	283	325	193	349	299	424	180	140	294	176	592	135	92	57	100	613	78	189	289	514	535	273	269	397	283	596	242	231	347	64	147	220	337	305	93	188	129	158	217	167	525
SPAC140.04	64	39	44	63	41	92	57	59	94	70	22	55	51	59	32	29	88	43	118	40	13	9	7	80	13	50	50	46	81	70	85	104	61	60	50	45	66	14	53	48	87	59	25	59	18	45	61	37	174
SPAC1420.01c	1093	782	877	1065	455	1229	1255	1262	1692	1277	478	930	866	1428	694	618	1023	612	2363	592	389	346	369	2042	396	1387	1596	1524	2261	1773	2056	2412	1410	2516	1027	1720	2023	395	1057	1355	1071	1652	674	1552	746	977	1493	666	2799
SPAC1420.02c	4162	3508	3729	4153	2876	4567	5468	5025	6962	4597	2195	3419	3770	5463	4548	3406	6880	3815	18379	4479	1901	1579	2101	7793	2120	3678	3757	4598	4910	4683	4808	5639	2982	5333	3275	4315	3988	1202	2671	2983	5260	3760	1667	3852	1648	4639	3256	1914	6589
SPAC1420.03	31	37	44	36	37	41	50	46	91	68	26	83	63	98	43	45	58	20	75	41	26	4	34	120	6	74	87	102	107	107	101	135	63	119	64	87	61	26	37	50	119	60	49	59	46	56	54	30	50
SPAC1420.04c	7	5	10	8	5	11	6	10	9	8	0	9	6	12	5	2	8	4	23	4	6	5	1	28	6	11	4	7	18	9	14	19	14	29	3	22	21	4	9	9	6	12	5	13	5	3	7	1	15
SPAC144.01	124	109	190	209	170	266	261	231	370	199	71	142	91	153	153	124	242	127	392	120	49	31	49	257	37	204	154	200	185	175	257	427	131	312	220	223	166	69	243	197	251	305	72	260	63	198	153	70	309
SPAC144.02	252	187	153	219	125	298	254	214	392	198	113	256	263	309	190	156	194	146	499	133	71	92	64	446	110	190	219	246	391	261	333	422	157	341	202	250	305	51	174	191	229	252	104	321	106	167	248	108	437
SPAC144.03	4496	2732	3908	3876	2351	3888	4145	4731	5122	3872	2116	3184	3255	4360	3438	2842	6068	1922	11788	3686	1473	1526	1702	5656	1615	5599	5505	7378	7088	6319	5970	6712	4670	7799	4419	6102	5457	1756	3056	3411	8053	5131	2851	4864	3337	5954	4880	2296	6440
SPAC144.04c	2036	1356	2849	1915	1452	2850	4274	2809	3631	3144	943	2271	2665	3681	2431	1866	5055	2435	7430	3201	1391	943	1237	5374	1027	2328	2625	2891	3270	3111	2914	2851	1941	3302	2245	2350	2740	874	1738	2083	2885	2462	1475	2025	1146	3131	2975	1541	3734
SPAC144.05	477	330	408	474	197	393	679	371	720	482	225	456	440	645	380	321	366	288	823	231	116	84	173	1140	96	566	730	1045	1053	770	916	1054	617	1158	770	785	964	188	495	536	1142	869	318	554	356	629	728	327	1056
SPAC144.06	766	685	765	890	425	1115	1095	797	1565	879	403	751	782	1298	694	534	1306	765	2412	677	450	295	705	2985	400	1012	1198	1533	1792	1397	1572	1998	1112	1943	1035	1437	1433	246	885	887	1332	1336	529	1128	493	634	857	439	1382
SPAC144.07c	339	222	256	231	173	400	455	324	346	320	174	213	249	291	206	172	424	189	670	159	95	78	150	880	72	405	390	689	681	530	519	806	433	772	461	426	366	101	267	332	588	490	214	441	198	261	237	98	427
SPAC144.08	221	172	178	194	134	415	398	256	307	242	106	186	213	280	167	146	212	97	449	146	98	68	115	552	111	248	237	212	326	286	321	331	176	355	227	276	267	68	170	227	266	270	112	168	106	113	143	81	284
SPAC144.09c	272	154	374	266	185	383	453	377	497	377	127	360	382	522	243	202	256	191	648	166	92	81	127	746	92	307	306	377	474	392	482	430	261	549	306	326	591	107	329	347	397	446	143	280	159	344	629	238	753
SPAC144.10c	929	609	820	629	564	984	1415	1199	1228	1263	399	717	972	1447	748	598	1801	935	2812	636	609	401	933	3798	688	1246	1092	2676	1905	1330	1454	1580	1060	2035	1532	1286	1438	410	649	906	1362	1402	653	820	451	807	903	462	1188
SPAC144.11	3711	3064	5472	5941	3255	5188	5828	5155	8081	5038	1954	3793	4011	5141	3873	4320	8879	4774	18289	5134	1960	2019	1623	8447	2828	5275	6320	7013	7629	7701	7365	8225	4446	8212	6150	7244	8203	1790	5676	6046	7683	6464	3970	7367	5312	10582	9406	3090	10070
SPAC144.12	2441	1778	2283	2675	1919	2559	3016	2720	3680	2486	1069	1714	1968	3200	2426	1786	3007	1983	9285	2037	944	793	1387	3977	1097	2234	2401	2648	2912	3126	3438	3526	2005	4290	2124	2623	2983	834	1729	1877	3049	2609	1169	2407	1376	1527	1282	576	2162
SPAC144.13c	106	110	161	131	85	222	202	222	185	138	78	118	145	207	132	133	162	66	332	124	82	46	57	340	62	144	131	274	177	156	141	186	174	174	153	148	178	45	87	98	122	144	72	126	74	151	163	84	245
SPAC144.14	349	242	389	290	209	518	508	489	555	518	182	362	394	541	302	238	421	184	811	200	122	86	172	874	101	511	529	865	663	563	539	673	477	752	516	464	543	138	296	371	522	546	196	444	219	357	517	247	839
SPAC144.15c	598	337	385	545	232	441	708	422	818	516	307	365	404	756	461	391	396	241	1143	324	182	128	295	1303	116	984	1197	1491	1491	1205	1315	1615	1012	1733	1249	1194	1161	235	592	658	1371	1243	445	722	456	467	379	206	567
SPAC144.16	187	169	269	261	163	394	371	293	430	309	100	231	237	343	272	191	237	161	812	218	46	56	71	350	66	422	458	516	598	652	633	625	322	634	549	518	696	171	498	387	943	589	214	383	278	472	589	192	642
SPAC144.17c	331	215	297	352	221	414	483	447	462	374	188	335	363	513	310	241	588	259	1046	327	127	128	158	921	101	512	482	790	689	521	439	688	428	781	518	444	489	130	257	293	683	412	245	395	177	265	288	191	523
SPAC144.18	992	770	1079	948	762	1497	1730	1585	2329	1584	434	1168	1337	1886	1043	890	1453	880	4095	994	801	555	819	3762	1030	1613	1906	3753	2430	1970	2520	2648	1543	2702	2708	2331	1985	443	1338	1508	1984	2504	842	1442	766	1005	1058	751	1308
SPAC1486.01	926	501	1254	524	559	1289	1525	1254	1262	1503	421	1380	1519	2276	687	525	1719	605	2141	569	423	262	279	2410	449	673	684	1109	1853	984	843	1217	640	1646	499	809	1021	160	508	775	1004	805	522	896	317	561	1122	903	1879
SPAC1486.02c	621	516	717	588	451	971	1213	1038	1525	1145	294	767	924	858	527	474	877	481	1625	449	288	212	423	2880	457	1129	1051	2175	1629	1336	1428	1721	877	1612	1600	1285	1327	311	813	796	1160	1371	427	941	428	538	782	396	905
SPAC1486.03c	990	596	856	620	407	725	1100	843	1086	1116	480	792	783	1092	645	509	961	522	1402	468	209	161	369	2452	243	834	1032	1450	1594	949	1301	1660	931	1976	994	1142	1197	227	605	868	1276	1119	452	1003	460	739	675	393	1400
SPAC1486.04c	1480	779	1201	1371	593	1355	1785	1157	1800	1204	803	1365	1386	2213	1241	902	2264	1326	2835	968	491	318	527	3849	389	1482	1903	2773	2950	2170	2384	2563	1658	3362	1982	1859	2344	480	1107	1512	2841	2396	863	1589	833	1272	1668	764	2785
SPAC1486.05	4347	2625	3135	4391	1825	3278	4554	3309	4830	3445	2175	3188	3520	6094	4036	2710	5382	3660	11335	3267	2076	1284	1873	7966	1786	5098	5196	6438	7043	6118	6311	7335	4484	7338	4632	5553	6218	1721	3289	3643	6623	4773	2458	4188	2217	3636	3828	1797	6011
SPAC1486.06	1197	1095	1065	1111	913	1424	1700	1528	2436	1394	597	985	1099	2003	1114	944	769	602	2556	657	417	319	1362	3097	496	1126	1326	1218	1719	1500	1699	2106	1002	1863	937	1508	1480	399	845	913	1213	1311	603	1134	549	778	796	452	1294
SPAC1486.07c	243	237	395	386	304	741	561	671	813	693	149	552	468	602	316	306	436	203	1169	269	95	122	146	824	194	353	274	392	569	478	520	687	325	614	383	448	531	147	379	373	408	517	173	389	159	236	396	203	747
SPAC1486.08	92	94	110	68	52	138	118	92	143	121	37	82	56	82	45	54	67	46	189	44	17	17	14	177	26	142	165	225	237	166	220	276	163	294	235	196	193	44	140	143	262	260	61	144	78	141	176	68	251
SPAC1486.09	881	918	824	971	804	1323	1035	1080	2000	921	500	843	980	1201	814	743	720	464	1823	465	191	118	392	1738	210	1534	1464	1560	2666	1923	2577	2620	1111	2794	1040	2119	2129	437	1118	1106	1879	1654	788	1730	679	1313	1024	579	1870
SPAC1486.10	856	643	873	920	574	1164	1314	1126	1811	1155	421	892	922	1430	817	759	1075	487	2608	621	374	289	501	2894	461	1308	1313	2111	2413	1456	1790	2006	1379	3011	1396	1520	1988	412	971	1219	1486	1917	644	1200	705	812	915	564	1468
SPAC1486.11	31	25	40	41	14	46	50	48	74	40	13	37	22	44	22	30	40	15	108	14	12	9	6	68	8	50	61	119	84	80	82	104	49	81	79	72	63	30	41	42	92	71	18	84	28	48	51	16	94
SPAC14C4.01c	272	50	109	242	136	249	119	128	383	71	119	120	122	205	253	197	150	172	594	242	26	84	141	239	36	45	92	79	155	331	284	312	75	54	90	190	77	68	115	65	82	214	110	50	121	186	68	53	138
SPAC14C4.02c	752	417	736	744	413	885	1014	873	1188	753	395	633	668	1078	678	500	919	498	1594	566	337	174	364	1809	228	750	714	993	1150	917	934	1138	658	1328	698	820	898	251	506	547	1076	806	307	624	367	650	724	395	1410
SPAC14C4.03	8	1	12	16	11	19	19	24	21	20	7	11	11	15	11	9	8	3	27	13	1	4	8	15	1	20	16	12	21	29	20	23	14	28	13	19	25	10	18	19	29	6	8	16	12	15	15	8	24
SPAC14C4.04	476	318	524	492	327	581	625	698	882	709	233	547	466	806	498	452	548	257	1436	400	162	153	257	1055	186	847	683	930	881	748	743	938	637	1033	658	764	747	232	528	663	814	774	390	626	348	753	683	334	850
SPAC14C4.05c	713	359	586	535	331	472	765	591	693	660	345	363	401	571	465	372	611	353	1157	276	159	183	251	1148	185	1054	1080	2365	1289	1440	1140	1342	863	1274	1511	1005	1208	354	544	621	1541	977	451	714	478	735	801	305	1159
SPAC14C4.06c	281	248	389	425	330	701	558	442	790	379	167	494	548	611	533	389	407	335	1276	281	158	165	253	815	191	511	451	453	714	715	679	726	363	635	313	516	682	147	347	386	508	477	266	570	253	562	566	292	807
SPAC14C4.07	817	381	755	590	308	701	974	835	1028	822	400	612	606	940	549	430	965	476	1924	436	283	331	365	1760	427	1132	1038	2460	1617	1234	1241	1453	915	1559	1552	1109	1185	269	558	777	1231	1152	566	753	449	609	892	446	1204
SPAC14C4.08	2	1	2	2	1	5	3	4	7	4	5	5	2	5	1	4	4	0	3	3	0	1	3	12	1	17	9	24	9	15	3	20	18	8	14	8	3	3	3	6	18	7	3	6	4	6	1	4	2
SPAC14C4.09	802	719	784	1056	697	1777	1211	1862	2296	1171	376	1097	1298	1643	971	889	1112	710	2640	953	475	355	532	1920	619	902	1224	1851	1173	1484	1515	1525	818	1242	1361	1171	1259	281	826	865	1354	1124	555	849	483	970	1974	1096	2528
SPAC14C4.10c	137	59	154	94	82	126	182	134	153	188	65	152	127	174	86	68	138	88	280	83	36	56	45	317	41	143	191	238	226	160	191	201	165	226	167	140	173	37	119	139	167	189	57	109	66	62	123	70	104
SPAC14C4.11	2295	1770	1953	2565	1346	2888	2671	2626	5276	2340	1012	1688	1767	2926	1974	1513	2422	1557	5933	1389	794	587	979	4159	888	2513	2979	3573	4360	3149	3969	3929	2570	5081	2513	3694	4204	689	2113	2204	3389	3277	1627	2420	1519	2530	2716	1182	4125
SPAC14C4.12c	235	209	245	249	164	346	225	344	606	299	108	232	249	347	208	154	182	155	524	173	115	73	80	426	139	258	246	330	368	223	405	534	278	582	241	370	377	91	260	224	341	337	190	458	210	210	170	81	278
SPAC14C4.13	280	132	215	189	134	287	360	244	379	256	133	235	197	306	223	160	251	111	366	140	62	44	113	607	49	273	312	355	441	297	364	412	310	526	292	281	337	100	184	224	410	335	123	259	117	194	251	109	379
SPAC14C4.14	4751	3521	5388	4700	2711	6685	6062	6822	9323	6661	2309	5692	6161	9001	5113	3594	7527	5213	16362	3287	3009	1931	2295	13183	3119	4997	4478	5118	10587	7745	7455	9409	4164	9929	3528	7632	8373	1589	5088	5845	6691	5768	3740	6494	2637	7379	8814	4619	13222
SPAC14C4.15c	541	378	506	428	227	616	732	535	936	578	276	375	384	629	362	322	485	320	1125	277	182	121	210	1321	281	832	854	1833	1466	990	1186	1358	761	1689	1269	929	1250	224	593	595	1111	1186	353	660	408	412	624	289	866
SPAC14C4.16	31	33	47	42	29	60	64	32	67	35	14	38	38	74	42	34	22	5	52	13	2	1	6	67	10	24	43	26	47	72	71	55	21	44	40	36	63	13	29	48	55	43	23	29	20	47	50	27	75
SPAC1527.01	891	441	588	795	394	590	919	659	958	655	449	583	595	1039	765	522	806	519	1503	611	287	273	433	1567	283	1231	1368	1725	2049	1636	1554	1654	1259	1904	1139	1310	1526	399	732	831	1648	1128	633	905	643	789	713	381	973
SPAC1527.02	182	107	210	190	108	203	255	245	320	253	84	117	119	211	119	85	244	112	636	149	62	70	62	297	99	286	357	660	458	294	349	382	314	461	537	300	338	64	196	215	414	363	117	154	138	175	223	116	401
SPAC1527.03	2229	1765	1664	2076	1111	2589	2790	2509	3336	2390	1213	1804	1765	2797	2228	1614	3207	1831	5471	1665	1176	695	1597	6290	874	1872	1732	2049	2954	2355	2361	3055	1708	3124	1288	2110	2210	542	1332	1433	1905	1742	705	1882	853	920	867	452	1978
SPAC1556.01c	585	308	461	586	247	481	677	527	640	485	312	486	437	661	541	390	753	277	1001	343	148	99	192	1303	133	580	832	754	817	847	794	902	660	1014	670	597	678	196	365	495	1089	554	304	554	287	506	497	262	991
SPAC1556.02c	4329	2987	4716	4971	3183	8815	7815	5535	8989	4430	2534	6554	7345	13426	4469	3038	8431	5713	22040	3072	5065	2111	1787	12565	2772	3276	4557	3625	6481	4794	6120	5998	3768	7424	2801	3884	6469	794	4220	4839	4588	4588	2782	4288	2537	4301	8210	4032	10129
SPAC1556.03	134	125	180	185	64	225	251	190	358	148	64	149	143	222	99	73	129	86	404	99	90	51	42	443	77	158	215	288	325	255	323	350	158	377	198	263	331	40	239	245	209	332	134	232	118	168	254	119	328
SPAC1556.04c	22	6	11	6	7	39	17	17	38	15	5	31	18	37	11	10	27	15	32	3	5	7	2	35	2	26	18	36	66	21	16	41	11	60	16	32	60	3	43	44	19	46	14	22	9	11	75	31	91
SPAC1556.05c	209	299	337	529	372	700	498	504	874	338	146	452	373	532	377	337	317	281	1559	395	137	104	88	386	111	213	225	290	250	374	446	459	189	295	300	288	299	97	314	259	350	330	137	377	126	521	614	285	760
SPAC1556.06.1	60	43	44	52	29	104	121	73	85	64	23	69	67	67	54	48	89	37	126	58	14	15	22	158	20	104	84	115	122	125	93	137	64	121	81	99	89	29	52	43	80	70	43	79	41	49	47	34	99
SPAC1556.06.2	15	7	14	11	4	23	18	16	15	16	6	11	14	7	9	8	28	10	40	13	1	7	9	19	2	52	36	62	47	51	34	44	22	48	36	41	27	10	16	7	40	16	9	26	14	18	14	5	22
SPAC1556.07	3539	2486	3180	2702	2311	8216	7387	5286	5144	4759	1765	6757	7949	6518	3607	3217	8911	3298	11129	3826	2088	1156	1865	15352	1662	3716	4299	7546	7257	5845	5768	5974	3695	7373	4715	5161	6523	1212	3304	3653	5595	5276	2348	3783	2722	4423	6098	3075	8186
SPAC1556.08c	920	639	1188	831	580	1343	1640	1441	1505	1562	500	799	913	1196	815	682	1292	506	2532	684	256	240	419	2164	405	1158	1361	1928	1908	1500	1423	1660	1184	2159	1527	1323	1653	368	987	1148	1705	1453	712	882	692	1166	1078	625	1664
SPAC1565.01	1189	335	859	350	213	358	1035	711	423	1111	596	617	564	1046	308	302	507	289	936	317	126	138	101	640	182	162	310	321	633	223	282	193	300	400	332	203	689	115	189	373	280	291	127	213	240	426	873	397	921
SPAC1565.02c	240	201	253	286	248	486	417	366	500	364	129	307	390	499	252	220	386	186	873	230	156	92	136	737	195	368	368	528	607	536	409	582	386	552	406	407	535	101	317	292	422	436	217	359	203	260	304	169	483
SPAC1565.03	45	17	35	23	20	31	44	39	32	74	16	22	26	22	21	20	22	3	25	6	4	4	18	85	4	90	61	109	73	68	49	91	99	88	84	64	52	36	31	38	65	69	44	41	33	33	28	15	44
SPAC1565.04c	86	12	101	21	27	55	162	112	22	160	45	123	111	150	30	24	146	23	69	20	12	4	15	211	5	31	41	117	138	39	29	36	85	93	105	27	69	12	19	65	41	71	14	33	47	13	86	41	198
SPAC1565.05	1637	1476	1515	1797	1211	1818	1940	1989	3561	1719	660	1193	1274	1918	1305	1168	1652	1200	4155	925	602	500	1000	3604	682	2571	2654	3459	4361	3609	3678	4549	2432	4951	2229	3658	4045	797	2048	2289	3365	3147	1051	2361	1361	1901	1807	905	2899
SPAC1565.06c	113	108	114	119	93	149	199	166	259	157	76	135	134	182	98	81	123	48	241	58	30	21	99	471	18	171	174	209	231	208	233	301	135	301	171	183	168	54	164	121	214	176	91	153	80	73	120	46	205
SPAC1565.07c	654	256	366	408	228	362	539	425	613	542	251	339	300	491	374	290	548	301	793	354	152	106	218	1383	150	1031	1145	1583	1364	1178	1173	1424	940	1541	969	965	901	243	514	556	1256	927	517	682	473	373	371	186	501
SPAC1565.08	12728	5394	11494	10638	5647	8751	13746	9251	12608	11360	5517	11063	9941	17018	10433	7701	17216	11256	37526	9469	5200	4078	4444	20966	5658	10834	13534	13257	10948	17932	13959	13018	7102	9662	9473	11319	10622	3368	6817	8868	15724	9159	7406	9500	4701	15419	17002	7501	18788
SPAC15A10.01	506	305	416	479	295	450	586	484	797	524	258	422	435	753	419	302	562	313	1373	314	180	224	388	1316	276	505	525	655	776	657	622	677	423	1012	515	538	625	163	317	389	757	582	230	433	285	337	370	192	585
SPAC15A10.02	635	508	892	677	355	894	1061	856	1246	849	384	844	792	1269	798	692	1174	743	1869	558	452	308	320	2000	387	575	537	736	722	685	814	861	443	805	621	598	716	201	451	585	688	783	329	716	267	601	1074	489	1389
SPAC15A10.03c	315	197	334	341	156	350	430	328	455	347	151	353	321	500	287	239	360	244	519	173	100	90	190	837	112	389	521	489	549	665	685	637	346	556	383	464	492	141	297	341	629	438	252	404	180	362	540	230	666
SPAC15A10.04c	4050	2999	2932	4283	2594	4479	4235	4737	6572	3235	1930	2805	2919	4942	3772	2636	3757	2750	16390	3022	2198	1743	2326	6215	3229	4058	3523	3616	4611	5209	4965	5961	2584	5900	2573	4563	4311	1214	2600	2660	4257	3510	1933	4544	1625	3551	3550	1581	5486
SPAC15A10.05c	40	16	41	28	20	47	53	82	33	44	11	27	55	53	21	5	45	6	49	22	13	25	8	84	12	60	52	101	91	38	31	66	40	74	34	36	58	11	19	43	65	56	24	38	33	27	46	25	69
SPAC15A10.06	416	298	344	461	264	590	532	510	931	513	175	287	348	534	367	276	464	307	1398	244	164	169	263	832	232	617	633	1081	952	775	859	877	585	1059	829	714	831	198	401	438	774	715	280	475	325	394	479	271	623
SPAC15A10.07	71	74	110	65	48	103	112	90	148	96	27	72	79	118	55	45	75	43	198	43	22	16	40	174	40	140	144	265	193	173	215	342	106	294	244	198	191	44	195	198	199	404	56	150	41	90	167	72	194
SPAC15A10.08	691	454	713	587	373	606	771	830	916	691	429	600	551	735	573	498	908	397	1584	471	191	145	258	1254	152	887	918	1203	1115	1167	1034	1280	747	1314	898	838	892	280	565	687	1322	853	376	941	406	769	719	369	1472
SPAC15A10.09c	233	273	360	249	193	414	318	420	635	393	106	293	320	421	281	251	415	225	735	226	115	88	173	867	128	634	503	924	558	588	634	912	372	635	831	647	539	184	517	416	614	680	221	439	138	298	561	241	668
SPAC15A10.10	170	54	142	104	59	117	210	169	104	171	108	184	202	224	100	85	141	43	163	77	31	18	72	309	28	197	205	265	232	195	189	220	161	240	162	130	230	72	103	151	215	129	62	109	75	122	271	129	405
SPAC15A10.11	2907	1730	1828	2487	1034	1856	2880	1932	3355	2132	1403	2303	2251	3760	2131	1586	2920	2339	4875	1577	1159	715	1324	7234	1004	3522	3869	4751	6517	4368	4975	6022	3213	6590	3257	4676	5016	993	2369	2931	4271	4049	1825	3094	1642	2143	2365	1318	3705
SPAC15A10.12c	242	157	227	194	145	289	362	296	290	302	132	137	155	189	199	128	298	163	758	149	51	55	146	507	63	337	410	743	523	471	399	607	327	694	605	332	407	121	189	231	446	495	128	253	149	150	111	47	352
SPAC15A10.13	353	336	499	462	291	732	615	674	1005	601	193	412	418	611	360	292	422	282	959	249	180	114	204	1088	141	436	598	797	1042	592	829	893	561	1157	551	577	1028	156	460	477	743	791	333	505	375	333	589	252	911
SPAC15A10.15	358	263	341	393	212	513	451	408	778	412	196	398	406	586	338	274	403	281	840	214	137	102	198	891	137	410	424	468	585	527	615	729	371	751	325	431	554	131	310	317	478	446	211	443	187	359	461	236	944
SPAC15A10.16	1064	703	668	1140	379	995	1157	833	1558	847	572	1201	1068	1877	1112	836	946	769	2091	748	519	325	476	2586	459	872	1003	1703	1718	1265	1504	1702	882	1813	1446	1265	1445	288	728	799	1429	1339	501	952	462	718	1046	529	1672
SPAC15A10.17	186	169	178	190	141	641	348	404	349	289	85	287	288	452	203	144	168	129	476	86	114	74	57	618	188	287	177	422	684	358	342	802	270	863	271	427	549	94	283	256	302	487	171	463	87	127	343	170	676
SPAC15E1.02c	46	8	72	30	28	21	46	50	18	49	22	13	28	26	16	10	86	10	107	26	6	60	14	36	19	58	43	69	37	46	19	18	44	21	41	14	31	15	16	19	49	16	17	21	29	83	75	20	53
SPAC15E1.03	8261	7513	7453	9708	9271	13963	12699	12564	16320	12303	3546	10286	7410	10893	6612	7136	12801	6498	23266	10477	3782	2211	5269	19207	4808	6844	7981	11739	10347	8425	9869	12520	6869	14918	9025	7687	7399	2261	5089	6446	10508	10407	4895	10272	4231	8790	7298	4959	14842
SPAC15E1.04	1115	670	1060	932	1020	2168	2162	1533	1716	1815	611	2138	1869	2639	1405	1084	1629	708	2562	1010	660	395	447	2790	443	1033	992	1240	1380	1472	1310	1221	940	1413	1018	960	1175	338	663	874	1347	1079	537	753	493	982	1339	894	2695
SPAC15E1.05c	318	286	365	350	225	496	533	411	732	467	154	334	344	513	282	236	530	291	1040	274	172	123	180	1092	221	490	472	685	811	667	718	929	426	913	499	634	715	173	418	438	665	701	230	448	217	414	392	228	617
SPAC15E1.06	411	257	285	294	236	360	433	444	462	429	171	208	267	286	245	211	517	273	831	189	85	70	157	874	108	370	460	486	528	448	491	498	379	632	429	416	437	106	258	282	441	443	185	295	185	256	294	117	488
SPAC15E1.07c	2	0	3	1	0	3	0	0	3	1	1	0	3	1	0	2	1	0	4	0	0	0	2	5	2	1	1	0	5	0	1	3	0	0	1	1	1	1	2	0	1	1	0	1	0	0	0	0	1
SPAC15E1.08	226	212	358	344	244	282	342	319	596	322	125	296	295	374	256	204	312	245	968	182	117	92	107	440	161	357	384	558	488	443	533	811	347	732	592	454	476	176	574	467	509	785	254	401	194	561	609	230	478
SPAC15E1.09	93	60	115	110	72	160	122	140	176	142	58	107	115	139	75	116	94	52	204	42	24	32	39	224	36	193	195	300	307	319	273	296	195	359	418	274	318	95	170	181	341	337	92	138	142	154	208	90	232
SPAC15E1.10	124	53	149	92	73	177	177	159	123	133	80	126	131	169	58	65	135	39	250	64	25	31	24	208	44	125	135	235	210	163	142	189	135	159	109	136	170	43	86	87	137	105	77	154	75	113	157	90	315
SPAC15F9.01c	8	2	3	10	11	14	12	23	6	11	2	18	8	36	5	10	6	1	25	1	3	0	2	18	0	13	19	20	29	10	10	11	7	7	10	4	11	2	12	4	8	6	5	16	9	3	5	9	25
SPAC15F9.02	500	355	472	440	308	810	650	567	991	648	248	609	704	906	493	408	777	457	1484	441	238	172	202	1278	261	442	511	615	628	528	811	912	429	815	471	596	775	170	473	542	580	668	230	634	229	540	696	339	947
SPAC15F9.03c	747	615	1047	873	642	1095	934	952	1292	893	405	417	619	730	686	609	927	667	3346	519	222	461	266	951	533	1987	1988	2879	2952	2972	2725	3319	1714	3065	2157	2531	3049	694	1443	1399	2449	2265	1009	1715	1141	1501	2308	615	1854
SPAC16.01	61	74	79	72	39	131	107	131	176	163	29	95	82	141	105	73	64	28	195	93	34	31	31	194	48	95	94	78	145	126	118	195	100	201	77	172	101	42	102	81	83	143	41	136	35	76	68	34	102
SPAC16.02c	2605	1915	2523	2469	2154	4453	3888	3528	5143	3246	1228	3250	3509	4850	2926	2219	3520	2180	7966	2264	1207	784	1033	3937	1496	1897	2317	2364	3036	2647	3124	3371	1686	3536	1871	2358	2878	650	1597	1964	2600	2080	1706	3350	1441	4717	3310	1770	5923
SPAC16.03c	763	573	848	818	650	1096	1173	1153	1710	1029	372	613	658	1018	882	739	1217	823	2845	782	362	392	612	1573	492	639	650	680	1005	1015	904	896	586	1048	594	675	851	215	452	469	883	636	417	634	431	628	568	337	1335
SPAC16.04	1327	1071	1202	1387	773	1556	1571	1759	2074	1523	779	1126	1098	1475	1312	1030	1383	830	3605	806	438	315	480	2554	494	1400	1406	1682	1997	2143	1807	2337	1395	2259	1383	1731	1860	469	1199	1224	2198	1476	669	1739	739	2408	1687	863	2667
SPAC16.05c	1620	1410	1298	1793	982	2355	2279	1644	2967	1532	748	1606	1797	2762	1652	1317	1067	704	3269	1260	939	461	704	3216	889	1377	926	833	1560	1538	2186	1675	954	2264	961	1783	2108	489	995	1157	909	1432	625	1280	597	435	679	310	781
SPAC1610.01	76	74	142	121	83	139	151	140	322	151	37	100	70	131	92	64	118	74	398	47	44	43	51	266	62	140	148	202	209	173	215	224	157	315	160	155	198	62	149	211	199	368	88	196	77	132	181	71	125
SPAC1610.02c	426	293	414	389	300	536	607	585	752	616	183	403	340	546	357	285	461	223	866	200	114	87	206	863	144	503	505	516	713	614	653	724	451	746	435	472	614	206	386	446	565	612	264	446	272	377	502	251	709
SPAC1610.03c	6	4	14	1	7	21	21	3	22	6	7	10	10	8	7	2	11	3	13	7	3	2	8	31	2	7	10	26	17	16	8	14	2	23	12	9	11	0	14	7	10	12	3	14	1	9	15	10	9
SPAC1610.04	267	144	278	252	124	314	387	305	390	319	115	286	290	428	176	163	325	171	503	144	122	65	113	634	86	340	302	372	663	423	410	556	247	696	281	392	522	104	281	310	549	527	201	360	154	228	394	201	596
SPAC1635.01	3900	1653	4653	3608	2350	4789	6625	4935	4743	5176	2045	5149	5580	9529	4080	3332	6446	2517	15718	3724	2097	1707	1891	8538	2698	2547	3391	3236	3926	3635	2867	2598	2207	2937	2576	2275	2938	699	1623	2361	3319	2364	2162	3002	1706	3461	5133	2652	5722
SPAC1639.01c	1192	826	1293	1055	608	1184	1362	1330	2198	1371	518	780	861	1326	697	692	956	744	2140	467	448	316	529	2517	446	2351	2461	4698	3318	2333	3175	3564	2094	3762	3908	2609	3194	703	1805	1922	2534	3176	1016	1693	1112	852	1733	646	1781
SPAC1639.02c	345	265	393	480	200	589	560	540	757	465	175	471	466	632	297	247	350	201	817	194	150	80	142	824	121	361	467	576	683	548	629	614	415	674	375	424	594	93	336	374	329	350	178	354	236	334	521	273	805
SPAC167.01	446	385	388	465	258	642	691	534	1033	593	253	379	426	695	383	328	536	349	986	308	200	184	223	1275	171	750	805	1691	1520	825	1155	1232	820	1627	1137	1026	1210	244	618	663	1164	1346	361	649	403	487	541	265	910
SPAC167.02	112	120	168	162	109	192	249	199	344	180	55	155	157	247	168	122	199	136	493	143	66	62	74	404	66	121	159	147	133	186	224	210	95	168	166	148	180	41	176	121	185	125	51	127	61	147	140	59	228
SPAC167.03c	362	278	389	369	231	741	506	514	807	498	208	519	415	567	461	344	759	520	1067	370	208	161	205	1068	147	389	356	439	555	355	512	546	292	527	328	432	442	104	279	333	426	409	137	468	139	371	346	209	633
SPAC167.04	318	288	410	321	263	514	516	443	551	379	171	302	281	562	341	288	466	257	832	226	146	78	143	758	128	365	391	513	590	437	538	703	390	855	488	469	520	148	401	403	584	558	221	395	173	452	515	195	523
SPAC167.05	678	389	495	484	253	670	853	615	934	758	339	760	853	1023	636	443	827	391	1389	560	273	203	293	1645	241	621	657	910	1045	809	813	869	603	965	602	614	780	232	378	432	859	627	290	559	291	537	713	344	1158
SPAC167.06c	72	21	99	42	28	29	69	46	43	81	37	54	56	101	43	35	94	25	68	30	6	28	26	99	9	70	42	91	72	69	48	79	34	48	68	20	50	17	18	34	80	41	43	38	15	53	41	28	44
SPAC167.07c	422	246	332	294	151	301	389	335	469	368	174	235	269	378	279	204	273	152	579	171	102	118	201	975	100	681	698	849	835	705	695	962	542	1044	644	620	533	153	356	373	758	626	264	443	261	308	348	175	489
SPAC167.08	0	0	0	0	0	0	0	0	0	0	0	0	0	0	0	0	0	0	0	0	0	0	0	0	0	0	0	0	0	0	0	0	0	0	0	0	0	0	0	0	0	0	0	0	0	0	0	0	0
SPAC167.09	49	41	95	69	67	174	108	125	188	106	19	44	48	70	33	49	110	66	272	42	26	31	33	132	49	121	120	187	186	119	153	171	114	223	160	128	176	35	114	92	176	190	56	103	47	73	127	53	175
SPAC1687.01	205	212	248	242	189	382	314	317	633	290	92	183	214	244	178	197	169	149	556	125	58	70	108	424	103	337	338	319	440	412	694	589	264	553	318	441	499	121	367	293	454	535	166	324	142	330	321	178	395
SPAC1687.02	87	64	94	79	68	176	156	132	224	165	30	87	88	182	92	70	145	83	312	71	49	45	55	253	70	143	169	337	202	191	204	222	136	228	266	198	176	48	159	133	199	246	87	115	66	87	161	63	211
SPAC1687.03c	909	729	1131	853	760	1288	1591	1324	1382	1320	489	1139	995	1638	1067	875	1359	875	3214	748	423	282	431	1683	416	547	792	823	1163	1132	1123	922	664	1241	657	867	1323	230	614	769	1042	962	375	703	505	1018	1303	587	1827
SPAC1687.04	128	92	81	119	59	114	143	95	198	123	49	124	95	149	109	95	92	50	206	70	25	31	45	292	36	177	216	218	257	179	271	340	161	309	142	212	191	68	151	140	216	227	75	198	90	165	160	41	144
SPAC1687.05	909	524	750	630	490	1244	1169	964	1390	975	492	1094	1079	1631	724	579	1089	619	1720	450	423	229	421	2584	437	733	990	1363	1848	1111	1574	1543	918	1684	723	1151	1410	229	655	889	965	1006	469	823	501	716	1340	777	1962
SPAC1687.06c	10837	10327	12486	12168	9597	24081	17805	16905	24666	20175	4859	11378	14036	18909	10862	9867	29002	15287	56545	13593	5965	6515	6656	21330	11837	8575	10343	10451	13166	12852	12330	13394	8088	17027	9326	10498	13337	3514	9691	10594	15112	13133	7646	13604	8265	12124	17194	9474	28437
SPAC1687.07	113	76	121	58	62	105	132	109	191	140	50	100	125	165	96	72	107	50	225	56	39	50	35	173	49	102	134	273	214	125	142	229	157	304	190	133	154	36	101	121	153	160	25	114	44	60	132	66	193
SPAC1687.08	14	12	39	20	15	26	32	32	54	44	7	15	17	20	16	14	29	11	48	8	7	9	12	56	17	22	38	70	42	41	63	70	51	82	74	57	68	7	17	49	46	66	12	28	12	13	31	19	18
SPAC1687.09	1882	1268	1419	1197	690	1834	2948	1609	1556	1790	953	1745	1631	2486	1847	1350	2269	1206	2438	1464	786	466	603	4987	643	1414	1599	3380	2860	1648	1914	2367	1709	3347	2059	1852	2224	512	1091	1570	1853	2556	678	1721	874	1402	1645	935	3714
SPAC1687.10	270	198	264	280	176	404	346	305	661	347	159	209	177	301	178	147	286	182	637	122	77	60	118	613	146	377	382	591	536	380	489	589	411	868	400	461	546	117	314	369	462	459	181	338	197	214	406	142	712
SPAC1687.11	1744	1530	2033	2270	1407	2621	2416	2517	4489	2120	855	2193	1884	3002	1923	1529	2166	1790	4807	1239	807	443	918	4454	621	1925	1831	2258	3210	2500	3134	3566	1706	3738	1694	2758	3162	629	1948	1935	3018	2612	1116	2450	871	2861	2751	1232	4778
SPAC1687.12c	294	186	419	273	202	401	409	432	629	477	152	315	365	486	263	193	364	202	1091	203	122	124	129	632	212	252	341	400	480	464	437	417	216	564	344	311	448	89	284	332	472	449	202	262	188	394	541	225	827
SPAC1687.13c	131	115	149	110	95	163	153	113	340	137	65	149	132	264	87	73	116	65	190	58	42	31	79	325	69	180	186	205	311	222	387	409	173	373	177	252	343	65	223	279	157	342	88	262	103	196	393	167	338
SPAC1687.14c	25	20	30	24	15	22	36	21	35	36	9	17	19	27	22	21	34	18	74	19	2	13	3	35	7	20	48	35	37	34	25	39	8	31	39	30	35	13	31	26	53	31	10	27	16	42	40	13	45
SPAC1687.15	992	616	893	943	554	1301	1262	1231	1485	1146	451	617	741	1276	759	560	806	493	2563	532	358	329	370	1602	422	1438	1461	1975	1810	1872	1657	2101	1170	2008	1417	1432	1623	425	911	918	1712	1365	707	1045	749	734	836	410	1618
SPAC1687.16c	1770	287	749	528	326	577	1356	566	617	1077	860	847	781	1258	452	343	451	352	1351	428	237	189	203	1594	176	347	915	1521	1257	768	1462	488	693	1602	1144	474	1827	193	331	755	396	1139	276	238	517	418	983	368	1060
SPAC1687.17c	128	126	157	119	146	394	277	196	502	219	65	205	179	269	104	98	237	163	843	164	103	50	80	400	132	208	317	474	419	502	521	486	206	535	375	464	413	73	319	288	399	308	119	178	140	164	302	139	364
SPAC1687.18c	611	353	545	405	331	777	886	697	964	663	278	579	569	738	409	326	552	319	1122	266	158	136	217	1595	190	616	741	1129	1284	811	989	1221	771	1672	718	811	1038	221	474	638	858	936	348	600	338	450	586	335	959
SPAC1687.19c	836	729	823	973	700	1279	1151	1224	2057	1091	417	1040	1075	1529	996	805	1504	802	3662	796	415	379	503	2196	621	1104	1157	1259	1426	1283	1484	1524	909	1621	979	1181	1318	337	757	868	1392	1347	589	1253	591	1396	1228	519	2269
SPAC1687.20c	195	156	126	192	78	168	204	144	281	159	109	153	165	246	158	108	124	100	248	79	70	31	73	499	64	367	290	519	592	380	442	565	333	788	372	405	524	80	249	260	359	545	133	314	151	143	235	105	296
SPAC1687.21	310	186	621	390	286	444	527	421	622	451	152	292	264	384	277	267	788	367	1258	292	92	137	122	548	134	459	739	775	584	588	643	705	553	895	823	510	521	237	635	573	913	911	310	352	274	542	660	271	685
SPAC1687.22c	639	249	501	415	240	443	652	428	554	472	336	454	437	701	440	350	518	320	899	293	174	179	282	1419	211	555	503	729	856	699	613	636	512	880	430	469	854	219	325	351	584	410	230	462	271	249	316	132	415
SPAC1687.23c	0	0	0	0	0	0	0	0	0	0	0	1	0	0	0	0	0	0	0	0	0	0	0	0	2	0	0	0	0	0	0	0	0	0	0	0	3	0	0	0	0	1	0	0	0	0	0	0	1
SPAC16A10.01	130	76	112	163	97	195	169	199	241	146	69	239	242	348	102	81	182	60	452	87	113	55	83	518	56	179	176	296	316	172	149	167	196	318	151	202	285	57	114	129	159	157	81	93	89	115	285	149	455
SPAC16A10.02	120	94	131	144	79	150	197	191	212	148	57	154	142	159	123	86	155	75	224	78	29	13	36	237	20	179	185	261	204	168	199	295	210	289	186	174	176	55	128	160	194	195	61	220	79	125	76	54	197
SPAC16A10.03c	247	138	175	180	85	296	318	175	365	212	117	229	267	373	168	129	240	142	314	135	76	37	71	884	98	515	445	759	848	492	617	794	453	953	463	571	615	103	326	337	606	576	257	309	206	236	291	190	320
SPAC16A10.04	159	100	145	165	85	225	211	256	231	185	100	209	246	307	170	123	194	106	504	133	82	53	113	479	91	296	256	412	399	343	334	369	204	378	286	255	347	94	169	186	298	245	141	234	115	179	278	129	591
SPAC16A10.05c	48	17	27	14	3	21	45	30	22	28	18	25	28	17	9	7	22	7	21	10	2	0	8	157	0	20	45	110	93	29	53	82	70	128	83	48	76	6	33	32	39	78	16	50	10	11	36	30	43
SPAC16A10.06c	72	53	122	79	91	178	146	121	204	119	49	121	122	157	100	88	94	60	256	53	38	24	27	193	22	119	135	204	187	131	181	225	151	283	181	143	186	62	161	133	178	266	79	161	63	133	211	96	289
SPAC16A10.07c	808	383	593	617	403	754	1031	787	1096	802	436	561	577	801	550	413	595	353	1449	396	175	143	271	1756	183	837	913	1173	1036	1011	1038	1234	655	1249	701	823	839	231	345	494	1171	705	465	685	358	610	666	288	1132
SPAC16A10.08c	64	59	94	73	57	123	177	99	135	134	44	105	96	115	93	73	159	73	185	75	26	34	32	196	28	152	194	175	199	146	194	209	166	245	197	128	173	46	90	136	185	130	57	117	74	62	85	54	122
SPAC16C9.01c	176	104	176	198	131	270	310	275	329	277	69	211	206	263	158	137	262	84	494	135	50	61	101	400	59	255	265	305	306	394	304	360	270	401	197	294	322	77	200	211	341	233	127	251	154	317	283	146	409
SPAC16C9.02c	4069	1695	2181	2152	1404	2570	3377	2890	3488	2540	1793	1607	1687	2505	1520	1335	2820	1600	6214	1563	880	891	1279	6133	1448	2261	2123	2926	3736	2810	2940	2718	1749	4553	1916	2850	3646	711	1458	1900	2600	3096	1369	1942	1241	1763	2016	980	3613
SPAC16C9.03	1515	1392	1904	1993	1351	2509	2357	2142	4098	1873	714	1723	1660	2406	1763	1481	1513	1305	4383	1169	620	470	806	3018	636	2260	2327	2364	3698	3289	3610	3988	1695	4129	1803	3297	3697	815	2190	2099	3261	3049	1077	2516	1165	2850	2538	1018	3700
SPAC16C9.04c	683	475	929	982	681	1128	1058	1014	1504	942	347	880	894	1289	969	729	1331	722	2909	635	346	281	477	1314	414	1232	1102	1150	1451	1627	1436	1361	1001	1240	981	1039	1245	356	772	748	1234	1064	599	1126	611	977	1096	575	1604
SPAC16C9.05	527	263	474	341	243	395	574	483	622	514	299	317	329	480	281	254	409	216	868	198	125	79	139	745	144	503	590	719	684	679	589	789	471	730	586	577	633	149	438	400	617	597	260	374	265	438	687	292	1040
SPAC16C9.06c	1840	1103	1664	1588	979	1531	2359	1967	2492	2053	893	1507	1634	2657	1695	1313	1782	1248	3965	1341	733	559	978	3823	707	1906	2004	2756	2986	2344	2362	2676	1959	3404	2126	2086	2604	698	1354	1777	2391	2668	1083	1506	975	2126	1911	1063	2534
SPAC16C9.07	526	477	512	594	379	808	812	643	1199	681	286	631	691	1073	513	410	640	496	1099	399	324	160	277	1798	242	944	930	905	1889	1126	1391	1696	776	2002	755	1278	1614	261	780	859	1216	1131	464	910	495	694	838	415	1368
SPAC16E8.01	3075	1898	2615	3241	1246	3660	4365	3006	4123	2682	1561	4115	4424	6871	3350	2512	3276	2294	7693	2139	1760	1139	1133	5969	1438	2099	2422	4271	3432	3163	2944	3037	1913	2902	3592	2327	3332	669	1721	2009	2791	2626	1490	2550	1242	3061	5094	2366	7086
SPAC16E8.02	111	47	111	100	85	130	209	129	187	145	49	85	114	114	80	79	150	67	253	59	42	48	42	283	27	125	154	206	208	164	149	151	91	172	141	130	137	32	86	83	183	116	65	87	58	81	101	76	163
SPAC16E8.03	27	21	39	35	33	45	53	49	79	61	23	29	35	56	25	21	63	14	96	42	7	9	13	66	8	46	57	78	83	40	62	65	55	67	66	46	62	20	38	46	81	49	25	40	30	42	53	30	41
SPAC16E8.04c	444	346	390	389	314	649	699	554	717	531	254	433	458	642	498	341	506	333	971	316	233	137	302	1300	221	560	578	741	619	744	668	937	503	868	661	597	625	177	391	364	683	752	283	500	220	342	333	169	654
SPAC16E8.05c	17	0	18	9	8	8	9	19	8	20	12	3	5	7	12	14	42	1	33	17	6	7	9	7	2	24	9	29	13	25	8	4	13	11	21	2	9	11	5	1	35	6	5	3	5	14	4	3	12
SPAC16E8.06c	1408	1109	1285	1638	1233	1841	1560	1860	3068	1498	761	1118	1026	1630	1539	1150	1620	1001	3842	840	502	356	909	3252	532	1222	1120	1229	1847	1409	1795	1939	807	2026	802	1400	1477	395	999	967	1664	1306	622	1460	527	1554	1200	505	2554
SPAC16E8.07c	3266	2324	2453	2565	1503	3351	3767	3085	4964	3449	1462	2598	3122	4334	2613	1940	4565	3307	7870	2202	1634	1018	1954	7543	1494	3264	4027	8675	6663	4520	5092	5869	3092	6286	5338	4585	4865	1010	2556	3107	4876	5215	1744	3433	1742	2384	3135	1560	4404
SPAC16E8.08	114	108	115	126	91	206	183	165	267	149	57	136	115	229	134	114	81	91	269	89	69	34	82	430	47	191	158	176	278	223	243	363	146	363	185	236	201	43	134	144	169	210	64	213	73	69	51	29	131
SPAC16E8.09	533	366	440	464	257	661	725	518	893	547	281	620	586	887	471	316	708	480	1413	343	281	193	221	1656	244	867	855	1152	1543	1083	1320	1483	770	1588	861	1097	1239	238	609	733	962	1107	373	827	360	418	683	380	1114
SPAC16E8.10c	346	237	458	388	306	681	748	581	826	699	160	522	465	684	489	384	542	257	803	369	113	77	187	1309	147	400	484	463	525	450	517	677	396	778	457	397	449	142	322	404	511	488	236	444	169	361	288	161	592
SPAC16E8.11c	246	183	297	333	192	491	381	316	500	322	155	212	218	372	185	207	270	183	696	187	95	89	89	499	80	309	350	417	566	475	471	535	318	616	317	400	430	89	272	359	466	515	195	379	246	318	482	233	681
SPAC16E8.12c	176	157	202	198	117	246	206	214	401	188	94	162	192	241	153	139	233	141	530	87	61	48	81	329	77	325	280	409	438	375	422	672	294	561	276	425	388	107	266	229	341	402	132	362	153	216	232	125	569
SPAC16E8.13	277	179	382	252	191	344	384	370	608	386	130	229	250	328	277	255	393	172	660	193	78	86	210	782	128	426	403	462	430	410	427	458	319	535	470	393	408	156	257	315	552	456	196	277	160	386	395	150	463
SPAC16E8.14c	170	184	215	280	214	694	330	314	503	251	96	245	246	305	303	203	339	384	930	229	118	115	148	682	161	234	202	226	348	382	426	471	182	432	236	342	399	84	253	239	322	369	148	269	118	307	284	90	331
SPAC16E8.15	1448	1297	2134	2477	1971	4505	4343	3888	4888	2763	737	2784	2809	2598	2036	2355	3272	1741	9380	2996	880	758	833	2830	992	1591	1550	1632	1749	2544	2531	2148	1021	2251	1754	1883	2073	671	1701	1574	2508	2241	1044	1519	724	3557	3371	2143	4225
SPAC16E8.16	657	412	514	483	259	241	423	404	499	335	354	359	286	406	351	267	634	327	1127	462	110	195	249	1276	281	499	459	472	450	515	453	594	272	476	337	415	343	140	251	277	541	233	205	470	173	458	334	153	495
SPAC16E8.17c	646	424	882	592	747	1798	1686	1280	1682	1385	260	1223	1671	3003	1335	785	1397	801	1608	800	846	193	475	1746	328	577	727	825	1071	970	830	845	571	982	632	800	934	177	561	551	765	778	377	624	393	733	629	378	915
SPAC16E8.18	66	46	98	83	53	119	105	122	163	112	25	83	76	98	68	46	93	48	321	37	18	12	38	229	33	173	166	169	211	166	192	250	168	284	176	198	198	45	151	145	214	199	59	103	78	117	125	52	107
SPAC16E8.18c	82	49	86	80	70	89	113	121	204	128	35	88	82	122	82	70	48	23	161	67	23	23	49	226	21	175	148	234	188	196	207	314	102	279	159	167	138	55	127	111	185	224	71	133	69	80	116	52	160
SPAC1705.02	75	70	137	96	77	47	109	86	112	91	31	18	19	9	39	38	158	64	336	96	12	28	52	84	36	85	134	207	79	93	96	119	78	111	253	65	56	33	112	78	187	134	43	97	97	227	63	16	49
SPAC1705.03c	13507	13143	17017	13465	7965	18232	22918	23291	20316	20254	6197	13422	17055	23191	13267	10016	14493	5729	32846	8980	6145	5236	5109	28372	6598	21763	19319	51995	23878	22264	23508	31385	17827	30457	36335	23758	20796	6381	13462	16950	22594	26488	9322	22804	7629	18997	30647	13178	36596
SPAC1751.01c	283	125	293	220	121	223	408	182	222	245	175	164	211	329	181	136	189	107	491	109	103	84	99	385	94	150	133	147	167	198	187	257	146	221	167	159	244	78	99	92	86	73	78	186	101	31	104	59	135
SPAC1751.02c	200	137	161	176	140	151	223	166	322	174	107	111	80	158	130	114	159	84	373	109	50	20	42	230	63	314	389	498	420	422	474	600	269	566	580	461	372	118	329	281	473	462	173	258	139	203	208	84	206
SPAC1751.03	3278	3025	5120	4258	3656	7049	7144	6161	10725	5818	1659	4576	4619	11687	6547	5187	8549	4983	14514	4677	3264	2095	4561	10769	3781	4532	4698	5067	5359	5616	6602	6877	3749	6652	4336	5075	5199	1719	4085	4077	5535	5510	2589	3837	1950	4803	5099	2566	5976
SPAC1751.04	203	198	133	194	159	238	228	225	446	189	97	109	68	150	119	135	154	85	339	111	62	52	100	209	58	187	138	190	255	211	261	369	136	333	126	180	228	61	162	181	143	210	76	193	70	162	105	85	253
SPAC1782.01	1758	937	1198	1103	635	1207	1727	1230	1731	1326	785	1070	1261	1734	1297	899	1607	1067	2737	959	540	355	937	4290	460	2221	2533	3640	3520	2399	2877	3678	2342	4335	2704	2698	3132	677	1495	1673	2939	2805	975	1830	1159	964	951	499	1440
SPAC1782.02c	238	190	389	392	243	371	452	550	737	481	121	168	258	370	339	260	499	245	1819	256	102	180	286	529	333	603	650	1530	546	512	687	977	563	731	1129	405	470	207	417	395	841	776	318	501	361	480	353	150	476
SPAC1782.03	163	82	176	157	109	333	351	231	191	200	76	144	158	235	121	112	208	83	351	100	56	37	71	362	44	191	118	219	276	180	199	274	152	251	139	148	191	45	112	128	148	161	54	169	54	139	166	89	278
SPAC1782.04	233	208	256	282	143	267	254	288	536	254	122	160	195	339	194	163	210	135	604	111	43	61	124	381	72	403	396	419	577	429	523	684	357	717	352	479	474	125	292	343	422	478	183	454	175	273	395	158	655
SPAC1782.05	336	257	354	346	179	359	504	364	580	425	191	240	292	407	318	254	468	249	1057	251	126	126	213	755	161	568	558	668	676	762	655	754	395	770	531	583	650	141	426	431	649	601	259	376	269	492	469	260	519
SPAC1782.06c	583	522	956	995	501	960	928	921	1712	878	266	527	509	891	681	606	961	633	3226	751	302	425	322	934	393	834	892	862	962	1027	1265	1152	616	966	842	815	1029	364	875	737	1130	1190	565	727	407	1237	1282	493	1885
SPAC1782.07	139	137	403	320	226	436	237	386	528	353	56	395	209	320	140	170	282	261	900	153	96	63	63	636	143	642	461	393	1265	1127	999	1064	437	1149	904	988	1397	182	1239	866	1579	1213	470	498	238	373	809	203	1057
SPAC1782.08c	767	452	878	751	621	1246	1499	1189	1396	1181	339	806	910	1204	745	566	1136	603	2687	604	334	261	364	1841	262	1084	1288	1510	1808	1407	1435	1769	1322	2028	1287	1347	1613	392	904	1061	1456	1409	551	908	610	923	1109	478	1811
SPAC1782.09c	382	277	334	400	145	405	577	420	663	346	243	505	468	929	491	360	393	293	791	296	234	157	143	997	204	303	308	526	439	405	392	424	250	433	370	342	398	93	247	284	534	383	171	293	126	415	451	297	850
SPAC1782.10c	1541	1790	1429	2341	1546	3229	2616	2597	4975	2200	839	1746	2075	3365	2229	1662	2071	1724	9332	1839	1103	851	1106	3286	1318	2153	2126	2392	3380	3394	3821	4282	1722	3809	2126	3683	2661	662	1822	1914	2366	2902	953	1985	996	1629	1421	740	3473
SPAC1782.11	1346	1265	1883	1708	1313	2080	1992	2048	3489	2188	683	1769	1728	2673	1847	1391	2718	1731	5787	1381	804	607	1286	4408	1010	2000	2799	2417	3511	3085	3615	4011	2130	4123	2666	2937	2981	737	2045	2462	3412	3492	1213	2219	1431	2337	2312	1118	2303
SPAC1782.12c	27	17	45	24	16	41	51	32	48	40	8	43	31	35	22	34	25	20	86	13	9	17	4	50	25	20	26	57	48	25	37	38	25	62	34	36	51	15	24	48	46	65	21	31	30	65	148	48	77
SPAC1783.01	693	474	616	651	382	867	876	948	826	808	321	765	727	1050	674	473	1133	633	2052	501	286	249	504	2338	253	700	660	745	1187	1078	857	1144	463	966	605	1030	901	285	552	538	978	548	414	865	366	713	857	499	1644
SPAC1783.02c	341	227	383	252	227	431	499	457	652	542	159	213	234	379	218	199	546	301	1099	201	135	170	182	788	199	501	547	1150	755	591	721	862	529	981	866	625	680	189	444	434	610	787	275	472	247	385	341	171	470
SPAC1783.03	71	56	69	103	45	122	120	122	146	84	28	65	58	118	71	68	80	53	149	49	29	19	25	192	23	119	126	173	165	121	161	177	134	227	177	131	177	48	116	106	184	165	81	106	74	103	117	56	212
SPAC1783.04c	672	596	776	651	489	1246	987	999	1323	1050	322	864	841	1205	640	436	1367	856	2705	561	431	347	416	2283	437	998	935	1294	1783	1346	1522	2024	979	2057	857	1344	1431	322	838	965	1153	1368	582	1274	556	721	1049	540	1878
SPAC1783.05	1552	1262	1271	1650	921	1768	1888	1345	2839	1590	813	1503	1444	2073	1711	1231	2503	1673	3645	1305	887	477	873	4238	550	1884	1906	2772	3516	2133	3095	3629	1876	3733	1893	2601	2784	511	1465	1519	2600	2372	978	1891	790	1571	1491	734	2757
SPAC1783.06c	29	19	37	35	39	44	51	35	70	37	24	29	34	48	28	24	38	26	155	24	9	3	13	110	12	67	75	117	137	96	65	124	57	140	63	77	72	17	31	41	94	80	19	51	36	20	28	25	61
SPAC1783.07c	872	602	1012	948	546	1040	1184	1030	1332	1008	414	714	777	1252	909	824	1115	522	2051	681	370	306	437	1979	362	1388	1305	1368	1475	1810	1604	1819	1004	1571	1231	1507	1367	459	939	990	1925	1165	602	1190	514	1144	1306	603	1572
SPAC1783.08c	3638	3391	9670	6870	5832	9240	8313	9224	19404	10423	1778	6857	5709	10141	7441	7359	9765	6583	36790	5728	2638	4653	4607	9764	5313	6643	5321	5006	6928	8842	9949	7500	3856	9136	5167	7932	9234	2502	5703	5880	7121	5659	5886	5841	4137	13644	22968	6358	16257
SPAC1786.01c	2519	1847	1833	2114	1071	2063	2597	2786	2678	2380	1200	1282	1265	1945	1029	823	2255	1055	3621	1021	488	508	891	3533	778	2250	3074	6608	3560	3021	3248	3082	2396	4138	4563	2615	3723	821	1556	2031	4032	3186	1017	2002	1367	2209	2060	1296	3683
SPAC1786.02	2244	1937	3076	3018	1315	5331	3567	5100	5150	2667	1137	4053	4792	8677	2463	1609	2617	3081	9010	1287	4247	1880	913	6852	1793	1924	1306	3855	4374	2297	2601	3703	1434	6258	2122	6055	5519	543	4578	3138	1689	2931	2469	3743	985	1611	2629	1092	3713
SPAC1786.03	598	453	459	577	265	652	752	560	1197	645	251	451	469	772	459	381	447	435	1049	333	265	192	344	1539	259	810	907	1978	1486	954	1240	1518	827	1402	1319	992	1050	240	561	678	996	1165	418	756	381	394	494	291	722
SPAC1786.04	2	0	1	0	3	0	0	1	1	0	5	1	2	0	5	2	15	0	6	0	0	0	2	0	1	5	1	4	2	1	1	2	5	0	1	0	3	1	0	2	2	1	0	1	1	2	2	1	4
SPAC17A2.01	156	107	166	202	108	172	151	235	465	194	65	121	170	180	129	91	173	86	670	139	76	58	107	441	67	264	258	323	335	363	327	348	198	306	247	235	330	78	124	200	280	183	123	170	110	147	205	81	267
SPAC17A2.02c	854	1145	1262	1397	847	1642	1524	1784	2857	1587	454	861	1029	1367	993	783	1348	856	3305	860	474	482	620	2642	680	1755	1989	4362	2894	2023	2713	2869	1912	3079	3427	2118	2448	609	1450	1735	2728	2944	822	1609	1010	1771	1595	933	2142
SPAC17A2.03c	811	748	759	892	540	975	1068	1063	1569	941	365	598	826	1047	700	483	818	632	2345	485	289	355	532	1834	455	1141	1324	1565	1909	1595	1642	1986	1113	2020	1221	1571	1564	344	943	1001	1612	1568	557	1023	549	1034	891	474	1219
SPAC17A2.04c	364	319	420	478	368	988	768	719	976	534	227	579	635	724	402	405	710	380	1228	390	206	121	223	1184	211	651	584	760	918	676	873	1044	460	1005	577	712	770	177	500	500	718	824	235	652	284	420	441	307	636
SPAC17A2.05	696	378	650	523	304	762	776	620	812	679	311	763	657	969	459	419	817	364	1492	540	289	211	222	1116	244	542	658	744	879	895	847	678	414	832	663	638	888	224	484	532	872	652	343	479	279	616	1034	468	1134
SPAC17A2.06c	870	598	668	715	437	733	914	730	1402	863	415	699	753	1084	603	516	547	441	1360	431	239	223	451	2234	311	1453	1391	1960	2207	1601	1982	2442	1367	2669	1433	1793	1815	470	905	1075	1742	1693	612	1115	571	718	824	410	987
SPAC17A2.07c	58	31	49	55	10	25	61	48	100	56	25	39	45	93	52	43	35	34	94	37	21	27	62	194	12	121	97	171	129	140	128	160	58	154	107	135	102	16	44	60	119	115	24	82	37	52	59	41	85
SPAC17A2.08c	119	114	114	170	96	264	144	164	303	146	71	189	157	200	140	103	179	100	327	72	53	28	55	338	15	206	196	243	339	224	313	394	133	485	178	223	265	51	165	177	227	296	84	254	112	180	207	60	320
SPAC17A2.09c	1011	647	1157	907	927	2554	1676	1107	1407	1064	466	868	1248	2362	1184	880	1352	1261	6643	901	1171	696	466	2171	1482	246	240	271	441	263	597	574	386	654	251	484	666	133	461	344	219	240	131	565	232	94	124	59	230
SPAC17A2.10c	25	11	12	30	4	23	19	12	19	13	17	8	13	22	18	19	22	14	54	11	13	10	8	64	10	4	5	9	11	5	15	15	22	29	7	15	7	2	6	1	2	2	0	8	5	0	3	0	0
SPAC17A2.11	0	0	0	0	2	7	2	1	1	1	0	0	1	0	1	4	1	2	1	0	0	0	0	0	0	0	1	0	2	0	1	3	0	0	0	2	0	0	1	0	0	0	0	2	2	1	0	0	1
SPAC17A2.12	670	486	537	592	427	897	984	839	1022	808	287	641	716	1003	633	483	539	384	1242	404	333	188	314	1487	358	647	540	723	947	776	1026	1035	667	1241	536	885	960	205	533	638	639	681	321	737	315	396	477	259	823
SPAC17A2.13c	4193	3006	4156	2869	2058	3892	5064	5251	4865	5276	1939	3689	3268	4381	3194	2274	3868	1370	7053	1944	1082	933	1292	8192	1315	4838	4607	7867	6309	3962	4584	7382	4536	7648	4530	5126	4348	1283	2546	3432	4744	4619	2302	5144	2281	3967	4117	1993	6477
SPAC17A2.14	645	555	907	619	403	912	1017	832	1490	937	366	894	883	1371	687	587	758	578	1650	530	411	182	366	1833	457	573	683	839	1252	802	1116	1012	558	1277	730	990	1228	229	687	752	868	1100	388	621	336	763	1046	485	1423
SPAC17A5.01	722	348	665	519	287	681	810	629	974	783	335	530	519	752	427	352	590	408	1461	385	202	145	282	1286	229	696	819	991	1158	884	1074	1240	626	1192	807	895	965	239	583	683	1015	1135	293	617	328	437	609	340	1045
SPAC17A5.02c	257	205	318	304	181	407	390	409	498	365	158	254	263	391	276	213	269	203	752	226	125	75	157	623	99	370	395	554	529	459	508	625	425	728	374	415	545	137	324	301	491	499	214	410	219	292	317	168	560
SPAC17A5.03	5322	4050	8398	7287	4748	7499	7555	7181	11791	7055	2414	4646	6000	10203	7688	6171	11167	7744	27020	7277	4296	3981	3843	9170	6182	6345	7249	8008	7786	9175	8540	8409	5028	7771	7376	8511	8915	2166	5607	6052	9927	7948	7003	12205	7324	22644	14784	6495	15150
SPAC17A5.04c	286	206	348	257	248	508	465	409	633	458	138	338	384	486	340	264	369	229	893	258	151	113	125	983	150	360	328	438	612	442	522	626	335	651	366	440	522	121	400	396	519	471	174	387	177	295	309	179	509
SPAC17A5.05c	114	98	106	148	59	161	127	101	222	97	80	145	159	235	138	90	94	79	295	93	41	30	57	283	51	103	130	195	197	145	169	203	85	170	114	142	162	28	75	98	173	162	49	114	35	82	143	59	255
SPAC17A5.06	545	378	494	562	296	613	628	551	847	565	269	351	438	681	449	334	570	389	1374	357	198	163	265	1042	160	639	747	1003	987	791	916	995	631	1095	656	749	854	200	491	493	1040	794	345	610	336	564	638	279	1004
SPAC17A5.07c	675	424	545	627	378	746	887	760	978	684	368	643	589	979	546	384	569	350	1464	330	230	134	262	1676	225	651	627	728	1125	767	925	1027	699	1189	535	727	907	225	521	491	689	740	239	623	347	455	702	372	1340
SPAC17A5.08	1391	734	3170	1563	994	3275	3425	2937	2776	1737	768	956	1389	2066	1598	1427	1285	838	5597	862	521	549	508	1839	647	1486	1349	3598	2040	2251	1909	1920	1129	2308	2377	1591	2175	543	1201	1148	2004	2109	779	1184	694	1650	2057	989	1738
SPAC17A5.09c	210	153	212	181	111	154	260	245	241	262	73	179	170	206	183	153	219	95	314	139	33	36	70	401	41	249	281	372	291	287	262	410	201	366	237	267	249	74	150	184	303	263	95	272	108	149	157	74	295
SPAC17A5.10	102	33	132	87	49	102	96	100	178	88	37	112	127	197	94	66	79	47	223	53	40	39	40	150	72	77	62	73	126	101	93	72	42	91	69	70	91	22	55	68	66	82	74	61	47	132	248	106	237
SPAC17A5.11	45	17	48	8	8	24	50	9	17	52	28	20	18	23	4	8	10	8	21	3	3	1	3	74	2	7	22	24	59	16	18	23	22	52	21	17	42	4	14	25	26	28	1	19	21	8	32	24	37
SPAC17A5.12	318	232	382	362	173	320	471	351	497	377	150	294	256	416	274	254	307	163	725	163	93	87	93	579	93	370	386	445	604	492	502	578	344	614	354	465	517	127	356	374	554	544	235	387	198	476	763	283	1049
SPAC17A5.13	303	300	365	471	277	825	650	587	804	508	166	295	380	417	306	327	218	105	1022	181	73	80	145	1497	126	404	465	553	556	561	689	697	406	738	505	514	482	143	329	356	521	504	170	412	272	344	283	136	518
SPAC17A5.14	1653	1072	1367	1550	861	1804	1961	1653	2292	1566	844	1533	1434	1820	1580	1258	1920	1276	3693	1197	793	452	806	4026	556	2212	2318	2982	3321	2790	2952	3437	2048	3639	2234	2686	2793	687	1536	1702	3053	2395	1140	1909	1058	1856	1857	978	3233
SPAC17A5.15c	5392	4809	6591	6673	4621	7744	8650	7035	11157	7178	2811	6595	6492	10398	7182	5449	12773	7573	27793	7946	4427	2746	3670	13733	4727	6789	7917	7924	10708	10947	10993	10323	5990	10645	6974	9056	9898	2547	6981	7612	10728	9136	4322	6975	3861	9605	9217	4171	10987
SPAC17A5.16	782	481	614	741	339	744	878	653	1124	784	381	684	639	1030	577	438	894	477	1543	481	294	197	448	1945	306	1257	1310	1872	2068	1568	1597	1870	1206	1971	1360	1422	1713	403	823	856	1546	1442	629	940	649	596	763	426	1096
SPAC17A5.18c	4	2	7	11	5	5	9	5	8	10	0	2	9	5	6	8	3	2	14	5	0	0	0	15	5	19	9	5	9	21	15	16	11	11	13	15	9	1	2	4	15	12	7	11	3	7	4	3	12
SPAC17A5.19	29	12	13	15	3	13	20	9	33	21	15	18	14	19	15	15	9	7	13	0	3	3	7	51	3	39	28	74	37	23	37	48	25	70	39	27	34	9	16	7	47	35	7	31	19	23	19	8	25
SPAC17C9.01c	385	307	456	415	262	508	534	453	702	418	191	426	392	642	348	335	381	223	878	220	120	105	199	1134	126	542	567	739	921	772	766	913	472	884	591	674	774	195	418	469	809	630	217	440	256	382	468	263	756
SPAC17C9.02c	151	129	157	222	99	197	282	207	325	184	89	140	189	258	189	127	142	104	543	153	57	54	101	412	87	269	257	281	280	276	357	318	196	358	281	289	266	82	189	215	309	305	92	180	114	223	163	71	390
SPAC17C9.03	11326	7777	9269	12406	5570	11268	12942	10846	16190	9506	5563	11143	10770	17016	11869	8489	11675	7404	24148	6743	4627	2783	3853	17552	4198	9491	12116	12928	15657	15286	15142	15310	8960	15152	10465	12679	16416	3699	9371	10348	17439	13351	6495	10807	5751	15111	14857	6843	23958
SPAC17C9.05c	71	75	103	75	70	143	141	110	173	120	37	74	90	92	54	61	51	28	122	36	11	23	46	212	25	128	111	126	199	115	151	187	121	236	94	137	154	34	79	99	120	123	70	110	68	87	98	54	173
SPAC17C9.06	288	207	303	282	169	369	319	329	527	341	114	230	238	401	215	179	291	190	700	149	102	131	136	584	134	354	335	376	548	445	430	439	276	525	289	336	426	120	238	279	422	339	201	284	165	319	431	244	732
SPAC17C9.07	577	426	649	510	336	730	738	683	1021	748	308	363	476	708	417	415	777	459	1520	377	218	206	298	1547	325	1036	1113	2223	1529	1281	1445	1515	908	1553	1730	1068	1410	325	711	777	1322	1320	477	694	451	468	776	393	934
SPAC17C9.08	233	132	562	243	231	417	551	559	553	501	121	311	286	450	276	215	626	276	1263	267	100	140	207	561	170	296	272	388	312	341	334	307	278	375	355	209	277	112	199	213	406	322	187	221	129	315	368	190	462
SPAC17C9.09c	298	195	369	239	225	309	316	311	493	334	135	126	147	203	170	159	256	188	619	180	66	64	101	449	58	524	537	918	826	674	705	944	478	1157	711	619	842	174	435	484	676	784	256	510	264	410	363	201	589
SPAC17C9.10	1038	845	1405	1034	757	1319	1475	1681	1863	1206	485	896	914	1551	1062	882	1470	966	3310	748	583	421	812	2413	705	2088	1548	3616	2922	2391	2570	2701	1409	3278	2783	2368	2730	622	1524	1581	2065	2752	862	1568	939	1554	2111	1061	2394
SPAC17C9.11c	204	111	238	209	151	320	331	300	356	297	109	237	230	321	197	155	392	108	622	163	50	80	76	337	91	167	231	216	246	331	230	252	186	276	216	224	201	55	154	192	358	182	139	182	119	268	353	189	389
SPAC17C9.12	920	375	1171	761	528	1213	1611	1268	974	1243	436	1301	1136	1684	860	700	1561	686	3039	725	366	289	291	1677	388	749	903	1084	1042	919	918	955	738	1031	902	648	995	263	630	798	859	814	527	814	428	917	1872	940	2564
SPAC17C9.13c	644	578	778	841	481	872	998	964	1197	849	326	544	535	766	706	645	832	526	2147	442	250	319	378	1560	361	1044	767	995	1029	1061	1011	1360	805	1415	705	922	907	307	553	696	881	953	442	960	410	796	800	392	1867
SPAC17C9.14	448	326	390	406	363	562	684	620	669	621	237	471	548	505	521	416	583	211	1123	360	146	74	172	740	72	491	486	484	521	627	620	744	375	570	432	436	444	171	322	246	735	387	201	408	195	359	262	156	605
SPAC17C9.15c	109	83	139	110	79	155	154	126	197	126	48	93	77	130	104	90	107	55	224	90	30	18	52	222	24	99	123	132	179	135	152	155	110	173	128	102	133	43	76	104	188	130	59	104	56	119	91	33	175
SPAC17C9.16c	653	304	320	150	151	186	778	235	325	480	305	218	383	636	279	209	174	289	408	199	41	67	196	469	156	251	409	367	568	288	353	359	245	881	335	214	830	159	161	272	380	489	107	144	229	406	791	400	1323
SPAC17D4.01	4038	576	6956	229	359	1205	5649	4101	426	7326	2081	5692	5551	9281	450	234	2795	1886	645	116	152	74	127	7442	242	117	1110	3191	6290	182	771	315	591	3687	729	265	3419	49	501	1963	941	1241	90	337	426	655	7371	3126	10716
SPAC17D4.02	414	426	537	565	375	719	611	624	1223	513	217	433	444	623	405	324	504	417	1576	368	195	139	277	1097	263	534	602	769	925	720	1062	1066	555	1141	609	787	999	201	572	558	914	935	335	750	339	634	678	319	1192
SPAC17D4.03c	665	426	562	546	359	904	937	800	1095	850	326	678	697	867	573	472	677	375	1300	428	268	124	319	2067	229	1101	1188	2267	1526	1141	1419	1548	1072	1947	1748	1120	1339	318	722	821	1268	1369	447	735	492	458	582	422	822
SPAC17D4.04	849	679	786	966	612	1041	1308	1083	1959	1219	481	952	1051	1434	1142	849	1379	585	2039	709	410	235	645	2813	338	1140	1288	1621	1897	1340	1621	2293	1249	2333	1106	1483	1401	366	833	984	1524	1374	559	1219	657	934	835	444	1205
SPAC17G6.02c	175	135	194	184	114	296	261	270	423	274	71	223	302	427	180	123	199	144	544	125	121	99	83	478	133	117	159	394	406	171	322	303	225	450	247	392	421	64	268	267	187	345	98	186	138	92	267	118	232
SPAC17G6.03	59	73	55	90	57	146	79	89	195	58	26	59	82	107	72	58	98	61	206	46	50	33	25	267	47	137	102	216	195	110	162	202	115	205	122	199	171	19	112	97	111	148	76	127	37	46	117	49	123
SPAC17G6.04c	489	370	423	555	269	682	650	540	910	463	264	473	461	839	464	361	797	447	1545	423	246	181	289	1314	353	465	506	680	778	517	658	687	478	753	478	532	621	134	382	395	626	437	259	458	263	388	541	291	783
SPAC17G6.05c	481	290	273	472	128	389	491	295	677	303	269	401	390	663	486	359	379	287	812	378	177	115	213	1082	158	437	492	796	804	581	590	691	378	658	462	495	494	126	256	270	651	499	228	438	183	270	328	175	473
SPAC17G6.06	5492	4291	6116	7383	5322	7468	7724	6871	10626	6271	2373	4506	4647	7463	4953	4469	7486	5266	27270	6549	3110	2873	3419	9884	4315	4047	4914	6965	5799	6078	5567	6903	4035	7291	7431	5553	5619	1479	4166	4229	6944	6895	3410	5278	3534	8032	7982	3614	10112
SPAC17G6.07c	393	350	405	370	323	826	692	541	688	482	195	425	450	515	303	277	662	318	1112	353	182	133	186	1056	210	370	416	580	673	450	597	705	389	721	480	459	480	120	332	355	499	644	175	444	213	327	378	343	637
SPAC17G6.08	220	131	294	255	133	384	300	283	451	260	94	205	213	295	194	155	223	156	634	132	89	84	86	536	104	232	278	312	447	311	435	411	200	379	271	278	324	67	228	260	401	397	117	240	129	232	345	163	431
SPAC17G6.09	712	452	764	654	455	776	1058	852	1308	935	271	587	540	896	761	637	1087	496	2182	681	250	252	423	1685	289	973	948	1508	965	1086	1087	1113	786	1133	1097	708	872	361	557	592	1184	971	590	799	493	1132	917	383	1399
SPAC17G6.10	688	595	500	691	452	1292	930	720	1488	696	344	857	915	1281	558	526	574	362	1495	418	310	165	277	1774	276	863	831	1059	1506	1164	1529	1711	605	1708	736	1187	1435	241	749	823	956	1205	404	1033	432	615	1030	462	1861
SPAC17G6.11c	1018	985	1412	1376	871	1252	1854	1473	2124	1419	524	1046	1088	1802	1419	1117	1761	999	4577	1162	691	760	617	2480	960	1306	927	1589	1049	1241	1389	1557	998	1481	1558	1361	1340	515	1096	1064	1126	1151	524	949	513	813	609	340	949
SPAC17G6.12	567	534	445	865	318	698	628	535	1265	505	236	485	506	746	631	475	563	401	1501	431	211	227	279	1190	290	985	1054	1061	1088	1350	1485	1789	692	1247	787	1212	914	331	781	552	1274	883	472	909	363	599	573	293	872
SPAC17G6.13	815	184	849	478	235	347	776	541	369	536	409	850	592	1375	581	491	1004	457	963	443	181	406	316	1296	293	1160	853	694	590	1847	1038	827	437	549	553	730	562	299	424	514	907	361	508	426	218	1200	2629	1194	2037
SPAC17G6.14c	4578	3715	4766	4629	3305	6855	7600	6225	8476	6240	2090	5297	5851	8515	5892	4648	10050	5251	18254	6440	3283	2132	2696	11624	3514	5601	6004	7105	7939	8202	7790	7965	4683	8165	5738	6801	7496	2048	4570	4790	9063	6475	3447	5193	3195	7163	6316	4238	9788
SPAC17G6.15c	801	700	1361	1303	899	1983	1685	1727	2560	1446	356	973	1116	1567	1119	1030	1526	900	4645	1005	394	492	538	1555	713	1188	1206	1359	1462	1739	1693	1592	933	1698	1291	1558	1556	398	1000	1007	1707	1426	733	1086	604	1705	1659	806	3773
SPAC17G6.16c	1004	859	827	794	508	963	1109	860	1660	1030	513	784	857	1139	736	633	955	667	1612	570	387	191	521	2486	303	1207	1275	1631	2375	1341	1794	1955	927	2216	1177	1623	1523	312	1007	1055	1499	1576	610	1166	598	723	780	419	1298
SPAC17G6.17	285	267	339	375	253	710	580	484	682	413	156	404	399	645	301	323	369	295	1427	231	193	117	144	778	195	259	256	543	691	362	429	660	330	712	296	427	551	91	230	293	358	515	133	361	137	345	485	194	800
SPAC17G8.01c	696	439	491	717	394	971	856	768	1143	698	307	627	672	944	591	506	683	434	1936	552	327	155	310	1745	259	790	800	1029	1277	981	1083	1183	728	1478	678	926	1108	270	613	674	1165	1029	513	631	444	735	976	413	1338
SPAC17G8.02	276	201	362	242	208	577	709	485	373	377	139	263	349	382	314	295	436	142	612	328	103	145	96	635	156	503	349	608	473	367	367	568	453	606	473	399	423	165	299	296	375	405	132	402	230	616	418	253	440
SPAC17G8.03c	296	240	306	270	232	379	421	430	583	437	131	290	329	378	240	262	340	126	576	205	71	61	170	780	75	283	298	336	356	318	351	442	298	418	274	292	355	94	164	242	325	301	130	313	157	311	234	98	516
SPAC17G8.04c	447	261	566	522	302	1108	1199	867	797	833	206	783	649	889	582	441	1210	422	1879	775	246	233	279	1769	324	619	663	568	670	765	682	753	425	844	581	550	593	216	357	391	702	608	330	385	264	398	545	333	1015
SPAC17G8.05	86	62	109	98	87	168	170	135	179	134	33	59	60	104	70	57	77	68	359	43	35	17	42	246	32	123	148	161	170	196	184	197	123	220	138	140	162	47	134	93	159	151	66	86	72	71	79	43	127
SPAC17G8.06c	7915	5751	6464	7835	4696	10999	9528	8085	15044	6325	3419	6410	6943	11820	5980	4455	8274	5972	22790	5410	5830	2859	3000	14001	4323	5089	5182	3639	8805	7431	9231	8092	4391	10597	2976	7296	9136	1323	4521	5788	5651	6620	3696	5786	3795	6392	8023	3880	10387
SPAC17G8.07	441	225	480	319	345	687	695	610	712	548	252	463	520	628	476	410	594	356	1407	432	158	131	230	766	176	499	527	582	687	744	680	705	453	749	488	445	576	177	428	444	701	540	311	510	295	517	576	317	1071
SPAC17G8.08c	1139	930	1376	1046	997	2104	2115	1638	2367	1841	549	1055	1402	1935	1150	814	2392	1270	3985	988	665	397	961	4096	623	1417	1683	3064	2047	1672	2104	2369	1367	2717	2025	1646	1798	361	1135	1396	1637	2190	812	1231	762	1283	1401	645	1864
SPAC17G8.09	55	29	54	47	24	77	86	61	91	116	17	61	55	31	38	58	114	29	120	34	6	15	17	177	14	62	43	69	66	84	87	103	40	103	48	68	90	23	38	47	89	68	41	57	32	57	51	16	72
SPAC17G8.10c	118	55	160	88	53	101	147	152	145	173	66	104	94	150	109	76	127	41	231	63	42	30	33	265	28	118	114	245	208	154	142	170	127	192	165	154	186	51	97	110	147	168	71	105	66	101	158	72	166
SPAC17G8.11c	490	446	447	567	473	746	734	786	974	758	233	316	455	463	378	324	467	236	1223	330	159	131	227	1034	266	579	588	1027	753	694	817	975	454	813	702	665	822	218	453	476	720	518	222	545	293	213	165	96	210
SPAC17G8.12	297	279	258	267	138	352	354	282	516	288	170	348	342	641	275	201	237	238	548	171	152	110	117	739	186	328	273	432	578	375	549	633	268	563	293	417	467	101	300	278	356	432	150	356	146	224	341	185	638
SPAC17G8.13c	289	246	264	247	177	669	452	366	506	331	151	302	296	395	228	211	271	131	517	197	99	88	114	860	77	426	427	707	764	584	650	933	387	1014	406	575	661	120	366	295	615	590	164	442	240	279	368	224	704
SPAC17G8.14c	1204	752	1035	1067	585	1239	1905	1350	1478	1385	642	1057	1233	1933	1279	1030	1409	663	2317	938	585	356	451	2569	507	1575	1414	2746	2032	1708	1677	2184	1446	2495	1662	1744	1692	498	960	1105	1602	1586	662	1347	648	1061	949	594	1571
SPAC17G8.15	66	26	53	56	37	41	84	58	80	50	20	34	27	33	32	52	68	39	240	34	9	38	20	77	32	29	37	82	46	32	66	62	37	46	66	29	35	10	17	35	58	54	22	50	32	42	33	21	49
SPAC17H9.01	683	363	402	404	235	432	653	405	650	472	288	451	451	753	451	346	450	340	721	278	228	146	253	1816	170	809	918	1686	1538	987	1214	1464	898	1871	1171	1124	1125	221	610	679	1223	1260	433	721	389	453	548	290	876
SPAC17H9.02	1213	792	932	1014	767	1278	1526	1164	1736	1318	572	1072	1102	1410	1065	750	1391	769	2205	818	470	268	593	3115	335	1707	1965	2715	3110	2113	2285	2963	1806	3620	1833	2158	2334	535	1089	1341	2495	2124	799	1562	893	940	865	559	1441
SPAC17H9.03c	153	73	181	118	86	165	183	195	238	190	66	113	103	140	112	82	140	50	389	45	40	49	64	265	76	260	240	381	382	277	275	298	261	408	240	206	265	78	136	174	279	243	79	142	120	112	180	75	251
SPAC17H9.04c	2035	1762	1676	2087	1186	2835	2501	2368	4245	2054	994	2126	2195	3408	1947	1583	1527	1484	4766	1100	1002	564	949	5516	1045	2124	2125	2596	4189	2640	3559	3592	2058	4171	1954	3100	4324	661	2254	2229	2446	2873	1141	2481	1203	1832	2515	1199	3236
SPAC17H9.05	1165	1100	1688	1794	1301	2024	1895	2029	3592	1604	608	1431	1375	2166	1763	1314	1770	1337	5129	927	450	422	974	2911	448	1562	1489	1580	1870	2242	2909	2950	1230	3030	1404	1969	2306	636	1623	1501	2324	2257	1019	2115	832	2642	2621	1016	6656
SPAC17H9.06c	123	99	113	151	86	214	143	164	250	168	57	144	157	212	121	99	123	91	273	82	55	44	77	379	63	131	219	181	312	214	283	325	121	364	164	201	264	56	149	166	226	261	101	187	102	96	142	83	224
SPAC17H9.07	260	216	227	353	267	325	306	305	414	305	117	191	159	295	234	208	339	226	787	176	64	59	104	249	92	372	400	455	383	463	430	543	281	540	421	344	364	144	243	281	592	358	139	298	139	379	293	125	576
SPAC17H9.08	229	173	261	275	205	446	378	333	583	319	109	270	240	393	241	218	214	191	849	215	144	92	124	545	239	301	310	352	438	354	443	484	248	601	278	393	407	95	306	251	345	375	195	318	175	203	291	193	468
SPAC17H9.09c	215	222	313	343	247	373	473	410	673	453	97	163	216	289	216	195	383	202	951	236	88	78	194	755	88	533	486	581	564	604	594	735	392	680	518	509	406	191	362	303	700	542	222	277	192	380	313	125	412
SPAC17H9.10c	1141	621	999	958	557	1026	1464	1115	1447	1209	490	854	863	1236	813	689	1215	680	2201	722	405	306	504	2557	373	1532	1793	2368	2291	1729	1885	2198	1503	2484	1917	1664	1840	503	1108	1221	2390	2003	737	1029	748	1091	1068	544	1479
SPAC17H9.11	756	479	658	582	518	889	1004	843	1035	775	371	699	794	1081	573	456	694	247	1516	387	225	170	220	1231	230	1019	900	1246	1571	1111	1207	1513	834	1814	1065	1168	1408	366	745	876	947	1355	443	795	464	729	703	406	879
SPAC17H9.12c	1205	951	1149	1037	793	1854	1990	1604	1591	1196	586	1094	1125	1387	1237	918	1686	744	3082	786	397	305	414	2175	538	1291	1206	1682	1775	1365	1291	1837	1098	1914	1037	1084	1361	348	813	907	1491	1109	633	1313	543	1115	1148	623	1779
SPAC17H9.13c	781	574	889	898	578	1001	1125	1096	1322	966	417	836	839	1713	843	676	932	637	2965	747	461	291	418	1397	377	861	864	853	1014	1078	1203	1178	642	1177	753	1047	1128	291	704	678	1179	919	423	672	444	820	1114	483	1764
SPAC17H9.14c	7434	4491	5000	5106	4094	5573	7549	6461	6913	6895	3765	4520	4807	9361	5507	3710	10873	6056	20465	5017	2946	1925	4162	11807	3412	5307	6330	16794	8640	6333	6202	7588	4407	9075	9770	5422	5871	1527	3052	3650	9959	6968	2554	4683	2760	4732	3437	2060	6610
SPAC17H9.16	525	443	829	732	667	1432	1126	1089	1462	953	313	878	1074	1337	965	839	1908	695	2739	868	356	383	455	1968	370	517	518	560	625	627	708	726	478	888	523	511	543	173	444	503	677	672	418	708	324	742	691	364	1323
SPAC17H9.17c	136	117	199	179	143	291	262	220	382	249	63	191	213	336	125	117	213	98	858	119	111	75	97	472	114	281	276	408	425	311	402	447	309	570	301	312	340	78	193	241	339	387	126	199	126	120	154	72	264
SPAC17H9.18c	23	11	11	12	24	60	35	46	38	36	16	17	25	52	16	15	24	19	31	10	7	8	23	78	12	94	52	92	76	60	67	84	59	91	48	50	66	12	25	17	79	51	36	29	28	30	25	17	57
SPAC17H9.19c	263	227	278	324	177	433	371	415	453	266	127	335	334	482	241	201	307	224	669	170	110	106	185	656	123	301	309	398	346	404	453	408	230	319	309	275	398	86	200	217	407	317	184	269	108	277	473	257	756
SPAC17H9.20	361	298	291	387	257	440	442	412	724	367	189	320	327	527	333	248	331	244	871	241	178	143	207	1101	209	616	649	832	949	724	939	1087	521	1155	701	822	828	194	450	453	881	740	277	510	303	336	282	171	487
SPAC1805.01c	551	546	523	450	301	919	738	573	1217	568	284	737	762	1134	418	344	501	592	1194	288	316	187	235	1874	264	564	640	825	1546	765	1273	1464	573	1792	605	1048	1370	211	715	859	708	1172	284	758	316	428	986	505	1629
SPAC1805.02c	1045	784	1320	1015	999	2075	2013	1437	2067	1397	479	1415	1472	2227	1375	1112	1968	938	3967	1155	638	315	420	1981	414	883	1134	1447	1627	1785	1599	1713	1006	1960	1119	1282	1447	303	909	1097	1502	1328	638	1153	582	1212	1272	740	2976
SPAC1805.03c	188	139	196	287	176	265	257	240	446	244	90	153	162	248	199	167	213	156	869	194	128	95	128	387	127	341	324	460	447	539	396	557	294	508	290	364	459	136	265	211	406	388	127	335	174	321	275	121	383
SPAC1805.04	1143	754	771	1085	572	1008	1275	892	1709	1030	507	864	888	1381	898	748	1238	881	2386	736	481	280	623	2784	448	1433	1578	1694	2460	1783	2127	2730	1325	2605	1226	1737	2030	458	1108	1211	1884	1699	695	1457	617	1045	1128	571	1607
SPAC1805.05	1761	1445	1841	1894	1043	2544	2732	2590	2914	2196	782	1637	1903	2780	1831	1332	2198	1043	5105	1530	906	627	663	2895	858	1817	1802	2278	2176	1892	2034	2601	1510	2452	1850	1965	1951	649	1340	1422	2006	1913	821	1599	834	1380	1804	869	2449
SPAC1805.06c	1126	744	909	1029	785	1385	1345	1209	1725	1203	507	1039	1129	1437	751	763	1322	721	2817	826	493	356	396	2521	406	1073	1289	1815	2182	1324	1672	1847	979	2159	1087	1547	1787	364	849	1140	1524	1456	523	1288	640	1773	1928	884	2048
SPAC1805.07c	25	30	18	32	18	38	24	39	52	22	16	42	26	38	34	19	19	23	47	17	10	7	17	93	22	58	33	52	47	26	41	59	49	51	55	39	58	7	29	35	49	62	13	40	21	40	31	13	29
SPAC1805.08	544	490	660	630	392	722	732	663	926	526	247	400	510	768	443	365	951	607	2266	436	259	314	180	1131	427	836	756	1277	1552	1160	1183	1418	591	1208	499	1166	801	218	470	612	947	782	275	713	280	568	610	328	787
SPAC1805.09c	55	28	38	54	47	74	69	60	80	55	18	39	17	68	15	17	57	24	92	39	22	15	18	90	22	66	48	85	77	52	59	88	44	85	45	24	63	27	21	31	74	47	7	43	36	27	38	25	70
SPAC1805.10	189	120	197	153	120	269	255	253	367	236	90	204	181	276	169	144	168	123	406	99	59	53	60	435	88	203	189	307	333	236	295	308	211	332	247	184	327	56	178	207	221	227	78	175	119	178	304	147	396
SPAC1805.11c	4234	3269	8124	7928	4569	4644	5059	4955	8596	5040	1390	3157	2551	4763	4711	4239	7539	5455	36116	5850	3566	3222	1601	3710	3585	4162	5174	4243	4861	4543	5093	5190	2997	5712	5925	4536	6618	1902	6156	6137	6744	6213	3927	5820	5326	13265	13034	4295	8208
SPAC1805.12c	3236	2842	4794	4865	2928	5023	4501	4763	8993	5130	1234	2821	2808	4270	3136	2778	3728	2677	17538	2731	1506	1785	896	3543	1871	3814	4130	4404	6073	5698	6176	5688	2686	7325	4042	4830	5429	1384	3998	4398	5809	6862	2641	4104	2224	4953	6023	2235	7289
SPAC1805.13	4840	5014	10523	10057	8483	10226	9140	10891	17139	10087	1897	7264	6584	9943	8083	6850	10008	8874	38719	10438	4549	3765	3901	8528	5730	5520	7180	5759	6539	8600	7904	8090	4496	7606	7410	7904	8314	2134	6230	6456	9923	7129	5701	9093	4822	15027	11691	5465	11511
SPAC1805.14	448	349	579	479	386	755	776	694	1046	673	202	537	571	838	568	347	499	417	1207	359	286	140	358	1181	221	404	433	464	736	480	584	734	408	812	350	494	650	166	366	439	542	587	204	523	229	454	479	271	898
SPAC1805.15c	236	155	189	219	127	401	399	278	409	277	113	331	337	329	192	171	231	93	368	141	97	46	91	465	82	321	296	338	485	402	438	494	271	473	207	418	346	104	217	250	376	295	176	300	150	257	276	104	447
SPAC1805.16c	354	368	373	441	245	848	552	478	894	448	183	471	619	875	314	295	433	373	1239	269	242	172	166	1195	376	230	261	242	598	316	527	490	198	547	234	462	517	75	304	350	281	391	157	476	186	282	333	217	671
SPAC1805.17	2919	1678	1769	2107	1062	1839	2706	2042	3061	2315	1374	1927	2162	3021	2306	1731	2474	1621	4543	1662	1138	701	1199	5698	869	4026	4141	5027	4798	4680	5414	5967	3682	6171	3778	4430	4667	1164	2574	3018	4099	3756	1881	3167	1568	1398	2074	1079	2581
SPAC1805.18	83	69	142	87	117	190	124	116	279	128	38	84	92	135	60	61	88	57	254	57	29	18	23	114	36	103	144	210	197	134	205	261	148	258	195	156	182	47	156	134	141	251	57	153	77	117	138	75	237
SPAC1834.01	2266	2184	2897	3040	2188	3702	3734	3735	5567	3539	1237	2854	3026	4824	2806	1818	4145	2628	9141	2134	1425	823	2062	7280	1404	3355	3992	3947	5246	5340	5829	5559	3270	6012	3700	5147	5221	1112	2886	3510	4867	4296	1769	2495	1869	3569	3198	1540	4863
SPAC1834.02	6067	3005	4377	5498	2399	3849	6151	5049	5872	4937	2862	3652	3807	6057	5168	4051	9627	4410	16092	5482	2405	1864	2882	9541	2272	7793	8684	10523	9694	9604	8234	8579	6560	10364	7386	6570	7467	2463	3923	4380	11833	6712	4060	5082	3810	5732	4570	2433	6574
SPAC1834.03c	1309	1149	1930	1985	1572	1956	2513	2034	4400	2523	833	1473	2016	2957	1816	1821	1664	864	5673	1287	580	497	873	4906	1085	2448	2535	3580	2263	3118	3195	2942	1753	2379	3877	2338	2256	779	1952	1972	3140	3334	2086	2121	1226	2343	1927	1261	2468
SPAC1834.04	1855	1407	1725	2018	1489	2466	2619	2121	3861	2380	994	2235	2503	2994	1725	1584	2459	1351	5596	1722	977	730	943	4347	1558	1659	2140	2146	2265	2115	2240	2375	1466	2103	2152	1894	1651	464	1317	1654	1901	1953	1454	2118	1011	2021	1526	1488	2052
SPAC1834.05	849	772	916	937	551	1403	1127	1087	1921	1073	407	799	959	1327	763	585	979	771	3088	596	600	393	482	2266	724	1490	1646	3463	2579	1797	2362	2556	1457	2877	2824	2226	2269	447	1523	1660	1966	2740	764	1294	884	950	1297	629	1516
SPAC1834.06c	822	530	728	753	548	961	1041	1036	1442	987	378	695	799	1162	700	611	773	464	1987	478	262	227	476	2167	387	1021	1158	1768	1627	1371	1506	1782	877	1672	1339	1219	1106	266	668	703	1380	1287	528	849	504	593	629	372	823
SPAC1834.07	200	101	247	227	159	278	372	331	335	259	113	241	274	321	153	126	216	69	510	134	47	50	71	464	55	305	371	446	455	386	365	360	330	499	388	216	386	103	170	286	430	370	148	221	189	276	452	161	545
SPAC1834.08	1149	702	770	1120	453	1013	1296	1017	1559	956	544	923	1057	1530	1133	758	1308	663	2015	714	426	275	532	2994	324	1225	1319	2433	2077	1395	1534	2001	1434	2809	1779	1424	1751	409	866	1054	1601	1932	559	991	624	710	819	380	1343
SPAC1834.09	67	51	100	53	45	94	100	81	112	97	29	109	78	90	80	63	97	40	156	59	25	17	37	188	38	115	101	90	117	123	122	148	83	139	132	93	94	31	109	105	106	134	36	82	40	115	102	49	137
SPAC1834.10c	263	177	379	321	179	304	442	333	360	317	153	212	240	357	206	196	333	206	884	185	123	60	125	364	90	432	458	753	462	504	549	707	503	645	598	410	657	192	399	349	602	648	201	354	295	388	592	189	805
SPAC1834.11c	2820	1139	2265	1705	1033	2118	3097	2207	2467	2618	1335	2243	2387	3608	1788	1419	3036	1602	5501	1458	792	696	830	4783	784	2002	2141	2516	3122	2514	2512	2449	1460	2572	1666	1875	2440	578	1181	1519	2541	1704	1034	1712	888	1843	2923	1426	4287
SPAC1834.13	2	0	1	4	0	2	1	0	2	2	0	1	0	0	2	1	1	0	0	1	1	1	0	0	0	0	2	1	0	2	2	1	4	1	1	0	0	0	0	1	3	1	0	0	0	4	1	1	0
SPAC1851.02	857	768	982	697	678	1541	1362	1431	1770	1169	354	786	861	1236	732	529	967	717	2348	523	409	240	468	2284	697	1055	1457	2828	2298	1526	1926	2127	1168	2220	2167	1702	1959	384	1181	1347	1882	2330	592	1073	593	881	1340	676	2248
SPAC1851.03	401	368	447	506	339	965	741	578	1099	591	159	317	262	457	313	292	380	261	1557	400	187	130	208	872	219	740	740	911	1017	986	1101	945	559	1008	801	824	952	221	589	555	844	772	353	546	302	537	627	306	1298
SPAC1851.04c	673	427	576	563	282	741	876	584	1007	703	325	581	568	946	504	396	730	460	1534	372	340	220	315	1851	287	978	1189	1492	1601	1287	1341	1731	929	1704	1203	1183	1324	270	743	793	1348	1262	414	831	441	591	736	425	1217
SPAC186.01	96	38	359	69	18	115	802	34	90	555	53	25	44	65	29	26	45	55	163	70	40	23	6	73	64	59	55	183	124	126	126	100	55	183	186	137	95	24	150	86	162	193	31	84	25	44	40	24	38
SPAC186.02c	2	1	0	0	0	1	2	0	0	2	5	0	2	0	3	1	1	2	3	0	0	1	0	0	0	2	0	0	1	2	0	0	0	1	0	2	4	0	0	2	1	1	0	0	0	0	0	0	1
SPAC186.03	1	1	0	0	0	2	2	0	2	0	0	0	2	0	3	1	0	1	0	3	0	0	0	0	6	4	0	1	0	1	0	1	4	0	1	2	0	1	0	3	1	0	0	0	0	1	1	0	0
SPAC186.04c	6	2	9	18	2	21	6	4	9	15	9	4	4	8	4	1	8	3	41	24	3	2	1	8	5	14	13	29	8	17	7	9	13	7	21	6	6	4	7	6	21	9	5	6	0	5	8	3	11
SPAC186.05c	378	267	122	220	120	376	309	212	404	293	185	239	179	289	123	81	174	182	244	213	144	31	90	605	158	205	157	556	664	352	526	427	200	899	313	410	459	34	261	265	313	452	58	230	49	84	139	94	276
SPAC186.06	3	2	6	10	2	6	6	10	8	5	8	7	9	4	8	7	1	2	7	9	0	7	4	5	2	32	2	12	11	17	15	4	6	25	7	4	15	3	4	11	17	21	4	9	1	2	13	10	6
SPAC186.07c	3	1	1	1	0	1	5	1	2	0	1	0	0	0	2	0	2	0	0	4	0	0	0	0	0	2	1	1	1	0	0	0	1	0	0	0	2	2	0	0	5	1	0	0	0	1	0	0	1
SPAC186.08c	8	0	15	1	1	3	5	1	0	43	4	8	1	3	2	4	2	2	0	0	1	0	0	1	1	2	0	1	7	3	0	0	0	1	1	0	3	0	1	2	1	6	0	0	0	2	1	0	2
SPAC186.09	9	10	11	34	12	25	6	6	15	23	2	10	4	14	19	14	18	5	36	29	6	2	5	12	16	21	5	12	19	13	18	20	10	13	15	16	10	15	29	9	32	49	2	10	2	24	1	2	5
SPAC18B11.02c	1383	1050	1291	1631	1005	2691	2273	2162	2254	1839	774	1602	1760	2366	1282	1093	1948	867	4220	1091	750	431	657	2665	626	1309	1460	1929	1796	2345	1894	1912	1259	1819	1325	1413	1988	495	1022	1261	1850	1601	899	1375	1114	1890	1805	1266	2956
SPAC18B11.03c	222	69	189	219	131	257	308	259	378	281	98	153	141	286	138	139	196	87	440	110	61	45	99	393	68	384	336	447	389	406	305	365	317	450	334	300	398	98	206	210	425	329	167	210	205	203	216	104	282
SPAC18B11.04	134	105	182	158	116	187	242	227	276	227	44	192	165	196	152	121	245	92	478	136	45	54	69	396	48	241	293	310	260	428	386	392	270	344	371	335	312	75	228	288	397	311	157	197	133	210	189	105	385
SPAC18B11.05	503	370	538	395	337	689	816	717	882	773	246	351	345	580	345	344	484	228	1105	309	198	173	245	1646	261	903	793	1352	1159	792	876	1153	804	1383	1081	858	886	226	626	662	793	1031	313	579	313	420	467	258	547
SPAC18B11.06	687	807	827	981	831	1317	945	1093	2033	822	278	651	659	1081	819	682	743	724	2259	538	331	157	502	1382	340	1071	846	846	1407	1261	1583	1905	597	1706	725	1382	1380	332	911	872	1375	1282	490	1157	421	1044	672	459	1106
SPAC18B11.07c	292	195	380	245	189	493	480	409	490	430	118	389	366	447	297	283	452	214	705	191	98	102	120	750	113	340	346	374	377	342	428	438	269	449	408	371	337	119	254	283	360	452	202	312	179	196	343	190	593
SPAC18B11.08c	75	77	171	125	117	285	216	202	281	195	35	256	158	151	151	173	200	102	391	107	57	58	46	392	66	256	248	231	209	480	474	388	233	371	328	302	376	136	317	269	365	374	186	191	140	360	391	125	868
SPAC18B11.09c	136	67	143	101	82	174	258	199	174	252	64	157	156	244	93	69	114	39	240	57	19	37	44	268	43	208	166	257	341	228	179	287	173	392	215	222	252	46	133	202	197	188	106	112	96	155	182	93	237
SPAC18B11.10	1024	723	1130	1188	682	1338	1518	1281	1805	988	509	1003	1150	1726	1014	911	1383	816	3170	714	533	408	463	2099	539	876	920	1205	1410	1449	1331	1191	732	1288	887	1096	1151	289	728	738	1133	1052	674	1043	493	851	1098	561	2150
SPAC18B11.11	493	334	359	430	234	436	596	459	710	486	200	337	393	621	331	287	591	340	1045	299	190	118	288	1443	180	905	904	1333	1476	874	1055	1335	961	1782	925	1077	1101	256	514	579	1005	1083	359	630	432	372	366	202	569
SPAC18G6.01c	134	68	131	91	50	143	178	123	199	139	68	85	88	160	64	42	135	39	232	77	25	26	38	327	35	109	159	213	212	141	105	165	148	240	177	121	129	21	69	75	186	148	65	105	51	76	80	47	147
SPAC18G6.02c	496	345	297	408	320	663	625	546	749	448	259	484	508	705	439	332	651	439	787	388	252	110	255	1633	187	448	433	716	889	460	685	806	426	1043	373	593	707	156	316	403	517	593	237	492	239	309	309	196	685
SPAC18G6.03	1665	1329	2139	1896	1318	4000	4132	4590	4647	3660	917	3123	2903	4942	2729	2060	3420	2559	9778	2873	1190	1162	952	5182	1858	1667	1683	2133	2345	2384	2320	2763	1571	3077	1448	1829	2221	572	1133	1451	1961	1969	932	1687	838	1779	2266	1501	4952
SPAC18G6.04c	1053	759	1000	1008	781	1963	1628	1448	1752	1324	514	1248	1452	2183	1360	996	2299	1292	3345	1307	880	350	547	2102	586	1093	1188	1040	1697	1701	1687	1648	1036	1884	813	1414	1761	379	1018	1085	1458	1237	827	1090	602	1413	1762	695	2850
SPAC18G6.05c	4656	3079	2579	4158	1685	3209	4168	2704	4928	2888	2240	3210	3605	5549	3560	2459	5259	4530	9897	3267	2175	1267	2188	9905	1789	6372	7135	8854	11436	8680	9173	10563	5502	11768	5944	9082	9759	1978	4616	5173	8823	7238	3400	5911	2819	3963	3709	1826	5309
SPAC18G6.06	273	321	300	460	283	521	371	360	875	311	171	341	300	473	318	290	241	278	900	194	115	95	159	535	98	350	341	320	521	493	596	725	305	571	273	444	444	141	359	325	487	416	169	537	157	459	345	181	703
SPAC18G6.07c	1915	1862	1661	1922	1122	2357	2766	2488	3280	2366	1015	1733	1484	2423	1896	1578	2578	1524	6678	1625	821	749	932	4668	1305	2474	2405	3624	3559	3277	3187	4027	2197	4476	2462	3344	3120	839	1994	2127	3324	3284	1210	2601	1318	2897	2441	1184	4544
SPAC18G6.09c	564	400	412	532	274	444	642	635	837	536	266	481	561	923	526	449	382	190	1261	368	257	240	271	1246	271	89	63	79	105	87	157	170	139	178	128	161	210	51	116	73	59	73	22	112	70	15	9	4	15
SPAC18G6.10	712	423	599	601	337	815	919	791	1024	755	336	566	545	945	527	443	797	372	1430	397	271	205	288	1619	259	805	857	1865	1450	1066	1190	1424	794	1487	1180	1046	1207	226	605	720	1015	1025	420	907	445	668	803	349	1093
SPAC18G6.11c	1193	1040	1226	1416	856	1819	1678	1850	3337	1418	541	868	1308	1670	1015	944	987	934	6387	935	712	782	694	2878	708	1868	1971	2324	3563	1992	2599	3346	1727	3774	1657	2754	3111	570	1515	1564	2106	2702	807	1799	908	1576	1442	768	2012
SPAC18G6.12c	144	72	200	79	73	283	261	210	204	268	75	213	252	346	106	91	184	83	191	73	49	45	30	343	50	90	90	228	353	95	140	166	168	434	126	113	371	24	87	200	82	230	59	126	77	105	314	170	458
SPAC18G6.13	34	28	73	70	45	60	78	78	103	67	23	48	50	71	82	66	80	29	308	48	17	57	31	73	44	76	109	112	80	116	101	91	59	76	151	62	44	21	60	55	150	69	43	48	33	86	50	31	57
SPAC18G6.14c	23405	19521	27391	26686	20249	32953	32251	38946	47103	34144	12429	25742	28429	40877	25107	21315	42447	26065	126885	23395	12737	14113	14155	55084	23236	22160	24949	25634	29287	35418	29438	28051	17774	30978	22427	25221	30435	7858	17725	22641	31721	25426	20589	26508	17315	45469	50248	24627	77525
SPAC18G6.15	568	514	592	587	318	717	733	643	1189	608	287	721	645	1130	631	505	687	430	1423	427	243	230	216	1159	249	810	789	1079	1021	973	1115	1555	768	1430	761	1142	997	250	682	780	758	1064	423	965	385	833	1073	501	1270
SPAC1952.01	426	270	321	278	211	523	530	502	783	552	214	334	422	602	347	233	625	462	776	323	221	169	262	1463	269	420	453	1302	793	467	582	903	480	960	811	593	640	125	339	323	511	765	167	436	210	137	193	119	297
SPAC1952.02	488	425	528	444	428	601	614	648	918	702	294	356	355	489	367	362	578	339	1115	251	129	55	342	1121	133	643	600	1035	933	754	903	1175	562	1305	729	787	703	210	406	498	851	930	370	791	287	595	386	236	643
SPAC1952.03	127	128	218	173	145	281	230	248	392	256	72	215	198	241	149	127	215	186	492	92	52	53	63	416	74	178	199	175	178	181	294	293	154	302	190	216	281	67	212	191	229	257	70	197	74	120	168	84	228
SPAC1952.04c	121	51	125	82	52	165	178	203	188	173	55	91	82	179	56	63	69	13	263	43	20	22	38	140	52	85	58	90	167	126	146	98	117	172	67	103	150	33	58	89	68	91	54	100	39	89	142	64	251
SPAC1952.05	343	242	363	389	253	406	508	365	598	407	168	273	326	450	372	284	486	324	976	273	155	114	189	807	152	508	538	517	719	597	713	867	399	825	499	557	594	168	411	392	548	565	189	447	239	271	283	122	449
SPAC1952.06c	851	591	659	896	552	994	1094	936	1341	843	511	681	668	1139	779	629	1054	642	2490	618	380	304	556	1855	375	990	1072	1461	1660	1413	1365	1734	998	1838	930	1270	1348	350	677	688	1317	1272	398	860	582	774	784	434	1517
SPAC1952.07	276	170	258	366	191	313	380	319	464	304	146	195	262	336	256	196	361	166	1149	191	96	101	141	543	107	336	331	509	453	406	353	404	252	484	277	294	386	102	199	227	327	283	133	299	156	205	169	99	317
SPAC1952.08c	311	210	370	317	229	492	544	583	482	533	163	483	403	570	369	212	458	191	906	252	132	103	173	996	127	364	459	627	563	518	461	596	381	625	476	418	441	148	238	307	522	466	176	332	197	248	352	184	603
SPAC1952.09c	688	444	648	519	427	921	883	767	1072	833	349	643	747	1155	619	471	923	554	1795	480	389	248	350	1864	336	695	692	640	1274	894	921	1064	544	1160	537	897	961	200	544	558	775	644	332	632	338	460	533	343	797
SPAC1952.10c	189	166	173	183	148	255	266	244	397	262	81	219	159	265	203	148	326	148	562	181	132	69	105	597	121	330	352	665	483	372	425	409	249	465	424	299	326	83	204	196	343	410	101	257	189	159	159	101	247
SPAC1952.11c	1380	915	966	1242	757	1775	1690	1331	2220	1341	645	1688	1666	2500	1129	862	1711	1194	4203	1063	947	335	490	3069	682	1345	1576	2270	2783	2015	2072	2240	1305	2761	1332	1827	2096	406	991	1170	1960	1683	838	1732	790	1172	1632	1060	2602
SPAC1952.12c	70	87	126	87	82	173	124	175	264	106	30	82	105	94	64	71	67	60	237	37	34	49	41	260	35	101	140	175	179	125	161	177	99	174	116	146	165	38	113	95	141	157	46	90	75	91	106	40	160
SPAC1952.13	725	387	694	587	330	624	822	695	761	595	348	456	537	744	432	348	848	341	1300	488	196	226	228	1057	241	801	609	965	921	801	798	632	480	793	675	556	720	223	324	430	840	650	342	499	337	556	710	323	1187
SPAC1952.14c	181	173	282	314	187	323	326	307	712	392	142	245	225	453	263	314	239	122	641	204	57	80	170	454	105	348	366	376	502	436	479	490	276	468	294	346	437	114	269	287	431	360	199	232	160	331	347	157	496
SPAC1952.15c	10	7	19	21	19	11	8	18	36	6	7	4	8	16	10	13	5	6	31	6	4	4	17	21	2	28	23	37	30	29	32	30	4	17	19	23	9	5	10	10	32	9	15	17	7	6	11	3	18
SPAC1952.16	300	199	268	323	160	604	546	445	649	335	117	313	353	535	269	234	325	184	811	221	154	79	150	728	119	468	544	653	826	704	743	844	598	897	467	665	741	142	396	421	480	633	231	423	289	339	460	242	699
SPAC1952.17c	212	115	168	202	126	221	230	179	286	168	92	200	143	264	155	154	236	139	421	126	57	72	91	419	46	356	331	367	468	314	405	512	258	460	273	329	304	77	192	207	353	332	163	268	138	169	193	136	335
SPAC19A8.01c	501	397	496	559	328	629	647	599	950	526	262	386	410	725	459	349	457	289	1116	267	222	144	239	1165	194	708	654	1368	944	702	867	1066	641	1128	985	847	865	211	540	542	767	814	375	727	330	343	368	194	611
SPAC19A8.02	970	672	779	895	413	791	957	771	1248	809	427	701	670	1003	669	577	992	704	1997	527	394	229	533	2332	307	1251	1264	1678	1829	1580	1712	1728	964	2009	1297	1520	1525	371	885	965	1606	1265	557	1057	449	766	976	460	1484
SPAC19A8.03	352	227	342	285	147	389	499	352	531	363	175	377	423	555	237	201	380	225	618	169	169	76	96	979	178	360	420	655	777	388	554	654	413	829	442	514	655	98	324	443	424	518	163	379	185	242	465	241	587
SPAC19A8.04	8000	3939	6697	3659	3712	6810	11273	7190	7022	10019	3688	7184	7786	11087	5316	3777	13700	6215	13575	5068	3234	1680	3466	16670	3075	4856	8053	17376	12123	6152	7308	7299	6412	12057	11621	5181	9355	1550	3301	5971	9378	9859	2909	4536	4208	4486	6329	3266	7214
SPAC19A8.05c	215	142	249	263	160	309	313	308	428	290	114	204	230	310	232	182	457	192	765	188	126	134	137	555	90	354	307	350	450	435	363	431	333	512	254	312	459	119	224	252	424	315	171	237	193	316	364	137	483
SPAC19A8.06	499	363	534	427	331	551	596	629	848	595	248	437	380	574	502	333	858	625	1688	450	217	198	363	1322	266	485	537	1002	693	615	686	798	398	772	760	563	697	143	436	397	829	754	224	496	238	463	440	204	617
SPAC19A8.07c	1084	984	1043	1384	1005	1872	1402	1789	2564	1313	629	1050	1026	1560	938	856	982	861	4160	884	516	360	608	2394	728	1338	1053	1176	1768	1583	1920	1703	831	1688	908	1535	1806	420	1186	942	1713	1371	651	1338	590	1320	1302	574	3276
SPAC19A8.08	1056	632	886	883	550	945	1244	1061	1498	1034	488	886	990	1718	944	666	1160	733	2167	635	456	247	526	2339	318	1292	1310	2090	2054	1517	1796	2001	1241	2526	1427	1488	1758	390	812	922	1895	1639	641	1097	589	792	812	455	1490
SPAC19A8.09	33	37	40	39	32	47	45	50	69	55	13	25	26	37	27	32	44	24	130	20	10	12	12	69	19	65	73	80	91	54	69	103	51	109	92	79	78	36	58	67	56	82	31	45	33	67	54	19	68
SPAC19A8.10	215	145	262	206	152	340	318	328	427	299	104	252	264	356	170	127	221	141	751	142	74	61	148	542	132	400	415	561	598	428	479	632	368	761	362	441	496	87	241	291	449	514	180	360	181	226	238	130	460
SPAC19A8.11c	165	105	156	123	125	220	210	231	269	238	67	124	110	119	112	83	190	126	434	146	43	35	59	328	26	247	277	319	399	298	334	442	281	460	200	325	295	71	167	177	347	208	137	201	151	176	111	63	234
SPAC19A8.12	478	458	368	520	218	801	619	571	1085	505	242	596	613	1000	469	404	408	323	1075	307	220	125	240	1533	208	690	815	937	1508	1021	1270	1488	803	1725	740	908	1128	220	560	658	931	1072	409	875	378	512	929	364	1358
SPAC19A8.13	346	236	428	422	292	597	578	573	650	533	153	298	358	532	389	370	585	337	1599	298	128	147	158	945	181	273	310	362	346	349	352	387	210	373	274	317	354	98	234	239	394	303	144	343	165	471	416	186	752
SPAC19A8.14	499	384	476	484	414	959	830	709	887	664	279	583	638	802	514	378	791	367	1867	473	269	187	215	985	286	302	371	601	547	502	486	546	349	616	458	403	538	93	253	336	483	415	249	462	276	353	475	321	782
SPAC19A8.15	6897	4414	5143	5473	3599	5605	7010	6397	8199	6094	3313	5317	5743	7953	6399	4847	12532	5002	17133	6974	2855	2290	3250	11244	3378	8049	8279	11536	12348	10401	8441	9285	6696	11894	6771	9038	9935	2348	4881	5138	13427	7921	4426	7807	5746	9066	6971	3629	11998
SPAC19A8.16	9	9	8	17	18	20	22	18	25	18	10	17	20	31	25	19	11	4	24	15	1	30	5	33	0	10	11	16	18	16	17	28	22	10	6	11	10	6	16	15	11	12	7	16	8	16	20	4	25
SPAC19B12.01	1187	1281	1116	1517	950	1895	1605	1538	3175	1249	606	1142	1116	1610	1528	1050	1528	1452	3508	1009	695	415	755	3334	563	1778	1526	1799	2576	2000	2813	3351	1326	3497	1504	2535	2536	578	1539	1399	2282	2532	779	1934	681	1627	1265	620	2278
SPAC19B12.02c	12602	15592	14780	14954	11750	22756	23577	22912	27040	21643	6277	19446	25473	30609	19776	15600	18163	8304	39449	16711	8280	6119	9082	37290	10227	22946	17920	41104	17712	26469	27909	33831	13926	21656	33760	27791	18538	7522	16608	15531	29563	26001	10634	21721	6360	18184	16300	9246	17345
SPAC19B12.03	2860	2240	2063	2735	1047	1778	2959	2302	3763	2426	1264	1822	1999	3846	2836	2120	2694	2135	6143	2053	1314	986	1496	7557	1326	5390	4397	9431	6972	4790	6430	8900	5314	9042	6483	7275	6456	1726	3878	3913	4349	4505	1997	4515	2104	991	920	423	1249
SPAC19B12.04	2947	2092	2519	2941	2114	2716	3312	2593	3914	2346	1224	1201	1042	1859	1298	1392	3102	1459	5295	1615	648	550	633	2729	848	4279	5981	7946	6136	3971	5156	9382	4051	9559	8625	4802	5340	1300	3328	4101	5891	8456	1950	4584	2255	3606	3297	1431	4033
SPAC19B12.05c	704	506	738	817	412	934	1020	897	1230	817	376	857	747	1130	651	527	890	471	1668	474	253	158	234	1557	187	938	1200	1369	1689	1324	1515	1643	957	1796	1144	1149	1435	286	908	942	1732	1382	576	1029	506	1105	1282	539	2170
SPAC19B12.06c	696	640	972	699	614	1178	1179	1094	1860	1100	286	529	649	976	634	484	1074	821	2906	484	417	336	400	1772	634	1998	1856	4403	2553	1789	2494	3171	1905	3105	3207	1947	2452	710	1583	1546	2199	3091	883	1298	906	966	1493	657	1641
SPAC19B12.07c	136	91	146	113	93	165	201	155	181	157	65	71	96	131	77	66	137	79	319	38	17	13	28	210	32	232	296	451	437	302	292	378	245	622	368	220	390	70	216	235	340	361	94	181	159	157	190	72	288
SPAC19B12.08	106	59	106	107	52	103	146	117	140	119	51	66	98	106	65	72	100	37	178	64	19	28	42	182	37	143	153	260	227	193	140	141	142	254	189	128	190	49	68	125	167	133	64	122	94	111	127	81	154
SPAC19B12.09	218	178	288	256	197	332	390	431	421	401	115	182	178	229	217	189	549	154	617	218	68	64	163	610	74	453	343	584	459	460	549	609	408	877	498	383	440	154	408	375	646	669	198	351	225	366	303	115	519
SPAC19B12.10	130	93	132	153	75	265	182	235	267	119	64	148	146	195	99	96	202	76	383	83	52	51	42	272	46	206	186	209	287	255	249	312	144	364	152	198	262	51	131	150	165	170	95	169	91	119	206	105	362
SPAC19B12.11c	368	328	632	642	572	847	727	829	1289	560	214	711	715	900	729	589	727	619	2019	649	340	245	197	720	353	637	580	916	927	1054	1019	905	463	982	624	934	1151	273	694	547	1173	761	334	727	399	750	707	365	901
SPAC19B12.12c	0	0	0	0	0	0	0	0	0	0	0	0	0	0	0	0	0	0	0	0	0	0	0	0	0	0	0	0	0	0	0	0	0	0	0	0	0	0	0	0	0	0	0	0	0	0	0	0	0
SPAC19B12.13	7	0	11	0	0	0	8	11	0	9	1	0	1	2	0	0	5	0	0	0	0	0	0	7	0	1	7	7	23	0	0	0	17	22	3	0	23	0	0	12	0	0	0	0	2	1	10	2	4
SPAC19D5.01	125	74	90	90	75	115	127	84	188	103	50	106	113	136	84	87	109	102	232	75	61	142	84	238	67	134	107	125	175	139	148	198	99	178	81	127	167	40	79	72	136	131	73	124	66	171	162	58	204
SPAC19D5.02c	288	215	393	338	202	450	515	486	626	434	72	201	213	315	225	175	396	192	870	203	135	115	140	506	147	495	530	879	726	610	724	786	521	831	874	498	593	163	386	459	572	749	204	326	222	299	492	189	499
SPAC19D5.03	302	236	169	186	111	301	233	201	300	216	125	155	146	228	130	112	143	98	297	76	79	35	99	357	79	234	267	302	391	227	317	374	204	426	223	322	321	73	208	216	231	313	134	252	133	143	182	99	281
SPAC19D5.04	3468	1953	1857	2988	1268	2071	3125	1935	3607	2161	1674	2233	3001	4454	2652	1883	3810	3048	6208	2368	1371	906	1805	7624	1400	4966	5604	6013	7522	6539	6726	7801	4227	7735	4386	5788	5844	1437	2826	3387	6661	4708	2608	3798	2092	2538	2045	1236	3477
SPAC19D5.05c	255	242	322	322	266	414	391	382	782	362	87	238	191	319	166	193	246	145	711	203	107	83	178	564	129	474	378	461	618	407	644	731	332	766	431	521	555	129	332	384	490	645	175	419	219	419	345	207	372
SPAC19D5.06c	392	270	458	433	354	691	644	593	758	566	208	547	432	532	444	337	655	367	1425	345	182	179	215	1040	172	474	511	642	612	672	571	688	415	729	463	487	622	160	400	351	637	490	250	445	260	417	371	246	773
SPAC19D5.07	290	126	195	359	295	658	297	209	686	201	156	198	256	342	311	270	189	223	1069	283	136	151	187	413	156	123	131	139	230	262	271	225	104	202	105	249	237	59	167	93	101	200	151	163	147	177	148	79	205
SPAC19D5.09c	0	0	0	0	0	0	0	0	0	0	0	0	0	0	0	0	0	0	0	0	0	0	0	0	0	0	0	0	0	0	0	0	0	0	0	0	0	0	0	0	0	0	0	0	0	0	0	0	0
SPAC19D5.10c	18	16	23	27	13	30	34	27	32	33	12	19	20	11	25	21	33	9	70	19	10	10	31	95	7	33	42	49	60	75	57	65	34	53	46	41	40	12	28	28	32	39	12	22	10	19	26	9	34
SPAC19D5.11c	50	28	73	55	20	56	67	53	89	50	17	23	24	66	19	36	22	19	84	18	5	12	36	53	6	64	69	64	78	73	80	91	45	89	65	54	62	13	47	46	78	76	21	72	35	82	58	21	44
SPAC19E9.01c	1019	552	846	788	425	796	1019	906	1320	942	456	738	702	1138	807	586	1298	865	2101	615	487	305	577	2104	425	1054	1067	1478	1368	1321	1278	1487	920	1546	1057	1090	1371	335	606	688	1478	1051	574	980	504	804	918	429	1466
SPAC19E9.02	731	580	836	814	453	1041	1096	1042	1530	929	379	801	833	1295	931	633	1110	679	2257	619	405	249	542	1990	368	770	987	1450	1345	1004	1138	1207	756	1341	960	920	1093	256	573	732	1048	1032	421	871	409	858	1115	512	2076
SPAC19E9.03	851	391	1010	854	393	685	905	1078	1043	810	431	630	728	1377	854	672	897	384	1622	537	417	278	368	1348	436	993	776	830	961	953	1131	1167	697	1536	852	1100	1044	300	851	755	878	910	439	817	495	353	878	430	895
SPAC19G12.01c	209	158	185	188	128	248	285	190	311	209	97	162	176	275	148	126	118	81	381	91	39	26	87	462	61	267	307	310	470	362	424	542	326	512	236	315	361	80	199	244	305	300	135	267	129	197	221	102	278
SPAC19G12.02c	674	268	582	287	253	441	826	534	512	673	331	473	408	636	296	259	516	254	639	185	101	84	142	1017	72	365	614	751	828	468	546	577	548	845	618	416	712	152	258	366	552	509	184	341	314	321	554	260	851
SPAC19G12.03	742	357	431	517	295	361	571	481	439	474	341	350	305	446	320	273	457	163	1170	282	110	91	117	578	100	402	599	691	493	514	414	424	359	509	454	335	459	126	207	269	581	380	218	268	240	314	292	191	400
SPAC19G12.04	90	50	97	78	69	133	122	119	199	108	54	96	108	123	121	80	118	96	257	73	33	38	36	158	39	71	68	78	87	65	85	126	49	107	58	69	118	34	62	58	69	83	34	106	43	102	106	61	222
SPAC19G12.05	1067	815	849	1026	633	1304	1272	1216	1806	1161	488	787	923	1203	845	786	921	616	2800	688	347	362	382	1960	574	944	1086	1048	2022	1693	1693	1677	918	2062	747	1547	1699	409	1196	1221	1338	1353	673	1281	763	1395	1535	637	2259
SPAC19G12.06c	2287	1847	2690	3281	1641	3085	2799	2854	5209	2235	1195	2084	2678	3973	2397	2008	2745	1909	8817	1821	1093	1080	1058	4190	2303	4563	3685	4178	4932	4979	5674	4857	2326	4559	3302	4781	4382	1431	2680	2708	3592	3852	3083	3495	2298	3421	3296	1853	4367
SPAC19G12.07c	849	449	607	758	403	636	806	707	773	603	449	605	580	767	646	545	779	386	2156	473	236	238	257	882	238	630	553	577	665	823	706	712	484	684	362	637	667	223	383	424	736	390	420	693	393	780	796	305	1294
SPAC19G12.08	2106	1602	1939	2133	1408	2921	3086	2310	4010	2381	1032	2142	2399	3857	1872	1384	1783	1451	6623	1517	1279	892	1100	4045	1632	1777	1908	3706	3354	2069	3863	3768	2241	3872	3023	3108	3894	894	1553	1711	2368	2741	1108	2506	1354	857	1178	589	1374
SPAC19G12.09	704	92	735	175	161	253	644	450	218	669	337	638	637	545	245	154	806	146	818	240	79	209	69	1286	126	471	543	1305	611	439	307	361	480	515	813	345	572	125	311	570	648	436	271	247	266	468	969	487	749
SPAC19G12.10c	16440	7608	10966	10382	5713	13555	17803	13845	13122	13963	8813	18970	23610	32353	12182	8901	23347	10065	39402	9500	6747	3953	3966	28177	5958	9720	12040	41538	22752	15112	14248	12492	10542	16249	18169	11527	16444	2919	6521	10185	19230	12048	7092	11975	6976	12519	19874	11368	27198
SPAC19G12.11	640	346	732	573	516	894	1127	979	1074	948	267	624	609	1020	634	519	1181	610	2167	702	442	302	370	1492	465	859	721	918	1041	987	855	1022	677	1085	724	800	816	258	542	584	836	798	348	761	361	509	502	281	905
SPAC19G12.12	244	235	288	279	222	377	394	314	562	358	104	367	273	396	239	231	419	212	669	241	139	101	156	685	153	355	354	472	424	431	486	521	262	569	412	389	365	139	268	306	505	521	210	346	135	255	274	176	531
SPAC19G12.13c	170	98	128	103	95	141	191	178	212	140	91	139	144	190	85	68	114	46	257	51	28	22	51	335	26	189	236	298	333	255	266	293	215	408	233	223	270	41	129	164	202	263	98	177	116	70	130	62	185
SPAC19G12.14	658	636	593	649	377	1448	934	748	1585	715	284	1069	1195	1802	695	477	537	706	1640	393	422	244	263	2252	526	729	810	824	2139	1112	1616	1748	617	1852	590	1472	1830	249	810	944	774	1220	383	1180	378	859	2127	864	2410
SPAC19G12.15c	3348	1171	2469	1779	904	1980	3251	2618	2375	2658	1779	2005	1996	3307	1712	1270	4295	1848	5261	1653	973	769	898	5591	861	2218	2371	4102	3400	2663	2420	2601	2252	3314	2745	1994	3229	664	1381	1929	3051	2213	1092	1714	1173	2318	3338	1359	3890
SPAC19G12.16c	5807	3756	4249	4272	2923	6740	9365	8315	6104	6028	3009	7391	9118	12643	7495	5363	8812	4563	13768	6192	5757	2580	3403	15070	4795	6660	6073	15097	7424	7564	6945	9040	5714	7092	10401	6022	6252	2024	3940	4999	4734	6278	2587	6248	2095	3348	7780	4765	10430
SPAC19G12.17	45	36	41	36	39	84	83	45	108	64	21	48	64	61	61	44	47	35	145	42	27	18	27	110	15	63	74	67	82	94	101	140	65	152	66	72	90	21	62	74	85	122	30	72	41	38	43	27	54
SPAC1A6.01c	327	188	362	292	223	374	460	380	519	389	155	234	229	309	246	254	549	253	1008	195	96	142	176	586	144	427	428	471	432	470	509	545	372	634	415	400	438	150	276	313	517	445	170	322	199	424	356	210	530
SPAC1A6.02	623	432	760	624	502	1072	1002	826	1123	818	301	452	522	764	561	494	883	508	2217	472	213	225	386	1280	335	508	675	851	814	813	927	975	526	946	736	690	862	236	564	515	901	802	374	519	265	834	703	377	1162
SPAC1A6.03c	2538	1720	2079	2008	1244	3161	3045	2471	3965	2683	1160	2624	2884	4326	1863	1437	2538	2056	5496	1490	1465	706	1000	5154	1240	2366	2757	5384	5586	3788	4250	3889	2121	4427	3835	3918	4720	729	2123	2639	3644	4033	1541	2134	1369	2351	3760	1869	4075
SPAC1A6.04c	11409	8867	13041	16354	7841	13765	19096	13688	22845	15458	5650	13265	15304	21293	14507	10123	19712	12820	63330	17561	7850	8055	8612	23507	11181	19164	18278	40361	13200	26665	19731	20377	20878	15081	40714	12576	12470	5574	7359	9000	21812	15726	7904	13473	15413	11383	9822	5674	14188
SPAC1A6.05c	1145	1064	859	1199	1052	4395	2985	2499	2718	1714	424	1086	1380	1210	944	805	1544	658	3752	1323	500	487	506	2590	639	1062	1174	1325	1844	1573	1480	1975	865	1799	871	1235	1258	343	755	689	1404	1133	523	1140	546	868	650	531	1698
SPAC1A6.06c	2	1	7	6	2	6	4	6	9	8	3	2	2	3	4	4	3	0	9	2	0	0	1	6	0	33	41	57	11	25	14	21	25	17	59	10	13	4	15	9	48	18	16	15	14	12	3	1	4
SPAC1A6.07	1294	698	1434	1393	754	1948	2285	1437	1879	1481	602	1427	1417	2366	1435	1016	1453	896	3603	861	717	527	567	2070	642	1176	1158	1804	1738	1537	1578	1576	916	1487	1277	1211	1712	511	863	912	1606	1369	700	1235	756	1477	2164	850	2740
SPAC1A6.08c	64	19	75	40	43	45	73	87	40	84	31	19	19	25	34	45	82	21	82	41	3	8	27	37	8	121	56	216	55	67	30	51	94	57	130	17	40	40	20	28	114	36	21	26	35	56	19	6	31
SPAC1A6.09c	1276	916	969	1030	737	1643	1489	1334	2151	1335	537	777	983	1289	871	763	1151	945	2963	685	507	354	681	2990	620	1155	1306	2726	2262	1652	1931	2022	1225	2349	1853	1575	1987	375	901	1048	1502	1700	597	1010	605	761	1014	511	2139
SPAC1A6.10	1297	1082	1029	1425	891	1535	1567	1413	2292	1482	599	1124	1155	1515	1245	887	1840	1082	3948	1041	527	456	711	2587	676	1504	1712	2036	2034	2394	2466	2571	1383	2698	1666	1829	2055	489	1170	1327	2101	1917	946	1524	842	1620	1319	782	2210
SPAC1A6.11	1	0	1	3	1	0	1	1	0	3	0	0	1	0	0	0	0	0	0	0	0	0	0	0	0	0	1	2	3	0	1	7	0	0	2	0	1	1	0	0	2	0	0	1	3	1	1	0	1
SPAC1B1.01	909	643	1105	1254	615	1611	1657	1582	1836	1211	406	1079	1069	1665	1027	851	1057	626	3277	731	437	408	383	1464	517	494	590	509	724	823	666	648	501	676	510	551	809	177	437	578	540	524	379	678	389	814	1150	476	1649
SPAC1B1.02c	390	150	401	256	181	638	618	528	491	498	189	402	396	564	261	216	335	150	624	193	147	117	140	1055	125	280	371	665	789	339	433	448	460	813	444	327	596	91	216	368	364	581	180	275	268	257	471	225	702
SPAC1B1.03c	3215	2483	2872	3333	2251	4926	4564	3914	6737	3793	1569	3574	4170	5887	3289	2534	4416	3191	10815	2748	2019	1140	2062	8680	1780	3813	3648	4570	6471	4725	5849	5555	3288	6852	3111	4473	5747	1100	2846	3388	4451	4187	2417	3637	1852	3324	4026	2175	5557
SPAC1B1.04c	779	601	699	769	427	1120	1025	908	1536	841	327	944	1015	1499	707	556	941	889	1997	444	417	196	493	2471	410	804	912	1053	1655	1074	1457	1845	668	1555	687	1300	1390	289	867	944	831	1245	408	1101	382	615	1010	481	1426
SPAC1B2.02c	812	617	668	746	600	1386	1218	1040	1214	857	434	914	918	1633	858	583	1400	956	2731	746	607	306	476	2322	494	607	688	780	1040	880	895	1117	523	1089	616	702	904	214	465	618	838	857	304	753	323	514	616	330	1587
SPAC1B2.03c	3916	3285	3398	2911	2455	4771	4155	3761	5927	3352	1735	2120	3278	7154	2906	2305	3989	3352	12088	2977	2097	1457	3122	7682	3257	1620	1911	3532	1898	1527	3034	3480	1937	2801	2597	2893	3857	804	1452	1536	1139	1019	682	2990	1197	320	293	148	369
SPAC1B2.04	437	334	713	430	391	1486	1153	916	1174	1047	206	751	764	677	336	447	575	289	1176	310	137	126	203	1574	224	830	506	743	1483	919	1035	1665	556	1648	572	1046	1050	241	819	730	927	1186	586	922	275	1044	1307	1025	1536
SPAC1B2.05	485	487	530	600	323	673	684	648	1077	579	227	467	461	677	486	441	387	323	1233	269	186	187	237	955	269	739	678	725	972	891	1058	1229	523	1026	602	928	1018	232	620	589	779	700	276	655	306	496	540	242	750
SPAC1B2.06	33	24	31	40	12	35	40	50	63	40	20	8	11	22	22	21	20	10	64	12	10	9	25	62	5	65	77	114	70	71	88	91	63	91	98	66	98	24	34	50	59	83	38	41	28	26	22	9	50
SPAC1B3.01c	331	402	485	524	335	622	502	624	1200	548	111	455	439	683	426	346	564	359	1532	381	168	151	191	872	233	601	628	659	732	602	917	901	525	1031	671	725	657	182	767	626	711	1049	320	695	244	602	596	280	686
SPAC1B3.02c	194	228	173	218	99	218	181	202	368	142	94	175	170	293	150	135	177	108	425	120	37	50	65	249	55	184	282	426	370	247	340	414	186	449	287	402	342	65	197	229	330	296	89	215	165	275	233	120	326
SPAC1B3.03c	4674	902	4688	3135	1713	2062	3464	1719	3613	3701	2368	2842	2114	3976	3963	3213	6269	3692	9573	3639	1040	1365	898	7766	1974	6113	6717	4837	4048	9732	7751	6759	2125	3574	3146	5154	3142	1651	3909	4160	7835	3927	3118	4094	1116	2964	4699	2173	4920
SPAC1B3.04c	62	162	83	122	114	421	188	277	530	155	28	157	203	225	154	111	135	73	534	87	113	44	71	425	70	144	80	132	297	120	212	228	188	411	118	195	297	37	119	125	112	236	118	193	87	191	144	67	457
SPAC1B3.05	913	816	1077	1054	729	1729	1694	1643	1994	1345	500	1099	1094	1696	1173	916	1863	1101	3335	912	590	339	642	2835	492	912	946	1234	1549	1282	1381	1513	833	1655	846	1139	1388	315	891	898	1237	1119	582	1216	471	1350	1484	694	2691
SPAC1B3.06c	522	342	421	537	260	537	381	419	588	340	279	270	287	412	423	316	815	384	2569	613	195	257	247	664	198	486	380	579	450	616	360	442	309	514	433	317	367	125	238	191	717	340	215	358	212	533	345	195	721
SPAC1B3.07c	96	93	143	108	68	150	110	115	257	119	42	173	135	196	95	83	106	89	447	82	49	28	57	261	72	184	165	169	227	215	299	270	162	296	196	225	241	55	151	164	246	308	62	185	98	148	242	100	268
SPAC1B3.08	861	470	837	674	439	1115	1194	914	1211	927	376	747	791	1161	617	522	1137	545	2369	475	305	263	338	1941	346	942	1140	1635	1702	1221	1267	1554	1033	1882	1146	1172	1419	250	693	888	1172	1189	493	806	549	687	890	527	1372
SPAC1B3.09c	1445	1159	1280	1334	1151	1773	1786	1770	2946	1751	699	1031	996	1530	1054	922	1785	1094	3839	905	557	386	1229	4002	628	2157	2194	3311	3258	2974	3077	3853	2231	3929	2175	2782	2816	659	1505	1484	2680	2539	935	1933	1046	1358	1330	688	2000
SPAC1B3.10c	381	217	186	277	90	196	326	218	411	247	197	242	213	380	235	183	251	233	438	167	92	73	128	905	89	441	466	1565	820	495	534	732	409	902	797	489	634	110	238	286	650	736	189	385	200	238	236	119	474
SPAC1B3.11c	42	39	49	41	47	130	70	72	150	60	17	62	68	110	52	42	75	46	137	47	17	15	24	150	37	57	46	62	103	56	123	111	48	105	54	85	76	18	69	65	67	128	22	67	30	64	63	53	132
SPAC1B3.12c	405	334	326	497	305	272	348	387	607	357	254	430	330	496	324	285	288	184	2396	306	156	210	143	532	232	526	606	682	696	688	698	939	428	755	550	642	618	170	568	611	558	713	214	494	235	565	537	296	621
SPAC1B3.13	1839	1701	1516	1915	1047	2024	1959	1989	3627	1855	993	1334	1482	2344	1501	1218	1887	1519	5033	1129	915	570	1086	4501	939	2971	2669	3930	5359	3182	4386	5061	2738	6022	2656	4185	4691	940	2329	2640	3369	4516	1069	2632	1445	2119	2171	1149	3179
SPAC1B3.14	1464	926	1267	1027	986	1223	1641	1587	1875	1932	675	892	1049	1519	898	764	1826	920	3260	986	493	320	649	3548	633	1898	2547	3924	2622	2624	2604	2924	1895	3322	3034	2352	2403	591	1408	1720	2616	2556	1167	1786	1292	2523	1549	799	1415
SPAC1B3.15c	92	150	113	210	125	384	179	209	496	145	48	155	130	258	213	145	136	123	552	159	150	71	96	411	119	203	173	284	358	222	216	249	184	395	189	237	326	43	104	149	238	268	93	217	95	177	207	98	433
SPAC1B3.16c	3701	4912	4147	2146	1933	4799	5008	5298	4494	4288	1582	2628	2610	3307	2329	1994	2887	2063	6327	2653	1147	754	1614	5273	2626	1049	1575	3099	3095	1523	1507	1664	1225	3582	2949	1540	2827	556	1126	1913	2796	4117	607	1677	1133	3768	3918	2468	8420
SPAC1B3.17	265	207	262	265	190	358	349	330	494	297	121	212	255	364	244	227	357	216	665	190	100	88	151	593	125	423	434	542	544	519	526	534	343	589	398	477	544	131	278	339	417	486	195	342	206	324	356	182	459
SPAC1B3.18c	163	126	208	185	114	180	209	229	315	197	62	117	101	166	103	101	139	147	362	89	59	66	69	243	40	229	159	255	239	172	243	356	154	378	224	187	221	76	161	148	217	298	112	209	50	145	189	69	368
SPAC1B3.20	64	43	100	75	31	69	91	69	110	90	20	51	34	66	48	43	85	48	221	34	22	17	33	83	19	48	46	56	42	52	70	75	47	101	58	35	50	22	56	68	58	80	24	76	25	56	63	20	129
SPAC1B3.21	28	22	51	27	11	40	52	48	67	52	10	25	26	53	24	26	46	32	56	19	6	13	12	56	6	23	28	45	64	53	34	31	33	60	42	29	40	6	27	25	58	42	21	35	14	46	75	27	77
SPAC1B9.02c	977	612	923	867	474	1160	1311	947	1485	990	436	1004	953	1474	1098	851	1040	709	1887	1156	431	263	410	2426	311	961	1247	1469	1734	1486	1516	1625	1020	1837	1164	1296	1536	330	821	924	1578	1351	527	984	588	998	1142	639	1848
SPAC1B9.03c	1614	1412	1363	1557	1201	2056	1871	2077	3056	1640	914	1225	1047	1839	1456	1125	1520	1122	3942	780	647	450	1354	2921	650	1923	1617	2053	3033	2320	2473	3130	1405	3212	1368	2298	2564	570	1420	1490	2159	2169	771	1811	839	1580	1422	677	2830
SPAC1D4.01	110	105	123	157	82	194	150	138	247	129	66	138	82	146	93	98	150	83	266	71	52	17	37	223	39	107	145	191	207	125	191	207	121	256	121	139	155	48	110	128	147	175	48	168	69	121	184	59	340
SPAC1D4.02c	282	163	391	263	226	463	540	425	500	422	110	319	338	453	269	238	440	208	909	188	118	137	116	424	174	352	349	309	421	527	503	467	289	430	327	347	450	112	261	310	363	289	200	282	161	330	585	217	849
SPAC1D4.03c	202	93	209	202	109	260	345	271	294	270	110	177	171	274	185	169	297	136	513	143	110	79	99	479	120	315	310	399	382	320	292	374	312	400	265	241	289	113	152	187	267	271	151	193	135	164	194	128	315
SPAC1D4.04	3648	2694	3477	3863	2780	4884	4805	5770	6575	4488	1610	3496	3824	5302	3544	2853	6803	3561	11998	4254	2157	1338	2261	7983	2190	3313	3835	4587	4957	4349	4343	5222	3104	5076	3433	3898	3736	1042	2430	2869	4753	3904	1806	3450	1723	3271	2840	1888	4713
SPAC1D4.05c	369	266	407	315	220	440	483	450	657	493	160	323	287	399	274	257	291	209	678	165	123	77	170	813	149	710	692	1386	1160	845	940	1158	705	1357	1127	1032	1073	228	617	669	790	1124	319	556	308	391	491	247	508
SPAC1D4.06c	270	123	406	208	209	420	631	388	423	507	124	341	347	489	247	229	455	181	904	229	113	93	158	651	171	351	324	371	409	376	403	391	270	560	323	315	462	129	263	307	450	436	130	207	155	355	369	242	511
SPAC1D4.07c	7	5	15	4	5	4	8	6	19	11	4	6	5	3	3	10	4	2	2	0	0	1	4	22	0	21	13	21	22	16	15	30	19	31	21	15	24	6	14	22	15	25	0	5	4	5	8	1	8
SPAC1D4.08	730	547	1018	718	532	1340	1435	1548	1969	1588	353	959	919	1300	794	789	1541	678	2747	967	486	426	517	2065	643	1266	1290	2783	1905	1802	1635	1975	1136	1950	1989	1569	1751	519	1104	1217	1252	1712	528	1392	749	1366	1214	419	1138
SPAC1D4.09c	161	126	307	291	177	323	336	286	471	323	93	252	235	305	221	217	315	135	610	126	55	52	70	387	68	218	243	255	307	312	322	414	193	471	345	258	374	83	303	312	405	406	141	230	104	396	358	198	614
SPAC1D4.10	1143	738	1070	1142	729	1287	1603	930	1849	1269	599	798	947	1667	902	704	874	681	2949	682	465	311	650	2124	519	1076	1260	1473	1846	1539	1744	2232	966	2117	953	1539	1749	378	905	997	1479	1250	570	1022	508	703	629	380	1226
SPAC1D4.11c	856	594	786	1086	560	1055	1365	872	1314	928	444	713	850	1365	976	657	1108	743	2321	763	567	326	495	1935	613	818	833	859	969	981	1277	1205	772	1202	923	1058	1269	270	608	583	857	642	318	836	474	359	466	217	714
SPAC1D4.12	440	346	483	430	300	532	595	527	939	558	205	419	426	631	419	360	450	270	1184	312	170	110	212	1169	158	535	639	779	786	644	719	830	504	892	600	628	688	184	381	432	837	638	277	526	275	523	469	244	657
SPAC1D4.13	532	14	686	18	11	19	852	405	11	1041	252	377	356	476	18	11	339	25	18	6	2	16	17	1106	4	3	31	403	711	6	4	5	264	212	257	3	185	5	4	223	39	138	2	1	118	9	384	250	620
SPAC1D4.14	1241	795	965	1296	662	1138	1627	1035	1818	1252	618	1180	1212	1817	1281	886	2049	1264	2928	1102	554	401	773	3421	482	1617	1903	2381	2769	2062	2225	2518	1683	2853	1680	1963	2024	488	988	1226	2468	1882	909	1365	828	1059	1066	537	1625
SPAC1F12.02c	10798	9207	15836	15082	13468	23104	16678	17241	32390	16163	5742	12917	13965	19326	14015	12481	19338	16626	69952	16596	5061	5625	5941	25181	7771	9490	13030	16156	16697	17085	17122	17348	8744	17954	14541	14476	13669	3146	10479	10991	19117	16454	6765	10247	5929	22069	18437	10011	21484
SPAC1F12.03c	24	13	25	22	10	21	23	25	36	34	10	7	9	18	15	5	24	22	81	7	2	10	18	44	6	71	45	65	61	49	64	97	45	97	62	58	69	21	40	35	121	78	19	37	24	14	20	4	15
SPAC1F12.04c	285	233	251	333	221	294	343	308	552	310	98	247	255	387	261	207	290	234	793	238	150	87	222	852	155	485	557	599	729	523	615	899	352	752	473	554	514	172	330	344	717	644	234	431	212	263	256	177	484
SPAC1F12.05	379	341	493	676	386	1138	881	786	1214	651	182	586	617	843	483	410	619	403	2153	428	255	226	249	1297	278	650	656	712	906	850	739	877	559	920	511	626	869	193	449	521	665	702	302	591	353	480	652	272	1203
SPAC1F12.06c	41	36	58	42	41	80	63	54	118	54	23	66	67	71	28	22	43	55	107	35	22	19	14	159	32	67	73	94	150	89	146	179	57	179	89	109	113	18	96	75	89	143	24	91	29	49	83	33	108
SPAC1F12.07	3427	1712	3282	2501	1929	5371	4400	4800	4285	4248	1601	2781	2422	3666	2555	2035	5647	1776	8755	2163	1116	1084	1913	6295	1359	3098	3263	3568	3730	3751	3420	3584	2664	4955	2572	3049	3291	1096	2099	2444	4455	3017	1735	2565	1809	3512	3710	2252	5751
SPAC1F12.08	96	129	120	156	126	266	162	156	410	152	53	146	169	271	138	90	104	107	301	57	43	32	75	354	78	189	238	266	447	309	522	639	251	546	214	450	557	64	294	243	301	461	112	283	137	170	176	98	356
SPAC1F12.09	456	227	518	326	207	632	748	615	706	534	223	518	481	749	324	291	685	335	1108	267	166	116	171	1091	156	480	576	1478	937	681	746	805	601	1022	941	563	878	134	391	544	749	837	255	452	270	333	616	327	1093
SPAC1F12.10c	309	172	473	209	193	286	571	441	309	403	132	246	211	382	225	196	237	115	522	86	81	65	52	290	94	168	166	287	216	148	196	249	135	306	197	190	190	53	182	154	228	280	98	225	104	252	305	124	856
SPAC1F3.01	1211	911	1421	1462	868	1505	1686	1384	2407	1510	528	1265	988	1542	1229	973	1790	1127	3203	892	423	304	815	3211	368	1527	1596	1850	2015	2002	2421	2529	1306	2372	1575	1850	1861	502	1125	1271	2195	1865	747	1380	765	1344	1150	554	1922
SPAC1F3.02c	523	321	485	469	264	585	626	442	692	480	247	460	464	779	543	329	640	390	1024	334	291	155	211	1131	174	582	620	1057	1043	740	801	914	609	1102	756	694	754	182	451	455	877	725	355	549	322	504	588	321	1032
SPAC1F3.03	393	236	342	364	177	503	545	424	513	432	222	409	389	606	322	326	463	236	964	285	163	103	148	896	199	349	415	644	675	456	503	592	440	675	457	440	567	122	320	372	538	479	172	378	173	376	523	277	696
SPAC1F3.04c	382	316	400	488	340	596	556	567	758	493	236	363	370	676	502	340	781	445	1710	462	267	196	311	940	214	454	449	566	577	559	606	644	389	618	472	444	448	129	278	320	482	483	221	378	188	379	362	173	715
SPAC1F3.05	844	564	927	879	594	1045	1450	1233	1380	1348	374	799	913	1137	890	642	1079	478	2552	634	320	244	417	1577	329	908	1113	1277	1410	1310	1184	1296	1181	1555	857	960	1295	354	658	762	1215	888	536	885	658	753	792	375	1021
SPAC1F3.06c	3178	2016	2412	3074	1258	2373	3529	2611	4204	2655	1650	3110	2718	4535	3599	2189	4823	2936	6295	2697	1346	807	1986	10563	1042	3337	3802	4980	5450	4100	4866	5499	3296	6167	3521	4293	3957	935	2466	2686	5992	4583	1714	3258	1461	2651	2397	1240	3838
SPAC1F3.07c	545	551	515	658	392	1247	803	757	1554	636	277	822	869	1494	580	481	494	651	1958	374	396	212	356	1943	627	625	698	679	1736	1022	1474	1561	629	1634	536	1218	1479	210	718	834	588	1123	346	965	332	640	1118	654	1612
SPAC1F3.08c	0	0	1	1	0	0	0	0	0	0	0	0	0	0	3	1	0	1	1	0	0	0	0	1	0	2	0	3	1	0	0	1	0	2	0	0	0	0	0	0	1	1	0	1	1	0	1	1	1
SPAC1F3.09	907	612	833	827	693	1340	1557	1307	1742	1458	451	968	1297	1401	941	710	1505	725	2415	940	494	486	440	2777	450	1250	1374	1509	1791	1743	1568	1719	1056	1978	1131	1407	1649	417	813	1056	1602	1259	689	1059	619	1047	1355	700	1835
SPAC1F3.10c	292	139	264	202	136	273	338	247	303	283	138	221	240	292	177	153	351	182	462	163	121	75	125	745	70	331	296	409	464	370	407	430	256	579	293	352	356	91	185	233	383	334	134	235	150	206	274	128	327
SPAC1F5.02	5092	3191	4679	4000	2855	4509	5296	5251	7475	5203	2584	3563	3560	5200	4111	3344	7514	3824	13987	3862	1700	1496	2346	9417	1867	5978	7216	16125	8557	7702	7923	8999	5636	10163	10698	6513	6578	1820	4122	4809	10503	8312	2853	5438	2725	5728	4426	2526	7611
SPAC1F5.03c	662	574	895	958	496	923	1133	1070	1776	1032	354	695	722	1311	897	741	1137	599	2383	732	364	343	459	1774	426	729	801	814	1105	1122	1075	1206	733	1316	818	1026	1134	274	762	956	1165	1096	412	676	493	1043	1089	504	1621
SPAC1F5.04c	1128	653	788	808	433	936	1187	715	1321	811	493	977	1017	1687	885	660	932	791	1809	585	428	213	355	2612	302	1034	1188	1852	2074	1299	1707	1768	1051	2185	1149	1343	1826	348	854	1001	1496	1543	561	951	510	764	1122	605	1750
SPAC1F5.05c	182	125	162	178	119	286	201	187	335	182	81	156	150	227	106	95	128	91	367	85	49	41	49	277	88	236	289	319	402	320	348	356	163	362	201	292	379	76	228	241	227	289	98	247	121	221	310	149	414
SPAC1F5.06	2275	1612	2385	2043	1239	2679	3636	2977	3495	2987	1184	2191	2229	3054	2336	1812	4774	2379	5441	2096	1017	694	1373	7125	988	3288	3845	9239	4613	3682	4267	4279	3185	4925	6518	3478	3413	1015	2344	2768	5185	5181	1710	2390	1580	2059	2385	1270	2969
SPAC1F5.07c	465	282	433	400	257	516	638	483	648	518	213	357	324	494	321	336	585	260	934	285	144	151	196	949	155	410	563	473	859	633	608	710	544	880	401	547	731	167	352	445	644	594	285	420	250	503	582	279	959
SPAC1F5.08c	514	203	602	395	278	492	701	511	697	569	256	375	473	928	430	338	652	363	1485	310	231	260	314	1062	382	722	745	1224	1024	983	925	1011	633	979	1184	718	982	244	516	609	934	804	303	435	359	497	767	348	819
SPAC1F5.09c	50	26	47	38	24	59	70	51	88	46	29	47	41	55	37	53	59	40	80	38	16	13	18	99	16	81	65	175	85	91	87	94	82	112	93	87	79	20	41	52	101	86	32	46	24	54	40	27	84
SPAC1F5.10	728	594	1087	1162	767	1251	1232	1313	1931	1045	341	988	949	1277	952	835	1010	519	3144	764	313	265	401	1459	349	1036	1205	1240	1180	1242	1474	1676	921	1473	1207	1130	1196	392	976	1002	1517	1364	446	1009	558	1169	1215	522	2253
SPAC1F5.11c	1282	796	628	1134	445	965	1027	726	1464	715	578	1010	1271	1691	923	659	1287	1202	2003	847	591	262	487	2736	403	1678	2146	2487	3681	2272	3068	3522	1794	3965	1769	2646	3063	540	1477	1674	2201	2235	924	1805	863	725	763	490	1257
SPAC1F7.01c	3081	2236	2274	3011	1446	2608	3504	2435	4501	2582	1408	2513	2541	4041	2596	2123	3211	2129	7014	2222	1227	770	1290	6952	886	3045	3703	3832	4986	4283	4836	5461	2725	5363	3235	3962	4004	1046	2477	2762	5087	3918	1784	3093	1514	2321	2247	1111	4019
SPAC1F7.02c	2471	2333	2118	2581	1975	3177	3298	2640	6033	2652	1319	2607	2577	3475	2429	2364	2477	2016	8702	2360	1079	944	1627	6710	1253	3534	3549	3678	6010	4619	5642	6110	2973	6027	2789	4948	5322	1120	2816	2848	4519	4154	1690	3996	1628	3368	2748	1274	4720
SPAC1F7.03	1148	739	1268	970	553	1337	1741	1469	1738	1535	566	1197	1312	1997	1189	916	1567	653	2659	976	629	453	559	3013	607	1452	1468	3426	2146	1519	1678	1919	1464	2092	2614	1857	2007	467	1258	1375	1541	1755	683	1114	735	754	1057	594	1520
SPAC1F7.04	2090	1513	3240	2776	1848	2960	4087	3508	4140	3419	1029	1928	2598	4218	2975	2287	3855	1850	7216	2632	1130	1089	1175	4367	1431	2975	2878	3569	3056	3850	3626	3584	2373	3645	3141	2993	3294	1141	2348	2428	3753	3082	1668	2588	1391	5024	4228	1785	4246
SPAC1F7.05	6114	5230	5508	7082	3843	7782	7654	7985	9749	5946	2993	8179	8670	14293	7085	5411	8513	4529	14046	6050	3441	2186	4823	14302	3691	6577	6834	10272	8246	8615	8490	8720	4591	7473	6289	6847	6692	2050	3710	4774	8465	6704	3691	6998	2658	6296	11394	6542	17049
SPAC1F7.06	1	0	4	6	2	1	2	2	1	2	2	1	1	3	1	2	0	0	11	0	0	5	0	0	2	3	2	4	1	5	1	0	3	1	1	0	7	0	1	0	1	0	0	0	1	0	1	1	0
SPAC1F7.07c	1551	693	1077	945	386	521	1459	2127	430	1156	759	1216	1487	1422	1012	799	1400	613	3186	1139	117	258	864	11196	325	717	293	1928	1342	1497	446	853	497	616	1673	1763	1875	620	314	599	1512	373	293	1090	334	1646	3345	1765	4021
SPAC1F7.08	4387	1600	2426	2648	1103	1393	4795	4609	953	2658	2015	2591	3354	3558	2820	2334	3746	1986	8529	4566	391	760	2169	21282	1167	633	327	998	793	1383	439	730	348	443	1277	1187	1331	643	297	418	1054	149	283	929	268	615	1021	447	1757
SPAC1F7.09c	262	148	319	270	179	335	354	383	375	271	149	262	315	399	239	171	209	100	777	108	69	67	56	616	91	136	127	198	213	227	197	188	140	219	144	171	250	53	111	142	199	153	107	212	138	180	237	104	498
SPAC1F7.10	267	98	296	212	216	318	470	340	339	296	137	224	242	392	225	182	273	144	972	218	74	92	87	363	140	109	102	121	92	108	89	119	102	149	116	75	135	32	79	93	115	108	81	109	94	199	277	133	323
SPAC1F7.11c	503	350	448	700	338	792	692	669	1369	578	244	640	646	1013	613	493	492	356	1934	422	268	216	269	1344	388	491	541	529	648	611	909	749	429	870	512	637	750	220	519	465	700	612	289	534	292	356	520	245	794
SPAC1F7.12	620	366	751	644	361	672	647	795	858	646	243	387	436	656	384	314	764	365	2553	360	170	261	158	740	331	525	583	809	738	721	579	467	356	629	510	504	812	176	451	429	1128	562	353	561	424	1089	1453	443	1595
SPAC1F7.13c	12871	12517	21004	25584	15553	24704	21659	23352	38335	22497	6061	18229	18622	30432	20205	18770	24179	22630	130605	20468	10018	11637	7952	24830	18564	12656	11662	11586	11993	17405	17798	13184	7793	13278	9325	12956	15004	5034	11069	11908	18523	9936	17601	16811	13141	52258	37821	16907	41589
SPAC1F7.14c	51	34	84	61	50	53	88	90	79	82	23	46	40	68	54	38	103	33	173	51	7	21	33	148	16	116	135	182	123	124	105	139	115	156	127	83	123	47	75	54	127	91	60	49	66	65	61	26	46
SPAC1F8.01	110	13	184	18	11	12	176	52	12	350	52	41	39	40	40	27	153	15	58	59	2	8	11	127	14	23	104	290	59	38	27	37	153	40	348	33	34	29	11	34	213	67	12	14	45	23	36	34	61
SPAC1F8.02c	13	0	34	2	3	1	8	11	1	13	12	0	3	1	3	1	16	1	5	1	0	7	1	25	0	4	6	21	4	3	2	0	10	1	9	0	0	6	0	0	1	5	0	0	1	16	13	11	21
SPAC1F8.03c	2880	633	2088	487	439	41	4524	1122	62	2741	1316	613	664	431	1461	1409	1601	242	879	2284	11	160	2803	6237	293	734	400	2130	824	1234	75	378	570	378	5544	880	1147	2180	31	327	4692	612	64	236	307	3145	2134	1240	3237
SPAC1F8.04c	94	4	122	3	5	3	175	28	6	98	43	26	17	32	14	7	61	24	9	10	0	24	3	58	2	4	7	22	21	10	5	2	14	10	23	5	31	7	1	12	25	13	4	1	7	24	25	16	66
SPAC1F8.05	378	18	449	18	8	24	502	16	11	398	228	18	30	41	12	10	26	10	35	8	4	2	5	27	2	18	23	32	76	10	9	27	21	55	32	20	24	4	6	6	23	41	8	18	14	16	44	24	67
SPAC1F8.06	1064	133	1514	202	201	190	2458	238	276	1424	523	187	187	245	294	217	170	592	443	130	54	54	99	368	168	119	192	297	340	181	217	183	210	476	321	143	378	77	80	247	204	389	56	88	111	270	370	146	337
SPAC1F8.07c	85982	57244	97560	103737	71059	138244	128201	110216	143704	95515	37972	93616	95156	146534	106676	78886	218380	124109	362049	129490	52567	43117	55740	211378	64509	70587	80988	69173	80408	118819	84540	64528	44943	60107	61731	61501	74771	24012	43563	53111	103254	51472	67743	72847	50807	167089	129300	60392	143575
SPAC1F8.08	12	2	14	8	11	15	24	14	14	21	5	12	12	22	7	10	10	1	22	6	6	1	3	21	8	16	14	22	15	24	17	11	9	15	26	7	22	3	3	5	25	17	10	6	7	7	7	10	16
SPAC20G4.01	143	129	200	236	142	259	220	283	415	234	68	166	165	213	127	130	189	128	554	135	81	64	68	317	68	217	255	293	317	261	358	465	211	383	280	260	304	61	216	243	367	367	115	237	111	286	293	125	463
SPAC20G4.02c	144	73	106	109	64	101	185	129	149	137	73	104	90	141	88	66	127	80	187	76	31	26	75	348	27	230	167	301	285	214	209	207	167	332	174	190	195	57	89	114	249	169	79	161	101	115	126	63	226
SPAC20G4.03c	328	131	357	129	110	132	517	252	216	381	150	177	212	270	191	151	324	159	388	252	52	49	148	594	118	311	397	558	292	306	284	372	245	270	626	221	250	135	106	188	511	239	80	217	151	189	222	134	317
SPAC20G4.04c	109	91	135	165	84	166	167	159	245	166	71	113	105	164	115	114	134	71	293	80	59	44	57	212	48	233	223	302	316	305	294	258	196	349	215	227	261	84	175	157	265	293	104	151	115	147	169	73	245
SPAC20G4.05c	171	99	223	166	105	245	253	228	256	213	84	183	161	223	130	112	244	73	465	116	43	46	41	376	49	269	262	407	351	331	283	338	215	331	286	261	288	64	160	166	419	237	108	190	110	204	235	108	360
SPAC20G4.06c	6161	4190	3793	3320	3564	9148	7512	6139	5630	5772	3027	6561	5637	8769	4701	3756	9607	4590	19007	4888	2658	1569	3435	22989	3101	6923	8265	19940	13562	8631	8950	12057	7211	15052	9479	8592	9230	2169	3786	4721	10615	9587	3034	7148	4464	3600	2547	1998	7502
SPAC20G4.07c	843	628	978	730	632	1182	1277	1195	1929	1426	436	873	932	1367	770	702	1513	961	2786	685	460	350	588	2680	661	1291	1471	2670	2053	1499	1771	2177	1059	2205	2067	1513	1654	413	1089	1180	1796	2105	648	1178	607	1048	1193	566	1476
SPAC20G4.08	917	921	840	1418	584	964	1069	956	2118	970	473	670	772	1146	1103	871	1234	782	2965	828	437	449	742	2279	531	2162	2187	1898	2125	2737	2851	3522	1499	2233	1774	2419	1655	681	1432	1157	2373	1668	853	1777	725	1155	802	407	1037
SPAC20G4.09	0	1	1	3	0	0	3	0	0	1	0	0	0	0	0	1	0	2	2	0	0	0	0	0	0	2	6	11	3	2	3	4	2	4	4	2	5	0	10	7	1	9	1	0	2	8	9	0	0
SPAC20G8.01	522	339	480	590	375	906	886	589	1027	608	276	676	653	1029	609	478	912	628	1565	514	364	189	371	1618	264	486	618	740	939	720	835	754	432	933	553	670	723	150	443	524	674	669	275	613	288	521	610	298	935
SPAC20G8.02	474	210	364	325	197	378	478	316	430	414	198	328	299	443	244	223	496	232	807	230	142	110	151	798	139	312	405	476	583	471	436	502	380	537	364	298	461	92	237	278	458	323	199	242	199	310	318	200	532
SPAC20G8.03	2847	1686	2397	1642	1250	4139	4353	3002	4062	3720	1523	4179	5227	7236	2036	1527	4445	2312	6629	2037	1900	725	937	9074	1577	2102	2979	7642	6291	3077	4174	4804	2700	5993	5176	3619	4083	684	1781	2809	3459	4181	1356	3034	1486	1803	4044	2184	6228
SPAC20G8.04c	2466	847	1677	1408	722	1568	2223	1418	2262	1600	1236	1684	1593	2586	1087	891	1512	1000	3559	935	659	369	415	3868	573	1318	1900	1403	2473	2037	2104	2296	1143	2944	1101	1413	2538	350	1154	1488	1997	1427	736	1376	780	743	1566	765	2657
SPAC20G8.05c	1470	1309	1265	1323	839	2318	2634	1986	1925	1465	783	2427	2733	3542	1845	1500	1242	727	2085	1057	725	331	638	3401	580	1434	1238	2170	2092	1734	1818	2369	1174	2412	1788	1880	1841	506	1037	1248	1577	1641	721	1805	591	1129	1541	813	2330
SPAC20G8.06	2618	1881	1936	2429	1097	2098	3073	2200	3585	2344	1235	2221	2290	3754	2323	1772	2931	1844	5371	1836	1172	793	1297	6707	1132	4181	4692	5913	7028	4909	5402	6414	4496	7797	4113	5137	5491	1312	2764	3403	4844	4963	2093	3144	2002	2551	2973	1591	4181
SPAC20G8.07c	842	693	833	919	570	942	1078	861	1892	1075	410	867	873	1115	850	819	957	588	3169	821	257	464	468	1947	733	1167	1396	2191	1818	1746	1927	1780	924	1753	1845	1449	1556	472	1098	998	2240	1719	580	925	568	1187	1071	649	1313
SPAC20G8.08c	461	351	440	589	270	529	593	497	970	446	224	426	428	623	474	360	468	297	1170	284	173	118	222	1140	160	600	691	871	1058	761	940	1055	663	1343	653	766	959	201	518	550	867	945	296	568	381	586	637	257	1099
SPAC20G8.09c	3616	3213	3095	3973	1977	3801	3916	3999	7048	3457	1787	2779	3168	4239	3308	2332	4477	3662	9163	2262	1525	1093	2621	9469	1702	4541	4187	4983	6975	4984	6603	7966	3534	7979	3433	5739	6425	1336	3507	3558	5458	5351	2091	4499	1959	3488	3594	1557	5247
SPAC20G8.10c	84	25	54	78	34	62	81	79	101	57	32	51	41	57	38	46	58	35	148	37	20	18	39	104	30	91	100	129	113	89	123	123	84	135	99	89	87	32	62	66	101	72	40	56	28	67	68	28	98
SPAC20H4.01	1254	1242	959	1419	868	1596	1585	1439	2875	1329	642	1154	1259	1501	1291	1112	1372	1015	3343	915	443	312	866	3765	534	1967	1988	2242	3362	2424	3090	4054	1568	3694	1626	2837	2603	620	1589	1563	2720	2645	797	2107	817	1709	1512	674	2623
SPAC20H4.02	571	283	425	350	311	598	690	591	614	528	269	627	670	682	401	321	592	250	1075	337	141	122	197	948	120	596	638	930	846	799	661	808	479	758	694	596	615	164	358	456	809	733	218	325	272	381	483	288	868
SPAC20H4.03c	357	317	454	465	365	795	609	649	877	510	174	491	440	559	388	315	438	204	1131	359	128	131	134	802	123	606	684	666	868	719	909	1130	600	1111	633	816	850	251	619	610	759	833	341	708	373	543	618	325	910
SPAC20H4.04	602	333	568	544	323	652	872	670	883	677	318	557	531	888	493	416	466	294	1310	351	188	141	277	1253	208	920	896	1193	1125	1012	1066	1267	748	1235	781	923	1042	269	556	562	1111	856	406	681	399	526	644	324	913
SPAC20H4.05c	164	134	262	276	220	251	304	284	388	268	101	189	208	320	243	187	254	174	834	164	74	83	177	514	140	326	270	273	276	424	355	443	219	364	287	263	279	103	237	227	365	337	161	211	121	258	190	81	255
SPAC20H4.06c	293	232	276	296	225	390	389	303	533	347	115	294	316	391	208	159	346	230	803	171	117	74	157	971	116	571	532	729	1126	709	919	1123	553	1277	517	802	823	127	458	472	599	697	261	471	250	214	316	139	540
SPAC20H4.07	502	287	435	321	253	401	545	495	533	550	244	300	331	541	346	325	417	233	1103	234	96	93	220	881	156	562	540	826	766	619	693	912	491	888	536	652	567	170	353	396	690	574	298	464	250	430	345	223	737
SPAC20H4.08	365	262	332	341	197	510	451	432	585	375	153	260	203	332	192	165	228	122	652	142	77	76	136	651	64	511	500	679	745	674	697	943	453	1072	483	597	746	159	353	381	542	626	214	484	263	331	386	198	917
SPAC20H4.09	272	174	213	260	146	292	383	310	434	341	130	189	213	305	195	179	260	165	543	179	83	52	108	665	98	316	397	576	569	430	512	616	358	654	426	368	469	96	240	250	427	460	179	301	169	196	258	152	400
SPAC20H4.10	1183	780	988	985	564	1173	1534	1224	1855	1280	557	1017	1114	1832	988	762	1499	886	3113	828	516	381	640	3283	581	1727	1863	2413	2611	2223	2354	2649	1477	2844	1765	1945	2163	510	1308	1407	2313	1996	880	1285	852	1192	1388	669	1963
SPAC20H4.11c	12	14	26	35	25	24	36	37	42	24	5	23	14	20	8	17	27	6	90	29	3	8	8	39	8	42	49	48	34	37	40	34	45	38	63	17	39	11	28	20	44	32	19	24	22	28	37	16	60
SPAC212.01c	0	0	0	0	0	0	0	0	0	0	0	0	0	0	0	0	0	0	0	0	0	0	0	0	0	0	0	0	0	0	0	0	0	0	0	0	0	0	0	0	0	0	0	0	0	0	0	0	0
SPAC212.02	0	0	0	0	0	0	0	0	0	0	0	0	0	0	0	0	0	0	0	0	0	0	0	0	0	0	0	0	0	0	0	0	0	0	0	0	0	0	0	0	0	0	0	0	0	0	0	0	0
SPAC212.03	0	0	0	0	0	0	0	0	0	0	0	0	0	0	0	0	0	0	0	0	0	0	0	0	0	0	0	0	0	0	0	0	0	0	0	0	0	0	0	0	0	0	0	0	0	0	0	0	0
SPAC212.04c	50	39	12	33	31	52	19	34	92	45	23	13	20	22	68	55	7	18	76	56	7	12	14	71	62	144	163	83	145	64	164	150	110	324	178	250	146	38	224	58	166	301	28	39	53	105	12	2	20
SPAC212.05c	0	0	0	0	0	0	0	0	0	0	0	0	0	0	0	0	0	0	0	0	0	0	0	0	0	0	0	0	0	0	0	0	0	0	0	0	0	0	0	0	0	0	0	0	0	0	0	0	0
SPAC212.06c	0	1	1	0	0	0	1	0	3	1	1	0	2	1	0	1	0	0	2	1	0	0	0	0	4	4	0	2	1	5	0	2	0	0	0	2	2	2	0	2	1	0	0	4	3	1	1	0	1
SPAC212.07c	0	2	0	0	0	3	0	0	1	2	0	0	0	1	0	0	0	5	0	0	0	0	1	0	0	0	0	1	0	2	0	0	0	0	0	0	2	1	1	1	0	0	0	2	0	0	0	0	0
SPAC212.08c	0	0	0	3	0	7	0	0	5	2	0	0	4	0	0	0	1	0	21	0	0	3	0	0	0	0	0	0	0	8	0	0	0	0	0	0	2	1	1	0	0	0	0	2	0	0	1	0	1
SPAC212.09c	0	0	0	2	0	0	0	0	1	0	0	0	0	0	0	0	0	0	1	0	0	0	0	0	0	0	0	0	0	1	0	0	0	0	0	0	0	0	0	0	0	0	0	0	0	0	0	0	0
SPAC212.10	0	0	0	0	0	0	0	0	1	0	0	0	1	0	0	0	0	0	0	0	0	0	0	2	0	0	0	0	0	0	0	0	1	1	0	0	0	0	0	0	0	0	0	0	0	0	0	2	0
SPAC212.11	0	0	0	0	0	0	0	0	0	0	0	0	0	0	0	0	0	0	0	0	0	0	0	0	0	0	0	0	0	0	0	0	0	0	0	0	0	0	0	0	0	0	0	0	0	0	0	0	0
SPAC212.12	0	0	0	0	0	0	0	0	0	0	0	0	0	0	0	0	0	0	0	0	0	0	0	0	0	0	0	0	0	0	0	0	0	0	0	0	0	0	0	0	0	0	0	0	0	0	0	0	0
SPAC21E11.03c	225	81	225	123	104	265	318	261	254	268	125	261	296	336	120	115	231	116	419	147	83	104	109	655	86	106	85	111	188	134	132	134	102	170	109	106	174	38	75	101	120	88	94	125	67	85	139	90	258
SPAC21E11.04	239	127	218	158	108	435	231	264	372	163	94	145	127	257	156	119	242	108	478	131	81	114	77	325	112	410	302	633	526	428	415	527	247	847	414	338	624	104	206	256	541	672	182	285	213	222	426	197	407
SPAC21E11.05c	279	165	453	436	238	426	422	469	586	398	141	307	228	431	326	265	374	203	837	214	128	95	117	577	132	468	387	503	476	436	580	539	368	521	409	446	522	130	389	335	542	439	231	366	167	510	474	212	719
SPAC21E11.06	797	765	988	1023	582	1050	1090	1204	2238	1078	410	859	839	1309	824	757	1396	813	2557	558	334	241	494	2581	393	1095	1158	1214	1691	1353	1620	1806	895	1673	1059	1314	1561	398	1118	1143	1563	1364	571	1095	491	1280	1487	680	2465
SPAC21E11.07	165	148	177	199	129	275	196	205	381	208	99	203	174	291	121	124	172	98	463	105	73	74	91	465	103	229	243	236	392	263	324	445	204	442	186	301	293	63	189	214	234	293	103	270	93	150	217	94	328
SPAC21E11.08	2056	1582	2436	2257	1448	2983	3320	2582	3551	2715	1039	2250	2408	3563	2529	1823	3929	2546	8636	2225	1490	1011	1248	5868	1627	2430	2706	5619	3689	3825	3392	3372	2074	3609	4364	3202	3411	851	2084	2360	3896	3438	1591	2082	1229	2616	3442	1694	5384
SPAC222.03c	263	239	333	321	249	833	432	449	483	332	175	424	349	532	287	260	442	286	990	252	141	135	148	907	181	371	371	634	586	478	585	714	311	749	650	519	599	129	366	386	537	769	217	424	220	347	484	297	542
SPAC222.04c	278	134	334	294	268	497	565	447	450	490	178	416	312	544	266	230	558	187	1117	279	113	99	109	613	177	305	410	554	352	408	478	443	347	636	508	323	314	120	310	318	423	432	169	261	168	241	374	231	540
SPAC222.05c	349	256	354	290	238	472	447	438	596	394	167	263	292	487	289	249	372	270	655	209	139	72	126	874	125	504	483	606	814	509	621	796	435	868	446	572	698	133	371	359	552	590	180	512	225	338	416	225	714
SPAC222.06	851	882	1074	1374	994	1937	1280	1559	2472	1130	415	1240	1017	1336	1165	907	1346	957	3654	669	427	227	512	2041	414	1039	883	791	1177	1427	1574	1640	656	1393	637	1340	1435	321	1042	923	1371	982	461	1112	418	1511	1388	593	2715
SPAC222.07c	453	157	406	325	212	336	527	382	460	462	209	389	350	658	408	318	507	292	571	183	118	99	243	1102	133	634	601	609	521	736	650	735	422	676	435	526	515	173	310	393	545	401	279	355	174	328	619	331	768
SPAC222.08c	505	271	621	424	402	516	589	594	942	693	243	467	436	618	474	436	481	232	1358	349	128	174	233	791	149	599	596	568	670	626	746	795	438	769	516	624	669	222	492	485	824	712	277	448	359	791	615	369	651
SPAC222.09	2044	1451	1882	2052	1212	2656	2824	2542	3112	1903	1081	2611	2677	4205	1973	1422	2026	1361	5849	1285	933	619	846	3529	1253	1873	1797	1777	2628	2327	2482	2660	1470	2618	1539	1955	2756	645	1292	1778	1976	1623	1018	2244	1057	2343	3160	1509	4309
SPAC222.10c	673	371	487	470	322	709	834	573	746	636	344	457	397	863	469	357	537	341	995	286	191	114	208	1222	178	583	636	898	1145	884	912	906	499	1097	563	706	868	212	387	471	818	707	342	540	322	452	517	251	858
SPAC222.11	1490	470	1232	974	579	1549	1872	1344	1542	1558	644	1266	1421	1715	815	637	1267	644	3829	1026	412	492	408	1752	719	756	953	1499	2004	1507	1333	970	928	1655	971	828	1998	456	492	955	1305	1776	589	587	538	1052	1764	914	2807
SPAC222.12c	10055	7113	12665	9908	6277	17556	13815	14540	17606	14694	5228	18413	18376	33331	11134	7814	18818	10989	39773	6855	7277	3895	6116	35796	8209	10484	8151	8349	26049	15010	12608	21138	7444	22440	6457	14926	17718	3354	11438	12014	16415	13669	8580	15077	4687	12426	22341	9835	32367
SPAC222.13c	482	285	361	413	252	498	677	429	582	517	272	429	401	560	350	328	693	391	1498	288	203	176	187	1015	226	370	437	658	684	523	562	612	439	794	417	450	534	123	310	410	509	430	193	354	253	319	455	216	826
SPAC222.14c	1302	750	1154	1235	670	1455	1637	1509	1876	1380	610	861	911	1518	1012	856	1506	837	2850	823	506	346	554	2618	486	1898	2022	3301	2568	2351	2076	2638	1618	2869	2194	2211	2325	511	1215	1328	2521	2075	951	1300	884	1148	1208	647	1767
SPAC222.15	4	3	1	7	2	1	7	3	3	4	1	7	7	0	0	3	9	1	6	3	2	3	1	6	2	22	5	3	6	11	5	11	5	4	6	5	5	3	6	3	9	2	5	5	2	5	1	2	7
SPAC222.16c	148	102	156	151	114	246	232	198	399	256	68	129	141	189	127	104	252	126	559	101	65	28	153	487	71	334	454	564	589	369	493	657	364	688	448	461	405	94	243	284	356	469	130	249	176	103	137	63	187
SPAC222.17	30	35	48	43	41	107	110	86	82	113	27	81	84	164	53	34	166	55	179	62	32	11	16	99	21	46	61	88	72	87	55	70	45	118	65	49	73	21	34	55	84	83	22	40	35	26	50	42	120
SPAC222.18	78	49	103	70	35	85	117	95	102	94	30	38	29	71	35	44	52	21	185	33	11	21	8	56	14	50	56	58	46	60	60	75	37	45	74	50	38	19	39	48	78	74	30	48	23	44	67	17	90
SPAC222.19	47	52	118	92	45	155	107	127	188	141	26	115	137	152	85	85	106	94	325	70	35	47	48	181	40	128	103	152	149	122	139	207	89	186	148	108	91	37	103	122	125	193	62	107	59	77	76	53	117
SPAC227.01c	353	245	318	273	206	321	412	394	495	418	149	220	230	364	232	205	201	172	581	154	102	87	122	693	167	569	444	1077	693	399	545	707	429	796	705	566	513	115	292	302	519	595	178	335	198	137	131	71	210
SPAC227.02c	153	138	258	292	152	281	265	247	520	265	82	164	108	240	151	154	177	137	564	129	36	66	110	215	88	241	322	282	293	410	483	542	238	476	352	350	308	87	271	286	334	509	162	256	205	288	267	86	313
SPAC227.03c	151	137	149	169	108	223	189	145	322	168	67	149	166	225	156	124	145	122	291	74	65	28	50	405	74	175	179	167	313	240	283	365	119	355	162	276	361	71	240	238	206	275	100	245	67	204	269	125	307
SPAC227.04	61	30	105	91	80	152	133	145	115	112	31	53	64	102	65	66	173	50	405	59	29	48	45	189	39	145	120	204	163	153	110	122	113	136	183	97	143	45	99	85	191	144	65	55	71	125	98	42	119
SPAC227.05	171	215	172	115	191	370	329	337	518	458	97	361	511	214	162	198	317	156	581	183	66	31	58	1345	77	271	277	642	747	307	527	791	249	860	381	528	311	80	299	326	392	591	156	471	145	228	166	199	438
SPAC227.06	619	412	735	526	530	1650	1853	1714	1443	1485	285	1175	1731	1718	1190	961	1204	349	1727	1053	568	284	326	1620	384	864	673	1564	1189	897	783	1196	737	1150	1141	911	876	251	612	729	927	1004	334	617	350	795	823	521	1160
SPAC227.07c	1363	1025	1021	1145	564	1085	1295	1239	1853	1139	713	984	1078	1710	991	866	946	552	2156	652	388	304	564	2785	484	1631	1526	1911	2503	1880	1977	2495	1394	2533	1331	1960	1759	443	910	1059	1501	1478	764	1562	752	1122	997	611	1555
SPAC227.08c	139	75	172	129	98	130	139	190	212	186	70	77	96	123	94	119	192	96	375	83	31	48	47	216	52	127	120	138	136	211	163	202	85	158	139	99	146	46	84	117	168	118	112	112	57	180	157	55	293
SPAC227.09	583	329	577	540	281	546	762	690	820	683	267	385	383	695	467	398	715	434	1378	410	172	126	287	1080	239	662	756	923	921	969	930	901	761	1009	766	653	835	259	473	539	1003	847	280	533	308	623	514	285	849
SPAC227.10	283	252	212	270	232	379	504	379	470	358	160	392	436	451	370	224	251	142	988	375	133	102	101	598	124	312	249	345	374	380	343	452	236	466	296	304	296	88	190	198	318	336	121	262	140	270	282	150	369
SPAC227.11c	103	73	200	180	85	200	188	152	362	151	52	138	144	179	148	117	182	107	534	141	38	53	85	382	75	240	240	446	240	279	300	279	163	290	368	219	181	70	185	172	304	289	93	214	89	141	194	82	223
SPAC227.12	267	194	320	372	175	346	320	329	630	309	128	342	249	397	288	201	456	317	1195	238	133	113	97	402	179	213	262	271	271	377	352	385	164	317	250	255	327	95	268	271	361	266	113	273	90	397	424	184	621
SPAC227.13c	1228	1222	1530	1905	889	1040	1868	1903	1640	1625	501	1073	1097	1322	1787	1381	1756	795	4500	1395	414	567	846	3836	737	1199	940	899	961	1965	1189	1257	653	993	1406	1651	1195	551	715	782	1850	816	548	1157	582	1729	1605	514	2054
SPAC227.14	116	109	185	144	72	233	251	244	212	199	51	133	166	259	116	89	707	226	954	192	90	91	109	568	96	155	212	369	263	241	173	247	198	328	240	142	207	50	120	136	287	210	111	167	137	122	166	45	236
SPAC227.15	670	387	580	462	207	576	921	567	637	722	323	729	683	1059	489	376	781	372	1062	439	301	241	206	1642	261	584	628	893	1060	656	797	922	703	1221	783	648	952	204	361	579	591	771	276	587	329	428	644	345	1001
SPAC227.16c	205	164	280	212	196	471	380	266	466	308	104	275	288	381	260	224	394	282	866	246	132	112	181	692	124	231	241	360	331	377	351	322	220	406	293	310	315	78	198	189	318	318	124	289	141	255	287	157	264
SPAC227.17c	170	110	157	156	93	177	176	182	242	150	72	128	101	187	103	77	177	75	463	80	58	26	84	216	40	91	124	192	135	201	147	261	163	230	130	150	126	38	78	98	169	135	42	121	56	133	120	61	282
SPAC227.18	5802	3811	4516	4535	2893	5999	5734	5972	6778	5310	2927	3884	4375	6904	3844	3259	5855	3332	11667	3351	2198	1550	2757	12449	2143	6513	5848	6786	10229	8014	7993	7258	4870	8905	4426	6785	7920	1739	3648	4489	6432	5643	4100	4582	3492	5331	6050	3285	11041
SPAC227.19c	27	19	37	16	19	29	40	28	75	36	13	20	21	28	9	11	25	28	53	11	9	6	17	92	11	71	60	124	176	46	89	146	69	170	76	119	130	32	78	63	67	108	21	36	24	37	42	15	68
SPAC22A12.01c	412	263	317	377	181	465	480	418	699	438	213	362	325	470	323	275	262	224	794	206	149	110	157	815	178	471	513	527	780	584	787	777	467	864	474	643	769	149	365	457	498	612	215	462	245	292	332	173	503
SPAC22A12.02c	12	6	7	5	3	6	9	9	7	14	1	5	4	2	3	4	5	0	6	1	1	1	0	18	3	7	7	14	11	7	11	8	3	22	2	7	8	2	2	4	3	9	2	7	3	1	2	4	11
SPAC22A12.03c	296	238	326	280	247	544	478	351	582	416	144	250	273	440	269	248	400	236	668	156	95	53	165	800	97	448	489	658	778	483	648	772	463	974	514	565	612	121	371	389	594	800	231	380	249	265	246	176	570
SPAC22A12.04c	4111	3978	6676	6601	6467	9299	8457	8283	15830	10171	1655	8732	7519	8059	7005	6238	14444	7693	37052	10002	3196	3539	3192	11364	4998	4446	6232	5430	6623	9839	7183	6811	3971	7696	5770	6230	6201	1763	5400	6593	8631	7056	4249	6155	4763	11944	10635	5986	20646
SPAC22A12.05	151	157	236	205	187	366	294	269	515	237	70	253	248	332	139	145	137	94	573	116	42	44	85	456	57	298	352	666	406	303	520	570	226	559	516	398	415	104	393	275	412	595	123	245	167	267	292	140	287
SPAC22A12.06c	398	1332	563	1773	928	1970	661	955	4329	760	190	414	535	760	760	693	566	430	2959	1038	454	348	585	939	1168	694	811	563	1255	1274	1617	1209	534	1012	666	1171	1203	370	658	642	1356	1198	489	874	374	1358	850	378	1587
SPAC22A12.07c	2349	1604	2275	2430	1395	2161	2661	2162	3597	2483	1106	1649	1878	2923	2185	1638	3368	2176	6469	2080	1171	880	1123	4814	1198	2738	3030	5988	3477	3444	3594	3455	2160	3393	4822	3017	2990	830	1900	1972	3782	3289	1396	2350	1243	2571	2093	1073	3178
SPAC22A12.08c	437	399	447	326	221	781	629	557	843	608	212	504	560	821	409	292	643	367	1049	346	258	146	158	1444	255	394	604	662	971	535	786	930	566	1111	458	727	769	146	504	570	556	740	295	617	321	500	605	378	1002
SPAC22A12.09c	468	369	415	461	367	1016	736	619	989	612	245	547	600	783	424	360	394	236	946	226	145	113	186	1019	184	411	466	518	734	543	810	725	366	763	386	560	688	150	370	418	490	562	255	530	295	468	822	444	1212
SPAC22A12.10	1937	1878	1213	1569	1336	2974	2182	2266	3622	1927	1024	1704	2038	2973	1889	1452	1382	930	4525	1478	1097	618	941	3999	941	2689	2784	5759	4333	3458	3895	5282	2316	5251	3906	4030	3211	790	1790	1830	3173	3392	1440	3539	1245	1022	1077	757	1476
SPAC22A12.11	1630	926	1768	1284	1092	1738	2041	1784	2071	1750	765	1888	1906	2573	1430	1161	2755	1401	4299	1242	641	509	711	4321	765	1311	1580	2365	2275	1887	1884	1983	1340	2171	1337	1584	1795	428	983	1404	1917	1415	909	1628	710	2199	2305	1087	2873
SPAC22A12.12c	597	520	380	600	350	474	507	461	877	428	231	354	265	514	332	292	442	333	1196	292	146	88	229	735	128	477	525	740	803	811	728	882	438	863	493	682	599	120	318	387	731	548	202	501	226	544	437	272	579
SPAC22A12.13	107	84	152	136	130	216	183	159	309	166	43	136	150	210	125	102	120	68	388	83	37	49	70	254	66	124	160	144	228	174	207	179	136	227	156	158	186	46	96	140	189	186	70	134	74	159	155	102	243
SPAC22A12.14c	543	279	504	344	266	566	712	655	698	577	273	531	505	680	426	332	777	333	1143	282	130	77	193	1171	184	523	693	990	915	788	750	1112	498	1178	690	755	606	154	356	443	906	756	380	567	221	354	279	150	797
SPAC22A12.15c	12825	6130	12415	10174	5098	12575	16692	10636	14807	11799	6790	15377	14541	22465	13929	11801	22342	9561	24540	12296	4554	3926	4718	33897	5914	15214	16147	32302	15051	22066	21378	20383	8608	14739	21284	14778	11734	4441	8752	11305	23379	15361	9212	12918	4109	13185	15710	7678	22945
SPAC22A12.16	6961	5226	6705	7254	5027	7817	8262	7913	11614	7797	3684	6994	6942	11479	7671	6012	11474	6568	27761	7415	3953	3085	3353	11378	4544	6117	7319	7639	8695	9831	8233	7158	4614	7384	5765	7221	8004	2248	4827	5529	9191	5754	4082	6414	3971	11104	9460	3867	10877
SPAC22A12.17c	8	1	25	10	7	14	13	11	11	18	3	13	20	23	5	8	17	6	23	6	4	23	1	23	4	10	19	32	33	11	17	6	11	20	19	9	12	5	8	12	12	9	7	17	5	23	22	7	22
SPAC22E12.01	242	255	209	280	209	422	337	308	569	303	135	274	276	430	181	177	207	150	988	209	196	121	87	634	271	274	250	677	555	247	462	718	368	880	411	525	559	85	333	318	312	521	132	449	201	145	212	104	223
SPAC22E12.02	111	91	139	135	86	121	172	159	242	160	69	99	110	159	119	90	158	107	404	111	37	31	89	308	40	109	123	128	132	135	132	164	128	161	119	128	106	32	83	92	187	105	67	111	63	149	165	55	287
SPAC22E12.03c	185	78	312	182	158	257	372	363	407	314	113	330	357	377	251	230	521	197	710	290	90	123	68	384	65	195	218	207	244	304	268	285	94	173	183	231	227	92	188	184	239	194	123	221	62	395	487	264	572
SPAC22E12.04	558	391	643	629	473	926	795	759	1137	765	265	589	537	681	609	480	785	310	1605	483	152	233	248	1102	196	799	737	929	912	983	1024	1151	578	1295	1001	805	994	311	597	699	1038	1247	426	699	319	712	843	331	1127
SPAC22E12.05c	485	358	493	401	331	667	645	568	867	586	222	363	461	509	347	336	606	401	1322	336	155	170	340	1185	356	985	1023	2470	1425	1191	1306	1519	762	1428	1598	1079	1065	269	627	659	1627	1255	449	773	470	852	759	412	1013
SPAC22E12.06c	341	289	359	359	186	520	573	503	631	439	172	323	373	554	355	272	345	144	864	251	139	110	170	822	121	437	425	932	509	450	570	670	449	668	825	527	447	129	367	387	478	582	205	407	225	215	215	82	398
SPAC22E12.07	1393	1135	1520	1566	1019	1945	2038	1837	2511	1810	711	1486	1305	2000	1377	1206	2403	1065	3684	1109	582	439	807	3164	537	1269	1213	1604	1730	1678	1669	2045	1047	1965	1110	1409	1478	398	996	1166	1574	1526	682	1471	732	1569	1350	699	2816
SPAC22E12.08	88	86	87	69	52	106	104	120	112	90	40	70	77	116	48	41	92	47	253	54	22	16	27	159	26	83	125	205	162	105	108	180	112	199	108	101	125	26	78	73	161	116	41	92	49	83	78	40	217
SPAC22E12.09c	830	694	1134	936	589	1291	1446	1243	1680	1377	389	989	1154	1582	976	750	1831	845	4070	1107	659	432	435	2046	673	847	902	2535	1369	1095	1144	1171	785	1443	1517	1039	1232	321	818	921	1255	1404	501	903	548	1358	1336	648	1953
SPAC22E12.10c	1764	1344	1682	1719	1040	3202	3040	2780	2957	2159	923	2563	2550	3862	1647	1289	2624	1169	5162	1435	1146	625	753	4902	1018	1338	1558	1675	2905	2073	2145	2334	1792	3549	1133	2087	2738	461	1156	1515	1957	1632	1096	1723	887	1239	1895	1078	3008
SPAC22E12.11c	676	573	630	668	385	1102	976	747	1141	683	351	930	994	1585	711	576	565	508	1754	425	398	219	210	1869	400	536	567	734	1249	638	945	1064	624	1174	526	790	1016	169	507	643	535	660	298	816	360	369	760	343	1062
SPAC22E12.13c	630	770	1004	1237	787	1587	1227	1307	3274	1023	329	1057	895	1438	999	986	1131	884	5501	981	402	476	412	1318	702	707	623	594	1194	993	1367	1099	509	1229	645	922	1128	306	814	709	770	1012	483	1043	440	1255	1203	442	1913
SPAC22E12.14c	612	382	568	564	305	611	709	689	1034	765	284	595	778	1164	561	466	731	406	1478	407	297	218	296	1472	267	454	437	511	655	509	692	623	469	751	582	600	915	194	411	432	552	457	152	398	215	170	200	76	272
SPAC22E12.16c	1325	1152	1226	1106	656	1625	1638	1309	1961	1183	580	1183	1211	1952	1152	878	1407	1040	2812	760	685	372	665	3720	688	1445	1375	1848	2777	1756	2197	2801	1180	2985	1532	2094	2362	460	1221	1441	1702	2113	694	1678	689	1044	1485	693	2292
SPAC22E12.17c	2067	1528	3315	3735	1665	3446	3874	3223	4507	2745	859	2006	1823	4708	2690	1883	3006	2335	12973	3308	1888	1712	1042	3118	2727	1521	1644	1850	2246	2341	2189	2096	1294	2158	1496	1837	1941	611	1408	1372	2025	1861	1163	1411	1025	2968	2720	1023	8871
SPAC22E12.18	556	478	605	731	443	763	738	822	1221	646	285	472	405	721	540	452	687	552	2151	359	286	155	369	1342	223	906	814	1016	1011	1200	1232	1728	686	1383	841	980	985	263	676	647	996	967	342	837	378	575	505	243	1017
SPAC22E12.19	545	365	407	449	518	1614	1390	1066	1247	1006	312	1699	2135	2150	1187	670	628	345	1090	719	602	150	166	1298	207	341	350	560	585	496	582	622	377	650	356	424	545	133	255	369	443	452	288	484	232	440	543	396	934
SPAC22F3.02	49	7	45	58	18	8	39	40	12	19	39	35	27	34	28	36	89	14	108	33	5	15	29	48	11	95	36	60	12	33	10	18	26	19	39	7	14	22	4	7	59	12	11	9	16	33	26	13	48
SPAC22F3.03c	143	91	130	105	67	132	184	118	205	141	71	116	101	140	100	115	82	42	198	47	22	27	56	282	37	170	230	201	278	194	270	242	180	312	103	183	203	47	106	113	172	145	52	144	80	145	111	62	183
SPAC22F3.04	9	1	9	6	4	2	5	2	10	11	3	5	1	8	3	8	3	1	13	3	0	1	4	8	1	7	7	24	2	13	5	1	10	5	12	1	7	3	2	8	16	11	5	5	4	10	10	3	5
SPAC22F3.05c	30	26	17	29	4	17	22	17	45	15	9	20	18	30	20	22	9	26	38	17	8	2	5	95	4	31	39	62	58	44	64	59	45	77	29	47	51	10	33	37	47	65	27	41	8	27	18	8	40
SPAC22F3.06c	2829	1931	2486	2235	1421	3032	3488	2880	4160	2991	1353	2619	2756	4362	2563	1750	4175	2614	6089	2225	1240	778	1470	7645	1217	2920	3056	3194	5283	3101	3602	4986	2808	6223	2116	3265	4187	947	2020	2666	4180	3591	1343	2982	1380	2155	2464	1219	4719
SPAC22F3.07c	188	150	267	185	160	275	309	277	616	416	94	245	262	255	140	164	192	115	429	74	54	31	158	798	64	474	383	587	753	492	593	1225	385	1400	473	712	806	121	580	539	656	962	217	477	231	322	601	262	398
SPAC22F3.08c	442	394	500	605	411	625	549	682	1211	527	247	342	403	528	530	410	552	388	1668	328	176	96	440	1106	180	851	719	708	823	837	872	1113	553	971	551	798	689	196	497	432	944	637	290	730	285	861	457	217	785
SPAC22F3.09c	191	100	195	143	81	186	246	174	246	186	83	124	143	204	125	116	181	98	292	120	48	47	88	435	64	243	235	318	371	291	258	377	215	348	223	208	236	67	101	156	216	225	101	211	82	174	223	125	296
SPAC22F3.10c	1930	1354	1742	1609	1121	1839	2374	1911	2805	2091	909	1616	1392	1851	1720	1215	2007	1191	4356	1150	522	499	699	3936	616	2492	2936	3973	3788	2931	3731	4145	2402	4804	2930	3035	3214	847	1865	2161	3722	3753	1250	2572	1275	2591	2542	889	3862
SPAC22F3.11c	53	28	47	36	41	51	61	58	67	74	20	45	50	38	36	28	55	19	81	26	15	7	5	121	11	41	45	73	71	62	63	94	40	90	80	47	52	31	38	40	56	46	17	38	16	57	43	16	119
SPAC22F3.12c	146	49	244	81	37	110	230	140	97	218	56	80	79	123	58	54	120	112	133	50	28	15	42	382	27	148	111	220	232	120	123	160	146	219	136	123	152	39	71	92	109	117	51	90	61	92	144	75	274
SPAC22F3.13	715	464	614	719	325	667	973	659	969	769	376	635	655	1179	631	484	963	546	1576	481	345	223	373	2088	311	996	1132	1622	1570	1313	1166	1400	916	1523	1154	1095	1228	278	641	733	1317	1022	564	840	506	713	804	381	1238
SPAC22F3.15	54	23	80	46	36	60	84	67	94	56	25	17	25	26	30	25	53	31	101	26	12	13	25	64	19	92	101	125	71	47	107	132	66	104	160	92	73	26	89	62	109	127	36	76	50	64	55	17	60
SPAC22F8.02c	467	286	333	457	240	389	616	334	749	617	193	285	337	600	358	347	324	243	1006	334	144	112	302	1074	267	732	687	958	630	759	806	1238	451	676	932	847	485	278	368	273	910	505	207	638	285	170	129	69	195
SPAC22F8.03c	0	1	0	0	0	1	0	0	0	0	0	0	0	0	0	1	0	0	2	0	0	0	1	0	0	3	0	0	0	0	0	1	0	0	0	0	0	0	0	0	0	0	0	1	0	0	0	0	0
SPAC22F8.04	1124	684	1009	846	518	1108	1703	1225	1492	1491	563	815	1037	1524	931	816	998	411	2582	707	389	383	475	2566	529	1254	1210	2692	1680	1644	1500	1839	1379	1825	2439	1428	1606	542	810	959	1416	1482	602	1191	608	613	743	363	1175
SPAC22F8.05	257	60	248	109	69	107	276	151	141	347	107	419	410	619	139	90	422	81	304	95	56	362	85	598	35	233	329	291	364	239	188	203	283	230	348	198	302	78	128	275	254	140	192	120	121	207	522	263	383
SPAC22F8.06	522	328	569	437	318	512	582	771	827	807	219	498	470	586	449	410	719	254	1372	372	133	148	220	1200	167	710	708	940	701	710	846	909	550	830	788	679	628	204	415	571	904	696	310	543	295	797	703	246	509
SPAC22F8.07c	304	118	254	173	144	365	459	372	353	354	156	344	408	390	188	136	219	80	324	113	41	31	72	692	33	334	365	458	772	371	482	503	400	1118	337	383	758	99	267	387	349	363	183	240	248	183	389	226	693
SPAC22F8.08	4210	2747	3721	3906	2301	4319	5827	4359	6294	4507	1966	4017	4954	6434	4343	3322	6065	3346	12208	3697	2059	1621	2680	10483	2214	5454	6064	6457	8292	7361	7134	7242	4591	8181	5158	6000	6668	1844	3575	4355	6884	5464	2916	4343	2466	3988	3944	2196	5797
SPAC22F8.09	1308	1140	1179	1537	962	2171	1601	1824	2996	1324	735	1385	1165	2152	1193	925	1090	951	4144	588	537	309	648	2755	600	1308	1210	1715	2521	1441	2343	2790	1215	2945	1096	1869	2131	392	1123	1126	1730	1865	648	1754	713	1094	1151	749	2684
SPAC22F8.10c	539	401	534	595	372	839	712	640	924	552	283	600	515	781	548	402	902	532	1487	389	254	146	328	1281	276	422	435	489	622	572	681	694	374	630	460	488	560	129	375	378	557	479	267	452	241	560	604	262	950
SPAC22F8.11	621	359	450	545	330	689	736	521	983	556	297	528	532	796	515	398	568	371	1348	394	276	144	358	1409	244	847	946	1483	1416	1132	1211	1427	859	1641	1012	1049	1260	237	612	693	1198	1183	369	845	479	714	694	420	984
SPAC22F8.12c	120	94	145	136	78	308	222	159	274	183	67	161	166	222	95	101	139	79	409	98	54	73	37	265	69	156	183	186	242	305	343	241	185	306	220	243	325	66	189	185	201	268	134	185	90	165	257	94	325
SPAC22G7.01c	1430	700	1207	961	746	1518	1855	1737	1859	1672	665	1173	1250	1627	904	775	2703	923	3546	1076	527	350	541	2903	533	1297	1621	2631	2210	1629	1634	1844	1545	2235	1557	1522	1950	381	893	1265	2111	1498	768	1153	819	1426	1484	676	1967
SPAC22G7.02	812	520	632	605	302	795	941	740	1160	744	368	712	831	1121	629	541	749	455	1433	360	270	182	377	2258	269	1109	1333	1717	2066	1314	1530	1942	1115	2236	1055	1417	1552	308	717	946	1146	1269	526	962	565	588	974	499	1485
SPAC22G7.03	27	6	38	43	36	37	53	44	52	58	15	18	21	35	34	27	71	30	110	44	10	16	15	62	22	74	66	107	83	54	53	105	48	125	76	55	73	24	44	44	91	103	25	33	35	30	40	22	49
SPAC22G7.04	1122	816	946	1234	636	1346	1627	1170	2000	1232	568	1131	1151	1863	1366	851	1516	1054	3135	1161	633	380	711	2685	591	1619	2156	2538	2897	2402	2459	2901	1727	2861	1801	1983	2118	517	1114	1383	2529	1826	788	1274	908	1313	1398	632	2337
SPAC22G7.05	1226	1188	1301	1746	1045	2290	2028	2134	2953	1531	656	1361	1172	1591	1631	1281	1926	1127	4003	1184	509	328	755	3114	331	1636	1472	1738	1845	1799	2199	3069	1150	2521	1273	1832	1942	528	1238	1153	2168	1562	638	1927	620	1801	1247	711	2679
SPAC22G7.06c	24252	15292	12282	20416	9580	16294	21682	14380	23390	15258	11742	16759	18793	31079	18645	13330	28885	19838	50205	19329	11105	6591	9739	48779	9222	33813	43015	45746	61292	47414	48534	53307	32326	65504	29514	49738	55084	10415	25449	28425	46787	36587	20523	31904	20519	15597	13555	6838	17263
SPAC22G7.07c	173	71	167	162	99	173	211	176	318	165	92	136	140	174	142	122	158	122	445	94	50	52	55	319	75	206	262	353	372	292	275	347	189	355	283	221	256	69	171	166	340	286	69	198	121	168	141	78	225
SPAC22G7.08	143	110	146	105	61	200	185	186	195	169	84	119	113	183	96	90	143	60	355	91	55	63	58	331	52	190	199	284	338	244	327	260	188	325	188	196	265	46	144	167	195	175	117	148	87	90	146	76	248
SPAC22G7.09c	918	642	770	835	582	1377	1589	1219	1737	1250	387	869	955	1213	822	626	1639	849	2675	1088	639	331	618	2669	574	833	894	1021	1323	1010	1166	1396	874	1464	720	954	1014	281	525	677	749	885	555	956	404	701	767	482	1364
SPAC22G7.10	965	777	993	1019	603	1320	1467	1232	1808	976	531	1156	1074	1911	1016	765	1318	910	3134	797	667	362	400	2132	533	730	873	1080	1473	1244	1263	1175	808	1345	944	1026	1275	259	768	862	1021	1026	417	818	486	982	1858	671	2200
SPAC22G7.11c	37	16	38	28	20	32	50	29	17	29	13	35	17	26	16	22	53	7	100	26	6	22	7	32	4	22	18	39	26	24	5	9	13	24	17	12	16	7	5	10	32	8	0	9	13	48	41	19	51
SPAC22H10.02	82	78	133	120	78	193	131	184	294	144	58	93	107	189	106	90	107	55	351	76	45	49	69	249	111	224	174	194	259	168	219	260	152	326	197	196	251	71	187	169	124	254	56	154	81	154	218	73	342
SPAC22H10.03c	1149	733	1120	1065	562	1041	1664	1242	1666	1320	518	997	944	1887	1170	863	906	727	2204	666	475	286	692	3033	541	1605	1637	2073	2220	1869	2047	2456	1476	2394	1705	1834	1903	502	1075	1315	1890	1806	652	1251	699	1192	1250	677	1483
SPAC22H10.04	211	133	313	203	202	418	471	395	398	356	110	327	332	459	237	207	291	128	782	209	114	72	66	478	88	330	292	437	494	304	345	416	303	559	312	316	394	134	236	314	374	393	145	260	149	253	415	216	582
SPAC22H10.05c	746	477	742	662	475	805	946	757	1165	763	354	617	661	1027	703	463	953	597	1959	597	309	238	303	1420	451	904	1042	1131	1244	1122	1318	1320	782	1646	951	1002	1141	276	711	826	1258	1203	487	798	371	891	880	461	1174
SPAC22H10.06c	0	3	2	4	1	3	4	1	1	1	0	0	1	1	2	3	0	0	1	1	0	0	0	0	2	3	4	0	5	0	5	2	2	3	2	3	2	1	1	0	1	6	0	5	0	1	0	0	0
SPAC22H10.07	418	316	366	517	368	798	662	536	804	465	236	375	395	746	428	359	531	302	1406	474	231	158	211	785	187	516	547	579	601	603	588	673	468	645	431	479	521	152	380	366	638	420	285	501	294	473	394	202	753
SPAC22H10.08	425	381	373	470	291	980	757	547	984	454	189	552	556	781	491	357	525	413	1163	424	358	131	237	1382	221	582	711	946	1335	897	1042	1319	569	1433	632	943	983	188	518	565	814	947	318	672	272	469	478	341	1159
SPAC22H10.09	621	403	400	327	275	475	624	464	797	517	292	288	327	533	280	266	534	351	852	182	163	87	302	1640	169	911	862	1319	1664	831	1232	1776	986	2113	903	1187	1304	204	604	704	969	1173	333	691	428	310	329	229	501
SPAC22H10.10	191	100	194	173	119	170	284	243	256	242	102	138	118	191	152	112	118	69	319	92	32	30	85	352	49	290	284	308	368	321	303	312	254	472	224	232	301	100	139	162	370	236	125	188	153	218	196	107	263
SPAC22H10.11c	999	687	837	925	587	1245	1100	979	1713	832	504	903	878	1507	762	654	876	590	2106	641	448	252	485	2265	384	1149	1198	1651	2224	1407	1795	1922	1133	2423	1277	1553	1890	333	907	1083	1529	1523	595	1148	617	697	886	539	1823
SPAC22H10.12c	1220	683	1258	916	571	1104	1411	1487	1732	1312	642	1092	1207	1565	1023	839	1686	763	3023	869	436	424	448	2120	406	1088	1397	1496	1405	1578	1453	1528	876	1424	1350	1167	1272	325	818	951	1649	1058	560	1090	518	1418	1796	788	2192
SPAC22H10.13	14	8	13	9	6	14	17	16	8	14	6	16	18	34	9	3	10	4	21	5	2	8	6	27	2	7	7	23	20	11	8	12	11	20	17	3	18	2	8	15	14	15	18	19	12	20	32	21	49
SPAC22H12.01c	421	130	473	207	41	111	287	343	81	309	220	202	148	243	356	267	358	563	223	125	63	224	128	786	59	358	336	314	286	234	222	211	206	238	271	234	211	59	159	179	253	221	180	264	102	148	265	143	181
SPAC22H12.02	528	369	577	597	398	648	696	726	896	694	327	427	395	681	477	434	953	453	2544	473	194	245	234	946	297	647	667	861	772	674	769	956	517	929	673	589	615	174	443	451	830	713	290	564	246	397	423	223	1103
SPAC22H12.03	139	111	169	109	103	229	193	197	184	157	68	218	134	263	136	123	177	92	321	100	111	48	24	273	35	153	159	234	265	204	215	284	165	343	173	189	254	40	147	165	245	270	137	186	99	261	270	134	462
SPAC22H12.04c	38368	28226	36964	37793	27923	51188	56848	59839	70967	53734	16041	36299	35572	56847	36297	27492	66349	39547	185115	36743	21707	19217	32694	101447	34124	26221	26604	33027	37269	38161	34242	34339	22839	43674	22801	26602	30111	8107	16475	20461	29609	25757	19045	27708	15885	32436	34524	16257	57516
SPAC22H12.05c	229	174	166	153	89	285	249	195	385	235	114	265	238	365	147	113	205	182	357	102	115	29	86	793	89	243	283	872	740	332	461	605	349	752	433	416	495	68	187	236	387	550	125	365	162	161	225	110	408
SPAC23A1.02c	158	102	91	135	29	69	147	110	190	79	91	174	110	254	189	158	92	102	172	98	80	63	56	549	54	188	203	417	352	205	284	363	203	399	272	375	334	67	187	206	207	360	70	218	78	132	207	90	300
SPAC23A1.03	2732	2922	2052	2797	3020	6214	3804	3060	6118	2722	1232	3413	3389	6838	3384	2564	3749	3333	7719	2350	2254	911	2326	8139	2294	3461	2455	2393	5186	4226	5988	5105	1649	5627	1977	4165	5728	1104	2941	3120	3419	3913	1808	3223	1392	4698	5581	2060	6759
SPAC23A1.04c	475	336	417	366	220	504	603	464	765	445	201	420	420	650	414	397	491	332	975	339	230	155	230	1273	205	462	528	1040	747	555	613	764	491	968	785	594	612	160	392	432	657	721	210	481	226	375	373	210	629
SPAC23A1.05	191	159	259	227	107	270	299	324	410	292	91	155	166	314	172	160	203	110	652	115	69	73	111	424	92	380	326	586	434	478	466	624	331	571	525	418	342	150	259	226	389	582	123	319	145	189	220	94	303
SPAC23A1.06c	373	268	309	284	254	538	522	534	712	494	171	353	359	513	361	344	405	249	765	291	112	132	183	877	114	449	418	535	646	462	536	728	338	578	337	520	413	135	293	296	516	412	143	514	189	380	350	168	609
SPAC23A1.07	129	105	145	101	122	223	212	210	299	217	62	197	174	294	136	104	127	79	290	94	56	33	42	348	81	207	185	206	306	210	375	400	191	447	193	271	291	64	195	243	212	291	79	251	88	144	198	116	245
SPAC23A1.08c	5079	4689	9806	8325	8260	9400	9838	9315	14333	9729	2745	9175	7386	12653	6536	7539	12882	7015	38379	8421	3277	3372	5435	13102	4941	9923	8736	9607	16357	12969	13018	11757	6793	15263	8284	9262	8703	3151	6568	7983	12769	10222	8715	11554	3896	13662	10396	5963	9957
SPAC23A1.09	214	128	158	175	141	290	284	211	282	221	89	232	183	263	152	156	204	158	391	136	87	44	97	463	110	245	229	283	330	323	307	305	217	310	253	228	254	59	143	188	210	235	111	205	102	235	188	151	334
SPAC23A1.10	5603	3054	3806	3730	1911	3395	4938	1151	2672	1383	4613	1977	1818	2659	8219	7078	8601	3448	11266	3979	1246	1289	1048	2940	3843	2912	4119	1840	4933	2937	3379	5287	2083	6111	2874	4129	4534	967	3501	2427	3654	3908	2518	2393	4247	12460	2495	1105	3547
SPAC23A1.11	15576	11602	21238	22408	17958	31695	28638	26159	37049	22721	7542	21718	21559	38206	22175	17528	37936	25123	111104	20287	12635	12298	9337	27933	21570	13148	16064	14577	18526	19188	17905	20924	12312	22968	11791	15394	17274	4481	10618	13228	16206	14877	12258	20877	10332	34623	34734	15460	46286
SPAC23A1.12c	5172	4288	5833	5066	3774	8135	7526	6530	8740	6228	2562	5246	6379	9720	7046	4453	15723	10319	20237	7197	3904	2563	4075	14995	3934	5509	5895	6795	7907	7982	8079	7833	4632	8509	5291	6753	7519	1911	4528	4787	8195	6941	3293	5458	2804	5136	5260	2859	6502
SPAC23A1.14c	404	353	581	548	408	889	827	702	1084	673	178	644	717	766	582	472	912	476	1995	597	324	310	289	1346	363	736	778	672	736	915	928	962	473	848	774	742	678	220	517	539	1101	635	443	604	264	664	863	405	1044
SPAC23A1.15c	200	141	190	169	137	247	252	227	347	237	101	209	181	270	152	100	303	158	509	122	53	43	123	502	82	314	256	315	426	305	342	474	285	480	216	281	346	71	157	189	299	289	130	275	120	136	176	105	319
SPAC23A1.16c	41	29	47	46	11	28	62	38	54	49	23	43	30	62	27	45	62	32	88	31	10	19	20	64	12	54	36	62	55	53	44	60	39	70	71	38	45	12	27	37	69	53	17	42	23	38	18	14	69
SPAC23A1.17	3824	1980	2691	3652	1455	3373	4797	3228	3906	2993	1859	4155	4065	6823	4000	2617	3752	2276	7838	2378	1724	1110	1337	6843	1441	2771	2922	4707	4273	3914	3369	3739	2531	3532	3293	2781	3855	928	1774	2157	3106	2450	1946	3202	1743	3437	4340	2350	7551
SPAC23A1.18c	447	259	479	379	237	436	566	466	635	480	172	306	270	520	360	370	431	224	1262	282	129	131	190	745	140	621	450	514	711	699	652	706	408	761	427	488	725	203	350	374	543	450	354	403	225	568	655	324	1069
SPAC23A1.19c	704	453	573	416	300	755	875	614	858	677	322	606	664	1024	435	350	482	351	899	189	236	130	202	1789	218	714	795	1317	1930	775	1280	1538	891	2321	826	1088	1474	238	743	844	853	1355	333	722	410	550	777	366	1241
SPAC23A1.20	189	117	149	183	130	213	284	241	244	220	93	122	128	147	153	121	166	61	391	98	41	43	72	273	40	189	178	269	230	228	178	232	193	268	176	181	200	66	111	121	295	194	125	211	131	212	163	118	327
SPAC23C11.01	372	352	330	343	282	674	521	526	903	537	197	366	469	623	299	234	320	251	1103	172	212	136	208	1083	237	585	533	960	1026	646	839	1137	516	1206	702	816	745	187	436	417	493	812	199	608	224	305	383	211	674
SPAC23C11.02c	5161	4594	9231	8726	8751	13722	15059	12344	20337	13798	2548	11230	10637	13008	9773	8910	14752	7653	36106	11590	3959	2804	3580	19406	3984	11227	8671	9001	10703	11884	14942	13780	6939	14520	8874	8727	9374	3920	7612	7210	13920	10534	7579	8072	4429	13068	9233	4997	15194
SPAC23C11.03	1224	1344	1350	1748	1142	2509	1617	1717	3012	1416	620	1472	1429	1808	1610	1226	2751	1795	5356	1308	711	453	1241	4151	723	1248	1192	1139	1765	1823	2105	2235	948	1974	925	1603	1641	367	1141	1177	1733	1476	666	1610	585	1758	1682	696	2976
SPAC23C11.04c	126	65	89	81	58	124	213	133	144	117	45	117	113	142	122	87	131	39	183	86	38	33	54	347	57	161	142	225	240	140	152	194	139	299	159	161	163	59	108	100	156	191	61	138	69	79	99	55	127
SPAC23C11.05	13463	9548	14012	13514	8621	19305	18658	18370	20206	15883	6183	15693	14215	18839	12134	10230	32561	16736	55527	14923	6729	6045	8316	30451	9457	9318	11413	13874	11896	13718	13261	13406	9108	15248	10026	10729	12843	3286	7932	9656	13249	11599	7639	12234	7133	19841	18527	10049	27149
SPAC23C11.06c	258	121	249	160	123	230	315	165	290	248	111	210	265	375	181	160	253	107	461	141	90	173	73	395	125	202	209	316	303	257	250	245	191	251	270	189	259	69	186	194	291	170	158	250	140	256	404	181	420
SPAC23C11.07	2	1	5	8	8	4	8	11	7	4	1	2	5	4	6	4	7	8	18	5	2	3	5	7	5	4	6	9	5	14	15	17	14	5	5	7	10	5	11	4	10	6	6	6	7	4	8	0	16
SPAC23C11.08	96	80	123	128	64	81	101	119	220	122	67	72	56	89	71	68	101	64	246	55	18	36	47	203	33	123	124	178	184	170	174	164	109	214	126	119	156	46	109	101	151	164	57	84	54	121	83	36	140
SPAC23C11.09	4512	3812	3417	4749	2754	4328	4914	3980	7757	4177	2233	3738	3949	5743	4475	3313	5993	3872	11327	4201	2382	1356	2114	9165	1841	5352	6492	6753	7954	7967	8180	9071	4374	8824	5218	7719	7178	1693	4353	4783	8046	6469	3191	5330	2726	6006	4808	2396	8475
SPAC23C11.10	49	16	47	32	28	42	50	46	55	64	26	16	14	32	24	19	58	31	50	22	12	7	21	64	17	68	46	100	50	55	70	79	57	86	78	74	25	32	31	28	84	53	15	39	34	28	22	6	25
SPAC23C11.11	1169	918	1450	1148	991	1831	2030	1635	2562	1781	585	1068	1438	1752	1221	859	1583	943	3320	1175	652	361	630	2413	468	1443	1484	1994	2123	2235	2229	2644	1247	2868	1408	2120	2187	521	1136	1393	2186	1784	792	1655	781	1511	1123	605	1849
SPAC23C11.12	36	33	57	43	42	65	75	62	93	79	25	66	43	86	45	36	36	16	100	36	12	8	10	103	11	55	59	73	80	69	71	97	42	118	52	50	61	21	42	47	53	80	17	80	32	42	50	22	119
SPAC23C11.13c	1063	1153	1099	1226	799	1292	1284	1129	2380	1083	538	882	872	1545	1084	889	1060	805	3243	729	352	344	606	1695	610	1194	1337	1374	2072	1605	1974	2292	1135	2635	1126	1725	1834	423	988	1192	1320	1542	590	1686	644	1508	1152	565	2511
SPAC23C11.14	1721	1591	1993	2257	1231	2459	2497	2600	3771	2347	850	1593	1956	2837	2014	1748	2322	1669	7169	1583	1067	1044	1178	4304	1543	3311	2921	5688	4287	4279	4170	4304	2396	4478	5137	3823	4392	1458	2497	2623	4229	4509	1366	2518	1344	2026	3272	1109	3563
SPAC23C11.15	930	569	861	800	502	1004	1235	1033	1404	1071	497	799	844	1386	857	606	1135	636	1983	582	310	250	460	2299	260	1295	1500	2305	2241	1675	1681	2011	1391	2437	1435	1448	1854	370	763	1006	1906	1540	652	1117	620	999	1069	552	1851
SPAC23C11.16	513	313	429	369	227	407	497	480	550	457	234	470	446	756	406	282	579	239	832	236	135	83	296	1020	128	624	560	726	880	592	697	853	395	914	527	612	741	150	320	398	737	545	329	453	229	318	482	213	871
SPAC23C11.17	891	721	1052	1023	642	1044	1154	1169	1967	1124	401	799	743	1333	1004	828	1212	693	2828	786	384	367	541	2052	493	1443	1366	1115	2023	1628	1795	2220	1204	1964	952	1728	1548	389	1000	1118	1803	1315	608	1272	594	1253	1106	662	1707
SPAC23C4.02	1065	620	799	949	401	1490	2170	1071	1026	883	557	1181	1543	1504	1123	941	1506	631	1839	1182	417	262	313	2305	296	834	1005	1468	1163	1159	1043	1025	788	1151	944	933	994	269	498	616	1394	879	603	892	501	1307	989	648	1638
SPAC23C4.03	1486	1001	1611	1496	1106	1608	2164	1760	2263	1785	631	1286	1273	2049	1269	1054	2641	1247	4592	1164	676	458	760	3286	592	1842	2053	2145	2601	2469	2656	2690	1784	2830	1989	2177	2647	647	1646	1746	2687	1973	880	1416	951	1261	1434	771	2234
SPAC23C4.04c	46	53	76	87	46	84	104	72	98	69	37	60	49	63	51	50	120	37	272	56	20	18	23	80	24	94	86	95	74	159	96	117	102	112	119	78	116	36	66	66	117	75	56	66	42	116	108	35	253
SPAC23C4.05c	1340	649	1015	867	670	1260	1457	1364	1505	1451	647	1248	1281	1619	938	698	1316	637	2509	622	330	391	564	2705	435	1301	1734	3528	2167	1612	1703	1787	1053	1937	2212	1457	1779	363	777	1043	1703	1444	712	1099	643	908	1123	779	1888
SPAC23C4.06c	872	709	969	1007	860	912	1368	1063	2060	1243	452	534	732	1041	1204	1034	1403	695	3307	1482	461	567	875	1798	771	1506	1339	1151	1194	1912	1799	1913	1108	1972	1288	1416	1380	469	876	915	1645	1435	620	1048	635	1168	548	288	1096
SPAC23C4.07	10	10	20	20	22	11	12	15	21	22	4	9	15	7	13	12	15	2	39	5	0	3	6	29	2	22	16	12	15	26	39	40	13	18	19	23	22	5	15	21	34	10	26	20	9	9	7	1	22
SPAC23C4.08	314	295	297	320	260	323	399	329	680	414	136	366	355	410	316	249	215	159	562	164	102	78	188	623	158	545	534	468	816	644	696	840	298	618	409	590	535	134	362	357	590	477	337	471	165	465	384	174	484
SPAC23C4.09c	91	130	207	204	107	216	155	222	301	148	71	137	130	204	135	117	166	96	615	82	50	48	57	178	87	193	178	277	276	211	243	377	162	432	313	252	283	77	227	205	305	387	106	283	92	232	281	128	461
SPAC23C4.10	360	286	320	353	220	618	590	536	572	423	160	425	465	672	376	280	429	279	927	243	221	97	188	1120	222	411	463	604	764	557	726	799	371	844	471	511	670	130	375	412	425	565	266	507	233	331	568	326	885
SPAC23C4.11	78	67	293	165	122	335	226	346	446	290	40	173	249	255	174	140	344	243	1655	144	126	120	127	370	203	114	112	204	173	231	189	248	76	246	197	151	205	53	211	139	207	266	76	134	65	162	332	156	561
SPAC23C4.12	450	295	439	357	249	531	585	523	719	591	257	463	435	611	382	316	509	369	969	322	215	161	212	1051	224	566	497	787	765	674	646	845	459	792	508	595	680	171	337	412	608	618	270	560	214	410	459	296	706
SPAC23C4.13	133	108	88	108	69	161	243	184	165	181	61	270	282	230	104	120	68	31	161	109	46	26	99	656	38	181	148	255	195	180	199	217	133	203	199	191	153	32	120	106	226	205	46	166	57	105	164	116	236
SPAC23C4.14	231	240	135	191	132	530	283	232	548	263	126	219	289	373	113	103	172	195	453	108	148	41	106	674	111	215	324	669	784	378	623	709	324	867	447	586	691	69	342	388	369	600	135	351	140	206	346	176	529
SPAC23C4.15	776	613	955	1042	687	919	1171	1264	1768	1061	340	601	651	1071	808	753	1189	691	2986	717	311	323	582	1885	527	1343	1278	1524	2004	2085	1867	1967	1028	2188	1341	1670	1828	470	1150	1119	1700	1711	735	1187	786	1339	1285	722	1608
SPAC23C4.16c	433	262	492	361	278	525	634	595	663	634	230	450	439	614	424	253	744	321	1017	429	204	136	143	919	167	433	451	902	619	563	534	547	350	607	838	456	454	149	281	331	713	587	241	333	245	446	388	236	619
SPAC23C4.17	1239	1164	1076	1588	890	1544	1837	1459	3065	1445	578	1130	1355	1885	1486	1135	1274	1013	4029	1006	707	444	831	2876	732	1755	1917	1975	3028	2804	2785	3164	1584	3161	1428	2368	2528	619	1388	1506	2384	2089	1018	1805	940	1963	1418	683	2658
SPAC23C4.18c	228	167	258	240	162	303	286	284	433	263	132	211	241	275	185	153	266	150	523	108	93	61	110	593	80	305	350	570	562	354	476	526	260	633	338	350	508	78	254	288	383	422	125	341	172	242	324	150	579
SPAC23C4.19	1762	1079	1527	1684	1038	2168	2392	2201	2899	2023	918	1768	1842	2841	1648	1256	2287	1277	4730	1226	746	459	668	3438	634	1459	1714	2023	2600	2162	2238	2221	1437	2402	1522	1826	2140	465	1086	1443	2262	1618	1001	1644	866	2039	2383	1174	3599
SPAC23D3.01	291	235	281	312	200	410	420	342	522	293	155	303	305	475	237	243	251	135	589	162	101	60	100	678	147	405	465	608	687	534	659	727	410	814	432	483	717	115	318	366	579	600	183	400	260	309	480	193	600
SPAC23D3.02	335	304	572	422	362	483	541	504	932	497	189	420	480	598	476	410	580	364	1734	373	174	220	249	877	308	746	652	612	745	859	974	865	525	869	770	825	665	260	593	605	815	803	319	440	256	552	616	294	731
SPAC23D3.03c	999	946	1012	1167	775	1402	1456	1508	2128	1215	478	858	870	1275	916	762	1003	670	2680	668	470	333	618	2726	595	1368	1231	1594	1965	1561	1769	2433	1136	2337	1145	1882	1507	447	974	1121	1407	1663	560	1226	488	699	652	386	1207
SPAC23D3.04c	4963	2044	2197	3985	2211	2898	3201	2231	3302	2471	2380	1911	2291	3579	2776	2107	3910	2009	14229	3609	1573	1707	1754	3053	1135	2570	2953	2516	2700	3565	3045	2286	1987	3036	2083	2337	2379	1010	1446	1726	4096	2339	1497	1545	1808	2120	1764	968	2350
SPAC23D3.05c	40	55	77	87	40	145	92	84	196	108	23	97	95	130	65	52	108	37	273	61	18	24	32	143	44	70	61	60	84	67	76	103	44	85	39	71	65	23	86	52	64	62	39	102	31	113	96	32	123
SPAC23D3.06c	1783	1233	1526	1983	1134	1746	2569	1655	3281	1828	907	1599	1617	2668	1889	1664	2457	1530	4446	1512	838	607	836	3708	653	2361	2729	3236	3709	3113	3580	3644	2223	3813	2379	2847	3174	768	1896	2040	3418	2892	1478	2420	1298	2191	2077	1017	3283
SPAC23D3.07	1567	1107	1550	1571	1020	1805	1962	1628	2481	1936	831	1850	1805	2394	1698	1335	2487	1146	5321	1922	668	623	852	3062	801	2416	2579	3372	2908	3142	2923	3316	1657	2846	2681	2472	2033	761	1261	1401	3332	2353	1096	2150	1103	1688	1209	864	1871
SPAC23D3.08	521	490	499	608	423	722	768	675	1208	747	289	520	493	655	494	429	591	332	1582	347	176	224	355	1186	290	1200	1253	1542	1836	1415	1626	1899	1120	1921	1127	1427	1246	307	774	729	1174	1397	512	917	517	635	607	322	924
SPAC23D3.09	269	285	459	432	227	540	463	476	940	459	155	290	378	560	358	267	439	291	1340	298	173	164	207	772	274	436	674	656	851	712	935	822	506	857	602	739	800	160	585	542	696	830	257	523	361	462	603	292	671
SPAC23D3.10c	881	469	840	800	477	791	1148	858	1047	939	390	693	694	1001	657	492	1149	473	2028	624	332	253	345	1500	350	1124	1133	1362	1503	1275	1089	1333	896	1511	1090	939	1302	367	623	787	1426	1179	410	767	509	734	910	430	1106
SPAC23D3.11	175	59	250	149	106	217	315	248	165	276	85	292	280	357	153	110	362	117	960	166	64	96	79	342	89	82	146	192	180	137	100	98	133	159	120	103	205	34	66	140	127	90	106	105	81	164	268	158	511
SPAC23D3.12	4517	3573	3884	3699	2133	2268	8661	3469	5633	6235	2131	2058	3203	5804	3049	2576	5416	1066	10520	5492	1075	1160	1910	7316	2435	994	3624	3219	1510	1822	2031	1940	3596	2443	7163	1427	2500	751	780	1286	3128	1263	703	1448	2220	612	465	218	639
SPAC23D3.13c	1046	652	836	923	439	850	1254	855	1441	1023	461	805	848	1236	975	632	1168	761	2074	679	430	314	516	2713	317	1861	2016	2932	3105	2006	2194	2990	1892	3615	2119	2235	2400	475	1220	1375	2347	2106	757	1353	958	936	934	439	1389
SPAC23D3.14c	123	97	131	237	107	280	220	201	294	152	52	131	150	304	139	106	103	69	565	128	67	56	57	281	102	141	229	272	337	282	306	321	217	350	221	241	270	61	192	164	213	261	78	184	96	128	204	92	417
SPAC23D3.16	36	43	61	54	52	92	66	65	168	85	16	62	62	92	44	44	37	40	211	34	19	16	20	87	27	47	57	116	101	65	112	146	64	151	108	83	102	12	60	80	109	135	33	54	38	47	65	43	132
SPAC23D3.17	21	8	19	22	9	10	33	15	23	12	14	11	20	16	16	8	30	9	44	7	0	3	2	27	1	35	48	47	47	24	34	47	16	58	82	29	25	6	23	32	49	87	10	39	16	14	22	9	35
SPAC23E2.01	896	535	663	859	585	1196	1012	926	1256	799	414	793	878	1496	696	484	904	736	2454	547	453	310	309	2477	431	406	409	309	598	613	858	786	424	748	352	560	989	204	498	517	395	366	254	504	293	113	199	102	369
SPAC23E2.02	763	420	551	586	264	665	838	602	906	609	410	734	686	1108	627	451	1164	639	1615	517	377	245	361	2432	308	980	968	1473	1619	1174	1127	1479	805	1547	945	980	1243	244	609	686	1060	1103	426	800	431	536	775	364	1070
SPAC23E2.03c	191	117	132	186	121	155	241	216	217	247	86	186	248	291	179	121	179	108	354	101	77	40	95	453	66	115	88	148	167	125	110	134	133	170	92	140	155	36	98	74	60	60	30	153	56	36	84	46	129
SPAC23G3.01	3939	2843	2747	3887	1941	4412	4858	3798	6653	3692	1871	3807	4221	7305	3982	2918	5368	3542	11040	3804	2848	1482	1847	9113	2290	4573	4932	6949	7420	6470	6884	7579	4024	7676	4557	5945	6214	1397	3420	4028	6028	5556	2585	5128	2482	4159	4014	2178	6066
SPAC23G3.02c	1528	736	985	1376	621	984	1454	1007	1203	1113	753	944	1195	1636	1200	905	1522	1164	3393	964	481	473	774	4468	483	2547	2725	3452	3661	3354	2884	3710	2160	3923	2360	2821	2709	826	1315	1414	3348	2070	1073	1916	1063	1239	994	603	1869
SPAC23G3.03	397	172	405	249	197	1016	938	816	427	655	203	1003	1432	946	523	561	967	286	1018	577	197	290	162	2989	114	362	384	691	715	590	372	423	321	414	526	391	447	130	243	277	412	234	228	422	235	445	731	491	1231
SPAC23G3.04	108	115	186	146	134	330	252	281	392	226	69	244	247	356	204	151	265	237	450	142	123	45	86	508	84	294	197	334	430	279	362	347	234	466	223	324	473	114	185	203	300	339	162	228	173	113	273	91	386
SPAC23G3.05c	260	254	382	300	197	417	501	478	727	407	137	201	202	456	325	286	427	221	1260	293	143	178	181	770	316	406	362	687	734	442	501	827	480	994	484	667	599	159	378	482	409	737	141	459	223	420	428	190	493
SPAC23G3.06	5186	5179	5356	6044	3576	6419	6664	6758	10371	6659	2614	4568	4584	7308	5900	4248	6857	4573	15252	4419	2783	1976	3523	11176	2946	7351	7329	9062	11476	9515	10811	11839	6013	12347	6707	9804	8969	2239	4793	5600	9744	8796	3647	7067	3042	6549	6038	2341	8190
SPAC23G3.07c	119	72	188	132	115	284	250	192	267	210	47	228	174	278	115	128	232	127	517	85	67	47	47	376	61	144	125	123	215	181	268	198	152	195	140	141	248	65	159	171	155	224	77	165	75	144	235	88	331
SPAC23G3.08c	978	698	938	876	530	1030	1373	1147	1447	1072	505	781	883	1488	996	771	930	617	1940	658	444	319	433	2369	484	1624	1507	2236	2197	1687	1829	2268	1508	2826	1594	1770	1835	523	1049	1187	1635	1857	663	1344	803	959	964	521	1573
SPAC23G3.09	393	312	403	370	251	611	594	475	848	475	197	480	490	662	383	305	479	257	1017	248	152	83	143	926	172	386	452	524	721	569	671	701	354	788	405	489	585	111	416	459	559	570	207	397	186	395	619	315	922
SPAC23G3.10c	388	374	356	352	208	561	421	482	869	501	198	512	429	619	304	257	488	479	979	250	213	108	134	1083	190	409	524	600	875	553	854	1096	465	1034	529	743	839	141	561	603	630	850	227	554	216	293	614	326	924
SPAC23G3.11	1084	780	1320	1105	613	1134	1540	1446	1811	1465	534	854	1047	1483	1107	797	1980	916	3879	879	414	425	834	3035	538	2747	2517	3054	2757	3235	2838	3770	2067	3269	2519	2527	2113	704	1553	1598	3208	2560	1047	1875	1031	1672	1371	710	1970
SPAC23G3.12c	2270	1696	1871	2220	1315	2834	3257	2157	3970	2248	1115	2453	2611	3751	2464	1709	3283	2358	6081	2038	1203	774	1465	6226	1218	2323	2668	2624	3627	3006	3816	3545	2063	3907	2180	3080	3430	750	2086	2142	3382	3256	1253	2117	1202	2461	2385	1256	3694
SPAC23H3.02c	55	60	106	83	69	98	105	123	216	133	30	83	44	89	58	41	82	81	211	60	29	19	40	141	24	101	114	135	93	108	144	139	80	162	136	113	80	44	128	108	152	170	36	77	39	135	106	47	147
SPAC23H3.03c	161	102	153	93	79	140	184	132	202	201	66	124	117	164	84	78	157	79	245	55	39	43	59	411	45	193	243	350	408	235	315	400	245	366	304	241	335	67	182	216	297	330	66	170	112	164	199	99	252
SPAC23H3.04	59	33	52	43	23	50	93	72	94	124	33	56	59	78	32	40	53	15	102	33	19	11	17	212	21	67	91	210	141	84	95	148	112	176	127	115	106	30	86	81	106	123	32	98	42	46	49	24	79
SPAC23H3.05c	625	317	751	523	438	711	903	817	779	844	334	565	605	902	531	409	663	378	1520	370	195	149	322	1428	250	736	849	1120	1159	1099	988	939	675	1204	889	892	1219	256	544	632	954	894	399	524	364	729	1111	503	1250
SPAC23H3.06	809	555	652	739	461	903	1082	906	1291	936	404	673	726	1088	704	546	858	528	1813	520	363	250	458	1846	364	1103	1175	1632	1767	1360	1426	1711	1047	1755	1147	1358	1430	338	662	779	1287	1126	461	974	512	775	834	465	1227
SPAC23H3.07c	64	60	137	90	77	101	101	112	217	123	21	51	50	73	68	64	111	79	244	56	28	36	56	132	39	120	115	141	121	156	148	159	70	182	140	116	143	46	143	122	156	160	45	118	52	192	146	89	200
SPAC23H3.08c	68	55	81	85	69	107	114	107	172	74	40	66	79	118	67	53	85	48	226	52	27	21	29	156	31	78	113	104	171	90	113	134	119	178	99	109	152	20	74	117	130	130	41	95	38	97	116	66	205
SPAC23H3.09c	6739	4516	5883	5051	4621	6665	7063	7351	7933	6326	3176	4610	5655	8376	6037	4332	6969	4720	19084	5314	3228	2197	3844	12344	3856	5197	4877	6143	7059	6761	6355	6970	4217	8732	5027	6371	7954	1983	3578	4276	7345	5170	2236	4138	3019	4945	4151	1967	7156
SPAC23H3.10	793	601	817	925	575	1154	1231	1068	1426	1023	432	690	738	1165	846	742	986	636	2890	602	328	395	469	1672	367	1120	1249	1702	1793	1621	1602	1914	1207	1995	1245	1498	1512	365	771	955	1537	1332	583	922	624	936	974	438	2373
SPAC23H3.11c	333	238	251	167	168	520	499	402	393	320	160	417	378	441	230	180	299	159	511	169	145	86	113	939	130	314	307	410	625	305	376	588	294	708	232	373	419	93	206	265	303	382	139	383	121	198	240	168	394
SPAC23H3.12c	29	12	40	45	14	47	33	40	115	44	11	29	28	63	28	21	24	18	64	9	17	3	11	80	24	40	48	48	82	42	68	98	70	105	55	74	74	17	70	74	55	96	20	37	23	26	60	22	82
SPAC23H3.13c	528	178	564	246	156	241	540	256	384	632	197	258	266	367	215	156	224	197	467	98	72	73	146	1059	81	458	719	992	1120	631	757	944	629	1198	747	693	921	174	485	664	699	709	164	512	253	218	378	171	448
SPAC23H3.14	631	427	828	730	404	670	867	626	1076	794	315	547	495	845	628	567	739	551	1888	497	229	263	352	1157	388	932	1100	1290	1290	1465	1308	1427	754	1368	1150	1048	1276	347	877	805	1536	1133	337	773	564	769	810	409	1725
SPAC23H3.15c	141	79	119	121	70	89	110	72	119	105	60	114	250	149	122	93	249	67	369	96	35	2283	80	355	90	77	50	37	52	76	61	53	49	36	46	37	37	31	44	25	74	25	127	108	55	738	532	101	174
SPAC23H4.01c	1346	1177	1299	1615	842	2033	1802	2185	2417	1854	715	1239	1220	1924	1489	1047	2093	1187	3464	1135	715	457	1220	3655	791	1133	1142	1878	1715	1499	1371	1402	1090	1643	1204	1350	1591	423	689	871	1645	1154	650	1012	632	1468	1573	829	3246
SPAC23H4.02	1117	673	1248	1140	908	1442	1652	1616	1382	1232	556	951	940	1715	1067	808	926	442	2842	717	422	297	497	1957	503	766	805	1088	1182	1099	944	1007	842	1355	873	796	1245	331	483	623	910	790	434	610	484	429	494	282	976
SPAC23H4.03c	773	692	814	682	414	874	1063	905	1202	991	396	491	560	746	497	457	1138	629	1973	436	261	237	383	1983	414	1402	1222	3411	1897	1590	1591	2454	1217	2592	2413	1534	1598	462	1025	1173	1822	2137	468	1177	472	1195	1236	513	1632
SPAC23H4.04	556	334	495	460	386	888	842	662	710	694	278	684	606	824	562	428	703	319	1097	471	232	122	190	994	182	383	412	410	522	526	511	705	286	749	268	470	486	114	299	328	407	369	260	381	198	333	402	212	893
SPAC23H4.05c	1	1	2	0	0	0	0	3	2	0	1	0	0	0	0	2	9	1	9	7	0	0	3	2	0	4	0	3	0	1	1	2	0	0	1	0	0	1	0	1	2	0	0	0	1	1	0	0	0
SPAC23H4.06	6351	8182	4326	9810	5718	11747	5325	6867	18896	4859	2361	3630	5516	8229	4836	3668	2995	3471	26347	3479	3193	2797	2517	8584	4583	2482	2344	1695	3272	3772	4355	6065	2482	4387	1539	4447	4474	663	2941	1870	1889	1775	2049	4444	2325	2537	1618	945	2243
SPAC23H4.07c	372	320	514	400	415	545	557	608	833	623	200	414	437	609	458	365	737	376	1291	454	201	163	206	807	209	745	821	1531	1040	906	961	1462	723	1380	1342	978	891	260	650	643	1182	1269	372	674	372	675	497	239	741
SPAC23H4.08	255	151	387	322	287	549	484	491	600	421	173	366	351	587	268	212	327	154	956	201	78	66	118	531	89	293	280	290	415	416	384	356	245	443	294	253	373	99	211	286	366	327	182	248	135	248	403	217	538
SPAC23H4.09	2688	3150	2855	3103	2425	4573	3824	3430	8092	3429	1269	3085	3319	5587	2962	2371	4853	3452	10174	2239	1722	1304	1825	7759	2407	5096	6274	7479	9456	7856	9190	12291	5025	11562	6186	8411	10522	1777	6161	5830	7811	9937	2419	6282	2867	5365	6935	2956	10447
SPAC23H4.10c	796	603	636	1047	666	1368	939	941	1737	729	378	971	991	1465	965	617	914	517	2985	631	399	221	445	1855	401	1127	1246	1472	1604	1712	1626	1973	922	1780	993	1156	1240	242	703	821	1411	1129	488	1115	534	798	847	496	1500
SPAC23H4.11c	144	103	137	112	102	181	162	206	245	184	66	104	125	134	86	63	77	28	257	51	23	25	26	187	28	158	171	263	281	233	225	294	174	338	219	220	262	63	127	131	253	226	54	168	87	136	140	84	282
SPAC23H4.12	530	349	660	610	424	898	924	737	1040	708	203	500	478	678	507	525	800	440	1673	507	247	186	311	978	336	558	618	779	721	726	694	829	468	789	593	670	727	220	613	537	873	632	278	473	260	687	656	273	1042
SPAC23H4.13c	92	82	122	87	67	119	128	135	159	141	31	84	86	99	70	63	129	69	215	41	26	22	43	247	39	161	151	235	198	162	199	278	162	263	191	154	200	50	111	130	179	224	58	115	79	94	113	42	170
SPAC23H4.14	315	237	298	325	193	371	458	351	593	397	163	238	264	410	306	306	404	211	684	209	110	96	193	973	138	886	925	991	1259	896	1027	1289	810	1469	755	926	969	246	505	520	914	862	435	539	373	400	300	172	472
SPAC23H4.15	2269	1892	1828	2577	1640	2810	2670	2502	4527	2042	1062	1720	1831	3075	2080	1586	2255	1831	6322	1520	1063	636	1273	5515	1074	2901	2591	2826	4335	3243	3845	4304	2311	4567	2013	3529	3889	801	2200	2105	3142	3111	1206	2386	1165	2091	1550	889	3080
SPAC23H4.16c	357	228	320	292	255	455	414	403	605	411	140	253	224	400	221	228	228	85	622	120	93	83	164	624	114	531	601	716	941	639	798	1150	508	1119	448	730	729	173	413	425	479	641	272	522	270	284	289	187	462
SPAC23H4.17c	107	92	98	126	72	130	163	142	231	110	48	109	96	191	120	118	111	67	175	94	36	26	45	252	44	161	163	189	240	136	203	240	131	314	149	163	192	37	125	136	182	229	102	129	62	90	89	58	190
SPAC23H4.18c	118	126	127	101	69	121	138	112	229	147	55	112	130	201	72	86	102	85	225	66	31	12	107	256	67	159	188	339	351	187	344	450	179	418	333	302	258	49	153	208	203	344	83	197	68	111	135	73	140
SPAC23H4.21	26	35	23	38	33	44	57	44	101	55	11	36	28	58	37	33	43	24	149	31	11	18	10	84	12	57	66	90	62	89	67	103	58	85	86	75	71	19	63	59	88	92	15	75	39	76	63	32	62
SPAC24B11.05	165	72	133	73	70	170	185	181	124	171	77	87	130	185	91	83	208	92	397	99	43	61	64	354	37	90	127	141	168	99	119	117	146	212	156	121	160	34	88	104	127	133	50	75	91	26	41	15	87
SPAC24B11.06c	2152	806	2067	1359	1196	2263	3048	2896	2266	2268	1008	1607	1802	2760	1485	1236	2320	856	5794	1147	550	512	767	4714	645	2202	1948	3209	3807	2204	2057	2350	2023	3696	1924	2236	2679	506	1253	1678	2889	2454	920	1337	1088	1785	2122	1206	3132
SPAC24B11.07c	680	571	658	633	361	938	1132	856	1048	845	294	542	653	1036	635	452	487	245	1212	349	300	175	202	1471	310	571	474	717	800	554	831	1039	674	1214	661	800	959	239	555	546	397	718	257	684	337	183	256	103	361
SPAC24B11.08c	453	373	885	663	394	730	912	930	1079	844	215	592	572	1021	739	529	876	458	2232	527	229	295	319	1260	362	715	775	1599	894	995	990	905	648	958	1278	771	927	282	594	647	1086	959	371	625	400	915	982	401	1138
SPAC24B11.09	278	173	237	288	157	271	238	190	390	183	108	139	139	285	170	152	194	115	620	138	114	83	141	492	155	116	92	108	159	112	235	257	120	280	115	164	227	56	134	125	90	123	80	218	108	42	46	49	80
SPAC24B11.10c	725	755	706	1145	499	1012	1004	894	1815	839	378	798	775	1257	944	754	933	698	2781	715	391	286	438	1853	407	1025	1021	1258	1217	1325	1403	1545	717	1385	1063	1245	1081	323	764	634	1312	1044	427	1137	467	890	767	409	1399
SPAC24B11.11c	1040	613	846	648	454	1008	1346	1154	1173	1067	492	759	1008	1405	782	680	827	410	1926	568	365	246	424	2009	390	1043	951	1424	1261	1222	1138	1370	910	1377	1193	1073	1085	330	627	888	1131	1042	373	784	440	800	1015	576	1403
SPAC24B11.12c	1650	1094	1343	1424	708	1358	2048	1408	1830	1442	842	1282	1475	2394	1591	1156	2112	1281	3056	1384	972	542	739	4003	815	1555	1530	3317	2154	1608	2074	2684	1569	2810	2565	2011	2085	539	1132	1399	1665	1862	697	1846	817	787	909	503	1505
SPAC24B11.13	1649	1142	1466	1315	994	2878	2531	1951	2360	1642	790	1509	1730	2566	1049	738	1597	871	4279	859	781	419	321	3116	775	723	1050	1513	2271	1087	1443	1349	1100	2230	917	916	2069	210	639	1073	1081	1354	678	1057	820	827	1292	657	2074
SPAC24B11.14	19	33	12	10	9	22	16	22	80	25	2	9	10	26	5	8	4	7	33	3	8	1	10	46	18	18	25	28	45	14	52	80	23	82	30	56	58	7	60	41	18	77	7	19	10	16	23	11	29
SPAC24C9.02c	218	115	320	202	165	376	385	410	456	370	105	256	208	377	182	149	453	198	953	139	73	116	80	412	92	172	169	298	307	243	267	317	171	394	185	179	292	62	220	235	265	300	111	250	107	287	488	200	493
SPAC24C9.03	1707	991	2089	1874	1543	2666	2949	2480	3343	2497	849	2129	2059	2743	2351	1809	3143	1496	5824	2416	869	650	889	3620	948	2001	2727	2999	2823	2778	2652	2811	1871	2957	2279	2323	2462	719	1592	1862	3318	2572	1188	1909	1097	3305	1972	1185	2116
SPAC24C9.04	223	150	207	173	143	285	261	313	279	309	79	308	151	236	164	149	112	47	244	80	46	29	50	412	44	160	191	328	240	194	256	304	151	285	266	215	223	72	125	154	318	274	75	205	105	159	132	101	279
SPAC24C9.05c	900	799	767	1087	652	1414	1340	1067	1829	909	393	1282	1227	1757	955	657	1339	977	3422	856	704	460	424	2326	760	774	886	927	1379	1153	1321	1417	679	1421	728	1014	1115	271	675	740	958	933	437	948	371	919	1350	620	1893
SPAC24C9.06c	8818	4138	7949	4956	3511	6828	9998	7273	9870	8334	4480	10131	10239	19285	5674	3527	10805	6222	15810	3780	3641	1800	2156	20494	2986	3813	5143	4234	7924	5303	5686	5422	3574	7110	3249	3602	7063	838	3604	4852	5464	4532	3096	4702	2555	5274	10157	5046	11233
SPAC24C9.07c	565	289	397	401	182	553	556	441	793	405	257	484	470	801	317	242	398	297	966	244	217	110	158	1206	243	551	587	1083	1278	609	918	1047	558	1243	657	778	963	169	488	588	746	807	284	548	303	355	607	313	919
SPAC24C9.08	1751	850	1627	1511	903	1829	2152	1975	2393	1975	795	1727	1812	2422	1271	1041	2453	1120	4559	1470	653	527	673	3355	596	1428	1720	4492	2506	1959	1442	1763	1559	2490	2790	1325	2038	400	895	1083	2384	1742	836	1135	914	1242	1551	812	2283
SPAC24C9.09	252	173	256	235	152	418	416	334	479	339	110	256	213	370	224	199	263	165	583	131	84	80	77	606	94	270	309	322	446	298	401	496	270	577	303	321	470	108	261	325	330	525	126	254	121	264	377	157	618
SPAC24C9.10c	381	233	526	505	302	666	668	674	800	543	199	475	401	726	440	417	663	381	1464	397	225	203	222	729	215	488	497	515	628	633	615	684	427	684	496	457	566	175	426	418	532	552	264	368	215	504	724	294	882
SPAC24C9.11	606	561	676	737	479	741	766	743	1497	609	273	503	490	712	521	443	549	454	1591	315	155	152	424	1752	223	997	899	1195	1453	1051	1369	1556	757	1509	903	1104	1201	286	857	815	1340	1160	366	864	450	741	675	357	872
SPAC24C9.12c	12809	11227	13365	15613	12387	24002	26291	21047	29312	19110	6626	19001	21491	27860	18679	14147	23313	9212	56712	18568	7788	5767	7151	33217	7839	19997	22911	25379	25730	25006	22154	25042	17498	24890	17837	24343	21667	5075	11641	13279	22456	17766	12859	22301	12295	27512	22241	12685	24273
SPAC24C9.13c	52	86	84	114	67	165	123	110	162	117	39	53	72	83	82	77	83	58	200	57	28	19	35	161	22	92	113	102	77	117	102	157	65	118	88	100	75	46	81	46	123	94	55	96	30	103	54	43	108
SPAC24C9.14	517	285	354	352	238	545	572	394	665	377	230	420	463	729	404	300	629	412	1159	327	216	193	224	1143	302	575	509	629	831	843	708	779	362	759	492	605	593	155	318	341	605	570	279	432	226	379	688	342	840
SPAC24C9.15c	13	73	29	74	42	179	14	28	197	24	11	14	21	11	55	31	19	39	140	54	14	10	14	32	29	79	90	39	31	115	201	233	38	49	52	192	20	38	52	22	100	35	29	161	21	72	16	6	24
SPAC24C9.16c	148	114	225	145	114	322	275	323	315	284	85	198	226	274	132	115	186	122	599	68	53	43	66	452	134	246	186	350	501	289	302	531	161	488	319	323	386	86	285	259	225	435	164	294	116	169	423	180	382
SPAC24H6.01c	279	166	347	302	195	478	494	410	720	378	114	217	256	353	216	190	427	280	969	190	103	110	163	996	185	524	569	1207	826	548	741	754	442	914	943	565	754	148	388	427	641	685	204	340	218	254	301	158	382
SPAC24H6.02c	113	114	157	128	96	145	185	176	258	143	53	63	94	103	104	114	125	90	312	80	34	33	52	216	44	197	206	176	244	244	246	307	187	371	151	207	260	65	128	134	177	202	102	160	91	149	192	77	551
SPAC24H6.03	468	245	370	390	276	549	557	458	706	479	230	385	357	516	401	283	570	346	952	339	157	129	174	1032	144	630	605	826	905	776	755	966	606	1083	591	663	697	173	380	466	809	656	295	564	244	456	453	222	827
SPAC24H6.04	3567	2089	4323	3015	2503	4916	7152	5187	5704	4902	2017	3961	5365	7843	4713	3385	7467	4175	14004	5302	2033	1532	1870	8084	2388	2711	3763	3942	4167	4113	3943	3435	2709	4565	3075	2686	3815	962	1794	2529	4138	2987	2132	2693	1844	4522	3868	2424	5409
SPAC24H6.05	770	423	591	641	335	652	960	720	993	615	339	823	952	1630	608	463	751	433	1354	414	366	229	306	1637	357	546	572	625	914	606	812	921	549	1049	562	690	969	194	496	536	482	455	241	731	368	305	402	183	437
SPAC24H6.06	371	327	445	406	294	725	778	486	809	558	208	478	502	682	417	315	516	290	1133	355	173	183	219	1148	205	510	549	639	821	651	820	901	437	878	522	639	733	168	429	452	592	674	293	450	273	429	526	256	864
SPAC24H6.07	11396	9302	19371	15351	14598	23062	25453	22692	32129	21867	6264	16743	18682	23238	20140	17602	27715	14215	81467	17536	7034	8125	6648	21899	10776	11052	10176	9294	12189	16645	17647	10645	7065	13343	9357	11164	12325	6017	10273	10412	17230	11871	14969	10701	7864	31644	25409	12577	22656
SPAC24H6.08	76	62	110	88	65	98	146	127	129	176	35	93	86	116	118	63	118	30	208	87	48	51	43	204	41	166	147	195	144	130	169	237	148	229	166	134	122	80	145	138	126	241	47	140	47	162	120	82	131
SPAC24H6.09	858	739	907	966	492	1131	1340	1176	1898	1096	375	1005	911	1633	984	838	853	545	2751	804	511	430	488	2536	591	908	916	1350	1402	1013	1270	1487	899	1544	991	1230	1170	296	886	849	984	1237	496	903	421	751	797	443	1345
SPAC24H6.10c	3908	3181	3942	4782	4058	7226	6000	6079	8826	4373	1796	4220	4255	6952	6110	5011	10769	5938	21494	6754	2931	2969	3454	8620	4090	4026	4675	4472	5362	5775	5806	5075	3224	5814	3960	5041	4489	1521	3411	3526	6220	4461	3234	3792	2981	5424	4492	2660	6741
SPAC24H6.11c	1303	646	865	776	621	1190	1360	1098	1615	985	679	855	1017	1504	736	547	583	1133	1715	442	431	250	393	2941	387	920	745	1890	2702	918	1266	1366	850	2962	1076	1570	2889	280	833	941	982	1290	348	1036	383	590	776	490	1336
SPAC24H6.12c	651	357	524	491	381	464	767	502	919	616	307	462	452	647	495	400	492	420	973	318	137	125	196	1427	214	842	806	871	959	826	1096	1155	525	1251	911	907	982	256	685	552	1170	957	416	587	325	782	650	293	1108
SPAC24H6.13	2536	3097	2000	1910	1619	1826	2932	2406	3537	2627	1242	1221	1411	2084	2534	1917	2368	1484	3524	1163	855	564	996	5264	1198	2724	2537	5680	3804	1990	3745	5105	2097	5122	5736	4029	2998	756	2538	2013	2814	3478	824	3705	965	1614	959	537	1361
SPAC25A8.01c	1875	1343	1586	2030	1079	1913	2232	1929	2938	2036	878	1432	1568	2511	1826	1482	2056	1305	4529	1378	798	602	1197	4293	930	2707	2812	3292	3566	3227	3410	3936	2600	3964	2595	3181	3087	889	1705	2021	3310	2725	1278	2360	1370	1968	1654	739	2340
SPAC25A8.02	235	114	195	131	94	211	283	201	224	279	121	179	172	231	138	124	320	103	326	94	50	70	123	757	79	354	373	461	516	382	365	528	281	534	331	342	371	99	221	204	385	334	140	280	125	135	202	97	268
SPAC25A8.03c	179	147	202	156	115	324	247	214	459	283	88	167	207	335	161	129	147	136	408	70	85	33	73	499	92	214	315	424	695	335	529	653	274	748	316	458	587	61	382	315	352	581	154	340	185	225	387	165	456
SPAC25B8.01	256	212	244	251	162	383	315	346	502	275	136	225	207	268	203	197	302	187	677	178	82	98	102	535	81	327	265	878	483	412	512	606	264	537	510	394	578	126	219	247	500	478	125	364	140	245	418	180	726
SPAC25B8.02	151	152	213	257	158	306	215	236	459	223	74	219	203	289	200	157	220	155	691	153	80	69	68	383	73	192	210	193	215	245	279	300	106	237	181	154	187	55	160	154	270	196	83	210	109	399	273	102	427
SPAC25B8.03	347	266	473	452	241	743	608	600	831	562	199	341	512	615	321	278	682	245	1603	357	188	169	194	1229	339	535	512	868	805	612	649	693	559	737	707	589	793	188	501	512	727	622	252	465	385	403	494	248	654
SPAC25B8.04c	377	186	358	301	233	518	507	454	465	360	176	361	383	526	290	247	442	233	855	215	149	136	187	894	198	493	407	508	774	458	557	705	448	838	288	440	633	158	306	404	421	530	215	396	215	285	470	274	805
SPAC25B8.05	604	437	505	685	461	679	723	700	956	621	295	413	394	531	442	363	661	397	1274	442	246	171	388	1253	207	1010	1094	1603	1509	1185	1147	1521	928	1614	926	1082	1272	279	638	611	1420	938	417	930	473	763	562	294	674
SPAC25B8.06c	340	347	308	410	330	621	481	460	764	411	175	370	437	612	411	310	423	362	1376	334	183	148	182	778	263	352	454	461	690	646	693	710	354	803	377	573	620	126	412	348	725	559	293	550	274	473	439	261	707
SPAC25B8.07c	91	81	82	87	60	170	137	97	166	86	52	92	69	104	69	60	99	80	169	53	39	32	49	256	22	138	157	212	221	203	221	205	131	183	157	143	234	42	92	80	216	176	48	108	89	127	96	80	127
SPAC25B8.08	229	225	228	275	138	284	292	281	483	249	98	193	192	219	217	194	351	196	586	203	78	103	101	424	115	300	311	381	377	339	420	524	191	477	364	362	334	124	284	233	441	386	109	245	119	308	259	125	411
SPAC25B8.09	179	77	123	136	86	256	208	236	161	179	94	151	170	180	130	93	242	43	331	128	32	36	50	369	25	173	185	289	272	165	122	181	194	304	215	103	152	43	51	104	273	169	79	113	105	114	92	58	197
SPAC25B8.10	469	343	403	453	262	464	576	713	553	576	217	392	430	575	369	311	926	169	1524	507	143	119	212	932	109	517	653	894	654	831	533	670	539	794	565	514	491	165	289	300	988	486	272	439	349	370	323	168	660
SPAC25B8.11	930	587	1046	1024	584	1356	1627	1304	1854	1300	435	1135	1154	1683	1025	834	1235	607	2950	732	462	311	433	2776	477	1134	1142	1324	1500	1369	1399	1361	999	1651	1237	1160	1549	366	872	1102	1311	1262	619	823	576	1008	1272	652	1803
SPAC25B8.12c	5801	4900	4413	6904	4624	5476	5231	4548	8958	4657	2914	3606	5313	6093	5366	4955	4412	2874	18443	3870	1514	2004	1957	8511	2891	4403	4255	4174	4352	5586	6348	7823	3173	5209	3566	4845	4171	1377	3031	2612	4931	2986	1982	6253	2254	2879	1761	736	1636
SPAC25B8.13c	637	756	695	1048	677	614	1122	753	1644	891	304	989	1179	1680	1120	718	1090	966	2320	654	426	262	476	2630	359	666	386	347	664	447	557	528	437	713	475	781	885	132	389	286	405	299	262	836	320	291	269	125	310
SPAC25B8.14	265	176	212	248	149	328	323	264	345	281	155	222	222	375	225	172	223	100	530	115	88	50	108	576	109	567	428	785	788	634	645	978	486	822	463	566	651	120	396	324	712	605	254	530	253	284	291	158	483
SPAC25B8.15c	119	190	151	231	175	512	219	207	473	201	54	162	180	203	182	156	165	138	494	154	71	37	98	370	84	185	174	181	271	366	392	374	122	359	209	204	218	63	135	136	316	270	111	216	71	254	153	77	300
SPAC25B8.16	462	443	366	481	253	628	574	499	904	525	264	413	463	600	487	362	365	289	930	308	143	120	217	1267	121	861	833	1307	1232	988	1122	1425	704	1348	796	1058	898	251	521	555	1254	967	397	826	413	649	548	254	1039
SPAC25B8.17	633	681	509	726	441	1021	730	772	1347	644	272	360	414	606	474	446	721	505	2435	470	276	236	364	1100	354	1391	1361	2885	2020	2164	1966	2423	1161	2416	1966	1962	1442	397	783	717	1867	1766	617	1228	611	831	648	346	825
SPAC25B8.18	92	43	72	48	68	70	118	90	69	101	38	45	49	73	31	33	185	34	172	50	18	32	32	183	20	140	85	260	176	138	78	107	129	188	130	87	164	44	50	52	180	122	42	59	65	79	87	33	133
SPAC25B8.19c	469	294	501	480	243	574	604	568	626	440	223	471	582	834	458	407	579	377	1193	365	225	157	253	1280	281	393	297	345	475	469	488	484	306	458	306	371	469	131	246	275	294	225	184	419	179	177	282	161	418
SPAC25B8.20	8	16	15	11	9	17	12	7	29	19	3	23	10	23	11	8	15	3	23	13	5	8	4	35	7	15	10	20	33	19	28	33	22	39	17	29	37	8	38	17	23	26	5	23	10	9	18	9	43
SPAC25G10.01	508	184	496	197	179	396	800	451	310	489	223	330	358	545	249	245	593	152	596	282	68	73	81	655	70	143	282	454	414	183	184	177	347	373	381	112	389	84	91	175	342	214	95	153	204	206	294	199	584
SPAC25G10.02	28	9	36	26	22	46	53	41	60	43	10	19	25	34	19	19	34	28	73	18	10	8	21	110	17	39	29	35	50	54	41	45	30	66	46	25	38	13	36	25	48	68	20	33	14	27	41	7	49
SPAC25G10.03	3321	2133	2798	2661	1664	3222	4568	3821	3332	3369	1555	2183	2423	3742	2787	2165	3663	1374	7245	2344	932	1064	1192	6712	1356	4443	3567	5751	4990	4756	4173	5864	4115	5849	3436	4406	3841	1261	2105	2564	3955	3747	2032	3887	1901	2538	2091	1044	3841
SPAC25G10.04c	85	62	104	141	81	111	92	126	147	133	54	51	70	87	129	106	148	54	290	62	22	36	61	131	26	180	119	157	125	230	176	231	152	178	134	128	109	49	84	75	189	97	57	133	32	126	94	26	116
SPAC25G10.05c	2605	1981	3467	2878	2480	3821	3984	3779	6228	4094	1247	3232	3279	5525	3046	2556	4543	2624	11147	2836	1531	1379	1391	5896	2215	2206	3117	3060	4479	4017	4132	3355	2179	4259	2560	3925	3984	750	2202	2947	3724	3213	1411	2514	1846	4108	4134	2505	4575
SPAC25G10.06	705	827	1308	1325	963	1139	1329	1229	2914	1555	268	935	1184	2402	1262	910	1623	1064	5354	1378	651	549	1232	2548	841	1366	1769	2690	1522	1249	1799	2547	1399	3311	2790	1689	1386	431	1548	1659	1658	3219	743	1259	630	1746	1357	523	1332
SPAC25G10.07c	378	236	306	360	193	444	465	377	478	340	178	321	324	568	365	238	541	341	914	337	208	82	186	983	114	354	416	625	625	466	497	454	347	650	407	364	472	111	199	262	466	424	172	352	220	286	343	156	498
SPAC25G10.08	9846	6876	8726	8921	6250	11142	12906	11740	16171	11119	4824	10156	10458	12479	8887	7133	15110	8844	25685	8530	4106	2992	5028	23551	4321	9706	9955	13313	14958	12413	14062	14978	8316	17498	9176	11723	12967	3201	7693	8401	14319	12132	5454	9671	4825	12216	11746	5850	17944
SPAC25G10.09c	3737	2195	3103	4129	1824	4026	4919	3236	4566	3056	1902	4803	4867	7905	3998	2860	4574	3399	8985	2326	2097	1025	1495	8053	2081	3149	3633	5169	5588	4547	4683	4891	2849	4610	3507	3674	4742	985	2251	2814	3129	3038	2169	4352	1761	3549	6103	3151	9228
SPAC25H1.02	312	136	352	308	229	426	438	397	388	358	131	331	289	410	267	189	572	411	1064	331	179	210	172	640	187	349	315	512	392	420	335	438	198	419	269	304	345	124	185	163	406	225	156	211	187	193	266	152	603
SPAC25H1.03	88	46	110	100	46	99	142	94	166	125	40	90	111	166	88	95	94	63	254	80	18	61	38	144	34	104	99	120	131	143	132	129	53	119	137	109	100	38	76	71	148	114	71	88	33	129	140	61	157
SPAC25H1.04	504	351	433	392	289	542	691	507	711	581	264	367	385	451	385	305	468	224	1428	347	167	139	274	986	169	796	807	967	895	933	877	1164	627	1132	772	803	725	217	459	493	1020	854	316	580	316	386	326	181	437
SPAC25H1.05	348	307	570	326	243	463	619	616	734	595	139	333	290	518	382	362	419	223	1425	314	173	196	185	672	298	464	389	895	424	400	458	704	415	654	824	450	510	195	410	398	438	666	194	396	195	470	515	234	801
SPAC25H1.06	317	387	463	624	287	646	540	503	1213	496	160	374	374	679	459	384	351	403	1782	321	227	158	246	901	330	395	639	574	903	831	1115	1101	611	1036	706	806	1017	183	651	680	577	1053	383	581	255	689	713	291	853
SPAC25H1.07	3116	2023	2524	2493	1692	3068	3875	2985	4448	3909	1248	1926	2273	3126	2324	1838	4014	2706	8515	2192	1308	1033	1942	7993	1606	4153	4654	10808	6602	5529	6019	6312	3914	7498	7828	4921	5758	1299	2950	3438	7651	6618	2059	3263	1987	2252	2780	1302	4803
SPAC25H1.08c	2715	1207	2497	1656	1179	1953	2576	2312	2645	2056	1291	1994	1560	2240	1748	1123	2643	2587	4841	1184	818	676	816	4818	728	1431	1379	2086	2113	1767	1960	2025	1021	2535	1289	1538	2479	432	1252	1482	1973	1746	673	1574	756	2046	2222	885	2802
SPAC25H1.09	41	2	44	13	7	3	40	23	12	22	20	15	4	9	11	6	33	7	36	15	3	1	8	28	2	22	8	37	10	5	8	8	5	21	30	2	17	5	4	12	22	8	4	3	3	11	17	5	30
SPAC25H1.10c	52	41	86	89	54	113	82	103	153	136	27	88	72	85	34	47	99	45	388	39	17	24	27	162	39	144	170	396	314	215	230	360	137	439	283	251	302	44	190	174	346	307	80	157	83	101	99	43	168
SPAC26A3.01	3749	2006	3781	2716	2147	6302	7079	5207	5423	4789	1742	4847	5322	6486	3418	2823	7451	3203	13433	4591	2387	1784	1600	7313	2123	3041	3604	8948	5602	3920	4057	4086	3367	5200	6319	3410	4667	963	2340	3364	4213	4366	1785	2575	1881	3180	4656	2977	6477
SPAC26A3.02	239	142	251	215	125	356	369	293	417	336	144	256	243	391	258	165	290	141	581	202	94	66	101	656	89	209	173	337	290	252	241	348	202	439	172	219	266	58	161	146	175	247	115	190	97	185	216	123	454
SPAC26A3.03c	64	49	60	99	67	73	65	75	188	64	25	62	61	81	82	80	79	56	209	34	18	21	45	116	30	95	83	60	74	115	126	140	64	86	69	65	79	26	70	51	87	63	35	89	21	75	89	45	138
SPAC26A3.04	6790	6841	10828	9900	7064	11227	10168	9361	14946	9371	3347	6448	9161	11807	8875	7591	16157	12757	52795	7747	4012	7026	3253	12676	8204	8240	9026	9876	10828	12432	12131	11325	6420	11555	8029	11281	10047	3022	6307	7482	11377	8169	7095	10302	6197	14810	12267	4436	18543
SPAC26A3.05	11377	6087	7600	9623	5176	9707	13112	9685	12066	9392	5410	8619	10260	15621	9934	7073	17811	8578	32447	11294	5770	3766	5930	24830	5077	13373	15157	19571	19902	16491	16039	17638	14446	21365	12885	13739	14638	3742	7236	9171	16773	11845	8220	10942	6379	7965	6766	4139	10750
SPAC26A3.06	652	577	693	863	806	1543	1061	1292	1862	857	330	877	814	982	835	650	1000	660	3203	719	330	282	322	1407	389	536	521	543	819	760	787	931	338	815	407	672	833	153	531	445	722	618	204	697	241	775	711	333	2246
SPAC26A3.07c	5803	5381	7244	7312	5502	6029	6725	6673	12083	7241	3018	5979	5459	8029	5567	5450	10565	7131	28663	5496	2568	2643	3478	12184	4317	9536	8994	10013	12262	11201	12212	13236	7063	12785	6715	9800	9789	3009	6381	7766	10338	7986	6480	11182	5677	14671	10254	4670	12905
SPAC26A3.08	629	479	429	538	332	669	639	563	868	534	272	351	364	670	394	335	461	346	1198	323	162	140	308	877	245	519	522	566	629	563	569	725	419	655	410	461	524	166	305	334	514	419	377	629	343	694	554	252	785
SPAC26A3.09c	617	471	451	632	291	687	606	546	1125	497	274	611	545	923	405	365	438	444	1168	343	268	158	307	1605	217	602	703	872	1257	761	1089	1266	689	1536	614	949	1308	209	593	570	766	723	266	733	361	368	531	237	1073
SPAC26A3.10	1017	657	750	860	370	907	1275	988	1232	871	435	787	795	1206	803	685	1008	493	1690	668	487	267	389	2405	350	1167	987	1782	1652	1137	1198	1650	1232	2199	1064	1287	1380	312	733	799	1165	1276	536	1058	526	797	780	390	1445
SPAC26A3.11	1028	659	1105	1033	850	1199	1648	1461	1782	1272	477	786	859	1348	1141	971	1898	802	4145	1047	400	481	605	1755	580	1722	1694	1968	1874	2119	1663	2093	1340	2189	1624	1612	1668	596	956	1008	1901	1483	809	1266	780	1671	1159	503	1255
SPAC26A3.12c	1301	953	1434	1368	872	1571	1788	1626	2511	1570	705	1326	1477	2274	1558	1122	1752	1164	3276	1043	575	406	850	3640	660	1931	1848	2579	2836	2209	2616	2703	1596	3402	1899	2126	2510	644	1392	1574	2434	2391	1102	1926	890	1728	1739	875	2395
SPAC26A3.13c	0	0	0	0	0	0	0	0	0	0	0	0	0	0	0	0	0	0	0	0	0	0	0	0	0	0	0	0	0	0	0	0	0	0	0	0	0	0	0	0	0	0	0	0	0	0	0	0	0
SPAC26A3.14c	187	166	159	154	112	243	256	236	328	235	87	163	173	245	117	123	154	104	635	132	107	75	102	472	125	408	392	518	746	523	615	787	340	719	266	655	587	98	305	349	457	398	211	526	187	234	413	137	332
SPAC26A3.15c	1571	1165	1862	1834	898	2161	2324	1897	3015	1907	865	1727	1753	2468	1640	1445	2105	1510	4677	1146	685	557	696	3529	801	1676	1672	1868	2179	2168	2574	2407	1314	2384	1509	1749	2188	503	1443	1560	1928	1675	889	1727	889	1955	2515	1287	3462
SPAC26A3.16	2654	1353	1805	1823	1034	1974	2328	2350	2879	2239	1366	2492	1913	2865	1700	1207	2911	1699	5367	1325	937	805	834	5803	1000	1482	1708	2103	2426	1977	1764	1937	1134	2031	1238	1583	1778	397	986	1291	1705	1406	976	1650	837	1961	2407	1220	3365
SPAC26A3.17c	490	479	891	736	536	634	806	803	1256	748	235	467	399	564	671	557	818	568	2733	572	248	298	316	963	307	1070	961	1209	1189	1195	1317	1354	808	1345	859	1220	1071	276	784	752	1233	1143	411	769	446	1252	912	369	1509
SPAC26F1.01	365	257	337	333	186	453	514	432	537	416	188	373	443	667	310	265	454	214	820	220	166	100	170	1249	169	556	553	908	918	602	639	793	468	881	615	584	690	121	284	412	689	594	245	511	223	272	343	193	621
SPAC26F1.02	103	64	109	84	78	173	178	117	146	126	69	142	122	130	98	72	301	146	365	114	48	48	64	329	68	112	62	100	111	104	122	135	47	89	84	74	93	16	74	70	109	109	47	83	37	94	87	51	267
SPAC26F1.03	5360	3752	4850	4765	2931	5844	5986	6301	7623	5566	2601	4235	5578	6843	5287	3991	7255	3458	16686	4505	1928	1807	1979	7411	2155	7100	7642	7017	9549	10397	7509	9623	5513	11782	5181	8475	8485	2055	4092	4754	12026	5903	3792	7473	4421	7972	6919	3207	9124
SPAC26F1.04c	348	148	411	241	135	355	460	337	283	341	179	435	372	573	291	191	690	188	653	202	112	292	101	740	123	435	257	505	357	365	228	282	196	356	322	222	359	108	177	241	442	227	223	235	133	354	687	271	914
SPAC26F1.05	30	8	35	27	14	27	39	28	27	38	8	13	6	26	17	24	19	9	46	7	6	19	14	34	11	35	17	28	27	65	39	34	11	34	24	38	35	11	13	27	44	29	15	12	19	46	53	19	82
SPAC26F1.06	60127	36442	51339	66792	52912	104462	81772	64777	95281	58843	26167	69856	72519	115412	71524	51931	102666	53257	347627	76428	41614	28133	28079	112899	45341	53107	50102	55014	64504	73740	64080	56133	33785	55913	28249	47699	46872	10672	26807	32157	52208	27694	45566	66808	31847	93164	71750	42294	78754
SPAC26F1.07	3755	1279	3577	1934	1288	1667	3735	2249	1739	3472	1858	3639	3755	5380	2328	1914	4964	1818	7645	1784	652	965	993	5304	665	2690	5370	3838	3497	3954	3594	3515	2378	2528	2878	2323	2429	787	1481	2132	4757	1723	1360	2807	1181	2218	3223	1722	5308
SPAC26F1.08c	297	252	311	356	185	453	446	366	602	362	152	354	373	570	281	233	351	256	824	175	125	90	184	980	129	385	421	793	712	521	630	744	429	691	553	539	697	131	357	389	581	570	203	380	190	321	364	193	581
SPAC26F1.09	1102	724	691	777	479	700	883	737	1048	798	580	719	611	1041	622	527	835	450	1402	574	449	178	493	2406	332	1121	1077	1784	1992	1240	1298	1836	1040	2196	1036	1215	1255	283	656	879	1254	1140	500	1138	546	683	703	528	1042
SPAC26F1.10c	774	280	748	497	324	730	1081	620	780	1065	358	810	843	1295	453	341	915	411	1370	321	368	240	249	1964	343	424	325	347	824	541	552	686	511	1066	386	677	931	162	478	665	324	315	244	376	301	132	249	154	328
SPAC26F1.11	4	0	3	1	0	0	7	3	0	2	3	0	1	3	1	2	6	2	4	2	0	0	0	2	0	1	0	3	0	1	0	0	0	3	2	0	0	0	0	2	1	0	0	0	1	0	14	10	15
SPAC26F1.12c	501	717	515	649	532	1081	690	668	1425	532	294	756	757	956	610	450	658	707	1673	494	417	152	380	1921	317	536	557	552	974	681	1096	1264	356	1168	467	1011	941	208	542	585	722	877	267	808	218	638	687	393	1123
SPAC26F1.13c	6975	5384	6227	7251	3600	6937	7918	7232	10891	6421	3257	6958	7634	12223	6505	5059	9298	5362	15482	5341	3589	2002	3228	15778	3375	7669	8599	10699	13563	8960	10668	11323	7019	15099	6804	9479	11087	2097	5425	6681	10003	8222	4287	9119	3954	6482	7879	4121	10130
SPAC26F1.14c	109	43	146	130	89	235	206	142	197	146	76	152	180	209	77	77	237	96	404	99	40	42	46	387	32	145	171	193	182	213	198	170	112	208	117	79	181	68	144	139	253	150	125	112	87	120	157	87	212
SPAC26H5.02c	221	133	192	263	108	302	305	227	430	216	98	211	176	303	187	180	179	108	624	173	94	30	89	437	125	262	308	340	366	392	343	363	236	429	254	293	330	67	206	183	408	275	136	228	158	230	262	122	427
SPAC26H5.03	236	178	270	246	181	309	401	321	488	345	106	292	299	371	240	210	346	148	709	171	125	72	159	584	121	349	382	378	521	523	463	483	365	525	326	402	510	135	273	315	375	320	184	276	184	330	415	163	528
SPAC26H5.04	498	274	360	376	248	466	700	487	629	606	211	415	480	553	411	290	703	342	902	417	198	148	199	1205	184	659	724	871	1016	772	855	1060	466	982	681	823	635	234	393	465	801	784	340	524	241	470	434	276	670
SPAC26H5.05	2175	1427	1969	2370	1018	1864	2624	1958	3103	2004	1177	1943	2006	3529	2286	1623	1904	1263	4624	1465	809	646	1016	4619	884	2255	2125	2538	2793	2556	3124	3439	1920	3302	2267	2825	2942	759	1687	1709	2576	2133	1221	2097	1112	1528	1403	708	1843
SPAC26H5.06	231	157	239	246	165	272	338	233	425	257	110	202	193	361	156	165	205	129	541	147	69	68	85	484	65	293	381	506	483	405	468	511	329	572	369	373	447	126	260	253	489	430	147	287	186	308	349	169	583
SPAC26H5.07c	2684	1719	2336	2084	1359	3303	3677	3364	4294	3670	1202	2740	3058	4183	2300	1696	4246	2523	8637	2016	1336	999	1620	8575	1698	2751	3275	6743	5064	3825	3967	4530	2573	5012	4477	3496	3910	881	1945	2387	3847	3673	1558	2729	1343	2285	3186	1682	4587
SPAC26H5.08c	860	1058	844	921	430	1844	1834	1741	1371	1333	414	1191	1734	2359	1399	1141	2747	788	5670	2000	1501	677	396	4321	1536	1016	463	1703	982	908	1218	1641	878	1488	1410	1528	1027	340	964	969	871	1086	406	1930	367	675	733	501	953
SPAC26H5.09c	900	415	832	1234	354	4019	713	2558	1437	1081	369	3014	3661	4666	892	510	4377	667	7679	1551	1413	757	268	4784	704	617	815	2133	2136	1616	967	812	1061	1137	875	1061	1508	185	657	1101	1529	818	1029	1245	688	926	5764	2416	7190
SPAC26H5.10c	13746	15003	12977	22844	10882	16719	13803	16429	30839	12134	4889	14493	13997	21097	16242	13588	16952	13971	62102	14253	6682	7676	9762	25291	13791	13020	10747	12584	13166	19906	15036	13462	6221	10916	8172	16272	12642	3084	7868	7956	19557	12134	6998	12269	6526	26429	15253	7313	29399
SPAC26H5.11	1067	721	996	985	678	1492	1730	1220	1608	1231	500	1193	1222	1867	1143	875	1155	734	2325	777	597	344	448	2934	538	1289	1273	1974	2147	1575	1676	1938	1262	2292	1277	1481	2126	469	1000	1135	1491	1422	603	1149	676	1018	1468	782	2319
SPAC26H5.12	906	670	748	837	473	1057	1050	862	1540	800	514	850	735	1433	770	630	964	733	1884	543	410	259	453	2181	362	862	926	1135	1858	1259	1350	1410	829	2076	793	1176	1597	306	715	940	1269	1069	547	866	475	922	997	452	1387
SPAC26H5.13c	351	343	399	467	333	934	570	607	1129	446	151	349	395	606	339	270	416	380	1193	220	242	165	179	953	351	530	515	998	1015	622	990	1057	455	996	718	795	946	174	488	536	636	771	211	559	232	326	497	244	735
SPAC27D7.02c	468	254	540	506	268	619	612	603	776	498	308	511	466	759	507	399	487	244	1289	345	139	134	191	1091	187	488	526	860	791	768	662	883	508	993	775	610	718	169	414	413	942	756	236	514	295	613	658	371	1187
SPAC27D7.03c	216	16	459	22	7	27	614	126	29	836	110	138	192	276	11	10	116	20	41	16	6	5	9	942	2	25	33	119	222	37	19	43	162	62	91	21	62	6	9	48	19	34	10	19	39	12	66	39	151
SPAC27D7.04	22	20	55	29	18	25	36	34	61	22	6	20	16	22	21	31	36	35	80	23	14	14	3	36	9	77	44	54	49	63	51	97	39	86	86	52	50	29	86	49	68	131	17	46	29	43	33	21	54
SPAC27D7.05c	61	49	91	115	52	76	103	98	122	105	33	73	71	134	94	106	96	50	242	76	26	30	67	159	34	133	104	99	102	188	154	161	81	135	132	109	122	49	89	52	158	119	50	108	48	127	89	71	114
SPAC27D7.06	546	487	745	602	418	635	686	743	1365	781	238	667	572	736	488	395	855	547	2181	436	271	235	378	1584	368	734	852	590	1304	1185	1096	1213	556	1354	529	1105	1100	235	668	788	990	803	466	759	366	1223	984	556	1233
SPAC27D7.07c	267	243	339	276	232	484	349	443	603	461	157	307	391	597	335	236	567	375	934	351	194	138	224	818	232	300	260	417	336	297	445	469	254	468	329	307	384	107	228	221	301	422	183	330	135	342	321	145	690
SPAC27D7.08c	119	125	116	204	108	262	192	173	355	163	71	131	115	218	158	120	127	101	496	81	39	46	101	380	52	265	280	280	342	364	431	577	204	406	179	385	323	87	248	187	323	242	127	364	136	201	173	86	317
SPAC27D7.09c	304	99	947	191	186	179	690	196	125	542	109	148	87	216	575	354	614	571	2063	416	137	594	74	481	472	723	488	534	136	417	309	569	156	126	376	364	138	189	535	240	292	159	76	290	49	507	320	128	211
SPAC27D7.11c	1227	1432	1281	1434	374	1497	2212	1983	1235	2282	669	1569	2070	3845	1760	1117	3639	256	6334	4105	1832	1726	548	3326	2571	3100	3663	6200	1302	2041	1633	5658	1953	1439	9341	2093	1075	1641	2197	1521	2919	1670	992	3506	807	2398	2642	1371	3368
SPAC27D7.12c	85	70	138	86	72	132	149	124	197	119	48	95	74	125	81	63	170	84	287	63	57	43	64	308	67	139	114	162	176	97	140	181	86	143	134	141	119	25	98	91	115	142	38	109	48	69	129	77	144
SPAC27D7.13c	46	24	29	44	31	35	44	34	49	40	20	26	27	25	27	14	49	23	78	25	10	6	22	91	5	70	48	24	47	57	47	62	49	61	27	34	31	20	39	25	65	35	18	31	21	26	17	14	27
SPAC27D7.14c	1672	1261	1183	1508	786	1962	1852	1389	2455	1348	814	1715	1731	2754	1339	1025	1669	1326	3389	866	805	429	617	3794	653	1209	1666	2291	3257	2116	2648	2860	1460	3168	1561	2227	2379	423	1306	1430	2176	2112	852	1974	827	1387	1804	883	3055
SPAC27E2.01	188	185	162	202	125	276	238	267	333	222	107	144	146	237	160	126	206	169	473	134	79	58	101	515	132	224	208	278	377	246	302	334	222	396	215	237	295	83	137	192	296	251	108	200	103	157	186	78	339
SPAC27E2.02	211	158	243	252	168	304	314	304	453	246	122	214	214	366	251	205	215	137	669	130	118	65	100	550	140	224	179	275	372	271	336	366	184	489	169	251	348	86	205	217	219	297	117	251	101	246	314	141	461
SPAC27E2.03c	3845	3479	4388	4222	3296	5056	4963	5453	8330	5242	1995	3274	4044	5891	4243	3297	5843	3108	14602	3128	1547	1755	3044	9390	2698	5214	5499	5881	7638	6094	7603	9235	4733	10665	4603	6945	6978	1744	4716	4914	6656	6270	3251	5833	2463	4036	3878	1586	4971
SPAC27E2.04c	20	9	32	19	10	24	49	25	23	36	16	10	17	18	17	16	37	10	63	11	4	12	10	30	11	26	35	39	29	50	20	37	31	30	40	28	33	10	24	24	26	22	10	23	9	17	29	8	22
SPAC27E2.05	614	446	621	641	398	896	914	781	1023	716	283	607	602	1048	550	452	645	513	1823	363	297	221	313	1304	403	668	651	810	970	718	886	954	583	1175	619	704	1036	213	491	606	569	808	294	715	327	635	869	384	1297
SPAC27E2.06c	233	170	224	196	130	311	331	287	392	303	92	221	269	338	204	133	279	218	498	142	95	97	117	691	104	239	251	264	431	249	376	420	233	494	246	307	409	84	243	272	303	309	107	237	140	182	312	158	444
SPAC27E2.07	191	169	223	287	180	412	393	339	487	366	99	294	274	380	275	274	316	146	609	245	107	119	117	817	110	389	318	740	473	422	518	564	324	456	646	438	410	119	299	271	525	438	188	298	159	263	264	114	349
SPAC27E2.08	0	0	0	0	0	0	0	0	0	0	0	0	0	0	0	0	0	0	0	0	0	0	0	0	0	0	0	0	0	0	0	0	0	0	0	0	0	0	0	0	0	0	0	0	0	0	0	0	0
SPAC27E2.09	2108	1365	1331	2108	874	2060	2277	1494	2581	1448	1069	1911	2289	3655	2284	1570	1882	2064	4592	1885	1291	728	861	4869	742	2209	2730	3279	4444	2928	3743	4382	2020	4273	2309	3587	3556	620	1843	1826	2901	2987	1063	2266	1004	1249	1302	810	2132
SPAC27E2.10c	263	167	372	307	235	313	434	387	505	408	117	258	268	340	394	273	695	362	1122	323	154	116	264	744	194	461	455	490	521	653	508	583	404	624	381	393	495	160	292	327	532	408	249	388	219	340	323	159	648
SPAC27E2.11c	19817	13651	26843	28046	15165	31478	37601	31232	34634	25273	9854	27434	30825	55724	30032	22245	29642	16488	101067	20898	14050	12941	8589	36084	19619	7686	6745	6337	6752	11288	11163	9940	5705	7234	7131	7542	9439	3240	6922	6650	6422	5812	7185	12357	5281	10996	19446	9741	23477
SPAC27E2.12	0	0	0	2	2	0	3	0	0	0	0	0	0	1	0	0	0	0	0	0	0	0	0	0	0	1	1	0	0	0	0	0	0	0	0	0	0	1	0	0	1	0	0	0	0	0	0	0	1
SPAC27E2.13	0	0	0	1	0	0	0	0	0	0	0	0	0	0	0	0	0	0	0	0	0	0	0	0	0	0	0	0	0	0	0	0	0	0	0	0	0	0	0	0	0	0	0	0	0	0	0	0	0
SPAC27E2.14	14	3	10	5	6	7	27	11	5	15	9	12	15	10	8	6	2	0	11	3	4	0	1	6	0	5	9	6	9	3	8	11	7	12	7	1	3	5	5	5	8	17	2	2	5	5	19	4	22
SPAC27F1.02c	1838	1332	1630	1566	1259	2650	2890	2521	2748	2419	855	2190	2047	2494	1738	1234	3078	1282	5510	1709	716	441	845	4451	617	1105	1682	1939	1938	1966	1922	2290	1167	2255	1366	1408	1522	384	1112	1378	1937	1706	777	1697	777	2556	2017	651	4748
SPAC27F1.03c	212	160	242	211	229	458	406	435	490	428	103	260	236	292	215	224	360	168	735	206	57	86	161	587	89	392	310	503	369	442	458	431	376	447	365	360	438	140	253	193	520	276	228	229	176	294	202	139	446
SPAC27F1.04c	192	120	218	187	142	257	341	260	289	228	101	194	190	228	139	114	220	151	355	118	70	39	94	462	49	207	204	259	241	233	277	338	200	270	222	229	226	52	151	189	296	259	105	169	73	121	209	105	391
SPAC27F1.05c	219	26	214	67	51	99	281	205	71	265	103	108	93	172	72	41	141	39	233	71	14	23	20	189	3	82	113	228	133	88	35	44	97	106	133	31	99	12	28	41	113	72	73	41	70	59	126	52	160
SPAC27F1.06c	1717	1745	1776	2101	2117	2907	2427	2305	4333	1995	955	1861	1705	2938	2397	2027	1874	1807	5058	1297	735	377	1291	4006	611	1523	1380	1207	2005	1899	2683	2868	885	2326	901	2129	2112	508	1412	1286	1779	1440	659	1775	586	2167	1563	936	3339
SPAC27F1.07	2451	1833	2554	2212	1425	2878	3262	2703	4032	3008	1133	1823	1946	2989	2016	1619	3193	2274	6044	1626	934	805	930	3923	1054	3163	3630	7473	4730	4120	4759	4642	2648	4961	5294	4023	4184	980	2543	2699	4731	4629	1437	2585	1454	2260	2385	1190	3743
SPAC27F1.08	624	311	673	479	317	656	833	636	925	857	290	499	524	870	414	329	744	414	1333	277	270	190	297	1508	269	952	1107	2249	1923	1029	1287	1286	904	1895	1322	1101	1545	253	644	913	1092	1156	446	687	479	541	865	414	1099
SPAC27F1.09c	1929	1348	1730	1760	955	1904	2741	1985	2853	2131	925	2109	2015	2801	1844	1392	2008	1235	4037	1364	798	579	834	4596	699	2570	2685	3602	3565	3177	3156	4110	2222	4127	2487	3158	3376	785	1836	2099	3492	2811	1130	2577	1125	2339	2230	1086	3387
SPAC27F1.10	0	0	3	0	0	0	5	0	0	4	1	0	0	0	0	1	0	0	3	0	0	1	0	2	0	6	2	3	2	4	0	1	0	1	5	2	1	2	0	0	2	0	0	2	0	1	0	0	0
SPAC29A4.02c	28265	21698	28908	32485	23037	43573	44277	37667	59523	38300	13208	30157	33199	52060	32148	26354	47746	29010	113991	34753	17687	13920	15626	55822	21532	21775	25132	23737	31750	32390	32881	28882	16450	32025	18064	26197	29638	7812	16232	19551	29097	23180	16930	25800	13249	34979	30124	17253	51210
SPAC29A4.03c	392	343	445	401	310	638	700	575	893	673	231	449	467	736	407	321	445	242	1057	261	126	99	204	989	137	477	557	839	766	610	713	985	450	1019	596	637	721	147	412	490	792	811	253	579	243	411	542	280	995
SPAC29A4.04c	11973	11721	9181	11659	7349	16658	13613	13583	18748	11241	5928	9964	10104	14678	12257	7497	18454	13078	38345	9584	8418	5419	11909	25192	6693	8418	9009	12703	14502	12458	12108	15656	7056	13151	7304	12549	11473	2450	5903	7423	12059	9442	4460	10874	4654	8431	7883	4135	12387
SPAC29A4.05	413	313	402	348	291	560	575	452	723	546	187	392	385	444	314	310	727	381	1334	417	162	174	297	1181	226	729	691	934	923	740	1009	1221	563	1172	774	899	717	192	479	557	814	905	305	608	298	395	321	187	1045
SPAC29A4.06c	70	54	98	123	67	190	133	114	195	112	55	148	178	210	117	76	157	120	393	84	68	28	31	176	90	89	74	88	120	129	139	178	73	166	68	96	121	27	83	89	113	149	54	89	36	86	179	106	391
SPAC29A4.07	112	68	106	121	72	154	123	151	207	128	49	111	109	144	113	93	99	72	344	83	41	54	75	203	71	176	187	253	232	234	254	295	169	303	158	193	186	40	96	123	202	161	57	135	81	109	122	68	164
SPAC29A4.08c	937	943	854	1069	644	1392	1177	1059	1966	1171	455	970	997	1307	825	839	1080	676	2335	710	404	238	552	2287	460	1163	1333	1590	2136	1653	1986	2236	1238	2103	1175	1621	1772	358	1097	1259	1509	1763	654	1466	556	1074	1376	596	1886
SPAC29A4.09	301	323	381	509	399	805	692	519	950	456	186	812	448	797	488	402	713	378	1470	522	249	157	208	854	219	273	341	352	451	439	477	504	225	540	277	308	418	96	278	272	379	419	226	475	182	473	472	201	813
SPAC29A4.10	362	248	348	344	171	325	411	337	659	344	199	316	335	561	325	283	312	196	732	186	104	92	158	801	107	261	345	379	463	361	456	524	258	654	359	400	486	102	306	289	479	428	114	306	195	233	237	107	295
SPAC29A4.11	447	269	220	457	103	278	430	279	515	278	256	418	374	713	389	272	332	312	619	293	184	118	203	919	132	68	75	63	153	101	132	124	48	148	74	105	123	24	66	59	76	84	39	106	37	76	85	29	119
SPAC29A4.12c	15	28	15	23	13	10	19	11	4	18	12	15	5	7	8	24	16	4	92	62	0	16	12	15	2	62	4	13	10	26	5	9	16	9	10	3	7	9	2	1	17	4	13	7	1	29	12	1	14
SPAC29A4.13	227	157	250	315	254	279	307	347	399	267	126	144	183	265	220	183	294	87	967	139	105	82	116	382	106	393	334	387	397	475	412	413	308	410	354	350	401	127	286	212	424	341	176	280	181	325	311	129	403
SPAC29A4.14c	259	136	246	217	147	279	294	254	352	223	114	206	208	348	198	154	257	157	380	130	82	80	95	448	92	221	289	426	345	316	330	460	239	475	337	303	284	57	204	202	342	387	109	228	120	183	242	122	372
SPAC29A4.15	3104	2470	4005	3731	2147	3566	4131	3934	6081	3771	1447	2573	2645	4065	3472	2779	5718	3825	15350	3082	1601	1646	1410	4616	1968	4438	4367	5695	5234	5886	6279	6285	3309	6640	4018	4790	5939	1664	3483	4079	5567	5468	2425	4622	2112	5241	4795	1895	7202
SPAC29A4.16	2758	2120	2586	2738	1572	4506	4113	3776	4910	3026	1362	3109	3386	5469	3200	2263	3229	2249	7267	2112	1752	946	1291	6155	1606	1876	2070	2682	3451	3096	3003	2694	1835	3109	1916	2505	3139	697	1416	1999	3025	2598	1448	2473	1242	3426	3997	1986	7871
SPAC29A4.17c	28	12	54	18	16	25	51	44	26	37	22	33	27	62	23	12	24	7	81	19	3	12	7	32	8	50	49	45	44	40	31	40	31	44	52	24	31	13	30	26	29	28	21	18	15	24	40	16	32
SPAC29A4.18	799	722	665	757	512	1128	948	952	1671	935	375	1009	1111	1252	690	623	725	425	1827	469	328	208	376	2317	344	1012	1023	1113	1949	1373	1508	1606	808	1623	871	1328	1395	284	797	873	1118	1194	494	1115	466	891	1080	611	1475
SPAC29A4.19c	859	467	682	754	358	673	941	697	930	776	403	543	580	850	613	522	862	535	1598	494	284	275	464	2242	302	1148	1321	2925	1670	1531	1548	1644	1144	1909	1896	1274	1350	293	714	758	1706	1224	450	830	596	448	497	287	742
SPAC29A4.20	721	621	941	947	699	1413	1260	1208	2301	1055	304	996	982	1573	984	744	1063	806	3425	717	430	323	498	2038	423	877	971	1122	1385	1405	1588	1518	819	1429	905	1294	1429	335	1054	1081	1507	1302	598	949	470	1433	1296	687	2312
SPAC29A4.22	1	4	3	4	1	2	1	2	0	1	5	2	3	3	10	3	12	0	5	11	0	1	3	9	4	15	1	5	0	8	4	2	2	0	2	1	0	4	1	0	0	1	3	3	1	1	2	0	5
SPAC29B12.01	1509	931	1181	1592	656	1546	1808	1363	2155	1365	794	1459	1416	2461	1622	1123	1757	1159	3602	1091	661	419	647	3388	577	1808	1913	2333	2963	2427	2277	2640	1776	2889	1743	2167	2412	466	1210	1425	2451	2076	962	1570	848	1381	1590	879	2850
SPAC29B12.02c	1499	975	1199	1208	660	1653	1901	1443	1931	1508	816	1288	1267	2093	1104	872	853	548	2194	539	338	203	383	2516	302	1086	1246	1876	2273	1373	1790	1997	1165	2656	1213	1507	1946	379	945	1114	1496	1594	716	1237	631	921	1334	638	2107
SPAC29B12.03	508	415	549	321	335	731	994	675	777	755	263	920	893	1180	530	478	502	275	938	329	170	149	185	1203	216	305	406	402	767	557	680	613	361	652	427	473	660	164	338	485	476	644	227	493	243	596	1020	560	1030
SPAC29B12.04	2930	2403	5088	3389	2771	5707	4843	4851	8086	4699	1378	4118	3938	6629	4153	3195	4277	2364	13700	3646	1700	1519	1297	6277	2616	2032	2324	2045	2918	2760	3683	2791	1648	3225	2251	2847	3179	670	2222	2665	3240	2283	1693	3116	1180	7108	6043	3488	5460
SPAC29B12.05c	64	53	75	68	64	114	90	76	179	75	36	65	69	152	55	44	72	30	190	41	24	20	32	188	18	72	76	98	116	78	134	125	55	138	52	93	131	24	86	58	74	104	43	82	44	55	95	39	147
SPAC29B12.06c	399	315	502	498	311	732	727	601	1136	539	215	425	508	681	405	346	615	427	1309	358	236	199	223	1108	339	493	576	785	973	617	778	984	503	1069	712	797	880	201	459	541	630	886	256	546	283	367	512	238	556
SPAC29B12.07	2518	1583	1793	2573	1190	2560	3310	2247	3093	2077	1243	2469	2767	4044	2596	1856	2660	1796	4853	1614	1117	646	944	5220	987	2458	2784	4785	3732	3339	3349	3695	2229	3785	3428	2806	3497	869	1827	2060	3439	3168	1324	2468	1192	2514	2723	1403	4659
SPAC29B12.08	1390	1482	1515	2778	1384	2662	2616	2131	4247	1975	663	1679	1908	2998	2233	1809	1499	932	6127	1627	1020	750	809	2834	1592	1448	1610	1400	1675	1765	2433	2209	1553	1971	1476	1657	1971	507	1210	1024	1265	1605	624	2021	1134	1254	1290	679	1855
SPAC29B12.10c	1673	1242	1165	1531	809	1191	1743	1019	2732	1739	694	1218	1362	2147	1040	891	1134	1092	3000	899	496	349	672	4155	665	1503	2512	3678	3298	1796	2538	2399	1376	3327	4049	2250	2893	474	1362	1379	1903	2407	571	1213	1182	1021	1458	709	1705
SPAC29B12.11c	103	95	107	106	54	96	125	113	197	109	47	68	97	133	89	69	130	45	286	84	39	79	47	226	88	92	119	113	133	118	167	146	73	166	169	117	136	36	87	104	137	141	42	71	60	95	82	31	82
SPAC29B12.12	28	10	24	14	12	18	26	15	42	30	5	10	8	11	14	19	20	5	69	17	4	5	8	32	5	57	60	34	36	58	44	38	24	58	51	39	29	16	29	18	60	45	17	15	26	31	17	8	15
SPAC29B12.13	51	17	57	33	52	69	80	70	95	84	35	58	74	93	42	28	62	17	100	52	15	13	19	112	16	84	113	295	152	116	110	151	91	197	202	107	116	27	78	83	169	120	36	69	69	44	60	33	75
SPAC29B12.14c	340	157	343	297	167	308	440	282	428	403	146	226	229	433	219	175	237	171	668	177	98	87	92	716	159	332	362	706	613	369	369	466	306	718	559	364	588	95	307	340	468	502	154	270	179	233	452	213	615
SPAC29E6.01	457	185	506	321	295	800	998	770	717	717	177	574	732	694	520	348	665	338	1225	699	221	144	155	1072	190	370	469	586	600	535	497	495	383	576	402	411	470	131	311	294	552	404	194	333	242	358	426	190	480
SPAC29E6.02	365	246	306	361	178	494	469	359	562	376	194	290	264	392	253	237	261	192	619	186	114	54	126	814	106	361	321	499	575	415	500	555	357	696	354	417	460	115	286	271	456	463	215	383	178	273	380	163	903
SPAC29E6.03c	892	662	714	907	435	1014	1123	889	1460	935	452	993	906	1381	820	620	1382	890	2074	662	494	202	454	2867	311	1077	1387	2041	2159	1503	1970	2295	1209	2304	1397	1598	1517	348	883	981	1835	1685	621	1152	528	736	782	449	1484
SPAC29E6.04	152	127	136	84	82	251	167	187	220	139	76	158	181	231	115	101	137	112	212	72	60	18	55	418	60	140	146	166	260	191	257	277	142	246	139	196	209	53	133	195	196	223	79	159	47	90	121	78	223
SPAC29E6.05c	134	55	146	124	109	255	283	389	194	272	71	265	208	400	197	130	290	65	490	200	117	52	63	251	60	120	188	296	189	200	92	147	186	230	214	83	129	37	61	75	265	119	99	110	68	185	140	95	347
SPAC29E6.06c	2180	2225	2095	2751	1425	3167	2847	2344	4055	2273	1060	2480	2552	3599	2201	1790	3569	3152	7880	2398	1706	972	1501	6405	1583	2268	2339	2640	3400	2842	3699	4183	1922	4171	2229	3208	3180	772	2236	2502	2892	3426	1133	2787	1146	2543	2854	1299	3522
SPAC29E6.07	8	3	6	2	2	2	9	7	5	0	3	5	1	4	0	3	3	1	16	0	0	0	1	7	1	14	13	23	22	12	19	28	12	33	20	22	26	4	21	29	14	28	3	15	2	11	21	8	14
SPAC29E6.08	1235	833	1399	996	678	1098	1382	1369	1401	1152	493	937	1141	1400	770	674	1171	596	2657	651	345	257	490	2273	380	1875	1559	1658	1813	2070	2319	2102	959	1521	1833	1731	1664	581	1319	1276	2172	1692	1036	1130	615	1407	2162	737	2754
SPAC29E6.09	148	86	213	267	156	404	333	338	368	268	91	164	171	306	195	159	393	165	1080	252	124	155	161	412	151	250	240	350	302	367	263	300	247	350	251	220	317	78	161	166	268	242	102	147	130	209	197	109	411
SPAC29E6.10c	827	847	654	867	488	1669	982	971	1930	863	393	1298	1358	1836	811	572	1506	1207	2432	571	642	297	476	3673	639	843	880	959	1829	1090	1861	1936	597	1800	653	1363	1418	267	893	975	1039	1239	387	1201	314	575	1125	523	1974
SPAC2C4.03c	108	126	133	131	93	203	146	142	365	142	32	150	138	216	81	80	135	128	328	71	57	36	84	386	95	130	150	187	282	178	289	375	124	414	207	205	228	48	187	236	199	399	64	237	75	148	199	90	238
SPAC2C4.04c	143	128	136	139	50	101	88	118	234	122	74	58	46	108	61	74	143	81	387	60	31	29	19	92	51	312	305	545	477	278	373	527	341	519	376	378	371	80	301	290	440	563	87	343	136	225	298	127	213
SPAC2C4.05	980	647	916	853	611	1051	1156	1116	1574	1060	450	759	782	1161	599	525	846	498	2150	479	286	319	426	1920	575	2108	2083	3807	2861	2343	2782	3607	1610	3045	2945	2301	2068	623	1374	1386	2251	2678	764	1538	761	679	1038	480	1159
SPAC2C4.06c	240	224	359	306	234	392	365	400	698	398	127	191	238	305	254	222	244	187	732	139	87	77	137	596	103	445	345	391	473	504	603	578	297	553	340	462	567	146	363	328	485	459	182	382	157	356	298	154	406
SPAC2C4.07c	389	195	388	308	160	324	464	313	468	345	212	317	254	403	337	237	538	285	638	271	130	108	197	999	111	430	475	596	644	501	528	598	401	580	475	375	442	152	267	290	556	414	162	290	163	363	379	209	603
SPAC2C4.08	54	35	48	46	20	66	77	58	66	66	13	46	29	45	37	34	32	12	105	20	15	6	14	114	12	54	53	111	115	57	60	74	76	101	78	48	90	16	27	37	74	89	32	41	45	44	75	21	99
SPAC2C4.09	86	83	98	123	61	327	171	127	181	130	59	110	111	165	87	79	93	53	246	42	30	30	27	345	36	143	129	165	249	183	204	219	103	235	115	139	205	53	117	146	186	177	87	133	62	141	213	110	284
SPAC2C4.10c	58	49	146	77	114	194	211	123	170	146	37	114	96	195	125	56	170	95	224	89	38	27	70	328	14	88	75	98	112	98	110	131	70	133	97	76	87	25	82	87	122	132	36	65	44	60	79	31	110
SPAC2C4.11c	721	763	768	1085	712	1452	1014	1106	1802	773	350	692	627	977	708	682	710	542	2880	536	257	339	276	1056	294	1156	829	897	1336	953	1260	1614	631	1410	718	1167	1136	335	914	754	1123	1051	411	1190	469	1056	887	336	1856
SPAC2C4.12c	264	241	371	327	254	425	440	433	702	399	139	304	272	384	313	267	319	240	965	216	117	94	156	695	142	422	424	475	614	499	616	800	322	725	336	497	617	171	351	397	518	515	255	487	220	380	563	199	850
SPAC2C4.13	249	265	270	294	175	375	351	355	723	283	102	178	204	280	208	189	245	202	863	168	96	89	123	559	128	584	602	1187	720	596	852	927	488	796	950	725	742	196	462	418	629	737	217	415	255	419	669	210	622
SPAC2C4.14c	566	345	409	443	225	532	747	526	694	494	229	333	417	715	380	305	488	297	1122	370	203	186	247	1214	194	429	514	1007	942	636	710	906	482	1164	547	522	748	150	354	415	733	691	272	526	247	356	449	222	955
SPAC2C4.15c	575	346	607	527	463	718	816	736	901	677	239	562	596	779	523	446	1059	492	1606	486	226	180	348	1155	278	483	414	488	590	685	562	555	319	551	364	418	427	146	273	299	629	335	279	433	161	616	554	279	885
SPAC2C4.16c	26380	18884	12952	15565	10148	23069	20917	20064	25109	17808	12246	14410	19455	21519	14675	13443	24940	16134	67775	15078	7188	7042	13401	36893	9637	14597	13407	18173	17634	20325	17452	18912	10717	21427	12212	15305	17845	4993	13380	11386	20905	15028	9543	17090	9545	25134	29048	7919	27384
SPAC2C4.17c	574	319	502	393	197	360	706	426	502	568	302	537	594	816	414	319	548	280	848	231	120	159	220	1176	164	609	717	1338	1052	712	775	900	615	1123	1054	726	874	190	464	558	828	745	297	525	305	365	470	252	624
SPAC2E12.02	875	564	779	754	510	1053	1109	980	1268	789	413	869	863	1208	711	530	850	509	1885	495	344	254	254	1524	355	1055	971	1311	1641	1421	1239	1389	790	1581	780	1256	1494	300	704	861	1198	1063	592	946	487	759	1125	667	1748
SPAC2E12.03c	84	58	91	100	55	141	121	105	193	104	34	91	79	122	109	69	90	48	220	62	29	38	59	206	56	88	68	120	123	82	116	86	67	117	107	84	142	15	65	58	111	116	51	63	28	107	148	70	224
SPAC2E12.05	38	8	55	22	17	36	58	66	28	79	27	36	36	66	14	14	42	14	71	16	2	10	11	129	8	72	59	118	89	57	37	56	66	102	74	26	97	21	27	55	81	43	8	32	31	38	29	25	57
SPAC2E1P3.01	289	64	254	146	88	107	256	224	176	277	139	203	182	279	97	90	321	47	336	120	16	100	41	405	42	123	229	310	193	161	130	104	156	209	219	98	229	31	81	155	191	90	68	93	105	177	363	182	405
SPAC2E1P3.02c	111	37	70	102	40	62	62	60	100	58	48	32	28	43	50	40	50	47	237	36	15	22	16	38	28	60	66	80	61	98	59	64	45	58	76	44	54	18	31	27	73	65	42	57	38	49	53	23	79
SPAC2E1P3.03c	0	0	0	0	0	0	0	0	0	0	0	0	0	0	0	0	0	0	0	0	0	0	0	0	0	0	0	0	0	0	0	0	0	0	0	0	0	0	0	0	0	0	0	0	0	0	0	0	0
SPAC2E1P3.04	1434	530	1421	758	496	1790	2025	1524	1380	1465	611	975	1488	2168	1126	659	953	865	2059	841	703	292	313	2295	416	686	679	1186	1308	967	1013	890	595	1212	653	870	1258	206	611	706	968	906	449	785	354	774	1435	748	1907
SPAC2E1P3.05c	1163	466	716	517	464	2792	912	2046	1970	1057	556	3703	4786	7373	421	270	1105	718	2776	309	966	222	174	2484	803	259	649	4615	4403	795	1892	955	704	3392	1205	865	3318	107	742	1355	1353	1830	217	1048	533	305	4092	2135	5473
SPAC2E1P5.01c	745	573	793	1140	651	768	860	894	1717	872	400	585	545	991	854	716	751	567	3313	758	214	344	580	1391	573	1134	1255	1720	1086	1660	1600	1418	702	1139	1353	1123	938	378	679	604	1920	998	398	830	425	1133	761	426	1312
SPAC2E1P5.02c	130	46	64	71	67	80	113	102	96	102	53	40	70	90	46	33	57	54	150	34	25	12	38	232	26	117	161	219	213	128	133	188	122	241	98	128	158	31	72	113	124	110	51	78	54	49	92	50	106
SPAC2E1P5.03	993	660	1006	877	723	2161	1630	1438	2111	1354	480	1094	1076	1463	924	892	1349	967	3016	876	410	350	420	1942	550	989	1283	2755	2029	1748	1771	1785	1067	2254	1806	1507	2157	352	1025	1201	1712	1857	781	1179	742	1224	1852	925	2922
SPAC2E1P5.04c	143	93	126	187	101	257	217	187	274	179	78	209	174	284	201	154	171	136	399	138	80	59	60	554	110	213	206	264	300	260	297	354	160	334	188	259	236	57	139	131	193	226	102	192	65	116	151	87	251
SPAC2E1P5.05	1066	973	1609	1621	938	2290	1839	2053	2917	1608	528	1747	1561	2235	1685	1164	2170	1933	4728	1258	809	554	851	3350	737	807	837	944	1135	1109	1233	1399	643	1201	703	963	1137	282	736	774	1206	918	491	1027	431	1501	1462	652	2778
SPAC2F3.01	391	268	464	370	274	646	585	561	787	608	163	292	324	505	302	298	445	241	928	222	162	148	158	1077	269	561	506	927	804	665	772	796	494	890	736	645	804	238	508	483	690	698	218	427	258	354	391	175	581
SPAC2F3.02	581	424	540	513	454	1203	1231	1003	1486	930	314	647	708	753	651	627	903	404	1678	720	242	140	204	1149	209	780	839	1021	1250	1454	984	1262	655	1231	679	993	969	259	485	593	1004	731	430	880	412	1000	946	576	1649
SPAC2F3.03c	1686	1729	1785	2034	1269	2470	2210	2359	3776	1891	778	1351	1418	2079	1722	1389	1772	1363	4668	1142	610	565	938	3551	880	1889	1810	1732	2599	2641	3077	3478	1459	3269	1507	2818	2713	625	2173	1935	2546	2794	921	2256	910	2397	2256	874	3400
SPAC2F3.04c	394	352	538	463	373	1059	875	719	1022	692	166	444	642	676	487	526	333	264	1312	487	159	142	130	693	142	455	581	484	763	799	788	790	313	730	488	628	639	208	447	386	639	587	335	369	231	617	598	357	1268
SPAC2F3.05c	229	135	229	178	134	255	305	258	249	266	116	263	237	392	192	154	330	98	548	189	109	246	105	391	106	201	198	227	242	290	172	180	154	238	201	153	195	62	104	158	225	155	119	141	78	211	191	117	241
SPAC2F3.06c	2149	1588	2124	2181	1168	2878	3196	2227	3541	2318	1039	2150	2236	3173	2195	1686	3368	2308	5622	2096	1213	829	1515	5781	1223	2231	2559	3675	3558	3202	3392	3194	2237	3904	2473	3129	3458	695	2007	2212	3501	2968	1444	2410	1302	2672	2603	1392	3511
SPAC2F3.07c	1	0	1	1	0	0	0	1	0	0	0	0	0	0	0	0	0	0	1	1	0	0	0	0	0	1	0	0	0	2	0	0	0	0	0	0	0	0	0	0	0	0	0	0	1	0	0	0	0
SPAC2F3.08	419	105	408	209	145	249	538	262	240	410	157	242	283	362	207	144	575	210	552	224	95	168	159	805	120	266	330	410	291	284	272	289	202	256	511	241	294	89	154	226	347	210	124	164	85	262	421	209	362
SPAC2F3.09	5082	2414	4888	3144	1880	3661	6883	4757	4729	6196	2375	2725	2688	4223	2664	2326	3112	1696	13626	2504	1083	1337	1202	5581	2131	2096	4351	3548	4761	4179	3128	3415	3237	5502	2683	4166	4465	1087	2233	2915	3619	3487	2014	2452	2852	4897	4503	2294	5515
SPAC2F3.10	549	358	482	539	221	469	649	489	794	563	305	396	454	611	352	346	558	342	1284	360	190	172	219	1192	232	727	847	1078	1110	896	911	1005	758	1051	778	765	891	201	415	547	1026	763	371	508	387	588	585	302	833
SPAC2F3.11	621	321	687	335	348	505	715	714	825	788	297	454	517	550	278	282	610	226	920	240	116	81	208	1294	152	944	898	1296	1442	1063	1171	1254	773	1846	1071	827	1619	374	814	884	1325	1230	387	567	373	669	1444	496	1440
SPAC2F3.12c	400	376	343	397	376	660	493	548	969	534	205	417	385	587	331	296	509	294	1167	280	128	82	265	823	121	531	626	529	792	751	848	1170	520	949	364	710	705	177	394	554	730	571	289	591	289	445	368	197	614
SPAC2F3.13c	750	710	750	895	687	1268	1096	1049	2087	1022	365	830	788	1225	772	622	1011	714	2363	615	337	261	602	1796	410	1184	1202	1143	1708	1591	1824	2154	963	1843	890	1503	1582	391	882	1068	1496	1346	582	1149	563	992	1095	526	1490
SPAC2F3.14c	252	192	292	271	178	378	418	358	490	364	163	336	322	451	338	204	300	146	704	172	96	60	99	657	80	289	296	305	418	285	388	474	273	502	228	304	304	81	198	213	239	332	154	332	121	145	269	155	520
SPAC2F3.15	604	384	472	581	344	989	996	779	967	724	304	651	720	941	625	515	549	347	1388	368	246	170	253	1165	219	450	463	527	791	733	738	841	451	848	470	503	805	181	330	461	507	465	335	526	303	380	581	321	1041
SPAC2F3.16	243	194	296	293	129	237	319	316	511	283	104	197	198	313	196	203	222	123	680	182	81	148	90	460	105	346	344	415	462	397	377	489	272	543	376	379	418	123	269	285	419	435	140	265	150	369	444	225	590
SPAC2F3.17c	165	127	173	233	109	266	299	234	290	231	63	149	119	106	131	172	379	342	2027	172	32	136	54	319	57	258	318	591	322	662	394	451	273	437	668	409	453	139	281	266	734	431	109	232	225	496	522	82	1682
SPAC2F3.18c	252	169	230	196	149	354	341	294	292	339	113	262	212	351	130	101	343	111	573	119	103	67	139	807	116	227	306	510	478	243	299	334	292	536	351	313	370	51	249	258	286	500	150	176	132	166	208	140	305
SPAC2F7.02c	233	230	276	342	125	399	283	267	601	271	109	244	237	335	155	174	189	129	672	132	95	57	91	509	115	258	303	394	624	429	535	535	340	633	326	467	548	80	304	325	381	463	159	337	164	297	512	232	617
SPAC2F7.03c	1219	835	993	1089	529	1354	1397	1143	1353	987	627	992	1122	1645	977	761	1193	787	3164	781	586	293	506	2476	583	1113	1098	2161	1787	1359	1620	1847	1145	1784	1450	1282	1584	357	782	871	1298	1271	527	1044	560	734	1176	537	2183
SPAC2F7.04	797	403	683	707	450	665	918	799	1056	773	380	461	500	914	631	490	720	461	2109	422	247	217	299	1190	290	971	1078	1366	1326	1336	1395	1594	1084	1661	1075	1096	1299	336	673	668	1186	1039	528	851	478	670	705	372	1228
SPAC2F7.05c	3483	2699	4343	4108	2763	4482	5441	4108	5443	4227	1695	3854	4160	5240	3986	3427	2743	1617	7793	2322	911	690	1242	6383	877	3823	4429	5060	5835	6674	5871	6921	3421	6608	4116	5680	5303	1589	3592	4380	7020	5547	2199	5615	2313	9004	7789	2871	9659
SPAC2F7.06c	29	0	22	6	1	2	31	14	5	19	9	6	5	4	2	9	19	3	12	7	0	1	0	8	0	13	12	89	9	7	0	2	11	9	21	0	6	4	1	3	26	5	3	3	11	10	14	2	10
SPAC2F7.07c	1030	760	720	1114	555	1109	1219	1017	1929	962	581	909	976	1584	772	581	958	564	2177	681	447	264	564	2306	409	1167	1147	1597	1951	1516	1836	2114	1045	2334	1144	1550	1619	344	903	999	1502	1485	507	1257	545	860	938	514	1606
SPAC2F7.08c	359	236	269	407	138	429	387	289	551	271	193	281	311	455	297	276	292	238	898	273	177	101	152	849	86	425	523	829	779	550	613	732	476	883	487	618	600	129	298	380	620	677	214	412	232	310	378	178	706
SPAC2F7.09c	284	189	298	247	130	330	327	320	421	304	131	203	217	294	206	202	202	150	431	100	49	46	121	851	58	386	385	553	547	353	463	601	366	753	408	472	555	99	329	327	436	552	147	420	179	249	254	177	424
SPAC2F7.10	359	216	277	304	178	364	461	349	582	466	183	232	229	431	255	254	305	158	746	243	163	103	148	811	187	520	480	911	725	512	619	817	534	980	741	530	632	162	371	419	682	665	205	392	246	269	308	135	409
SPAC2F7.11	1222	1194	777	1097	571	975	1281	1311	1374	1000	572	883	1149	2097	1430	1004	1077	473	2882	1297	906	571	399	1693	798	429	379	422	635	462	656	1042	584	1065	453	900	787	196	453	420	382	365	165	660	339	90	99	62	170
SPAC2F7.13c	2583	2473	2153	2414	2510	5249	4312	4298	6527	3754	1172	3175	4297	4161	4120	2956	5567	3178	9364	5068	1973	1197	1715	8322	1656	3213	3175	4303	4578	3883	4730	5364	2837	5696	2763	3793	3952	910	2242	2235	3695	3628	1715	3488	1537	3302	3133	1608	5279
SPAC2F7.14c	530	437	377	455	399	881	560	639	1157	575	321	553	656	749	355	345	542	377	1213	343	174	96	231	1286	218	547	630	895	1217	755	1038	1202	517	1228	575	883	968	171	497	555	767	869	275	725	316	410	438	306	961
SPAC2F7.15	360	278	388	354	251	668	595	588	864	580	164	455	486	490	363	305	429	246	950	224	153	100	170	1005	187	571	565	542	736	757	918	1116	488	973	635	721	727	203	574	612	695	871	275	496	273	371	475	263	879
SPAC2F7.16c	1091	568	966	871	464	1008	1361	922	1352	1131	536	1155	1067	1763	938	751	1427	805	2309	768	461	307	350	2006	361	772	1125	1443	1731	1099	1435	1260	906	1772	1139	1019	1525	309	666	960	1529	1282	575	883	568	975	1305	637	2138
SPAC2F7.17	395	311	366	439	300	606	551	507	576	382	194	324	313	566	319	210	471	259	1284	285	172	81	177	584	95	351	383	475	552	448	477	726	372	673	378	383	478	117	318	326	458	408	163	440	200	405	384	200	684
SPAC2G11.02	973	879	690	945	589	1317	1376	929	2206	1072	451	745	851	1275	785	584	1083	771	2672	742	442	214	636	2939	428	1777	2295	3210	3399	2341	3089	3755	2217	3866	2176	3152	2747	500	1558	1638	3059	2583	804	1387	917	781	823	449	1217
SPAC2G11.03c	523	338	535	530	322	589	692	621	879	653	309	460	509	665	539	405	590	305	1188	383	182	131	215	996	152	975	967	1136	1299	1204	1173	1324	870	1462	967	1027	1062	294	674	764	1219	974	390	729	506	578	600	287	1000
SPAC2G11.04	116	72	108	86	59	216	157	171	181	134	62	101	135	178	76	65	100	51	235	48	16	27	24	188	25	153	182	207	280	174	185	240	156	335	168	169	258	54	130	188	154	274	66	110	91	126	237	118	291
SPAC2G11.05c	136	85	95	162	85	118	188	165	190	176	74	103	92	119	92	105	193	64	310	118	37	22	58	254	32	282	281	382	291	315	258	396	277	304	280	223	208	69	147	130	356	184	93	147	126	124	102	54	171
SPAC2G11.06	650	476	588	644	409	653	714	663	884	568	342	634	582	912	583	379	807	452	1894	409	244	168	302	1348	220	604	736	942	770	790	738	863	599	992	624	600	824	163	446	560	796	674	375	718	351	669	619	374	862
SPAC2G11.07c	1942	1443	2913	2577	1694	2541	3279	2911	4543	2939	987	2274	2372	3514	2634	2129	4293	2200	8611	3105	875	984	1169	3999	1374	2027	2775	3046	2751	3266	3118	3095	1971	3264	2951	2475	2862	713	1803	2043	3929	2469	1428	1858	1406	3073	2657	1317	4232
SPAC2G11.08c	62	36	81	74	68	91	98	72	83	67	26	57	46	74	56	48	32	28	179	38	14	17	23	80	8	62	42	81	86	69	86	77	44	94	55	31	73	27	48	54	71	85	29	71	21	48	58	20	163
SPAC2G11.09	1197	1148	1059	1580	855	1383	1410	1117	2335	1232	489	723	857	1209	1100	951	1305	847	3819	1085	602	415	748	2699	733	2045	1918	2787	2008	2142	2490	3067	1487	2247	2554	2336	1645	621	1237	1069	2334	1687	679	1502	685	713	647	385	1177
SPAC2G11.10c	303	206	360	331	238	411	474	482	482	492	157	214	230	343	247	181	650	191	1154	253	135	103	168	646	127	389	445	459	448	517	441	447	346	560	348	299	499	126	238	299	517	343	191	269	226	375	323	164	384
SPAC2G11.11c	912	970	769	1051	529	1187	1203	1247	2184	1107	379	727	886	1232	935	806	871	830	2458	665	462	277	699	3170	408	1377	1237	1524	1905	1437	1807	2205	1207	2262	939	1624	1490	344	873	818	1172	1368	611	1322	595	762	801	407	1532
SPAC2G11.12	667	413	451	599	275	656	690	544	960	578	312	478	483	856	447	394	450	305	1110	315	244	133	210	1209	196	683	865	1348	1581	1000	1220	1287	793	1728	908	1016	1352	246	611	733	1245	1290	381	854	403	687	810	359	1236
SPAC2G11.13	130	79	221	118	79	211	244	194	260	238	72	136	156	270	114	88	161	108	351	102	82	46	82	538	120	167	205	470	389	179	242	264	204	422	335	207	329	42	146	209	195	355	74	162	125	136	291	125	313
SPAC2G11.14	973	509	848	704	354	735	973	857	1058	791	526	763	745	1100	688	524	750	532	1373	341	207	179	254	1720	184	855	863	1359	1225	1079	1202	1494	753	1540	829	985	1205	319	654	756	1118	900	467	844	438	760	1141	446	1843
SPAC2G11.15c	232	182	172	133	168	643	581	426	354	369	100	241	199	297	306	241	389	169	552	355	123	59	109	641	74	416	369	477	612	414	546	650	336	676	346	416	552	120	280	278	368	401	181	276	209	235	230	122	426
SPAC2H10.01	262	56	241	81	47	583	242	360	141	148	131	215	244	444	40	16	99	257	167	27	362	25	23	662	33	86	40	154	460	65	113	98	68	334	33	259	645	15	164	148	30	77	109	103	24	24	153	80	258
SPAC2H10.02c	153	110	264	183	118	279	258	247	294	245	76	203	173	279	134	124	209	98	555	99	63	62	99	498	60	209	282	258	284	357	321	332	196	340	247	260	371	80	227	248	335	344	147	188	173	247	314	135	459
SPAC2H10.04	13	0	2	0	1	2	6	4	4	2	2	5	0	1	1	1	2	4	1	0	2	1	1	11	1	0	1	1	3	0	0	0	1	6	1	1	6	0	0	1	0	1	0	4	0	0	0	0	2
SPAC30.01c	2136	1157	1379	1889	864	1606	2135	1479	2391	1693	1037	1431	1740	2564	1705	1180	2730	1544	4784	1426	890	600	1209	5581	765	2992	3594	4449	5342	3845	4198	5311	3405	6236	3060	3759	4236	885	1967	2312	4113	3483	1564	2505	1636	1355	1299	691	1913
SPAC30.02c	948	592	565	763	744	1204	1277	1115	1403	1108	513	877	955	1375	840	643	685	313	1868	555	383	201	434	1517	278	860	792	925	1125	1078	1097	1212	628	1350	756	895	893	245	577	579	794	950	396	590	339	540	479	313	917
SPAC30.03c	282	231	216	194	150	400	485	407	450	392	108	279	315	272	217	191	302	159	475	214	113	76	143	1227	128	373	387	543	783	498	603	755	339	934	330	588	553	123	309	387	414	584	189	386	168	242	254	196	361
SPAC30.04c	3434	2123	2471	2640	1302	2958	4186	3166	4376	3277	1707	2758	3288	4816	2559	2038	3703	2493	6425	2226	1677	1037	1456	7999	1374	3458	4217	10252	6683	4541	5269	5842	3862	6862	6944	4838	5744	1101	2964	3417	5092	5334	1773	3085	1772	2062	2838	1505	3594
SPAC30C2.02	1730	1469	1293	1831	1707	4927	3260	2954	4918	2624	893	2746	3690	2786	2264	1630	1670	1484	5672	2244	913	619	1028	3351	1049	1259	1250	1167	2410	2845	2636	2052	817	2250	947	2280	2916	632	1431	1333	2343	1878	913	1505	753	3263	2721	1025	3947
SPAC30C2.03	61	38	114	76	56	73	132	112	125	116	31	52	48	56	45	60	87	36	200	36	13	26	35	83	30	109	111	226	157	133	157	156	133	200	167	98	147	53	89	96	112	166	42	81	58	107	170	70	201
SPAC30C2.04	5256	4350	6201	5348	4438	10436	9259	9380	11476	9187	2870	7046	7762	8660	7477	5043	13683	6569	21864	6600	3231	2427	3874	16625	3047	5260	6041	7773	8333	7181	7446	9562	4810	9500	5164	6992	6037	1615	4153	4512	8249	6757	2927	6182	2816	4714	4037	2620	7237
SPAC30C2.05	114	68	160	129	107	177	190	158	238	152	31	62	67	154	63	47	122	94	544	62	59	32	96	179	41	228	228	475	324	231	338	437	219	435	444	294	295	84	228	239	229	388	92	144	130	104	189	40	117
SPAC30C2.06c	415	341	390	370	217	423	479	363	653	380	195	401	441	572	341	211	494	321	955	241	158	154	158	901	182	597	543	742	932	650	812	1025	534	969	556	698	715	178	416	480	577	638	272	592	279	388	471	233	750
SPAC30C2.07	2014	1188	1724	1567	1096	2073	2685	2069	2177	2006	929	1379	1269	2048	1400	1101	1771	846	3575	1033	770	445	737	3665	640	2177	2308	3580	3373	2715	2685	3221	2199	3597	2378	2072	2731	688	1248	1575	3089	2368	1008	1771	1114	1470	1677	892	2818
SPAC30C2.08	787	584	894	784	502	1035	1136	1077	1476	1026	374	671	804	1179	822	606	944	573	2413	542	290	257	383	1835	328	1091	1081	1372	1596	1336	1454	1784	1124	1921	1119	1393	1515	358	834	969	1495	1444	580	1322	561	1027	1106	473	1398
SPAC30D11.01c	318	225	311	358	202	375	415	346	700	327	163	253	251	441	251	205	273	258	901	229	149	146	148	756	202	399	509	743	661	519	749	614	367	727	544	535	708	120	401	355	547	536	169	293	198	280	409	213	499
SPAC30D11.02c	1	0	4	1	2	2	1	3	3	2	1	2	1	1	0	0	1	1	3	3	0	0	0	2	0	1	4	7	2	5	2	1	2	2	10	0	2	0	1	3	8	2	0	1	2	2	2	0	0
SPAC30D11.03	1491	1627	1422	1961	1309	2685	2535	2049	4087	1734	706	1885	1969	2731	1905	1572	1729	1535	4195	1343	883	461	1024	4099	785	1636	1533	1579	2735	2164	2891	2972	1178	2943	1187	2424	2427	498	1486	1499	2203	1978	831	2098	782	1996	1714	876	2556
SPAC30D11.04c	2312	1593	2060	2430	1209	2619	3201	2288	3579	2346	1268	2518	2281	4049	2386	1886	2667	1627	5384	1656	1076	649	998	5324	847	2238	2587	4048	3755	3172	3321	3465	2182	3481	3087	2580	3081	661	1525	1937	3197	2707	1493	2831	1428	2427	3201	1666	4846
SPAC30D11.05	246	158	178	192	117	296	325	271	380	283	153	196	209	302	196	175	215	113	436	156	74	52	125	634	63	376	345	401	478	436	407	565	256	440	278	360	357	92	176	192	363	279	175	309	126	252	249	165	446
SPAC30D11.06c	357	187	269	214	164	348	452	419	507	407	128	320	341	349	239	186	426	247	609	246	111	79	137	880	134	353	357	874	625	382	473	485	403	698	647	416	552	140	278	360	372	614	160	306	157	272	326	210	532
SPAC30D11.07	92	63	91	135	88	138	124	142	220	102	27	60	48	111	94	103	115	44	303	73	30	21	40	119	34	106	119	148	135	112	110	158	113	193	87	105	165	39	64	76	153	105	58	75	67	102	96	44	237
SPAC30D11.08c	650	497	716	659	387	1065	1020	812	1014	734	330	749	682	1111	640	509	879	409	1524	452	272	219	261	1533	329	954	846	1391	1308	1091	1038	1382	839	1562	845	901	1072	292	668	751	843	1094	481	942	539	731	989	522	1954
SPAC30D11.09	354	345	347	529	301	712	631	621	982	484	172	418	405	564	390	318	351	196	1032	257	132	90	138	768	138	414	488	507	655	709	693	712	401	693	388	530	632	139	398	343	559	570	261	455	242	521	483	248	1048
SPAC30D11.10	324	171	222	292	100	214	341	284	372	219	178	246	222	413	308	219	220	119	519	158	88	94	79	456	71	221	267	358	300	307	272	301	209	368	268	215	248	67	125	176	301	203	157	224	98	228	216	105	401
SPAC30D11.11	1276	1313	951	1188	784	1659	1446	1448	2516	1422	672	825	1006	1593	749	582	800	735	2347	690	489	336	576	2816	773	909	1247	2016	2394	1398	1774	1919	1173	2304	1598	1605	2088	325	882	1115	1346	1563	528	1146	698	489	511	437	1178
SPAC30D11.12	2495	2055	3146	3241	3607	4857	5106	4990	10126	5634	1246	4584	4445	6186	3887	3926	4467	2473	11609	3883	1741	1379	2405	6511	1808	2980	3746	6657	4429	4734	5065	4818	2692	5510	6989	4319	3913	1215	3109	3450	6616	5730	2477	3819	2241	4571	3646	3155	7930
SPAC30D11.13	58	71	116	90	68	115	110	143	209	130	23	99	74	129	87	62	89	83	245	57	34	19	28	129	31	142	118	133	237	222	225	205	121	251	132	192	282	71	160	167	177	225	68	121	99	142	175	54	216
SPAC30D11.14c	1259	887	1126	1360	808	2121	2042	1675	2356	1519	675	1879	1870	2711	1686	1353	1541	951	3559	1205	778	485	601	2495	669	825	824	922	1121	1200	1145	1194	639	1093	743	899	1095	292	625	719	867	926	507	1067	541	999	1427	748	2681
SPAC31A2.02	310	266	270	207	254	276	365	344	597	333	179	224	285	359	297	262	222	152	571	163	64	80	254	536	76	533	461	665	620	480	576	969	379	1000	436	573	453	158	293	292	683	372	148	579	229	342	155	89	171
SPAC31A2.03	283	245	330	324	216	469	394	423	796	411	167	366	419	525	298	248	456	239	871	213	144	135	151	994	163	431	486	553	864	532	815	861	398	973	438	671	624	127	470	542	463	786	216	491	168	295	373	263	597
SPAC31A2.04c	956	552	948	666	534	997	1204	1023	1115	1161	449	612	647	806	620	560	996	425	1837	470	166	233	356	1685	350	1860	1583	2641	1773	1858	1764	2626	1577	2281	2034	1682	1614	493	1013	1133	2110	1912	717	1190	693	987	1096	534	1406
SPAC31A2.05c	470	313	361	415	166	397	639	463	670	474	254	324	336	574	381	334	548	296	680	318	206	125	209	1649	143	916	818	1206	1157	838	923	1230	917	1433	800	928	920	214	557	528	860	921	295	678	346	457	410	206	474
SPAC31A2.06	413	280	364	393	209	481	569	510	830	535	161	316	363	516	345	297	372	200	828	197	124	90	247	1175	150	793	749	1038	1550	955	1136	1681	944	1890	742	1212	1230	240	646	800	1047	1130	365	742	402	546	599	277	786
SPAC31A2.07c	2377	1819	1889	2737	1559	2739	2891	2462	3843	1951	1096	1513	1644	2835	2432	2064	2851	2140	6914	1757	1141	769	1692	4948	1151	2496	2249	3218	3487	3464	3121	3809	1865	3687	1671	2700	3001	646	1821	1473	3139	2288	1115	2308	1153	2592	1813	904	3428
SPAC31A2.08	187	138	198	219	173	269	337	373	480	299	85	219	192	339	285	209	294	133	466	208	92	57	99	632	72	239	239	265	279	338	322	377	234	384	279	282	259	86	201	200	346	338	125	288	114	254	178	118	359
SPAC31A2.09c	233	122	242	221	167	317	295	296	490	335	103	271	260	341	183	175	322	153	633	174	107	87	125	606	85	343	402	465	545	476	519	577	364	625	341	458	487	97	285	334	499	424	155	275	186	239	295	136	382
SPAC31A2.10	273	229	292	404	258	586	547	403	707	404	134	424	358	608	265	244	441	281	1292	344	261	127	186	824	310	481	547	638	804	665	697	802	500	919	417	578	768	145	333	352	706	620	243	387	213	305	370	220	726
SPAC31A2.11c	277	217	285	275	191	479	408	378	610	305	140	395	406	568	260	245	421	294	818	257	206	103	172	1037	205	375	365	412	621	398	531	628	275	626	404	431	632	134	317	349	350	502	212	357	159	253	590	217	566
SPAC31A2.12	855	655	682	846	522	1158	1386	887	1283	1035	380	938	987	1495	895	710	714	353	1798	645	442	301	301	1697	403	679	808	895	1250	919	983	1137	678	1489	760	860	1101	218	609	693	800	797	383	874	466	610	694	362	1014
SPAC31A2.13c	48	50	61	51	39	37	36	39	93	45	19	28	18	54	39	29	57	48	119	42	7	16	20	65	22	101	89	138	106	82	106	157	63	131	115	95	79	28	59	57	74	123	48	61	22	107	71	42	147
SPAC31A2.14	969	510	845	868	504	1176	1324	963	1479	995	442	912	925	1406	770	588	1032	674	2526	543	417	238	344	2325	429	1027	1258	1678	2191	1524	1589	1726	1132	2122	1041	1477	1824	358	881	1088	1331	1296	613	1012	710	968	1240	606	2098
SPAC31A2.15c	150	153	151	218	128	268	253	274	442	280	73	165	209	276	179	131	146	92	463	110	51	40	119	549	50	342	349	415	482	379	454	572	245	650	355	433	407	104	264	257	419	428	132	210	115	190	227	102	373
SPAC31A2.16	637	517	495	561	393	780	771	576	1060	663	321	447	497	697	449	416	576	397	1366	368	264	162	278	1822	277	1112	1225	1535	1937	1142	1650	2139	1151	2603	1104	1443	1647	338	894	924	1479	1614	499	973	544	452	506	250	674
SPAC31F12.01	745	582	667	867	453	1226	1112	785	1381	772	346	693	770	1307	875	712	911	607	1902	696	424	256	348	1957	448	865	925	1076	1413	1076	1320	1541	903	1681	892	1168	1172	255	742	793	1061	933	465	1078	467	472	496	246	827
SPAC31G5.01	856	481	850	790	548	1283	1245	1025	1194	1015	425	962	1043	1767	769	647	902	727	2698	568	400	337	342	1450	662	631	677	533	887	998	987	853	442	746	413	700	802	180	405	528	664	497	420	588	321	716	1231	585	1578
SPAC31G5.02	496	505	636	477	388	538	801	854	1068	795	231	344	459	593	443	432	631	284	1420	384	198	196	185	1167	256	782	615	1483	819	854	852	1141	612	1144	1116	897	864	274	678	745	842	1123	343	739	340	624	577	230	803
SPAC31G5.03	3802	3600	9103	7918	5302	7171	7275	8109	15416	7827	1709	7449	5297	7237	6436	6641	13580	9532	47089	8928	3221	4150	3179	7097	6294	6748	7424	8031	7985	6693	8303	9707	5963	12213	7312	6897	7547	2297	7342	7875	8425	9556	5862	10815	5435	17728	14687	5583	20564
SPAC31G5.04	2445	1214	2701	2270	1802	2606	3022	2832	2623	2326	1324	2396	2189	3394	2693	2408	6425	2175	10512	4175	1284	1145	1211	3771	1559	1799	2142	2157	2397	2718	2097	2020	1999	3462	1702	1818	2291	708	1378	1515	2843	1731	1277	1706	1681	2564	2302	1251	3668
SPAC31G5.05c	1738	957	1503	1097	964	1789	1923	1760	2100	1826	1004	1824	1558	2180	1228	972	2344	1252	3940	1099	583	431	550	2967	579	985	1337	1998	2022	1323	1514	1553	1121	2182	1132	1219	1782	303	732	1051	1550	1319	691	1130	809	1723	1951	1045	2613
SPAC31G5.06	20	12	12	13	7	7	20	17	18	15	6	5	5	10	3	7	10	5	27	11	7	6	10	41	7	22	30	25	35	29	19	34	28	30	20	17	29	11	8	12	30	21	5	15	11	3	8	2	17
SPAC31G5.07	17	12	26	25	17	25	38	19	33	28	10	14	12	20	30	22	33	14	68	22	3	19	11	54	24	32	34	30	28	41	43	44	22	34	55	35	47	8	16	25	30	39	14	29	21	22	17	8	19
SPAC31G5.08	458	256	369	281	157	376	619	442	415	475	235	414	318	471	266	191	294	148	513	165	75	45	92	718	60	203	364	478	549	353	396	388	265	581	325	260	526	94	255	346	381	446	105	202	190	256	415	198	884
SPAC31G5.09c	115	33	179	35	31	84	232	201	53	246	44	122	122	252	32	24	124	34	109	38	10	16	22	355	27	62	41	209	129	61	43	74	115	125	106	44	133	18	36	85	61	97	19	51	66	42	180	85	272
SPAC31G5.10	52	41	38	49	26	36	44	50	48	47	37	30	34	50	72	44	125	40	101	42	14	23	47	80	10	50	33	43	37	72	45	56	24	23	46	32	31	17	26	19	71	21	20	26	16	40	62	31	90
SPAC31G5.11	2827	995	3411	747	723	1104	4413	2385	1174	3040	1317	1546	1576	2920	1035	803	2134	1588	2508	790	512	323	443	3764	803	444	713	1432	2053	689	731	701	1026	2454	1017	689	2511	238	591	1607	827	1575	267	644	771	1614	2674	1163	4689
SPAC31G5.12c	96	80	134	99	53	148	185	124	174	145	48	130	157	169	75	63	100	64	274	65	33	34	27	300	51	110	91	94	181	91	116	165	65	178	104	124	157	34	90	82	100	143	47	112	36	79	169	67	179
SPAC31G5.13	1186	710	1314	1014	732	1208	1627	1320	1841	1436	643	1220	1348	1925	1304	953	1729	903	2731	1011	497	436	648	2777	602	1904	1818	1843	2081	2263	2198	2469	1356	2326	1590	1674	1832	558	1058	1242	1985	1689	823	1355	587	1241	1399	737	1879
SPAC31G5.14	784	567	737	690	558	1631	1469	1068	1641	1129	364	864	943	1166	707	554	968	533	2008	587	405	233	466	2056	376	762	751	1162	1596	931	994	1216	749	1476	654	906	959	182	541	633	797	954	419	865	566	774	848	498	1454
SPAC31G5.15	421	307	442	384	216	402	652	431	629	515	217	426	507	661	479	328	681	440	1003	312	197	166	304	1474	209	541	585	667	848	719	743	775	432	829	521	620	706	153	377	417	628	530	261	477	228	440	432	204	630
SPAC31G5.16c	941	855	950	925	784	1219	1347	1389	2180	1225	533	1076	1142	1682	1129	834	1231	739	2928	720	321	322	812	2346	497	1023	1312	1330	1536	1736	1890	1892	902	1992	1199	1524	1576	343	925	967	1442	1356	647	1253	625	1046	1047	540	1259
SPAC31G5.17c	4767	3799	7338	6181	5155	7470	6436	6747	9982	6675	2390	6390	5623	9336	6150	5298	12709	8324	28924	6232	2667	3104	2753	8839	5008	2521	2744	2251	3188	4699	3903	2563	1761	2828	2660	2900	3662	1082	2348	2771	3599	2405	3810	2956	2283	10702	8025	3713	8949
SPAC31G5.18c	172	96	170	126	89	304	258	222	266	208	80	154	149	228	114	102	203	96	321	83	43	37	74	392	35	151	154	229	228	186	178	218	118	273	123	137	202	48	89	132	184	153	76	136	72	116	204	109	360
SPAC31G5.19	1213	735	933	1023	635	1334	1518	1128	1494	1088	613	1280	1473	1949	1021	797	1565	863	2867	850	568	335	525	3036	527	1095	1237	1618	2070	1524	1760	1959	1100	2104	1146	1541	1760	347	864	1033	1446	1317	642	1416	658	693	964	486	1982
SPAC31G5.21	117	74	214	147	92	167	245	151	223	187	60	149	94	157	117	128	392	312	551	146	79	62	87	240	71	124	124	214	179	181	145	217	113	170	162	97	159	50	108	160	181	212	68	146	76	144	152	100	329
SPAC323.01c	220	196	302	255	201	494	453	483	537	378	106	280	274	391	214	213	407	193	711	172	128	91	122	581	188	265	301	374	510	429	491	469	318	586	312	393	475	86	261	368	430	433	144	295	200	358	495	209	743
SPAC323.02c	1025	769	1492	1164	920	1795	1996	1685	1986	1496	426	1276	1371	1885	1080	787	1621	980	4050	938	410	373	560	2263	537	1274	1397	1743	1569	1783	1827	1665	1022	1746	1666	1482	1648	471	817	971	1517	1745	611	1149	578	1161	1651	659	1493
SPAC323.03c	216	146	165	220	129	208	227	207	403	192	66	141	142	271	133	119	166	114	474	142	69	83	117	412	91	349	362	404	435	410	446	450	254	486	316	366	389	95	182	188	519	343	108	223	146	165	199	108	262
SPAC323.04	611	370	630	469	312	1229	837	912	1050	788	256	843	757	1158	526	388	1562	818	1954	577	413	306	278	2017	539	672	569	576	1246	855	1025	934	515	1168	355	826	1016	210	615	677	780	797	316	563	279	443	970	458	1834
SPAC323.05c	82	57	87	91	66	128	139	99	200	108	32	179	172	150	173	137	61	41	185	80	45	29	34	274	35	201	199	170	282	213	255	312	122	223	153	166	192	66	138	126	188	134	76	173	73	151	152	90	193
SPAC323.06c	107	68	129	150	68	115	169	139	191	162	40	66	86	117	85	85	135	83	258	61	46	19	62	188	27	214	219	267	245	232	218	297	201	290	255	210	203	65	200	155	283	270	110	158	110	141	169	83	201
SPAC323.07c	1295	466	943	636	457	841	1570	781	1291	1561	583	865	845	1451	544	444	671	554	1423	452	336	221	379	3612	239	558	646	1483	1339	640	631	842	567	1256	811	711	1059	188	430	511	662	829	283	628	310	407	694	422	1154
SPAC323.08	61	35	43	57	17	36	71	49	63	80	29	47	53	54	41	19	44	20	73	24	15	12	24	181	6	83	74	87	128	82	104	112	81	179	92	86	97	21	47	49	87	89	27	78	43	30	29	21	93
SPAC328.01c	1608	938	991	1355	636	1420	1565	1202	1842	1188	690	986	1196	1787	1179	846	1495	997	2826	890	606	448	704	3390	480	1698	1813	2544	2795	2111	2155	2721	1625	2909	1931	1974	2294	522	1005	1262	2231	1954	785	1522	862	951	1023	576	1651
SPAC328.02	308	210	313	305	128	328	393	362	553	282	145	349	333	445	287	243	452	292	837	245	145	135	229	895	147	223	244	355	344	311	359	391	264	461	242	274	321	77	171	252	274	325	126	290	103	235	299	134	497
SPAC328.03	2255	356	1989	736	480	804	2079	1241	726	1633	1132	2554	1672	3442	1206	886	4252	1305	2523	1178	662	883	569	4128	516	1388	1201	1386	958	1725	1014	894	642	762	1086	724	937	299	527	1113	1247	594	773	599	449	1149	3057	1777	3867
SPAC328.04	421	314	315	333	209	474	552	328	680	468	206	425	452	587	327	283	377	251	778	290	132	148	179	865	201	343	314	344	473	391	455	494	209	502	289	396	435	129	243	256	440	324	223	373	139	483	549	231	694
SPAC328.05	306	203	303	344	181	548	481	466	481	387	157	346	323	518	198	223	325	153	744	205	123	71	113	553	163	282	374	488	625	456	376	373	331	569	354	352	490	84	216	267	334	319	164	339	250	176	339	178	543
SPAC328.06	1520	872	1285	1430	741	1168	1903	1253	1892	1353	776	1323	1353	2087	1485	1094	1734	1126	3075	955	554	453	778	3517	531	2302	1857	2897	3069	2527	2704	2949	1692	3084	2000	2228	2364	659	1217	1481	2588	2228	1015	1694	838	1711	1733	818	2868
SPAC328.07c	256	135	307	253	195	319	377	303	425	273	126	238	273	321	263	209	284	249	816	303	137	132	130	648	133	316	335	436	423	434	350	355	227	332	428	356	340	99	213	246	415	252	162	253	122	341	370	137	369
SPAC328.08c	62	34	60	64	31	60	57	59	109	51	26	38	36	62	44	51	47	15	167	35	22	26	30	81	30	62	44	72	61	69	91	76	55	115	80	63	96	28	47	33	87	69	35	67	50	33	40	25	40
SPAC328.09	328	273	363	530	328	540	520	486	818	383	162	373	363	733	433	395	270	157	1235	383	195	136	215	566	139	310	357	349	443	517	484	430	325	716	333	547	643	143	347	313	619	411	171	273	280	287	266	146	455
SPAC328.10c	2874	2948	3594	2994	3938	6754	5282	6203	9886	5885	1427	4543	5297	7089	4192	3058	7373	5271	17594	3887	1633	1617	1846	10688	3559	2724	2479	2699	3209	3270	4100	3329	1685	4583	2096	2835	3524	895	2238	2491	3641	3119	2812	3033	1554	7024	5384	2363	6406
SPAC32A11.01	100	69	110	99	51	128	175	135	127	142	64	111	110	141	68	92	151	38	235	91	34	39	41	237	54	276	277	334	412	367	262	356	228	312	135	279	250	77	118	147	324	170	112	209	144	114	134	70	201
SPAC32A11.02c	568	341	463	429	233	428	594	433	712	483	249	437	465	631	390	342	352	188	788	226	122	433	175	869	134	587	654	767	842	703	795	927	417	858	616	694	611	226	482	455	873	679	293	541	288	568	585	279	887
SPAC32A11.03c	476	274	411	411	159	500	734	509	574	489	250	584	575	937	418	310	637	345	1053	340	243	175	230	1764	189	425	465	574	731	562	575	693	586	864	452	517	665	151	323	437	418	569	282	461	278	266	471	214	561
SPAC32A11.04c	4447	3817	5501	5472	3644	5205	5210	7121	9289	6598	2248	3575	3598	4692	4582	3423	8361	4877	21624	4046	1451	2382	2483	7789	2860	6334	6978	7219	8420	8767	8834	9193	5343	10635	5693	6894	8231	2074	4684	5072	8647	6918	3075	4918	3023	6291	5749	2365	9443
SPAC343.01c	993	682	722	833	551	950	1121	967	1410	919	466	526	628	862	670	597	617	318	1917	450	205	232	415	1375	249	863	990	1073	1125	1278	1231	1319	914	1398	869	972	1061	366	673	666	1165	916	425	706	440	547	462	206	686
SPAC343.02	231	191	317	324	181	272	310	309	477	382	112	237	197	246	183	214	212	105	580	164	46	54	74	468	57	385	460	475	523	571	565	582	318	576	502	429	493	162	341	367	692	564	224	415	190	491	520	267	667
SPAC343.03	55	39	49	52	50	128	106	78	111	65	32	80	108	133	57	48	66	32	137	48	48	5	19	170	25	49	40	46	84	64	95	78	24	83	51	73	66	15	47	44	61	61	17	69	33	49	53	31	78
SPAC343.04c	411	220	429	360	240	359	512	448	509	463	174	428	368	493	381	231	647	255	753	177	125	101	262	1123	128	600	587	620	703	729	681	790	474	729	499	595	583	156	307	361	649	431	257	434	200	486	484	246	726
SPAC343.05	3143	2235	3014	3016	1853	3545	3831	3428	5013	3274	1545	2578	3009	4268	2513	2140	3467	1832	8069	2062	1174	984	1198	5700	1488	4364	5376	6622	6878	5560	6434	6583	4358	7416	4414	5471	5879	1312	3279	3894	6176	5441	2426	4477	2501	4437	4425	1953	5424
SPAC343.06c	229	149	267	243	160	311	374	307	445	367	105	306	305	378	262	226	322	157	711	216	112	93	139	571	88	412	384	363	525	470	507	470	329	502	295	409	459	114	305	289	460	343	207	286	167	379	373	215	486
SPAC343.07	6	5	13	19	4	11	9	18	13	4	7	8	4	6	5	2	40	8	44	8	3	1	12	11	2	14	7	11	15	18	7	12	2	11	7	6	4	3	6	5	9	9	4	9	2	2	3	0	8
SPAC343.08c	95	68	97	113	64	87	146	108	237	130	52	118	126	205	114	93	82	34	175	69	64	33	52	298	24	158	138	241	233	240	246	241	145	272	247	204	195	56	111	96	249	182	52	127	66	136	81	62	94
SPAC343.09	1719	1145	1734	1698	1028	1886	2033	1716	2555	1652	846	1649	1363	2801	1637	1454	2332	1897	5346	1579	979	798	812	3577	1435	1615	1506	1663	1895	2433	2322	1987	966	2013	1121	1940	1791	510	1393	1302	1937	1585	970	1546	704	1917	2806	1183	3054
SPAC343.10	800	536	747	801	498	867	932	906	1741	926	429	898	863	1439	789	644	1219	669	2312	592	383	226	398	2232	374	900	937	1093	1689	1340	1335	1887	865	1841	777	1401	1280	283	771	917	1394	1104	575	1113	514	1131	1258	605	1600
SPAC343.11c	887	542	743	824	383	677	1069	765	1109	879	441	659	770	1203	932	615	1160	693	1781	592	314	254	471	2103	330	1358	1311	1421	1727	1626	1603	1658	1143	1745	1138	1323	1501	383	719	858	1480	1097	745	1002	545	899	982	513	1521
SPAC343.12	2308	193	1047	257	234	1887	1353	818	306	795	1099	3283	2884	4581	294	172	1204	614	971	234	920	1062	166	4052	159	223	135	732	1288	214	182	181	176	396	214	208	1163	43	179	718	145	142	334	412	210	857	6425	3488	4893
SPAC343.13	272	191	241	281	147	436	355	410	458	320	137	258	286	367	208	170	284	138	722	138	111	84	115	746	125	386	348	516	663	478	503	670	416	828	393	459	533	121	279	304	442	511	230	445	211	202	303	137	445
SPAC343.14c	866	634	1118	1091	828	1487	1222	1374	2262	1208	336	863	885	1279	911	788	1366	863	3402	800	503	358	468	1725	563	1393	1498	1504	1939	1810	1904	2124	1077	2120	1218	1742	1755	508	1255	1333	1635	1788	628	1324	670	1690	1839	853	1706
SPAC343.15	330	236	407	414	298	623	591	504	822	461	143	426	427	596	410	353	338	275	1002	288	147	101	194	786	148	484	497	478	713	699	768	706	374	750	489	552	710	164	424	344	623	587	325	369	202	564	483	260	768
SPAC343.16	4362	3251	3847	4189	2503	7913	7153	4874	7564	4561	2150	5299	6152	7659	4819	3664	8908	5094	14743	6307	3272	1776	2349	13241	2590	3650	4457	3170	6069	5687	6002	5617	3268	6822	2162	4834	5580	1120	3104	3481	4900	3472	2822	3979	1950	4584	4776	2402	6366
SPAC343.17c	259	204	237	211	149	390	336	278	394	331	118	310	295	388	224	162	379	262	862	207	114	102	141	805	159	301	374	375	624	471	510	496	330	511	296	422	569	78	246	298	358	341	142	316	172	302	343	181	553
SPAC343.18	112	72	126	114	59	107	107	108	245	93	62	83	67	108	70	87	78	61	273	34	30	42	28	158	55	157	125	156	178	156	199	216	113	209	152	139	208	51	159	132	153	193	71	131	98	126	158	63	186
SPAC343.19	368	288	311	412	188	420	449	344	741	384	158	241	276	397	261	207	296	250	934	224	140	128	172	872	139	483	657	764	865	691	737	810	422	885	463	593	710	158	311	322	710	516	231	432	255	341	346	164	573
SPAC343.20	19	10	34	22	11	30	51	29	40	23	7	23	26	46	35	23	27	18	53	31	6	8	10	51	5	44	33	20	27	48	46	46	38	37	22	34	37	17	25	18	23	27	17	27	11	20	42	32	73
SPAC343.21	34	3	24	10	10	21	24	22	21	14	5	4	8	7	13	4	8	10	20	4	5	8	4	32	6	11	5	21	10	14	14	14	7	23	10	6	19	4	10	6	5	9	4	10	0	14	16	2	14
SPAC3A11.02	766	575	728	972	467	954	968	993	1515	932	368	629	722	1020	845	667	843	656	2344	575	295	361	430	1712	387	1242	1250	1645	1679	1639	1489	1612	942	1769	1016	1341	1472	373	741	796	1391	1255	566	1064	536	780	938	533	1878
SPAC3A11.03	152	151	173	295	171	388	272	197	356	200	86	173	166	206	164	170	202	124	714	128	82	67	81	276	101	221	235	240	358	326	342	385	204	304	165	260	342	80	206	189	249	171	116	207	158	254	303	148	606
SPAC3A11.04	110	73	158	110	85	161	222	138	211	143	71	162	200	252	102	74	158	88	237	65	39	30	63	349	95	217	183	452	369	192	295	429	176	472	326	228	347	56	159	254	173	397	65	190	93	115	193	135	170
SPAC3A11.05c	164	99	172	140	86	231	239	200	252	193	95	177	205	264	98	111	145	123	377	81	56	53	70	480	59	247	194	272	403	246	328	369	212	436	206	251	309	54	152	182	226	206	93	243	97	136	239	116	364
SPAC3A11.06	237	102	199	153	90	206	307	179	208	236	100	257	230	415	119	106	233	99	441	80	83	81	70	598	92	253	276	307	507	290	284	405	220	477	225	256	373	61	178	210	237	228	123	251	115	131	263	148	360
SPAC3A11.07	2068	622	4207	1147	652	10132	4345	6514	2683	5608	992	8160	8292	13369	1164	728	3803	1319	4039	570	3647	512	419	15910	1057	762	563	1859	7878	1180	1295	2546	2159	6592	1820	1750	6346	242	1788	4765	1237	3400	980	1947	973	931	8374	3609	8737
SPAC3A11.08	421	254	316	386	220	389	489	411	623	498	206	404	418	536	369	285	565	209	804	299	201	122	244	1243	148	491	543	701	648	609	589	713	422	729	578	494	468	132	258	363	675	482	230	445	246	294	297	222	621
SPAC3A11.09	724	631	485	703	449	1027	1070	715	1471	781	343	941	1115	1266	849	675	807	604	1652	697	359	247	314	2271	358	927	980	1657	1620	1156	1413	1746	610	1490	1304	1082	1080	258	562	725	1354	1002	414	1224	356	765	819	541	1422
SPAC3A11.10c	432	226	558	340	207	454	526	469	581	488	206	468	526	670	314	251	636	232	908	290	107	125	151	819	165	504	432	1006	587	541	484	432	348	537	856	394	581	167	362	365	676	493	237	341	202	476	882	375	889
SPAC3A11.11c	366	160	426	310	226	380	552	432	429	462	183	307	320	518	294	196	500	195	1243	471	175	138	160	691	132	394	465	637	586	604	398	409	360	528	440	311	395	160	214	252	609	373	235	251	190	337	340	215	522
SPAC3A11.12c	1649	1115	1729	1848	1065	2289	2524	2085	2725	1794	743	1646	1479	2218	1768	1294	2899	1572	6102	2038	943	783	890	2955	931	2105	1969	2139	2405	2491	2381	2438	1327	2231	1728	1854	1976	576	1122	1353	2318	1534	997	1686	830	1882	1963	1038	3290
SPAC3A11.13	159	126	184	214	137	237	239	203	290	184	83	160	128	144	115	150	194	79	329	102	41	33	72	260	44	310	282	283	334	302	392	488	200	495	290	275	301	134	273	276	284	352	120	275	142	136	209	105	481
SPAC3A11.14c	198	135	185	212	103	257	237	180	365	184	103	237	189	391	218	158	231	156	445	133	61	63	99	777	57	265	288	401	487	280	352	504	242	569	277	277	354	69	170	216	305	368	124	240	136	138	187	113	399
SPAC3A12.02	135	69	168	181	75	207	171	219	217	161	63	112	102	167	94	85	217	82	581	99	40	49	44	245	44	289	268	330	337	380	292	376	294	388	294	290	326	87	185	153	396	272	102	193	198	150	175	57	281
SPAC3A12.03c	398	359	330	412	315	627	455	456	785	409	246	359	403	541	308	301	446	296	1335	278	171	131	161	926	201	566	519	566	885	718	967	946	441	1118	455	798	870	189	445	491	706	623	282	597	275	488	437	163	657
SPAC3A12.04c	138	142	126	200	79	154	194	138	352	131	82	141	129	232	161	134	106	100	420	112	46	51	82	275	80	257	285	312	367	294	425	439	232	512	266	377	297	78	205	210	301	330	108	259	137	204	137	74	285
SPAC3A12.05c	913	667	702	874	367	883	1210	833	1358	922	443	884	887	1340	804	611	1254	725	2209	739	370	313	496	2467	389	1290	1396	1901	2017	1703	1665	2036	1188	2254	1431	1493	1677	349	809	988	1463	1412	664	1172	669	991	942	547	1421
SPAC3A12.06c	916	645	932	763	451	875	1138	902	1518	885	444	685	757	1242	762	650	945	676	2139	497	472	402	399	2326	581	1403	1273	1553	2036	1407	1629	2088	1143	2096	1340	1623	1743	455	1116	1201	1249	1298	561	1228	502	825	967	501	1162
SPAC3A12.07	337	259	496	406	270	413	612	516	835	526	172	355	435	549	361	344	539	274	1160	280	117	98	325	925	112	522	549	637	678	659	846	786	490	822	602	524	550	167	485	532	627	716	210	456	202	376	480	307	603
SPAC3A12.08	71	29	87	38	45	96	129	115	102	119	44	73	59	73	49	65	195	54	209	72	25	35	15	171	25	65	63	87	68	100	79	75	52	62	90	47	75	26	52	48	97	84	30	51	26	66	91	49	191
SPAC3A12.09c	68	80	89	96	62	176	120	125	245	91	38	96	131	118	82	89	70	79	327	65	26	24	50	273	43	138	164	232	238	188	270	323	127	315	170	266	252	32	134	135	267	256	35	141	77	113	142	55	322
SPAC3A12.10	10797	9808	10986	12797	9149	11945	13040	13416	24816	14376	5658	11939	12044	20381	12059	10133	20631	12812	50061	13144	5725	6535	8600	23434	10386	8424	11347	10454	12960	14263	11932	12681	7303	13871	9469	11408	11813	2772	8562	9818	11920	10285	6333	11153	7153	18856	17109	6864	20474
SPAC3A12.11c	515	342	535	525	387	832	830	693	911	639	202	545	546	700	478	347	658	340	1492	378	196	173	207	1134	230	426	440	450	655	617	651	699	392	668	436	512	561	138	372	427	530	521	274	515	245	512	615	273	1162
SPAC3A12.12	408	149	360	232	160	398	541	411	394	439	210	376	295	462	216	174	283	174	545	165	98	72	140	796	92	384	356	486	695	467	599	589	337	812	294	493	717	105	241	335	434	387	201	319	168	209	376	254	492
SPAC3A12.13c	1001	977	1423	1238	1088	2052	2035	2170	3198	1741	522	1687	1939	2457	1540	1147	2013	1015	3510	1386	533	392	755	4190	508	1151	1015	1135	1792	1296	1680	1950	908	1843	880	1291	1216	342	945	1038	1191	1180	762	1308	432	1111	1238	646	1685
SPAC3A12.14	646	472	830	603	237	383	765	1024	1027	980	367	465	563	995	519	388	1201	291	2235	598	151	222	404	1177	332	720	664	993	586	666	814	897	649	992	768	673	725	272	542	684	894	774	427	613	391	952	764	392	996
SPAC3A12.15	827	548	588	611	376	631	866	764	1112	872	386	504	509	769	528	402	650	333	1189	340	187	168	367	1809	210	1221	1179	1949	1880	1279	1398	1969	1196	2335	1191	1235	1384	368	649	863	1449	1458	461	911	587	549	732	405	1253
SPAC3A12.16c	285	368	339	338	212	445	338	376	921	405	133	330	344	435	228	199	274	241	903	211	149	86	100	537	188	265	301	322	762	469	562	598	212	594	280	456	537	95	356	356	372	460	245	567	192	632	785	327	1101
SPAC3A12.17c	437	309	462	618	418	560	629	508	792	502	195	291	428	577	346	378	481	334	2520	421	148	305	192	675	278	519	595	890	556	859	612	655	286	534	591	502	544	178	357	364	891	464	276	436	285	816	909	230	1180
SPAC3A12.18	2320	825	3452	1994	1305	2042	2942	3054	2385	3100	1200	2658	2526	3249	2163	1542	5032	1472	7048	2189	599	917	1093	6492	797	2217	2780	3647	2776	2815	2109	2014	1975	2811	3532	1500	2379	818	1365	1780	4213	2412	1340	1406	1466	3387	4558	2141	5802
SPAC3A12.19	60	26	17	49	8	28	54	38	93	33	26	30	52	80	31	23	16	29	67	21	24	15	24	109	24	62	50	90	85	55	63	81	65	80	68	82	80	10	55	54	59	90	32	69	24	53	53	33	58
SPAC3C7.01c	935	555	816	716	488	844	1228	855	1272	1036	462	601	665	956	680	561	985	424	2052	500	299	259	424	2018	288	1323	1522	2293	2137	1691	1903	2026	1501	2310	1668	1568	1795	499	1009	1169	1784	1756	571	1059	742	783	789	384	1215
SPAC3C7.02c	208	100	199	143	96	225	286	259	187	251	115	222	224	355	180	158	204	115	410	141	88	62	83	472	75	178	230	300	344	270	223	216	208	266	260	199	334	67	132	239	268	201	108	148	160	219	245	125	314
SPAC3C7.03c	167	121	140	162	100	189	231	172	291	169	86	180	170	275	200	133	128	78	241	99	54	17	66	433	71	262	357	457	436	402	387	444	303	391	292	350	320	81	184	189	349	274	133	261	108	156	125	63	211
SPAC3C7.04	957	642	854	1118	576	1073	1324	1012	1505	927	488	711	818	1308	1094	751	923	542	2756	837	411	401	502	1826	443	1049	993	1545	1309	1163	1327	1384	935	1667	1300	1025	1192	338	616	658	1352	1256	504	845	509	607	640	332	894
SPAC3C7.05c	585	164	403	194	142	284	598	269	221	484	320	412	405	750	266	184	364	175	534	200	92	133	94	581	142	267	386	668	517	288	297	377	275	378	352	206	403	102	166	228	429	299	137	245	202	275	375	258	496
SPAC3C7.06c	354	282	331	346	200	378	548	492	489	451	184	356	371	570	441	333	423	180	926	271	199	131	173	1111	176	569	397	499	544	447	644	918	521	907	416	684	532	165	420	389	358	394	133	560	198	86	72	53	131
SPAC3C7.07c	156	89	225	174	153	262	229	252	405	239	86	185	153	267	140	103	166	75	409	113	38	37	58	302	63	253	334	369	450	353	422	518	289	596	306	380	441	95	287	278	328	438	145	273	190	275	228	115	274
SPAC3C7.08c	3976	3683	3668	4265	2443	5152	4769	4366	8524	4016	1863	3622	3835	6244	3507	2667	4430	3864	10210	2458	1977	1112	2135	8684	1781	3595	4124	4952	8413	5460	7392	6946	3496	7504	3653	6257	7574	1199	3610	4164	5547	5929	2286	4136	2248	4672	5911	2479	8189
SPAC3C7.09	114	52	122	98	81	133	162	124	214	173	51	90	82	142	89	53	187	93	297	59	46	20	75	427	52	121	155	213	271	135	150	196	175	292	154	147	234	31	110	138	190	192	57	100	69	76	78	49	134
SPAC3C7.10	233	180	215	236	151	267	308	312	380	248	112	192	193	312	190	139	252	171	484	126	92	54	137	641	123	355	351	512	473	448	505	552	243	510	455	388	406	99	241	247	530	493	153	271	158	202	249	149	391
SPAC3C7.11c	13191	4676	10583	7571	4657	8408	12881	8281	9378	10285	6331	8787	8856	14717	9948	7361	22672	12698	31645	10477	5192	4037	3957	22495	5789	10676	11400	30908	14794	12797	11675	13501	8344	16290	13408	10115	10094	3230	5761	7986	14982	12670	6450	11224	5001	8593	8144	5310	12250
SPAC3C7.12	599	429	478	559	320	930	755	640	844	657	280	696	641	976	541	395	566	393	1230	368	230	139	188	1373	212	647	739	945	1103	1003	1006	1150	537	1156	729	821	1040	213	547	685	991	904	308	697	260	575	993	394	1619
SPAC3C7.13c	164	96	191	192	121	233	346	218	257	238	87	197	206	326	209	129	144	75	357	108	30	97	69	408	44	231	338	377	413	329	315	331	288	383	272	295	289	70	226	210	398	278	146	214	159	240	279	175	366
SPAC3C7.14c	9421	3525	9167	4073	4930	16643	8720	12201	6586	10429	4691	15672	8997	16663	19625	4968	14629	4988	35248	8549	8240	3191	3040	19623	6773	4122	4683	17106	7138	4567	3856	5892	4671	8521	9104	6669	4771	1132	4361	3341	8813	9840	2964	4330	2430	6995	10947	5356	20665
SPAC3F10.02c	801	565	784	839	528	1065	1092	929	1520	922	437	842	779	1285	734	706	868	498	1940	527	356	235	494	2182	384	1206	1315	2829	1941	1482	1635	1724	1297	2059	1676	1351	1757	391	914	918	1700	1586	543	1081	636	881	1131	532	1684
SPAC3F10.03	4635	3782	4505	5141	2979	5137	5314	5077	8668	5163	2205	4441	4539	7422	4894	3533	8201	5371	19464	5615	2615	1848	2339	9242	3047	5533	5718	6612	7880	7167	8123	8721	4354	9817	4533	7000	6817	1849	4398	4700	8694	6737	3203	6549	2852	8214	6518	2858	9613
SPAC3F10.04	989	702	1058	946	564	989	1414	1229	1726	1311	460	776	875	1151	1031	722	1411	702	2683	853	407	310	483	1975	420	1230	1546	2146	1803	1600	1659	2074	1379	2290	1574	1606	1631	394	1024	1166	2013	1771	602	1157	655	1259	1061	546	1606
SPAC3F10.05c	630	565	529	652	385	975	683	810	1162	659	295	419	444	735	361	352	511	423	2233	348	256	252	313	1247	379	539	606	699	1052	816	989	1112	571	1336	495	912	1097	183	520	472	700	810	293	689	346	411	475	257	834
SPAC3F10.06c	293	247	230	312	157	395	314	295	679	252	132	254	285	415	260	234	233	166	676	146	146	118	104	779	152	266	294	434	568	347	511	588	310	655	344	451	549	114	261	254	312	451	116	368	171	201	263	152	474
SPAC3F10.07c	49	24	24	26	15	20	33	33	35	20	16	34	30	58	27	17	36	15	43	19	15	14	11	100	19	30	26	28	37	21	25	37	7	35	20	21	29	13	27	14	17	31	15	21	14	15	21	15	47
SPAC3F10.08c	210	187	254	207	180	335	339	422	499	313	98	139	155	232	179	167	233	107	408	139	29	52	97	357	74	320	289	403	330	255	397	493	217	486	227	307	292	84	209	226	345	355	136	364	122	322	189	130	433
SPAC3F10.09	226	202	235	190	182	591	396	375	582	369	102	337	259	397	242	193	367	265	684	224	144	65	136	645	146	242	263	282	406	350	387	451	235	412	243	295	319	69	208	257	365	319	134	342	132	404	342	200	565
SPAC3F10.10c	49	28	50	63	46	106	138	115	96	88	21	48	86	97	48	34	79	30	133	50	26	32	24	191	31	86	76	148	162	90	87	81	93	133	108	73	108	24	51	66	70	66	38	86	50	40	42	28	54
SPAC3F10.11c	2869	1856	1889	2864	1139	1927	2977	2034	3495	2287	1462	1915	2161	3653	2572	1900	3178	2013	6182	2211	1189	1041	1519	6299	1270	2937	3286	8161	3892	3347	3642	4150	2546	4390	5994	3479	3301	909	1730	2024	4171	3860	1248	2261	1223	1593	1261	772	1764
SPAC3F10.12c	250	240	243	238	186	556	480	364	444	286	140	309	393	846	427	269	327	273	754	500	397	113	76	622	195	246	215	364	417	266	414	583	220	521	229	362	369	84	198	227	320	345	139	359	100	283	248	208	533
SPAC3F10.13	750	423	671	547	391	796	974	790	1050	775	318	805	819	1201	611	549	1021	723	1512	540	301	253	408	2132	409	892	878	1069	1302	1203	1241	1218	656	1289	850	992	1226	270	634	772	1064	817	469	757	304	627	996	506	1228
SPAC3F10.15c	103	117	110	78	46	120	134	206	144	135	50	123	113	198	107	82	129	38	172	113	29	36	51	207	39	113	98	210	115	126	125	197	128	195	164	135	108	35	101	98	105	143	43	136	48	124	146	78	227
SPAC3F10.16c	1273	1465	1273	1605	1178	2352	1767	1900	3979	1606	620	1340	1559	2061	1444	1237	1218	1118	3890	1017	662	350	868	3691	772	1623	1500	1881	2545	1809	2536	3010	1467	3040	1299	2396	2360	543	1549	1557	1795	2232	785	2432	776	2084	1693	941	3114
SPAC3F10.17	544	664	554	839	551	977	678	705	1730	731	294	677	620	882	575	524	498	455	1916	509	256	129	289	1339	258	630	696	663	1222	990	1209	1650	483	1316	518	1095	993	223	711	653	1033	916	295	1113	284	830	774	407	1627
SPAC3F10.18c	981	854	1500	1476	1012	1036	1174	1354	2019	1488	645	572	550	836	996	926	1971	1014	3436	688	142	178	186	1245	267	1564	1689	3302	1337	1826	2032	3047	1146	2160	4538	1555	1927	795	1793	1507	2883	3013	926	1882	1018	1852	1439	407	2115
SPAC3F10.19	366	289	366	438	300	369	372	342	590	309	207	219	244	331	322	297	325	170	1057	248	99	124	93	458	178	1035	983	863	895	1093	1095	1417	583	1072	735	905	672	276	538	561	1104	944	424	1011	376	557	554	354	598
SPAC3G6.01	1319	989	1199	1212	583	1451	1709	1388	2032	1434	669	1279	1348	2104	1253	942	1731	1089	2808	744	451	351	524	3317	426	1280	1456	1833	2217	1639	2170	2562	1337	2539	1306	1841	1816	499	1126	1316	1941	1929	735	1610	609	1054	1116	511	1936
SPAC3G6.02	268	244	321	260	193	317	470	415	412	406	163	211	165	231	240	252	650	351	1067	243	76	67	68	533	28	321	303	322	319	404	371	327	202	421	293	254	315	124	268	252	489	294	84	267	107	330	404	127	1188
SPAC3G6.03c	653	556	488	568	483	801	791	705	903	766	401	681	583	863	661	520	704	309	1357	424	215	179	230	905	232	606	527	553	736	648	747	796	464	741	434	605	611	192	415	429	692	555	298	511	278	625	597	312	815
SPAC3G6.04	453	446	538	601	519	964	715	839	1141	593	266	472	417	602	561	428	615	441	1857	319	179	109	282	1003	175	337	359	464	651	535	541	662	287	680	313	461	543	124	338	336	547	398	179	566	260	667	519	237	1148
SPAC3G6.05	305	445	226	233	216	498	315	429	446	419	160	160	221	261	177	153	230	101	317	149	85	57	156	726	127	404	465	403	762	367	560	508	324	950	385	541	631	91	306	308	520	478	231	281	199	298	380	247	490
SPAC3G6.06c	273	213	317	364	257	606	477	493	623	477	146	404	379	438	507	314	931	413	1105	421	170	112	245	897	99	368	385	413	418	506	427	527	345	429	313	344	274	97	248	229	398	328	198	460	164	519	369	241	584
SPAC3G6.07	2	0	1	1	2	2	1	0	1	2	3	0	0	1	0	1	1	2	0	0	0	11	1	6	1	0	2	3	0	1	1	2	1	4	1	0	0	0	1	0	0	1	1	1	0	1	2	0	2
SPAC3G6.08	158	137	202	174	146	294	224	183	304	171	115	153	175	250	165	124	267	105	752	169	83	69	70	445	140	187	220	295	340	346	284	386	193	415	220	243	301	57	189	204	354	288	73	206	104	191	223	111	704
SPAC3G6.09c	760	451	781	723	372	706	1002	863	1129	930	380	634	749	1083	656	526	831	579	2253	532	323	328	377	1854	335	1174	1092	1534	1542	1213	1300	1465	1094	1683	1158	1055	1457	348	767	900	1382	1165	440	773	463	722	902	415	1272
SPAC3G6.10c	76	55	53	69	29	72	101	57	125	69	31	73	55	106	68	38	71	50	128	63	33	24	39	249	27	129	110	180	152	129	113	177	106	202	106	131	117	30	62	58	114	125	59	97	47	69	75	46	119
SPAC3G6.11	347	219	294	314	185	409	488	412	539	439	141	365	318	456	277	251	370	174	603	246	103	67	147	1018	113	397	441	624	719	414	566	695	466	797	396	464	624	98	299	382	511	556	201	345	209	312	287	199	572
SPAC3G6.13c	942	842	654	890	457	885	782	796	971	774	624	412	579	628	511	544	1195	589	2232	386	132	104	397	1579	101	700	935	1528	929	869	1241	1600	770	2024	1500	820	974	324	923	954	1333	1770	500	1348	470	1068	791	303	1663
SPAC3G9.01	227	151	272	214	117	260	364	285	353	303	142	239	216	317	194	143	220	117	460	114	62	38	86	497	73	315	309	473	574	296	429	507	350	638	373	347	489	111	267	328	290	489	156	392	199	259	404	169	651
SPAC3G9.02	86	71	88	53	42	132	118	126	138	91	43	106	81	121	58	34	72	53	165	36	28	10	25	228	15	69	97	136	199	108	137	210	88	206	106	117	176	25	86	124	88	175	32	118	60	93	215	60	317
SPAC3G9.03	5629	4703	8136	8770	8028	11796	12364	13518	21259	11202	2732	10544	8280	19036	9992	7969	17771	11770	82367	17840	5565	7097	4541	10693	8433	3970	5176	5140	5297	7336	7112	6238	3100	6685	5767	6014	6327	1513	4696	4838	7292	5613	3265	5052	3325	17407	15364	6384	23494
SPAC3G9.04	61	119	143	184	95	183	150	230	295	164	43	153	84	147	67	98	110	83	264	75	23	34	57	181	50	139	120	153	223	158	177	208	126	196	133	146	149	50	127	127	128	148	72	199	54	221	190	116	312
SPAC3G9.05	768	553	715	986	535	1122	1107	855	1530	834	419	746	672	1309	781	601	559	428	2061	478	417	255	412	1522	324	1056	1234	1923	1981	1357	1428	1736	1061	1866	1110	1384	1410	264	624	773	1497	1084	614	1116	647	1000	840	475	1303
SPAC3G9.06	2520	2446	2627	2745	1918	3973	3309	3490	5949	3218	1119	2904	2850	4094	2546	1950	3683	1948	7273	2009	1136	810	1102	5738	1418	3354	4031	4482	6448	4847	5902	6622	3131	7024	3321	5508	5708	1073	3392	3498	5467	5572	2041	4528	2109	3741	4114	1711	5214
SPAC3G9.07c	298	244	324	378	352	729	620	457	892	459	155	577	681	1062	559	460	433	315	1042	458	259	104	170	772	177	289	344	299	486	420	461	507	232	489	252	369	438	82	275	291	351	328	146	302	154	367	479	383	816
SPAC3G9.08	101	115	132	173	135	345	233	238	312	172	63	218	230	374	159	130	161	109	648	115	100	52	62	362	79	78	86	91	158	134	163	156	79	141	92	125	166	33	110	104	115	109	58	96	52	89	122	73	287
SPAC3G9.09c	3638	2962	4259	4000	3486	5530	5635	5198	8669	5716	1554	3590	3858	5053	4294	3282	6994	3670	11625	5249	1924	1367	2202	8005	1899	3894	4370	4887	5653	5589	5855	6100	3424	6581	3657	5261	5275	1395	3484	3849	5357	5009	2711	4127	2098	5697	4507	2331	9165
SPAC3G9.10c	277	262	311	297	218	442	394	459	625	394	102	342	257	414	240	166	380	258	798	220	138	84	159	896	122	208	215	273	377	278	367	467	231	459	251	320	342	86	194	249	268	307	135	246	116	289	283	110	501
SPAC3G9.11c	118	32	110	49	59	82	139	92	47	118	59	53	60	81	41	33	69	23	212	60	20	25	30	83	30	50	82	76	80	91	31	67	60	59	124	35	71	27	27	28	65	34	29	45	49	43	36	24	69
SPAC3G9.12	646	444	454	594	246	493	723	465	1005	510	320	483	566	1030	590	365	577	565	1203	413	307	182	322	1713	220	948	1065	1536	1406	1214	1467	1615	936	1662	1084	1208	1250	263	634	725	1250	1078	419	874	383	412	510	251	742
SPAC3G9.13c	681	259	650	221	244	407	931	472	478	859	317	283	305	456	250	228	521	359	717	178	144	105	188	962	163	270	446	376	675	401	538	517	277	607	302	376	561	93	247	331	395	290	151	313	200	224	311	159	500
SPAC3G9.14	1887	1109	2177	1333	863	2367	3355	2480	2282	2293	948	1976	1766	3127	1632	1216	1636	1138	3511	865	869	538	668	4766	848	1348	1673	2333	3022	1606	2164	2353	1737	3296	1491	1810	2742	453	1170	1695	1381	1968	766	1572	857	1363	2310	1156	4186
SPAC3G9.15c	699	746	833	995	719	1158	1008	965	1869	847	362	790	752	1044	854	676	806	594	2390	503	292	261	473	1456	388	816	756	718	1156	958	1176	1453	509	1249	658	992	914	248	694	726	1016	968	416	1017	381	813	940	449	1920
SPAC3G9.16c	105	95	87	93	51	171	153	149	200	126	48	124	148	166	97	72	73	64	203	85	52	36	53	295	25	169	146	216	210	160	183	285	119	248	112	203	143	41	89	99	150	155	77	155	69	65	68	26	147
SPAC3G9.17	43	59	60	42	26	85	74	33	79	51	29	40	47	82	39	19	59	37	179	38	33	14	26	177	55	87	64	135	213	79	111	221	85	273	81	143	102	19	77	82	99	116	52	133	48	73	71	41	104
SPAC3H1.01c	580	425	468	466	262	604	767	585	820	599	245	550	563	827	467	377	555	309	890	317	249	111	231	1435	205	639	696	1254	1284	803	982	1350	704	1382	893	899	910	222	609	612	968	1106	317	646	329	477	560	294	937
SPAC3H1.02c	1583	830	1070	1124	718	1040	1734	1071	1504	1351	745	1057	1145	1718	1040	868	1670	920	2422	858	551	360	699	3376	537	1970	2306	2857	3419	2584	2500	3098	1835	3111	1754	2256	2389	507	1059	1405	2521	1981	746	1358	866	1011	981	538	1373
SPAC3H1.03	196	124	208	138	117	288	295	311	235	236	101	161	186	307	162	164	288	112	465	63	41	46	47	309	37	233	269	541	361	250	303	346	322	463	445	278	287	81	194	218	389	415	101	192	144	179	194	84	441
SPAC3H1.04c	712	386	630	553	437	794	943	677	917	717	369	460	511	769	495	424	544	395	1435	285	216	120	311	1750	240	807	863	1099	1231	947	1059	1225	731	1475	889	918	1133	255	510	601	1094	972	348	568	399	503	537	306	1071
SPAC3H1.05	1850	1388	1869	1579	1414	2296	2473	2391	3404	2700	859	1414	1428	2306	1451	1394	3983	2648	6929	1610	922	749	1814	6475	1421	3399	3530	5127	4270	4012	4396	5260	2658	5259	4186	3793	3844	1134	2235	2808	4134	4355	1376	2382	1191	1698	1973	1219	3143
SPAC3H1.06c	938	788	817	975	431	672	1201	994	1533	928	500	608	868	1228	941	781	805	319	2118	719	273	240	548	2012	492	1164	907	1741	1092	1240	1399	1716	1115	1259	1283	1741	930	340	708	553	1068	879	275	1408	439	421	282	218	563
SPAC3H1.07	14935	9733	15745	13527	11265	12193	18679	16236	15248	16001	7696	10060	10181	13748	16526	16041	26525	15493	47636	22594	6090	5878	8221	22776	6908	16714	12216	12262	13241	20639	16026	16035	8752	15920	10802	15632	17015	7244	8556	10754	16526	11582	10877	11260	6284	24741	17623	8309	25909
SPAC3H1.08c	107	41	163	105	84	86	154	116	195	201	62	92	56	128	77	56	149	47	281	56	10	25	43	212	11	175	256	355	242	262	283	427	194	369	320	242	276	55	203	188	341	325	100	196	120	168	183	98	284
SPAC3H1.09c	1325	791	1102	969	778	1325	1639	1193	1892	1392	669	819	889	1640	963	827	1135	905	2374	857	590	285	915	3822	542	1392	1385	2817	2438	1572	1925	2066	1297	2331	1793	1714	1788	409	956	1139	1376	1670	625	1162	524	714	853	524	1299
SPAC3H1.10	395	230	315	319	233	539	514	439	696	448	175	362	371	578	302	214	370	176	808	199	136	77	142	874	114	410	407	609	698	450	545	693	449	946	401	494	674	108	322	331	508	636	192	343	237	333	404	184	624
SPAC3H1.11	1474	227	1334	326	200	837	1905	1241	408	1527	771	1144	1199	1952	398	285	1293	806	895	261	267	185	167	5100	160	338	299	649	1149	304	310	401	578	1264	325	252	1340	95	222	550	271	340	122	259	273	80	378	183	588
SPAC3H1.12c	451	244	325	409	243	388	490	402	626	380	216	313	306	555	387	296	518	363	925	300	178	119	283	1025	149	493	560	649	849	698	663	713	478	872	464	533	704	175	334	368	717	531	269	415	271	511	443	224	727
SPAC3H1.13	211	143	234	166	183	501	321	300	479	303	81	189	222	406	191	153	275	229	575	134	109	59	115	536	96	177	259	325	440	269	373	430	239	499	229	294	349	64	157	203	293	298	161	198	139	164	256	139	487
SPAC3H1.14	81	67	110	92	82	174	146	133	234	144	53	128	111	143	122	101	84	51	242	86	29	22	34	252	49	136	145	187	156	162	173	276	142	249	207	173	154	55	117	123	147	231	40	119	63	123	96	72	214
SPAC3H5.04	437	259	364	219	243	455	456	394	616	513	212	481	451	439	246	222	274	116	616	155	68	86	139	995	92	551	539	947	958	687	762	989	491	1036	629	664	752	168	398	433	834	787	255	528	236	471	441	256	524
SPAC3H5.05c	2913	2377	3838	3934	2194	3982	3991	5564	6750	3896	1360	2484	2993	4269	2811	2478	6083	3967	22529	2847	1502	2400	1738	4869	4110	1898	2001	1784	3023	3507	3141	2661	1440	3114	1927	2463	3109	751	1572	2087	2399	2498	1948	3153	1780	7368	5153	2152	7103
SPAC3H5.06c	865	685	625	879	420	924	1066	873	1452	798	439	907	954	1405	929	714	871	727	1838	711	403	245	464	2678	434	1098	1277	1587	1821	1579	2029	1898	1036	1893	1176	1563	1725	334	900	978	1482	1367	652	1065	489	928	1115	643	1740
SPAC3H5.07	9405	8509	11373	12293	10176	14092	11725	12359	21832	11721	4482	10225	9890	17209	11032	9152	16582	11729	49128	11073	6230	5401	6720	17920	8251	13957	16593	15289	22080	26884	22102	20259	10736	17854	12915	20231	22035	4427	12328	13585	20337	14462	8578	13686	8539	21861	25552	12716	20600
SPAC3H5.08c	612	490	544	678	365	1013	892	728	1226	725	290	831	860	1297	711	526	638	495	1355	364	312	139	258	1859	252	531	597	661	1027	724	949	1011	472	1114	522	767	955	149	491	525	608	708	266	627	265	478	713	356	1253
SPAC3H5.09c	889	512	521	785	355	759	849	669	1024	708	436	875	896	1263	738	478	1040	753	1693	546	414	242	395	2457	309	930	1116	2284	1912	1135	1376	1464	1076	1816	1319	1199	1521	301	688	729	1158	1146	591	898	478	492	641	322	924
SPAC3H5.10	11560	10148	15227	16987	13043	19754	17800	20296	31791	15732	6030	13100	14951	25826	15617	13054	19583	12771	85207	13848	5680	6271	8598	22179	7954	14204	15057	17491	19389	22354	20467	21746	9963	22833	13571	19203	16685	4988	10892	10496	25966	15749	11552	15333	8361	22303	13697	8775	20646
SPAC3H5.11	287	137	214	197	146	272	324	304	425	264	127	212	236	370	225	188	194	124	555	106	56	72	123	521	114	285	302	326	441	325	329	412	228	407	247	309	293	85	180	213	275	288	153	266	127	217	272	186	490
SPAC3H5.12c	15614	12869	17673	19801	16417	23247	20177	19698	33589	19112	5989	12438	12487	17376	14336	13738	24874	16165	76373	14747	8403	8069	8101	28865	10284	15549	17594	15575	23098	22727	21855	22279	11455	22925	15345	18256	19160	6194	13359	14250	21984	18882	12483	17249	9624	36215	34500	11154	39154
SPAC3H5.13	97	68	106	49	52	174	113	112	167	114	53	100	96	119	45	41	112	55	163	38	28	13	14	160	22	35	59	104	117	72	119	99	53	147	63	72	135	22	69	73	75	97	29	88	36	81	136	68	271
SPAC3H8.02	955	784	990	998	688	1456	1491	1481	2004	1470	481	1490	1442	1816	1034	791	1606	805	3162	939	723	328	432	2708	571	1163	1159	1575	1991	1547	1853	2029	1238	2324	1203	1666	1910	401	1073	1270	1689	1475	651	1239	779	707	802	354	1290
SPAC3H8.03	113	102	96	125	62	166	182	184	210	194	62	130	122	117	64	92	112	37	282	100	38	38	37	281	59	347	306	513	395	303	367	610	341	504	434	379	302	124	222	202	352	447	126	279	117	123	231	75	225
SPAC3H8.04	363	209	334	226	228	316	480	321	433	439	154	293	346	389	236	212	276	128	532	132	68	90	138	842	74	769	756	672	607	798	833	915	364	771	723	705	659	220	530	402	924	599	264	431	186	262	261	151	271
SPAC3H8.05c	1316	772	1085	1006	619	1117	1464	1259	1659	1279	621	894	979	1431	865	689	1119	663	2535	596	393	288	626	3071	452	1972	2107	3076	3334	2268	2567	3072	2039	3809	2036	2391	2815	570	1360	1502	2223	2292	890	1589	1007	1010	1266	628	1635
SPAC3H8.06	993	732	736	885	690	1436	1289	1193	1981	972	465	945	1196	1699	795	595	980	671	2469	651	505	340	487	2256	573	1129	1189	2617	2280	1235	1652	1998	1045	2248	1757	1585	2041	310	868	900	1334	1592	580	1377	665	574	789	342	940
SPAC3H8.07c	258	301	263	253	215	477	390	298	549	340	115	355	335	418	253	178	372	312	651	321	227	71	235	1008	206	263	310	329	495	342	479	731	241	733	265	444	379	85	307	315	347	472	89	371	140	171	218	124	529
SPAC3H8.08c	222	141	259	232	169	313	346	311	352	333	85	213	183	263	278	178	324	162	777	183	82	78	125	550	92	474	419	582	560	531	497	551	389	546	468	466	464	146	260	268	585	461	206	312	221	233	237	113	321
SPAC3H8.09c	272	139	216	160	123	297	329	250	277	207	118	206	208	336	166	139	113	103	339	83	72	91	71	406	98	231	205	282	392	248	303	349	197	451	144	226	375	80	148	228	214	341	113	205	115	221	334	166	710
SPAC3H8.10	1032	879	1115	1116	720	1140	1354	1524	2118	1330	469	992	1056	1528	1074	812	1276	761	2856	901	397	361	664	2547	436	1230	1444	1611	1694	1766	1841	2028	1069	1880	1224	1437	1472	435	996	965	1655	1463	767	1394	662	1381	1291	681	2296
SPAC458.02c	3871	2960	3511	3473	2217	3738	4769	5042	6507	4724	1928	3067	3073	5283	3332	2324	6546	3099	11943	3333	1767	1439	2310	7029	1912	4751	4948	7066	6552	5325	5999	7168	4424	7980	4878	5487	5420	1401	3120	3564	6318	5481	2595	4299	2511	3246	2954	1516	4976
SPAC458.03	426	231	376	371	220	553	577	491	606	498	199	313	348	473	318	256	624	342	1076	282	159	168	225	1223	181	648	541	965	873	624	651	796	524	863	633	577	627	160	303	398	773	642	256	402	266	345	316	172	483
SPAC458.04c	33	4	32	20	11	22	54	27	18	48	17	17	19	20	16	16	24	12	40	16	2	10	10	52	10	44	30	61	51	45	35	63	39	63	36	29	33	14	17	25	46	22	15	24	18	22	19	19	39
SPAC458.05	548	297	445	326	238	439	561	450	673	534	258	392	390	577	331	276	527	222	1014	322	180	156	198	1269	160	798	799	1280	1197	747	892	1147	718	1366	771	776	915	203	400	578	856	853	280	563	355	346	361	247	609
SPAC458.06	80	27	89	59	68	106	153	83	132	111	36	81	84	99	51	46	97	44	151	43	16	9	26	195	20	124	136	127	187	204	167	202	83	169	103	129	165	44	87	105	138	131	71	89	62	97	121	38	200
SPAC458.07	290	196	384	354	219	509	473	395	525	349	134	379	324	461	246	270	445	169	779	214	93	105	135	565	77	366	408	425	467	457	468	543	276	584	344	354	405	133	265	291	527	389	200	355	223	306	402	217	672
SPAC4A8.02c	96	79	121	122	69	160	179	105	249	117	51	149	149	189	128	97	150	77	233	91	43	52	39	262	58	167	187	212	188	136	192	225	120	234	153	152	153	34	94	129	166	212	54	105	48	106	85	54	139
SPAC4A8.03c	281	211	427	420	244	509	500	483	825	428	157	263	347	613	402	383	334	204	906	235	136	137	178	747	191	371	338	337	568	513	493	552	381	615	339	416	512	139	372	370	404	457	194	322	214	535	541	247	749
SPAC4A8.04	993	470	1420	808	544	843	1243	1172	1162	1200	474	805	1259	1567	806	623	1382	475	2467	680	334	366	449	2023	461	603	534	972	642	560	484	548	417	600	1114	477	672	170	299	388	764	390	348	520	292	429	460	280	438
SPAC4A8.05c	1053	611	675	862	397	701	1046	803	1056	771	541	1137	1101	1801	917	594	1138	745	1231	605	360	194	470	2624	266	1470	1546	2320	2035	1654	1884	2066	1078	2065	1553	1561	1537	346	846	1027	2122	1555	659	1214	470	991	1463	780	2094
SPAC4A8.06c	901	770	825	833	581	1194	1267	1141	1780	1091	402	726	885	1376	779	674	890	620	2290	570	324	315	415	2282	483	1457	1498	1947	2748	2013	2180	2749	1348	2962	1449	2162	2306	460	1245	1361	2132	2036	603	1357	783	1397	1295	522	1799
SPAC4A8.07c	538	388	502	555	353	823	835	703	1242	681	312	477	722	847	406	349	219	162	1134	236	137	110	185	951	111	614	786	1056	1450	919	1146	1072	633	1455	717	946	1277	252	602	735	881	1035	334	524	445	452	557	252	802
SPAC4A8.08c	591	519	559	608	302	593	750	714	982	674	286	472	459	769	541	406	708	346	1557	348	240	146	288	1470	253	1007	1184	1376	1814	1260	1324	1858	1261	2004	1035	1310	1240	323	748	838	1201	1157	570	923	631	688	661	301	1008
SPAC4A8.09c	232	165	331	280	165	310	377	372	429	333	107	189	215	295	235	187	370	143	660	171	79	94	141	401	84	240	249	257	269	305	289	357	225	315	259	208	272	87	194	195	358	299	122	232	137	249	219	104	543
SPAC4A8.10	431	451	401	281	225	668	663	632	609	529	200	330	374	572	195	160	478	293	481	184	186	94	125	1123	234	317	395	743	1123	392	576	737	481	1195	428	633	1029	136	415	543	460	797	139	410	222	309	518	332	1293
SPAC4A8.11c	20313	16341	16290	25017	12044	21668	24175	19946	28535	17503	10110	16532	18600	31082	20866	15747	29436	21001	62482	16363	9625	7172	9287	36100	12843	19653	25348	27498	31342	31320	31182	30297	17196	30141	21239	27609	28422	7137	14088	16720	35379	22754	14324	22750	12422	22282	16505	9089	25127
SPAC4A8.12c	339	223	456	367	255	606	604	594	625	608	176	354	327	370	240	272	545	201	879	246	82	89	169	852	78	629	626	898	890	860	703	860	685	1120	777	556	773	233	408	452	1035	856	253	447	319	479	389	204	632
SPAC4A8.13c	1020	746	1093	1078	751	928	1303	1087	1550	1182	514	839	884	1204	877	764	1171	595	2650	694	332	333	641	1975	416	1845	1826	2662	2219	2366	2172	2444	1505	2157	2169	1862	1693	464	1069	1271	2371	2058	853	1207	614	1478	1278	749	1346
SPAC4A8.14	1170	1064	1311	1407	1043	1981	1958	2078	4071	2234	642	1713	1879	2254	1995	1321	1941	1016	4548	1374	718	536	730	3466	714	1883	2024	1673	2270	2799	3026	3258	1515	2354	1879	2573	2134	646	1849	1574	2420	2035	841	1802	638	2241	1825	975	2199
SPAC4A8.15c	662	526	797	724	383	661	745	568	1245	584	277	473	476	774	587	520	1096	832	3051	618	256	331	329	822	298	1326	1231	1552	1362	986	1468	1634	1031	2077	1334	1208	1290	487	1093	1055	1430	1862	648	1227	575	1724	2103	563	1116
SPAC4A8.16c	9258	7292	8887	9617	6147	12935	14157	9897	18197	10931	4116	9639	10355	15019	9262	7704	16339	10271	33723	9209	4977	3422	5636	24039	6164	11543	13077	13836	18693	15760	18062	18394	9246	18825	11063	14894	17113	4215	10973	11358	19748	15328	6397	11386	5661	12616	11780	5401	16038
SPAC4C5.01	491	355	382	397	414	755	758	657	693	606	294	522	774	674	413	365	505	192	1210	345	122	85	186	1405	187	360	409	292	516	462	546	472	337	570	235	416	586	104	317	312	360	275	213	333	254	292	287	162	416
SPAC4C5.02c	169	150	210	228	88	143	217	164	323	185	75	110	138	226	121	116	132	112	463	120	53	47	91	240	53	162	195	197	230	246	229	221	149	229	192	197	181	55	154	164	267	225	75	140	84	106	96	33	234
SPAC4C5.03	498	455	514	545	347	965	882	753	1001	746	231	522	609	833	520	494	529	322	1465	407	260	181	228	1213	303	547	553	1353	993	677	780	896	569	910	799	673	832	150	389	474	713	780	295	536	305	412	536	281	1117
SPAC4C5.04	90	185	148	121	104	318	211	185	499	192	44	177	203	260	124	81	177	185	388	129	110	42	89	436	86	198	180	202	350	227	462	416	155	439	175	314	331	74	257	237	231	365	114	193	77	154	227	108	446
SPAC4D7.01c	2062	1252	1102	1685	828	1735	2085	1389	2229	1403	1035	1305	1504	2435	1683	1190	3334	2200	4167	1686	1053	557	1186	4861	783	2003	2046	2935	3756	2703	2932	3459	2001	4057	1953	2625	2877	558	1257	1519	2781	2456	1038	1700	980	869	1095	617	1578
SPAC4D7.02c	329	141	349	238	153	356	426	426	336	353	147	369	385	680	223	156	496	126	950	195	153	149	102	684	151	322	375	551	630	394	326	433	309	500	334	371	396	91	225	259	328	275	103	216	128	168	335	186	551
SPAC4D7.03	402	354	471	358	276	597	649	670	773	610	220	476	504	697	476	398	399	299	942	251	248	142	256	1565	207	717	668	895	1071	838	954	1228	633	1341	716	915	886	194	480	584	749	841	263	617	274	519	535	333	762
SPAC4D7.04c	449	376	471	485	397	725	709	725	863	660	295	551	527	873	532	385	651	363	1292	376	210	148	387	1299	209	666	619	846	1075	866	893	1094	602	1094	672	772	795	206	443	546	751	761	308	556	306	667	642	332	762
SPAC4D7.05	5390	4571	5076	5053	4476	7693	7437	7563	11353	7596	2631	6556	6708	9154	6773	4971	11613	6237	18576	7432	4097	2192	3860	13815	4368	7530	8105	9582	10246	10153	10564	11718	6252	12220	6940	9591	10114	2428	5379	6556	9087	9170	3719	6767	3753	8622	6986	3972	9248
SPAC4D7.06c	206	132	335	315	234	278	483	470	428	377	132	187	151	377	287	241	490	198	1389	244	119	192	145	330	129	469	384	358	338	428	347	330	344	453	399	234	326	151	227	257	492	239	229	306	210	688	553	165	649
SPAC4D7.07c	489	262	437	365	297	482	668	495	716	535	234	311	317	464	376	292	434	240	854	231	154	117	273	1034	165	695	721	1141	896	745	867	1019	604	1163	864	792	799	216	438	453	806	796	316	492	339	332	331	208	580
SPAC4D7.08c	4502	3890	3651	4183	2623	5208	5104	4825	9643	4396	2100	3291	3808	5193	3757	3180	4142	4420	13842	2663	1619	2107	2207	10098	2748	3368	4590	4018	6936	5929	7188	6764	3307	7809	3543	5733	6500	1357	3376	4002	5416	5586	2457	3647	2319	5117	4319	1964	7284
SPAC4D7.09	1488	1033	1466	1392	897	1700	2010	1744	2472	1610	671	1254	1365	2173	1345	1107	2168	1111	3921	1213	594	414	832	3747	650	1544	1778	2121	2765	2144	2162	2753	1538	3323	1663	2133	2217	540	1208	1473	2022	2101	816	1433	818	1802	1617	781	2637
SPAC4D7.10c	234	225	206	269	138	596	390	269	526	260	140	396	391	478	261	207	198	180	747	155	172	64	110	605	144	221	238	230	501	270	436	459	224	480	212	400	392	59	279	258	214	281	135	401	124	188	356	169	749
SPAC4D7.11	396	284	337	461	279	718	557	435	592	362	236	348	387	685	382	337	488	243	1302	276	167	156	186	884	252	408	426	1016	637	684	501	700	429	761	569	405	513	144	233	258	577	445	209	464	188	289	316	179	875
SPAC4D7.12c	479	430	600	550	373	952	893	778	982	641	276	595	558	730	460	406	601	364	1436	390	149	165	280	1417	236	634	572	747	801	882	793	933	534	1066	703	712	825	188	431	480	928	754	300	673	331	630	555	257	1068
SPAC4D7.13	1199	819	1259	1580	880	1800	1644	1510	2333	1332	662	1035	992	1889	1354	1097	1620	956	4530	894	484	450	594	2249	646	1474	1661	2171	1883	2191	2129	2399	1256	2179	1632	1561	1751	486	1096	1128	2340	1725	822	1342	677	1724	1552	704	3498
SPAC4D7.14	50	46	31	26	21	54	47	47	70	42	19	51	43	56	25	15	23	26	57	12	11	6	3	63	8	19	21	25	53	35	58	76	20	82	29	37	61	8	27	33	37	45	18	61	18	14	59	32	153
SPAC4D7.15	26	12	22	21	14	32	40	26	49	36	14	17	25	32	26	27	23	8	46	12	5	0	10	45	10	50	47	55	46	30	46	62	32	53	47	41	47	8	28	19	43	39	7	22	17	19	22	13	16
SPAC4F10.02	448	268	418	441	355	501	596	445	717	500	186	474	395	615	337	279	653	318	1302	438	196	141	203	1009	193	710	779	862	973	949	832	985	600	919	611	730	708	185	424	477	1016	577	371	490	288	442	446	270	707
SPAC4F10.03c	275	218	419	447	340	576	550	500	820	419	137	411	438	602	374	299	431	280	1309	323	127	104	128	716	224	497	506	437	681	887	831	653	427	787	395	590	805	220	481	464	606	588	299	378	305	537	885	377	892
SPAC4F10.04	237	114	291	240	164	263	357	271	376	325	97	148	211	244	147	169	285	131	876	147	67	112	106	398	73	421	523	651	621	423	422	587	435	747	481	364	457	110	248	287	471	434	191	289	238	316	275	143	580
SPAC4F10.05c	74	50	117	94	68	105	119	132	112	116	41	62	78	96	62	47	154	65	292	62	33	26	31	127	20	117	136	212	158	191	150	161	147	219	168	140	167	53	86	107	173	207	72	90	87	127	128	47	257
SPAC4F10.06	683	630	765	751	622	1379	1181	810	1535	764	308	681	717	954	732	664	673	450	1698	408	256	187	343	1086	207	901	890	1263	1434	1107	1510	1931	788	1789	1057	1286	1308	374	943	845	1340	1621	487	1181	465	933	973	445	1543
SPAC4F10.07c	399	147	505	326	190	350	563	387	441	447	193	361	343	509	295	238	417	197	737	212	144	155	142	799	154	471	380	511	560	570	567	519	383	514	459	403	433	174	304	318	441	412	247	289	201	335	448	214	579
SPAC4F10.08	43	20	63	20	17	17	110	49	26	88	42	46	30	40	31	15	25	12	39	22	3	3	11	69	1	17	44	56	58	41	37	41	31	35	40	25	30	14	18	27	53	15	20	12	27	35	33	18	78
SPAC4F10.09c	2010	1947	2115	2568	1626	2999	2580	2939	4912	2358	991	1833	1833	2974	2376	1878	1805	1363	6077	1202	863	700	1384	5116	954	2585	2456	3310	4735	3181	3988	4902	2473	5198	2172	3809	4030	865	2187	2267	3432	3813	1306	2833	1332	2353	2183	1100	4701
SPAC4F10.10c	1286	1041	1375	1076	774	1571	1789	1529	1790	1356	617	1151	1214	1665	1214	1076	1305	743	3212	976	699	427	496	2387	660	1446	1389	3450	1829	1698	1796	2016	1219	2047	2460	1699	1811	502	1179	1251	2131	1982	881	1274	600	1895	1858	777	2859
SPAC4F10.11	821	571	665	746	494	959	1200	924	1438	941	431	957	1172	1507	995	729	1021	502	1815	703	410	244	370	1714	336	810	853	1049	1124	930	1070	1111	587	1129	738	872	837	175	525	491	1043	784	347	717	338	547	573	405	1207
SPAC4F10.12	180	129	194	175	145	246	274	204	459	237	109	176	194	227	139	143	110	51	396	99	43	46	108	427	69	468	437	624	670	446	566	654	324	714	433	544	522	98	280	257	649	495	186	301	202	364	346	181	345
SPAC4F10.13c	2353	1788	2146	2326	1328	2627	3160	2582	3924	2419	1263	2459	2532	3830	2596	2053	2735	1588	5722	1734	1060	827	1307	5688	1122	2775	2731	3288	4337	3960	3666	3775	2367	4021	2329	3053	3727	896	1743	1927	3345	2671	1448	2827	1348	2588	2768	1658	3928
SPAC4F10.14c	3252	2956	4483	3475	3298	4469	4762	5035	7890	5292	1605	5184	4658	5783	3675	3096	5885	2632	9402	2603	769	734	1214	7712	901	5512	6353	7372	7504	7001	8255	10058	5950	10739	7871	6396	6959	2231	6013	5796	10501	9375	3466	5749	3333	7490	6454	2930	9126
SPAC4F10.15c	1455	755	1239	1505	774	2075	2306	2027	1652	1452	625	1593	1545	2271	1589	1135	1339	877	3186	890	653	410	612	2539	549	870	737	1081	1097	1249	974	1015	733	832	833	747	1003	267	568	618	845	617	710	1065	614	1634	1930	932	3612
SPAC4F10.16c	649	346	462	497	293	624	686	572	874	556	295	540	504	841	471	395	485	341	1243	288	197	209	261	1663	203	746	837	1081	1541	858	1043	1317	910	1646	687	996	1251	244	564	730	759	850	378	798	430	479	544	315	857
SPAC4F10.17	8	1	11	0	3	0	1	4	2	10	5	1	2	3	1	0	4	0	9	4	0	3	1	0	0	6	2	9	0	6	0	1	2	1	3	0	1	4	0	1	7	1	0	0	2	2	1	2	1
SPAC4F10.18	883	660	1122	961	907	1663	1586	1489	1815	1225	300	664	927	1440	653	564	1152	788	5347	844	598	528	452	1333	617	756	770	933	1134	1235	1029	1169	730	1148	680	938	923	245	651	676	849	764	454	801	398	1059	1058	577	1572
SPAC4F10.19c	108	51	110	67	68	170	191	135	149	131	63	122	105	121	71	67	124	52	230	55	20	32	28	249	28	70	75	124	128	135	91	106	113	201	79	102	171	28	99	100	114	126	42	80	44	76	163	91	268
SPAC4F10.20	237	36	368	98	82	96	372	244	123	479	147	424	353	410	124	102	411	101	660	100	53	78	60	851	59	170	418	669	423	246	190	174	358	442	465	148	333	59	150	315	279	264	140	110	151	164	451	291	440
SPAC4F10.22	26	9	38	12	15	17	46	35	18	39	9	20	24	27	11	13	60	13	68	16	9	5	9	45	14	15	26	75	31	25	23	23	27	48	32	10	23	10	5	20	25	25	13	10	17	16	13	13	27
SPAC4F8.01	193	145	237	181	180	336	298	257	346	245	131	303	229	342	192	162	304	170	576	188	76	44	47	403	77	165	206	238	232	203	245	296	142	280	225	168	194	71	183	177	249	256	95	242	75	219	253	124	409
SPAC4F8.02c	514	358	517	502	417	798	759	667	959	703	247	549	492	632	544	468	753	426	1669	416	267	173	239	1112	236	678	531	713	780	805	827	1145	554	1026	517	607	613	201	517	514	762	808	364	665	293	610	394	254	1023
SPAC4F8.03	462	507	622	625	383	576	653	579	1301	763	253	397	361	418	379	316	608	335	1442	380	122	119	283	1188	149	1093	975	1250	1194	938	1457	1734	735	1685	1103	1297	1052	322	735	644	1358	1380	363	966	402	599	398	187	962
SPAC4F8.04	512	560	675	743	570	1062	799	890	1630	784	218	490	448	665	580	510	688	450	1969	403	178	142	310	1151	224	638	638	556	781	823	1062	1038	456	928	514	830	868	240	582	624	879	774	301	533	254	560	492	232	1047
SPAC4F8.05c	109	97	143	136	142	219	220	193	314	196	67	148	102	205	107	97	158	57	291	99	43	39	40	279	28	127	136	163	246	152	215	250	141	230	163	160	170	47	162	174	198	251	84	149	88	139	170	88	336
SPAC4F8.06	127	114	281	171	94	250	245	269	331	245	71	185	146	248	195	155	246	158	558	117	79	73	36	324	120	117	111	168	168	149	189	283	119	249	154	160	199	41	193	158	150	184	82	187	84	210	309	152	382
SPAC4F8.07c	24016	15062	20826	17553	14047	35987	34330	21105	25494	23508	11162	14048	17834	27016	22020	18337	25574	17319	73473	19844	8463	8007	10256	27129	15873	16004	18330	19338	17529	22665	19958	20378	12988	17732	14499	14771	16191	5281	9833	10575	17153	12697	8809	17167	9651	15185	12591	7101	15578
SPAC4F8.08	5	1	2	7	2	0	4	1	4	2	4	1	2	3	7	1	19	0	6	3	0	0	6	0	0	1	1	0	0	0	4	3	1	0	1	1	0	1	2	1	1	0	1	5	0	2	4	1	2
SPAC4F8.10c	192	131	215	235	178	219	315	237	407	276	108	198	184	349	203	167	385	201	625	191	94	95	130	428	118	227	307	336	337	320	317	434	324	394	319	314	194	70	224	236	276	347	137	228	126	229	201	97	263
SPAC4F8.11	805	395	566	595	350	738	966	676	959	691	388	530	605	1106	607	484	755	455	1562	530	341	184	358	1531	301	723	903	1270	1409	949	913	1128	941	1517	957	840	1023	218	463	648	1079	983	346	646	443	509	573	328	907
SPAC4F8.12c	3175	1964	2133	3352	1433	2327	3077	2274	4140	2533	1513	2665	2801	4681	2915	2097	3474	2293	6821	2074	1370	883	1410	6533	1120	4414	4931	6124	7257	5682	5848	6813	4318	7156	4282	5418	5876	1219	2931	3083	5998	4880	2238	3759	2016	3002	2549	1400	3902
SPAC4F8.13c	876	548	637	813	365	720	1125	798	1376	846	427	774	793	1359	748	557	934	639	1547	518	414	230	398	2393	329	1035	1143	2058	2204	1140	1460	1906	1337	2597	1407	1500	1796	353	816	960	1316	1552	542	1099	668	425	464	249	781
SPAC4F8.14c	7077	5112	7745	7221	5110	9281	9559	9445	11361	9609	3422	5902	6242	10534	6870	5389	15534	8236	26388	7145	4092	2896	3774	15292	4298	7696	8276	9895	10054	10249	9566	10400	6457	10595	6583	8112	9426	2462	4620	5544	10456	7600	4499	6601	3888	8254	7778	3626	9669
SPAC4F8.15	573	261	673	341	326	599	905	822	690	803	268	648	639	950	375	214	887	419	1163	314	299	168	190	1189	272	380	483	1652	1626	399	557	636	418	1699	745	565	1438	129	452	480	631	732	266	428	370	365	1132	429	1264
SPAC4G8.02c	600	480	670	568	503	572	615	736	1139	760	205	314	346	456	335	332	736	408	2233	288	163	308	373	874	484	1880	1823	3862	2315	2096	1958	2976	1633	2370	2613	2061	1558	470	901	1210	2197	1507	698	1492	757	1168	1002	401	846
SPAC4G8.03c	350	161	319	321	232	629	403	352	495	336	192	224	255	376	238	210	335	538	808	238	169	107	174	739	104	357	321	384	451	414	398	448	391	462	270	293	383	105	207	198	359	309	135	230	156	161	97	66	201
SPAC4G8.04	627	484	553	706	469	1107	966	889	1107	703	311	673	805	1174	529	452	849	489	1486	502	352	207	287	1638	271	991	1035	1296	1835	1254	1327	1615	1033	1654	827	1199	1390	300	728	713	1220	955	548	1053	475	573	774	343	1071
SPAC4G8.05	461	368	538	550	248	462	624	599	762	587	236	339	309	583	426	374	672	292	1240	371	154	145	191	1043	156	635	537	1106	690	593	618	805	499	873	784	612	656	183	459	495	784	741	263	495	233	488	514	280	978
SPAC4G8.06c	707	649	870	875	634	1348	1212	1342	1897	1032	320	688	899	1100	791	717	1258	755	2624	652	419	335	585	3357	488	1146	1177	1099	1553	1211	1822	1931	839	1733	961	1387	1491	388	1060	960	1321	1256	480	1015	453	735	644	345	1037
SPAC4G8.07c	738	422	494	646	288	449	692	523	1014	501	302	406	423	668	456	378	456	305	1150	353	184	145	303	1226	144	776	812	1159	1072	1030	949	1129	557	1260	694	779	1006	217	466	508	1143	812	378	578	323	668	485	296	877
SPAC4G8.08	148	174	134	160	108	334	143	201	396	145	50	189	153	269	131	113	133	123	395	81	92	55	68	393	103	242	165	241	458	178	394	394	148	472	183	302	343	80	200	183	194	335	86	298	79	147	209	136	362
SPAC4G8.09	690	313	579	437	282	399	802	707	654	732	342	448	396	612	410	342	712	341	1033	311	160	134	297	1387	129	657	882	949	1173	834	769	951	817	1329	687	685	970	206	462	567	1023	678	367	499	422	635	626	346	1399
SPAC4G8.10	92	39	98	92	55	66	123	85	154	103	33	52	53	77	50	58	95	39	106	41	13	23	32	171	14	175	126	191	160	165	175	211	93	183	163	134	153	45	90	107	172	188	61	116	60	126	116	56	122
SPAC4G8.11c	46	43	54	62	45	101	68	66	109	58	26	78	81	119	40	39	56	54	152	35	24	24	21	156	48	69	52	68	87	80	130	138	58	131	44	98	103	21	71	80	108	107	32	94	25	52	55	35	86
SPAC4G8.12c	161	184	191	159	120	478	332	265	399	251	98	216	253	294	136	112	158	66	333	108	60	36	70	682	100	228	297	489	619	236	372	502	291	774	302	328	505	69	221	268	261	419	81	231	156	124	230	113	445
SPAC4G8.13c	719	487	655	693	422	999	1012	799	1166	786	324	823	933	1357	598	521	719	518	1787	424	357	224	306	2269	338	868	914	1313	1779	1281	1487	1446	795	1572	912	1171	1494	309	633	803	1077	1023	403	924	468	545	1104	588	1606
SPAC4G9.02	165	130	202	186	149	257	322	276	311	272	81	187	145	249	163	139	219	98	467	117	87	53	82	406	77	261	216	413	287	310	287	462	223	446	289	335	354	94	224	240	353	422	82	250	148	290	256	143	472
SPAC4G9.03	3960	3169	4964	5208	4487	5944	6091	5406	6326	5344	1729	3596	4023	5159	4808	3744	6443	3385	22058	5482	2810	2791	2502	7358	3602	3621	4301	4434	5224	6180	5457	5038	2951	5124	4159	4976	5157	1721	3406	3613	7473	4563	3054	4481	3427	8559	5701	2223	6314
SPAC4G9.04c	661	403	560	779	301	648	872	746	909	722	328	500	596	812	631	503	747	386	1536	471	238	259	323	1419	295	810	750	875	963	990	898	975	640	942	726	712	837	263	503	571	830	715	378	645	375	778	815	403	1143
SPAC4G9.05	31	4	22	16	17	5	28	31	8	17	10	16	15	12	9	7	22	1	32	18	6	5	12	37	1	29	25	41	17	35	13	13	15	26	24	5	26	15	6	8	59	12	3	11	19	23	6	7	20
SPAC4G9.06c	181	127	126	144	86	242	257	163	308	222	102	179	207	271	132	83	160	96	363	123	83	36	75	462	69	159	175	218	319	238	261	347	218	279	178	238	177	41	126	165	171	225	77	182	94	131	121	85	290
SPAC4G9.07	65	11	62	25	18	22	80	29	36	85	27	11	18	14	16	12	22	10	72	16	6	8	8	38	4	25	38	47	30	46	14	32	42	36	44	19	31	10	12	15	51	21	10	20	16	4	10	5	22
SPAC4G9.08c	1451	1067	1464	1826	855	1638	1741	1426	2995	1563	617	1322	1375	2018	1592	1233	2045	1509	4333	1240	803	493	998	3389	813	1866	1997	2558	2866	2675	2652	2843	1557	3148	1652	2361	2601	604	1455	1528	2662	2226	1017	1880	946	2005	1852	849	2860
SPAC4G9.09c	4420	2688	3018	3169	3116	5778	5427	4561	6865	4077	2202	5202	5065	9251	4983	3743	5989	3407	9020	4883	3503	1255	2251	11593	2085	5481	4972	4605	8177	6123	6237	7589	4067	7982	3290	6160	6156	1581	3770	3541	6159	4680	2434	4506	2466	3988	4295	2235	6329
SPAC4G9.10	537	321	450	441	318	543	687	645	879	515	270	505	449	613	429	313	807	313	1250	484	163	211	316	1050	210	615	613	686	1004	728	591	805	538	1099	510	635	622	160	280	389	825	613	356	475	339	429	458	200	765
SPAC4G9.11c	257	151	490	313	246	326	490	464	569	450	148	398	373	576	357	281	544	214	1180	271	87	124	213	643	145	366	385	430	365	494	410	498	289	482	354	303	354	138	266	345	509	396	198	380	185	419	511	281	800
SPAC4G9.12	229	273	479	431	305	472	484	510	673	575	107	497	452	642	389	311	637	245	1291	433	98	116	194	748	126	440	593	478	564	650	637	669	435	533	592	424	412	179	329	371	823	531	237	319	260	454	462	267	429
SPAC4G9.13c	129	97	121	138	87	140	212	151	282	182	56	152	147	197	100	91	206	75	400	96	47	32	72	339	26	169	180	194	187	195	258	260	144	240	235	195	155	67	145	130	217	189	46	148	71	126	117	63	280
SPAC4G9.14	174	162	196	200	100	266	228	229	379	205	80	181	206	276	145	117	228	142	571	131	67	70	155	485	103	244	273	591	388	288	350	420	204	532	383	289	319	75	187	212	331	417	87	231	130	237	249	92	379
SPAC4G9.15	1785	1151	1653	1631	1188	2530	2794	2279	3048	2270	858	1798	1969	2612	1964	1354	2964	1287	5799	1527	690	704	984	3840	1017	1985	2230	4381	2678	2332	2620	2975	1774	3073	2747	2332	2117	645	1300	1342	2443	2234	1147	1939	861	2041	1836	935	2533
SPAC4G9.16c	13750	11682	12513	12867	10501	15900	16277	16023	23074	15823	5611	13046	13742	20231	12035	9518	22597	11915	49387	11954	6777	5463	7811	33417	7750	24522	27005	32526	36908	31793	33734	36131	20744	42285	24135	31814	28497	7173	15342	17588	29211	27376	12024	19775	12217	16886	16898	6176	20785
SPAC4G9.17c	283	302	250	387	228	556	456	427	681	339	196	430	422	699	362	260	400	221	776	227	161	95	144	778	178	440	442	435	768	565	711	894	417	796	424	572	682	132	370	443	608	627	271	533	254	452	560	265	974
SPAC4G9.19	67	51	113	80	64	116	118	117	115	115	47	84	75	98	72	54	112	37	314	74	19	22	45	156	39	81	75	97	102	100	92	84	60	101	86	52	81	24	46	72	91	62	37	59	59	88	129	52	194
SPAC4G9.20c	779	872	551	1086	817	1160	849	846	1896	943	375	574	670	765	665	678	759	397	2266	654	267	266	357	1224	378	1151	1078	1290	2017	1418	1557	1976	981	1907	983	1577	1653	258	848	783	1340	963	659	1326	627	1048	893	457	1571
SPAC4G9.22	86	65	100	85	54	88	97	105	126	107	55	88	101	193	59	54	153	47	382	68	30	24	67	260	64	79	79	84	83	87	122	156	116	124	136	109	85	28	97	68	173	77	44	140	48	56	68	29	184
SPAC4H3.01	948	552	903	682	532	1076	1085	1047	1207	1075	525	889	829	1351	776	650	1212	745	2121	475	313	144	295	1888	263	829	718	917	1201	1140	1109	1304	655	1430	603	849	1068	264	720	787	1030	895	534	1069	328	824	947	529	1979
SPAC4H3.02c	238	143	284	206	116	317	346	322	388	281	125	196	205	255	176	171	215	100	478	101	58	61	80	385	66	272	281	346	354	304	356	400	223	381	266	222	295	98	231	232	251	304	142	300	149	226	249	124	384
SPAC4H3.03c	33	14	49	29	21	39	74	50	35	42	20	42	53	73	23	25	124	18	146	50	22	86	19	126	8	67	41	82	52	49	29	33	55	29	51	26	47	12	13	19	44	31	27	28	20	55	49	24	32
SPAC4H3.04c	27	15	51	34	21	45	64	57	72	51	17	38	33	66	37	31	62	8	89	30	9	8	20	81	14	62	64	68	59	52	47	44	43	72	54	31	55	14	23	30	55	44	11	27	24	39	56	23	79
SPAC4H3.05	214	137	209	254	163	369	372	362	487	284	107	214	246	256	182	162	298	138	527	187	84	53	124	636	51	340	392	491	550	429	498	495	356	620	322	340	437	95	221	188	500	378	183	322	200	228	231	127	420
SPAC4H3.06	86	60	92	122	85	89	131	140	181	116	54	61	86	105	72	60	76	47	297	71	34	19	32	152	28	200	210	339	191	200	244	381	215	348	250	223	181	72	129	119	276	242	101	147	92	114	73	50	96
SPAC4H3.07c	373	256	612	487	391	469	526	635	647	534	181	261	269	404	324	237	623	405	1934	377	105	162	154	492	193	452	507	679	492	485	571	631	355	666	575	407	511	189	378	402	676	688	243	406	192	584	587	228	618
SPAC4H3.08	46	1	45	12	8	22	30	30	7	31	16	36	32	60	7	2	45	7	21	10	5	57	1	59	6	12	8	31	36	5	5	14	13	10	18	3	7	3	3	15	8	14	5	5	5	13	57	34	36
SPAC4H3.09	321	230	367	258	206	244	341	344	558	440	169	211	191	253	238	180	334	172	777	147	53	95	158	434	124	612	652	1083	808	774	913	927	597	1089	973	768	951	250	542	514	961	1046	389	642	409	655	543	346	593
SPAC4H3.10c	60303	39646	72775	72865	47468	83372	79217	79906	99366	67397	27966	64912	72819	112749	79452	57983	111253	57464	286472	82431	42882	35135	25608	84642	46377	31551	35434	30531	29408	48214	47958	36716	22475	28391	29022	39811	37659	11448	26677	28123	38844	23833	33307	46594	30431	64190	48581	25785	54675
SPAC4H3.11c	590	425	624	859	532	801	865	761	1243	738	293	692	698	893	865	689	546	273	1629	456	178	162	288	1058	191	727	762	814	747	1027	923	1073	458	711	683	633	645	236	387	423	1055	633	303	716	270	713	731	422	1246
SPAC4H3.12c	4	1	2	0	0	4	9	1	6	4	1	5	4	3	0	2	0	1	6	0	0	1	1	5	0	24	12	17	33	9	20	50	14	27	8	18	24	6	27	13	9	27	8	19	6	4	4	3	6
SPAC4H3.13	110	93	151	114	115	130	171	134	227	173	60	150	116	184	99	58	148	95	305	121	76	34	80	351	35	113	147	189	170	133	192	243	104	271	144	176	180	38	120	122	178	183	40	114	33	71	69	55	117
SPAC4H3.14c	157	121	224	216	131	265	213	237	375	211	87	167	186	269	157	135	158	65	380	77	26	28	57	275	43	219	179	208	318	236	294	380	184	443	208	235	242	54	195	230	303	327	97	242	99	195	242	116	443
SPAC4H3.16	69	73	68	47	36	60	62	53	103	66	36	39	56	54	60	46	41	30	88	35	14	11	55	159	7	101	132	171	171	154	158	249	139	248	176	157	164	36	67	86	171	147	51	103	46	55	68	23	59
SPAC4H3.17	15	0	27	5	7	2	24	8	8	26	14	6	12	24	5	7	15	11	50	9	1	8	6	27	20	3	19	20	10	18	10	7	5	6	7	3	4	5	7	10	6	1	1	4	6	4	7	6	3
SPAC513.01c	401	595	370	393	355	383	1017	386	736	947	348	745	873	1232	1786	1303	1839	422	2970	1014	188	367	168	817	814	1418	1715	1061	2191	1738	1926	2052	1347	2033	1524	1883	1254	460	1494	1679	2352	1702	526	816	637	1919	1224	633	857
SPAC513.02	45	9	36	11	13	13	50	21	8	41	16	17	16	37	32	22	48	16	24	15	5	52	2	55	6	10	38	43	45	12	31	32	13	32	44	7	39	10	14	12	34	46	5	21	17	34	40	20	42
SPAC513.03	5	3	7	6	5	34	8	143	3	5	4	53	86	138	9	3	68	4	15	9	2	2	6	116	2	8	28	325	117	5	5	7	168	55	336	5	47	4	7	6	16	74	8	7	62	5	206	140	338
SPAC513.04	0	0	0	0	0	0	1	0	0	0	0	0	0	0	0	0	0	0	1	0	0	0	0	0	0	0	0	3	0	0	1	0	0	1	0	0	0	0	0	0	0	0	0	0	2	0	5	0	1
SPAC513.05	833	436	602	557	284	737	817	833	771	706	482	794	733	1179	493	370	832	374	1360	375	263	193	260	1872	218	882	1100	1996	1819	1145	1030	1188	1019	1687	1120	904	1491	213	564	728	1577	1111	524	826	604	662	1039	462	1726
SPAC513.06c	293	173	266	236	195	360	383	374	391	353	137	329	327	527	284	216	377	173	807	259	113	106	120	662	115	347	360	854	534	324	362	399	344	670	426	356	520	81	216	272	483	393	159	313	257	254	275	177	595
SPAC513.07	1166	266	939	419	328	454	898	573	621	684	583	681	584	1237	470	346	513	564	987	344	185	227	165	1108	338	340	395	885	556	494	530	481	329	596	330	435	685	119	243	436	602	386	159	309	221	496	1389	686	1704
SPAC521.02	370	224	611	330	380	777	722	688	709	663	174	582	472	615	456	335	1602	914	2049	667	285	202	379	1697	252	426	450	539	440	493	487	524	347	543	523	353	437	149	299	374	633	420	221	356	200	414	408	248	586
SPAC521.03	2067	1281	1673	1621	1325	1593	2242	2039	3717	2352	989	2810	3122	4288	1828	1202	2329	2246	3869	1117	762	681	867	3053	408	1829	1699	2309	3182	1682	1588	1381	1421	2452	1478	2738	3079	380	1248	1178	1861	1335	826	1362	937	1309	1882	1809	2944
SPAC521.04c	386	201	397	282	172	527	632	418	492	619	195	409	372	696	272	247	483	248	928	222	198	107	100	884	147	289	455	909	733	349	412	409	488	739	644	297	655	119	279	334	417	475	169	248	243	182	381	211	673
SPAC521.05	7555	5889	12536	9830	9349	17655	17427	16201	24224	15431	3363	11467	14752	18158	14130	10929	20088	10780	44556	18017	5916	5291	5728	22025	8489	9850	11251	11350	13612	19873	14757	13695	8316	15446	10845	12953	15980	3611	9298	10493	16844	11332	9064	11941	7463	22014	19906	8679	22968
SPAC56E4.02c	148	86	138	118	127	293	258	205	191	194	73	227	201	316	187	143	200	87	287	101	63	54	70	614	76	147	187	281	298	187	194	231	168	237	148	173	183	50	108	123	177	188	92	191	79	140	100	149	135
SPAC56E4.03	4681	2220	3700	3170	1877	3822	4254	4473	4710	3909	2300	3315	3659	5645	3375	2417	5042	2339	8469	2925	1726	1473	1954	8853	1788	4027	3569	4648	5956	4678	4254	4519	3149	6769	3419	4149	5630	1113	2426	2965	4758	4385	1892	2886	2062	3233	5025	2628	6098
SPAC56E4.04c	17151	13001	12617	17353	7528	13187	19773	15265	21196	15075	8249	12501	12860	21832	13032	9356	19772	13762	25393	13272	7235	4219	6798	33303	7615	15254	23224	27610	31657	25474	26150	24721	17655	28600	22567	21950	27229	6481	11976	16321	34143	22109	10082	14688	10004	17025	14351	9723	20422
SPAC56E4.05	352	341	401	387	261	594	520	489	726	461	180	308	356	427	282	252	388	217	792	203	133	79	113	807	180	544	470	1120	713	534	677	876	504	945	814	588	726	187	421	478	572	778	289	596	303	403	583	213	695
SPAC56E4.06c	515	309	493	470	309	593	735	545	851	528	244	482	548	813	522	374	603	372	1613	355	222	197	273	1185	251	553	574	1057	770	703	640	691	447	764	888	512	689	177	336	389	712	609	313	563	288	404	475	240	706
SPAC56E4.07	509	374	542	519	310	682	645	551	852	528	182	407	394	634	439	346	784	383	1399	385	246	164	250	981	306	359	462	599	647	605	531	654	308	741	505	604	679	169	489	394	630	670	299	354	212	476	631	230	999
SPAC56F8.02	419	470	367	357	203	631	560	432	954	454	226	552	611	911	387	314	596	648	1104	295	385	177	193	1852	412	567	552	729	1435	547	980	1362	582	1614	455	1097	1115	153	641	779	488	1052	267	855	234	417	632	324	1114
SPAC56F8.03	7114	6462	6924	8589	4410	8753	8906	8123	14481	7614	3742	7012	7218	11079	9261	5728	10221	6928	21020	4366	2834	1824	4976	16877	3022	6837	7719	8178	11207	9399	11438	12043	5369	11775	6626	9708	9366	2328	5827	6341	11373	8921	3294	7844	3068	7629	7147	3533	10478
SPAC56F8.04c	368	306	394	240	197	527	518	431	605	446	147	361	397	654	324	220	452	260	765	231	178	102	152	847	227	292	444	412	612	390	573	646	347	788	403	505	552	110	396	447	442	536	193	380	222	353	561	262	521
SPAC56F8.05c	3889	2462	4038	3575	2497	4639	5296	4727	5065	3935	1734	3235	3187	7109	4664	2996	7806	4939	15773	4608	2901	1542	2440	5621	3007	2413	2471	2962	3578	3926	3142	3347	1796	4019	2284	2476	3079	956	2024	1834	3070	2806	1481	2490	1654	3526	3024	1410	7178
SPAC56F8.06c	317	205	239	223	201	382	490	291	439	399	143	204	266	244	252	224	347	191	557	254	131	120	182	782	142	447	427	730	551	390	598	717	411	728	730	514	662	148	335	273	378	388	167	322	258	86	88	59	136
SPAC56F8.07	219	132	206	175	104	334	364	310	307	270	112	134	145	201	181	122	349	158	666	140	76	82	115	635	133	270	294	565	320	364	292	346	247	352	527	283	328	108	167	217	360	354	115	146	141	252	295	166	358
SPAC56F8.08	937	680	1036	923	781	1354	1429	1282	1471	1208	434	813	885	1389	925	678	1563	740	3529	756	397	411	468	1714	459	891	1097	1948	1354	1407	1272	1444	849	1369	1230	978	1171	334	621	723	1441	1114	551	919	491	1086	1056	675	2039
SPAC56F8.09	438	395	370	421	376	741	593	641	1065	645	243	376	463	494	351	359	610	320	1217	361	174	113	326	1339	172	716	590	853	1301	774	1080	1274	602	1489	467	1056	1007	179	495	505	776	864	245	664	341	456	371	187	643
SPAC56F8.10	1069	1075	1399	1445	968	1644	1923	1541	3139	1542	529	1187	1448	2264	1445	1203	1180	786	3653	1191	585	466	689	2682	564	1797	1587	1610	2086	2062	2302	2571	1321	2450	1550	2310	2053	580	1532	1411	1828	2127	929	1476	693	1967	1458	727	1879
SPAC56F8.11	171	210	271	281	157	267	329	286	461	279	107	236	207	252	259	232	315	168	706	204	96	98	100	409	128	215	290	465	253	334	363	428	261	391	455	293	232	85	242	229	374	410	144	269	129	244	169	94	468
SPAC56F8.12	6	7	3	17	19	9	10	11	5	9	2	6	1	7	11	7	5	0	54	7	2	12	6	2	0	29	3	18	4	20	4	2	11	1	9	3	0	6	2	1	20	1	2	0	1	19	2	2	8
SPAC56F8.13	44	10	65	7	17	14	40	41	14	52	27	9	8	19	31	11	82	51	55	25	10	8	39	113	6	19	13	14	13	15	11	11	14	12	19	12	34	6	8	8	12	24	9	14	5	8	12	5	32
SPAC56F8.14c	37	32	46	56	40	54	111	39	54	56	18	54	51	59	53	43	183	64	256	98	17	16	28	43	19	15	16	15	22	46	26	30	15	9	26	16	15	8	18	15	50	14	10	24	13	53	51	31	181
SPAC56F8.15	79	46	48	69	42	91	123	100	75	61	24	36	32	48	71	82	65	24	168	55	26	25	46	83	36	52	47	75	39	107	104	80	41	74	77	66	58	31	23	32	41	47	38	46	34	37	20	16	46
SPAC56F8.16	1556	1246	1151	1834	942	1496	2123	1389	2138	1425	775	1241	1565	2313	1589	1151	1340	834	3872	1405	728	527	1006	2950	1009	574	666	404	627	818	1264	1304	691	817	660	931	986	349	591	497	650	388	233	872	511	124	124	77	266
SPAC57A10.02	953	561	819	787	437	1192	1424	970	1481	1014	523	983	1134	1836	935	733	1054	638	2097	695	563	274	457	2420	521	921	1102	1467	1861	1352	1341	1578	1167	1906	1040	1200	1404	307	637	864	1003	1174	521	1006	509	764	973	549	1574
SPAC57A10.03	60	102	72	101	71	159	105	135	182	95	38	112	127	167	105	99	88	68	296	69	27	49	64	251	57	109	135	124	173	150	178	176	91	211	135	162	173	23	102	133	136	174	42	143	82	106	148	74	199
SPAC57A10.04	17	15	10	19	10	23	18	21	22	10	4	8	14	25	7	6	7	1	33	3	0	2	10	19	7	26	31	8	41	33	34	49	9	26	7	32	37	10	11	16	18	17	7	15	5	6	17	8	32
SPAC57A10.05c	276	182	312	393	255	283	399	350	455	346	127	254	280	363	342	287	350	162	1000	326	125	118	174	687	155	377	517	445	344	446	433	452	331	397	606	377	353	127	295	238	472	261	183	299	241	253	198	114	272
SPAC57A10.06	8	1	17	10	2	6	13	10	4	17	7	8	3	6	6	4	7	6	18	2	2	0	3	8	0	5	10	23	10	5	3	3	6	4	41	3	6	2	5	3	23	6	2	2	14	11	14	5	15
SPAC57A10.07	533	437	496	418	380	1489	900	935	933	799	265	491	555	755	376	342	598	307	1344	348	190	165	316	1205	278	516	622	1361	1018	610	698	924	650	1083	970	648	726	134	375	488	730	818	225	466	384	467	514	332	1021
SPAC57A10.08c	77	50	146	82	57	186	171	138	178	129	51	112	106	148	93	68	192	107	271	97	39	45	55	301	44	151	140	293	163	125	144	185	114	212	231	118	142	42	88	110	139	185	41	94	63	79	119	73	172
SPAC57A10.09c	611	287	382	386	272	477	671	569	436	506	250	309	277	501	306	257	623	279	794	270	116	127	164	655	103	490	500	697	534	654	539	557	390	658	475	451	583	165	311	268	658	371	351	448	278	833	985	299	1690
SPAC57A10.10c	2341	2369	2686	3210	2276	3410	2684	2943	5212	2324	1124	1428	1522	2293	2042	1842	2090	1608	6442	1274	535	463	882	3605	633	3248	3248	3785	5022	4371	5054	6551	2281	5525	2705	4724	5120	1128	2746	2523	6273	3958	1672	4360	1775	4124	2668	1197	4965
SPAC57A10.11c	422	354	507	413	301	674	604	562	855	451	205	647	575	821	421	287	741	457	1443	309	226	140	140	1154	243	358	417	406	791	482	642	789	355	824	429	506	666	131	380	466	573	575	190	550	192	423	710	334	1489
SPAC57A10.12c	4180	4325	5490	5680	4271	7225	6598	6446	10955	5792	2083	4842	5090	8122	5920	4696	7152	5865	20485	4952	3407	2477	3728	11099	4035	4385	3813	3569	6326	5983	7027	6569	3278	7361	3541	5815	6930	1807	4615	4733	5590	5605	2531	4874	2282	5789	6139	2679	7454
SPAC57A10.14	90	104	160	117	124	195	233	205	254	255	54	145	150	202	161	94	282	139	592	158	66	44	95	431	77	220	194	258	218	225	239	225	157	279	239	148	191	82	128	143	250	254	111	145	106	132	115	56	201
SPAC57A7.04c	17144	13223	15745	17447	12248	20731	17935	16704	29512	18020	7509	14559	18559	23038	17899	13138	16198	15787	50062	16548	8172	5923	7679	26444	9114	12838	16204	14989	19941	20740	19762	20398	11128	21661	12519	17856	19317	4741	10340	12791	21246	14119	10977	16903	9885	22813	17297	7995	28275
SPAC57A7.05	187	116	150	214	64	236	161	144	253	191	91	285	342	445	181	114	330	211	421	136	115	131	80	644	94	198	171	207	450	262	316	286	169	247	184	250	302	45	184	180	200	132	84	236	103	59	99	61	156
SPAC57A7.06	2451	1924	2609	3350	2052	3689	3726	3339	5370	2843	1309	3055	2598	3857	3198	2327	3112	1893	6589	1786	963	656	1582	5434	726	2282	2158	2776	3257	2745	3241	3484	1814	3559	1777	2606	3072	710	1839	1934	3137	2452	1257	2473	1166	3776	2873	1569	5786
SPAC57A7.07c	259	186	327	322	211	420	362	363	564	320	134	214	255	405	221	214	388	189	1115	215	136	115	142	565	171	295	320	377	450	401	413	451	273	499	331	332	431	81	188	250	303	351	122	252	171	249	357	176	588
SPAC57A7.08	1173	694	1298	966	534	1870	1957	1690	1957	1601	589	1383	1302	2164	1246	968	1655	779	2712	938	570	524	560	2752	577	1264	1214	1436	1511	1341	1300	1465	967	1474	1107	1150	1245	383	781	923	1405	1061	648	1126	522	1472	1684	916	2490
SPAC57A7.09	155	93	163	131	102	324	254	270	304	218	64	203	217	314	153	118	239	117	518	155	113	57	87	551	77	166	153	353	234	153	195	172	139	233	237	135	202	47	111	130	237	204	65	148	52	108	163	92	353
SPAC57A7.10c	4073	2851	3229	3488	2312	4090	5844	4753	5497	5100	2040	3878	3416	6305	4199	3010	6541	2825	10311	3648	1952	1200	2244	10002	1854	5681	6032	7358	8536	7326	6733	8364	5450	8534	5134	6337	6333	1727	3371	3974	6495	5547	3103	4618	2457	4025	3836	2382	6307
SPAC57A7.11	1776	1265	1447	1979	851	1947	2311	1627	2608	1722	877	1486	1557	2501	1592	1291	2017	1396	4937	1383	911	647	1007	4020	887	2263	2773	3367	4063	3362	3541	3825	2206	4194	2210	2980	3252	742	1661	1855	3042	2418	1442	2190	1277	1751	1755	956	2828
SPAC57A7.12	8422	6367	6966	7729	5813	8518	9229	9286	13273	9409	3768	6862	7451	11102	8114	6739	12851	8133	23477	8752	4484	2728	4743	18251	4711	6457	7293	9122	10502	9661	9109	9559	5752	11301	6123	8351	9300	2236	5179	6186	10181	8404	3988	9012	4048	9494	7868	3204	11122
SPAC57A7.13	224	182	297	257	169	399	383	281	572	317	103	307	288	422	190	172	201	96	639	127	102	82	112	473	124	276	314	302	545	357	565	611	240	560	250	446	477	116	317	360	399	490	141	372	180	289	492	179	689
SPAC57A7.15c	76	36	60	30	28	128	94	78	88	69	35	58	69	79	44	37	92	48	178	44	24	20	26	213	44	88	87	170	158	140	120	132	106	203	155	108	105	32	75	92	105	140	36	81	48	44	55	34	105
SPAC589.02c	433	217	248	326	136	266	399	247	416	301	210	293	258	474	295	226	308	192	650	230	144	88	169	821	97	440	429	680	660	557	570	641	535	753	536	498	571	119	206	312	576	507	173	261	199	264	255	143	476
SPAC589.03c	43	40	42	82	47	88	60	79	169	74	25	39	28	60	49	51	36	27	160	12	10	10	17	104	7	99	90	112	138	118	114	177	83	178	92	94	90	32	76	74	130	136	50	124	36	91	37	23	111
SPAC589.04	180	133	189	197	149	254	275	233	319	236	75	99	118	153	117	116	152	68	347	79	37	24	77	361	54	390	382	409	441	396	433	523	405	598	364	365	444	137	297	261	355	421	158	245	156	190	211	99	293
SPAC589.05c	240	199	337	264	227	428	440	379	537	379	119	316	260	372	312	247	357	183	941	253	106	107	124	629	121	285	394	390	412	487	459	484	358	476	392	333	411	116	226	266	465	352	148	275	186	390	269	152	341
SPAC589.06c	3343	2444	3710	3707	2682	4808	4556	4676	6317	4168	1723	4139	4008	7197	3290	2727	4205	2592	10527	3292	1907	1586	1676	6217	2666	3548	4559	7548	5562	5964	4458	6188	3353	5820	5995	4432	5074	1187	3015	3777	4946	5394	1853	3866	1762	3154	5178	3054	9236
SPAC589.07c	83	79	96	78	58	141	124	139	139	120	42	123	117	181	86	71	128	50	221	56	42	53	47	184	49	114	123	115	165	133	123	132	122	127	82	92	148	29	63	95	109	91	33	99	45	63	131	77	148
SPAC589.08c	43	17	52	44	40	57	53	58	73	56	18	34	49	52	36	37	61	34	143	45	9	23	26	110	14	74	54	73	54	90	71	80	60	66	48	61	75	37	38	35	116	64	31	30	36	65	73	31	104
SPAC589.09	307	257	349	256	199	500	535	490	625	455	142	302	331	425	195	149	530	247	572	271	134	74	126	1038	189	265	336	339	518	344	385	408	281	592	297	381	508	66	249	340	405	441	134	230	160	314	344	226	569
SPAC589.10c	2366	2010	4074	3428	2513	3739	3738	3281	6157	3616	1074	2791	2627	3439	2709	2510	4665	3110	12435	2813	935	1283	1050	6446	1902	4472	5345	7408	5924	5516	6617	7399	4433	8644	7662	5460	5858	1770	4739	5196	7473	9384	2873	5074	3352	5491	4512	2385	5383
SPAC589.11	48	14	36	9	12	36	74	21	19	44	26	29	21	28	13	16	36	17	16	7	5	1	2	76	12	28	32	66	92	12	55	52	57	87	49	39	65	10	15	36	42	48	15	33	26	15	23	10	45
SPAC589.12	1886	1595	2095	1913	1033	2309	2765	2306	3789	2569	961	1734	1841	3001	1843	1551	3026	1979	5929	1614	1023	844	1064	5049	1357	2382	2944	6160	4050	3057	3927	4153	2407	4699	4856	3344	3845	921	2150	2702	3859	4330	1125	2209	1456	1793	2006	1064	2452
SPAC5D6.01	765	720	1119	1106	884	1299	1207	1276	2607	1358	310	1061	987	1147	656	674	1207	697	2875	580	335	289	487	2008	560	1208	1483	1237	1751	1595	2105	2280	950	2313	1695	1612	1789	439	1604	1807	1860	2317	690	1354	717	1401	1635	717	1780
SPAC5D6.02c	85	62	58	90	59	177	150	123	203	99	38	85	107	155	63	54	95	85	214	49	77	30	42	178	35	109	126	144	202	125	184	243	109	249	76	134	188	39	79	115	108	201	42	159	61	74	117	45	134
SPAC5D6.04	522	401	470	563	341	600	666	475	816	490	245	273	363	653	380	324	484	292	1351	301	202	193	198	822	197	763	833	1348	1116	1164	1238	1340	582	1229	1104	1014	1099	243	519	576	920	791	320	725	340	352	357	145	383
SPAC5D6.05	250	317	283	296	207	790	483	525	731	366	137	367	339	485	268	280	444	295	1486	239	187	129	158	773	261	441	362	616	668	562	684	853	329	812	476	551	541	148	428	441	479	674	242	477	212	266	365	207	672
SPAC5D6.06c	106	59	119	97	78	163	167	146	197	114	46	105	61	91	77	82	140	83	561	98	43	41	51	189	68	142	180	356	276	195	235	295	177	306	221	164	226	42	113	113	166	240	54	160	72	88	130	69	184
SPAC5D6.07c	189	117	174	188	92	226	254	205	372	272	85	143	132	207	164	136	193	113	418	112	75	75	110	463	105	165	164	394	291	206	207	259	172	283	256	137	224	64	94	137	250	224	88	150	88	122	159	80	200
SPAC5D6.08c	80	58	75	55	54	109	118	89	131	111	42	91	85	124	85	47	82	74	222	50	56	23	33	203	38	54	73	72	107	62	92	105	58	114	64	44	79	20	52	55	61	97	50	112	31	48	57	49	121
SPAC5D6.09c	265	76	271	149	135	246	492	173	267	262	143	134	171	344	151	127	171	124	474	117	61	93	86	374	108	76	88	141	161	112	143	130	72	232	123	127	304	27	59	143	83	134	72	100	66	47	144	57	147
SPAC5D6.10c	1	0	1	1	2	0	0	0	2	1	0	0	0	0	1	0	3	0	3	3	0	0	2	0	0	0	0	1	1	2	0	1	3	0	2	1	0	0	0	0	0	0	0	1	0	0	0	0	0
SPAC5D6.12	763	449	773	608	397	1073	1209	973	1280	891	339	728	834	1142	680	616	732	354	1604	431	241	285	225	1627	320	664	662	1049	1091	844	891	1131	751	1288	659	813	1035	225	555	772	629	847	329	833	424	720	1203	538	1844
SPAC5D6.13	590	467	543	553	366	707	798	762	1046	799	232	598	506	705	468	414	557	282	1277	377	190	149	323	1976	158	909	921	1164	1229	1043	1264	1398	770	1461	837	1057	1026	278	630	728	1210	975	412	891	468	821	702	355	1359
SPAC5H10.01	87	83	71	103	81	149	123	109	211	89	49	75	92	94	93	89	78	42	359	104	34	41	31	111	38	91	98	92	126	131	155	138	62	143	88	101	115	28	61	77	110	76	53	106	65	121	98	48	227
SPAC5H10.02c	28	5	5	21	25	20	27	27	30	20	13	9	12	14	25	20	33	4	49	13	3	35	8	35	7	25	30	27	22	29	24	17	23	13	18	18	15	11	6	13	26	13	16	17	5	32	11	3	13
SPAC5H10.03	2975	2221	3860	4246	2382	5686	3717	5053	7684	3677	1430	4251	5070	6452	4025	3208	4486	3451	12821	3615	2099	1604	2673	9686	2253	5508	4465	6251	7808	7574	7370	6472	3391	8425	3550	6514	6995	1650	4013	3866	4156	4853	3462	5491	2429	5365	6946	3753	15246
SPAC5H10.04	50	3	67	18	14	6	33	43	6	38	31	11	18	19	17	19	78	3	64	28	0	8	20	26	2	53	14	86	17	29	6	3	50	16	44	3	18	34	2	11	78	7	13	3	21	40	25	12	53
SPAC5H10.05c	210	82	228	222	172	306	392	349	259	291	92	228	156	258	334	156	383	104	787	236	119	72	99	457	55	203	319	500	285	338	229	271	277	304	435	210	255	67	158	218	494	324	108	162	124	301	230	107	508
SPAC5H10.06c	735	768	742	1537	772	1801	935	1149	2796	923	378	663	729	1169	1136	997	664	394	2704	691	317	440	468	1176	529	1370	971	682	1248	1704	1618	1393	713	1786	552	1542	1371	396	985	717	1328	926	583	1172	535	1924	1294	650	1825
SPAC5H10.07	9	4	2	14	14	5	8	10	18	7	1	3	2	3	5	5	9	1	34	7	0	2	8	3	0	23	21	11	9	9	26	10	6	22	16	8	10	7	6	8	21	14	7	11	13	10	11	7	27
SPAC5H10.08c	411	325	416	556	406	774	762	649	888	575	181	455	473	689	504	392	620	364	1195	560	179	167	282	951	204	407	519	426	522	681	633	505	289	574	389	487	506	168	403	390	612	488	321	376	255	406	421	205	574
SPAC5H10.09c	81	88	103	141	73	180	131	117	269	104	41	177	160	338	133	110	87	132	321	81	51	36	52	265	81	101	100	112	157	137	211	205	86	157	97	140	154	33	111	84	116	133	56	152	46	129	207	58	313
SPAC5H10.10	1251	316	853	606	719	607	1004	1366	665	926	621	598	427	907	1371	948	1148	326	1778	642	139	201	462	2082	279	1151	588	798	787	640	406	691	471	1752	609	921	455	202	610	281	1564	445	227	480	323	1082	485	262	748
SPAC5H10.11	29	1	46	7	12	4	38	15	4	36	9	9	5	8	9	5	23	7	17	3	0	7	4	11	4	12	9	20	8	4	4	1	12	21	13	1	14	0	2	5	9	7	5	2	5	7	6	3	9
SPAC5H10.12c	408	333	385	436	261	530	464	511	1063	436	198	404	399	684	324	284	278	276	958	224	182	128	243	939	219	662	572	1277	1166	755	1001	1176	573	1280	959	1000	1071	198	540	632	829	1192	285	609	277	507	617	281	884
SPAC5H10.13c	494	317	648	476	344	1070	1001	796	1209	976	254	743	971	1064	458	415	528	327	1762	411	268	171	205	1849	224	572	713	1655	1208	633	782	726	731	1485	1090	639	1107	169	503	693	671	1031	398	508	417	436	1006	430	1433
SPAC607.02c	177	168	215	226	178	307	218	272	410	214	82	128	126	161	197	141	543	348	719	156	62	57	129	380	38	218	221	219	200	208	334	419	176	348	179	239	244	77	162	199	259	273	80	305	82	128	121	60	381
SPAC607.03c	4016	3584	3849	4585	3005	7271	6566	7248	9590	6165	1888	2515	5251	7033	4617	3810	3724	3253	17491	4595	2316	1801	2692	9828	3407	5678	6052	9809	7997	7730	7528	11016	5489	11412	6947	8285	6867	1736	4059	4811	7054	7691	3766	6102	3301	5694	5704	2544	7342
SPAC607.04	245	222	266	242	198	351	304	313	489	318	114	196	162	265	176	158	164	102	514	80	71	49	58	419	47	368	456	652	589	436	592	687	422	798	627	521	551	107	334	377	570	643	176	344	214	343	369	130	479
SPAC607.05	1236	771	1331	1135	871	1328	1496	1601	2251	1538	606	1271	1161	1673	1127	844	1744	751	3787	924	443	439	726	3130	570	2086	2079	2700	2198	2316	2305	2774	1717	2505	2419	1958	1969	612	1495	1519	2712	2559	871	1474	896	1603	1448	899	2122
SPAC607.06c	441	236	526	437	256	456	583	531	565	480	205	337	320	501	356	317	635	308	1253	296	149	122	144	913	140	513	597	834	759	546	540	657	478	808	553	479	593	130	342	385	627	628	176	395	251	421	418	254	718
SPAC607.07c	621	381	479	485	340	845	806	704	656	746	339	568	604	982	454	446	729	347	1302	411	383	217	180	1079	300	660	590	1371	841	734	649	931	584	1041	944	627	717	208	436	522	793	887	260	647	299	510	701	362	1094
SPAC607.08c	279	96	255	125	90	205	492	275	165	395	166	285	368	499	188	123	460	174	462	198	70	78	73	904	47	161	283	570	443	210	227	232	232	369	404	168	252	63	124	186	362	234	107	136	106	237	298	182	512
SPAC607.09c	146	62	145	79	39	84	232	113	106	169	59	122	119	200	110	64	168	78	230	78	49	38	58	387	78	99	159	345	261	148	148	157	136	196	305	103	173	33	83	138	216	216	40	81	46	85	211	81	220
SPAC607.10	686	238	499	294	196	312	653	478	369	527	280	319	365	537	309	277	403	145	740	223	114	104	114	834	99	524	669	1276	1320	507	525	716	753	1365	773	550	1013	162	388	529	844	693	292	438	380	332	389	174	631
SPAC630.03	1450	971	1740	1316	1008	1994	2092	2064	2667	1805	643	1312	1371	1960	1348	1176	2610	1273	5272	1233	627	604	586	3003	697	1209	1628	1784	2087	1794	1792	1872	1199	1956	1409	1572	1732	389	1066	1154	2014	1515	753	1230	689	1597	1874	899	2408
SPAC630.04c	25	25	34	28	16	67	32	48	121	40	5	48	43	61	19	8	24	20	101	15	5	17	11	58	11	36	38	62	89	46	44	56	44	75	48	74	91	2	47	45	44	55	15	45	15	32	97	29	134
SPAC630.05	267	176	246	250	117	301	403	296	390	312	149	287	319	513	254	198	343	118	502	203	99	71	122	819	84	376	319	491	536	347	305	353	297	521	340	301	340	88	180	242	467	317	154	266	158	217	239	148	323
SPAC630.06c	137	116	102	127	80	187	157	167	322	132	45	130	130	176	116	61	100	78	228	66	43	18	73	393	44	105	118	160	183	126	187	322	117	298	123	183	170	44	131	155	133	259	52	157	50	75	102	28	135
SPAC630.07c	206	92	138	127	85	170	190	161	215	141	76	182	129	173	95	88	148	72	354	130	30	54	69	285	89	243	181	400	326	211	215	259	200	345	222	190	247	43	116	125	257	261	77	138	89	95	150	77	209
SPAC630.08c	6276	3459	5204	6316	3110	6080	8179	5798	6927	5862	2941	4986	6293	9565	5385	3841	6220	3573	14586	4703	2350	2037	2818	10837	3419	4275	5380	11191	7382	7486	7195	6911	4455	7012	9886	5988	7804	2560	3264	4389	6693	6387	2379	5512	2568	2978	4020	1930	4422
SPAC630.09c	347	242	396	355	232	413	599	533	714	525	185	372	413	616	307	261	397	230	934	271	139	84	148	750	154	421	473	525	705	675	614	584	405	571	421	487	630	156	475	445	750	528	246	336	193	389	697	280	711
SPAC630.10	261	227	235	229	177	406	340	411	655	392	126	281	247	288	191	169	324	178	704	178	74	81	92	886	105	372	359	493	592	379	533	717	331	818	404	483	412	112	332	371	406	683	154	395	172	187	221	90	421
SPAC630.11	129	108	175	124	101	152	198	179	321	207	57	121	121	225	136	156	149	85	455	57	24	58	135	324	68	496	534	1108	623	526	571	700	473	600	731	521	493	140	308	215	515	467	204	214	226	276	256	158	195
SPAC630.12	504	393	575	487	295	678	858	744	724	688	216	348	364	620	463	291	816	459	1794	488	472	148	328	1374	472	688	588	1640	762	722	672	919	699	983	1125	581	664	217	480	562	841	843	226	430	286	424	423	228	515
SPAC630.13c	968	624	761	806	471	895	1149	879	1581	1061	482	774	888	1247	742	634	924	532	1608	514	350	213	491	2705	321	1535	1739	2605	2819	1583	2164	2630	1680	3212	1817	1854	2381	439	1113	1337	1997	2111	640	1238	801	784	882	455	1160
SPAC630.14c	1349	934	1330	1300	1008	2266	2265	1915	2431	1894	670	1834	1786	2301	1581	1296	2022	1080	4192	1289	635	484	642	3037	638	1352	1680	1735	2341	2114	2115	1983	1362	2205	1488	1673	2295	479	1157	1473	2106	1635	755	1404	763	1871	2218	1088	3189
SPAC630.15	5	1	6	2	4	8	6	10	1	4	0	2	2	8	2	3	3	2	6	4	1	4	0	17	0	0	5	10	4	5	6	3	10	4	10	2	7	2	1	4	4	4	1	3	0	4	5	2	14
SPAC631.01c	815	508	1247	1022	754	1126	1398	1275	1456	1489	454	1069	920	1480	1186	951	1899	753	3597	1114	485	440	539	2027	492	1372	1585	1834	1670	1733	1612	1712	1264	1927	1364	1239	1306	439	894	1041	1718	1328	758	1313	765	1303	1131	728	1489
SPAC631.02	946	621	771	1050	318	816	1038	926	1658	767	445	843	799	1333	786	600	1488	772	2382	737	439	296	440	2256	442	1553	1511	1572	1567	2055	1923	2368	1049	1453	1474	1677	1278	372	966	1022	1414	1136	858	1415	581	1081	1266	523	1638
SPAC637.03	131	49	113	82	53	65	135	68	93	102	51	69	107	137	51	64	117	47	278	74	33	114	57	133	53	155	120	322	125	142	83	101	95	88	232	54	96	52	74	58	156	105	78	126	64	215	284	120	161
SPAC637.04	1067	671	842	998	590	1242	1537	1127	1456	988	496	916	961	1355	969	747	1136	659	2282	650	396	320	492	2618	457	1637	1561	2202	2148	1843	1860	2266	1368	2273	1502	1700	1722	563	929	1021	2131	1794	776	1113	776	930	870	515	2076
SPAC637.05c	3144	2245	3169	2995	2191	5839	5597	4201	6064	4317	1646	3669	4258	6254	3491	2628	6364	3438	12771	3475	2315	1401	1921	8791	2253	3510	4045	4417	5629	4879	5198	5305	3097	6051	3547	4289	5049	1105	2569	2950	4710	4235	2178	3340	1807	3847	3999	2193	4995
SPAC637.06	643	503	727	570	369	687	975	953	999	885	375	596	586	886	626	525	954	438	1470	572	246	168	330	1615	238	846	686	2083	1060	868	921	1227	639	1482	1338	829	868	265	489	647	1222	1035	327	743	344	764	682	413	1180
SPAC637.07	7571	6149	7286	8212	6071	9588	10353	9592	14266	9506	3811	7814	8507	12824	8648	6731	12458	7033	29295	7885	4200	3076	4666	15898	5033	8218	9628	11060	13284	13901	12528	11163	7444	12617	7099	10284	13627	2886	6549	7716	12516	8760	5472	8536	5995	12763	13306	5899	17003
SPAC637.08	430	326	679	528	399	781	891	719	1169	680	195	609	561	781	769	536	1353	705	2279	751	238	236	396	1532	353	561	576	740	700	709	737	891	450	831	552	566	621	176	451	432	753	594	290	534	257	557	491	265	704
SPAC637.09	1317	1271	1370	1299	1149	2637	1934	2259	3047	1908	645	1127	1136	1627	1599	1082	3563	2053	5073	1387	949	590	1480	4175	964	1300	1239	1716	2054	1492	1634	2257	1112	2222	1099	1658	1693	416	1209	1169	1618	1562	621	1253	535	1359	1037	704	1552
SPAC637.10c	880	547	1018	747	605	1129	1285	1243	1325	1205	430	974	901	1374	920	654	1684	739	2840	756	406	330	627	2059	422	984	1085	1356	1146	1760	1321	1267	883	1211	1323	998	1237	324	733	844	1519	1078	572	749	507	969	1073	584	1183
SPAC637.11	348	279	379	393	234	508	520	456	761	441	161	342	313	475	294	248	226	157	642	165	95	80	102	698	76	545	617	801	993	731	845	929	540	986	521	734	893	182	511	552	805	733	254	526	329	348	468	200	852
SPAC637.12c	382	261	446	510	337	565	637	547	782	537	196	427	411	508	461	403	733	385	1250	377	142	155	315	1125	148	736	703	892	874	924	794	887	656	900	642	677	717	200	451	481	870	696	352	546	362	432	426	267	749
SPAC637.13c	844	393	732	619	340	823	1056	701	903	848	402	835	811	1257	562	436	1102	476	1430	478	321	216	241	1733	243	576	788	861	1123	797	776	899	547	1048	684	606	881	165	556	675	829	721	381	689	373	739	1292	558	2016
SPAC644.04	128	181	157	132	87	271	166	142	483	167	63	216	209	297	120	113	108	114	272	70	46	57	72	480	55	228	268	360	526	250	502	741	226	709	268	431	487	63	324	309	415	694	132	413	140	219	258	120	387
SPAC644.05c	306	313	447	609	330	476	398	566	892	415	156	399	431	569	384	329	733	397	1474	359	154	97	271	617	250	471	550	510	463	716	597	642	391	543	485	448	432	115	359	434	500	449	262	510	211	486	662	316	732
SPAC644.06c	590	675	573	847	509	1487	683	642	1499	568	294	527	548	839	679	575	566	940	2227	494	465	352	399	1580	497	871	575	678	911	1032	1481	1475	559	1031	612	1286	993	303	883	517	834	855	349	986	311	453	521	243	660
SPAC644.07	382	203	423	359	281	762	703	562	621	531	191	430	464	576	351	299	678	288	1387	377	172	107	136	815	166	414	419	511	532	538	486	635	365	738	372	387	506	148	259	417	522	437	260	384	221	387	522	232	697
SPAC644.08	275	202	343	237	267	337	425	410	549	424	145	325	316	453	293	248	460	146	742	202	49	90	168	578	139	295	302	371	488	433	378	480	216	595	312	326	362	103	168	243	399	366	163	294	173	256	204	128	493
SPAC644.09	367	215	359	355	267	428	431	359	602	371	158	305	325	467	312	240	336	204	811	164	96	133	140	590	155	566	683	662	779	810	936	907	405	929	730	818	850	189	565	570	907	892	254	455	380	439	428	237	588
SPAC644.10	59	64	69	69	50	195	106	113	219	112	28	126	73	124	69	51	77	58	186	26	27	21	53	219	38	134	142	124	237	174	320	304	140	334	152	256	222	54	167	162	173	296	70	143	94	64	78	43	169
SPAC644.11c	428	317	463	445	340	651	693	606	842	641	232	509	514	787	495	394	635	344	1750	387	231	158	272	1120	326	601	584	585	927	725	753	849	533	938	439	714	750	192	453	474	726	756	333	545	326	406	476	265	846
SPAC644.12	537	469	619	656	381	837	769	780	1136	663	305	801	741	992	588	412	739	481	1521	399	199	126	216	1329	184	590	641	759	988	807	995	1275	556	1137	579	798	889	202	593	640	887	730	292	894	319	770	909	467	1539
SPAC644.13c	283	195	369	349	199	343	475	433	614	407	141	160	249	318	218	211	384	212	1091	196	113	139	180	880	186	555	586	1020	650	573	557	642	442	690	729	466	448	134	291	323	542	512	255	345	183	396	284	195	560
SPAC644.14c	321	231	346	330	230	461	418	426	617	358	133	359	379	612	342	288	404	258	987	299	144	127	188	783	180	287	311	336	407	325	449	447	211	512	293	356	492	101	291	325	345	415	173	309	127	460	529	262	588
SPAC644.15	5948	5821	6010	5776	5797	7255	6866	7275	11671	7828	3003	6897	5882	8407	5876	4995	14238	8074	37873	7073	3181	2510	3232	12569	4265	4401	5407	5108	5909	6478	6775	7089	4037	7245	4447	5860	5397	1456	4078	4173	5766	5194	3051	5502	2889	5997	4360	1869	4466
SPAC644.16	1289	887	1779	1427	1118	2353	2286	2018	2417	1747	633	1800	1718	2883	1436	1147	2224	1377	5899	1367	924	700	575	2489	1180	814	1080	1092	1382	1180	1327	1250	766	1362	1010	1059	1321	322	871	1034	1090	1209	609	1098	560	1256	2162	1099	2404
SPAC644.17c	389	300	482	477	337	574	590	565	879	461	179	538	454	666	378	344	796	452	1514	376	220	138	153	744	228	388	393	366	482	505	618	673	294	516	456	382	464	157	424	465	467	523	252	529	178	435	535	276	1121
[truncated: 4,874 more rows]
[truncated: 19 more columns]
