# Supplementary material for: Natural genetic variation impacts expression levels of coding, non-coding, and antisense transcripts in fission yeast
Source: Mol Syst Biol. 2014 Nov 28;10(11):764. doi: 10.15252/msb.20145123 (PMC4299605; doi:10.15252/msb.20145123)
Supplement: Supplementary file 6 — Supplementary Dataset S5 [file msb0010-0764-sd6.zip]

Archive with 1 entries (1 files):
- SupplementaryDataset_S5_antisense_raw_read_counts.tsv
