# Supplementary material for: Natural genetic variation impacts expression levels of coding, non-coding, and antisense transcripts in fission yeast
Source: Mol Syst Biol. 2014 Nov 28;10(11):764. doi: 10.15252/msb.20145123 (PMC4299605; doi:10.15252/msb.20145123)
Supplement: Supplementary file 6 — Supplementary Dataset S5 [file msb0010-0764-sd6.zip › SupplementaryDataset_S5_antisense_raw_read_counts.tsv]

# Supplementary Dataset S5: Tab delimited file containing the raw antisense read counts for all the samples unsed in this study
#
# This data allow replication of the published results and the
# development of new analysis methods. If you intend to perform
# and/or publish new analyses, do not hesitate to contact us for
# any question.
#
# The file is tab-delimited.
# First field is the gene id.
# Next fields are the raw antisense read counts (number of RNA-seq
# reads mapped unambigiously on the opposite strand of all
# annotated elements of the S.Pombe genome, for coding genes,
# only CDS was considered). Note than only coding genes were considered
# for antisense QTL mapping.
# Description of the samples can be found in Table E2
#
#
gene_id	sample_01	sample_02	sample_03	sample_04	sample_05	sample_06	sample_07	sample_08	sample_09	sample_10	sample_11	sample_12	sample_13	sample_14	sample_15	sample_16	sample_17	sample_18	sample_19	sample_20	sample_21	sample_22	sample_23	sample_24	sample_25	sample_26	sample_27	sample_28	sample_29	sample_30	sample_31	sample_32	sample_33	sample_34	sample_35	sample_36	sample_37	sample_38	sample_39	sample_40	sample_41	sample_42	sample_43	sample_44	sample_45	sample_46	sample_47	sample_48	sample_49
SPAC1002.01	1	0	2	0	0	0	2	6	0	0	0	0	3	1	0	4	2	2	3	0	0	0	3	0	0	5	1	5	3	2	2	5	0	5	4	4	0	3	2	2	5	0	3	3	5	2	0	2	3
SPAC1002.02	4	0	11	3	2	0	4	6	1	1	1	1	3	0	2	1	5	0	2	0	0	0	1	1	0	4	6	3	0	4	1	0	7	0	1	0	1	2	0	1	8	0	2	0	0	0	0	0	0
SPAC1002.03c	10	1	12	8	5	2	8	12	2	15	2	2	2	1	4	8	25	1	12	10	2	4	7	3	0	35	14	27	3	14	2	1	31	2	13	0	5	8	1	2	28	3	8	3	12	19	2	0	5
SPAC1002.04c	1	0	1	2	1	5	2	2	1	4	0	1	1	3	0	2	2	1	7	0	0	0	0	2	1	2	0	5	3	4	6	4	0	6	0	1	4	1	1	0	2	0	0	1	0	2	5	3	1
SPAC1002.05c	4	0	3	5	3	0	1	4	5	1	2	1	0	2	5	1	6	2	25	2	0	4	2	4	0	5	6	2	2	6	6	1	1	5	4	0	6	2	2	2	7	3	0	0	2	3	1	0	4
SPAC1002.06c	1	0	3	0	0	0	3	0	6	3	2	2	2	0	0	1	0	0	4	0	0	0	1	4	0	2	0	7	6	5	0	5	0	4	1	2	3	4	1	1	1	5	0	2	2	9	0	1	3
SPAC1002.07c	0	0	4	0	2	3	0	2	1	0	1	1	0	1	0	1	0	1	5	0	0	0	0	1	0	0	0	3	1	0	1	1	1	1	1	1	0	0	2	0	2	3	0	1	0	0	2	1	3
SPAC1002.08c	0	1	0	0	3	0	2	0	1	1	0	2	0	0	0	0	2	0	0	0	0	3	2	0	1	2	1	0	3	1	1	1	0	0	0	2	4	0	3	0	1	2	0	1	0	1	1	1	1
SPAC1002.09c	0	0	1	0	0	1	0	0	1	0	0	0	0	1	0	0	0	0	4	0	0	1	0	0	0	1	0	0	1	0	0	2	0	1	0	0	0	0	0	0	1	0	0	1	0	3	0	0	0
SPAC1002.10c	28	15	52	13	47	62	62	23	80	63	21	37	40	50	24	31	21	29	32	4	22	14	24	92	15	54	32	33	112	31	43	57	42	138	22	98	111	18	73	21	27	89	11	31	20	28	82	46	111
SPAC1002.11	0	0	1	0	0	0	0	3	0	0	0	0	0	0	0	2	0	0	1	2	0	0	1	1	0	3	4	0	1	3	0	0	5	0	1	0	0	0	0	1	2	0	0	0	0	2	2	0	1
SPAC1002.12c	80	13	70	42	34	28	74	68	26	53	44	41	36	37	37	27	106	25	121	58	16	9	20	53	9	46	19	90	37	45	10	25	34	29	60	13	36	12	14	14	56	38	10	25	21	37	29	27	95
SPAC1002.13c	0	0	0	0	1	0	0	0	0	0	0	1	0	0	0	0	0	0	0	0	0	0	0	0	0	0	0	0	0	0	0	0	0	0	0	0	0	0	0	0	0	0	0	0	0	0	0	0	0
SPAC1002.14	115	80	139	85	67	186	153	128	269	114	47	129	108	220	78	72	98	75	236	52	44	26	46	319	52	152	136	229	366	170	271	276	148	336	127	182	276	62	157	153	161	229	65	175	71	86	204	107	332
SPAC1002.15c	15	5	31	13	27	13	15	29	18	25	9	1	9	20	19	18	27	5	40	21	0	8	17	20	1	57	31	27	16	41	19	40	16	16	31	9	18	24	12	9	56	14	12	10	22	27	10	6	7
SPAC1002.16c	3	0	4	5	0	6	3	9	3	9	2	1	0	5	1	0	6	0	5	0	0	0	0	1	0	1	2	8	4	1	0	0	0	2	7	0	2	3	0	2	5	1	0	1	0	4	2	0	0
SPAC1002.17c	1	0	3	3	2	11	7	3	1	3	1	3	3	1	10	2	8	3	13	3	1	0	0	21	2	1	5	12	4	0	1	1	1	2	5	1	1	3	0	0	7	0	1	1	3	0	5	2	9
SPAC1002.18	10	3	15	1	1	3	6	7	5	2	2	2	0	4	1	0	2	0	8	2	3	0	3	5	0	4	1	5	3	2	1	7	5	2	6	3	4	0	1	5	0	1	0	3	0	6	4	4	5
SPAC1002.19	19	3	24	22	8	13	37	15	3	21	8	7	5	18	10	3	17	2	40	10	1	1	9	7	10	7	14	4	1	5	6	14	8	3	16	0	3	8	3	0	6	8	2	4	1	25	15	3	22
SPAC1002.20	0	0	0	0	0	0	0	0	0	0	0	1	0	0	0	0	0	0	0	0	0	0	0	0	0	0	0	0	0	0	0	0	0	1	1	0	2	0	0	0	6	2	0	0	0	0	1	0	0
SPAC1006.01	3	0	1	0	3	1	3	2	3	1	2	0	1	2	0	1	0	1	6	2	0	4	0	0	0	0	1	1	3	3	0	0	0	1	0	0	1	0	1	0	0	0	0	0	0	4	4	0	6
SPAC1006.02	9	3	8	1	7	16	9	7	10	8	4	11	7	12	3	0	7	0	22	5	1	1	1	10	3	4	2	7	7	12	10	4	3	11	10	10	4	2	7	2	7	11	9	4	3	10	1	2	2
SPAC1006.03c	1	1	2	2	1	2	4	0	3	5	0	1	1	0	2	2	1	1	10	0	0	0	1	1	4	5	5	5	1	2	4	3	0	2	1	6	5	2	0	3	0	7	3	3	2	2	5	1	4
SPAC1006.04c	132	80	166	109	110	243	243	183	272	178	66	126	140	215	128	104	99	47	293	74	49	17	76	455	44	257	241	371	488	227	295	400	229	581	226	290	335	88	169	210	249	300	92	211	89	107	135	90	177
SPAC1006.05c	0	0	0	0	0	0	0	0	0	0	1	0	0	1	0	2	1	1	1	1	0	0	0	0	0	3	0	2	1	0	0	1	0	1	0	0	0	0	0	0	0	0	0	0	0	0	0	0	0
SPAC1006.06	1	1	0	3	2	0	3	3	1	3	0	0	0	1	6	3	1	0	11	3	1	0	1	0	0	4	1	6	1	4	1	0	1	2	2	0	0	1	0	0	3	0	0	0	1	4	2	1	3
SPAC1006.07	0	0	0	0	0	0	0	0	0	0	0	0	0	0	0	0	0	1	0	0	0	0	0	4	0	0	0	0	0	0	0	0	0	0	0	0	0	0	0	0	0	0	0	0	0	0	0	0	0
SPAC1006.08	28	4	62	12	16	33	46	44	23	50	15	21	24	21	12	10	37	3	59	7	12	4	6	58	9	37	25	68	26	24	20	17	18	49	43	12	29	11	8	26	29	20	6	10	12	22	27	12	44
SPAC1006.09	7	0	19	5	4	4	7	5	1	13	3	10	1	10	7	3	14	6	21	6	2	3	0	26	2	8	7	13	10	12	7	4	1	0	4	1	4	2	7	3	16	3	4	8	0	9	10	11	21
SPAC1039.01	26	8	24	13	13	7	16	12	8	10	8	11	2	11	20	14	35	2	58	27	3	5	12	17	16	17	20	18	3	12	9	11	6	7	31	5	7	5	6	4	33	10	10	10	4	25	14	9	22
SPAC1039.02	5	1	2	3	5	3	14	4	4	7	2	0	1	1	2	0	2	0	2	3	1	0	2	1	0	3	1	4	2	0	2	3	2	3	1	3	2	0	0	4	1	2	0	0	2	3	3	1	19
SPAC1039.03	1	0	2	2	2	0	3	3	0	5	1	0	0	0	0	4	5	0	5	3	0	0	1	0	0	1	0	3	0	4	1	0	2	0	1	0	0	0	0	1	2	0	0	0	2	3	0	0	3
SPAC1039.04	26	8	59	21	24	16	56	50	12	49	10	14	8	10	20	11	45	18	76	24	6	6	7	27	8	38	34	91	33	27	25	30	34	17	52	6	30	17	8	9	36	28	5	21	8	24	12	5	18
SPAC1039.05c	14	4	13	2	6	7	19	15	7	13	4	1	5	12	6	5	4	6	35	7	0	2	3	12	3	8	7	8	9	8	15	11	9	12	8	4	6	4	6	2	11	5	2	4	2	13	3	6	8
SPAC1039.06	6	1	12	5	1	1	7	5	2	6	2	1	1	1	4	9	23	0	5	6	1	4	1	3	2	0	2	2	7	5	0	0	0	2	1	0	1	2	1	2	5	0	2	2	1	5	3	2	7
SPAC1039.07c	8	2	7	1	3	2	9	5	1	12	7	1	1	3	2	6	9	1	22	7	2	0	7	5	5	15	9	18	6	13	2	0	7	8	10	0	4	4	0	0	16	3	0	3	7	3	6	0	9
SPAC1039.08	6	4	17	3	2	2	25	10	4	5	3	1	2	2	3	4	6	0	22	2	1	2	0	10	2	6	4	11	6	4	0	3	1	1	10	1	4	3	1	7	9	3	0	0	1	4	2	5	8
SPAC1039.09	19	5	22	7	5	9	17	6	8	7	11	11	10	18	3	5	8	2	6	2	7	0	2	16	1	3	8	5	12	4	3	7	4	8	2	4	4	1	2	4	9	20	3	5	3	5	8	9	37
SPAC1039.10	9	3	18	13	2	18	16	21	8	28	3	12	11	13	6	7	10	6	21	7	0	2	5	25	1	55	43	68	46	33	33	54	36	64	40	31	52	9	27	23	42	25	23	28	16	12	9	3	21
SPAC1039.11c	97	35	58	74	36	93	133	69	108	89	48	71	96	117	54	37	60	39	152	30	18	16	19	174	40	54	102	128	160	75	99	101	60	154	80	66	94	15	39	62	80	76	19	72	47	65	102	47	135
SPAC105.01c	19	6	22	10	18	18	30	13	20	28	8	10	13	29	12	8	25	3	54	13	1	5	15	31	9	23	42	37	21	26	29	39	13	14	27	18	15	17	18	9	24	19	4	19	8	24	22	13	20
SPAC105.02c	8	1	13	3	0	2	11	5	3	8	4	2	4	0	1	1	9	0	1	1	0	0	0	2	0	3	1	2	2	0	1	0	3	4	0	0	8	3	0	1	0	2	0	1	0	3	11	1	11
SPAC105.03c	13	1	11	4	0	0	14	5	3	10	7	0	0	3	1	3	3	1	8	8	0	0	1	5	0	2	7	6	2	2	2	3	0	5	0	1	4	2	2	2	4	1	0	0	2	3	2	0	2
SPAC1071.01c	11	3	13	5	3	1	10	6	5	6	2	0	5	1	4	3	4	0	7	5	0	1	4	1	0	11	9	22	1	5	1	3	9	14	7	5	4	5	1	2	23	3	0	4	6	9	1	1	9
SPAC1071.02	432	147	269	186	204	370	561	526	289	501	198	269	274	347	221	200	587	175	630	276	93	93	171	917	90	528	384	1272	709	442	411	573	560	852	773	325	530	147	212	280	597	481	183	297	253	232	223	161	553
SPAC1071.03c	18	1	7	5	12	8	10	6	18	10	5	10	6	8	3	4	25	2	16	8	1	6	6	15	2	43	25	44	30	35	29	24	16	45	12	17	18	9	22	11	24	15	3	21	7	12	12	5	8
SPAC1071.04c	0	0	0	0	0	0	0	1	0	0	1	0	2	0	0	1	0	0	0	1	0	0	0	1	1	1	0	0	1	0	1	0	0	0	0	0	0	0	0	0	0	0	0	0	0	1	0	1	0
SPAC1071.05	5	1	5	4	1	5	3	1	1	6	4	0	5	2	1	1	3	0	3	2	0	1	0	6	1	2	1	3	1	6	0	3	2	3	0	1	2	1	1	0	2	0	0	1	0	1	1	0	6
SPAC1071.06	6	3	7	13	3	4	8	5	7	5	1	4	6	3	5	3	10	0	26	23	2	7	11	3	1	20	12	19	2	24	6	6	5	1	11	3	2	6	3	4	14	5	0	1	4	5	2	1	3
SPAC1071.07c	2	0	0	0	0	0	0	0	2	0	0	0	0	0	3	0	1	0	0	0	0	0	0	0	0	0	2	0	0	0	0	0	0	0	0	0	0	0	0	0	0	1	0	0	0	0	0	0	0
SPAC1071.08	5	0	0	0	1	0	0	1	0	2	2	0	0	1	1	0	6	0	10	7	0	2	0	1	0	0	0	1	1	1	2	1	0	0	3	0	2	3	0	0	1	0	0	0	4	0	0	0	0
SPAC1071.09c	24	11	13	2	7	34	16	17	33	12	3	11	15	23	9	0	31	15	16	16	9	2	10	57	10	17	27	30	48	15	34	37	5	69	19	35	32	8	17	9	20	40	11	18	15	6	16	11	23
SPAC1071.10c	0	0	0	0	1	0	1	0	1	1	1	0	1	0	0	0	9	0	1	0	0	0	0	1	0	0	1	0	0	0	0	0	0	0	0	0	0	0	0	0	0	0	0	0	0	1	0	0	0
SPAC1071.11	0	3	3	1	0	1	1	1	1	0	0	0	0	3	3	0	4	0	3	8	0	1	1	2	0	1	5	3	0	2	1	1	0	0	1	0	0	1	0	0	4	0	1	1	0	6	0	4	0
SPAC1071.12c	82	57	99	45	48	83	104	95	91	99	61	67	58	84	66	47	70	47	162	35	21	25	19	151	38	142	110	182	179	139	130	158	99	137	90	106	120	29	74	78	133	109	52	134	42	70	59	30	94
SPAC1071.13	4	1	0	0	1	2	8	0	0	1	0	0	0	0	0	0	5	1	4	0	0	0	0	4	0	3	1	3	6	0	0	2	1	3	2	1	0	0	0	1	2	5	0	0	2	0	1	1	0
SPAC1093.01	4	0	6	23	8	3	9	8	11	2	0	2	0	3	7	9	24	0	61	28	0	6	4	2	0	63	9	26	3	27	4	12	10	1	12	4	2	14	2	2	40	2	7	7	8	7	3	0	1
SPAC1093.02	0	4	5	0	0	1	1	2	4	0	1	2	1	2	0	0	0	0	5	1	0	2	0	2	6	3	2	1	4	2	2	3	1	1	3	7	3	1	0	5	1	1	1	5	0	1	2	1	7
SPAC1093.03	204	45	181	75	82	102	251	168	98	215	63	115	70	130	94	59	118	53	223	55	15	30	63	230	40	142	154	282	252	126	121	151	165	295	170	107	210	51	78	117	154	148	37	92	74	117	151	94	274
SPAC1093.04c	136	68	150	111	102	129	208	189	140	207	71	112	112	137	89	71	206	47	312	85	44	35	62	322	37	261	227	412	376	286	220	282	282	459	255	201	318	91	93	139	348	228	88	160	156	102	120	43	205
SPAC1093.05	35	1	15	8	6	2	20	13	2	19	18	3	3	8	10	11	10	2	24	8	4	8	14	8	9	28	9	23	14	20	7	10	11	7	14	3	19	7	2	3	24	10	2	5	2	17	16	8	33
SPAC1093.06c	33	16	40	26	30	40	54	29	63	40	12	14	16	21	30	34	58	21	80	25	9	7	26	75	14	92	59	107	62	56	80	104	72	91	86	67	67	25	38	42	66	41	37	66	39	34	22	11	29
SPAC1093.07	5	2	0	0	0	0	1	2	0	3	2	1	0	4	0	0	0	1	0	2	0	0	0	3	0	0	0	1	0	0	0	0	0	0	1	1	0	0	0	0	3	0	0	0	0	0	0	1	3
SPAC10F6.01c	7	1	3	3	2	4	6	1	5	5	2	2	1	0	5	2	15	2	10	10	0	5	6	1	1	6	0	1	0	5	6	1	5	0	7	0	2	2	1	2	5	0	0	0	2	8	0	0	8
SPAC10F6.02c	341	31	323	55	47	59	279	215	46	390	191	187	171	194	67	42	253	28	222	60	13	39	12	267	16	106	133	512	236	125	97	46	176	151	224	42	153	32	51	108	202	70	26	46	66	92	243	134	316
SPAC10F6.03c	5	0	2	2	3	0	8	3	1	7	1	4	5	5	6	5	8	0	7	3	0	0	2	8	0	10	2	7	4	3	0	2	2	2	2	2	0	1	1	0	2	5	0	3	0	3	3	0	4
SPAC10F6.04	29	7	23	15	8	5	27	14	6	18	20	10	7	19	14	12	14	1	17	23	5	6	13	11	17	45	15	31	14	19	8	15	13	14	10	10	18	18	2	7	38	9	4	6	11	24	11	8	23
SPAC10F6.05c	50	11	51	29	32	7	33	39	20	36	30	23	11	12	34	22	51	10	86	28	1	2	22	31	5	77	38	51	19	72	22	22	32	21	41	14	24	25	10	7	76	15	19	15	25	65	9	10	18
SPAC10F6.06	1	7	1	2	5	0	3	2	2	3	2	1	0	1	2	0	4	0	2	0	0	0	1	1	0	1	1	0	2	0	0	0	5	0	1	2	1	1	0	0	3	0	0	0	1	2	2	0	0
SPAC10F6.07c	8	1	12	7	6	0	5	8	1	8	4	1	1	0	9	2	51	0	27	29	0	4	7	1	0	30	6	22	2	27	5	1	4	3	19	1	1	4	1	1	29	0	2	0	6	8	0	1	1
SPAC10F6.08c	9	1	12	9	10	1	8	8	2	11	4	2	2	2	8	3	72	3	46	18	2	1	11	3	0	49	15	23	3	21	6	4	22	7	16	4	1	9	3	2	24	8	2	6	4	16	3	5	4
SPAC10F6.09c	51	17	59	36	20	32	97	46	43	78	32	46	47	72	14	27	64	17	97	19	15	9	27	163	11	52	79	160	174	64	42	89	101	206	93	52	103	16	44	67	74	145	27	39	40	25	52	24	69
SPAC10F6.10	35	8	37	14	11	12	50	30	13	37	22	14	17	29	3	12	35	13	30	15	4	3	11	52	12	36	27	64	68	29	19	35	34	57	41	11	51	17	15	15	38	25	11	15	14	8	20	8	19
SPAC10F6.11c	67	27	37	46	35	12	57	53	32	57	32	33	17	38	43	35	63	31	116	53	13	22	43	101	8	117	42	66	30	81	37	51	32	40	46	35	34	29	20	20	89	22	30	44	16	59	17	2	33
SPAC10F6.12c	10	2	8	4	4	5	30	6	5	30	11	2	6	6	5	4	5	1	1	1	0	0	0	6	1	8	4	13	13	1	5	1	3	3	6	1	5	0	3	1	3	7	1	1	5	2	4	1	19
SPAC10F6.13c	6	2	11	5	4	11	11	7	10	6	4	13	7	9	5	2	5	1	5	4	2	6	2	17	2	1	1	7	7	2	4	5	3	8	4	3	6	3	5	10	3	5	1	7	2	2	11	7	16
SPAC10F6.14c	39	9	30	7	10	54	26	14	25	19	16	9	23	25	9	13	17	13	47	4	2	7	10	32	10	23	22	32	47	22	7	34	17	51	16	17	30	8	17	21	20	30	10	31	10	11	33	10	27
SPAC10F6.15	165	11	151	27	22	63	219	89	25	179	102	71	57	81	29	29	55	10	87	24	7	21	13	104	5	30	49	110	77	28	29	39	52	67	74	23	47	17	16	36	70	37	3	21	22	26	58	38	66
SPAC10F6.16	0	0	0	2	0	0	1	1	0	0	0	0	0	0	2	0	6	2	2	1	0	1	0	0	0	0	0	0	0	1	0	0	3	1	0	0	0	0	0	0	0	0	0	0	0	0	1	0	0
SPAC10F6.17c	59	2	57	16	16	5	16	32	2	31	16	16	3	8	7	7	36	6	60	22	1	7	11	4	6	35	20	38	5	22	2	4	23	10	10	3	5	12	3	3	23	2	6	9	11	9	9	3	7
SPAC110.01	1	1	2	1	1	0	2	1	0	1	5	0	2	0	2	5	6	0	2	8	0	1	4	0	0	5	1	1	0	2	1	2	0	0	0	0	1	0	1	0	9	0	1	0	0	1	1	0	0
SPAC110.02	68	15	49	22	31	49	84	64	43	85	30	25	29	41	29	31	40	9	58	12	9	3	27	88	8	96	81	107	121	70	92	94	77	162	53	73	99	42	45	48	59	43	33	47	29	32	31	12	35
SPAC110.03	3	0	1	1	0	1	2	1	0	0	1	1	0	0	1	2	3	1	5	7	0	0	3	5	0	2	0	3	0	2	0	1	0	1	1	1	1	3	0	0	3	0	0	0	0	2	0	0	0
SPAC110.04c	2	0	1	1	2	3	1	5	0	1	0	0	4	1	2	2	25	1	11	12	4	2	1	0	0	8	2	7	1	11	0	0	1	2	5	2	1	4	0	0	9	1	1	0	1	1	0	0	0
SPAC110.05	0	2	1	1	0	1	1	1	6	3	0	0	0	1	3	3	2	3	3	4	0	0	2	2	0	2	3	0	0	2	3	1	4	1	4	2	2	0	4	0	1	2	0	0	4	2	0	0	0
SPAC1142.01	11	13	11	12	12	36	20	16	27	15	7	24	26	28	18	8	7	12	34	15	8	9	11	47	4	29	18	26	42	27	29	40	21	52	25	28	37	9	18	9	26	28	5	26	9	8	18	17	37
SPAC1142.02c	18	2	14	6	11	3	9	17	0	11	5	1	0	1	8	6	67	1	62	30	1	3	13	2	2	37	20	30	5	16	4	3	14	0	19	1	8	15	0	1	24	2	1	3	1	11	0	1	8
SPAC1142.03c	1	1	2	2	0	0	2	1	0	2	0	1	1	0	1	0	7	2	6	1	0	0	1	4	0	1	2	0	4	0	0	2	4	0	0	2	5	1	0	0	1	0	0	0	0	1	3	2	4
SPAC1142.04	3	2	0	2	0	1	2	2	1	1	0	0	1	0	1	4	2	0	2	0	2	2	2	3	0	4	2	3	1	3	1	0	0	5	2	0	0	3	2	2	1	0	0	0	2	3	0	2	0
SPAC1142.05	2	0	0	2	2	0	3	1	1	1	1	0	3	4	3	3	12	4	16	8	0	2	1	0	0	2	3	1	1	0	1	1	3	0	1	0	2	2	0	0	0	0	1	2	0	2	4	0	3
SPAC1142.06	1	1	3	8	1	3	1	5	6	5	6	1	2	1	3	4	11	0	7	12	0	2	4	4	0	16	8	16	4	9	3	6	4	2	8	3	3	4	1	0	22	1	2	0	1	6	1	1	1
SPAC1142.07c	2	0	0	0	0	0	0	2	0	0	0	3	0	1	1	0	3	0	5	4	0	2	0	2	2	7	0	0	0	0	0	1	1	2	0	1	0	0	0	2	3	0	1	0	0	2	1	0	0
SPAC1142.08	2	2	0	2	1	0	4	1	1	4	1	3	0	1	1	0	6	0	13	4	0	2	1	1	1	2	1	1	0	1	5	0	2	2	3	2	2	0	1	0	0	1	1	3	3	2	0	1	0
SPAC1142.09	1	1	0	1	0	0	2	0	0	2	0	3	0	0	0	0	0	0	2	0	0	0	0	2	0	1	1	5	0	0	0	2	0	0	0	2	0	1	0	0	6	0	3	0	1	0	0	0	0
SPAC11D3.01c	6	1	12	3	1	8	13	8	2	14	4	1	2	0	4	2	5	0	5	2	0	3	0	11	2	1	4	9	5	5	2	3	10	4	9	2	1	0	0	5	9	1	6	3	1	11	12	2	6
SPAC11D3.02c	2	0	3	2	1	1	1	0	1	4	0	2	0	1	0	1	2	1	2	0	0	1	1	2	2	2	0	1	2	0	2	3	3	3	1	0	3	0	0	4	1	2	0	4	1	2	2	1	5
SPAC11D3.03c	156	65	158	132	79	121	167	162	122	157	57	65	89	107	111	86	121	37	308	58	42	34	42	151	31	137	161	209	144	221	111	136	135	201	162	102	140	42	44	77	200	106	91	65	77	96	91	68	194
SPAC11D3.04c	2	0	2	2	2	2	3	2	1	3	2	0	4	1	0	4	2	0	2	2	0	0	2	2	0	1	3	0	2	1	1	1	6	3	0	4	2	0	1	0	3	1	0	0	0	4	5	0	9
SPAC11D3.05	13	0	12	2	3	3	23	4	3	10	8	0	4	0	4	3	10	0	13	4	0	0	5	24	6	11	4	7	0	3	2	4	6	6	4	4	1	4	0	0	4	5	2	5	0	3	4	1	1
SPAC11D3.06	358	136	276	266	168	275	455	272	299	354	232	369	361	515	235	183	360	149	563	210	109	90	122	519	91	273	333	442	519	342	256	270	262	391	281	204	393	98	138	218	327	250	130	243	151	201	292	192	516
SPAC11D3.07c	11	4	10	8	14	14	11	12	8	10	11	4	8	10	5	2	6	12	37	3	4	2	4	32	18	9	8	10	6	14	13	24	16	9	13	8	11	3	3	10	11	5	2	10	7	12	9	5	12
SPAC11D3.08c	11	2	11	6	11	7	14	23	8	9	8	10	7	7	7	3	12	2	32	16	0	0	2	4	2	18	9	12	8	12	6	10	17	6	12	3	9	6	1	4	14	3	3	5	7	15	3	4	2
SPAC11D3.09	89	17	58	7	18	50	109	83	33	77	45	75	61	132	22	21	29	17	45	5	13	13	23	139	8	7	14	114	61	7	23	19	61	61	41	25	73	4	18	44	17	47	11	13	16	36	99	45	145
SPAC11D3.10	8	0	13	10	7	6	16	5	7	12	5	6	1	4	12	4	10	1	19	5	2	2	2	1	0	15	13	19	13	13	4	3	12	10	8	5	6	8	2	7	19	4	8	5	3	5	5	3	7
SPAC11D3.11c	15	2	13	5	6	1	6	9	5	14	4	2	5	5	5	5	7	1	18	9	0	0	5	3	1	11	8	22	5	12	1	4	2	1	9	0	1	8	0	2	18	4	4	0	5	8	2	1	2
SPAC11D3.13	0	0	1	1	1	0	0	1	2	0	0	0	1	1	1	0	1	1	0	0	0	0	0	0	0	0	0	0	1	1	1	1	0	5	0	2	0	0	0	3	0	0	0	3	0	0	0	0	2
SPAC11D3.14c	760	65	486	225	169	207	600	400	144	422	376	420	323	567	223	167	293	141	342	140	40	79	95	679	73	336	334	816	483	393	233	251	401	429	300	159	521	119	125	374	362	240	126	129	139	271	758	346	885
SPAC11D3.15	8	6	11	10	14	12	8	16	10	6	5	9	5	9	12	4	6	1	5	11	1	4	2	5	0	17	8	12	27	7	14	5	19	37	7	21	36	2	14	13	15	21	0	4	5	16	11	6	22
SPAC11D3.16c	1	1	0	0	1	0	0	0	3	4	0	0	0	1	2	0	0	0	0	0	1	0	0	0	0	0	0	0	1	0	1	1	0	0	0	0	2	0	0	2	4	0	0	0	1	0	0	1	1
SPAC11D3.17	35	19	49	23	34	94	81	40	86	69	32	55	47	100	20	23	35	78	124	19	14	11	12	85	35	26	63	63	84	60	107	175	28	78	48	34	71	13	66	56	45	65	13	78	25	42	78	28	128
SPAC11D3.18c	93	31	106	41	58	161	143	106	145	103	41	121	89	142	61	48	46	22	111	21	13	24	10	119	25	63	102	162	141	87	124	130	71	187	94	48	81	29	49	77	57	119	47	64	38	75	228	111	326
SPAC11D3.19	2	0	2	0	4	0	3	1	1	1	1	1	0	0	0	3	6	0	6	1	0	0	3	5	0	2	1	2	0	2	3	0	1	2	6	0	0	0	1	1	1	0	0	0	0	4	0	0	1
SPAC11E3.01c	7	3	10	5	4	8	2	1	11	2	2	4	1	7	3	2	4	3	25	3	3	1	6	7	5	11	3	6	8	3	2	8	2	13	6	4	7	3	2	2	6	1	2	0	2	4	0	2	8
SPAC11E3.02c	15	6	24	20	16	14	24	23	26	19	14	17	8	9	17	15	20	4	54	11	3	6	5	22	5	36	24	53	27	27	25	19	28	29	29	18	21	11	12	15	33	16	12	15	15	23	19	11	15
SPAC11E3.03	9	3	9	3	5	6	11	3	9	5	1	2	5	10	5	6	9	6	18	6	5	1	1	13	3	18	11	30	17	15	24	26	22	30	22	22	12	9	24	10	25	31	8	11	8	9	8	3	7
SPAC11E3.04c	0	0	2	0	0	0	0	0	1	1	0	0	0	0	1	0	0	0	3	0	1	0	1	0	0	0	0	0	0	0	0	0	0	0	2	0	2	0	1	0	0	1	0	0	0	2	0	0	2
SPAC11E3.05	5	0	13	4	2	2	11	5	10	7	0	0	5	1	3	0	13	1	16	9	2	3	6	15	0	8	7	18	9	3	2	3	5	10	11	2	8	8	4	4	8	3	0	7	6	4	7	2	7
SPAC11E3.06	15	3	20	7	6	8	22	22	5	27	2	7	7	8	10	4	26	6	25	9	0	3	6	22	4	17	18	59	15	16	5	16	26	18	44	5	15	4	7	10	12	5	5	8	5	8	9	7	15
SPAC11E3.07	12	3	9	3	2	2	10	4	4	4	2	2	4	1	6	6	7	0	26	2	1	4	2	9	0	15	3	15	4	3	2	2	1	2	3	0	11	2	0	1	7	5	4	0	1	1	5	2	3
SPAC11E3.08c	8	5	16	11	6	9	8	15	9	21	8	6	6	5	5	6	10	7	21	3	4	1	6	15	3	20	31	40	32	35	14	21	31	31	20	15	22	8	8	14	20	26	1	18	14	11	10	7	7
SPAC11E3.09	4	3	7	11	4	6	5	6	17	6	3	2	3	5	6	4	2	2	11	6	1	4	5	9	13	14	9	5	10	10	9	21	2	14	7	8	6	7	13	2	10	13	4	18	6	4	3	1	1
SPAC11E3.10	7	4	7	3	6	5	15	4	14	4	5	1	3	5	6	4	2	1	4	3	1	2	3	13	0	3	2	7	8	6	11	8	3	15	1	4	8	1	7	3	6	5	1	12	1	3	11	2	10
SPAC11E3.11c	1	1	1	0	2	0	4	3	0	3	1	1	0	1	2	0	0	0	7	0	1	1	0	2	1	3	4	2	1	2	0	4	2	1	1	0	3	1	0	1	1	0	0	1	1	3	1	5	0
SPAC11E3.12	8	2	8	3	2	4	5	3	8	4	2	2	6	14	8	3	13	6	35	2	1	3	3	9	1	15	6	4	10	10	3	9	2	7	10	4	5	2	5	2	9	6	6	8	3	2	2	4	5
SPAC11E3.13c	8	0	12	6	6	0	5	12	2	9	5	2	2	3	5	4	17	1	27	13	1	12	15	3	0	4	2	3	6	4	2	1	3	2	0	0	2	1	2	0	8	0	2	0	1	3	3	1	10
SPAC11E3.14	74	37	68	57	29	113	55	61	172	82	32	35	34	83	41	46	30	23	141	25	10	25	14	62	18	58	45	69	124	48	86	75	52	128	41	54	115	26	37	58	54	86	15	47	24	46	73	43	186
SPAC11E3.15	1	0	0	0	0	0	1	0	0	0	0	0	0	0	0	0	1	0	1	1	0	0	0	0	0	0	0	0	0	1	2	0	0	0	0	0	0	0	0	0	0	0	0	0	0	1	0	0	0
SPAC11G7.01	1	2	0	0	2	0	0	4	0	0	3	0	0	0	0	0	0	0	3	2	0	0	0	0	0	2	1	1	0	2	0	1	4	0	0	0	1	0	0	0	1	0	0	0	1	1	1	1	0
SPAC11G7.02	0	0	0	0	0	0	0	0	0	1	0	0	0	0	0	0	0	5	1	0	0	0	0	0	0	1	0	0	0	0	0	1	0	0	0	0	1	0	0	0	0	0	0	0	0	1	0	0	2
SPAC11G7.03	3	4	1	2	1	2	2	4	0	5	3	1	1	6	0	1	8	1	3	2	0	1	1	4	2	4	11	7	2	6	1	3	9	3	1	2	9	2	3	0	9	4	6	2	6	2	5	1	5
SPAC11G7.04	0	0	1	0	0	2	0	0	0	0	0	0	0	0	0	0	4	0	0	0	0	0	0	0	0	0	0	0	0	0	0	0	0	0	0	0	0	0	0	0	0	0	0	0	0	0	0	0	2
SPAC11G7.05c	6	4	11	18	12	14	6	12	16	15	6	3	6	5	9	9	23	6	54	13	1	12	15	9	3	71	24	34	11	38	8	17	31	18	25	19	16	29	7	12	79	9	4	15	12	19	6	6	9
SPAC11G7.06c	7	1	12	16	8	10	25	9	17	12	3	6	2	8	18	15	25	0	30	16	4	4	7	10	6	19	11	31	3	25	5	11	24	4	19	2	4	5	2	5	16	5	8	8	13	12	5	2	22
SPAC11H11.01	67	8	56	23	34	28	64	74	40	61	23	34	23	30	29	22	76	19	123	25	5	9	30	99	10	90	105	287	112	80	49	87	106	141	167	58	97	43	45	50	122	75	36	57	50	49	30	9	52
SPAC11H11.02c	1	0	1	0	0	0	0	5	1	1	2	0	0	0	1	0	1	1	5	0	0	0	0	1	0	2	2	1	0	2	1	4	3	5	3	3	1	1	1	1	1	0	0	1	0	0	2	0	1
SPAC11H11.03c	12	0	13	4	5	5	4	6	1	7	3	4	1	3	3	1	2	1	11	3	0	0	1	14	5	8	3	13	7	11	4	1	4	2	5	4	6	1	5	3	5	3	0	4	6	5	4	1	9
SPAC11H11.04	164	67	198	131	98	178	194	182	245	187	69	143	164	197	101	93	110	39	277	48	21	36	42	280	15	200	278	223	283	291	310	333	209	355	197	253	256	94	203	189	226	202	106	158	119	157	241	98	357
SPAC11H11.05c	0	2	1	1	0	2	0	0	2	0	0	0	0	5	0	0	0	0	3	1	0	0	0	0	4	1	0	8	5	0	1	1	4	2	1	2	2	0	1	2	0	1	0	2	1	1	4	0	2
SPAC11H11.06	10	1	7	6	6	1	6	5	4	11	2	3	1	1	7	1	11	0	17	5	0	2	5	6	1	18	7	14	2	14	2	1	6	0	16	0	1	11	1	2	24	4	1	3	2	4	5	0	3
SPAC1250.01	57	3	20	15	10	14	43	15	8	16	30	11	5	17	15	11	16	13	43	10	5	8	13	14	6	24	24	9	12	24	9	3	26	14	11	11	15	9	4	14	31	7	22	3	7	18	21	9	21
SPAC1250.02	25	23	31	26	26	50	28	27	81	24	18	27	30	45	12	10	20	17	61	18	8	2	14	66	33	45	44	71	100	46	107	112	69	109	66	67	94	16	56	60	50	81	28	55	29	15	74	22	59
SPAC1250.03	0	1	1	2	2	2	4	0	0	3	2	2	0	0	3	0	1	0	9	2	0	0	4	1	0	4	2	2	1	1	0	3	1	0	1	0	1	2	2	0	5	2	1	0	1	1	0	0	4
SPAC1250.04c	8	1	1	3	4	8	5	1	5	1	1	4	0	1	5	1	2	0	15	2	2	0	4	11	0	15	7	13	9	12	4	5	4	15	5	6	12	8	4	9	10	22	3	8	6	9	10	0	4
SPAC1250.05	0	0	0	0	3	0	0	0	0	0	1	0	0	0	0	1	2	0	2	0	0	0	0	1	0	1	2	2	0	0	0	0	0	0	0	0	0	0	0	0	1	0	0	0	0	1	1	0	0
SPAC1250.07	3	2	2	5	0	3	2	4	3	0	2	0	0	1	2	2	5	1	15	3	0	3	5	1	0	4	1	0	1	1	2	4	2	3	2	2	2	0	0	1	3	3	2	3	2	6	0	2	1
SPAC1296.01c	2	0	1	3	5	4	4	4	0	4	1	1	2	4	4	1	8	1	27	5	0	0	8	3	2	4	0	6	4	11	0	0	3	5	2	1	3	2	1	0	6	0	2	2	2	5	1	1	3
SPAC1296.02	5	0	2	1	3	0	3	1	4	3	3	0	0	0	1	0	6	0	6	3	0	0	1	0	0	1	2	4	2	4	0	1	6	1	0	0	1	1	0	0	3	1	0	0	0	0	0	1	1
SPAC1296.03c	5	7	5	8	11	14	13	10	15	14	4	8	3	5	2	2	10	13	24	9	5	0	6	10	3	15	12	13	19	18	13	15	4	20	7	10	10	0	6	8	13	18	3	7	6	4	5	2	14
SPAC1296.04	1	0	1	8	6	0	4	6	1	0	1	0	0	1	5	5	21	0	27	9	0	0	4	0	0	10	1	14	0	6	1	1	6	0	6	1	0	4	0	1	13	0	0	1	2	4	1	0	1
SPAC1296.05c	12	1	13	5	6	3	13	9	3	17	6	5	6	5	5	1	14	0	9	5	0	3	1	6	0	13	8	15	3	7	2	4	11	11	10	5	1	1	0	2	17	4	9	4	8	4	9	7	19
SPAC1296.06	241	33	183	62	71	120	298	195	85	253	146	145	135	189	68	73	219	57	228	81	43	35	65	214	34	202	151	479	345	132	96	122	267	366	211	53	196	54	66	111	240	121	47	52	107	88	196	121	363
SPAC12B10.01c	32	10	49	20	28	15	56	41	20	40	20	20	15	17	21	15	44	14	74	30	5	6	15	33	3	62	31	59	21	35	17	27	58	45	34	9	36	15	11	15	77	30	24	12	30	34	11	6	19
SPAC12B10.02c	6	1	3	12	4	4	8	8	6	12	2	4	5	2	3	8	3	4	13	2	1	4	7	8	2	10	4	10	4	10	3	7	11	11	3	2	8	3	3	3	8	4	3	9	6	4	9	8	13
SPAC12B10.03	1	0	7	3	2	3	2	2	2	2	0	2	0	1	0	6	5	1	9	3	0	0	0	2	0	1	5	14	6	3	0	0	7	1	1	3	4	1	2	0	3	0	2	0	0	4	2	1	0
SPAC12B10.04	97	4	78	17	13	15	75	54	8	75	40	12	13	13	13	9	81	7	87	31	3	7	10	45	3	66	50	233	58	55	18	21	72	65	101	13	49	25	10	24	64	48	27	17	23	24	27	6	30
SPAC12B10.05	18	8	18	17	16	11	15	19	44	17	4	5	12	8	17	15	20	6	67	28	1	15	8	24	11	47	22	44	17	39	33	37	16	23	21	29	13	13	20	8	35	21	7	24	13	18	6	5	12
SPAC12B10.06c	10	2	4	0	7	1	5	13	7	7	8	3	3	0	4	2	9	0	14	4	1	2	5	9	0	14	13	31	3	9	3	5	15	7	12	4	4	7	0	2	15	8	2	3	2	8	8	2	6
SPAC12B10.07	2	3	0	1	5	0	4	4	1	1	1	0	0	0	2	0	7	0	6	2	1	0	0	3	1	12	4	7	0	4	0	0	4	0	2	0	2	2	1	1	7	0	0	0	0	1	3	2	1
SPAC12B10.08c	13	1	11	8	8	26	9	9	29	7	5	11	11	10	8	2	7	6	23	10	4	0	1	38	4	19	14	22	28	13	28	34	9	37	20	22	19	2	17	13	18	18	1	30	7	5	11	6	9
SPAC12B10.09	16	3	8	7	5	15	11	4	8	17	6	11	18	20	6	10	13	11	22	5	5	2	5	42	4	14	11	36	43	7	26	26	31	39	14	15	34	9	13	19	10	25	1	13	12	6	16	1	55
SPAC12B10.10	3	1	5	3	5	0	2	1	3	5	1	0	0	4	4	2	8	1	9	2	0	1	1	2	0	9	9	6	4	7	6	1	2	4	4	2	5	1	1	1	13	1	2	3	1	3	3	0	6
SPAC12B10.11	117	53	141	63	68	166	191	141	130	150	70	106	128	132	76	70	94	51	245	60	31	17	30	216	36	209	200	394	358	163	181	213	219	391	234	166	323	58	146	170	200	157	73	138	103	143	200	135	288
SPAC12B10.12c	4	2	2	2	2	0	1	2	5	3	0	0	1	4	0	0	0	2	6	2	0	0	0	3	0	1	0	3	6	4	2	1	3	5	3	0	3	0	1	1	3	2	2	3	3	3	3	2	2
SPAC12B10.13	65	4	46	10	12	18	67	51	9	75	35	15	28	18	19	16	39	13	59	13	2	6	16	59	2	43	28	110	46	37	8	13	94	62	52	14	46	8	4	20	36	16	14	9	22	14	27	11	52
SPAC12B10.14c	39	2	46	14	13	1	31	34	7	41	25	6	8	12	12	21	101	3	69	28	0	5	19	10	4	45	11	70	4	23	2	0	48	5	33	1	6	18	4	6	49	5	6	1	10	41	9	7	18
SPAC12B10.15c	16	12	14	19	14	20	12	11	31	6	2	12	17	37	2	14	9	11	30	9	1	6	9	24	13	43	20	34	34	36	41	45	23	35	22	21	34	14	36	31	29	28	15	27	9	8	16	9	51
SPAC12B10.16c	2	0	2	0	0	0	4	1	0	2	2	1	0	0	0	0	0	0	0	4	0	0	1	0	0	0	0	0	2	1	0	0	1	0	0	0	0	0	0	0	0	0	0	1	0	1	0	0	0
SPAC12G12.01c	10	1	3	10	8	5	10	10	5	13	4	2	1	1	9	6	8	1	29	6	1	4	3	4	3	18	7	14	6	17	7	6	7	3	9	4	2	6	1	0	20	2	2	1	8	0	0	1	2
SPAC12G12.02	8	2	19	2	6	34	30	8	8	15	7	12	6	7	5	2	14	5	7	1	1	3	0	30	4	11	11	19	14	10	10	11	16	26	12	9	13	2	11	5	11	7	4	9	6	5	6	9	13
SPAC12G12.03	2	0	0	0	0	0	1	0	3	0	0	0	1	1	0	0	3	0	0	0	0	0	0	2	0	0	2	0	0	0	0	0	0	0	0	0	0	0	0	0	0	0	0	0	0	0	0	0	0
SPAC12G12.04	0	3	2	0	0	0	3	0	1	0	0	0	0	0	0	0	1	0	0	0	0	0	0	2	2	0	0	0	0	1	0	0	7	0	1	0	0	0	0	0	0	0	0	0	0	0	0	0	1
SPAC12G12.05c	65	2	108	35	55	3	35	57	12	78	34	4	0	4	29	51	221	12	156	80	3	21	56	8	1	157	46	106	11	85	8	3	47	2	58	4	8	58	9	3	134	8	12	8	42	100	7	0	17
SPAC12G12.06c	7	0	11	8	5	0	2	7	1	7	3	0	0	0	7	10	18	1	12	16	0	1	5	0	0	46	11	8	0	28	1	0	8	0	4	0	0	18	1	0	7	0	1	0	12	5	0	0	0
SPAC12G12.07c	30	6	34	14	14	27	27	20	15	16	15	11	7	19	18	18	21	6	41	30	5	1	13	56	0	39	8	31	11	38	9	10	22	14	10	10	20	12	6	12	29	8	4	4	10	15	18	16	18
SPAC12G12.08	46	7	43	19	11	13	42	34	27	45	17	11	9	15	23	20	27	6	84	28	9	7	12	22	6	31	29	81	28	24	19	18	69	26	36	17	19	15	13	10	41	16	7	11	18	24	10	8	31
SPAC12G12.09	15	1	17	9	6	6	7	1	8	11	7	6	6	5	7	5	6	2	19	2	1	5	6	12	3	10	10	22	16	10	14	19	15	14	19	8	11	5	7	6	15	7	6	9	7	6	12	4	11
SPAC12G12.10	4	3	6	2	3	2	3	6	5	7	5	3	3	4	2	0	1	2	12	0	1	0	1	5	2	10	6	13	5	16	14	12	11	9	11	4	10	4	7	2	16	7	6	6	1	10	7	1	3
SPAC12G12.11c	4	0	10	5	12	5	6	2	2	4	0	1	0	2	0	3	13	3	15	10	0	1	2	6	5	50	8	20	7	22	2	3	13	6	11	1	7	13	3	3	27	2	2	0	12	4	4	0	7
SPAC12G12.12	3	0	0	3	0	0	4	1	6	1	2	1	0	3	1	5	4	0	4	3	0	0	1	0	1	3	3	2	2	3	1	0	4	1	2	1	0	2	0	2	3	5	6	2	0	2	0	1	2
SPAC12G12.13c	20	3	11	5	4	4	22	18	10	20	7	3	2	9	2	5	16	4	18	6	1	3	5	20	1	10	11	34	10	9	1	7	25	10	13	3	6	4	1	2	19	3	0	1	8	4	7	3	7
SPAC12G12.14c	13	4	6	15	12	13	8	2	20	10	2	10	11	14	14	7	9	4	24	10	3	4	9	40	5	20	7	11	13	20	12	12	11	16	4	16	15	3	4	10	10	22	5	11	7	8	7	8	8
SPAC12G12.15	26	7	38	17	23	26	48	36	44	46	13	24	14	42	22	26	40	9	84	18	5	14	14	18	5	67	47	52	45	53	37	55	56	50	44	31	44	16	37	30	43	30	26	23	26	31	36	20	62
SPAC12G12.16c	39	26	35	45	41	55	65	40	81	60	23	21	22	35	22	28	37	38	77	18	9	6	60	152	7	98	91	140	130	92	143	196	91	183	72	136	97	23	78	64	89	91	30	81	27	47	33	20	52
SPAC12G12.17	53	26	75	31	42	99	142	79	88	86	29	97	77	75	68	55	94	44	178	36	18	13	39	209	30	101	61	84	64	63	72	78	73	81	49	51	66	33	37	43	64	69	23	37	23	36	68	33	93
SPAC1327.01c	1	0	2	4	1	0	0	0	0	3	1	1	2	1	2	1	1	2	4	4	0	0	1	1	0	3	0	0	0	1	1	0	6	0	0	1	2	1	0	0	3	0	0	0	0	2	1	1	1
SPAC139.01c	2	1	9	2	2	1	3	3	1	0	1	1	0	1	2	2	4	0	4	5	0	0	0	1	0	6	0	4	4	5	0	0	6	2	0	5	2	0	0	1	7	6	1	1	3	5	0	0	1
SPAC139.02c	19	8	15	8	10	23	19	12	21	29	10	17	14	22	11	5	11	2	39	14	7	0	3	22	4	20	15	19	32	6	14	23	10	13	9	10	20	2	16	16	9	10	3	13	7	17	12	10	29
SPAC139.03	11	2	11	11	4	10	7	6	14	8	3	3	6	15	5	9	4	1	6	5	1	1	1	14	0	17	3	12	10	10	12	6	9	16	14	9	8	3	11	11	5	5	5	12	1	14	11	6	21
SPAC139.04c	10	2	13	4	9	2	10	5	6	9	3	2	5	4	7	6	12	2	10	3	2	1	13	6	0	24	4	9	4	7	4	7	5	12	8	5	5	4	2	2	6	6	4	4	4	9	4	0	6
SPAC139.05	189	135	204	218	117	278	337	276	331	229	87	211	214	277	166	164	110	75	468	116	41	67	65	303	123	138	132	217	242	162	179	191	113	237	110	133	201	51	85	125	161	134	93	174	83	183	270	96	367
SPAC139.06	1	1	0	0	1	1	3	0	0	0	0	2	0	2	0	0	0	0	2	0	0	0	0	2	0	2	2	1	3	1	5	1	0	0	1	0	1	0	0	0	2	3	1	2	1	0	0	2	0
SPAC1399.01c	16	53	20	9	31	127	28	34	56	15	12	37	39	41	11	13	29	66	31	4	24	2	2	17	6	12	19	16	42	4	107	30	9	40	8	28	30	1	23	23	3	39	10	33	3	17	39	12	112
SPAC1399.02	1	1	2	11	1	1	0	1	12	0	0	4	3	0	3	5	2	1	4	3	0	6	2	3	1	3	9	3	4	3	10	10	0	2	3	2	0	4	0	0	5	1	0	8	0	6	1	0	2
SPAC1399.03	1	0	2	3	3	6	3	2	2	0	2	0	0	1	4	2	10	1	4	2	0	1	2	0	0	3	2	3	1	3	1	2	0	2	0	0	0	2	1	0	1	0	1	0	0	3	1	0	4
SPAC1399.04c	11	1	15	6	1	2	21	11	1	12	6	6	2	8	3	3	9	2	18	8	0	1	1	10	0	8	5	20	3	4	0	0	18	8	3	0	3	2	2	7	9	4	0	4	4	2	7	2	9
SPAC1399.05c	88	37	104	71	57	49	126	101	65	101	40	54	40	58	56	52	65	33	189	32	11	24	40	116	26	97	89	79	56	86	82	106	79	52	77	39	61	35	47	48	75	49	40	52	23	85	58	41	71
SPAC1399.06	7	1	6	5	2	2	7	5	4	5	1	3	5	2	14	2	3	0	7	4	0	0	0	6	0	2	4	4	1	2	4	3	3	5	1	2	1	1	1	3	4	0	0	0	0	7	3	4	5
SPAC13A11.01c	3	0	4	8	4	1	0	1	0	7	2	0	1	0	0	0	0	0	3	1	0	1	2	1	0	6	0	5	1	10	0	3	2	7	9	3	4	1	0	4	7	0	2	2	0	2	0	0	2
SPAC13A11.02c	1	0	1	0	2	0	0	1	1	2	0	0	2	0	1	1	6	0	1	0	0	0	0	0	0	0	0	0	1	0	0	0	0	0	0	0	0	0	1	0	0	0	0	1	0	3	2	0	1
SPAC13A11.03	1	0	1	0	0	0	0	0	1	2	0	0	0	2	1	0	0	0	2	0	0	0	0	0	0	1	2	2	0	1	1	1	1	1	0	1	1	3	0	1	0	0	0	1	0	0	2	1	1
SPAC13A11.04c	2	1	0	4	2	2	3	1	4	0	1	4	0	2	2	2	1	1	8	4	1	0	3	2	0	10	2	2	1	4	1	1	9	7	2	3	5	4	1	0	2	0	0	5	1	1	1	1	1
SPAC13A11.05	3	1	0	3	3	1	0	4	3	1	0	1	0	2	3	3	3	0	13	3	0	0	0	1	0	6	1	1	1	3	1	0	4	0	3	0	3	0	0	0	3	0	0	2	0	2	1	0	4
SPAC13A11.06	125	78	143	162	61	167	207	134	167	160	90	167	151	186	134	104	101	51	310	91	56	19	35	299	55	131	164	293	274	193	169	213	115	228	178	138	214	26	78	101	204	162	85	131	79	108	167	83	283
SPAC13C5.01c	0	0	0	0	0	0	0	1	2	0	1	0	0	0	0	0	0	0	1	0	0	0	0	1	1	2	1	0	0	0	1	1	1	1	2	0	0	0	0	0	0	0	0	0	0	1	2	0	0
SPAC13C5.02	30	17	25	14	17	32	42	49	31	45	16	12	12	18	4	13	10	12	18	5	2	5	17	75	5	16	29	45	61	20	28	22	36	48	23	26	38	10	12	18	15	21	5	23	11	12	10	14	24
SPAC13C5.03	14	10	17	8	11	13	17	7	17	15	5	4	4	14	8	7	14	2	34	7	1	3	2	36	2	18	24	45	73	25	25	38	25	65	24	24	52	15	20	15	30	33	12	10	19	13	25	5	30
SPAC13C5.04	57	39	81	106	84	107	89	149	199	99	22	50	44	65	55	56	37	11	276	49	14	24	28	76	36	109	70	135	119	117	113	147	90	138	89	76	122	63	53	71	112	104	38	65	50	116	87	45	100
SPAC13C5.05c	17	4	26	14	17	8	20	28	25	30	7	1	3	7	22	15	13	4	89	24	5	4	26	13	1	55	16	29	12	41	20	13	27	16	13	13	21	23	13	9	43	9	10	12	16	47	15	8	28
SPAC13C5.06c	0	2	0	0	0	1	0	0	0	0	0	1	0	0	0	0	0	0	1	1	0	3	0	0	0	0	0	0	0	1	0	1	1	0	0	0	1	2	0	0	1	0	0	0	1	0	0	0	0
SPAC13C5.07	87	11	80	22	27	43	99	77	47	99	44	39	40	54	32	33	65	30	84	25	6	7	18	93	9	68	79	164	120	87	41	61	72	131	88	34	107	14	32	63	97	91	37	34	51	54	69	42	98
SPAC13D1.01c	0	0	0	0	0	0	0	0	0	0	0	0	0	0	0	0	0	0	0	0	0	0	0	0	0	0	0	0	0	0	0	0	0	0	0	0	0	0	0	0	0	0	0	0	0	0	0	0	0
SPAC13D6.01	26	10	37	31	53	33	38	49	39	56	26	24	23	30	29	33	67	20	136	34	2	14	33	10	15	77	30	62	27	38	35	44	43	61	43	15	22	21	31	16	71	34	18	19	21	16	18	12	33
SPAC13D6.02c	0	0	0	1	0	0	0	0	0	0	0	1	0	0	1	0	1	0	0	2	0	0	0	3	0	0	0	0	0	0	0	0	0	0	0	0	0	0	0	0	0	0	0	0	0	1	0	0	0
SPAC13D6.03c	3	0	3	3	2	5	2	1	16	2	1	2	2	6	3	3	5	1	8	9	2	0	0	2	3	4	2	4	6	6	4	5	0	11	6	7	8	3	10	2	4	3	0	15	1	0	3	3	3
SPAC13D6.04c	0	0	4	1	1	0	4	0	2	0	2	2	1	2	2	0	0	0	1	0	0	0	3	1	1	3	3	3	3	1	4	0	0	4	2	1	4	2	1	4	0	2	0	2	2	3	1	0	3
SPAC13D6.05	9	0	0	1	3	11	9	4	11	6	0	7	5	4	2	2	5	0	3	2	1	0	2	6	3	2	4	2	10	7	2	3	2	12	1	11	16	0	9	5	0	9	0	2	2	5	5	6	7
SPAC13F5.01c	11	5	12	10	10	6	5	6	15	12	5	5	6	4	7	5	15	0	19	8	2	6	5	23	3	39	17	32	17	30	12	15	19	42	27	18	14	8	14	22	41	27	17	8	6	18	16	10	27
SPAC13F5.02c	6	3	11	7	3	3	12	5	2	8	3	0	2	5	4	1	7	3	5	3	1	4	4	19	0	5	2	8	7	3	2	13	9	10	8	2	8	4	2	1	3	5	3	5	2	1	4	2	7
SPAC13F5.03c	2	3	2	4	2	3	2	4	2	4	1	0	0	1	0	1	15	2	8	4	2	1	3	1	2	2	1	1	1	1	0	2	0	1	0	1	0	0	0	0	1	0	0	0	1	0	0	0	0
SPAC13F5.04c	76	24	77	76	74	65	127	95	93	100	33	40	31	52	110	99	119	64	463	96	31	66	92	119	49	81	47	34	15	88	53	43	44	38	52	21	29	19	11	24	58	31	32	33	21	45	11	14	30
SPAC13F5.05	0	0	0	2	0	1	2	0	4	1	2	0	1	2	0	0	1	0	2	5	0	0	1	1	0	0	2	4	1	2	0	2	1	11	3	0	1	0	2	1	2	1	0	1	3	3	2	0	1
SPAC13F5.06c	18	1	5	12	20	3	14	24	3	24	7	2	4	3	4	2	15	6	16	12	3	2	8	13	4	27	16	51	4	15	8	8	20	9	18	6	3	10	5	4	29	7	4	5	3	5	2	0	0
SPAC13F5.07c	22	14	13	9	12	12	36	20	17	24	18	19	26	30	17	13	16	3	42	12	6	6	11	31	7	38	23	44	44	27	24	21	12	51	25	13	36	4	12	20	24	21	12	19	15	9	35	14	15
SPAC13G6.01c	56	1	60	25	23	13	67	55	24	58	35	35	30	41	29	12	47	10	67	25	2	5	10	65	8	52	42	122	62	41	22	24	77	53	64	15	50	9	15	18	43	25	10	16	36	36	35	31	57
SPAC13G6.02c	1	0	0	0	0	0	0	0	0	0	0	1	0	0	0	0	0	0	4	3	0	0	0	0	0	0	0	0	0	0	0	0	0	0	0	0	0	0	0	0	0	0	0	0	0	3	0	0	1
SPAC13G6.03	11	1	6	5	5	4	15	7	5	5	2	1	4	8	6	3	7	3	16	1	0	4	1	10	0	8	5	17	15	11	3	10	7	10	6	10	4	2	1	9	7	7	3	4	2	3	6	3	13
SPAC13G6.04	0	0	1	1	0	2	2	1	1	2	0	0	0	0	1	0	0	2	3	1	0	4	0	2	0	4	2	5	2	3	1	1	2	1	5	1	4	0	1	0	1	1	1	1	1	0	1	0	1
SPAC13G6.05c	125	22	118	38	57	58	148	152	51	160	60	39	47	48	66	44	156	34	183	57	3	7	23	58	9	70	45	125	70	78	29	40	57	69	88	31	53	34	15	29	100	40	34	25	46	101	78	43	182
SPAC13G6.06c	4	0	4	6	4	1	5	2	3	5	0	2	0	6	2	1	2	1	8	6	0	0	1	3	0	5	6	2	4	4	2	1	0	1	7	0	2	2	2	0	1	0	1	3	3	5	2	1	1
SPAC13G6.07c	0	0	1	0	0	0	0	1	0	0	0	0	0	1	1	0	0	0	0	0	0	0	0	0	0	0	0	1	0	0	0	1	0	0	0	0	0	0	0	0	0	0	0	0	0	0	0	0	0
SPAC13G6.08	145	97	132	187	128	150	133	122	324	151	74	90	113	132	110	79	181	79	433	131	61	55	87	241	79	245	178	247	269	252	213	249	138	174	172	161	181	63	93	106	246	179	71	159	92	84	78	35	120
SPAC13G6.09	15	4	9	14	14	5	10	8	7	15	1	2	1	4	7	8	24	0	25	15	3	0	19	6	1	34	21	50	14	17	5	8	17	12	51	5	9	14	2	8	45	5	8	1	10	9	4	0	1
SPAC13G6.10c	0	0	0	0	0	0	0	0	0	0	0	0	0	0	0	0	0	0	0	0	0	0	0	0	0	0	0	0	0	0	0	0	0	0	0	0	0	0	0	0	0	0	0	0	0	0	0	0	0
SPAC13G6.11c	18	6	24	8	16	21	29	25	23	23	4	13	13	26	9	2	18	14	75	8	10	5	4	39	18	23	17	28	40	27	39	23	24	18	14	26	28	3	12	18	14	14	7	18	10	14	30	8	39
SPAC13G6.12c	19	3	38	11	7	8	35	22	3	30	6	10	10	9	7	13	28	1	18	8	3	7	4	9	1	25	22	30	30	26	15	12	30	16	28	3	28	7	6	12	39	13	2	11	18	16	15	9	21
SPAC13G6.13	3	6	3	1	1	3	6	3	3	4	1	1	1	1	1	3	0	0	1	1	1	0	1	10	0	3	4	19	23	4	5	11	5	18	13	8	6	4	2	2	6	18	5	5	2	0	1	1	6
SPAC13G6.14	2	2	1	1	2	0	0	0	0	1	0	0	0	0	1	3	6	0	4	4	2	0	1	0	0	4	2	1	3	0	0	1	0	0	0	0	2	4	1	0	4	0	0	0	2	1	0	2	1
SPAC13G6.15c	1	0	0	0	0	3	0	2	1	0	0	0	1	2	0	0	6	0	5	1	1	0	4	1	0	1	0	1	2	0	1	1	0	0	0	0	0	0	1	0	0	0	0	0	0	0	0	0	1
SPAC13G7.01c	18	2	11	2	7	5	11	13	4	13	7	4	5	6	7	10	23	4	16	21	1	2	7	9	3	10	13	15	7	15	0	8	5	5	16	1	3	11	2	1	36	3	2	5	6	4	6	4	3
SPAC13G7.02c	36	37	24	24	32	58	46	61	53	42	35	41	36	43	21	12	39	23	65	8	8	7	19	112	17	26	21	44	55	20	38	26	20	65	37	21	71	11	13	20	44	39	7	23	28	54	86	58	192
SPAC13G7.03	3	0	1	3	1	1	0	0	2	1	1	0	2	1	3	1	2	0	6	4	0	0	3	0	1	21	2	8	3	3	0	1	1	2	5	6	1	2	0	1	9	1	2	2	2	2	1	0	4
SPAC13G7.04c	0	1	1	0	0	0	0	0	1	0	1	0	0	0	0	0	0	1	1	0	0	0	0	0	0	0	1	0	0	1	0	1	0	0	0	0	0	0	0	1	2	0	0	0	0	0	1	0	2
SPAC13G7.05	27	12	11	36	15	48	34	24	78	12	7	20	10	25	22	17	10	11	54	9	5	13	15	48	11	44	14	22	34	30	59	73	23	101	15	60	59	7	42	45	15	56	9	39	9	15	20	7	46
SPAC13G7.06	4	0	14	2	4	5	12	9	4	7	2	7	3	2	8	1	21	2	5	9	4	1	5	5	8	6	2	4	6	3	0	3	2	5	2	1	2	4	0	2	10	1	0	1	2	2	3	1	7
SPAC13G7.07	56	20	53	39	45	19	34	42	56	59	31	18	12	25	34	17	57	5	82	35	5	11	38	48	10	115	63	87	37	95	44	91	50	39	64	53	28	29	23	17	93	31	15	51	26	40	21	9	13
SPAC13G7.08c	5	1	9	3	4	2	8	6	3	8	7	1	2	0	1	2	15	0	8	3	2	3	2	8	2	14	9	19	2	9	1	2	7	5	4	1	4	8	2	3	8	2	1	1	4	2	4	2	4
SPAC13G7.09c	1	0	3	0	1	0	4	1	2	3	0	0	0	0	0	0	0	0	2	0	0	0	0	1	0	3	1	4	2	1	1	1	3	4	1	2	1	3	1	2	2	2	1	1	1	1	1	0	1
SPAC13G7.10	18	10	12	5	9	17	8	12	12	10	6	7	4	12	3	11	22	14	29	16	2	4	6	14	3	17	6	10	15	11	18	13	7	15	4	12	19	6	4	13	17	7	1	7	5	10	11	7	21
SPAC13G7.11	186	71	181	123	92	111	233	209	163	195	97	156	134	225	92	91	248	74	489	84	56	30	113	301	58	211	170	244	253	217	210	244	201	268	177	111	239	72	94	133	219	164	81	148	94	176	167	66	161
SPAC13G7.12c	16	2	27	10	11	1	15	14	1	11	7	4	0	3	8	5	41	0	29	14	4	6	13	6	0	34	8	24	3	16	0	2	15	2	16	1	1	11	0	0	31	1	2	1	5	10	4	0	8
SPAC13G7.13c	12	3	13	12	7	4	11	21	5	5	2	2	4	4	7	8	22	0	24	19	4	2	6	10	0	28	6	14	3	30	5	12	10	2	3	2	1	5	2	4	4	4	7	7	5	20	1	2	9
SPAC140.01	0	0	0	0	0	0	0	0	0	1	0	0	1	0	0	0	0	0	0	0	0	0	0	0	0	0	0	0	0	0	0	0	0	0	0	0	0	0	0	0	0	0	0	0	0	0	0	0	0
SPAC140.02	6	3	8	5	6	3	5	15	2	10	2	6	0	6	4	2	12	2	8	2	1	4	5	3	0	4	5	8	3	7	2	2	3	1	1	2	3	0	4	0	6	1	1	4	3	5	8	2	9
SPAC140.03	81	10	95	12	36	43	93	61	23	96	47	38	39	50	28	21	76	19	93	30	14	6	18	92	8	124	58	216	109	72	39	35	97	108	93	43	88	32	27	55	115	66	20	37	47	31	87	45	105
SPAC140.04	244	160	295	224	210	357	400	380	463	428	129	206	236	372	179	191	303	185	763	148	145	81	165	786	152	441	433	600	628	381	550	751	474	775	412	511	600	134	329	313	455	444	184	418	249	109	190	79	196
SPAC1420.01c	0	1	0	0	0	0	1	1	0	1	0	0	0	0	0	0	3	0	0	0	0	0	0	0	0	2	0	0	0	0	0	0	0	1	0	0	0	0	0	0	1	0	0	0	0	1	0	0	1
SPAC1420.02c	3	0	6	7	2	8	4	10	4	3	4	2	4	9	4	3	8	4	7	0	0	1	2	7	0	6	4	4	11	3	8	5	5	10	5	1	9	5	4	2	3	5	2	1	5	4	9	2	12
SPAC1420.03	0	0	0	0	1	0	2	1	1	0	1	0	3	0	0	2	0	0	1	0	0	1	0	0	0	0	0	0	2	0	1	1	0	1	0	0	3	0	0	0	2	0	1	1	0	0	2	0	1
SPAC1420.04c	0	0	0	0	0	0	0	0	0	0	0	0	0	0	0	0	0	0	1	1	0	0	0	0	0	0	0	2	0	0	0	0	0	0	0	0	0	0	0	0	0	0	0	1	0	0	0	0	0
SPAC144.01	3	2	3	0	1	1	1	1	0	0	0	2	1	0	1	0	0	0	0	2	1	1	0	3	0	6	2	11	5	2	6	2	8	10	3	4	2	0	3	0	7	6	0	2	2	1	3	2	4
SPAC144.02	7	0	6	7	8	4	4	12	0	12	7	1	0	3	1	3	18	0	18	9	0	3	3	4	0	18	15	15	2	20	0	7	6	0	11	1	1	8	0	0	15	0	2	4	5	9	2	3	3
SPAC144.03	20	6	16	19	13	20	17	19	12	16	10	12	9	10	17	11	25	4	25	16	2	7	12	26	6	33	20	14	14	27	22	21	19	24	8	25	16	17	7	18	31	16	3	11	4	16	18	7	21
SPAC144.04c	0	0	1	1	0	0	1	2	1	0	0	0	0	0	0	0	2	1	4	1	0	0	0	0	0	2	0	0	0	1	0	1	0	0	2	1	0	2	0	0	0	0	0	2	0	4	0	0	1
SPAC144.05	37	8	30	14	20	33	37	36	26	30	15	13	9	21	11	12	25	10	52	18	14	3	10	38	12	26	20	56	38	23	20	34	36	58	27	26	34	9	18	17	43	20	13	18	15	27	53	11	62
SPAC144.06	12	5	20	7	8	8	12	12	11	8	3	1	6	8	4	5	8	7	32	17	2	3	6	3	9	24	22	26	15	24	14	15	11	19	10	8	14	4	7	6	21	8	4	12	8	24	10	3	14
SPAC144.07c	258	155	204	229	205	303	309	304	358	279	124	230	277	358	182	126	385	186	887	180	153	75	187	691	151	337	261	339	423	369	322	426	263	506	214	236	347	81	172	197	309	218	120	286	133	131	221	120	376
SPAC144.08	7	0	3	4	5	0	7	3	1	8	5	2	2	1	0	4	5	0	8	8	1	0	2	3	0	15	9	20	3	10	3	2	18	4	13	4	1	3	3	1	13	1	2	2	0	7	2	5	1
SPAC144.09c	136	72	182	143	124	194	198	219	286	235	51	108	134	167	107	112	215	68	498	88	43	56	127	343	51	274	223	237	202	216	235	281	183	292	188	155	202	91	191	151	320	153	97	131	108	129	161	75	144
SPAC144.10c	3	5	3	1	4	6	3	3	8	3	1	3	7	0	4	0	1	3	0	2	1	1	2	5	3	9	3	7	10	1	6	8	3	13	2	6	5	1	7	2	4	6	0	4	2	2	6	2	5
SPAC144.11	5	1	4	3	3	1	5	5	0	1	2	1	3	2	3	4	4	0	16	1	0	0	1	2	0	0	0	0	2	4	1	0	0	1	1	1	0	0	1	0	0	0	0	2	0	3	6	1	7
SPAC144.12	2	1	3	1	1	3	2	1	0	4	0	0	0	0	2	0	2	1	2	2	0	0	0	4	0	1	1	3	3	2	0	2	0	3	1	0	0	1	0	1	0	1	0	2	0	1	0	0	1
SPAC144.13c	19	2	17	7	11	2	18	15	3	18	5	2	4	4	12	10	19	1	24	13	0	1	1	6	3	21	8	20	8	20	2	5	7	9	11	4	8	7	3	3	16	7	1	5	5	12	7	1	11
SPAC144.14	420	257	365	292	293	384	629	505	468	593	209	356	365	550	294	223	554	242	1286	268	143	98	296	1028	176	639	642	757	952	670	693	892	628	1002	577	538	689	197	350	397	721	553	253	443	264	232	221	129	357
SPAC144.15c	4	0	4	2	2	4	3	6	4	3	2	1	0	1	0	0	2	1	1	3	0	4	3	2	0	3	4	15	5	10	1	5	3	2	3	2	5	12	0	1	3	2	2	0	2	3	0	1	1
SPAC144.16	38	24	46	57	40	55	62	93	70	54	26	41	30	50	49	29	101	34	227	53	35	13	31	118	23	101	67	98	60	99	72	87	92	88	79	44	48	27	40	37	86	50	23	30	39	41	42	14	51
SPAC144.17c	89	13	97	34	40	27	114	82	21	101	55	45	44	66	38	23	88	17	143	32	2	16	42	107	9	97	85	168	52	70	36	42	86	65	77	28	55	42	9	36	120	31	20	19	34	53	52	36	60
SPAC144.18	1	1	0	2	0	0	0	0	0	0	0	0	0	1	0	0	0	0	1	2	0	0	0	1	3	1	0	2	2	0	1	0	0	0	0	0	0	1	0	0	0	0	0	0	0	0	0	1	2
SPAC1486.01	4	0	2	9	4	0	1	5	7	3	1	1	2	1	0	3	14	2	14	8	2	0	6	9	1	8	2	8	3	13	2	1	7	3	1	2	3	3	0	1	9	3	3	3	0	2	0	3	5
SPAC1486.02c	2	0	5	2	1	2	4	5	0	6	2	0	2	0	2	1	13	1	8	5	0	0	3	0	0	4	1	3	6	1	0	0	2	0	1	0	0	2	0	0	9	1	4	1	3	7	1	0	3
SPAC1486.03c	2	2	3	3	1	10	9	5	2	6	3	2	4	3	4	2	9	0	27	6	0	6	4	6	1	17	4	7	6	6	7	8	2	10	8	1	8	9	6	1	4	6	3	9	4	4	5	0	4
SPAC1486.04c	184	120	181	208	126	153	231	211	314	235	88	116	127	195	145	146	157	105	560	136	68	108	125	459	79	399	396	439	284	459	388	447	236	321	313	300	263	125	211	155	383	229	133	285	137	240	135	78	203
SPAC1486.05	1	0	6	3	8	6	12	2	7	7	2	5	3	10	5	0	6	3	8	4	2	3	1	13	0	3	1	12	3	0	2	4	6	11	3	4	6	4	0	2	2	5	2	1	2	2	9	1	10
SPAC1486.06	7	2	12	8	6	2	17	11	3	11	3	2	2	1	11	7	28	2	32	23	0	3	13	2	0	24	9	16	4	19	0	1	6	3	17	6	3	3	0	1	31	1	1	2	9	13	1	0	3
SPAC1486.07c	0	0	1	0	0	0	1	0	0	0	0	0	0	0	0	0	0	0	0	0	0	3	0	0	0	0	0	1	0	1	0	2	0	0	0	0	0	0	2	0	1	0	0	0	0	0	0	1	1
SPAC1486.08	1	2	3	0	2	1	3	3	1	1	0	0	1	3	0	0	3	7	2	0	0	0	0	1	0	4	5	6	9	1	4	6	0	8	2	5	4	0	3	5	1	15	1	3	0	1	9	3	19
SPAC1486.09	24	6	25	12	17	9	23	18	12	24	19	4	4	10	9	8	50	5	53	18	2	9	15	22	5	61	19	56	12	19	21	8	19	9	41	7	14	16	9	5	39	10	11	6	8	15	9	3	8
SPAC1486.10	0	0	3	2	3	1	2	1	2	1	0	0	0	2	1	0	0	1	2	4	0	1	0	1	0	6	2	0	1	6	2	2	0	0	0	1	0	0	1	3	0	1	1	0	3	1	0	1	1
SPAC1486.11	12	7	13	16	7	26	18	16	36	11	6	8	9	11	10	9	5	4	37	1	4	4	5	20	2	11	19	13	23	18	18	21	14	36	13	21	30	6	13	10	19	22	3	6	14	10	19	3	17
SPAC14C4.01c	17	66	105	3	0	4	156	167	3	122	5	98	76	113	7	1	94	0	11	0	24	3	0	231	45	124	131	232	143	0	0	1	107	177	98	0	125	0	1	72	176	4	2	118	1	3	82	66	195
SPAC14C4.02c	9	0	9	20	9	7	19	9	17	8	5	6	9	9	6	7	6	1	23	3	1	1	6	8	2	21	14	13	20	25	14	13	23	8	11	12	12	6	10	8	9	9	1	10	10	5	4	3	7
SPAC14C4.03	16	6	12	16	11	17	21	8	21	7	9	4	5	8	6	5	1	3	31	9	1	6	8	6	11	38	7	21	23	17	17	27	21	30	15	25	14	7	18	13	18	14	9	9	8	12	15	5	14
SPAC14C4.04	1	0	2	0	1	0	2	3	0	1	1	1	0	0	1	0	1	0	1	1	0	0	0	1	0	5	0	0	2	0	0	0	0	0	0	0	3	1	0	0	5	2	0	0	1	2	0	0	0
SPAC14C4.05c	22	2	17	11	5	7	22	19	10	26	13	2	6	6	7	11	38	1	35	14	3	7	3	15	0	64	19	51	7	19	5	7	32	23	30	4	10	12	2	7	51	9	6	6	13	11	14	6	12
SPAC14C4.06c	2	0	3	1	1	2	2	2	0	1	1	1	0	0	1	0	0	0	7	2	0	0	0	1	0	2	0	5	3	1	0	1	0	1	0	1	0	1	0	0	5	0	0	0	1	0	1	1	0
SPAC14C4.07	4	2	2	0	2	0	3	3	0	0	5	1	1	2	2	3	2	0	1	2	0	0	2	0	0	7	1	0	6	6	0	0	8	1	0	0	1	6	5	1	11	0	0	1	3	2	2	0	0
SPAC14C4.08	15	2	9	4	12	18	30	20	13	31	11	18	10	17	4	7	7	10	24	3	5	2	6	31	5	29	17	56	50	18	24	29	30	47	27	19	49	10	12	34	25	39	7	7	22	10	19	8	24
SPAC14C4.09	3	2	10	9	1	6	9	11	6	3	1	5	3	5	9	5	7	3	22	2	1	3	0	10	5	13	4	10	1	4	6	6	8	4	8	3	2	0	6	4	10	1	6	3	2	4	1	1	4
SPAC14C4.10c	9	4	3	5	7	8	13	3	11	3	7	1	0	1	6	3	12	6	15	8	5	1	4	10	1	8	5	9	3	7	7	10	2	9	5	6	3	6	18	2	7	5	2	4	4	7	7	3	8
SPAC14C4.11	1	0	0	0	0	0	1	0	0	0	0	0	0	0	0	0	0	0	0	0	0	0	0	1	0	0	0	0	0	0	0	1	0	0	0	0	1	0	0	0	0	0	0	0	0	0	0	0	0
SPAC14C4.12c	28	0	19	20	12	1	13	16	2	19	18	2	5	2	19	13	93	3	63	40	0	5	17	12	0	21	8	19	5	22	0	4	12	5	16	2	3	2	0	1	32	2	7	1	17	12	0	4	2
SPAC14C4.13	7	0	4	4	3	11	6	4	9	7	3	1	1	2	1	4	5	1	10	2	4	0	3	8	4	16	10	18	6	8	6	12	18	9	11	5	12	5	6	1	8	9	1	8	6	1	2	2	3
SPAC14C4.14	0	0	0	0	1	0	0	1	0	0	0	1	0	0	0	0	1	0	0	0	0	0	0	0	0	0	0	0	0	0	0	0	0	0	0	0	0	1	0	0	0	0	1	0	0	0	0	0	0
SPAC14C4.15c	108	21	110	69	61	44	75	90	52	125	50	30	43	47	64	56	179	13	149	54	6	14	55	63	7	330	108	230	135	231	96	180	196	179	151	86	120	103	93	75	305	88	51	64	72	132	92	37	146
SPAC14C4.16	11	2	1	14	6	5	13	3	10	2	2	6	4	7	5	12	6	1	10	5	6	4	3	10	1	3	4	14	8	7	5	6	13	14	4	10	9	1	8	4	13	18	0	3	1	4	12	13	19
SPAC1527.01	46	17	52	24	15	24	52	29	31	38	19	15	19	25	20	14	54	12	57	18	6	13	19	45	9	48	31	65	48	36	27	37	21	34	44	23	36	23	21	15	51	26	13	23	20	40	52	19	62
SPAC1527.02	4	0	5	2	3	5	3	0	3	4	2	3	0	2	1	0	3	2	10	2	0	0	0	8	2	4	3	8	5	5	3	8	6	7	4	5	1	0	2	2	1	2	0	0	1	0	3	1	3
SPAC1527.03	12	2	4	3	3	0	12	5	0	4	3	3	7	4	2	1	0	2	6	2	0	0	2	9	1	4	4	2	8	5	1	2	3	4	3	7	12	1	1	3	3	1	1	1	1	0	4	4	8
SPAC1556.01c	29	8	56	30	17	42	65	57	55	35	12	18	17	25	17	15	33	22	77	11	11	8	5	79	10	70	42	138	116	36	28	75	83	115	43	32	59	13	51	56	61	76	24	36	26	30	32	19	40
SPAC1556.02c	19	7	15	21	10	8	18	16	9	4	9	9	2	9	15	20	11	2	38	26	0	11	14	4	10	7	12	9	6	11	4	1	1	3	22	7	2	5	3	4	18	1	0	3	3	27	23	3	12
SPAC1556.03	3	0	7	2	5	3	7	5	4	10	0	2	2	1	2	1	7	0	12	4	1	0	1	11	0	16	5	18	5	10	0	1	10	3	7	3	2	4	3	0	11	1	2	4	6	3	0	1	7
SPAC1556.04c	122	72	109	100	79	185	155	139	201	127	44	106	119	186	72	75	111	56	244	37	42	37	37	308	62	309	228	354	398	215	284	345	250	421	274	238	339	52	229	202	199	292	106	203	111	77	164	89	177
SPAC1556.05c	66	6	41	21	21	26	65	57	17	51	37	30	37	44	24	15	39	16	103	9	8	12	4	96	19	56	51	137	118	30	22	37	68	132	63	17	70	14	15	38	54	67	17	32	18	49	98	28	106
SPAC1556.06.1	106	28	113	62	60	78	154	153	89	137	38	33	42	65	63	44	119	44	205	67	29	27	37	332	31	228	247	389	193	178	135	227	198	199	241	79	113	56	60	80	227	113	56	98	82	47	23	22	49
SPAC1556.06.2	0	0	0	0	0	0	0	0	0	0	0	0	0	0	0	0	0	0	0	0	0	0	0	0	0	0	0	0	0	0	0	0	0	0	0	0	0	0	0	0	0	0	0	0	0	1	0	0	0
SPAC1556.07	2	0	12	15	12	4	2	10	0	7	3	0	1	0	13	9	21	0	23	26	0	8	6	1	0	46	9	20	3	22	4	0	14	1	13	1	3	12	1	1	35	2	3	2	5	17	0	0	5
SPAC1556.08c	2	1	2	3	3	0	1	7	0	7	1	0	0	1	3	5	26	0	27	5	0	0	4	0	0	17	11	6	1	6	0	1	3	0	4	0	3	5	0	0	5	0	2	0	2	2	0	2	0
SPAC1565.01	1	3	8	7	4	1	2	7	3	5	4	0	4	4	2	1	27	4	31	6	0	0	4	5	0	3	3	4	5	3	1	0	4	1	1	0	1	1	0	0	2	0	0	1	2	6	2	1	9
SPAC1565.02c	429	41	405	45	81	82	391	269	43	404	223	172	161	231	72	54	267	104	173	89	26	28	46	281	9	77	84	188	204	71	48	36	141	140	131	28	184	43	38	96	136	78	33	30	102	62	147	89	251
SPAC1565.03	15	14	14	10	18	33	24	17	36	22	4	21	13	19	5	4	14	12	38	7	3	4	8	48	5	18	19	45	36	21	41	60	23	87	24	40	43	3	25	21	38	57	6	16	12	6	5	10	19
SPAC1565.04c	11	5	4	8	7	21	7	7	11	4	5	5	3	10	6	4	5	2	34	3	0	3	3	15	2	30	12	18	10	12	17	28	3	26	5	14	14	6	10	4	12	10	9	13	8	6	7	3	9
SPAC1565.05	5	1	2	5	1	2	2	0	3	2	2	1	1	2	0	0	7	2	5	7	1	1	0	3	0	9	3	9	7	3	1	1	1	3	4	0	0	4	0	0	3	1	0	1	3	2	0	1	3
SPAC1565.06c	3	0	2	3	2	28	3	6	9	8	1	2	6	5	7	4	3	1	10	3	0	1	2	21	7	4	4	3	3	4	2	5	7	8	3	3	4	1	1	1	6	0	1	3	0	1	0	1	2
SPAC1565.07c	0	1	5	5	4	8	3	3	4	9	3	4	4	5	4	1	4	4	4	0	0	2	3	9	1	16	5	17	9	8	6	5	11	16	11	4	15	4	7	4	9	13	0	4	4	3	10	1	12
SPAC1565.08	0	0	2	0	0	1	2	0	0	0	0	0	0	2	1	0	0	0	2	0	0	0	0	0	0	0	1	0	0	0	1	1	0	0	0	0	0	0	0	0	0	0	0	0	0	2	0	0	0
SPAC15A10.01	28	2	30	10	12	18	27	9	8	9	9	11	10	13	15	11	18	3	36	13	4	7	1	48	6	32	11	30	21	15	10	11	25	14	10	9	20	8	8	17	22	18	2	6	4	13	5	5	21
SPAC15A10.02	48	8	76	32	33	6	30	52	19	33	18	0	5	7	51	32	121	6	105	83	1	16	45	11	8	91	32	44	5	53	7	2	35	1	34	6	7	26	6	2	48	4	9	5	20	39	2	2	5
SPAC15A10.03c	1	1	2	0	3	1	1	1	1	0	0	1	0	0	0	0	0	0	4	1	0	0	0	1	0	4	2	2	0	2	0	0	0	6	1	0	0	3	0	0	4	0	0	0	0	1	0	0	0
SPAC15A10.04c	1	2	2	1	0	1	4	5	2	5	3	4	4	4	3	4	4	0	4	5	0	0	0	17	2	3	4	3	7	0	6	4	1	2	7	1	2	1	1	0	0	2	0	2	1	0	6	2	5
SPAC15A10.05c	29	13	26	48	35	35	43	31	58	35	19	35	23	46	30	24	19	13	92	15	4	3	7	26	5	21	17	26	25	52	33	28	18	25	30	22	28	17	16	14	12	16	9	17	13	37	32	20	54
SPAC15A10.06	6	6	4	9	8	11	10	4	14	7	1	8	11	12	2	6	3	9	22	1	2	1	2	11	0	4	3	5	14	2	11	13	8	12	2	11	11	2	5	7	8	11	2	13	3	5	19	2	27
SPAC15A10.07	1	2	2	5	2	5	0	0	3	3	0	4	1	1	3	0	0	0	6	1	0	0	4	0	0	1	1	2	0	3	1	4	4	5	1	2	1	0	2	1	4	1	0	5	0	6	2	1	11
SPAC15A10.08	5	1	3	4	4	3	4	6	3	3	1	2	4	4	3	0	7	1	7	1	0	0	2	3	1	10	5	7	3	4	1	4	8	2	2	0	4	1	0	4	3	1	2	2	1	1	3	1	2
SPAC15A10.09c	7	2	18	15	10	1	10	15	5	9	7	2	0	2	6	6	30	1	28	9	0	1	7	1	1	20	3	15	1	19	3	1	9	2	14	2	2	14	0	1	16	0	5	3	12	13	4	1	5
SPAC15A10.10	143	56	111	77	72	158	141	126	190	108	59	86	100	116	72	58	100	97	205	54	61	33	43	311	45	147	119	268	302	115	171	181	117	352	118	168	272	37	120	130	138	231	43	141	102	61	162	70	190
SPAC15A10.11	42	6	35	9	9	8	37	27	5	32	11	7	6	6	7	10	43	9	27	18	1	15	5	20	2	37	23	81	17	23	11	10	22	12	33	3	10	9	4	8	46	14	7	5	11	12	15	7	36
SPAC15A10.12c	4	2	4	1	0	8	13	3	1	4	4	1	0	3	3	2	2	0	6	0	0	2	2	2	0	5	10	8	5	11	2	1	10	4	3	3	8	2	1	4	5	1	5	5	5	2	5	1	4
SPAC15A10.13	25	4	15	7	15	17	24	14	17	13	19	12	12	13	11	11	11	2	21	8	2	1	5	32	1	21	11	27	54	17	11	16	7	37	12	17	29	3	9	14	23	13	4	12	10	10	21	13	28
SPAC15A10.15	55	18	32	25	45	51	60	52	57	78	26	19	15	34	25	17	39	13	127	15	10	8	24	71	18	72	77	156	80	58	58	77	77	108	64	38	68	25	32	32	95	56	21	33	35	34	25	15	51
SPAC15A10.16	35	0	6	8	5	5	7	9	4	9	14	8	0	3	4	3	15	3	24	9	0	13	6	8	4	18	16	15	6	9	1	5	9	5	7	5	7	3	3	4	16	1	1	7	1	10	9	3	8
SPAC15A10.17	14	7	6	4	6	18	18	12	7	14	7	18	16	19	9	4	18	14	25	15	8	1	9	74	5	5	6	9	12	12	12	15	8	12	5	8	7	2	2	3	10	9	1	14	2	2	2	4	15
SPAC15E1.02c	75	63	133	72	79	172	144	143	119	145	26	108	149	226	84	56	141	61	279	56	33	37	40	255	45	57	56	96	116	73	82	80	72	113	97	52	131	28	58	124	72	79	32	46	44	69	181	55	223
SPAC15E1.03	1	0	0	0	0	0	0	1	0	0	0	0	0	0	0	0	1	0	0	0	0	0	0	2	0	0	0	0	0	0	0	0	0	0	0	0	0	1	0	0	0	0	0	0	0	0	0	0	0
SPAC15E1.04	61	5	52	24	13	4	28	33	18	31	14	17	14	24	19	13	48	9	55	9	7	3	6	32	8	29	12	46	35	17	5	15	29	30	23	11	32	16	4	24	26	25	6	10	15	34	54	31	65
SPAC15E1.05c	19	4	21	30	11	10	19	26	9	20	7	20	7	22	26	20	32	6	53	23	3	1	21	28	12	72	29	36	22	32	13	11	19	20	20	9	19	23	9	7	52	14	12	7	16	16	14	10	23
SPAC15E1.06	2	1	2	2	1	2	5	1	2	1	0	0	1	0	0	2	2	0	0	1	3	2	0	4	0	3	1	0	3	3	1	2	5	8	5	2	5	0	1	5	2	1	2	2	1	0	2	3	2
SPAC15E1.07c	0	0	7	4	4	0	1	4	0	1	0	0	0	1	0	0	2	0	0	2	0	0	2	0	0	11	4	2	1	5	0	0	7	1	5	0	1	4	0	0	5	1	1	1	1	3	2	0	0
SPAC15E1.08	11	3	8	3	4	5	9	5	4	11	2	8	11	3	5	3	9	0	27	5	2	0	4	9	0	11	5	11	6	7	1	6	6	6	7	3	5	2	4	4	9	5	4	4	7	4	1	1	8
SPAC15E1.09	0	0	0	0	1	0	0	0	0	0	1	0	0	0	0	0	0	0	0	1	0	0	0	3	1	2	0	0	0	0	1	1	0	2	1	0	1	0	0	2	0	0	1	2	0	0	1	0	1
SPAC15E1.10	6	0	6	2	5	0	1	2	5	2	1	2	1	4	1	4	10	2	19	2	1	0	2	2	2	5	1	5	4	4	1	4	3	3	4	1	1	3	3	1	2	0	0	0	3	7	1	1	2
SPAC15F9.01c	3	1	0	0	3	0	2	1	2	1	0	0	0	2	1	0	1	0	1	0	0	2	0	2	0	6	1	2	2	2	0	2	0	0	2	1	1	1	0	0	3	0	3	1	0	1	0	1	0
SPAC15F9.02	13	6	30	10	26	0	13	26	4	29	17	0	4	6	18	15	72	1	69	29	0	5	26	3	0	48	14	41	1	35	4	0	31	4	24	4	2	28	3	3	43	0	19	3	17	19	3	1	2
SPAC15F9.03c	0	0	0	1	1	0	1	0	0	0	0	1	0	0	0	0	0	0	1	0	0	0	0	0	0	0	0	0	0	0	0	0	2	0	0	0	0	0	0	0	0	0	0	0	0	0	0	0	2
SPAC16.01	6	0	9	11	8	3	5	6	0	4	1	0	0	0	0	7	35	0	28	9	0	0	12	0	0	34	7	8	0	11	0	0	6	0	2	0	0	8	1	0	5	0	4	0	2	2	0	0	0
SPAC16.02c	11	1	9	11	13	7	26	14	2	12	10	16	9	20	9	5	18	8	51	16	7	9	6	20	3	15	6	9	12	7	6	3	5	3	2	2	4	2	2	7	14	1	7	5	2	10	8	6	12
SPAC16.03c	2	0	0	3	2	2	5	1	1	3	1	4	1	2	1	2	1	0	5	1	0	0	1	5	1	4	2	3	3	3	3	4	4	2	0	3	3	1	0	1	4	4	0	1	2	0	4	3	4
SPAC16.04	14	4	19	3	9	17	18	20	11	14	5	17	10	11	23	9	17	9	34	17	7	2	11	22	6	24	9	26	15	15	9	17	10	12	15	6	16	9	11	6	14	27	6	11	5	17	23	8	34
SPAC16.05c	4	1	0	0	1	0	2	4	0	1	2	0	0	0	0	0	4	0	9	1	0	0	0	0	0	0	2	4	0	1	0	0	0	0	1	0	0	0	0	0	2	0	0	0	0	2	0	1	0
SPAC1610.01	4	3	2	7	2	0	4	4	6	6	0	1	2	0	2	2	3	1	4	2	0	0	1	8	0	13	13	16	18	8	9	10	22	16	4	3	12	4	4	5	8	15	3	7	8	6	5	1	3
SPAC1610.02c	0	2	1	0	0	1	5	0	3	0	3	2	0	1	1	1	2	7	5	0	2	0	0	6	1	1	2	2	2	2	4	7	0	5	3	3	3	0	0	0	2	4	0	2	0	2	2	1	11
SPAC1610.03c	191	97	180	165	96	169	201	185	326	171	92	111	154	231	126	115	109	79	354	107	59	63	77	380	65	206	223	344	310	196	285	341	252	378	256	211	330	72	170	200	250	276	73	205	119	97	107	65	130
SPAC1610.04	8	0	9	3	13	1	9	10	5	11	5	5	3	4	3	8	5	0	16	5	1	6	2	8	0	21	8	13	8	6	7	6	12	3	9	3	7	7	1	2	8	2	3	4	9	6	3	1	4
SPAC1635.01	0	0	1	3	2	1	3	0	2	1	0	1	3	2	2	2	1	0	13	1	2	0	0	1	1	1	1	0	2	2	5	0	1	0	0	0	0	0	0	0	2	2	0	0	0	4	2	0	3
SPAC1639.01c	0	0	0	0	0	0	1	1	0	0	1	0	0	1	0	0	0	1	2	0	0	0	0	2	0	0	0	0	0	0	0	0	0	0	0	0	0	1	0	0	0	1	0	0	0	1	1	0	2
SPAC1639.02c	1	1	2	0	1	0	1	3	0	2	0	2	0	4	0	2	0	0	4	0	1	0	0	4	0	1	0	5	2	0	4	5	2	3	2	1	4	0	1	1	3	2	0	0	3	4	1	0	1
SPAC167.01	21	2	13	8	16	1	13	14	6	9	1	3	2	2	7	7	13	4	19	13	1	2	4	5	1	24	14	24	4	11	5	4	8	9	17	5	4	4	3	3	28	8	1	4	9	11	4	1	14
SPAC167.02	34	6	43	16	21	12	62	54	16	41	22	31	18	30	26	8	72	24	113	30	7	17	12	51	2	54	18	49	21	20	8	11	23	34	31	10	27	12	9	6	29	14	19	13	18	18	31	11	49
SPAC167.03c	216	114	182	138	84	116	295	242	164	245	119	121	151	169	169	142	287	101	335	153	70	88	120	646	83	299	247	411	273	267	254	331	274	379	241	244	209	77	147	132	242	155	96	225	85	81	73	48	77
SPAC167.04	1	1	0	0	0	0	0	0	0	0	1	0	0	0	0	1	0	0	1	0	0	0	0	0	0	0	0	0	0	0	0	0	0	0	0	0	0	0	0	0	0	0	0	0	0	0	1	0	0
SPAC167.05	0	0	0	1	0	0	0	1	0	0	0	0	0	0	0	0	0	0	2	0	0	0	0	1	0	2	0	0	0	4	0	0	0	0	0	0	0	0	1	0	3	0	0	0	0	0	1	0	2
SPAC167.06c	66	9	54	20	33	17	65	55	16	58	29	42	22	41	32	17	108	18	71	31	2	10	31	66	4	54	40	119	45	40	11	16	61	48	41	18	44	17	8	11	77	21	38	25	28	29	13	13	39
SPAC167.07c	4	1	2	5	2	6	3	2	6	3	1	0	3	2	2	0	7	4	1	2	1	0	0	3	0	7	6	7	5	2	2	6	1	6	6	9	5	3	4	2	11	2	0	3	2	6	2	0	4
SPAC167.08	0	0	0	0	0	0	0	0	0	0	0	0	0	0	0	0	0	0	0	0	0	0	0	0	0	0	0	0	0	0	0	0	0	0	0	0	0	0	0	0	0	0	0	0	0	0	0	0	0
SPAC167.09	0	0	0	0	1	0	1	0	2	0	0	1	0	0	0	0	0	0	0	0	0	0	0	0	0	0	0	1	1	1	2	1	0	0	2	0	1	1	0	0	2	1	0	2	3	0	0	1	0
SPAC1687.01	1	0	0	1	1	1	0	0	0	2	1	2	0	0	0	1	2	0	2	0	0	0	0	1	2	1	2	1	2	2	1	0	0	2	1	1	1	0	0	2	0	1	0	1	0	1	0	0	2
SPAC1687.02	40	20	34	40	24	48	75	66	66	52	16	15	32	16	44	38	65	11	83	20	7	10	23	34	7	87	74	77	55	87	70	101	80	82	55	45	82	31	50	30	92	44	25	36	31	79	57	19	110
SPAC1687.03c	79	51	92	61	73	150	131	137	192	143	31	96	79	159	84	63	133	62	286	72	47	41	26	182	67	128	134	257	140	136	157	186	112	190	170	100	117	39	87	93	115	124	35	105	45	84	138	65	160
SPAC1687.04	75	29	87	58	73	66	89	97	96	77	28	61	52	61	46	44	34	14	157	42	8	21	14	91	15	93	97	89	106	127	74	124	58	119	67	76	83	29	70	47	108	89	26	63	46	60	79	41	127
SPAC1687.05	46	22	57	129	74	28	38	104	64	53	15	9	9	25	62	39	98	8	300	97	10	54	91	35	2	256	101	104	33	187	34	52	74	16	88	28	23	68	12	5	249	17	28	26	47	87	11	7	35
SPAC1687.06c	5	0	2	2	0	0	3	4	0	1	2	2	0	5	1	2	11	2	15	3	0	0	0	3	0	2	0	2	2	2	0	2	0	0	0	0	0	0	0	1	3	0	4	0	1	3	3	0	7
SPAC1687.07	5	1	4	1	0	1	0	2	0	2	0	0	0	1	0	0	2	0	0	1	0	0	0	1	0	0	0	0	1	1	2	0	0	0	0	0	0	0	0	2	0	0	4	0	0	1	1	0	2
SPAC1687.08	1	0	1	0	0	1	5	0	0	2	0	2	0	1	0	0	0	0	0	0	0	0	0	2	0	2	0	0	2	0	0	0	0	0	1	0	0	0	0	0	0	1	0	1	0	1	1	0	2
SPAC1687.09	3	1	1	3	3	0	0	3	6	3	2	0	3	0	1	0	2	2	6	2	0	0	0	3	0	7	0	2	1	2	0	0	2	1	3	0	3	6	0	2	2	1	0	2	0	0	2	0	2
SPAC1687.10	28	14	24	15	22	23	35	23	33	42	15	16	25	32	9	8	36	28	47	17	6	6	7	96	12	37	47	66	76	41	47	65	49	109	52	61	87	13	28	33	40	55	13	30	26	13	32	17	45
SPAC1687.11	63	2	42	9	13	8	62	43	3	39	26	9	11	20	22	12	76	4	81	18	2	8	22	41	3	31	22	93	16	30	3	10	54	15	43	5	26	15	6	13	30	8	3	8	25	18	12	7	15
SPAC1687.12c	12	7	29	89	34	4	10	30	50	13	5	2	5	6	50	40	57	7	169	49	1	21	44	10	7	94	30	23	16	60	35	35	28	20	26	14	2	34	19	7	56	11	12	31	10	51	7	2	9
SPAC1687.13c	0	0	3	2	1	0	0	1	1	2	0	0	0	0	3	2	2	0	9	6	0	0	0	2	0	9	3	2	2	3	1	0	4	0	1	0	0	2	0	1	5	0	1	0	1	3	0	0	0
SPAC1687.14c	16	7	15	5	3	2	15	12	20	8	6	6	6	15	6	6	12	13	22	9	5	3	4	14	20	2	0	8	8	4	12	10	2	11	6	3	6	2	2	4	7	10	0	6	1	7	18	4	17
SPAC1687.15	0	0	1	1	0	0	1	1	0	0	0	0	0	0	0	1	1	0	3	9	0	0	0	8	0	4	1	1	2	0	0	0	0	0	1	0	0	2	0	1	4	0	0	1	0	0	0	0	2
SPAC1687.16c	2	0	0	1	1	2	1	0	1	0	1	1	0	0	0	2	0	0	7	1	0	0	0	1	0	1	3	0	3	1	2	1	0	0	0	0	0	0	0	0	0	2	0	1	0	0	1	1	0
SPAC1687.17c	0	0	0	1	1	0	0	0	1	0	0	0	0	0	0	0	0	0	4	0	0	0	0	0	1	0	0	1	0	0	0	0	0	1	0	0	0	0	0	0	1	0	0	0	0	0	0	0	0
SPAC1687.18c	2	0	2	0	2	0	1	0	2	3	1	2	0	1	0	0	3	0	0	4	0	0	0	0	0	3	0	1	3	2	0	0	1	4	0	4	4	0	0	0	3	0	0	0	1	2	1	0	3
SPAC1687.19c	68	3	72	5	6	27	75	52	8	28	32	15	20	19	12	7	15	16	24	3	1	4	15	132	1	6	7	49	50	9	11	11	12	50	10	7	94	6	4	11	2	21	7	10	6	8	47	25	53
SPAC1687.20c	8	5	15	6	0	2	6	12	7	10	3	6	2	2	2	2	0	2	1	2	0	0	1	7	0	14	14	10	14	9	10	14	35	17	3	10	11	9	6	4	10	2	5	10	4	10	6	4	15
SPAC1687.21	2	0	3	3	5	1	7	1	1	4	4	0	0	1	3	1	6	1	10	4	0	2	2	0	0	20	5	12	2	9	0	1	2	1	3	1	3	6	0	1	9	2	3	1	5	0	0	0	1
SPAC1687.22c	4	1	3	2	5	0	3	3	3	4	1	3	0	1	0	1	4	1	5	1	0	2	1	2	0	1	6	4	3	6	0	0	5	1	1	1	6	0	1	0	4	0	1	0	1	1	0	2	2
SPAC1687.23c	3	1	1	1	1	1	0	1	3	2	0	1	2	0	2	3	4	0	2	0	0	2	5	3	0	2	2	1	4	2	3	4	0	4	1	1	1	0	3	1	4	8	4	3	3	5	1	0	2
SPAC16A10.01	54	89	63	131	73	137	88	48	256	67	16	26	30	54	69	65	14	33	172	28	7	21	23	58	34	51	123	47	91	98	181	223	31	96	39	90	70	22	71	41	88	87	17	105	28	110	35	19	46
SPAC16A10.02	107	46	81	67	47	124	118	94	137	127	38	60	66	85	64	52	132	73	229	62	42	33	50	357	50	157	130	201	403	203	191	263	176	366	121	159	314	52	127	125	163	169	43	116	98	32	105	35	105
SPAC16A10.03c	238	126	302	267	199	263	388	438	429	420	120	234	173	281	235	202	312	119	579	170	63	72	115	440	69	548	504	637	438	559	459	627	540	606	536	403	405	181	291	307	702	398	171	278	238	338	265	131	301
SPAC16A10.04	15	2	11	10	14	12	31	14	10	30	10	11	11	7	7	15	9	0	18	3	1	8	1	11	10	12	17	14	15	14	7	18	15	17	7	19	16	11	9	10	15	5	3	5	5	8	16	5	10
SPAC16A10.05c	4	5	8	1	3	3	9	17	6	6	0	3	2	3	4	2	10	1	7	3	0	0	0	10	0	18	10	35	22	14	10	17	25	27	16	12	17	2	10	9	7	22	4	11	2	9	5	5	5
SPAC16A10.06c	66	10	45	8	12	31	55	41	9	48	54	23	15	40	3	1	18	26	24	3	3	0	4	59	4	12	20	71	73	21	17	30	20	114	22	20	106	2	16	19	36	44	9	11	10	3	36	22	66
SPAC16A10.07c	5	8	10	10	11	13	12	16	19	16	3	8	5	9	2	6	3	6	13	11	6	3	11	29	15	16	8	24	37	17	11	29	26	35	13	20	23	1	14	12	20	19	4	20	3	8	12	5	26
SPAC16A10.08c	105	8	66	18	28	35	104	48	46	62	34	38	35	43	14	20	34	11	51	14	13	5	8	84	11	44	65	175	156	54	45	62	99	164	72	47	138	23	33	73	90	101	34	26	48	29	80	36	90
SPAC16C9.01c	53	24	48	51	40	66	87	83	108	64	26	30	43	70	43	33	44	13	145	25	8	6	18	62	20	43	66	71	43	61	47	32	39	60	71	29	36	14	19	22	57	23	36	22	43	33	43	27	82
SPAC16C9.02c	3	0	1	3	3	5	0	3	5	5	2	5	1	2	0	1	2	0	5	2	1	0	0	1	0	7	2	1	8	5	5	2	0	3	1	2	7	0	3	5	5	6	1	5	1	9	8	0	13
SPAC16C9.03	6	1	10	5	6	1	3	6	1	3	4	0	2	0	6	7	25	0	31	28	0	2	8	1	0	39	11	15	0	12	0	0	9	0	8	0	1	9	2	0	20	0	3	3	0	8	0	0	3
SPAC16C9.04c	0	0	2	1	0	1	0	0	0	4	0	0	0	2	1	1	5	0	5	3	0	0	0	0	0	5	1	6	1	1	0	2	2	0	0	0	0	4	0	0	4	1	4	0	1	3	1	0	2
SPAC16C9.05	73	3	43	5	9	4	36	2	9	34	25	15	6	9	0	5	6	27	21	5	0	9	3	58	21	9	6	13	34	6	16	3	0	17	2	7	11	1	2	18	8	13	1	1	6	6	23	14	34
SPAC16C9.06c	13	0	16	9	9	3	14	17	3	13	5	0	1	0	9	11	13	2	26	13	1	0	8	5	2	20	9	32	1	16	1	3	20	2	8	5	4	9	2	3	28	0	0	3	2	8	3	2	6
SPAC16C9.07	111	24	97	54	58	64	118	112	64	97	52	50	44	54	59	47	39	23	106	26	12	13	28	69	13	95	80	76	99	102	63	61	97	110	45	54	122	17	28	36	72	33	37	50	54	80	51	17	102
SPAC16E8.01	6	7	7	3	6	1	9	14	4	3	1	4	2	3	5	4	2	3	14	8	2	1	6	4	1	11	4	0	4	5	3	2	1	5	1	0	4	6	3	0	7	2	0	1	1	7	10	0	3
SPAC16E8.02	4	0	1	2	3	2	0	3	1	2	1	0	2	4	2	1	2	2	7	1	0	0	1	1	0	7	4	4	2	5	3	5	0	4	1	4	2	3	1	1	6	0	3	1	2	1	4	0	5
SPAC16E8.03	5	1	0	0	5	1	5	3	0	5	3	2	1	0	0	1	3	0	1	3	0	0	1	7	0	6	0	4	0	3	0	3	1	3	2	4	3	4	0	2	2	1	1	1	1	1	0	0	1
SPAC16E8.04c	16	1	13	4	7	4	16	27	3	17	5	9	2	2	5	3	22	1	22	8	0	1	10	7	0	14	12	41	12	12	2	7	18	5	16	5	3	3	2	7	21	7	1	4	12	3	6	4	10
SPAC16E8.05c	62	35	50	60	30	81	89	94	93	59	26	61	55	71	28	39	61	31	170	34	17	25	24	98	26	69	72	111	113	102	108	132	46	103	94	74	112	25	72	53	87	99	29	75	39	43	73	44	105
SPAC16E8.06c	4	0	2	2	3	5	4	6	4	5	2	3	2	3	5	4	5	1	9	9	0	2	4	2	5	5	13	9	8	3	4	2	6	1	5	4	4	4	1	1	5	3	2	2	2	3	5	0	1
SPAC16E8.07c	8	1	7	7	2	1	4	8	0	6	2	0	2	1	1	7	14	0	5	5	1	2	2	0	4	10	1	12	2	4	0	0	6	3	2	1	2	3	1	0	8	1	1	0	2	4	3	0	1
SPAC16E8.08	2	0	1	0	2	0	0	0	2	0	1	1	0	0	1	1	0	0	0	1	0	0	0	3	0	2	2	1	0	2	0	1	0	0	1	0	2	2	0	0	1	2	0	2	1	1	0	1	2
SPAC16E8.09	12	2	11	15	6	2	4	15	5	10	4	8	2	9	6	7	25	2	26	9	1	9	13	4	6	40	18	31	4	20	2	8	15	7	18	4	5	11	1	3	33	3	7	2	5	14	7	0	7
SPAC16E8.10c	24	12	12	14	20	15	22	25	23	36	17	11	10	12	10	16	44	11	43	32	6	12	17	26	1	76	17	47	32	37	11	29	26	33	28	7	37	21	9	19	47	17	9	14	22	8	11	2	12
SPAC16E8.11c	12	5	12	13	7	6	9	16	8	16	4	3	3	12	12	8	20	4	30	9	0	4	10	14	10	48	15	44	31	32	11	18	7	12	23	7	16	12	5	5	36	11	15	9	11	11	9	2	8
SPAC16E8.12c	1	0	0	0	0	0	2	0	0	0	0	0	0	0	2	0	0	0	2	0	0	0	0	1	0	0	0	0	0	1	0	1	0	1	0	0	0	0	0	1	0	0	0	0	0	0	0	0	1
SPAC16E8.13	1	0	5	3	0	0	1	2	1	0	0	0	1	0	1	1	1	0	4	0	0	0	0	3	0	1	1	1	0	4	5	0	1	1	0	1	2	1	1	0	0	1	0	1	4	2	0	0	2
SPAC16E8.14c	61	13	53	33	35	32	72	55	45	85	46	16	23	29	27	36	79	7	130	41	8	9	35	46	6	80	34	123	56	61	19	37	41	48	64	13	48	22	15	28	66	24	11	14	28	33	26	12	63
SPAC16E8.15	2	2	4	1	0	0	5	4	2	2	2	1	1	0	0	0	7	4	5	2	0	0	3	2	0	0	2	1	0	1	0	0	1	4	0	2	1	0	1	0	3	1	1	0	0	2	4	0	2
SPAC16E8.16	2	2	1	2	3	2	6	0	9	6	0	0	2	0	3	3	5	2	7	1	2	5	3	0	1	3	0	1	2	2	2	0	0	4	2	1	1	0	2	0	2	0	1	2	0	6	1	0	1
SPAC16E8.17c	34	5	38	25	32	1	20	26	3	22	20	4	8	4	30	18	106	0	112	57	0	10	42	1	2	73	22	27	3	54	2	3	21	3	19	2	2	22	2	1	53	5	10	0	7	37	1	1	3
SPAC16E8.18	1	0	1	2	1	0	0	0	0	0	0	0	1	0	0	1	2	1	0	1	0	0	1	0	2	3	1	3	0	1	0	2	0	2	0	0	0	1	2	0	1	3	1	1	1	1	1	0	1
SPAC16E8.18c	3	0	1	2	1	0	0	0	0	0	0	0	1	0	0	0	2	1	0	1	0	0	1	0	2	5	2	3	0	3	0	2	0	0	0	0	0	1	2	0	0	3	0	1	1	1	0	0	1
SPAC1705.02	0	0	0	1	2	0	0	0	0	0	0	0	0	0	0	0	0	0	1	1	0	0	0	0	0	0	1	2	0	1	0	0	0	0	1	0	0	1	0	0	3	0	0	0	0	2	0	0	2
SPAC1705.03c	3	0	1	0	2	1	2	0	2	0	0	2	2	1	0	0	0	0	5	0	0	0	0	0	0	0	0	0	0	1	0	0	0	1	0	0	0	0	0	0	1	0	0	0	0	1	3	1	2
SPAC1751.01c	43	3	26	16	19	14	49	34	16	43	26	48	31	33	25	33	302	30	77	56	11	10	19	78	18	13	7	7	31	13	3	6	5	38	9	7	15	4	7	12	9	2	6	3	10	32	21	16	58
SPAC1751.02c	2	0	1	1	2	0	1	0	1	2	0	0	0	0	0	0	1	0	7	0	0	0	4	1	0	7	2	4	2	6	0	0	4	0	5	0	0	3	0	0	3	0	0	2	1	0	0	0	1
SPAC1751.03	0	0	0	0	0	1	0	0	0	0	0	0	1	0	0	0	0	0	0	0	0	0	0	1	0	0	0	0	0	0	1	0	0	0	1	0	0	0	0	0	1	0	0	0	0	0	0	0	0
SPAC1751.04	22	13	28	12	20	29	31	15	20	25	6	10	1	4	4	8	12	3	41	12	2	1	11	15	0	83	62	87	90	49	32	85	58	74	54	51	52	24	31	26	67	40	28	40	34	46	27	12	29
SPAC1782.01	12	0	6	9	11	3	13	12	3	9	10	1	0	6	8	7	10	1	18	7	0	4	2	10	6	48	18	48	9	28	15	15	25	11	28	5	18	14	5	6	25	8	5	8	11	23	0	4	5
SPAC1782.02c	3	1	7	1	4	6	3	4	5	6	4	5	6	4	3	4	21	8	25	4	2	3	6	8	3	16	2	10	4	5	1	3	4	7	4	2	10	4	1	6	9	7	9	5	4	2	3	0	5
SPAC1782.03	8	6	10	6	8	12	9	13	21	18	3	4	5	12	4	11	24	5	31	5	4	7	8	21	2	20	10	24	17	22	22	23	15	15	10	15	27	10	11	8	16	10	6	11	6	10	10	3	9
SPAC1782.04	26	6	12	14	12	2	21	24	3	21	13	9	4	8	8	3	14	2	32	7	0	0	8	20	0	32	13	42	22	19	8	18	10	20	14	6	16	2	8	2	21	7	10	4	15	11	9	7	12
SPAC1782.05	14	3	23	12	17	4	11	21	8	20	7	0	6	4	10	11	20	6	42	19	2	14	10	12	4	35	9	27	8	17	6	12	19	7	32	7	5	18	2	6	26	6	9	5	6	16	5	4	12
SPAC1782.06c	32	12	50	28	25	8	54	40	10	34	27	19	10	21	19	26	61	17	63	31	3	13	24	31	5	58	37	64	12	38	13	25	31	23	37	11	16	19	11	16	51	16	12	16	12	48	25	20	18
SPAC1782.07	0	0	0	0	0	0	0	1	0	0	0	0	0	0	0	0	0	0	0	0	0	0	0	0	0	1	0	0	0	1	0	0	0	0	0	0	0	1	0	0	0	0	0	0	0	0	0	0	0
SPAC1782.08c	133	70	144	120	80	77	136	170	187	181	82	50	59	71	74	78	192	57	409	77	27	53	69	129	59	343	110	311	216	274	165	310	167	262	159	160	183	96	102	91	358	112	70	127	79	193	195	65	277
SPAC1782.09c	13	5	6	14	14	25	18	19	28	15	9	12	7	12	11	7	17	9	30	11	1	3	7	28	9	30	11	15	23	31	29	36	10	22	21	18	29	4	27	8	14	17	4	21	8	12	12	10	21
SPAC1782.10c	3	1	1	0	1	1	0	1	3	1	3	1	3	4	2	3	1	1	0	1	0	0	0	3	0	0	0	1	2	2	4	3	0	5	1	4	1	0	0	0	0	4	0	5	0	2	1	4	5
SPAC1782.11	20	6	16	6	2	10	12	20	9	18	8	9	8	11	5	3	5	2	22	2	1	3	3	9	0	10	3	15	15	8	2	7	15	9	9	8	9	0	8	8	19	6	1	6	6	6	23	13	36
SPAC1782.12c	30	2	45	23	21	6	50	32	13	42	13	5	3	11	15	20	86	3	61	33	2	6	17	13	2	22	23	47	1	24	3	9	30	7	24	2	1	3	4	2	32	0	3	5	16	21	6	2	3
SPAC1783.01	9	0	16	8	10	0	13	15	4	12	6	3	0	3	4	1	22	4	21	6	0	0	4	4	0	10	5	33	3	9	3	2	3	3	13	2	3	1	0	0	9	2	2	1	2	8	1	0	2
SPAC1783.02c	25	6	23	22	7	10	15	23	11	21	18	11	7	12	6	12	49	3	42	19	1	6	10	20	2	35	13	31	13	16	6	12	19	5	10	7	14	16	1	11	32	9	7	3	6	14	17	9	29
SPAC1783.03	0	1	3	1	2	2	3	4	1	1	0	0	0	0	1	3	2	0	6	3	1	3	1	2	0	5	3	1	3	1	2	4	4	2	2	6	0	1	2	0	7	2	2	0	2	2	7	1	7
SPAC1783.04c	90	48	103	94	75	117	103	128	150	115	45	63	68	67	58	53	79	36	354	53	21	25	47	187	36	136	137	225	162	144	114	167	128	188	109	88	126	36	67	76	149	151	35	100	47	102	85	49	170
SPAC1783.05	38	1	26	24	15	8	64	22	7	23	20	12	5	13	6	16	16	8	17	11	2	7	8	10	2	37	32	34	22	54	13	4	23	13	8	12	23	13	8	11	36	6	2	11	13	28	27	28	50
SPAC1783.06c	13	20	14	13	11	25	24	31	64	17	11	12	24	34	19	11	11	11	49	11	6	9	3	56	17	32	49	80	74	45	66	102	72	111	67	69	70	13	27	46	36	93	20	53	18	17	33	18	44
SPAC1783.07c	1	1	1	1	1	1	2	1	0	1	0	0	0	1	2	0	1	1	2	0	0	0	5	0	0	2	1	4	2	3	0	0	0	0	2	2	2	2	0	0	2	0	0	0	1	1	2	1	0
SPAC1783.08c	0	0	1	1	1	0	1	0	1	0	0	1	0	0	0	0	1	0	1	0	0	1	1	0	0	0	0	0	0	0	0	1	0	0	0	0	0	0	1	0	1	1	0	0	0	0	0	0	2
SPAC1786.01c	3	1	8	6	11	0	4	5	1	6	5	0	1	3	7	0	17	1	16	6	0	3	4	3	1	17	5	16	4	13	2	3	12	5	3	1	2	6	2	0	7	1	0	2	1	6	1	0	3
SPAC1786.02	4	1	0	5	6	1	5	0	0	4	5	0	4	0	4	0	10	6	36	6	0	0	2	2	0	1	3	3	1	2	0	0	0	0	3	1	0	0	0	0	0	2	1	0	0	2	5	0	1
SPAC1786.03	14	3	50	23	19	23	33	27	29	41	9	11	15	15	7	16	52	22	108	22	5	3	8	30	2	96	16	53	14	38	40	42	29	23	21	12	12	20	11	10	57	33	24	12	9	22	17	7	24
SPAC1786.04	26	31	25	35	12	37	29	63	92	44	14	48	55	72	19	20	17	17	40	11	31	13	16	255	16	59	19	94	97	28	69	112	35	186	40	170	122	10	85	56	18	60	50	54	24	8	14	6	13
SPAC17A2.01	21	0	27	0	2	21	40	13	8	23	10	24	16	41	9	0	6	6	9	10	4	0	4	18	1	11	2	6	33	5	5	2	25	39	6	2	27	5	3	19	5	8	6	1	7	6	16	5	15
SPAC17A2.02c	0	0	0	0	1	0	0	0	0	0	1	0	0	0	0	1	1	0	5	0	0	0	0	0	0	2	0	0	1	1	0	0	1	2	0	0	0	1	0	0	1	0	0	0	0	1	0	0	1
SPAC17A2.03c	1	0	0	0	2	0	1	0	0	0	0	0	0	0	0	0	0	0	0	0	0	0	0	0	0	1	1	5	0	0	0	0	0	0	0	0	0	0	2	0	0	1	2	1	2	2	0	0	0
SPAC17A2.04c	14	4	8	11	6	4	9	5	7	4	4	3	3	1	8	4	13	4	17	12	1	3	4	7	2	14	16	14	14	11	8	13	0	5	7	3	8	6	3	3	13	3	1	5	1	3	11	0	7
SPAC17A2.05	0	0	1	6	2	4	4	0	2	1	1	2	0	5	3	2	2	0	3	0	0	0	0	1	0	10	0	1	2	2	0	2	2	0	1	0	1	1	0	0	2	1	0	2	1	0	0	0	2
SPAC17A2.06c	17	0	9	2	2	6	14	11	0	9	7	5	2	3	4	2	23	1	16	4	1	0	2	10	0	15	6	34	6	7	3	3	18	14	7	2	13	4	0	4	17	8	5	1	7	4	10	2	8
SPAC17A2.07c	0	0	0	1	0	0	0	0	3	0	0	0	0	0	0	1	2	0	4	0	0	2	0	0	0	1	0	2	5	0	0	1	0	0	0	3	6	0	1	0	0	1	0	0	0	0	0	1	1
SPAC17A2.08c	6	3	6	4	4	4	8	9	10	4	3	0	0	2	1	1	11	8	15	0	1	3	4	6	2	15	8	13	6	6	7	14	8	5	8	5	5	3	7	5	12	7	8	9	4	6	2	1	1
SPAC17A2.09c	1	1	1	2	1	0	2	3	2	1	1	1	0	3	2	3	8	0	11	5	1	1	3	2	0	4	1	4	2	3	0	1	1	0	1	2	0	0	1	2	1	0	3	0	0	0	0	0	2
SPAC17A2.10c	1	0	1	0	0	1	0	0	0	0	0	0	1	0	0	0	3	0	0	0	0	2	0	1	0	0	0	0	0	0	0	1	0	0	0	1	0	0	0	0	1	0	0	0	0	0	0	0	0
SPAC17A2.11	9	2	15	15	8	9	6	9	4	15	0	2	4	11	4	7	14	16	46	12	0	1	3	6	1	6	7	3	5	7	5	1	0	4	0	0	4	5	3	4	1	0	3	0	1	11	14	6	6
SPAC17A2.12	2	0	5	12	9	1	4	10	0	6	3	3	1	0	5	10	80	1	63	77	0	7	25	7	0	40	13	3	1	34	1	0	9	0	7	1	0	12	0	0	22	1	5	2	9	5	0	0	1
SPAC17A2.13c	0	0	1	0	1	0	0	0	0	0	0	0	0	0	1	0	0	1	0	0	0	0	0	0	0	3	0	0	0	0	0	0	0	0	0	0	0	0	0	0	0	0	0	0	0	0	0	0	0
SPAC17A2.14	10	3	17	5	3	0	11	9	3	18	9	2	4	5	4	2	8	1	27	16	2	1	6	6	2	16	9	45	11	10	5	1	6	1	24	3	3	10	1	6	17	4	1	3	3	10	4	1	3
SPAC17A5.01	16	3	17	20	16	12	23	25	24	25	10	8	9	18	12	7	20	4	42	19	7	2	5	21	2	44	32	29	27	46	14	21	46	25	18	17	16	8	20	20	32	6	21	11	22	38	15	14	18
SPAC17A5.02c	6	3	9	3	9	7	12	8	21	11	4	5	9	6	4	0	8	8	22	4	2	0	5	25	2	8	12	23	22	13	20	16	6	36	12	8	25	0	7	8	20	24	2	14	14	5	8	5	10
SPAC17A5.03	0	0	0	0	1	1	0	0	0	0	0	0	0	0	1	0	0	0	1	1	0	0	0	0	0	0	0	0	0	0	0	0	0	1	0	0	0	0	0	0	0	0	0	0	0	0	0	0	0
SPAC17A5.04c	5	2	4	9	3	4	9	2	1	4	3	1	1	2	9	14	12	0	23	30	2	5	21	3	0	30	11	14	4	16	0	3	6	3	9	2	1	5	0	2	30	0	0	2	2	13	0	4	2
SPAC17A5.05c	1	0	3	1	3	2	5	3	1	7	0	2	0	2	4	3	12	1	11	6	1	4	6	4	0	11	6	10	3	15	1	4	4	0	6	3	3	3	1	2	12	6	0	3	2	4	3	0	2
SPAC17A5.06	24	1	24	12	6	3	13	20	2	9	12	6	3	1	10	6	33	1	13	9	0	0	6	1	1	38	7	43	6	25	5	2	13	0	15	1	8	15	1	0	29	1	5	1	6	9	3	0	4
SPAC17A5.07c	44	19	51	24	31	27	59	60	36	66	21	25	32	27	31	21	86	11	93	24	4	17	31	92	11	69	46	77	38	62	27	23	47	47	45	18	33	19	9	15	41	24	12	13	31	46	27	20	36
SPAC17A5.08	1	0	0	1	0	1	1	0	0	2	0	0	0	2	3	1	1	0	1	2	0	1	0	2	0	2	1	0	0	2	0	0	0	0	0	0	0	0	0	0	3	0	0	0	2	0	0	0	2
SPAC17A5.09c	1	1	0	1	2	2	2	2	7	2	3	1	0	0	4	1	5	0	8	2	0	4	3	0	0	8	2	8	3	6	0	3	3	4	7	0	0	4	0	1	15	0	0	0	0	3	1	0	1
SPAC17A5.10	0	0	0	2	0	0	0	1	1	2	3	1	0	1	0	0	0	0	0	0	0	0	0	0	0	0	0	0	0	1	0	0	1	1	0	0	0	0	3	1	1	0	0	0	0	0	2	1	1
SPAC17A5.11	10	5	10	11	11	28	18	15	22	24	8	7	10	14	2	9	5	2	33	16	3	5	5	21	2	44	29	41	35	18	21	25	19	21	29	17	24	17	14	16	26	17	15	15	16	13	8	7	24
SPAC17A5.12	135	49	139	116	95	124	234	175	165	174	54	66	69	88	125	96	116	50	352	50	26	29	81	205	40	152	203	271	180	233	163	173	133	196	193	95	191	51	68	100	208	123	72	96	105	166	94	55	210
SPAC17A5.13	5	3	8	6	4	2	8	2	14	7	6	3	1	5	4	1	2	1	3	1	1	0	1	6	4	5	2	6	4	4	5	16	4	12	5	6	5	5	3	6	6	4	0	7	1	3	3	3	7
SPAC17A5.14	7	0	6	11	5	5	8	7	0	7	3	2	0	1	7	3	40	0	15	19	0	4	6	6	4	35	13	25	1	17	0	4	24	7	14	1	1	13	0	2	19	2	0	3	7	7	3	0	3
SPAC17A5.15c	3	0	0	1	1	0	0	1	0	2	0	3	0	0	2	0	0	0	8	1	0	0	0	0	0	1	0	0	0	3	0	0	1	0	1	0	0	1	0	1	0	0	0	0	2	0	1	0	0
SPAC17A5.16	2	1	1	1	1	1	1	0	0	2	2	1	0	0	2	3	3	0	4	4	0	0	1	1	1	2	0	4	1	2	0	2	0	0	1	1	2	1	0	2	1	0	0	0	0	3	0	1	5
SPAC17A5.18c	1	2	4	0	4	1	3	5	6	4	1	0	1	1	1	1	1	0	5	3	0	0	1	3	0	5	6	26	12	7	4	9	4	13	14	11	5	3	2	2	4	5	0	6	7	2	0	1	2
SPAC17A5.19	2	1	0	0	2	3	0	1	3	1	0	0	0	3	0	0	2	0	1	0	0	0	0	0	1	3	1	0	4	0	1	2	1	4	2	3	2	1	2	0	4	3	4	0	0	0	3	0	0
SPAC17C9.01c	19	8	16	9	10	17	24	25	20	23	14	1	12	7	10	3	6	5	31	4	2	2	1	24	0	9	12	34	25	13	9	11	17	14	26	14	28	3	11	13	17	18	3	4	11	8	13	3	15
SPAC17C9.02c	8	10	3	6	4	22	12	4	21	9	8	8	12	8	2	0	8	7	7	4	4	0	4	13	3	7	12	7	24	9	30	20	2	14	3	16	17	1	19	11	7	26	0	19	8	1	1	4	12
SPAC17C9.03	2	3	1	0	4	0	1	1	4	1	0	0	0	1	1	0	1	2	1	2	2	0	0	0	2	0	0	0	1	1	1	0	0	1	0	2	2	0	1	0	0	1	2	2	1	2	0	0	0
SPAC17C9.05c	19	4	26	16	15	6	24	25	9	36	5	12	2	3	17	7	31	8	55	10	1	6	13	13	4	147	58	79	11	67	12	17	62	24	42	10	17	32	10	10	98	12	11	5	29	15	7	3	8
SPAC17C9.06	1	0	4	0	0	0	4	5	0	2	0	0	0	0	2	1	2	1	4	0	0	1	0	1	0	4	1	2	4	0	0	0	3	2	1	0	0	0	1	2	3	1	0	1	2	1	1	0	0
SPAC17C9.07	6	0	6	2	3	0	8	2	3	7	3	4	1	2	0	3	3	0	2	1	0	0	0	0	0	8	1	4	5	1	0	3	2	2	0	0	4	5	1	1	7	1	0	0	2	2	2	2	8
SPAC17C9.08	13	3	26	13	10	21	26	22	46	22	7	8	9	28	16	12	29	19	55	25	7	8	14	57	9	17	16	26	29	31	18	28	23	33	16	24	24	10	15	20	40	20	6	21	11	23	17	9	28
SPAC17C9.09c	2	2	2	1	2	2	1	1	4	1	1	1	2	0	0	0	7	2	17	4	0	0	1	3	3	7	5	5	7	1	1	5	1	11	7	4	11	3	2	4	4	6	0	4	0	4	6	2	10
SPAC17C9.10	24	14	45	51	28	23	29	53	36	41	13	15	10	23	31	29	66	15	160	41	6	17	27	23	12	48	30	31	14	52	31	42	18	5	26	11	6	14	14	5	56	11	14	17	10	24	9	11	28
SPAC17C9.11c	41	18	35	22	21	22	31	33	34	32	26	20	20	28	19	17	43	10	81	23	6	6	27	70	4	135	55	172	72	63	49	89	81	115	96	44	51	27	40	35	120	55	19	65	28	32	21	20	22
SPAC17C9.12	250	192	224	246	263	664	573	476	607	411	144	478	493	458	327	302	385	167	695	297	122	80	122	845	131	409	297	356	439	415	423	630	297	525	259	348	432	139	212	212	427	260	156	267	169	395	231	202	406
SPAC17C9.13c	70	19	82	47	37	70	83	91	39	124	21	55	56	53	45	43	116	27	178	50	18	31	39	160	17	186	170	185	130	152	104	150	134	125	127	91	147	47	63	69	191	76	60	60	44	138	115	68	141
SPAC17C9.14	220	121	184	140	125	229	254	257	287	265	100	167	170	205	161	113	189	79	385	113	51	25	85	500	39	328	314	421	509	349	327	445	285	476	240	269	357	72	166	215	338	268	128	224	116	159	176	101	328
SPAC17C9.15c	5	2	5	0	6	1	7	9	2	7	4	0	0	0	5	2	8	1	10	6	1	5	5	0	0	26	5	6	6	10	6	5	4	2	16	4	1	7	2	0	31	3	4	0	4	11	3	3	2
SPAC17C9.16c	24	13	65	57	36	112	26	89	72	43	17	50	26	38	24	27	58	12	277	12	12	29	26	91	5	103	50	131	99	91	61	65	55	41	72	60	48	13	67	53	57	18	38	56	21	40	25	12	24
SPAC17D4.01	14	12	16	61	28	24	31	23	84	10	10	1	2	1	33	41	32	1	228	47	23	24	23	7	18	80	42	33	2	116	54	78	53	11	71	46	10	32	24	6	66	24	45	39	27	36	7	5	10
SPAC17D4.02	65	16	42	37	32	8	54	51	21	34	30	29	15	39	24	18	68	19	75	22	0	19	45	70	7	138	58	171	43	71	32	41	66	55	100	17	47	30	13	23	79	23	18	28	28	28	37	21	65
SPAC17D4.03c	46	3	25	19	28	8	42	48	11	28	17	5	11	15	27	24	75	13	107	41	1	10	27	35	10	53	26	92	14	36	15	13	27	14	45	6	18	15	9	7	66	17	12	5	13	25	7	8	16
SPAC17D4.04	13	0	12	5	6	3	12	7	2	10	4	5	0	4	10	4	27	0	17	18	3	3	18	5	0	47	11	30	7	24	1	6	18	1	14	1	6	23	0	1	38	1	1	1	7	7	0	2	5
SPAC17G6.02c	0	0	1	1	1	0	2	0	0	1	0	1	1	0	2	2	3	0	4	1	0	0	1	1	0	0	0	0	0	0	0	0	0	0	0	0	0	1	0	0	3	0	0	1	0	1	0	0	0
SPAC17G6.03	778	203	664	446	423	459	1047	862	373	928	447	490	613	703	478	309	2011	538	1756	551	175	161	322	1254	170	585	555	927	708	663	404	540	569	660	581	298	577	215	183	373	701	327	270	332	297	420	379	221	699
SPAC17G6.04c	0	1	0	3	0	2	1	0	2	1	2	2	1	4	2	2	0	0	0	1	1	0	0	0	0	4	1	0	3	2	3	1	1	0	0	0	0	0	1	3	0	0	0	3	0	1	2	1	5
SPAC17G6.05c	1	0	7	3	3	4	4	5	3	4	1	1	1	1	3	3	4	0	3	1	0	0	1	7	3	4	7	5	7	2	4	5	4	4	4	4	2	1	5	6	0	5	0	7	1	3	2	1	6
SPAC17G6.06	0	0	0	0	0	0	1	0	0	0	0	1	0	0	0	0	0	0	0	0	0	0	0	1	0	1	0	0	0	0	0	0	0	0	0	0	1	0	0	0	0	0	0	0	0	0	0	0	0
SPAC17G6.07c	5	12	8	5	9	21	8	16	34	16	7	15	9	20	11	10	13	6	13	2	4	4	7	43	17	19	8	9	13	13	10	17	9	38	6	14	23	4	9	11	13	19	8	23	2	16	4	2	14
SPAC17G6.08	30	3	36	8	26	37	56	35	15	40	17	13	20	22	10	13	36	10	65	6	6	8	6	50	4	51	40	62	54	24	27	22	48	48	30	14	36	12	16	22	28	20	5	15	19	9	12	14	18
SPAC17G6.09	4	0	4	0	1	1	1	0	1	6	1	2	3	1	0	0	2	1	2	2	0	0	0	2	1	7	0	3	2	2	1	0	0	0	2	0	1	0	0	0	2	0	0	2	0	1	3	1	0
SPAC17G6.10	18	0	9	8	9	1	7	15	0	6	6	1	0	4	4	5	12	0	20	6	1	2	7	0	0	14	4	18	5	9	1	2	9	2	14	3	2	10	2	1	8	0	0	0	6	3	3	1	1
SPAC17G6.11c	4	0	10	2	7	7	4	6	3	7	3	1	3	2	2	2	19	3	17	6	2	4	6	2	0	9	9	7	0	13	0	3	7	1	6	0	2	4	0	0	2	2	5	0	3	5	4	0	13
SPAC17G6.12	15	2	16	22	14	4	13	6	2	19	11	7	6	9	14	18	32	2	68	15	2	7	1	8	5	58	34	16	2	54	11	7	24	3	11	6	5	20	7	3	37	5	8	4	4	28	12	2	14
SPAC17G6.13	9	0	16	24	21	0	13	16	2	8	4	1	2	0	4	9	55	0	87	46	0	10	26	2	0	81	14	37	2	45	1	2	29	2	31	1	4	32	0	0	70	0	6	0	18	28	3	0	1
SPAC17G6.14c	0	0	1	2	0	0	1	1	0	0	0	1	0	1	1	0	2	0	1	1	1	0	0	0	0	2	0	0	1	3	2	0	0	0	0	0	1	0	0	0	1	0	0	1	0	0	0	0	0
SPAC17G6.15c	2	3	1	2	5	3	11	4	3	5	4	6	2	5	2	4	5	1	11	3	0	0	1	5	0	5	8	6	5	8	5	9	2	6	2	3	5	5	5	3	4	3	2	10	0	1	2	2	4
SPAC17G6.16c	62	40	74	32	41	82	89	70	102	82	47	47	42	54	28	34	60	30	103	33	26	9	22	166	48	65	64	112	129	62	125	136	55	150	52	102	102	20	89	68	90	126	16	59	47	53	55	27	92
SPAC17G6.17	3	2	5	2	6	1	4	6	3	5	1	1	4	2	2	6	3	0	3	1	1	0	1	6	1	4	5	5	9	3	9	4	3	0	10	1	2	1	2	2	7	6	1	3	0	6	0	1	0
SPAC17G8.01c	12	5	13	2	8	3	9	8	5	7	6	3	1	5	5	4	21	3	12	5	1	2	2	6	1	23	9	27	7	13	8	2	7	1	18	0	8	4	3	1	11	0	0	4	4	5	6	0	10
SPAC17G8.02	4	0	3	0	0	1	1	2	3	1	3	1	1	1	0	1	4	0	5	1	0	0	1	0	0	3	1	3	0	1	0	0	1	1	0	2	0	3	0	1	4	0	0	1	0	1	0	0	0
SPAC17G8.03c	1	1	4	1	0	0	1	1	0	0	0	0	1	1	0	1	1	2	0	0	0	0	0	1	1	0	0	0	1	0	1	1	2	2	1	0	0	0	0	2	0	2	2	1	0	2	1	0	0
SPAC17G8.04c	71	19	54	56	49	78	82	111	89	116	23	64	64	56	57	68	109	32	137	64	11	24	16	145	19	120	66	87	44	89	55	97	64	58	58	49	47	34	31	43	79	53	27	55	35	53	55	31	62
SPAC17G8.05	16	2	14	2	5	9	6	15	5	13	2	3	5	4	4	4	10	4	15	4	1	6	6	12	1	21	5	18	8	11	2	10	7	14	12	2	13	6	5	13	7	10	3	6	2	4	4	3	12
SPAC17G8.06c	13	5	17	7	12	1	10	10	4	11	7	5	5	4	25	8	27	2	38	18	0	0	8	6	0	14	12	46	2	10	1	2	6	1	13	5	9	9	2	10	17	1	5	6	5	14	10	4	20
SPAC17G8.07	4	1	2	2	3	5	4	2	4	5	1	3	0	3	2	3	4	1	8	4	1	1	2	11	0	14	3	3	4	10	3	2	5	1	4	2	0	2	1	0	4	1	1	2	0	2	0	0	5
SPAC17G8.08c	1	1	1	0	0	0	2	0	0	0	1	0	0	0	0	0	0	0	2	0	0	0	0	0	0	0	1	1	0	0	0	1	0	0	0	0	2	1	1	0	0	0	0	2	2	2	1	1	1
SPAC17G8.09	3	2	6	2	3	2	6	10	4	5	3	1	1	4	4	3	3	2	7	2	0	4	2	6	0	18	9	16	8	8	9	17	13	18	6	4	9	4	7	5	7	14	1	12	8	4	1	1	3
SPAC17G8.10c	7	1	9	5	3	0	5	8	0	7	5	0	1	0	3	4	6	1	15	3	0	2	6	4	3	9	2	9	1	5	0	0	3	0	4	0	0	6	0	1	10	1	0	0	1	6	1	1	2
SPAC17G8.11c	2	0	3	1	0	0	2	1	0	0	1	0	1	1	0	0	0	0	1	0	0	0	0	0	0	0	0	1	0	0	0	0	0	0	0	0	0	0	0	1	2	1	1	0	0	2	2	1	0
SPAC17G8.12	285	134	219	216	146	210	300	335	347	295	136	174	170	277	185	149	270	108	665	149	73	40	87	394	105	324	356	658	436	365	375	400	302	496	288	275	351	110	195	221	528	282	146	289	195	263	255	131	356
SPAC17G8.13c	128	95	114	98	87	167	160	164	194	180	66	194	154	249	140	67	162	115	278	92	81	44	102	461	61	198	154	239	299	216	292	313	173	371	198	234	260	63	152	149	179	170	77	175	99	75	158	92	197
SPAC17G8.14c	36	1	16	6	3	11	28	15	4	17	15	7	1	14	5	3	10	5	15	6	0	0	2	14	2	9	2	13	8	3	3	6	1	15	2	5	8	1	9	6	11	5	0	2	1	7	10	5	19
SPAC17G8.15	41	18	30	42	48	43	60	65	65	40	8	41	25	44	43	32	49	16	86	29	8	12	29	71	4	191	143	220	189	147	106	211	127	157	129	101	91	43	62	89	164	109	52	80	62	158	78	86	42
SPAC17H9.01	16	5	19	17	15	20	34	23	20	18	8	11	11	7	7	10	17	9	53	6	1	5	2	23	5	21	35	42	23	32	20	23	13	32	23	9	27	8	12	27	41	19	19	18	13	14	13	2	26
SPAC17H9.02	7	2	2	6	5	2	4	5	4	7	5	6	3	1	4	4	4	1	4	0	1	0	5	3	0	28	8	6	3	8	5	9	18	12	1	3	3	13	4	2	6	1	1	4	0	7	6	1	2
SPAC17H9.03c	3	2	2	3	1	4	3	3	1	3	1	3	3	1	1	0	2	3	5	0	0	1	1	11	1	7	5	5	12	4	3	5	4	9	6	4	4	2	4	2	12	5	1	3	5	3	3	3	5
SPAC17H9.04c	5	0	1	0	2	0	0	0	0	2	0	0	0	1	0	0	1	0	1	0	0	0	0	0	0	0	0	0	0	2	0	0	1	0	0	0	0	0	0	0	1	0	0	0	1	0	0	0	0
SPAC17H9.05	1	0	0	1	1	0	1	1	1	1	1	0	0	0	1	1	0	0	1	1	0	0	1	1	1	8	1	3	4	2	5	0	2	0	1	2	4	2	0	0	1	2	0	4	1	1	1	0	0
SPAC17H9.06c	402	33	320	105	136	54	356	337	56	428	163	83	108	151	116	69	528	46	348	113	7	30	184	322	32	339	219	781	269	252	92	101	439	246	386	73	208	111	48	131	394	126	82	45	177	187	110	62	175
SPAC17H9.07	5	2	3	4	6	4	4	8	14	2	2	5	3	4	1	2	5	6	3	1	3	3	5	8	1	6	2	9	10	12	7	20	9	11	0	4	6	2	5	2	8	5	4	6	2	15	10	6	5
SPAC17H9.08	8	0	13	12	9	1	11	24	5	11	6	0	1	1	5	7	28	0	41	12	0	8	6	3	2	32	16	41	1	30	1	2	23	4	23	1	2	12	2	2	22	2	2	1	10	14	3	1	2
SPAC17H9.09c	55	14	77	41	46	46	83	78	59	89	15	41	38	72	26	36	60	28	143	23	15	13	19	85	11	89	57	103	143	75	65	79	72	116	65	42	111	48	47	78	89	87	25	57	42	36	97	48	96
SPAC17H9.10c	24	2	17	5	12	15	24	13	17	25	11	11	13	17	4	10	14	1	39	10	1	5	5	21	6	14	16	24	35	19	11	27	34	46	25	18	36	6	10	10	24	24	7	3	17	9	24	13	42
SPAC17H9.11	8	0	10	3	9	3	6	7	5	8	2	1	2	2	5	6	29	2	28	11	2	0	10	1	0	29	4	20	4	20	3	5	15	4	8	1	5	7	1	2	24	4	4	2	5	6	1	0	2
SPAC17H9.12c	14	4	14	18	6	9	18	21	11	18	7	5	2	7	4	5	18	0	41	7	2	12	4	9	5	11	5	36	15	22	15	19	17	8	8	9	12	8	7	5	23	7	3	10	7	7	16	6	14
SPAC17H9.13c	2	0	0	0	0	1	2	1	1	0	0	0	0	0	0	0	1	0	6	0	0	3	1	0	3	4	3	1	2	3	3	1	1	4	5	0	4	4	1	1	3	5	0	1	0	1	1	1	2
SPAC17H9.14c	0	0	1	0	0	0	0	1	0	0	4	0	0	0	0	0	0	0	0	0	0	0	0	0	0	2	0	0	0	0	0	1	1	0	0	0	1	0	0	1	0	0	0	2	0	0	0	0	1
SPAC17H9.16	1	0	11	3	2	4	2	5	6	5	1	3	2	2	5	5	1	0	16	5	0	0	4	2	0	2	3	8	1	3	1	1	0	1	1	1	0	1	1	2	4	2	1	0	3	3	2	1	4
SPAC17H9.17c	9	5	14	3	15	7	21	17	22	22	5	12	11	7	16	8	22	7	49	28	3	0	7	40	5	65	44	60	54	45	52	85	46	89	40	37	33	16	54	17	54	29	17	22	16	21	22	13	36
SPAC17H9.18c	0	1	0	0	0	0	1	1	0	1	0	0	0	0	0	0	1	0	3	0	0	0	0	1	0	1	0	2	0	0	0	0	3	4	2	0	1	0	0	0	3	1	0	0	0	0	0	0	0
SPAC17H9.19c	29	8	42	15	26	16	68	49	18	48	12	16	10	20	17	14	35	5	85	9	7	9	8	46	3	20	34	59	19	21	12	14	31	60	30	4	21	7	7	22	23	17	12	16	11	22	18	4	31
SPAC17H9.20	18	0	29	26	20	3	10	14	7	26	6	2	0	4	23	15	85	3	75	38	0	7	49	17	1	112	21	43	6	50	14	13	44	11	34	13	21	29	9	6	51	10	11	3	21	8	3	1	6
SPAC1805.01c	101	13	71	49	55	22	94	65	45	98	45	41	33	50	48	36	141	15	169	64	7	17	61	97	13	174	75	153	69	106	42	87	102	97	89	54	67	35	17	34	127	35	27	51	46	49	9	8	18
SPAC1805.02c	5	1	5	5	6	2	8	4	6	6	1	6	4	7	2	3	11	4	16	2	1	3	6	3	1	5	5	8	7	6	2	7	7	13	2	4	9	3	3	0	3	1	1	4	2	3	9	2	8
SPAC1805.03c	85	32	86	60	44	93	124	78	134	114	61	47	66	99	60	50	46	28	145	31	28	20	40	123	16	79	69	109	149	92	109	122	83	163	83	109	119	24	62	67	91	126	41	65	39	51	54	26	116
SPAC1805.04	17	2	18	11	9	16	24	22	15	16	7	7	17	17	7	7	11	6	29	12	1	1	9	16	10	17	19	24	25	20	15	16	13	16	10	10	22	5	17	17	13	14	4	10	6	8	13	10	22
SPAC1805.05	0	0	0	0	0	1	0	1	0	1	0	0	0	0	0	0	0	0	0	0	0	0	0	1	2	0	0	0	1	1	1	0	0	2	0	0	2	1	2	0	1	0	0	0	0	0	1	0	0
SPAC1805.06c	5	1	6	5	12	2	5	8	4	6	1	8	2	4	9	3	14	0	21	9	1	0	0	1	0	17	3	11	3	15	2	2	6	3	5	2	1	4	2	1	11	1	2	2	8	2	1	2	3
SPAC1805.07c	0	0	0	0	1	1	4	2	1	1	1	1	0	2	1	0	0	0	8	9	0	0	0	2	0	1	1	5	2	3	2	1	0	4	1	2	0	1	0	1	7	4	0	1	4	2	0	3	0
SPAC1805.08	0	0	0	0	0	0	0	0	0	0	0	0	0	0	0	0	0	0	0	0	0	0	0	0	0	0	0	0	0	0	0	0	0	0	0	0	0	0	0	0	0	0	0	0	0	0	0	1	0
SPAC1805.09c	73	34	82	33	44	64	112	100	61	137	29	77	76	103	40	41	185	32	130	25	29	17	28	373	38	87	140	216	276	72	90	105	142	322	128	85	206	34	67	133	109	188	64	28	57	71	111	79	138
SPAC1805.10	62	40	78	98	81	21	59	87	136	95	26	22	17	23	74	48	163	13	254	81	12	31	82	44	21	434	211	226	47	378	297	256	186	110	228	122	71	172	135	56	456	95	126	67	82	274	39	11	98
SPAC1805.11c	2	0	0	0	2	0	0	0	0	0	0	0	0	0	0	0	0	0	0	0	0	0	0	0	0	0	0	0	0	1	0	0	0	0	0	0	2	1	0	0	2	0	0	0	0	1	0	0	1
SPAC1805.12c	0	2	1	1	3	1	2	1	0	4	1	2	0	2	1	0	0	1	16	2	0	1	3	2	0	0	1	1	1	2	2	3	0	0	0	0	0	0	3	0	2	1	0	1	1	4	2	1	3
SPAC1805.13	0	0	0	0	0	0	0	0	0	0	0	0	0	1	0	0	0	0	0	0	0	0	0	0	0	0	0	0	0	0	0	0	0	0	0	0	0	0	0	0	0	0	0	0	0	0	0	0	0
SPAC1805.14	4	0	2	3	5	3	3	6	3	1	1	0	0	0	0	5	2	0	4	4	0	0	4	0	2	14	1	3	1	5	0	1	4	1	1	2	1	1	2	2	9	1	1	1	1	4	0	1	1
SPAC1805.15c	15	3	23	4	10	5	26	13	13	14	5	7	8	19	10	3	11	2	26	5	0	5	4	26	3	6	9	15	10	13	16	17	9	9	17	12	12	5	9	4	12	16	1	6	6	13	14	5	18
SPAC1805.16c	25	5	31	28	23	5	39	17	3	22	18	3	9	5	11	12	34	0	67	22	3	3	2	14	1	5	28	10	1	29	2	3	9	5	16	1	2	4	2	0	7	3	4	3	11	12	6	0	9
SPAC1805.17	3	2	0	1	0	1	2	4	1	0	2	0	1	0	1	0	6	1	6	8	0	0	4	2	0	5	1	1	0	2	0	0	0	1	2	2	1	1	2	0	1	0	3	1	1	0	0	0	2
SPAC1805.18	0	0	1	0	0	1	0	0	0	0	0	0	0	0	0	0	0	0	0	0	0	0	0	1	0	0	0	3	0	0	0	0	3	1	0	0	0	2	0	0	1	0	0	0	0	0	0	0	0
SPAC1834.01	12	0	13	1	1	3	3	5	1	5	4	0	8	3	0	3	15	2	14	5	1	2	2	5	0	7	1	6	5	6	1	1	11	0	4	0	3	2	1	5	9	0	0	0	1	1	6	5	9
SPAC1834.02	11	4	21	27	25	12	24	41	10	25	8	4	1	13	12	17	27	1	77	38	5	7	28	4	8	87	27	34	10	55	2	7	46	10	12	7	3	27	3	5	81	1	27	4	23	35	7	0	11
SPAC1834.03c	1	1	0	1	2	0	0	0	1	0	1	1	0	1	1	0	2	0	8	1	0	2	0	0	0	0	0	0	1	2	1	0	0	2	1	0	0	0	1	0	1	0	0	0	1	1	2	1	4
SPAC1834.04	0	0	0	2	0	0	0	0	1	1	0	0	0	1	0	1	0	2	0	0	0	0	0	0	0	0	0	0	0	1	0	0	1	0	0	0	0	0	0	0	0	0	0	0	0	1	1	1	2
SPAC1834.05	3	0	12	4	3	2	2	5	0	6	3	1	0	2	3	2	14	0	13	7	0	0	2	3	0	15	4	5	1	6	0	3	10	4	4	0	1	2	1	0	12	0	0	2	1	7	1	0	4
SPAC1834.06c	13	1	20	4	2	3	17	15	1	20	7	4	4	6	2	1	22	5	17	0	1	3	5	3	0	15	8	63	6	12	2	4	12	7	41	1	12	8	2	6	18	3	4	2	8	8	2	3	9
SPAC1834.07	37	1	49	20	21	7	42	40	9	46	15	17	3	12	14	12	29	7	56	27	5	5	7	45	3	44	24	73	27	28	9	13	43	35	51	15	18	12	13	16	66	23	8	5	7	25	15	13	36
SPAC1834.08	5	2	2	2	8	5	5	6	4	6	1	3	5	3	4	5	7	1	11	3	0	4	5	10	0	21	7	9	9	8	7	8	10	12	6	0	6	11	0	1	9	2	1	5	4	3	2	1	7
SPAC1834.09	1	0	1	2	2	4	4	2	5	2	3	3	1	6	1	0	1	1	7	0	0	1	0	11	1	1	3	2	5	3	2	8	3	15	3	4	3	2	4	2	4	3	0	3	4	4	1	0	6
SPAC1834.10c	11	2	3	2	1	4	11	7	3	0	4	2	3	2	1	1	7	0	1	5	2	1	0	8	0	6	1	7	7	4	0	1	2	7	14	3	5	4	2	3	8	3	1	2	4	2	4	6	2
SPAC1834.11c	0	0	2	1	1	0	0	2	3	2	0	0	1	0	3	1	1	0	3	2	0	2	0	5	0	0	1	5	1	4	0	0	0	1	2	1	2	0	0	0	2	0	2	0	0	0	1	0	1
SPAC1834.13	12	3	17	17	13	1	34	19	9	25	12	6	3	9	25	9	17	1	50	19	5	6	11	11	12	46	20	24	5	44	11	11	15	9	31	7	8	11	5	8	23	3	12	3	8	22	1	2	9
SPAC1851.02	3	2	7	9	11	3	7	8	4	8	1	4	5	3	3	3	10	0	26	6	0	0	2	4	0	11	8	12	11	10	4	5	6	5	3	1	6	2	1	5	14	0	1	3	5	5	17	2	10
SPAC1851.03	0	1	0	2	5	0	2	2	3	4	1	1	2	1	1	1	1	0	6	4	0	3	0	0	0	7	8	2	2	3	2	5	4	1	0	1	4	0	0	1	5	4	1	1	3	2	1	1	5
SPAC1851.04c	275	59	291	120	120	129	393	345	133	341	147	178	187	230	94	103	264	40	354	64	18	51	66	394	40	343	239	720	504	240	166	160	457	559	310	119	487	110	117	185	368	266	126	98	215	184	330	133	472
SPAC186.01	0	0	1	0	0	0	0	0	1	0	0	0	0	0	0	0	0	0	0	0	0	0	0	0	0	0	0	0	0	0	0	0	0	0	0	1	2	0	0	0	0	0	0	0	0	0	0	0	0
SPAC186.02c	1	0	0	0	1	0	1	0	0	1	0	0	0	0	0	0	0	0	0	2	0	0	0	0	0	0	0	3	1	1	1	0	0	0	0	0	0	0	4	0	0	4	0	0	0	0	0	0	0
SPAC186.03	0	0	0	0	0	0	0	0	0	1	0	0	0	0	0	0	0	0	0	0	0	0	1	0	0	1	0	0	0	0	0	0	0	0	0	0	0	0	0	0	0	0	0	0	0	0	0	0	0
SPAC186.04c	0	0	0	1	0	0	0	0	3	1	0	1	0	0	0	0	0	0	1	0	0	0	0	1	2	2	0	1	2	5	2	2	0	0	0	0	1	0	2	0	0	0	0	1	0	0	0	0	0
SPAC186.05c	0	0	0	1	0	0	0	0	1	0	0	2	0	0	0	0	0	1	0	0	0	0	0	2	0	0	0	0	0	1	0	0	0	0	0	0	0	0	1	0	0	0	0	0	0	0	0	0	0
SPAC186.06	0	0	0	0	0	0	0	0	0	0	0	0	0	0	0	0	0	0	0	0	0	0	0	0	3	0	0	1	0	0	2	0	0	2	0	0	2	0	0	0	0	3	0	1	0	0	0	1	0
SPAC186.07c	4	7	22	10	4	47	5	7	8	87	3	2	5	5	9	9	11	0	18	29	9	1	2	4	57	8	2	8	4	9	9	7	2	7	4	22	19	17	33	6	18	35	7	6	2	17	3	5	5
SPAC186.08c	0	0	0	1	0	0	1	0	0	6	0	0	0	0	2	0	1	0	0	1	0	0	0	0	0	0	1	0	0	0	2	0	0	0	0	0	0	1	1	0	3	0	1	1	0	0	0	0	0
SPAC186.09	6	11	19	17	25	25	12	14	13	41	6	14	17	30	29	26	38	9	64	115	9	8	8	19	29	15	6	24	24	15	10	9	27	33	26	7	27	17	16	20	41	64	6	11	14	27	5	4	11
SPAC18B11.02c	118	78	93	100	74	147	159	125	212	135	63	109	97	112	75	78	57	45	176	52	22	28	34	256	77	152	146	243	254	190	186	238	139	267	117	150	200	46	78	82	165	139	65	173	58	135	141	57	170
SPAC18B11.03c	66	39	98	41	61	77	102	80	85	100	48	77	58	114	43	48	56	51	207	40	13	29	25	138	14	72	76	119	139	85	88	135	96	186	85	57	125	32	48	87	98	90	14	72	40	78	94	56	182
SPAC18B11.04	0	0	1	1	0	0	0	0	0	0	0	0	0	0	0	1	0	0	2	0	0	0	0	0	0	2	1	1	0	3	0	2	0	1	1	0	0	1	0	1	0	0	0	0	2	0	2	0	0
SPAC18B11.05	2	0	3	4	4	0	0	1	0	1	0	0	0	1	1	0	4	0	5	5	0	2	0	0	0	14	2	6	0	8	0	0	3	1	2	0	1	5	0	0	8	1	2	0	3	2	0	0	1
SPAC18B11.06	33	2	41	11	15	2	23	30	3	19	24	3	3	5	8	10	62	0	38	25	1	1	29	7	0	72	27	92	12	28	6	2	55	6	30	4	4	21	0	5	39	10	1	4	11	15	5	5	10
SPAC18B11.07c	0	4	2	0	0	0	0	0	0	2	0	3	0	1	0	0	0	0	2	2	0	0	1	4	0	0	0	2	1	0	0	1	0	1	0	2	1	0	0	0	3	2	0	0	0	1	3	1	1
SPAC18B11.08c	6	2	4	0	0	1	7	1	0	5	3	1	0	4	0	0	7	0	7	0	0	0	2	5	0	3	3	8	5	2	2	0	1	4	1	0	6	0	0	0	6	1	0	0	2	1	7	2	5
SPAC18B11.09c	3	0	5	0	2	0	2	2	2	1	2	0	5	8	3	2	0	2	5	0	1	0	2	10	0	2	1	1	4	4	1	2	0	4	3	2	1	2	3	1	1	0	0	5	0	0	1	2	2
SPAC18B11.10	7	3	8	3	3	6	11	9	3	13	8	3	8	12	5	7	2	0	9	2	0	5	0	3	7	3	3	9	3	9	6	5	4	2	4	1	4	3	1	8	9	4	0	1	1	5	10	7	8
SPAC18B11.11	0	3	3	1	2	2	1	2	1	8	0	1	2	1	1	2	1	0	5	0	0	0	0	7	1	0	0	2	5	7	2	3	0	1	2	1	7	2	4	2	4	2	1	0	1	1	1	0	1
SPAC18G6.01c	8	0	12	3	5	2	14	7	16	8	7	5	0	2	10	9	4	0	16	17	0	2	12	11	3	17	9	9	7	14	5	18	7	1	12	6	8	3	4	1	15	2	2	8	0	9	2	0	3
SPAC18G6.02c	9	2	5	2	0	1	5	2	5	5	3	4	1	1	2	0	6	0	6	2	0	0	1	6	0	6	6	10	2	4	8	3	6	5	3	3	9	0	0	5	1	2	1	5	0	6	4	3	2
SPAC18G6.03	2	2	6	4	6	5	5	5	10	8	2	3	4	2	7	5	6	3	20	7	3	5	5	2	0	10	2	6	4	8	3	3	6	3	2	5	4	0	5	2	17	6	3	2	3	10	8	5	5
SPAC18G6.04c	79	2	135	51	55	6	101	114	10	81	49	23	12	35	46	46	156	6	194	75	3	25	55	28	7	111	47	185	16	74	4	4	87	20	81	5	20	58	4	7	115	10	20	8	34	102	51	21	77
SPAC18G6.05c	20	8	29	15	20	4	23	24	7	14	9	3	9	7	13	12	58	6	43	25	0	9	5	20	1	72	21	39	12	47	10	6	30	10	25	5	6	25	5	12	48	1	9	10	18	29	8	6	7
SPAC18G6.06	1	0	5	1	1	0	0	6	0	5	2	0	2	0	3	1	16	2	23	3	0	3	6	5	0	14	5	24	1	8	0	0	16	3	13	0	1	3	0	0	16	1	1	2	4	6	0	0	4
SPAC18G6.07c	0	1	0	0	2	5	6	6	4	3	0	0	0	2	3	2	8	1	11	0	1	0	6	1	2	6	3	3	3	2	2	3	0	4	0	0	3	0	1	1	3	2	0	0	1	3	2	0	2
SPAC18G6.09c	0	0	0	0	0	0	0	0	0	0	0	0	0	0	0	0	0	0	0	0	0	0	0	0	0	0	0	0	1	0	0	0	0	0	0	0	0	0	0	0	0	0	0	0	0	0	0	0	0
SPAC18G6.10	18	2	9	24	7	5	17	6	6	11	10	3	4	2	10	4	24	3	12	19	1	0	8	12	0	6	3	6	2	5	1	2	7	9	2	6	4	3	1	1	6	2	2	1	1	2	2	0	5
SPAC18G6.11c	1	0	1	0	0	0	0	0	0	0	0	0	0	0	0	0	0	0	1	0	0	0	0	0	0	1	0	1	0	1	0	0	0	1	0	0	0	1	1	0	0	0	0	0	0	0	0	0	0
SPAC18G6.12c	2	0	1	4	6	3	0	6	2	1	2	2	1	0	6	1	5	0	14	2	1	0	1	0	0	6	5	5	4	6	2	5	3	3	0	2	1	4	5	2	8	6	1	5	1	0	3	1	3
SPAC18G6.13	3	3	2	2	2	7	4	8	8	3	1	3	5	14	3	1	13	2	9	1	4	0	3	17	1	6	1	6	18	7	11	6	0	17	6	9	13	2	12	17	9	27	0	3	5	0	14	10	20
SPAC18G6.14c	1	0	1	2	0	0	1	3	0	0	3	0	0	0	0	0	1	0	2	0	0	0	2	2	0	0	0	1	1	0	1	0	0	0	0	0	0	0	0	0	2	0	6	0	0	1	2	0	2
SPAC18G6.15	0	0	0	1	1	0	2	0	1	2	2	0	0	2	1	0	2	0	3	2	0	1	1	0	3	6	1	0	0	3	1	0	1	1	0	0	1	1	0	0	1	0	0	1	0	4	0	0	0
SPAC1952.01	4	5	10	3	7	18	10	8	19	9	5	11	6	10	6	12	8	7	15	6	7	1	5	22	9	4	10	10	16	11	18	27	5	14	3	6	15	3	9	6	4	8	1	13	6	5	4	3	14
SPAC1952.02	1	0	0	0	3	0	0	2	4	0	0	0	0	2	0	1	2	4	7	0	1	0	0	0	0	4	1	0	1	2	0	5	0	0	0	1	0	1	0	0	2	2	0	2	0	0	0	2	0
SPAC1952.03	30	1	37	12	13	8	35	34	6	52	16	4	3	13	8	10	51	8	47	28	3	7	13	20	3	56	21	57	24	27	6	9	66	19	26	8	32	16	5	12	34	8	11	5	16	22	14	5	21
SPAC1952.04c	0	0	1	0	2	4	0	1	0	2	1	1	1	0	0	0	1	0	0	1	0	0	1	2	0	3	1	3	0	4	0	5	0	2	1	1	0	1	2	1	1	1	0	2	3	0	1	0	2
SPAC1952.05	9	1	11	5	8	2	6	5	5	4	3	1	1	5	1	3	3	1	12	4	0	3	1	0	2	9	6	10	5	7	6	3	4	11	3	3	7	2	2	1	7	7	3	9	6	3	3	1	5
SPAC1952.06c	22	4	13	7	14	34	40	22	30	20	13	46	37	48	8	6	23	9	26	4	10	1	9	50	8	15	22	25	57	14	36	39	13	78	6	22	44	4	27	35	21	34	9	26	12	5	30	18	49
SPAC1952.07	261	148	276	204	157	253	317	327	275	308	132	211	226	313	256	157	238	82	613	136	75	60	150	574	94	395	301	575	351	462	359	527	313	461	327	308	278	142	199	166	482	358	131	297	126	259	207	122	265
SPAC1952.08c	43	0	8	13	9	4	32	20	4	27	14	7	7	9	10	2	27	2	43	10	5	6	13	19	0	30	13	36	20	24	4	7	25	12	12	1	6	6	2	7	16	6	9	3	6	13	6	3	6
SPAC1952.09c	6	0	5	0	5	0	2	2	3	6	3	3	1	2	1	4	12	1	11	9	1	0	5	3	6	3	1	3	0	3	0	0	1	0	3	1	2	0	0	4	4	0	0	1	0	1	6	1	11
SPAC1952.10c	110	1	64	9	14	24	76	28	12	23	58	5	5	14	10	9	15	15	16	1	2	8	2	41	0	23	9	26	16	7	5	28	8	27	8	6	43	3	5	6	8	4	6	13	5	8	39	16	70
SPAC1952.11c	11	2	14	10	5	6	17	7	6	11	9	3	4	9	5	4	6	3	14	3	0	5	3	21	0	8	6	9	7	10	5	6	3	6	6	1	10	4	3	5	3	5	5	3	2	8	4	6	6
SPAC1952.12c	4	0	5	4	1	0	2	3	0	2	0	2	2	2	3	0	0	0	5	0	0	6	1	5	0	3	1	1	3	0	0	1	1	0	3	1	2	3	0	2	6	2	3	1	2	1	1	2	3
SPAC1952.13	9	2	11	4	5	2	10	15	11	6	0	4	4	7	4	11	6	1	19	7	0	9	4	5	0	11	3	20	4	9	5	3	5	3	19	2	6	6	5	0	14	4	1	0	4	6	9	3	9
SPAC1952.14c	2	0	5	1	1	2	3	1	2	1	0	1	0	2	0	0	0	0	1	0	1	1	0	0	0	0	1	1	3	1	4	2	2	4	1	0	0	2	1	3	4	6	0	5	0	1	4	2	6
SPAC1952.15c	77	48	66	76	31	86	99	80	103	77	37	73	62	87	46	45	44	33	148	41	29	13	27	151	22	63	95	143	155	108	107	154	122	195	98	75	126	23	79	69	169	130	32	68	43	43	91	47	118
SPAC1952.16	10	1	5	10	5	1	5	2	7	2	3	0	3	3	4	4	6	2	23	10	0	4	4	3	0	20	6	7	2	12	5	9	5	9	6	2	5	9	0	4	9	4	0	4	2	5	6	4	9
SPAC1952.17c	72	40	85	52	56	91	139	123	105	96	20	37	49	58	44	44	97	23	254	38	17	27	26	133	44	177	159	236	217	151	169	201	201	286	162	158	195	47	114	108	153	141	86	78	86	65	118	40	139
SPAC19A8.01c	8	1	6	5	7	1	3	9	6	6	4	2	0	1	7	4	29	1	18	16	0	6	11	5	0	43	6	11	1	15	2	3	7	3	7	0	0	12	1	0	32	1	0	0	8	7	4	0	0
SPAC19A8.02	3	0	2	1	0	0	1	2	1	3	1	3	0	0	0	1	1	1	10	2	0	4	2	1	0	5	2	3	2	2	0	1	2	4	2	0	1	2	0	0	2	0	0	0	3	1	0	0	1
SPAC19A8.03	56	1	56	6	5	1	51	10	1	48	16	4	9	8	3	8	11	0	13	8	0	0	9	2	0	9	15	14	3	10	3	0	12	2	16	3	4	1	0	4	4	4	1	0	4	4	2	1	6
SPAC19A8.04	17	2	22	28	17	4	19	19	9	7	10	6	11	5	12	12	38	8	42	33	4	11	16	19	1	26	15	22	9	30	9	1	21	9	6	9	5	14	3	5	24	4	10	5	7	28	19	5	18
SPAC19A8.05c	42	7	64	25	36	5	45	55	10	45	24	4	7	6	33	34	108	9	106	45	2	17	38	30	9	154	88	286	35	80	29	13	74	37	204	11	28	56	10	13	192	30	11	22	35	45	8	3	18
SPAC19A8.06	9	13	7	19	22	11	14	14	21	16	7	9	6	11	14	15	12	14	51	18	2	7	9	16	13	42	29	36	24	33	28	22	12	27	9	14	15	22	8	11	24	16	7	26	9	33	8	5	17
SPAC19A8.07c	5	0	7	3	2	0	3	5	0	4	1	0	0	2	0	0	11	0	6	4	1	3	2	2	3	8	2	15	0	3	2	0	3	0	9	0	1	8	2	2	8	1	0	3	2	1	1	1	6
SPAC19A8.08	1	1	3	8	4	8	1	4	13	4	0	7	3	4	1	0	2	1	2	0	1	2	0	6	6	7	3	4	15	6	8	7	0	9	3	6	11	2	6	4	4	9	1	8	2	1	11	5	10
SPAC19A8.09	1	1	0	1	2	0	1	0	0	4	2	0	0	0	0	0	1	0	0	0	0	0	2	0	0	4	1	3	2	1	2	1	2	0	0	0	2	0	0	0	1	0	0	0	2	0	0	1	0
SPAC19A8.10	21	13	44	25	18	12	26	28	17	35	9	20	28	10	20	16	37	12	69	15	7	7	17	26	4	47	40	78	37	51	33	35	45	27	43	20	14	17	16	19	51	15	22	28	22	31	13	13	33
SPAC19A8.11c	79	31	92	58	40	49	66	82	70	83	36	36	27	41	21	42	64	33	101	28	7	5	27	130	19	156	73	170	101	102	77	107	100	107	100	75	122	49	67	52	141	74	23	57	50	44	68	28	96
SPAC19A8.12	175	20	154	56	52	44	166	113	68	139	102	60	38	64	67	45	47	24	97	14	5	21	31	133	3	75	82	248	99	101	68	61	68	118	75	48	101	25	37	50	117	66	27	19	34	64	54	21	89
SPAC19A8.13	34	12	33	30	16	53	35	32	34	24	15	24	14	33	15	13	15	17	71	11	7	6	8	46	25	24	16	30	24	26	44	24	20	27	8	31	24	5	22	21	16	21	4	24	6	25	41	24	58
SPAC19A8.14	16	3	17	10	5	8	16	18	11	14	12	10	3	23	15	5	7	5	20	6	0	1	5	7	5	12	5	5	6	4	4	12	8	8	4	3	9	0	1	4	5	4	3	9	1	8	15	5	26
SPAC19A8.15	1	0	0	1	0	1	1	1	0	0	0	2	0	1	0	0	0	1	6	0	0	0	0	1	0	3	1	4	0	0	1	0	0	3	0	0	1	0	0	0	2	0	0	2	0	0	1	1	6
SPAC19A8.16	0	0	1	1	1	0	0	0	0	2	1	0	0	0	0	0	0	0	2	1	0	2	1	1	0	1	0	0	0	2	1	0	0	1	0	0	0	0	0	0	0	1	0	0	0	1	0	0	0
SPAC19B12.01	51	4	56	28	21	11	68	51	5	62	22	11	2	12	14	19	113	2	133	87	2	7	21	23	7	165	55	388	23	88	4	5	104	15	188	9	20	64	5	2	300	13	30	7	32	25	24	5	27
SPAC19B12.02c	8	1	4	5	4	6	9	3	7	2	3	6	3	4	9	2	4	2	16	5	0	4	3	3	1	1	4	1	2	7	1	0	1	1	1	1	7	0	1	3	2	1	1	1	2	3	9	2	18
SPAC19B12.03	2	0	2	2	0	2	2	3	0	3	3	1	0	0	4	0	2	0	1	0	0	0	0	1	0	1	2	2	0	1	1	0	0	1	1	0	0	2	1	1	3	1	0	0	0	0	2	0	0
SPAC19B12.04	0	0	0	0	0	0	0	0	0	0	0	0	0	0	0	0	1	0	0	0	0	0	0	0	0	0	0	0	1	1	0	0	0	0	0	0	0	0	0	0	0	0	0	0	0	0	0	0	0
SPAC19B12.05c	32	3	68	63	46	10	32	50	19	56	13	7	6	12	35	39	69	6	159	78	6	21	62	14	2	221	43	166	11	124	18	11	109	12	108	14	11	85	10	6	306	13	18	10	38	75	8	8	12
SPAC19B12.06c	6	1	12	3	5	4	10	7	2	4	3	2	2	2	4	3	15	2	6	2	0	0	7	4	0	17	8	10	6	20	8	4	11	13	6	3	6	4	0	2	17	5	1	5	5	1	3	1	5
SPAC19B12.07c	0	2	2	3	1	3	1	6	1	2	0	2	0	0	0	0	0	1	1	1	0	0	0	1	0	7	0	3	1	11	3	0	2	2	3	1	0	6	0	2	3	0	0	2	0	2	1	1	0
SPAC19B12.08	0	0	1	1	1	0	0	0	2	0	0	0	0	0	0	1	2	0	0	2	0	0	0	0	0	2	0	0	1	2	0	0	0	3	0	0	0	0	0	0	4	0	0	0	4	0	0	0	0
SPAC19B12.09	1	1	0	0	0	2	3	6	2	0	0	2	3	2	0	0	0	0	0	1	0	1	5	8	0	6	2	1	3	3	0	2	1	2	0	2	3	0	4	1	1	3	1	1	1	1	1	2	5
SPAC19B12.10	31	18	33	10	27	18	66	15	25	67	19	35	19	29	28	25	13	34	21	11	2	4	20	96	12	24	27	25	48	22	23	40	28	64	21	27	55	14	16	17	45	44	8	22	8	37	52	16	55
SPAC19B12.11c	21	1	26	16	10	12	28	18	20	26	16	13	26	33	22	10	25	5	37	5	7	3	8	44	3	36	15	44	27	31	17	25	17	29	10	20	36	10	8	9	26	16	6	18	12	15	11	7	24
SPAC19B12.12c	0	0	0	0	0	0	0	0	0	0	0	0	0	0	0	0	0	0	0	0	0	0	0	0	0	0	0	0	0	0	0	0	0	0	0	0	0	0	0	0	0	0	0	0	0	0	0	0	0
SPAC19B12.13	0	0	0	0	0	0	0	0	0	0	0	0	0	0	0	0	0	0	0	0	0	0	0	1	0	0	0	0	0	0	0	0	2	0	1	0	0	0	0	0	0	0	0	0	0	0	0	0	0
SPAC19D5.01	28	1	34	15	13	3	30	32	6	24	9	5	0	4	22	12	56	7	64	30	2	5	25	6	3	45	15	85	8	28	1	1	23	4	68	1	7	11	2	5	75	2	1	2	14	11	4	2	8
SPAC19D5.02c	1	0	0	1	0	0	1	4	1	0	1	2	0	1	0	0	0	0	4	0	1	0	0	0	0	0	2	1	5	1	6	2	0	4	0	1	3	1	1	1	3	6	0	1	1	0	1	0	0
SPAC19D5.03	13	0	7	3	1	6	14	3	4	5	6	3	2	6	1	1	2	0	7	3	0	1	0	25	0	3	5	5	5	3	1	0	8	8	5	2	6	3	2	5	6	5	1	0	3	0	5	2	13
SPAC19D5.04	39	2	32	11	14	8	23	39	9	27	16	1	2	2	7	13	26	5	35	12	4	0	14	14	0	82	27	92	10	32	6	15	33	12	26	6	15	20	2	3	62	8	5	7	17	28	5	3	14
SPAC19D5.05c	5	0	7	7	1	1	5	1	4	5	1	1	0	0	2	1	10	0	9	6	0	2	5	2	3	11	2	4	3	3	0	1	1	2	11	2	0	3	2	0	2	2	0	0	0	4	2	1	0
SPAC19D5.06c	6	0	2	3	6	1	4	1	0	4	1	1	1	1	2	2	8	1	13	8	0	4	4	5	0	4	2	7	0	3	0	0	0	1	3	0	0	1	1	1	2	1	1	0	2	4	1	0	0
SPAC19D5.07	531	145	359	225	212	264	497	485	246	413	249	269	290	379	266	168	1086	408	1586	448	115	166	257	542	168	159	182	327	234	232	164	181	146	214	130	108	166	63	64	115	241	154	101	163	118	196	264	170	581
SPAC19D5.09c	0	0	0	0	0	0	0	0	0	0	0	0	0	0	0	0	0	0	0	0	0	0	0	0	0	0	0	0	0	0	0	0	0	0	0	0	0	0	0	0	0	0	0	0	0	0	0	0	0
SPAC19D5.10c	0	0	0	0	0	0	0	5	0	2	1	0	0	1	0	0	2	1	4	0	1	0	0	0	6	3	1	3	0	0	0	1	0	2	0	1	0	0	0	0	2	1	0	0	0	0	0	0	0
SPAC19D5.11c	47	7	37	10	13	43	47	33	27	40	22	32	26	51	7	7	28	17	61	9	7	3	4	86	17	10	20	38	92	29	27	32	47	112	40	35	101	3	33	38	24	64	11	13	21	12	39	22	75
SPAC19E9.01c	1	0	0	1	0	0	0	1	1	0	0	1	0	0	0	0	0	0	0	0	0	0	0	0	0	1	0	0	0	0	0	0	0	0	0	0	0	0	0	0	0	0	0	0	0	0	1	0	1
SPAC19E9.02	4	2	7	4	4	2	9	11	1	8	2	5	7	5	2	2	13	0	8	9	1	6	0	6	3	12	4	14	2	5	4	8	8	1	6	2	4	0	0	3	7	2	0	2	5	2	5	0	4
SPAC19E9.03	0	0	0	0	0	0	1	0	0	0	0	0	0	0	0	0	0	0	0	1	0	0	1	0	0	0	0	0	0	0	0	0	0	0	0	0	0	0	0	0	0	0	0	0	0	1	0	0	0
SPAC19G12.01c	24	11	31	14	21	21	28	27	29	45	10	21	16	18	15	14	39	15	54	13	3	3	11	39	7	32	32	50	48	25	43	37	21	46	45	17	42	9	18	16	46	20	12	18	12	27	25	11	41
SPAC19G12.02c	6	7	14	11	3	4	11	19	15	3	5	6	3	3	7	7	7	2	21	3	0	3	1	16	1	11	17	19	15	9	11	11	5	13	17	3	10	5	7	9	21	19	7	8	5	7	9	6	8
SPAC19G12.03	24	19	28	14	12	38	29	20	47	35	11	20	19	36	11	13	21	29	29	9	10	6	3	45	8	13	20	36	56	12	62	37	27	73	16	21	38	9	25	22	12	41	7	28	8	16	25	23	69
SPAC19G12.04	23	6	19	17	18	22	31	32	30	35	22	15	26	23	11	7	37	5	41	15	8	7	4	41	4	20	23	58	33	27	10	28	28	51	17	10	41	11	14	17	22	20	16	23	27	7	14	4	16
SPAC19G12.05	12	1	24	17	16	9	11	12	5	11	6	3	4	4	5	9	26	8	55	20	4	2	6	3	4	14	13	18	4	23	6	3	9	3	10	3	2	8	4	0	47	1	5	4	9	14	8	4	7
SPAC19G12.06c	0	0	2	1	0	0	0	0	0	0	0	0	0	1	2	0	1	0	1	0	0	0	0	0	0	0	0	0	1	0	0	0	0	0	0	0	0	0	0	0	0	1	0	0	0	3	0	0	1
SPAC19G12.07c	13	4	21	7	17	13	17	14	15	11	5	5	4	9	9	2	57	3	59	13	3	4	12	14	4	38	18	27	14	22	14	17	24	16	19	16	14	6	6	13	14	11	2	6	9	7	6	4	7
SPAC19G12.08	0	0	0	0	0	0	1	0	0	1	0	0	0	0	0	0	0	0	0	0	0	0	0	2	0	0	0	0	0	0	0	0	0	0	0	0	2	1	0	0	0	0	0	0	0	0	0	0	0
SPAC19G12.09	1	2	2	2	2	3	4	1	7	0	0	3	2	2	4	2	0	2	6	3	0	0	2	3	4	1	4	3	4	2	8	7	0	6	0	1	4	1	1	2	1	5	0	6	2	1	0	2	2
SPAC19G12.10c	0	1	2	1	0	0	0	0	0	0	1	0	0	1	0	0	0	0	0	0	0	0	1	0	2	0	0	0	0	3	0	2	0	1	0	0	0	0	1	0	1	0	0	1	0	0	0	0	0
SPAC19G12.11	3	0	3	7	7	1	3	3	12	2	2	1	3	1	3	8	8	1	19	7	0	3	1	4	0	8	3	6	4	6	2	4	5	6	5	2	5	4	2	2	14	3	3	3	3	2	2	1	3
SPAC19G12.12	95	21	92	27	37	34	122	107	46	122	49	66	54	67	41	28	84	31	155	36	13	14	36	166	14	107	94	135	137	84	49	59	90	126	81	53	105	28	53	78	134	99	27	36	46	51	65	35	99
SPAC19G12.13c	6	0	4	1	0	1	2	2	4	0	0	0	0	5	1	0	5	0	4	2	0	0	0	9	0	50	21	31	21	12	31	46	50	52	15	27	14	10	12	5	19	24	13	18	16	5	8	7	8
SPAC19G12.14	22	3	21	11	16	1	10	25	1	20	14	5	2	0	14	8	95	1	56	43	0	6	14	5	0	38	11	50	1	21	2	0	24	0	23	0	2	9	0	0	43	2	6	0	18	20	2	2	0
SPAC19G12.15c	0	0	1	0	0	1	6	0	3	2	0	1	0	1	0	2	2	0	2	4	1	0	1	0	3	0	1	0	1	3	0	0	0	1	1	0	1	1	1	0	5	0	0	2	0	1	0	1	2
SPAC19G12.16c	0	0	1	0	1	0	0	0	0	0	1	0	0	0	0	0	0	0	0	0	0	0	0	0	0	0	0	0	0	0	0	0	0	0	0	0	0	0	0	0	2	0	0	1	0	0	0	0	0
SPAC19G12.17	0	0	0	0	3	1	0	1	1	0	0	1	0	0	1	0	4	0	1	0	0	0	0	0	0	2	0	0	1	0	1	0	0	0	1	0	0	1	0	0	1	1	0	0	2	0	0	0	0
SPAC1A6.01c	1	3	6	2	6	1	4	3	4	4	0	1	0	0	0	1	6	1	7	2	1	1	3	2	1	20	6	5	4	8	6	1	9	11	6	2	1	3	2	0	12	1	1	2	3	4	2	0	0
SPAC1A6.02	12	11	19	46	12	15	14	18	44	13	5	5	4	8	21	13	14	8	60	17	3	9	33	17	7	112	19	67	34	61	24	32	19	33	43	22	17	21	25	5	67	16	9	26	9	44	9	5	11
SPAC1A6.03c	10	0	15	6	9	5	13	22	3	19	5	4	4	5	8	6	34	2	26	11	0	11	4	9	3	23	9	12	4	9	2	1	8	1	6	7	4	8	0	4	24	1	0	2	6	13	6	2	14
SPAC1A6.04c	0	1	0	0	1	0	0	0	0	0	0	0	0	0	0	0	1	0	4	0	0	0	0	0	0	1	0	0	0	0	0	0	0	0	0	0	0	2	0	0	0	0	0	0	1	0	0	0	0
SPAC1A6.05c	0	1	1	2	0	0	1	4	0	2	1	0	0	3	0	0	2	0	0	0	0	0	0	2	0	2	1	1	3	0	2	2	3	1	1	0	5	0	0	2	3	2	1	1	0	2	1	0	1
SPAC1A6.06c	9	15	17	22	29	50	38	25	61	31	10	14	25	33	9	15	5	4	34	10	2	3	12	43	8	27	24	35	43	20	34	58	24	81	24	20	48	0	35	26	33	49	4	24	11	29	23	12	34
SPAC1A6.07	1	1	2	3	0	0	1	2	0	1	1	0	0	0	3	0	9	4	21	4	1	2	3	0	0	4	0	0	0	0	1	0	0	0	0	0	1	2	0	1	2	0	0	0	0	0	0	0	1
SPAC1A6.08c	16	1	15	7	15	11	14	14	23	15	6	1	3	7	5	3	7	4	14	8	4	10	5	9	1	32	19	25	15	14	17	16	18	17	21	13	7	9	15	13	25	7	12	15	10	6	4	2	5
SPAC1A6.09c	0	1	1	0	1	0	0	0	0	1	0	0	0	0	0	2	7	0	2	1	0	0	2	0	0	2	1	2	1	2	2	0	0	0	0	0	0	3	0	1	2	1	2	0	0	2	0	0	0
SPAC1A6.10	5	1	5	2	5	8	7	3	11	4	3	12	5	10	1	5	3	3	4	5	5	1	4	9	1	6	6	7	16	3	8	17	1	14	0	11	16	4	9	8	5	10	6	9	5	1	17	7	27
SPAC1A6.11	2	2	2	5	2	5	12	11	6	7	0	3	2	6	2	1	4	4	9	4	4	0	0	5	0	4	11	12	10	6	4	8	5	3	4	5	5	3	9	8	2	4	2	3	3	5	4	7	1
SPAC1B1.01	5	1	4	0	1	3	4	0	1	1	6	1	0	1	0	0	2	1	2	0	0	0	0	3	0	2	1	2	0	0	0	0	0	0	1	1	0	0	0	0	0	1	0	0	0	0	0	0	6
SPAC1B1.02c	3	0	4	1	3	0	2	0	1	0	4	1	1	1	0	1	4	1	6	1	0	1	0	0	1	1	0	1	2	1	0	0	0	1	1	0	1	2	0	0	2	2	0	0	3	1	0	0	1
SPAC1B1.03c	2	0	2	4	1	1	11	5	5	7	2	6	4	0	2	3	6	5	7	6	0	0	2	14	3	3	8	12	5	6	0	1	3	3	5	0	5	0	1	2	1	2	0	0	3	6	4	6	8
SPAC1B1.04c	6	4	3	1	4	3	11	4	4	4	3	3	5	7	1	1	3	0	9	1	0	1	1	8	0	5	3	3	10	2	6	4	12	9	1	2	8	0	1	8	3	6	0	2	3	3	6	3	4
SPAC1B2.02c	19	6	8	8	10	2	9	11	2	7	8	3	3	2	7	8	27	3	33	13	0	0	6	12	0	19	7	31	3	28	1	0	14	3	10	1	3	13	1	6	11	1	2	5	5	10	2	2	2
SPAC1B2.03c	1	1	0	4	0	0	0	0	0	0	0	0	0	0	0	0	6	0	1	2	0	0	0	0	0	7	0	0	0	0	0	0	3	0	0	0	0	0	0	0	0	0	0	0	0	0	0	0	0
SPAC1B2.04	3	0	0	2	0	2	0	3	7	3	1	4	1	4	1	1	1	0	1	1	0	0	0	1	1	4	2	3	4	5	6	8	0	3	0	3	6	1	6	4	2	6	0	7	1	4	3	3	2
SPAC1B2.05	22	16	29	37	19	20	19	28	36	24	10	9	14	19	11	11	25	11	58	9	2	1	8	29	4	54	56	102	54	67	39	52	48	75	75	50	22	10	42	36	72	44	18	44	22	55	79	14	37
SPAC1B2.06	0	0	0	2	0	0	0	0	0	0	0	0	0	0	0	0	0	0	0	0	0	0	0	0	2	0	1	0	0	0	0	0	0	0	0	1	0	0	0	0	0	0	0	0	0	0	0	0	0
SPAC1B3.01c	7	1	10	4	5	4	6	8	3	13	5	0	1	0	4	2	22	1	20	8	1	5	2	4	1	15	4	19	7	12	2	0	26	3	11	1	4	8	1	2	12	4	3	0	6	4	2	2	3
SPAC1B3.02c	0	0	2	2	2	0	4	2	3	5	1	0	0	1	0	1	2	0	0	0	0	0	5	2	0	0	0	2	0	3	0	0	1	1	0	1	0	0	0	0	3	0	0	1	0	0	0	0	0
SPAC1B3.03c	6	5	6	9	4	16	6	21	26	5	0	3	4	7	2	0	9	1	18	1	1	1	2	3	0	10	4	10	12	3	5	7	7	25	2	5	21	4	1	5	5	15	2	12	7	19	5	4	15
SPAC1B3.04c	677	126	588	211	110	114	599	217	113	450	306	606	472	642	338	252	473	212	261	170	36	89	202	737	91	902	749	529	278	1445	1161	1018	215	241	501	563	275	330	427	426	1009	183	330	352	112	584	1269	484	942
SPAC1B3.05	127	10	91	70	59	10	68	67	13	58	49	6	7	14	68	61	263	10	194	195	7	28	114	30	22	165	48	123	14	64	14	21	68	12	91	9	11	53	6	4	125	4	7	11	32	69	9	5	14
SPAC1B3.06c	12	3	8	5	8	8	14	12	13	6	13	9	17	13	2	3	7	2	13	3	3	1	1	21	3	6	13	13	19	8	19	37	20	27	23	19	22	4	14	17	5	21	5	16	3	4	26	25	18
SPAC1B3.07c	0	0	0	0	0	0	0	0	0	0	0	0	0	0	0	0	0	0	0	0	0	0	0	0	0	0	0	3	0	0	0	0	0	0	0	0	0	0	0	0	0	0	0	0	0	0	0	0	0
SPAC1B3.08	1	0	2	1	1	0	0	1	0	3	0	1	0	0	0	0	2	0	5	4	0	0	1	0	6	5	2	3	1	5	0	2	2	2	2	0	0	4	0	0	6	0	1	0	0	0	0	0	4
SPAC1B3.09c	9	4	7	6	8	19	37	33	12	29	7	16	11	10	12	10	32	9	11	12	1	7	2	24	5	39	20	34	25	36	12	37	27	51	13	18	25	9	7	12	37	17	3	9	9	10	7	3	16
SPAC1B3.10c	0	0	2	3	1	0	3	0	0	1	0	1	1	0	0	4	1	0	0	2	0	0	0	5	1	1	3	2	1	2	1	3	3	6	0	1	3	1	2	3	3	0	2	3	0	1	1	0	1
SPAC1B3.11c	15	10	27	26	23	17	39	32	28	28	10	20	19	25	20	15	26	21	127	33	18	14	8	36	14	24	27	31	21	29	28	34	45	38	26	14	16	10	15	12	16	31	12	33	3	15	20	16	31
SPAC1B3.12c	0	1	1	0	2	0	2	0	2	0	1	0	0	0	1	2	2	1	0	0	0	0	0	1	0	1	0	3	5	0	1	4	9	7	2	0	2	1	1	2	1	2	0	0	0	2	1	1	3
SPAC1B3.13	4	0	3	1	0	0	2	1	1	1	2	1	0	0	0	0	1	0	4	0	0	0	1	0	0	0	0	0	0	1	0	2	0	4	0	0	0	0	0	0	3	1	0	2	0	2	2	0	2
SPAC1B3.14	0	0	0	0	0	0	0	0	1	0	0	0	0	0	0	0	0	0	0	0	0	0	0	1	0	0	0	0	0	0	0	0	0	0	0	2	0	0	0	0	0	0	0	0	0	0	1	0	0
SPAC1B3.15c	18	2	25	4	5	12	37	10	5	12	7	7	6	11	7	9	25	1	38	25	1	7	11	8	1	38	11	25	4	33	5	8	5	3	18	5	5	18	3	7	32	2	9	2	8	6	12	4	8
SPAC1B3.16c	0	1	5	3	2	2	1	6	2	2	2	0	0	2	1	5	8	0	17	14	0	0	1	5	0	3	0	1	6	5	1	2	3	0	1	2	4	0	2	1	3	0	1	3	2	2	3	3	6
SPAC1B3.17	67	7	61	34	14	21	44	65	17	58	35	33	18	40	30	22	85	19	96	41	2	10	31	66	9	57	32	79	37	39	17	18	32	30	22	13	37	21	7	19	82	24	5	17	15	46	47	19	89
SPAC1B3.18c	1	0	2	2	1	1	1	5	1	1	0	0	1	3	5	1	2	1	6	0	0	2	3	2	3	0	2	2	1	2	0	0	0	3	0	1	1	0	1	3	1	1	0	1	2	3	0	2	2
SPAC1B3.20	3	0	1	5	1	0	2	1	6	2	1	4	5	5	1	3	0	0	2	2	0	1	0	6	1	0	3	5	2	2	2	2	1	3	2	2	2	0	1	0	4	3	0	1	2	0	1	0	3
SPAC1B3.21	0	0	0	0	0	0	1	1	1	2	0	1	0	0	1	0	0	0	7	4	0	0	0	1	0	1	0	0	0	1	0	0	0	1	1	0	1	1	0	0	0	0	0	0	0	1	1	0	0
SPAC1B9.02c	10	3	9	1	8	4	12	7	12	4	3	4	6	1	7	10	8	1	19	4	0	3	2	7	0	11	7	16	6	22	8	5	11	11	9	6	3	5	1	3	13	3	0	5	5	12	2	1	5
SPAC1B9.03c	12	1	8	5	10	3	13	8	7	6	6	3	4	0	3	3	10	1	30	20	1	3	6	1	0	16	6	6	2	10	1	0	1	2	9	2	4	4	0	0	7	0	0	1	1	3	1	2	1
SPAC1D4.01	12	1	8	0	1	4	7	7	3	5	4	2	0	1	1	3	9	0	2	1	0	0	1	6	2	12	6	15	6	5	3	4	4	14	4	6	4	4	1	2	11	1	2	1	1	3	2	2	4
SPAC1D4.02c	110	68	165	127	125	231	184	236	195	145	64	193	155	382	135	113	251	131	671	181	87	69	87	286	108	76	80	91	135	112	103	94	56	123	70	80	123	32	51	66	118	71	41	84	54	107	160	75	292
SPAC1D4.03c	4	2	1	2	1	6	3	2	6	1	0	6	1	3	2	1	5	2	10	3	0	0	0	8	3	8	5	4	6	3	4	21	1	6	3	9	9	2	6	2	4	19	1	4	1	2	4	2	3
SPAC1D4.04	77	13	82	37	41	34	68	74	35	77	36	38	29	41	45	45	80	19	135	46	13	9	27	81	17	106	50	168	42	78	36	38	28	32	85	31	39	24	23	19	108	35	36	33	35	57	62	19	63
SPAC1D4.05c	2	0	6	8	4	1	2	1	3	9	3	0	1	2	4	4	13	0	9	9	0	7	5	0	0	10	3	6	0	4	2	3	11	1	5	1	0	7	0	0	9	0	0	2	0	3	1	1	2
SPAC1D4.06c	4	1	5	0	3	6	3	4	2	2	1	0	5	1	7	3	9	3	21	5	0	2	1	5	3	18	9	13	7	11	9	11	15	4	8	0	8	2	2	5	13	2	2	1	3	3	1	4	5
SPAC1D4.07c	4	2	6	3	5	8	5	6	10	3	4	6	1	5	5	2	12	4	17	3	1	0	2	15	8	14	12	7	4	8	10	9	5	6	5	6	5	3	4	8	10	6	3	5	5	6	5	2	17
SPAC1D4.08	0	1	1	2	2	0	2	2	0	1	0	0	0	0	2	1	3	1	3	0	0	0	1	0	0	4	1	1	0	1	0	0	2	0	0	0	0	1	0	0	2	0	0	0	1	3	1	0	0
SPAC1D4.09c	7	2	18	4	1	4	3	15	9	12	5	3	3	2	1	1	11	0	9	6	2	5	3	8	0	10	3	13	10	9	6	5	7	6	22	6	4	0	6	8	3	5	1	3	1	7	5	7	4
SPAC1D4.10	9	4	7	7	11	7	24	23	0	11	12	5	6	9	1	3	20	3	15	7	1	1	6	14	4	31	8	29	9	16	5	4	11	19	13	3	11	7	3	3	11	10	2	2	8	7	1	2	18
SPAC1D4.11c	0	1	2	1	2	0	0	3	1	2	2	0	1	0	1	0	2	0	11	3	1	1	0	4	1	1	4	1	0	6	0	1	0	0	0	0	0	0	0	1	3	0	0	1	0	0	2	1	1
SPAC1D4.12	19	0	45	4	4	3	27	15	3	43	11	4	8	18	9	7	41	9	34	11	1	2	10	13	7	18	12	26	5	14	5	3	6	9	14	2	6	10	1	8	26	1	3	2	4	12	9	4	21
SPAC1D4.13	55	38	65	82	91	129	101	164	164	76	30	83	69	110	82	87	76	26	244	66	27	18	43	144	35	148	143	185	142	161	122	126	115	179	141	102	179	66	88	83	172	157	55	71	56	124	120	57	149
SPAC1D4.14	88	49	99	120	82	71	115	93	154	100	45	68	92	82	93	66	127	42	284	99	17	27	64	166	37	278	183	229	168	263	189	237	133	154	185	151	124	58	85	97	229	98	61	150	78	128	61	37	67
SPAC1F12.02c	0	0	0	0	0	0	0	1	0	0	0	0	0	0	0	0	0	0	0	0	0	0	0	0	0	0	0	0	0	0	0	0	0	0	0	0	0	0	0	0	0	0	0	0	0	0	0	0	0
SPAC1F12.03c	0	0	1	0	0	0	0	0	0	0	0	0	0	0	0	0	0	0	0	0	0	0	0	0	0	0	0	0	0	1	0	0	0	0	0	0	0	0	0	0	0	0	0	0	0	0	0	0	0
SPAC1F12.04c	1	0	1	0	0	0	0	0	1	0	0	0	0	0	0	0	0	0	1	0	0	0	0	1	0	0	0	0	0	0	0	0	0	0	0	0	0	1	2	1	0	0	0	0	0	0	1	2	0
SPAC1F12.05	47	15	47	23	20	68	69	47	42	37	21	63	71	82	26	20	68	21	71	18	13	8	3	106	18	28	19	65	85	28	26	33	44	93	32	31	52	11	21	46	24	36	12	26	22	28	85	41	150
SPAC1F12.06c	99	10	66	52	66	19	84	86	45	100	46	19	24	51	40	40	98	12	136	63	8	25	33	63	9	121	41	131	39	57	27	45	109	46	83	26	64	42	19	26	100	39	12	25	49	28	25	9	32
SPAC1F12.07	3	2	0	3	6	21	9	5	9	9	4	10	7	4	4	3	2	6	18	3	1	0	0	14	0	9	2	8	13	4	9	11	2	7	4	3	4	3	5	8	6	3	1	9	3	5	8	3	16
SPAC1F12.08	137	35	107	53	70	155	195	164	91	144	58	86	92	120	75	67	96	23	153	45	21	23	23	198	37	111	108	189	124	131	75	145	120	190	143	64	100	39	68	56	145	97	33	64	63	43	65	45	118
SPAC1F12.09	8	3	10	12	5	2	10	4	3	10	8	2	0	4	0	7	3	2	12	3	2	1	3	1	2	11	9	11	8	6	9	8	11	14	15	6	10	5	5	8	5	16	3	2	7	7	3	2	3
SPAC1F12.10c	1	0	7	0	0	1	1	1	1	3	1	0	0	0	0	2	5	0	9	2	0	0	0	0	0	1	4	10	0	2	0	0	1	0	5	1	1	1	1	0	3	0	1	0	0	2	0	0	0
SPAC1F3.01	8	1	12	12	2	6	10	9	5	7	8	0	3	3	4	3	16	4	33	6	0	8	1	7	0	23	11	18	14	8	3	14	2	8	13	2	4	4	2	3	20	4	3	4	4	7	3	0	10
SPAC1F3.02c	3	2	2	1	3	0	1	1	2	8	3	2	0	2	0	2	3	4	4	1	0	0	0	1	0	2	0	1	1	4	3	4	5	4	1	3	4	2	0	3	6	3	0	1	2	1	3	0	5
SPAC1F3.03	50	5	39	43	11	10	37	45	20	38	16	13	17	22	32	19	60	5	64	34	1	11	12	39	3	53	29	77	14	27	8	16	41	24	45	10	16	16	9	13	41	8	11	7	18	27	12	10	40
SPAC1F3.04c	65	12	64	29	17	32	38	59	37	38	44	37	35	52	25	26	89	27	114	24	6	20	19	86	13	49	33	98	69	43	26	25	26	56	38	19	68	25	18	22	58	38	18	23	29	27	29	20	57
SPAC1F3.05	5	0	6	5	1	2	6	6	3	3	3	1	3	0	2	8	12	2	17	5	1	3	4	2	2	12	5	3	1	8	1	1	4	0	1	0	0	6	2	2	9	0	2	0	4	13	0	1	2
SPAC1F3.06c	12	5	18	19	6	8	13	10	14	6	6	3	2	9	7	5	21	5	47	21	2	3	11	14	6	24	15	14	10	27	12	19	16	8	16	6	15	7	3	5	19	14	14	5	9	7	0	3	6
SPAC1F3.07c	32	29	32	31	30	33	50	68	33	47	19	21	12	21	22	14	69	18	63	19	8	12	23	70	12	28	23	62	43	35	19	28	29	37	30	19	23	12	13	12	33	33	6	20	19	28	14	8	37
SPAC1F3.08c	16	15	13	13	18	47	40	50	13	26	7	6	4	15	8	18	69	8	27	23	4	2	5	49	3	14	8	22	18	14	10	16	17	18	21	8	20	9	6	7	21	12	8	12	11	13	5	8	35
SPAC1F3.09	20	4	24	21	8	19	34	25	21	20	9	7	3	18	19	12	38	8	63	18	6	11	4	17	2	38	11	14	18	18	13	20	28	20	12	6	8	5	5	5	21	8	8	9	4	16	9	6	17
SPAC1F3.10c	176	44	140	117	98	54	146	130	77	151	84	60	67	92	80	54	216	57	239	108	31	46	67	162	36	199	158	209	139	143	74	90	139	122	168	49	111	44	52	56	188	68	51	68	55	95	102	46	138
SPAC1F5.02	1	0	1	3	5	0	0	4	1	4	2	0	0	1	2	1	4	0	5	5	1	0	1	1	0	7	0	2	0	3	0	1	1	0	2	0	0	4	0	1	10	0	1	0	1	0	1	0	2
SPAC1F5.03c	16	0	11	16	9	0	10	14	1	10	6	1	3	1	9	11	41	1	32	23	0	1	9	7	0	44	3	43	3	20	1	0	8	1	20	1	4	6	3	0	27	0	7	0	9	7	4	2	4
SPAC1F5.04c	107	19	106	43	34	37	116	81	43	78	48	46	59	64	57	45	137	26	168	47	11	38	28	101	20	196	101	252	125	178	54	78	124	137	136	71	134	49	31	65	171	71	34	54	45	75	76	41	111
SPAC1F5.05c	1	2	1	2	3	0	5	1	0	0	2	0	3	0	0	1	4	0	6	1	0	1	3	3	0	6	3	1	1	2	2	3	3	2	1	0	1	3	1	0	6	0	0	0	1	5	0	0	0
SPAC1F5.06	74	23	68	18	31	35	54	33	36	57	28	14	11	36	12	21	18	17	25	3	1	3	12	85	16	10	25	26	47	20	17	22	26	28	19	15	42	11	6	14	18	19	3	22	8	31	25	21	27
SPAC1F5.07c	188	36	184	78	94	87	170	171	129	152	72	60	72	90	76	82	281	65	215	109	6	32	64	229	36	268	136	639	146	129	116	136	151	176	382	62	190	83	74	61	299	96	34	79	88	118	99	51	151
SPAC1F5.08c	0	0	0	1	0	0	0	2	0	0	0	0	0	0	0	0	0	0	0	0	0	0	0	0	0	2	2	1	0	1	0	1	2	0	0	0	0	1	2	0	2	0	0	0	1	0	0	0	0
SPAC1F5.09c	151	75	210	116	129	271	236	242	245	181	80	213	157	159	144	129	118	83	314	81	58	34	45	278	56	214	216	679	367	207	279	358	296	501	371	239	399	77	214	202	356	435	103	191	106	133	214	108	268
SPAC1F5.10	6	0	11	12	9	10	9	14	10	5	1	1	5	12	4	3	9	9	42	7	4	2	4	12	5	21	13	13	9	21	14	12	18	16	8	9	6	9	3	8	15	2	3	7	4	18	9	2	7
SPAC1F5.11c	40	4	31	29	19	2	29	13	7	30	17	4	3	7	19	19	36	1	47	38	2	2	16	19	0	83	33	44	14	70	15	6	50	8	21	5	15	25	9	2	45	7	17	3	23	32	11	7	15
SPAC1F7.01c	3	0	10	1	2	1	5	0	1	5	0	0	2	2	1	1	7	1	5	6	1	1	2	2	0	7	4	3	2	9	4	1	3	6	4	1	2	0	1	2	5	2	0	1	0	0	1	0	1
SPAC1F7.02c	2	0	5	2	1	2	2	1	2	1	0	1	1	1	0	2	1	0	3	0	0	0	3	4	0	2	1	0	1	0	3	1	1	2	1	1	2	0	1	0	1	2	0	0	1	0	1	0	3
SPAC1F7.03	2	0	0	1	0	0	0	0	0	0	0	0	2	1	0	2	2	0	0	3	0	0	0	0	0	0	0	0	0	1	2	1	0	0	0	0	0	2	0	0	2	0	0	0	1	1	0	0	3
SPAC1F7.04	2	0	1	0	1	2	1	0	0	2	1	0	0	1	0	2	1	0	0	2	0	0	0	1	0	2	0	0	0	0	0	0	1	0	2	1	1	1	0	0	0	0	0	2	0	1	3	0	1
SPAC1F7.05	38	16	38	41	16	26	39	30	45	41	25	42	25	58	35	19	29	13	93	26	10	16	10	41	13	16	21	42	30	39	19	16	23	31	19	17	16	8	16	15	27	38	12	20	14	31	50	24	73
SPAC1F7.06	35	14	43	27	20	39	66	50	26	48	11	38	25	47	14	16	28	13	56	23	7	15	14	63	16	38	33	72	55	25	38	41	38	33	39	38	38	20	29	35	30	43	9	22	29	19	34	17	47
SPAC1F7.07c	3	6	8	5	13	14	4	2	12	10	1	13	4	8	2	1	17	13	14	0	6	3	2	0	1	1	5	4	5	1	12	8	4	3	0	4	6	0	1	3	1	7	0	3	1	2	2	1	2
SPAC1F7.08	23	1	14	3	5	6	13	8	11	9	11	6	8	7	5	2	94	17	60	20	16	15	23	5	8	8	4	8	1	2	1	2	5	5	1	0	0	1	1	3	2	1	5	2	1	2	1	1	4
SPAC1F7.09c	38	17	53	18	19	33	24	42	65	37	28	35	27	38	20	28	49	23	64	21	10	8	10	52	8	13	13	32	38	13	36	33	8	37	23	16	33	11	23	14	20	13	5	26	12	32	87	28	124
SPAC1F7.10	11	11	8	11	12	6	17	13	33	12	6	11	10	22	15	10	4	6	79	15	4	17	11	9	10	17	8	19	8	13	11	10	11	17	12	12	8	4	15	8	18	8	4	22	9	19	27	9	49
SPAC1F7.11c	3	2	0	2	3	2	2	2	1	1	2	0	2	1	0	1	2	0	1	1	0	0	0	0	0	0	1	1	2	0	0	1	1	0	1	0	4	0	1	2	0	0	0	0	0	0	2	4	2
SPAC1F7.12	2	3	5	8	5	5	5	6	7	2	7	3	5	5	11	5	6	3	27	10	0	2	8	5	2	6	0	3	2	3	6	6	4	3	3	3	5	2	4	5	16	6	0	3	0	11	4	1	8
SPAC1F7.13c	1	0	0	0	0	0	0	0	1	0	0	0	0	0	0	0	3	0	0	2	0	0	0	0	0	0	0	2	1	3	0	0	0	0	0	0	0	0	0	0	0	0	0	0	0	0	0	0	0
SPAC1F7.14c	0	1	1	1	0	2	3	0	0	0	0	4	2	2	0	0	0	0	1	1	1	0	0	0	0	0	0	4	0	0	0	2	5	0	0	1	0	0	0	1	1	0	0	0	0	1	1	1	0
SPAC1F8.01	2	1	2	1	1	1	1	1	4	2	1	0	0	0	0	1	1	1	2	3	0	0	0	2	1	2	1	1	4	2	3	0	1	1	4	1	3	1	0	0	1	2	3	1	0	9	2	2	4
SPAC1F8.02c	2	0	2	0	0	0	2	2	0	4	1	0	0	0	0	0	1	0	0	0	0	0	0	1	0	0	0	0	0	0	0	0	0	1	1	0	0	1	0	0	1	0	0	0	0	0	0	1	0
SPAC1F8.03c	1	0	3	0	0	0	0	2	0	1	1	1	0	1	0	0	1	2	1	1	0	0	0	6	0	1	2	4	0	0	0	0	0	0	0	0	0	1	0	1	2	0	0	0	0	0	0	1	1
SPAC1F8.04c	1111	391	990	483	351	325	1295	744	406	994	590	622	592	815	599	495	724	242	1300	488	141	141	367	2211	228	860	578	1346	1085	961	534	734	661	834	1190	770	875	462	327	582	1074	696	159	455	289	600	858	402	1416
SPAC1F8.05	67	4	47	3	5	10	89	18	4	56	29	22	27	21	12	12	20	5	17	14	0	6	18	35	5	12	13	26	24	9	4	10	19	39	10	11	14	4	3	6	21	16	0	3	7	15	15	8	31
SPAC1F8.06	5	2	6	2	2	11	5	21	2	5	1	20	10	16	7	2	12	1	19	1	1	4	3	16	0	2	1	7	5	4	1	2	4	4	3	1	6	0	4	3	4	4	1	1	2	9	22	9	43
SPAC1F8.07c	2	1	1	0	0	0	0	1	0	2	0	2	0	0	0	2	1	0	10	0	1	0	0	1	0	4	1	1	0	1	0	0	0	1	0	0	0	0	0	2	0	1	0	0	1	0	4	0	1
SPAC1F8.08	23	3	9	1	6	0	11	6	10	17	6	4	3	12	0	7	4	3	13	6	0	4	4	12	1	4	12	21	6	17	2	11	4	10	8	4	7	3	1	4	18	3	0	8	3	13	8	5	7
SPAC20G4.01	10	4	17	9	17	13	17	8	24	15	7	8	7	7	15	16	11	1	27	8	5	2	11	19	6	27	14	19	19	33	14	25	20	42	15	19	19	8	20	7	23	8	2	15	6	29	21	13	30
SPAC20G4.02c	318	50	203	128	161	79	197	121	183	200	168	59	59	90	122	145	115	129	333	79	24	69	101	228	97	399	208	446	232	313	218	214	204	252	309	174	164	100	125	70	357	187	104	140	100	129	63	47	112
SPAC20G4.03c	1	1	6	3	11	14	2	11	16	3	0	3	4	9	5	8	6	6	11	6	7	2	4	7	7	12	4	5	4	11	3	6	4	19	2	20	9	4	4	6	8	5	6	4	4	11	9	4	19
SPAC20G4.04c	13	4	12	7	6	14	17	11	17	23	13	23	11	12	6	19	9	9	28	8	4	5	7	32	6	13	22	22	27	26	25	29	15	30	18	15	42	4	13	16	29	30	10	14	18	16	11	4	8
SPAC20G4.05c	170	65	134	94	84	145	177	146	190	149	87	85	89	116	80	89	85	45	191	66	22	34	56	225	52	213	172	393	294	212	199	260	209	316	214	164	253	77	118	144	240	240	81	144	115	95	204	87	282
SPAC20G4.06c	0	0	0	0	0	0	0	0	0	0	0	1	0	0	0	0	0	0	0	0	0	0	0	0	0	0	0	0	0	0	0	0	0	0	0	0	0	0	0	0	0	0	0	0	0	0	0	0	0
SPAC20G4.07c	39	12	39	34	23	20	49	26	13	23	23	40	26	20	25	26	21	4	52	12	0	8	9	31	5	40	19	29	21	39	29	32	34	25	12	13	26	9	12	15	32	16	12	12	11	37	53	37	110
SPAC20G4.08	12	1	13	4	4	1	13	7	3	15	7	0	3	3	3	2	26	3	44	7	2	1	8	8	2	31	3	23	6	15	4	10	13	8	14	5	4	8	2	2	21	2	1	4	7	5	3	1	5
SPAC20G4.09	0	0	0	0	0	0	0	0	0	0	0	0	1	0	0	0	0	0	0	0	0	0	0	0	0	0	0	0	0	0	0	0	0	0	0	0	0	0	0	0	0	0	0	0	0	0	0	0	0
SPAC20G8.01	1	0	5	1	0	3	5	1	2	1	0	0	0	1	0	0	7	1	6	5	1	1	2	1	0	11	0	6	4	2	1	3	3	0	2	1	1	2	1	0	7	0	4	0	3	2	1	1	6
SPAC20G8.02	108	36	87	73	65	41	122	117	92	118	55	49	39	109	69	52	130	29	180	106	17	29	43	157	36	183	88	206	101	92	59	95	110	130	107	60	107	59	40	68	162	56	35	67	55	67	48	28	75
SPAC20G8.03	2	0	2	2	0	0	3	1	2	3	0	0	0	0	0	1	4	0	4	5	0	0	1	1	0	1	2	0	0	2	1	0	4	4	0	2	0	2	0	0	1	2	2	1	3	2	0	0	1
SPAC20G8.04c	7	5	9	12	5	6	11	16	3	10	4	3	7	7	10	15	37	2	48	29	1	12	18	13	1	38	7	36	8	25	5	7	23	3	22	3	6	8	2	3	41	3	3	3	7	20	9	9	8
SPAC20G8.05c	19	4	26	9	11	12	29	28	11	36	15	14	7	11	15	10	35	2	35	24	1	1	2	33	1	26	18	53	15	17	10	8	28	29	15	7	25	5	2	11	18	16	8	6	10	11	14	11	36
SPAC20G8.06	5	1	4	1	0	0	4	2	1	2	1	1	1	0	1	0	6	0	4	5	0	1	2	0	0	3	2	3	10	7	3	0	0	2	1	2	1	0	1	0	7	1	1	2	0	0	2	0	2
SPAC20G8.07c	0	0	2	0	3	0	0	1	2	1	0	2	1	1	2	0	2	0	2	1	1	0	1	0	0	1	0	0	1	3	0	2	0	2	0	1	0	0	0	0	1	0	0	0	0	0	1	0	5
SPAC20G8.08c	19	4	13	4	8	10	34	14	12	9	16	3	8	7	8	4	9	6	10	6	2	2	9	19	2	17	8	22	18	11	18	16	11	22	16	7	14	6	5	9	14	9	1	6	8	8	11	7	12
SPAC20G8.09c	13	3	11	6	7	16	17	20	6	17	5	6	3	9	5	6	30	3	30	6	0	5	0	21	4	8	14	36	18	15	5	5	12	7	10	2	8	2	3	2	9	5	1	3	5	3	11	4	9
SPAC20G8.10c	13	5	18	7	9	12	9	10	17	18	9	10	10	13	4	7	11	5	30	5	4	7	9	28	8	27	17	28	29	16	21	26	12	26	15	25	30	10	8	12	23	23	14	20	6	10	4	7	15
SPAC20H4.01	81	3	77	39	26	37	79	59	12	60	41	36	23	37	26	18	80	17	126	30	14	21	36	70	11	54	34	133	28	42	10	28	53	35	51	15	26	8	8	16	71	32	17	14	20	15	41	23	52
SPAC20H4.02	7	2	1	1	0	0	1	5	3	2	6	1	0	1	1	1	2	0	2	3	1	0	0	1	0	1	2	9	1	8	2	2	3	0	4	1	1	1	0	2	6	0	0	0	0	4	1	1	2
SPAC20H4.03c	8	1	7	3	4	3	5	8	3	6	3	1	2	2	2	4	4	4	19	6	1	0	3	5	8	12	1	1	4	4	0	3	6	2	5	1	6	2	1	2	5	1	0	1	4	4	2	3	1
SPAC20H4.04	28	0	37	5	12	3	30	25	2	46	14	8	3	10	8	4	31	5	28	18	0	4	7	21	1	25	21	66	18	20	6	5	31	21	24	7	16	13	8	8	35	6	9	0	17	22	8	5	14
SPAC20H4.05c	23	5	29	14	15	12	31	39	23	41	11	18	14	28	16	7	38	6	40	9	5	3	10	27	1	46	28	47	34	46	32	35	38	60	39	28	38	16	18	16	59	22	22	17	19	21	30	8	27
SPAC20H4.06c	11	1	17	10	4	5	12	17	10	14	4	3	3	5	6	17	12	3	12	18	0	2	2	13	2	13	11	27	6	17	5	13	13	12	18	1	6	8	2	3	19	7	1	0	6	12	5	1	6
SPAC20H4.07	35	21	30	38	20	15	58	32	73	32	22	16	18	15	31	20	18	2	45	23	5	10	15	58	3	82	78	71	49	93	79	58	37	33	50	40	34	11	26	26	66	22	16	24	19	38	10	11	13
SPAC20H4.08	15	5	14	5	5	19	11	14	19	14	2	5	10	7	4	10	7	3	21	4	7	7	4	40	9	9	9	43	46	15	27	28	27	49	20	25	38	8	21	13	19	29	3	21	18	8	14	7	26
SPAC20H4.09	52	20	37	19	18	80	57	59	66	55	25	51	43	65	9	18	32	21	46	8	10	14	17	121	13	41	36	78	159	44	63	72	67	166	49	47	154	16	18	72	45	97	14	30	30	30	86	48	158
SPAC20H4.10	12	3	12	6	3	5	10	17	8	16	9	7	2	7	3	4	10	4	23	11	1	13	3	19	4	16	14	20	9	8	9	23	8	13	14	5	13	3	6	11	34	12	2	9	3	11	9	5	20
SPAC20H4.11c	67	7	59	19	40	21	71	79	19	70	27	26	23	24	17	15	74	13	123	20	1	6	31	57	7	47	31	103	65	40	14	20	66	40	44	14	32	24	5	24	44	17	15	11	32	31	28	12	51
SPAC212.01c	0	0	0	0	0	0	0	0	0	0	0	0	0	0	0	0	0	0	0	0	0	0	0	0	0	0	0	0	0	0	0	0	0	0	0	0	0	0	0	0	0	0	0	0	0	0	0	0	0
SPAC212.02	0	0	0	0	0	0	0	0	0	0	0	0	0	0	0	0	0	0	0	0	0	0	0	0	0	0	0	0	0	0	0	0	0	0	0	0	1	0	0	0	0	0	0	0	0	0	1	0	0
SPAC212.03	0	0	0	0	0	0	0	0	0	0	0	0	0	0	0	0	0	0	0	0	0	0	0	0	0	0	0	0	0	0	0	0	0	0	0	0	0	0	0	0	0	0	0	0	0	0	0	0	0
SPAC212.04c	1	0	0	0	0	0	0	0	0	0	0	0	0	0	0	0	0	0	0	0	0	0	0	0	0	0	0	0	0	0	0	0	0	0	0	0	0	0	0	0	0	0	0	0	0	0	0	0	3
SPAC212.05c	0	0	0	0	0	0	0	0	0	0	0	0	0	0	0	0	0	0	0	0	0	0	0	0	0	0	0	0	0	0	0	0	0	0	0	0	0	0	0	0	0	0	0	0	0	0	0	0	0
SPAC212.06c	0	1	0	0	0	2	0	0	0	0	0	0	0	0	0	0	0	1	0	0	0	0	1	0	0	0	0	0	0	0	0	0	0	0	0	0	0	0	0	1	0	0	0	0	0	0	0	0	0
SPAC212.07c	0	0	0	0	0	4	1	0	1	3	0	2	6	0	0	0	0	0	7	0	0	0	0	0	0	0	0	1	0	3	0	0	0	0	0	0	6	0	0	0	0	0	0	3	0	0	0	0	1
SPAC212.08c	0	0	0	0	0	1	3	0	1	0	0	1	2	0	0	0	0	0	0	0	0	0	0	0	0	0	0	0	0	2	0	0	0	0	0	0	0	0	0	0	0	0	0	0	0	0	0	0	0
SPAC212.09c	0	0	0	0	0	0	0	0	0	0	0	0	0	0	0	0	0	0	0	0	0	0	0	0	0	0	0	0	0	0	0	0	0	0	0	0	0	0	0	0	0	0	0	0	0	0	0	0	0
SPAC212.10	0	1	0	1	0	1	0	0	0	0	0	0	0	0	0	0	0	0	0	0	0	0	0	0	0	0	0	0	0	0	1	1	0	0	0	0	0	0	0	0	0	0	0	0	0	0	0	0	0
SPAC212.11	0	0	0	0	0	0	0	0	0	0	0	0	0	0	0	0	0	0	0	0	0	0	0	0	0	0	0	0	0	0	0	0	0	0	0	0	0	0	0	0	0	0	0	0	0	0	0	0	0
SPAC212.12	0	0	0	0	0	0	0	0	0	0	0	0	0	0	0	0	0	0	0	0	0	0	0	0	0	0	0	0	0	0	0	0	0	0	0	0	0	0	0	0	0	0	0	0	0	0	0	0	0
SPAC21E11.03c	0	0	0	1	0	0	0	0	0	0	0	1	0	0	0	0	0	0	0	0	0	0	2	0	0	0	0	0	0	1	0	0	0	0	0	0	0	0	0	0	0	0	0	0	0	1	0	0	0
SPAC21E11.04	22	5	24	38	32	16	24	32	18	35	15	2	3	9	43	39	57	10	127	30	8	8	16	8	5	76	16	46	8	40	14	22	22	13	57	1	5	27	1	2	102	13	16	16	13	30	7	2	9
SPAC21E11.05c	99	20	84	36	13	43	56	73	42	44	40	13	17	34	35	28	85	20	93	56	9	24	36	63	13	93	46	138	27	56	23	40	44	39	46	19	25	16	12	18	65	26	5	31	19	29	28	14	30
SPAC21E11.06	2	1	8	2	5	0	5	4	7	4	4	5	4	2	3	4	5	4	15	5	2	0	4	8	3	7	3	10	5	1	5	2	9	6	9	5	2	2	0	2	7	0	2	0	2	3	4	1	0
SPAC21E11.07	4	2	3	6	2	6	7	6	8	6	1	5	2	7	6	2	1	2	4	5	3	0	0	9	0	9	3	8	5	8	5	4	7	10	4	1	5	2	1	4	2	2	1	3	5	1	3	2	15
SPAC21E11.08	64	24	70	34	37	28	75	81	42	82	45	40	43	88	56	37	70	16	171	49	11	12	27	78	10	41	41	71	34	43	16	20	48	54	31	15	37	18	13	20	61	29	16	17	28	56	87	43	126
SPAC222.03c	0	0	0	0	0	0	0	0	0	0	0	1	0	0	0	0	1	0	0	1	0	0	0	0	0	0	0	0	0	0	0	0	0	0	0	0	1	0	1	1	0	0	0	0	1	0	0	0	0
SPAC222.04c	0	0	7	0	2	2	1	1	1	5	1	0	0	1	3	2	0	1	10	4	0	2	0	6	0	13	2	8	7	6	3	4	6	2	1	1	1	1	1	2	4	4	8	3	2	5	1	1	0
SPAC222.05c	68	21	92	19	43	74	112	66	33	89	35	29	30	60	46	42	61	15	65	10	4	9	15	123	17	37	51	114	86	22	40	50	63	87	49	32	52	13	27	56	36	42	19	22	30	36	41	29	83
SPAC222.06	22	2	17	12	7	5	18	12	1	9	6	6	5	3	13	6	13	5	14	12	0	4	12	9	8	23	17	25	7	11	0	2	12	2	10	0	4	2	1	1	10	3	0	2	4	1	5	5	1
SPAC222.07c	8	1	13	6	5	5	4	10	5	11	5	1	3	2	1	6	17	0	12	8	1	1	4	6	0	36	8	19	4	20	3	6	14	7	9	1	7	14	5	1	33	5	1	1	9	9	4	1	2
SPAC222.08c	2	0	2	8	3	1	2	3	4	1	1	2	0	0	1	2	0	0	4	1	0	0	2	11	0	4	0	0	1	7	1	2	1	1	2	3	0	2	3	4	0	5	1	5	0	1	0	2	0
SPAC222.09	3	1	5	5	1	2	2	2	3	3	3	1	0	3	2	2	5	8	10	3	1	4	4	6	3	2	2	3	5	6	2	3	0	1	2	0	3	0	1	0	2	1	1	0	0	0	0	0	3
SPAC222.10c	45	10	64	67	60	8	54	73	21	45	21	9	2	3	34	35	101	10	194	78	4	12	49	21	5	291	89	151	22	152	27	37	139	20	112	34	27	97	14	12	266	13	41	24	58	66	22	8	26
SPAC222.11	7	7	27	16	14	6	29	11	8	18	10	3	6	13	18	15	44	6	80	46	1	8	7	18	0	40	19	10	5	22	2	2	9	6	5	0	4	11	0	5	28	3	12	8	8	11	4	2	11
SPAC222.12c	2	0	0	0	0	0	0	0	0	1	0	0	0	0	1	0	0	0	0	0	0	0	0	0	0	0	0	1	0	0	0	1	0	0	0	0	0	0	0	0	0	0	0	0	0	0	0	0	0
SPAC222.13c	5	0	14	5	2	3	6	5	11	2	3	5	3	2	3	8	3	3	11	3	2	1	5	10	0	10	11	5	8	9	5	4	9	5	10	1	4	2	1	6	6	5	1	7	2	4	3	4	5
SPAC222.14c	8	2	10	4	11	14	14	15	9	15	11	9	10	14	3	5	8	8	32	8	0	4	1	6	4	29	5	18	19	4	1	4	12	12	3	3	11	5	8	5	6	5	6	7	4	6	6	3	20
SPAC222.15	3	4	7	1	2	1	6	2	1	5	4	2	3	3	2	2	2	1	7	0	0	1	0	3	6	5	13	8	14	14	8	13	3	22	5	5	12	3	5	4	8	8	4	6	8	2	3	2	0
SPAC222.16c	0	0	5	3	7	1	3	2	8	3	4	4	3	8	4	1	7	1	4	1	2	0	0	8	2	4	5	8	14	11	7	7	2	11	3	9	6	5	3	1	5	7	4	5	2	7	3	2	9
SPAC222.17	6	1	15	6	6	12	13	11	7	8	2	7	3	6	6	6	3	3	10	2	0	0	1	11	0	13	6	4	16	3	8	3	5	13	5	4	10	2	9	6	3	7	7	4	6	3	7	8	18
SPAC222.18	3	1	1	3	4	2	1	1	6	4	1	1	1	1	2	0	4	0	4	0	1	0	2	3	0	6	0	4	8	6	1	5	12	1	3	3	5	2	2	2	4	10	0	2	0	1	6	1	3
SPAC222.19	3	0	3	1	1	0	1	0	3	2	1	6	0	3	2	0	4	3	1	3	0	0	1	0	0	5	0	3	4	8	2	1	6	5	2	1	1	1	0	0	14	0	0	0	0	2	0	0	0
SPAC227.01c	2	0	0	0	3	2	1	2	1	1	0	0	0	0	3	3	2	0	4	1	0	1	1	2	3	3	3	0	1	3	1	1	1	1	2	2	1	0	3	0	3	3	0	3	1	0	0	0	0
SPAC227.02c	16	14	17	10	24	9	7	17	27	5	7	8	6	7	7	9	4	5	21	2	2	0	5	29	1	21	5	9	36	10	16	34	13	17	5	34	52	8	13	8	9	22	3	23	5	8	8	4	7
SPAC227.03c	75	19	66	25	37	74	127	84	29	125	32	73	58	110	27	24	99	5	64	50	10	4	19	64	17	20	39	151	60	38	36	36	95	129	46	16	76	27	5	50	59	45	18	14	50	41	180	65	323
SPAC227.04	8	3	4	5	8	9	8	2	20	8	4	0	2	11	3	5	2	9	14	3	1	4	5	12	1	13	2	10	6	7	17	7	3	11	1	12	13	4	11	5	9	15	4	7	0	6	8	4	8
SPAC227.05	5	1	4	1	1	4	8	14	2	5	1	5	6	3	0	6	19	5	12	4	1	0	1	14	0	2	2	13	7	11	1	8	1	2	4	0	8	3	1	2	6	1	2	3	7	2	1	0	5
SPAC227.06	0	0	1	1	2	0	0	1	3	1	0	0	1	0	3	0	0	0	0	0	0	0	0	1	0	0	1	0	0	0	0	2	0	0	0	1	1	0	0	0	0	1	0	1	0	2	0	0	2
SPAC227.07c	1	3	8	2	2	1	2	4	1	2	1	2	1	1	4	1	8	1	9	7	0	0	2	2	2	23	7	35	5	9	5	1	15	10	12	2	9	3	5	2	31	6	1	3	6	4	0	0	2
SPAC227.08c	22	2	23	7	7	11	32	21	13	27	6	31	28	32	9	9	28	24	31	6	4	14	4	67	1	6	6	10	20	4	12	14	14	27	16	9	10	2	11	8	5	16	4	6	6	7	23	13	26
SPAC227.09	3	1	8	6	4	17	9	5	12	6	2	3	7	4	1	3	5	2	9	1	2	3	5	12	0	12	5	16	13	5	6	15	3	6	4	5	7	4	4	6	6	5	3	4	1	6	9	6	10
SPAC227.10	61	63	30	38	36	102	87	77	103	100	22	58	70	77	40	38	53	21	102	51	29	14	33	225	20	124	111	220	168	127	122	203	95	146	136	97	84	25	57	61	149	92	31	90	51	51	38	36	56
SPAC227.11c	101	57	155	116	89	105	161	167	272	156	36	95	98	136	109	110	171	58	545	81	22	51	66	177	60	177	148	144	100	230	173	225	121	201	141	134	145	85	126	119	221	159	60	108	67	121	204	99	290
SPAC227.12	4	1	8	10	6	5	10	12	6	9	1	4	0	5	1	8	7	3	24	8	2	3	4	13	0	8	3	8	4	5	3	3	6	9	5	5	8	1	1	2	20	1	5	1	0	6	4	7	13
SPAC227.13c	0	1	2	0	1	1	0	0	0	0	0	0	0	0	0	0	6	0	0	3	0	0	0	1	0	0	0	0	0	0	0	0	0	0	0	0	0	0	0	0	0	0	0	0	0	0	0	0	0
SPAC227.14	23	5	5	3	2	6	4	3	4	2	10	2	0	4	6	0	1	19	0	0	0	0	5	26	0	2	0	4	8	0	1	8	2	2	0	4	16	0	2	2	1	6	0	7	1	7	12	4	5
SPAC227.15	9	5	7	5	5	23	10	11	15	7	1	5	1	9	4	4	3	4	25	4	1	2	3	15	3	6	5	13	17	18	6	9	16	12	5	8	15	2	13	6	11	10	2	13	3	13	9	5	17
SPAC227.16c	12	7	12	3	4	15	23	23	15	21	4	12	17	11	4	13	18	4	37	11	1	3	8	31	4	26	20	17	13	25	18	13	17	16	11	9	23	12	7	11	30	8	5	11	10	32	14	5	20
SPAC227.17c	2	0	2	0	0	1	0	0	1	0	1	1	1	0	2	0	0	0	3	2	0	0	1	3	0	4	0	4	0	1	1	2	1	0	1	0	2	4	0	1	1	1	0	3	1	1	0	0	1
SPAC227.18	3	0	2	3	1	0	3	3	2	2	2	1	2	0	2	1	3	0	19	4	2	7	2	4	0	12	6	13	3	8	1	0	5	0	2	1	1	1	0	0	5	0	0	1	3	7	1	1	1
SPAC227.19c	1	2	2	0	1	1	0	3	6	2	0	1	0	0	1	1	2	0	6	0	0	0	0	0	0	4	2	7	4	6	7	5	4	2	2	7	6	0	5	1	4	2	0	1	5	0	2	0	1
SPAC22A12.01c	3	0	5	5	8	5	7	2	3	4	5	1	0	0	5	2	19	0	18	9	0	1	6	3	1	14	3	10	7	3	1	1	2	5	9	0	6	1	0	0	11	3	0	3	2	4	2	2	3
SPAC22A12.02c	6	3	8	2	4	14	5	7	11	14	2	9	8	8	4	5	13	4	11	5	3	4	4	27	0	13	16	13	22	8	14	24	13	37	13	22	12	0	7	14	17	18	1	18	5	4	1	6	3
SPAC22A12.03c	5	0	2	1	1	4	1	2	5	2	0	5	0	3	2	1	10	2	4	1	1	0	1	5	0	6	2	7	2	9	3	3	4	1	2	1	0	1	1	1	6	3	0	2	0	0	0	0	1
SPAC22A12.04c	0	0	0	1	0	0	0	1	0	0	0	0	0	0	0	1	0	0	0	0	0	0	0	0	0	2	0	0	0	0	0	0	0	0	0	0	0	0	0	0	0	0	0	0	0	1	0	0	0
SPAC22A12.05	3	5	5	2	6	10	1	7	15	2	1	5	3	12	4	2	12	7	12	7	4	1	3	6	7	7	11	8	14	9	9	14	4	15	6	17	11	2	5	4	22	18	1	6	4	4	10	2	10
SPAC22A12.06c	1	1	0	0	0	0	0	0	0	1	1	0	0	1	0	2	0	0	0	0	0	0	0	0	0	0	0	1	0	1	2	1	0	0	0	0	2	0	0	1	0	1	0	2	0	0	0	0	0
SPAC22A12.07c	7	14	2	24	8	14	5	13	37	5	3	1	2	7	11	8	4	2	40	16	2	2	9	4	4	20	9	3	10	11	12	17	5	4	6	9	7	6	4	6	13	3	3	7	2	11	3	0	7
SPAC22A12.08c	17	13	35	44	32	10	23	31	38	12	13	2	3	8	29	17	26	4	108	34	4	22	27	7	1	68	54	29	10	53	15	32	23	20	50	19	8	18	8	20	58	12	17	27	18	52	4	1	15
SPAC22A12.09c	5	1	8	4	2	6	9	10	6	5	5	6	1	8	7	8	4	1	16	5	2	0	2	14	0	3	2	8	5	8	1	4	3	15	12	1	8	1	6	4	7	4	1	3	3	11	8	1	10
SPAC22A12.10	12	6	17	3	13	9	14	15	4	13	5	13	14	15	5	5	2	0	15	11	0	0	1	7	1	8	10	10	20	10	6	16	11	16	6	1	18	3	1	12	6	16	1	5	3	8	14	8	22
SPAC22A12.11	123	22	148	134	91	37	139	145	40	125	72	38	37	35	114	86	361	49	468	187	20	72	99	88	17	158	55	105	19	91	23	32	56	13	69	20	32	34	9	19	123	21	32	34	23	107	50	24	65
SPAC22A12.12c	2	3	5	7	6	6	3	6	5	6	7	5	4	2	5	0	2	3	15	2	2	1	4	3	4	2	4	7	4	7	7	8	2	4	4	3	9	0	4	13	10	6	2	5	6	5	8	5	5
SPAC22A12.13	7	0	6	2	2	4	3	1	2	2	4	1	2	2	1	0	2	0	7	9	0	0	1	2	4	10	2	5	5	3	2	0	1	2	3	2	1	2	1	2	5	1	2	1	1	3	2	1	6
SPAC22A12.14c	36	6	7	9	15	4	21	12	6	18	8	5	5	10	3	10	12	2	30	9	5	2	20	25	0	57	18	42	21	33	11	17	14	16	25	8	15	19	10	3	28	8	3	6	6	13	4	3	19
SPAC22A12.15c	1	0	1	0	1	1	1	0	0	0	0	0	1	0	1	0	1	0	1	0	0	0	0	0	0	1	0	0	0	0	0	0	0	5	0	0	0	1	0	0	0	0	0	0	0	1	0	0	0
SPAC22A12.16	5	0	3	3	2	1	6	2	1	10	3	8	2	4	1	5	6	1	2	6	0	1	0	5	3	3	3	3	6	2	3	4	0	4	3	0	3	3	1	5	9	0	0	1	1	7	1	5	6
SPAC22A12.17c	35	6	28	25	17	54	38	25	20	33	18	29	22	22	23	31	18	4	49	15	5	12	4	30	4	10	11	16	16	14	15	7	7	15	8	4	19	7	4	6	19	7	5	7	6	24	9	10	44
SPAC22E12.01	23	3	9	1	3	2	11	4	2	6	11	2	0	1	2	1	14	1	6	1	0	0	7	3	1	1	4	8	0	1	2	1	0	3	3	3	5	3	0	1	0	0	0	2	0	5	1	0	2
SPAC22E12.02	208	86	211	115	104	152	234	128	156	190	81	132	170	197	125	114	224	88	360	92	27	49	48	175	27	239	149	209	167	170	146	222	137	201	156	127	157	65	98	121	245	126	122	185	97	290	227	100	270
SPAC22E12.03c	168	67	172	157	132	173	260	223	217	229	55	127	129	171	143	121	208	104	392	114	44	43	81	323	60	228	169	230	185	222	177	200	137	190	138	117	147	54	64	98	156	127	66	136	69	172	163	87	204
SPAC22E12.04	30	6	24	18	20	31	20	44	30	29	20	18	20	16	24	17	34	8	51	32	4	6	23	23	4	38	15	78	10	28	23	18	16	13	51	5	13	6	6	4	51	13	11	20	11	11	10	3	16
SPAC22E12.05c	47	11	55	23	25	20	38	57	18	57	27	31	12	25	35	27	80	9	77	27	4	4	21	58	4	59	32	63	22	42	17	21	16	32	36	11	36	15	9	10	61	17	20	20	16	42	27	12	26
SPAC22E12.06c	1	0	2	5	1	2	2	0	2	2	0	1	2	3	0	1	6	2	3	0	2	0	1	6	0	1	1	0	2	0	2	0	0	0	2	0	0	0	0	0	2	5	0	2	0	0	1	1	0
SPAC22E12.07	20	11	19	22	6	22	29	12	16	14	9	25	15	13	11	8	11	10	41	9	6	6	9	30	1	14	26	20	17	25	20	21	17	9	12	8	14	5	6	9	20	10	9	30	7	15	17	12	31
SPAC22E12.08	4	4	6	7	4	4	7	4	14	3	1	7	3	10	8	5	8	3	31	5	1	2	0	14	2	7	7	6	4	6	13	6	13	11	9	5	7	2	7	10	10	13	2	5	6	14	9	3	9
SPAC22E12.09c	27	15	29	18	17	36	31	38	25	29	14	16	10	10	14	15	31	14	98	22	4	4	6	11	26	24	23	30	19	29	13	28	32	35	36	14	22	4	13	22	38	24	2	23	8	12	31	16	56
SPAC22E12.10c	2	1	2	3	3	0	1	2	6	5	3	0	1	3	3	1	3	1	10	8	0	0	5	4	1	5	1	4	1	4	0	2	2	0	1	2	1	1	1	0	2	0	1	2	2	2	0	0	3
SPAC22E12.11c	2	1	4	1	1	0	5	0	2	5	1	2	0	0	2	0	8	0	12	4	0	2	1	3	0	5	1	3	3	2	2	1	0	1	0	0	0	1	0	0	1	1	1	1	0	2	0	1	3
SPAC22E12.13c	0	0	0	0	0	0	0	1	2	1	0	1	0	0	0	1	0	1	0	1	0	0	0	2	0	0	0	2	1	3	0	1	0	0	0	0	1	0	0	0	0	2	0	3	1	1	2	0	0
SPAC22E12.14c	0	0	0	0	0	0	0	0	0	2	2	0	2	3	0	0	0	0	10	1	0	0	1	2	0	0	0	0	0	1	0	2	0	0	0	0	1	0	0	0	1	0	0	0	0	3	1	0	0
SPAC22E12.16c	34	3	26	10	18	3	30	20	11	37	14	6	5	6	6	10	20	0	14	5	1	0	18	9	0	15	13	34	13	28	6	2	25	4	9	4	11	5	0	3	15	6	10	2	13	10	7	0	8
SPAC22E12.17c	0	0	2	1	2	0	2	1	2	1	0	0	2	0	4	1	0	1	6	1	0	1	1	1	0	4	6	3	0	2	0	0	4	0	0	0	0	1	0	1	1	1	0	0	0	1	0	0	1
SPAC22E12.18	16	1	9	4	2	3	10	6	5	9	11	1	2	6	3	1	16	2	12	3	2	0	5	9	1	24	3	25	3	8	0	2	10	5	5	0	12	3	0	5	6	6	2	2	2	4	3	6	7
SPAC22E12.19	79	4	63	23	26	15	59	79	2	47	48	10	21	20	8	16	119	16	79	37	5	10	35	31	11	24	6	91	19	13	10	7	22	10	18	6	13	6	5	1	21	3	6	5	3	12	12	4	9
SPAC22F3.02	33	25	52	54	50	94	110	61	102	68	19	40	64	48	45	47	36	15	127	27	17	10	14	94	30	79	112	69	124	85	95	113	66	159	61	73	127	23	61	77	68	74	24	92	35	67	60	33	69
SPAC22F3.03c	78	16	73	40	27	29	74	50	52	64	20	11	18	16	27	22	116	21	94	44	4	4	23	58	10	150	69	172	75	67	48	53	72	108	62	18	54	39	39	24	117	42	19	19	32	43	27	12	29
SPAC22F3.04	655	577	443	647	344	751	768	565	1000	585	324	483	555	847	527	406	477	366	1091	367	278	153	321	2002	204	869	1119	1189	1751	1101	1513	1808	1068	2169	947	1378	1388	263	855	886	1066	1096	402	998	493	358	479	247	724
SPAC22F3.05c	7	5	6	6	4	11	13	13	11	12	3	10	7	8	3	3	8	1	16	6	2	3	3	13	8	11	5	16	5	10	5	15	14	14	14	12	11	1	3	3	13	22	4	9	6	10	8	1	18
SPAC22F3.06c	2	2	19	9	9	7	25	14	12	21	5	11	8	13	3	3	17	4	36	15	1	0	6	9	2	11	15	31	9	13	11	13	16	16	22	5	12	5	3	11	33	9	2	6	5	8	7	6	15
SPAC22F3.07c	7	4	1	5	5	7	5	2	3	7	2	1	0	3	3	3	0	0	4	4	0	0	0	2	0	5	5	4	4	10	7	5	1	6	1	8	8	1	2	2	4	3	1	3	4	1	1	4	6
SPAC22F3.08c	0	0	4	1	0	0	1	1	2	2	0	1	0	3	1	0	0	1	0	1	1	0	0	1	0	4	2	5	2	2	0	0	0	2	0	3	2	0	1	0	1	2	0	0	0	0	0	1	0
SPAC22F3.09c	17	0	3	2	3	1	5	3	3	3	2	1	0	1	1	3	2	1	3	0	0	0	1	0	0	0	3	0	0	4	0	1	0	0	0	0	1	1	0	0	1	1	0	1	1	1	2	0	2
SPAC22F3.10c	2	0	3	0	0	0	3	2	4	1	5	0	1	1	1	0	3	0	4	0	0	2	0	1	0	6	5	2	3	1	0	4	0	0	3	1	0	3	0	1	6	0	0	0	1	5	5	0	3
SPAC22F3.11c	3	3	5	8	4	7	10	4	2	13	1	5	2	3	4	0	3	6	4	1	0	0	1	12	3	3	3	8	12	5	10	16	6	13	8	7	8	1	9	5	3	16	1	7	0	2	2	1	9
SPAC22F3.12c	2	0	1	1	2	0	1	0	3	0	1	0	1	0	0	0	2	0	3	0	0	0	0	5	0	10	1	2	0	3	0	0	0	3	0	0	1	1	0	0	3	1	0	0	3	2	2	0	1
SPAC22F3.13	68	16	46	56	41	26	66	58	35	54	32	31	27	48	41	22	91	26	146	38	14	13	38	75	22	92	78	110	74	100	52	55	56	76	53	33	57	33	25	23	85	32	35	27	43	52	49	27	58
SPAC22F3.15	8	8	4	2	4	3	7	7	4	7	2	6	0	4	1	1	5	2	11	1	1	0	0	10	7	10	2	10	6	3	1	6	7	14	7	7	8	1	6	2	3	4	1	2	2	4	2	0	9
SPAC22F8.02c	1	0	5	6	1	0	0	7	1	3	0	0	0	0	9	1	27	0	15	8	0	1	9	2	0	5	3	0	1	1	0	0	1	4	1	0	1	1	0	0	0	1	0	0	0	0	1	0	2
SPAC22F8.03c	5	1	8	0	1	2	3	2	0	4	2	0	1	1	1	0	6	0	4	3	1	3	0	3	0	2	2	0	0	1	0	1	0	0	1	1	1	0	0	0	2	1	0	0	1	2	0	0	1
SPAC22F8.04	0	0	1	0	0	0	0	0	0	0	0	0	0	0	1	0	2	0	0	0	0	0	0	0	0	0	0	0	0	0	1	0	0	0	0	0	0	0	0	0	0	0	0	0	0	0	1	1	0
SPAC22F8.05	85	42	133	91	50	113	151	94	119	92	45	44	47	67	87	78	76	53	254	48	29	47	24	116	42	124	80	181	116	101	82	93	92	124	112	64	95	28	70	57	109	128	41	118	44	90	53	22	80
SPAC22F8.06	8	0	14	2	4	7	24	16	13	9	1	12	7	25	6	6	6	6	18	9	0	0	4	21	8	4	5	11	12	4	6	7	3	25	5	4	15	3	2	5	6	14	4	3	2	10	11	12	25
SPAC22F8.07c	1	0	1	1	1	1	0	0	0	0	0	2	3	0	0	0	3	0	1	0	0	2	0	1	0	2	3	2	1	6	3	0	0	2	1	2	2	0	1	0	2	1	0	3	0	0	0	0	0
SPAC22F8.08	1	1	0	0	0	0	0	1	0	0	0	0	0	0	0	0	0	1	2	1	0	0	0	1	0	1	0	0	0	2	0	0	0	0	0	0	0	0	0	0	0	0	0	1	0	1	2	0	0
SPAC22F8.09	7	0	4	5	3	5	8	6	4	7	3	0	0	3	5	6	13	1	16	10	1	1	6	3	0	39	12	16	4	27	7	3	15	5	11	1	2	16	1	1	20	2	2	3	4	12	2	0	0
SPAC22F8.10c	7	0	10	5	5	6	9	9	2	6	2	1	3	3	4	4	9	3	11	10	0	2	1	8	0	6	6	7	4	7	2	1	16	7	9	3	2	1	3	3	14	2	0	1	3	6	7	3	7
SPAC22F8.11	104	37	174	61	62	62	173	110	94	149	53	101	93	159	82	66	171	59	233	66	29	31	64	337	35	169	130	220	207	150	108	170	161	191	179	99	164	68	80	127	183	120	49	112	69	120	171	65	266
SPAC22F8.12c	15	7	25	10	14	9	24	18	16	16	17	9	14	9	10	10	23	18	56	14	4	4	26	49	9	35	20	36	26	47	12	25	32	29	37	11	27	9	19	12	74	12	6	13	14	35	18	4	53
SPAC22G7.01c	4	2	3	2	2	4	7	5	6	0	3	3	2	3	0	2	2	3	17	2	0	0	1	4	2	9	1	2	7	3	3	6	3	4	1	0	4	1	2	3	2	2	1	4	0	0	4	1	6
SPAC22G7.02	95	13	68	34	39	31	110	62	39	69	35	32	31	37	33	28	60	18	72	41	7	27	22	82	1	94	53	171	89	52	37	51	82	70	70	30	73	32	21	41	75	63	17	28	42	72	58	29	97
SPAC22G7.03	121	74	99	66	80	123	189	121	230	166	69	125	114	135	80	75	160	67	263	94	49	23	56	306	64	147	184	302	328	212	170	274	168	354	193	165	210	47	101	93	185	242	80	171	99	113	120	60	112
SPAC22G7.04	24	2	26	4	11	7	57	20	8	31	19	12	10	12	11	22	16	3	14	15	0	0	4	35	1	27	21	50	12	19	14	10	16	22	25	6	20	7	4	9	20	11	3	8	6	12	11	5	26
SPAC22G7.05	47	7	49	14	13	27	34	40	20	38	25	19	15	20	7	10	24	21	31	14	6	8	6	82	8	43	18	42	67	27	42	34	22	61	24	28	51	13	24	25	47	32	10	18	25	14	35	26	28
SPAC22G7.06c	0	0	1	0	0	1	1	0	2	1	0	2	2	1	0	0	1	0	2	0	0	2	0	0	0	0	0	1	2	2	0	2	0	0	0	0	0	0	0	1	0	1	0	1	0	1	2	0	0
SPAC22G7.07c	3	1	3	5	4	5	4	3	2	7	0	1	2	1	2	7	2	1	14	0	0	3	0	1	3	13	5	8	4	13	2	6	7	7	4	4	2	3	0	5	8	6	0	2	3	4	3	1	11
SPAC22G7.08	15	4	18	19	20	3	15	17	12	11	6	1	2	4	9	12	44	4	62	21	7	3	20	4	0	92	19	28	5	46	16	28	14	1	28	9	0	15	11	6	49	4	14	14	12	22	3	3	4
SPAC22G7.09c	8	4	19	13	13	11	10	5	15	9	2	4	9	9	6	7	6	3	13	2	0	7	4	15	5	24	24	22	34	25	27	30	30	35	26	18	46	6	12	14	31	16	12	15	12	12	7	6	10
SPAC22G7.10	0	0	0	0	0	2	1	3	0	0	0	0	2	0	0	0	1	0	2	1	0	0	0	0	0	0	1	0	1	1	0	0	0	0	0	1	0	0	1	0	0	0	0	0	0	0	0	1	0
SPAC22G7.11c	217	204	267	266	132	265	269	293	454	234	123	220	198	221	231	169	338	195	776	156	87	119	74	312	115	246	343	284	325	286	336	407	247	346	314	257	359	86	278	277	322	260	113	309	134	455	551	172	516
SPAC22H10.02	0	0	1	0	0	0	0	1	2	0	0	0	0	0	0	1	1	0	0	2	0	0	0	0	0	5	0	0	0	0	0	0	1	0	1	0	1	0	0	0	0	0	0	1	0	0	0	0	0
SPAC22H10.03c	36	3	10	11	19	1	26	13	3	18	7	4	2	1	5	9	29	1	26	10	0	9	11	12	0	25	15	32	7	14	6	10	22	8	5	6	6	14	4	4	22	5	5	2	4	10	10	4	10
SPAC22H10.04	33	6	26	10	14	4	26	15	14	22	11	11	12	15	12	12	36	0	29	19	0	8	12	8	0	47	16	47	20	31	4	12	40	30	30	2	12	18	3	12	52	10	14	6	19	17	14	2	20
SPAC22H10.05c	28	2	51	26	19	4	31	37	5	41	16	11	11	7	18	16	66	3	84	36	3	21	23	20	3	65	15	79	10	30	4	19	21	6	28	4	11	17	3	1	53	8	10	3	11	22	12	5	10
SPAC22H10.06c	11	4	8	9	3	1	8	8	5	9	1	5	7	7	6	2	11	1	32	4	3	1	3	0	1	22	14	20	12	24	17	20	17	11	17	13	17	9	6	8	21	11	0	10	8	7	7	2	5
SPAC22H10.07	1	1	2	2	0	1	1	1	0	0	0	1	0	0	1	1	5	0	1	0	0	2	0	0	0	1	2	5	2	4	2	0	0	1	0	0	1	2	0	0	3	1	0	1	1	3	1	0	1
SPAC22H10.08	1	0	2	1	5	2	7	4	10	2	1	2	2	1	1	2	4	2	4	1	0	4	0	5	0	3	3	1	4	7	4	6	2	12	2	3	7	3	9	1	5	9	3	1	1	7	5	2	6
SPAC22H10.09	3	0	1	1	0	1	7	3	2	0	2	1	0	1	1	1	3	0	6	0	0	1	0	0	0	8	2	2	2	6	2	2	6	2	3	0	3	0	2	2	6	3	3	0	1	0	1	0	3
SPAC22H10.10	10	6	15	8	8	13	14	15	16	11	11	5	8	4	1	3	10	0	6	5	6	1	8	20	8	21	16	52	35	16	17	33	17	35	27	23	22	6	6	10	17	30	4	8	13	3	7	3	11
SPAC22H10.11c	1	0	2	0	1	0	3	1	0	1	2	0	0	0	1	1	3	0	2	1	0	0	0	1	0	5	3	4	0	2	2	0	0	2	2	0	4	1	0	0	2	2	0	0	2	1	1	0	3
SPAC22H10.12c	1	0	2	0	0	0	2	4	2	6	2	0	1	1	5	3	2	0	17	3	0	3	0	2	0	5	0	6	1	8	0	0	3	0	8	3	3	1	3	0	12	4	0	0	4	1	2	2	2
SPAC22H10.13	0	1	1	0	0	0	0	0	0	0	0	0	0	3	0	1	0	0	3	0	0	0	1	0	0	0	0	1	0	0	2	0	0	0	0	0	1	0	1	0	0	0	0	4	0	2	0	1	2
SPAC22H12.01c	42	2	38	8	0	3	19	6	4	16	11	9	1	9	15	13	8	8	9	10	11	9	3	9	19	11	10	5	13	13	8	9	4	5	6	5	1	2	2	8	4	5	0	8	0	6	21	14	10
SPAC22H12.02	0	1	4	3	4	0	3	3	1	2	2	0	1	4	3	2	8	0	3	3	0	2	4	1	0	8	3	3	0	13	3	3	7	0	4	2	4	7	0	0	7	1	2	1	2	1	0	0	0
SPAC22H12.03	31	9	36	53	47	12	15	45	25	43	13	9	9	15	18	15	60	4	101	85	2	16	38	7	2	145	56	115	20	78	19	39	43	21	75	15	18	45	10	8	171	13	10	27	23	39	13	6	14
SPAC22H12.04c	0	0	1	1	0	0	0	0	0	0	0	0	0	0	0	0	0	0	0	0	0	0	0	0	0	1	0	0	0	1	0	0	0	0	0	0	0	0	0	0	0	0	0	0	0	1	0	0	0
SPAC22H12.05c	12	1	16	4	7	2	18	13	1	14	4	2	0	3	9	10	14	0	8	4	0	1	12	3	0	40	24	32	5	16	8	15	22	9	21	5	5	8	3	4	25	3	3	6	12	10	3	2	0
SPAC23A1.02c	146	52	157	81	75	123	194	219	83	139	81	101	116	128	86	83	146	40	359	76	27	32	26	118	25	147	167	321	135	158	116	101	152	151	234	79	132	40	45	77	175	94	101	97	94	98	144	99	321
SPAC23A1.03	1	0	1	1	0	0	0	0	0	2	0	0	0	0	0	0	2	0	0	0	0	0	0	0	2	3	0	1	1	0	0	4	1	2	2	1	1	2	1	0	1	0	0	0	0	1	5	1	2
SPAC23A1.04c	5	2	8	5	6	4	8	5	5	12	3	0	3	3	4	1	20	1	11	9	0	3	5	3	0	25	5	9	6	11	2	1	6	2	5	0	6	7	0	2	23	3	4	3	1	9	4	7	3
SPAC23A1.05	0	0	0	0	0	1	0	0	1	0	0	0	0	0	0	0	0	2	0	0	0	0	0	0	0	1	0	0	0	0	0	1	0	0	1	1	0	0	0	0	0	0	0	2	1	0	1	0	3
SPAC23A1.06c	0	1	0	0	0	0	0	0	2	1	0	2	1	0	3	1	1	2	2	4	1	3	0	2	0	3	1	2	0	1	0	0	0	2	0	2	4	2	0	1	4	0	0	0	0	0	0	3	1
SPAC23A1.07	3	4	10	10	8	14	12	14	22	6	5	14	5	17	9	7	3	8	34	8	10	3	2	18	6	15	7	17	15	15	18	15	12	18	15	15	11	3	17	4	8	18	3	6	4	7	10	4	27
SPAC23A1.08c	0	0	0	0	0	0	0	0	0	0	0	0	0	0	0	0	0	0	0	0	0	0	0	0	0	0	0	0	0	0	0	0	0	0	0	0	0	0	0	0	0	0	0	0	0	0	0	0	0
SPAC23A1.09	2	6	2	7	5	5	2	3	7	1	1	3	1	9	1	4	4	0	8	3	0	1	1	11	8	10	2	17	14	6	1	4	3	8	2	7	6	3	2	1	11	3	7	1	5	2	1	1	7
SPAC23A1.10	0	0	0	0	0	0	0	0	0	0	0	0	0	0	0	0	0	1	0	0	0	0	0	1	0	0	0	0	0	0	0	0	0	0	0	0	0	0	0	0	0	0	0	0	0	1	0	0	0
SPAC23A1.11	0	0	0	0	0	0	0	0	0	0	0	0	0	0	0	1	1	0	1	0	0	0	0	0	0	0	0	2	0	0	0	0	1	0	1	0	0	0	1	0	1	0	0	0	2	0	0	0	0
SPAC23A1.12c	10	0	24	35	28	1	9	22	5	15	1	0	2	3	25	19	29	1	76	59	2	6	34	4	0	65	17	23	2	33	3	2	19	1	20	1	1	19	1	1	70	0	10	3	16	31	3	1	6
SPAC23A1.14c	20	19	28	33	15	28	37	40	52	36	7	27	10	37	15	13	15	6	59	10	5	7	12	42	9	20	22	23	21	25	30	16	25	31	15	18	34	11	23	14	18	16	18	23	3	20	52	18	73
SPAC23A1.15c	4	0	1	1	0	0	2	2	0	3	3	3	1	2	4	1	1	0	4	2	0	0	0	0	0	5	5	5	2	1	1	1	1	6	3	1	2	0	0	0	7	2	0	2	2	0	4	2	0
SPAC23A1.16c	5	7	4	4	4	18	5	6	23	4	1	8	11	11	4	2	7	12	10	7	7	0	1	35	5	10	4	5	8	7	23	22	4	18	0	11	18	3	12	9	9	14	0	15	2	5	6	4	8
SPAC23A1.17	9	4	10	12	5	14	13	11	18	8	1	3	3	14	7	6	8	9	36	19	3	1	4	2	5	10	4	6	9	13	4	7	2	5	2	5	11	2	6	4	6	3	4	11	8	12	8	3	12
SPAC23A1.18c	1	0	2	0	1	2	0	0	0	0	0	2	0	0	1	1	0	0	2	0	0	0	1	0	0	0	0	0	1	0	1	0	0	0	0	0	0	0	0	0	0	0	0	0	0	0	0	0	2
SPAC23A1.19c	56	21	49	82	54	20	51	87	96	55	22	12	17	21	62	35	64	18	184	52	7	15	24	46	5	129	86	107	19	112	31	62	70	43	96	27	19	32	23	16	109	25	16	43	39	43	13	5	40
SPAC23A1.20	4	1	4	2	5	7	6	3	17	5	3	5	4	5	4	2	0	2	5	1	4	0	1	12	0	4	7	3	3	3	4	9	4	11	0	6	6	0	2	6	0	8	0	9	0	4	6	1	14
SPAC23C11.01	0	2	1	2	2	3	3	0	4	1	1	0	1	1	1	6	1	0	6	1	0	0	2	1	2	7	4	5	3	6	4	5	0	7	7	4	8	3	8	2	4	6	1	6	2	3	3	1	7
SPAC23C11.02c	3	0	4	1	0	3	9	4	0	4	7	9	2	2	2	3	5	1	4	1	1	1	6	2	0	1	1	2	2	2	0	0	0	0	0	0	2	0	0	0	1	0	0	0	1	3	4	2	6
SPAC23C11.03	216	95	158	117	90	151	248	231	191	209	100	151	112	188	147	93	209	62	309	122	54	47	79	492	32	220	191	281	237	240	190	229	236	258	213	131	213	42	91	101	220	124	109	117	93	72	104	55	149
SPAC23C11.04c	17	7	6	15	17	4	13	11	8	16	10	5	2	4	9	6	19	3	40	22	1	5	14	8	11	35	16	24	15	19	8	10	32	7	17	8	9	10	1	8	30	4	6	8	11	9	4	2	11
SPAC23C11.05	1	0	3	0	0	0	0	0	1	0	1	0	0	0	0	0	1	1	5	4	0	0	2	1	0	5	0	2	0	1	0	0	0	0	0	1	0	0	0	0	3	0	0	0	0	1	0	0	0
SPAC23C11.06c	134	67	250	89	116	216	234	243	167	225	64	174	159	240	123	116	386	42	362	200	38	59	88	172	37	143	97	225	147	138	59	98	122	164	126	77	124	52	83	97	220	86	44	83	74	189	233	98	381
SPAC23C11.07	0	0	5	3	3	2	1	4	6	2	1	4	2	4	2	0	2	1	8	0	0	0	2	0	0	2	1	1	1	1	1	1	2	3	0	1	0	0	1	4	1	2	4	1	0	1	1	2	5
SPAC23C11.08	0	1	0	0	0	0	0	0	0	0	0	0	0	0	0	0	0	0	0	0	0	0	0	0	0	0	0	0	0	0	0	0	0	0	0	0	0	0	0	0	0	0	0	0	0	0	0	0	0
SPAC23C11.09	5	0	2	2	1	0	3	5	0	0	0	5	0	3	2	1	1	2	8	2	0	2	2	3	0	1	6	7	2	5	1	2	4	2	2	2	7	2	1	2	2	3	2	2	1	2	2	1	13
SPAC23C11.10	1	2	3	3	4	3	4	0	5	1	0	0	4	2	0	1	2	0	17	0	0	0	0	2	8	5	10	10	3	8	5	3	6	13	8	4	0	1	2	2	2	7	4	3	1	4	3	1	6
SPAC23C11.11	0	0	0	0	0	0	0	1	0	0	0	0	3	0	0	0	1	0	0	0	0	0	0	1	2	2	0	0	0	0	0	0	0	0	0	0	0	1	0	0	0	0	0	0	0	0	1	0	0
SPAC23C11.12	22	0	21	3	3	2	23	6	3	19	5	9	4	14	3	3	25	1	7	5	1	0	4	17	2	9	8	42	38	8	2	4	13	21	7	3	16	1	3	5	12	9	2	4	7	3	4	7	7
SPAC23C11.13c	44	5	63	23	18	8	42	45	5	37	30	25	17	33	15	10	47	8	62	28	3	5	17	35	2	59	31	101	36	43	10	20	49	23	31	3	22	11	7	12	49	11	6	5	23	20	47	28	32
SPAC23C11.14	3	0	2	0	1	1	1	4	3	0	0	0	0	1	0	0	4	0	3	0	0	0	0	1	2	2	0	0	1	7	1	0	0	2	0	0	0	1	0	1	1	1	0	0	0	3	0	1	2
SPAC23C11.15	31	4	14	13	7	16	32	17	14	8	13	14	12	12	5	10	15	2	30	4	3	4	8	43	3	24	17	22	30	19	14	24	4	34	8	12	15	8	10	15	20	10	4	9	7	5	12	14	23
SPAC23C11.16	15	5	20	10	8	23	18	23	12	33	2	14	15	16	5	6	38	2	59	10	8	14	4	39	4	26	23	85	39	31	17	17	27	38	20	25	17	7	10	19	21	23	3	9	17	7	12	12	24
SPAC23C11.17	7	8	12	9	17	48	15	11	34	14	10	7	13	21	10	8	16	4	26	13	3	4	9	32	24	17	9	22	27	12	5	11	14	28	13	16	18	5	11	8	18	15	2	16	7	21	24	11	37
SPAC23C4.02	10	1	12	4	1	2	7	4	10	7	5	3	7	5	3	3	4	4	19	5	0	0	2	13	3	10	6	3	6	17	7	4	9	11	11	9	11	5	6	5	6	4	0	6	3	12	12	3	14
SPAC23C4.03	1	0	2	0	0	0	0	1	0	0	0	0	0	0	0	0	1	0	0	0	0	0	0	1	0	1	0	2	1	0	0	0	0	0	0	0	0	0	0	0	2	0	0	1	2	0	0	0	0
SPAC23C4.04c	1	0	2	2	0	5	3	1	4	3	1	0	0	3	0	2	1	1	5	1	0	3	4	3	2	3	5	5	5	1	3	6	0	4	2	2	6	0	1	0	4	1	2	0	1	0	4	1	4
SPAC23C4.05c	2	1	4	0	0	0	1	0	1	1	2	0	2	0	0	1	3	0	3	4	1	0	2	4	0	6	0	4	1	1	2	1	0	0	1	0	2	1	0	1	3	1	0	1	0	2	2	0	2
SPAC23C4.06c	8	4	9	6	5	8	3	10	13	12	7	5	3	6	3	8	6	6	10	5	9	1	9	13	3	10	6	22	9	14	3	10	5	12	7	10	10	12	5	5	13	12	10	14	3	8	8	4	12
SPAC23C4.07	0	0	2	1	1	3	1	1	2	1	0	0	2	2	0	0	1	0	1	0	1	2	0	4	0	2	3	0	2	8	3	6	5	3	2	1	1	1	2	0	2	2	1	1	0	0	0	1	1
SPAC23C4.08	6	2	18	6	5	11	40	14	4	14	6	7	6	4	2	2	6	1	30	6	0	0	5	6	5	14	11	32	9	15	5	8	18	10	9	3	6	2	1	13	14	7	1	1	7	16	27	5	14
SPAC23C4.09c	4	2	3	3	10	1	4	4	3	2	0	0	0	0	0	1	7	0	8	5	0	2	3	3	3	19	7	2	2	7	5	2	11	5	5	6	2	4	4	5	11	1	3	4	3	4	3	1	1
SPAC23C4.10	3	0	8	2	5	4	7	3	1	11	3	3	2	2	1	4	2	0	7	1	0	2	4	3	0	7	4	9	2	2	7	3	4	2	3	1	2	0	0	1	5	4	0	6	2	6	4	3	5
SPAC23C4.11	5	0	2	0	2	0	0	3	2	3	1	2	1	1	0	0	6	0	0	1	0	1	0	2	0	3	1	7	6	4	0	2	2	6	2	0	7	1	2	3	0	3	1	0	2	0	1	2	2
SPAC23C4.12	2	0	0	2	2	0	2	4	2	0	1	0	0	0	2	0	3	0	12	0	0	0	2	1	4	3	1	0	0	5	0	1	7	0	2	0	0	4	1	0	4	0	4	0	0	1	0	1	2
SPAC23C4.13	0	0	1	0	2	1	0	1	0	1	0	0	0	0	0	0	0	1	0	0	0	0	1	2	1	1	1	1	2	5	1	3	0	0	1	0	1	2	1	0	1	1	0	0	0	0	1	0	0
SPAC23C4.14	66	14	54	68	46	44	88	113	43	80	33	17	16	44	27	30	47	5	155	20	7	11	35	51	10	89	50	93	56	97	26	44	51	45	69	26	52	33	19	24	77	36	46	31	34	61	49	14	45
SPAC23C4.15	1	0	1	0	0	0	0	0	0	0	4	0	0	0	0	0	1	0	0	1	1	0	1	0	0	4	0	4	0	3	0	0	5	0	0	0	0	2	0	1	0	0	0	0	0	0	0	0	1
SPAC23C4.16c	5	1	5	6	5	0	1	1	7	6	1	0	1	0	2	5	3	0	15	5	0	0	3	1	1	5	1	7	4	6	2	4	0	4	2	0	5	3	1	0	8	4	2	1	1	0	1	2	2
SPAC23C4.17	37	11	26	23	7	7	26	25	5	22	15	6	8	10	8	6	38	12	43	17	2	1	15	39	2	63	26	57	16	34	10	16	17	7	34	8	17	8	4	10	50	15	3	12	9	14	14	6	18
SPAC23C4.18c	135	142	207	221	167	302	281	259	433	241	73	258	236	235	190	175	320	180	957	190	85	102	137	550	138	494	393	366	542	520	543	684	418	638	284	439	405	154	289	269	466	339	213	355	159	326	180	122	308
SPAC23C4.19	98	20	83	51	84	76	99	114	47	138	44	51	52	69	53	52	198	28	223	73	9	33	33	92	22	52	44	74	41	41	17	27	63	40	40	7	41	19	10	16	42	26	15	18	29	70	65	53	117
SPAC23D3.01	6	1	6	5	11	10	3	10	5	11	4	6	3	1	5	10	5	1	13	0	2	5	1	19	6	19	7	11	9	3	8	8	16	12	6	5	6	6	4	7	10	5	2	4	4	3	2	2	11
SPAC23D3.02	0	0	0	0	0	1	0	0	0	1	1	1	0	0	2	0	1	0	0	0	1	1	0	2	0	3	0	0	1	3	0	1	0	1	0	1	0	1	1	0	0	0	0	0	0	1	1	0	0
SPAC23D3.03c	5	0	2	5	5	1	1	4	5	3	0	0	1	0	0	3	9	0	6	7	0	0	1	1	2	12	3	9	2	5	0	1	2	2	6	0	1	4	1	0	14	0	2	1	4	1	0	0	2
SPAC23D3.04c	1	1	4	7	2	4	3	3	5	2	0	3	0	1	4	1	6	1	10	4	2	1	2	9	0	6	1	1	3	4	0	5	1	2	2	7	3	2	1	1	0	6	0	3	2	3	1	3	6
SPAC23D3.05c	280	96	294	292	136	254	368	269	270	232	153	219	213	388	250	189	180	83	543	189	79	49	101	273	80	150	161	239	217	241	178	138	151	251	153	126	247	65	85	112	216	118	71	143	125	209	356	181	454
SPAC23D3.06c	6	1	14	7	4	4	3	12	2	6	5	2	2	11	0	3	4	2	15	3	2	0	6	20	2	20	4	17	11	8	5	8	6	10	12	1	8	2	3	1	17	2	3	2	4	7	1	2	11
SPAC23D3.07	0	0	2	0	0	0	2	0	0	0	3	0	0	0	0	2	0	0	4	0	0	0	2	1	0	2	0	3	1	2	1	1	0	2	1	0	0	1	1	4	0	1	0	3	0	3	0	0	2
SPAC23D3.08	101	18	83	51	41	27	90	68	24	82	41	39	44	55	40	16	104	32	146	51	9	12	23	88	9	87	55	165	103	69	60	63	82	108	82	47	86	27	50	59	87	62	28	43	36	36	55	20	63
SPAC23D3.09	180	49	207	166	130	75	208	161	109	190	104	127	110	182	96	129	329	101	432	126	33	59	80	272	39	234	157	287	222	201	103	133	179	194	221	76	233	104	87	169	300	165	68	106	72	204	299	101	348
SPAC23D3.10c	3	1	2	12	8	7	8	5	4	9	2	4	5	9	10	4	11	2	13	6	0	4	2	9	1	12	8	13	9	15	6	6	4	10	10	10	6	3	5	5	10	5	0	5	5	21	3	3	13
SPAC23D3.11	29	13	53	21	20	25	46	29	73	59	20	13	13	29	26	26	47	13	121	22	12	14	10	36	24	24	23	24	30	17	52	58	15	31	38	13	18	10	33	18	25	39	11	38	13	33	25	8	21
SPAC23D3.12	30	1	17	7	1	20	22	37	6	8	29	18	9	12	7	3	20	12	10	5	5	4	4	41	1	4	1	12	10	7	5	3	2	14	0	2	35	0	0	4	3	1	2	6	3	1	19	9	47
SPAC23D3.13c	18	1	4	4	2	2	13	6	5	6	8	1	1	0	3	1	6	2	8	2	0	1	1	3	0	15	5	7	2	5	1	2	5	4	0	1	6	3	1	0	6	1	2	1	3	3	3	0	1
SPAC23D3.14c	28	15	18	23	6	22	34	15	35	17	11	33	21	49	40	13	20	10	53	21	6	4	6	76	3	34	36	90	54	38	36	50	50	55	47	33	24	16	27	16	42	53	21	22	11	16	21	18	45
SPAC23D3.16	2	0	2	1	1	1	0	3	1	1	1	1	0	0	0	0	13	0	7	1	0	0	5	0	0	8	2	5	2	6	0	0	5	0	7	1	4	3	1	0	2	2	0	0	7	1	0	0	1
SPAC23D3.17	3	1	3	4	0	1	2	5	3	2	0	0	2	0	0	3	1	1	1	1	0	0	2	4	0	6	0	6	3	2	2	2	8	3	6	2	4	1	1	4	2	1	1	2	1	0	1	0	4
SPAC23E2.01	0	1	3	0	1	2	0	3	0	2	0	0	0	1	0	0	3	0	4	2	0	6	3	1	0	0	1	0	0	0	0	0	0	2	1	1	1	0	1	0	1	0	0	1	0	2	0	1	4
SPAC23E2.02	8	0	13	1	6	5	12	7	1	7	5	0	3	5	6	6	13	1	3	7	1	4	3	10	0	13	18	27	11	10	3	4	15	5	12	5	3	1	1	3	7	6	4	2	6	2	0	5	2
SPAC23E2.03c	5	0	20	7	8	4	20	7	1	20	4	1	1	0	6	6	48	1	55	23	0	8	14	0	0	11	6	3	0	10	1	0	11	0	1	0	0	2	0	1	5	0	1	0	5	6	1	0	1
SPAC23G3.01	9	0	4	3	3	2	7	5	4	8	4	4	0	5	1	3	2	1	5	0	0	0	1	3	0	1	2	0	1	2	1	0	5	1	2	0	0	0	0	1	1	0	0	3	1	4	4	0	6
SPAC23G3.02c	124	18	127	49	73	45	129	104	59	117	57	55	41	60	48	44	86	22	144	48	4	14	37	59	9	223	120	200	113	111	53	46	133	128	108	31	102	64	33	55	137	99	45	33	75	74	63	39	78
SPAC23G3.03	23	16	22	18	13	120	47	22	38	18	10	19	32	29	15	7	20	5	63	17	12	12	6	58	13	13	16	21	45	18	15	25	14	21	10	15	41	4	11	9	27	25	5	11	10	18	21	12	51
SPAC23G3.04	1	0	0	0	0	3	2	0	1	3	0	1	1	2	0	1	1	3	0	2	0	0	0	2	1	0	3	4	2	0	2	1	2	0	0	0	1	0	2	0	1	1	4	1	1	0	3	2	0
SPAC23G3.05c	2	1	7	5	1	0	2	2	1	2	1	0	0	0	4	1	7	0	6	12	1	1	4	0	0	10	2	3	0	6	2	3	2	2	3	6	2	5	0	1	18	4	2	1	0	1	4	0	4
SPAC23G3.06	0	0	0	0	0	0	0	1	0	1	0	0	0	0	0	0	2	3	1	0	0	0	0	0	0	0	0	1	0	4	1	0	0	0	0	0	0	0	0	0	1	0	0	0	0	0	0	0	0
SPAC23G3.07c	5	1	7	5	7	3	11	13	4	9	0	6	2	7	8	6	15	0	12	2	0	0	6	7	3	28	9	9	3	23	4	4	6	8	9	2	4	6	4	1	21	8	4	3	5	11	4	3	10
SPAC23G3.08c	3	0	0	4	5	5	7	4	4	7	1	2	1	3	0	1	0	0	2	2	0	1	1	9	0	0	2	6	2	3	2	2	4	3	1	0	7	0	0	0	4	0	3	2	3	4	2	1	3
SPAC23G3.09	21	2	24	8	8	3	10	18	8	16	7	10	7	13	9	9	27	6	30	10	0	2	7	29	2	10	8	29	10	5	6	6	7	8	4	6	16	9	1	3	18	1	2	2	6	12	16	12	30
SPAC23G3.10c	15	3	16	11	14	5	17	17	13	11	6	5	2	8	20	13	20	5	33	5	1	7	15	20	3	35	19	53	12	24	6	14	20	11	23	4	11	16	1	8	39	8	6	9	8	19	11	1	8
SPAC23G3.11	1	0	0	3	4	0	0	2	0	3	1	0	0	0	0	1	3	1	6	1	0	0	1	0	0	8	2	1	0	4	1	0	0	0	6	3	0	4	0	0	8	0	0	1	1	1	0	0	0
SPAC23G3.12c	151	13	144	108	85	23	124	133	17	119	53	28	31	23	100	92	324	17	442	159	16	51	88	46	7	257	119	309	24	170	37	23	175	33	169	24	27	73	21	15	243	31	35	23	67	120	38	19	59
SPAC23H3.02c	0	0	4	0	2	0	2	4	3	0	2	2	0	0	0	0	1	2	3	1	2	0	0	1	1	1	2	0	3	2	0	1	3	1	0	0	0	0	3	0	0	0	0	1	1	1	1	5	3
SPAC23H3.03c	8	0	7	3	5	1	2	3	7	0	3	3	1	0	1	2	2	4	11	2	0	0	1	4	2	14	6	14	4	11	6	9	6	17	9	9	3	3	4	3	7	5	1	1	3	7	0	4	6
SPAC23H3.04	0	0	0	0	1	1	1	1	1	2	0	0	0	1	0	1	1	0	0	0	0	0	2	0	0	12	1	2	2	5	0	0	3	3	1	0	0	5	4	0	2	2	0	0	1	0	1	0	0
SPAC23H3.05c	11	1	6	1	2	1	13	10	2	7	2	0	0	2	3	2	13	0	20	3	0	4	1	3	0	9	5	20	1	2	3	3	2	2	5	1	2	4	0	1	9	0	1	3	2	3	2	2	4
SPAC23H3.06	192	106	250	181	205	234	280	248	407	224	95	159	138	234	178	172	220	90	673	170	61	67	125	446	104	329	227	268	230	323	320	331	220	321	239	212	226	108	180	162	236	208	128	199	106	165	186	117	322
SPAC23H3.07c	35	15	56	37	39	23	48	59	54	69	12	15	32	30	24	22	45	32	121	34	7	7	20	71	10	63	48	62	44	36	39	43	58	52	39	41	41	17	23	27	69	27	20	32	20	48	32	18	45
SPAC23H3.08c	19	4	16	7	16	18	18	19	7	21	6	6	6	6	4	5	6	6	24	1	3	3	6	20	1	20	11	21	26	16	11	10	9	19	19	4	14	12	6	13	11	13	1	12	7	10	9	1	19
SPAC23H3.09c	12	2	7	9	4	11	10	6	4	11	6	11	9	16	7	2	14	5	19	2	1	7	2	15	3	3	6	10	5	8	6	8	3	6	3	5	6	0	5	6	3	4	2	6	4	8	8	5	8
SPAC23H3.10	5	0	5	2	2	2	4	5	0	5	2	1	0	2	1	0	5	1	9	2	0	0	8	1	0	10	6	9	0	7	2	5	3	3	6	1	2	5	6	2	11	0	0	2	3	5	2	0	2
SPAC23H3.11c	21	2	20	11	10	30	42	19	6	18	11	8	18	10	12	9	21	1	45	13	2	7	5	23	0	17	15	42	12	19	9	10	24	20	23	9	18	10	6	7	22	11	9	3	5	19	20	9	31
SPAC23H3.12c	0	0	4	1	0	1	2	4	1	0	1	0	0	1	0	0	2	2	17	3	0	1	0	2	0	10	1	0	1	4	2	3	2	6	0	0	4	2	2	0	1	0	0	1	0	2	1	0	2
SPAC23H3.13c	1	0	6	0	0	0	0	0	0	0	2	0	0	0	0	0	0	0	0	0	0	2	0	0	0	1	0	0	2	0	0	0	0	0	0	0	2	0	0	0	0	3	0	0	0	0	1	0	0
SPAC23H3.14	7	3	0	3	1	1	4	3	3	3	2	3	1	2	0	0	6	0	0	8	3	0	0	5	0	3	2	7	5	3	2	2	0	2	2	5	3	0	0	1	1	6	1	1	1	1	1	1	8
SPAC23H3.15c	135	31	170	50	85	120	266	167	54	170	76	91	136	138	107	69	195	99	298	63	40	17	19	173	28	34	49	99	51	37	40	34	84	67	77	24	59	15	16	40	52	40	40	21	42	98	79	37	110
SPAC23H4.01c	33	12	34	29	18	44	34	30	31	39	19	30	27	29	20	11	29	18	77	20	10	8	12	63	13	36	31	44	69	37	23	51	30	73	41	30	42	17	17	31	32	40	15	30	9	20	44	21	36
SPAC23H4.02	2	2	10	10	3	1	4	6	3	12	0	0	0	1	13	3	78	0	44	24	0	3	15	1	1	17	5	16	3	7	1	1	7	1	10	0	0	10	0	0	15	1	0	2	3	8	0	2	3
SPAC23H4.03c	2	0	0	0	0	0	2	0	5	1	0	2	0	0	0	1	1	0	3	3	0	0	1	2	0	3	1	1	0	0	0	2	4	0	1	0	1	0	0	2	4	0	0	0	0	1	0	1	0
SPAC23H4.04	28	8	33	10	12	9	39	31	15	43	16	14	21	14	21	21	39	6	43	14	8	15	6	42	2	28	16	65	41	13	17	14	48	35	36	6	26	9	3	7	26	30	8	10	18	14	26	5	51
SPAC23H4.05c	4	3	2	12	2	6	6	5	16	0	1	5	2	4	8	10	0	1	6	1	1	2	0	1	1	4	2	1	3	1	5	3	2	1	2	3	3	1	6	0	4	1	0	7	1	0	1	1	1
SPAC23H4.06	2	0	7	1	3	3	2	0	1	4	0	0	0	1	3	3	40	3	42	10	0	1	4	0	1	3	0	3	0	3	0	0	0	0	1	0	1	0	0	0	3	0	0	0	2	4	0	0	0
SPAC23H4.07c	1	0	0	2	0	0	1	0	1	2	0	0	0	0	0	0	1	0	4	0	0	0	5	2	0	5	0	0	0	3	0	2	0	2	0	1	0	1	0	0	4	1	2	1	0	0	1	1	1
SPAC23H4.08	2	1	2	3	2	7	8	2	3	3	1	1	5	5	4	1	1	3	4	3	1	0	1	14	4	2	5	5	5	7	5	5	1	10	6	7	1	3	7	3	1	4	0	1	1	1	6	2	3
SPAC23H4.09	48	4	54	30	19	5	33	33	23	34	27	13	19	15	24	30	64	11	94	23	3	13	22	31	4	50	29	102	28	50	22	23	30	7	30	17	32	21	7	8	69	24	15	15	28	25	18	10	26
SPAC23H4.10c	4	1	5	7	2	0	8	10	4	6	4	4	5	3	4	4	10	1	20	1	1	2	1	9	5	10	3	10	6	10	4	8	2	4	6	4	10	6	12	4	11	5	1	7	1	8	3	3	8
SPAC23H4.11c	15	19	39	33	24	41	43	47	54	31	17	40	31	24	21	16	24	7	113	20	4	9	18	30	14	92	53	103	68	57	51	81	61	76	71	35	55	18	33	29	83	68	19	44	39	38	37	14	32
SPAC23H4.12	1	1	3	3	10	2	3	7	5	6	4	4	4	0	1	4	6	4	0	4	0	0	1	14	0	18	25	23	21	20	24	20	18	20	19	16	19	5	22	10	24	16	7	8	6	14	6	4	14
SPAC23H4.13c	125	104	136	119	125	145	165	204	231	161	78	117	90	188	119	105	152	82	447	84	50	42	59	223	74	239	241	264	294	235	251	351	209	420	183	227	266	67	147	146	268	255	100	192	92	145	209	109	257
SPAC23H4.14	9	1	13	0	0	7	15	6	6	6	3	3	6	2	1	1	3	0	3	1	1	0	2	14	0	6	2	14	10	8	9	2	7	11	11	4	14	3	3	1	3	8	1	4	7	1	4	1	6
SPAC23H4.15	4	0	2	2	5	0	3	2	2	3	0	0	0	0	3	0	11	0	8	6	0	3	3	0	0	11	5	11	1	3	0	0	11	0	5	2	4	5	0	0	8	0	1	0	3	1	1	0	1
SPAC23H4.16c	8	7	1	3	5	4	6	1	5	4	2	0	0	1	0	5	7	4	7	5	0	1	7	10	0	7	4	5	9	7	4	9	2	3	2	3	4	4	2	0	10	6	1	5	2	1	0	2	3
SPAC23H4.17c	8	1	5	6	2	6	4	4	5	11	2	5	9	5	3	2	7	0	14	5	1	1	3	2	1	5	3	5	4	8	1	4	1	5	2	3	7	2	1	3	6	3	1	1	2	3	3	2	2
SPAC23H4.18c	1	0	1	2	4	1	3	1	1	1	0	1	1	1	0	0	0	4	0	0	0	0	0	1	0	1	1	1	1	1	0	0	1	3	0	1	0	3	0	1	4	1	0	1	1	0	1	1	2
SPAC23H4.21	6	6	12	10	3	8	15	18	14	6	5	0	0	5	6	3	8	4	22	3	3	6	2	10	3	22	13	47	29	26	20	24	22	25	17	11	24	5	9	10	20	8	4	15	10	11	18	2	13
SPAC24B11.05	8	3	23	24	12	2	6	22	2	23	11	1	0	0	20	13	103	2	94	59	1	4	37	1	0	57	19	44	1	38	3	2	18	0	26	0	6	19	1	3	62	1	8	2	10	5	1	0	1
SPAC24B11.06c	9	9	1	1	0	3	7	4	5	1	3	2	2	8	2	0	0	3	7	1	0	2	0	3	0	1	0	1	3	2	3	0	1	9	0	3	12	0	3	0	0	1	0	1	0	2	13	12	16
SPAC24B11.07c	51	4	19	11	13	1	32	28	1	19	24	10	5	10	12	16	32	3	33	7	1	6	10	29	1	36	12	39	33	10	1	0	25	17	18	1	17	7	0	4	36	14	5	1	16	26	15	9	23
SPAC24B11.08c	21	8	17	22	9	10	15	19	13	19	5	16	10	19	6	10	22	8	60	9	8	9	11	20	2	9	2	13	13	10	5	5	6	14	5	3	13	3	1	4	5	3	13	4	8	18	21	13	22
SPAC24B11.09	0	0	1	0	1	0	0	0	0	0	0	0	0	0	0	0	0	0	3	1	0	0	0	1	0	1	1	0	0	1	0	0	0	1	0	0	0	0	1	0	0	0	0	0	0	0	0	0	1
SPAC24B11.10c	6	1	7	9	6	2	2	4	0	4	2	1	0	1	1	2	5	1	23	23	0	2	3	1	1	8	2	3	2	7	1	0	0	1	3	2	3	6	1	0	13	1	0	0	1	4	1	2	1
SPAC24B11.11c	3	0	2	3	1	4	3	4	0	2	0	2	2	1	2	0	2	0	1	1	0	0	2	1	1	1	1	5	2	3	3	5	6	1	1	0	1	0	1	2	4	3	0	2	0	0	0	0	1
SPAC24B11.12c	4	2	1	1	2	5	3	3	2	2	1	0	4	0	4	1	4	1	9	6	0	0	4	3	0	3	1	1	0	1	2	3	2	1	3	1	1	2	0	3	4	2	2	0	0	3	3	0	2
SPAC24B11.13	14	2	4	0	3	2	2	1	2	3	5	0	2	2	2	1	0	6	3	3	2	0	0	1	0	0	1	1	0	0	0	0	1	0	0	2	1	1	0	0	1	0	0	0	0	0	4	0	4
SPAC24B11.14	28	10	31	24	18	18	54	54	30	33	11	28	32	35	34	17	19	8	76	19	5	9	11	61	16	17	22	41	27	39	17	21	20	33	26	14	18	4	7	15	35	30	3	15	11	22	21	9	45
SPAC24C9.02c	309	206	203	249	249	462	389	248	507	266	169	303	367	470	329	193	421	282	976	348	214	116	121	614	163	346	350	631	466	386	520	509	333	431	450	385	479	82	270	285	479	394	167	282	184	270	361	201	525
SPAC24C9.03	5	2	1	2	4	1	4	13	3	7	1	2	0	0	4	3	33	0	23	12	0	4	2	7	0	18	4	30	0	10	2	5	8	4	7	0	5	5	0	1	13	1	1	1	3	4	1	2	2
SPAC24C9.04	3	0	0	0	1	0	0	1	2	0	0	1	1	1	1	1	1	0	0	0	3	0	0	0	3	1	0	2	2	3	0	1	0	3	1	2	1	0	1	0	3	0	3	0	0	0	1	0	0
SPAC24C9.05c	16	0	16	4	3	3	9	3	2	10	4	1	4	1	3	7	14	2	13	3	0	2	3	3	0	7	7	10	2	11	2	0	5	1	7	1	2	1	1	1	1	1	2	0	8	8	4	1	5
SPAC24C9.06c	3	0	3	2	1	0	1	3	0	2	1	2	0	0	1	3	2	0	6	2	0	1	1	1	0	4	0	2	1	1	1	1	0	0	0	0	0	0	0	0	2	0	0	2	0	2	3	1	4
SPAC24C9.07c	260	152	273	253	154	321	350	267	402	292	106	249	240	536	186	158	211	109	652	160	114	73	111	649	165	290	266	435	479	318	429	391	290	491	279	305	431	132	255	296	351	378	98	271	122	306	437	166	642
SPAC24C9.08	4	1	1	1	1	7	1	5	1	5	4	1	6	5	4	3	8	2	5	2	0	0	0	9	0	1	0	5	3	3	4	5	5	4	3	0	1	1	2	1	3	2	1	2	1	2	6	4	7
SPAC24C9.09	24	3	31	9	19	7	21	27	7	25	10	4	5	2	14	8	44	1	57	25	3	7	17	9	3	42	20	75	17	30	5	10	48	8	32	7	14	23	10	4	55	8	3	3	17	20	4	3	7
SPAC24C9.10c	17	0	17	4	4	6	12	21	8	22	8	8	6	11	3	3	11	2	28	7	1	11	5	7	6	4	13	13	15	14	3	0	8	15	9	3	5	2	4	5	10	7	3	4	1	11	8	5	21
SPAC24C9.11	24	5	19	7	8	16	18	15	7	25	8	5	7	12	7	5	13	6	36	6	6	0	10	32	4	20	14	38	10	21	4	8	21	13	24	3	13	5	3	3	13	17	5	4	5	6	8	7	9
SPAC24C9.12c	0	0	0	2	2	0	1	0	0	2	0	0	0	0	0	0	3	0	6	3	0	0	4	0	0	4	0	1	0	2	0	0	0	0	0	0	0	1	0	0	3	0	0	0	0	1	1	0	1
SPAC24C9.13c	2	0	4	2	0	1	1	2	8	1	2	1	1	0	0	1	2	1	3	0	0	1	0	1	0	8	5	2	1	4	9	3	0	2	4	7	4	1	2	0	0	0	3	3	5	5	2	0	2
SPAC24C9.14	1	0	2	1	2	1	1	3	3	0	0	3	0	2	1	2	6	0	1	2	0	0	1	3	0	5	2	2	1	2	1	3	0	4	1	0	0	0	0	0	6	0	3	1	1	1	2	0	8
SPAC24C9.15c	144	52	127	94	72	129	212	166	167	156	76	125	121	272	100	63	172	84	309	81	42	48	56	421	89	176	172	320	361	222	214	226	234	390	174	159	320	49	130	185	178	240	74	110	118	89	89	43	93
SPAC24C9.16c	3	0	0	4	0	0	2	1	1	2	2	0	1	0	0	1	3	0	2	1	1	0	2	2	0	4	3	3	0	6	1	2	8	0	1	1	0	2	1	4	4	2	0	1	0	0	4	1	0
SPAC24H6.01c	5	0	6	0	0	9	5	3	0	3	3	0	3	4	1	0	1	1	13	1	0	2	0	7	0	9	7	10	3	6	8	25	19	19	18	1	2	3	3	11	4	5	1	1	0	1	6	0	2
SPAC24H6.02c	5	0	9	1	2	1	5	5	2	2	1	6	2	3	2	1	9	2	0	2	0	0	2	8	0	3	1	5	9	2	2	1	0	11	3	2	13	2	2	6	2	7	0	2	0	4	4	3	20
SPAC24H6.03	41	3	30	13	8	8	48	23	17	24	14	13	10	15	17	12	50	4	58	11	4	9	7	57	3	36	22	75	37	33	13	30	27	58	37	9	15	12	10	14	44	32	11	6	13	18	17	5	20
SPAC24H6.04	3	0	2	2	4	1	1	3	1	2	1	2	2	3	0	4	3	0	4	3	0	3	1	1	0	4	3	5	0	2	1	0	3	2	0	0	3	4	0	0	1	0	1	0	0	5	2	2	4
SPAC24H6.05	1	0	0	0	0	0	0	0	0	0	0	0	0	0	0	0	0	0	1	1	0	0	0	0	0	0	0	0	0	0	0	0	0	0	0	0	0	0	0	0	0	0	0	0	0	0	0	0	0
SPAC24H6.06	107	23	82	45	50	23	70	61	23	60	53	21	32	34	31	31	78	12	117	41	6	15	26	64	9	116	64	129	49	59	24	34	73	48	68	28	26	32	11	17	123	29	6	22	19	61	36	26	82
SPAC24H6.07	0	0	0	0	0	0	0	0	0	0	0	0	0	0	0	0	0	0	0	1	0	0	0	0	0	0	0	0	0	0	0	0	0	0	0	0	0	0	0	0	0	0	0	0	0	0	0	0	1
SPAC24H6.08	7	2	6	5	3	5	4	3	10	2	6	4	5	8	4	1	3	2	7	2	0	2	2	10	2	2	3	3	8	6	9	6	0	15	2	8	5	1	7	0	3	2	0	6	0	2	4	1	5
SPAC24H6.09	0	0	0	0	0	0	0	0	0	0	0	0	0	0	0	0	1	1	0	1	0	0	0	1	0	3	1	1	1	2	0	2	0	0	0	0	0	2	0	0	1	0	0	0	4	2	1	0	0
SPAC24H6.10c	13	1	30	9	8	12	11	20	17	21	8	17	12	16	8	11	33	10	45	13	6	8	3	20	1	10	7	20	14	6	6	6	16	5	13	6	12	6	15	11	9	9	1	13	0	16	27	7	28
SPAC24H6.11c	147	64	165	165	126	159	225	202	215	173	75	145	161	259	158	145	152	38	478	120	32	50	70	246	48	265	159	200	185	277	273	247	147	176	136	161	126	64	136	121	250	128	89	128	97	147	179	96	277
SPAC24H6.12c	0	0	0	1	1	0	0	0	1	1	0	0	0	2	0	0	0	1	3	0	0	0	1	2	1	0	0	2	0	0	1	0	0	0	0	0	0	0	0	0	0	0	0	0	0	1	2	0	1
SPAC24H6.13	7	4	6	11	6	1	4	6	9	4	4	2	2	1	3	3	6	0	25	4	1	6	6	10	1	20	3	7	7	20	1	1	6	10	6	4	9	7	3	2	8	2	2	5	1	7	5	0	4
SPAC25A8.01c	0	0	6	2	2	2	7	5	2	7	5	0	1	2	2	3	11	0	8	1	0	0	1	6	0	11	0	9	4	3	1	1	4	4	4	2	2	0	0	0	7	2	2	3	2	1	2	3	6
SPAC25A8.02	12	0	20	7	20	0	9	13	3	21	8	0	0	1	9	10	67	0	33	46	1	8	16	0	0	25	11	42	0	17	0	0	23	1	15	0	0	6	0	0	50	0	3	1	7	12	2	1	3
SPAC25A8.03c	20	1	26	13	22	12	23	26	6	21	11	5	4	11	16	14	12	0	21	8	2	4	8	16	3	19	10	33	7	10	4	5	4	8	17	1	9	4	2	1	14	2	4	2	2	8	9	8	22
SPAC25B8.01	3	1	7	3	1	5	5	5	3	3	3	3	2	0	0	2	4	3	4	0	0	0	2	12	0	4	5	6	8	5	4	6	12	4	3	3	4	1	4	3	5	2	1	7	6	2	3	1	16
SPAC25B8.02	1	0	0	0	0	0	0	0	1	2	2	1	0	1	0	1	2	0	0	0	0	0	1	4	0	1	1	2	2	0	0	0	1	1	4	4	0	1	0	0	1	6	0	1	0	0	3	1	2
SPAC25B8.03	1	0	2	1	0	0	1	0	0	2	2	0	0	0	2	0	2	0	6	1	0	3	1	0	0	1	3	2	0	1	0	0	1	0	0	0	0	0	0	0	2	0	0	0	0	1	0	0	0
SPAC25B8.04c	3	4	9	5	2	5	1	8	3	4	3	5	3	3	3	4	12	5	15	10	0	0	2	3	0	13	0	4	4	5	3	8	1	6	6	1	3	4	2	2	6	5	0	1	1	8	3	1	5
SPAC25B8.05	71	10	50	21	36	45	108	62	29	71	47	56	48	64	22	18	73	22	109	26	17	20	22	131	14	72	45	136	133	47	39	41	76	137	74	22	99	18	17	55	97	88	20	20	45	40	63	39	116
SPAC25B8.06c	22	0	21	15	18	10	23	31	16	15	10	5	2	9	14	8	38	5	45	31	3	6	18	18	4	37	14	25	13	25	8	9	33	12	21	2	8	13	3	5	37	6	9	13	19	11	6	8	10
SPAC25B8.07c	19	10	28	18	18	26	26	28	50	39	11	21	15	25	20	11	13	11	29	4	6	6	14	32	11	57	43	68	77	45	93	129	44	103	45	68	56	20	43	52	47	72	25	42	14	25	48	18	49
SPAC25B8.08	4	0	8	2	0	1	6	8	0	2	5	0	2	0	2	2	10	0	10	10	2	2	6	10	0	25	5	24	0	14	1	1	7	2	8	1	0	4	4	1	21	0	2	2	3	0	3	1	6
SPAC25B8.09	29	45	28	20	27	106	72	29	95	40	21	39	55	70	15	34	23	49	75	16	11	8	7	100	44	25	26	56	70	19	108	105	19	84	23	78	63	16	44	51	39	70	4	81	19	27	44	25	61
SPAC25B8.10	10	7	16	20	9	8	17	7	16	4	4	4	6	8	14	13	12	15	38	13	4	9	15	34	5	12	3	12	5	11	7	7	8	5	3	3	9	3	5	3	6	8	2	4	4	16	10	7	11
SPAC25B8.11	0	0	2	0	2	0	1	1	0	0	0	0	1	0	0	0	0	0	0	3	0	0	0	4	0	0	0	0	0	3	0	0	0	0	0	0	1	1	0	0	4	0	1	0	0	2	0	0	2
SPAC25B8.12c	0	0	0	0	1	0	1	0	0	1	0	0	0	1	0	0	1	0	3	0	0	0	0	2	0	1	1	1	1	1	0	0	0	0	0	0	0	0	0	1	0	0	0	0	0	0	0	0	0
SPAC25B8.13c	1	0	2	0	0	0	0	1	0	3	3	0	0	0	1	1	4	4	2	5	1	0	1	0	0	1	0	0	0	0	0	0	0	0	3	0	0	0	0	0	2	0	0	0	0	2	1	0	0
SPAC25B8.14	40	17	26	11	23	18	49	34	30	30	15	25	17	28	20	27	30	8	71	17	4	8	33	78	8	45	38	77	51	41	28	45	38	44	36	26	42	13	24	11	80	25	6	10	17	27	21	16	47
SPAC25B8.15c	74	23	58	43	30	50	81	55	52	93	30	74	87	78	44	33	75	45	80	23	21	17	22	225	14	96	87	200	171	90	114	123	88	164	101	84	150	28	61	73	119	107	29	70	47	50	81	39	97
SPAC25B8.16	5	3	5	8	8	10	17	5	9	11	7	6	3	5	5	3	5	1	11	4	2	2	3	14	0	5	8	10	11	12	3	5	8	12	10	2	6	3	2	4	8	7	13	6	7	6	6	3	10
SPAC25B8.17	5	3	2	0	0	4	2	1	4	1	1	1	0	1	0	0	3	0	2	1	1	0	1	2	0	0	3	3	2	2	4	3	1	4	2	3	2	1	3	2	4	2	0	1	1	0	4	1	5
SPAC25B8.18	2	2	2	3	1	3	1	1	14	1	0	0	0	1	2	2	0	3	7	3	2	0	1	2	2	6	8	13	10	12	12	14	6	7	6	16	5	2	7	1	7	9	2	5	2	5	1	0	1
SPAC25B8.19c	0	0	0	0	0	0	0	1	0	0	1	0	0	0	0	0	0	0	1	0	0	0	0	0	0	0	0	0	0	0	0	0	0	0	0	0	0	0	0	0	0	0	0	0	0	1	0	0	0
SPAC25B8.20	30	28	59	41	30	43	54	61	112	59	19	21	39	68	19	20	37	39	136	26	26	25	23	76	37	102	138	137	174	129	138	143	85	152	112	117	120	13	88	83	134	107	41	52	65	87	95	23	97
SPAC25G10.01	0	0	3	1	0	0	0	1	2	2	1	2	1	0	0	0	0	0	5	1	0	0	0	2	2	1	0	0	0	0	0	0	0	1	0	2	2	1	0	2	1	0	0	1	3	1	0	0	0
SPAC25G10.02	28	5	36	9	17	17	70	39	13	58	15	25	26	39	18	4	48	10	30	13	1	9	12	58	3	21	24	56	46	10	17	22	60	59	44	18	55	9	9	16	46	32	3	4	22	12	23	20	20
SPAC25G10.03	2	0	1	3	5	1	1	2	0	3	1	0	0	0	1	1	6	0	8	12	0	0	3	1	0	14	0	5	1	5	1	0	0	1	1	0	0	2	1	1	6	0	0	0	0	3	0	0	0
SPAC25G10.04c	12	1	8	2	8	0	7	8	2	6	2	2	0	8	7	3	18	0	15	6	0	1	8	9	0	18	7	11	4	11	3	3	18	4	12	0	4	9	2	5	25	6	3	1	3	4	5	2	3
SPAC25G10.05c	1	0	0	0	1	1	2	0	0	1	0	0	0	0	0	0	2	0	3	1	0	0	0	3	0	1	2	1	0	1	0	0	0	0	0	0	1	1	0	0	0	1	0	0	0	2	2	0	3
SPAC25G10.06	1	0	0	0	0	0	1	0	0	0	0	0	0	0	0	0	1	0	0	2	0	0	1	0	0	0	0	0	0	0	0	0	0	0	2	0	0	0	0	0	0	0	0	0	0	0	0	0	0
SPAC25G10.07c	7	1	9	1	6	2	8	7	1	7	6	7	3	5	2	0	4	1	13	2	0	0	0	8	4	3	5	6	12	7	7	2	1	11	0	2	2	3	4	3	6	8	2	2	4	8	3	3	8
SPAC25G10.08	2	0	1	2	2	1	2	4	1	7	0	1	0	0	2	0	5	1	4	3	1	1	3	3	0	4	2	5	0	1	1	0	1	0	1	0	1	0	0	3	1	0	3	2	0	0	0	0	1
SPAC25G10.09c	2	1	4	14	4	0	2	6	0	2	2	0	2	0	3	8	12	0	36	12	0	2	2	1	0	13	3	0	0	7	0	0	3	0	1	1	0	5	0	0	5	2	0	0	0	6	1	1	1
SPAC25H1.02	4	1	5	3	1	4	3	1	5	5	1	3	1	0	3	0	7	0	14	8	6	0	6	5	0	13	1	1	2	10	2	3	8	5	1	7	2	9	2	3	6	1	0	2	2	7	1	0	1
SPAC25H1.03	53	29	36	28	16	25	50	45	51	46	25	32	38	42	27	25	25	10	72	17	3	9	10	70	31	72	53	74	59	59	60	64	42	86	33	55	42	26	33	49	38	21	19	41	30	36	50	23	109
SPAC25H1.04	121	66	91	80	59	82	109	97	120	96	57	83	70	109	71	68	47	25	127	29	14	17	35	170	22	104	97	173	142	104	119	147	78	150	120	70	112	38	53	55	102	79	16	86	41	79	84	40	195
SPAC25H1.05	17	6	16	13	22	16	11	23	12	10	7	4	3	15	13	10	25	4	36	11	1	0	6	4	3	29	8	14	5	17	12	3	14	6	14	3	12	9	3	6	17	3	10	4	6	6	9	4	11
SPAC25H1.06	32	3	39	17	16	7	35	49	9	40	31	1	2	12	10	11	29	3	59	28	0	6	14	7	3	51	13	54	5	26	4	2	43	3	14	2	14	9	3	3	46	1	12	2	13	20	10	3	12
SPAC25H1.07	1	1	3	1	3	0	3	1	1	0	1	3	0	0	3	3	8	0	6	4	0	0	2	3	1	26	3	2	1	9	0	3	6	4	1	1	0	6	2	1	10	0	0	0	8	9	2	0	2
SPAC25H1.08c	2	4	6	13	9	3	4	6	5	4	0	1	4	6	3	3	9	0	29	8	1	1	10	6	0	16	6	11	4	7	6	4	10	10	9	0	1	4	6	4	20	3	7	5	3	10	5	2	4
SPAC25H1.09	647	328	591	460	355	642	940	671	720	630	315	767	779	1130	625	419	845	445	1520	500	313	222	280	1414	249	671	709	882	1060	876	789	885	648	1046	631	694	820	218	431	604	787	692	285	501	307	402	379	217	584
SPAC25H1.10c	0	0	1	1	1	2	0	0	2	1	0	1	0	1	0	0	1	0	7	2	0	0	0	0	0	1	4	1	0	1	0	0	0	0	2	0	0	1	0	1	0	0	0	0	2	3	0	0	0
SPAC26A3.01	0	0	0	0	0	3	0	0	0	0	0	0	0	1	0	0	0	0	0	0	0	0	0	0	0	1	0	0	0	0	0	0	0	0	0	0	0	0	0	0	0	0	0	1	0	0	0	0	0
SPAC26A3.02	91	54	83	111	97	98	108	87	218	105	47	78	77	88	62	67	103	54	289	70	26	37	68	226	49	217	129	174	180	245	219	306	122	205	128	174	195	52	90	96	270	119	76	160	55	85	52	34	139
SPAC26A3.03c	234	146	198	168	128	338	342	292	344	282	100	148	171	283	140	116	245	149	548	117	95	73	122	638	138	263	251	321	397	320	334	496	282	506	251	270	358	102	213	220	252	298	79	255	112	134	219	97	240
SPAC26A3.04	0	0	0	2	1	0	0	0	0	0	1	0	0	0	0	0	0	1	0	0	0	0	0	0	0	0	0	0	0	0	1	0	0	0	0	0	1	1	0	0	1	0	0	0	0	0	0	0	1
SPAC26A3.05	0	0	0	1	0	0	0	1	0	1	0	0	1	0	0	0	0	0	5	0	0	0	0	2	0	1	1	0	1	1	1	0	2	0	0	0	0	0	0	0	1	0	0	1	0	7	2	0	0
SPAC26A3.06	6	1	10	7	7	2	5	5	6	5	2	4	3	11	4	2	16	0	31	17	0	10	16	1	0	41	8	32	7	21	2	14	11	10	9	5	4	15	3	5	32	3	7	5	3	16	7	1	8
SPAC26A3.07c	1	0	0	0	0	1	0	0	0	0	0	0	0	0	0	1	1	0	0	1	0	0	3	0	0	0	0	1	0	1	1	0	0	0	1	0	0	0	1	0	1	0	0	0	0	1	0	0	0
SPAC26A3.08	3	0	1	0	1	1	0	0	0	0	0	0	0	1	0	1	4	1	1	0	0	0	0	0	0	3	0	1	0	1	0	0	2	1	0	1	1	0	0	0	0	0	2	0	0	2	0	2	1
SPAC26A3.09c	17	2	26	5	1	3	23	11	3	17	11	3	6	0	3	5	10	1	17	1	0	1	5	7	0	15	6	29	6	15	4	4	6	9	14	5	6	6	3	4	12	3	3	2	8	11	0	0	4
SPAC26A3.10	9	1	1	4	5	2	3	2	6	3	2	2	3	2	0	4	0	0	4	5	0	2	4	4	0	11	6	5	3	4	1	2	2	6	4	3	2	0	4	1	8	2	4	4	3	5	1	4	3
SPAC26A3.11	88	27	67	70	68	77	131	107	50	100	31	42	55	69	85	71	180	43	206	121	26	34	34	71	8	102	54	89	64	98	47	59	29	43	55	46	47	24	31	18	92	36	35	34	37	59	42	23	84
SPAC26A3.12c	13	0	5	7	13	2	17	14	2	11	9	2	2	6	6	4	26	2	53	12	4	7	10	4	2	31	6	22	9	15	5	6	13	2	8	3	4	12	1	2	31	1	8	2	4	8	6	2	4
SPAC26A3.13c	0	0	0	0	0	0	0	0	0	0	0	0	0	0	0	0	0	0	0	0	0	0	0	0	0	0	0	0	0	0	0	0	0	0	0	0	0	0	0	0	0	0	0	0	0	0	0	0	0
SPAC26A3.14c	0	0	2	0	0	0	0	1	1	0	0	0	0	0	0	0	0	0	4	0	0	3	1	0	0	2	0	0	2	1	0	1	0	0	1	0	0	0	0	0	3	0	0	0	4	0	0	0	1
SPAC26A3.15c	1	0	0	0	0	0	1	2	0	1	1	0	0	0	1	0	2	0	5	0	0	0	0	0	0	4	1	0	1	2	1	0	0	1	0	1	0	0	1	0	1	0	0	0	0	1	1	0	0
SPAC26A3.16	0	0	1	0	0	0	2	0	0	1	0	0	0	0	0	0	0	0	3	2	0	0	1	0	0	0	0	1	0	1	0	0	0	0	2	0	0	1	0	0	1	0	0	0	0	0	0	0	0
SPAC26A3.17c	37	8	34	21	21	19	27	41	11	48	8	8	18	15	12	15	102	5	160	43	3	11	40	26	4	81	27	93	48	52	19	22	15	44	38	17	27	24	14	14	74	10	2	13	15	27	24	5	13
SPAC26F1.01	65	26	45	34	27	44	65	53	38	38	22	43	28	47	18	23	32	7	76	17	2	22	16	98	9	66	45	75	65	54	44	50	34	63	41	46	63	11	28	22	79	28	13	42	26	35	43	25	53
SPAC26F1.02	16	4	11	7	2	9	10	9	9	7	1	2	2	12	2	8	6	7	16	3	5	0	4	35	6	4	8	12	7	14	8	11	5	13	3	5	14	2	3	4	10	9	1	7	3	4	10	4	7
SPAC26F1.03	20	0	16	7	5	3	7	9	1	9	6	10	1	5	11	1	51	0	39	32	0	7	5	9	2	17	3	23	1	17	0	4	13	1	5	0	2	3	1	1	14	0	5	3	6	4	1	0	2
SPAC26F1.04c	3	2	7	7	6	8	6	6	9	2	3	2	2	1	3	5	4	5	23	11	2	4	2	5	2	14	6	6	3	8	5	8	1	1	7	4	10	3	0	1	13	4	3	4	7	9	3	0	7
SPAC26F1.05	13	5	13	10	8	16	15	14	11	16	4	15	12	20	14	16	8	6	27	9	1	4	6	19	2	14	15	26	14	24	29	32	13	17	13	13	7	2	8	5	10	7	8	19	7	15	17	4	18
SPAC26F1.06	0	1	0	0	0	0	0	0	0	0	0	0	0	0	0	1	0	0	0	0	0	0	0	0	0	0	0	0	0	0	0	1	0	0	0	0	1	0	0	0	0	0	0	0	0	0	1	0	1
SPAC26F1.07	26	3	24	27	27	8	32	42	20	27	10	4	8	15	16	19	27	10	81	21	3	10	17	26	8	23	14	41	16	21	9	17	18	15	22	5	14	7	5	4	12	15	4	8	13	12	7	4	6
SPAC26F1.08c	29	5	54	18	23	9	75	36	8	77	20	14	7	22	15	22	46	4	70	52	4	4	16	17	1	69	38	115	26	55	5	11	64	21	77	3	19	26	3	10	74	6	14	7	17	26	23	11	23
SPAC26F1.09	3	0	0	4	2	2	0	3	4	0	2	0	1	1	2	0	1	0	5	1	2	0	0	2	0	0	0	4	3	1	2	6	3	1	3	0	2	0	0	0	2	2	1	1	0	0	0	1	1
SPAC26F1.10c	32	2	38	27	34	8	24	60	9	26	15	5	9	2	25	26	126	22	199	57	4	22	65	16	4	50	16	51	5	30	4	4	25	4	13	4	2	7	5	2	45	4	15	3	13	32	5	2	8
SPAC26F1.11	0	0	2	0	0	0	1	0	0	0	1	0	0	0	0	0	1	1	0	0	0	0	0	0	0	0	1	0	0	0	0	0	0	1	0	1	0	2	0	0	0	0	0	0	0	0	0	0	0
SPAC26F1.12c	14	1	3	1	0	2	6	4	2	5	1	1	3	2	1	3	4	1	4	1	0	1	1	5	5	4	3	4	2	5	3	0	6	9	5	2	5	1	1	2	4	2	1	1	0	2	2	1	6
SPAC26F1.13c	2	3	1	1	2	2	3	3	0	4	3	1	0	1	2	2	10	0	8	1	0	0	3	1	0	8	3	10	2	4	1	1	1	3	4	0	2	4	0	0	8	0	6	0	1	6	2	0	2
SPAC26F1.14c	85	12	123	68	48	35	131	95	38	103	33	30	23	42	48	33	73	12	146	67	9	16	24	37	15	58	41	83	30	35	25	33	38	31	62	21	18	14	14	27	55	20	19	25	24	63	51	23	77
SPAC26H5.02c	6	6	8	5	10	17	5	5	14	3	2	7	8	11	3	2	1	4	8	5	0	0	3	13	4	7	3	8	12	7	11	15	12	16	3	6	7	4	6	12	5	8	8	10	6	6	14	5	17
SPAC26H5.03	13	2	16	8	6	7	16	14	10	20	13	10	6	13	5	1	7	4	13	4	2	3	2	12	5	9	17	18	31	8	12	15	21	12	12	8	23	7	7	11	8	16	0	4	5	6	12	5	11
SPAC26H5.04	28	11	25	36	37	15	35	33	19	34	16	5	7	7	22	16	39	5	50	26	2	8	8	11	1	62	24	67	29	43	12	13	34	21	33	10	22	24	7	11	55	17	5	14	11	35	17	8	16
SPAC26H5.05	15	7	12	12	17	12	15	18	23	15	7	6	8	17	8	14	19	6	36	12	4	7	5	18	7	20	14	24	16	13	9	18	17	21	21	8	11	12	8	7	22	15	7	10	11	22	11	5	17
SPAC26H5.06	19	1	22	8	10	18	13	18	10	22	13	12	4	4	8	5	30	3	44	23	3	4	9	10	3	33	8	55	7	16	9	10	15	12	32	6	13	7	4	12	32	12	2	9	5	7	10	3	20
SPAC26H5.07c	57	18	32	35	32	27	66	52	33	55	41	50	37	43	26	25	55	11	87	33	5	7	25	92	10	55	30	79	53	51	22	43	23	47	27	17	39	22	14	19	49	23	15	25	12	28	20	13	56
SPAC26H5.08c	0	0	1	0	0	1	1	1	1	0	1	0	0	1	0	1	3	2	2	0	0	0	2	1	0	0	0	3	0	2	0	0	0	0	0	0	0	0	0	0	0	0	0	0	0	0	0	0	1
SPAC26H5.09c	38	13	29	20	16	24	46	29	28	33	21	7	5	10	28	18	16	24	36	19	8	7	9	25	16	13	5	3	3	9	2	15	7	15	6	5	7	3	9	2	6	4	5	14	2	22	4	1	19
SPAC26H5.10c	0	0	0	0	1	0	0	0	0	0	0	0	0	0	0	0	1	0	0	0	0	3	0	0	0	0	0	0	0	0	0	1	0	0	0	0	0	0	0	0	0	0	0	0	0	0	2	0	0
SPAC26H5.11	14	2	11	11	7	7	4	6	8	3	8	3	3	4	6	6	23	1	17	10	1	2	5	20	0	17	7	13	15	4	5	12	9	2	7	9	14	5	0	6	14	6	6	11	6	12	6	1	8
SPAC26H5.12	63	11	48	36	20	11	51	50	18	36	36	17	28	22	14	18	43	14	86	30	1	7	19	47	3	82	52	174	47	61	28	51	26	41	73	14	41	19	20	19	104	27	11	16	27	17	24	15	42
SPAC26H5.13c	1	2	0	0	1	0	1	0	0	0	0	0	0	3	0	1	0	1	0	0	0	0	0	2	0	2	0	0	1	1	3	2	0	1	0	0	0	3	0	0	0	1	0	2	0	1	0	0	0
SPAC27D7.02c	78	19	96	36	58	47	72	48	61	80	31	41	39	50	45	33	42	30	84	27	11	6	33	122	26	115	119	118	124	115	110	135	64	166	62	73	101	27	47	64	70	85	38	68	32	23	34	16	45
SPAC27D7.03c	1	1	3	4	5	1	2	2	1	4	2	1	1	2	1	4	3	0	18	5	0	0	3	1	0	8	0	8	2	5	0	7	1	4	5	1	0	7	4	0	4	4	0	3	3	2	0	0	1
SPAC27D7.04	2	1	3	1	1	0	1	0	3	1	1	0	0	1	1	0	0	0	3	0	0	0	3	0	0	13	8	5	3	8	7	13	2	11	12	4	5	5	8	6	20	8	5	2	8	6	2	1	1
SPAC27D7.05c	63	45	110	82	85	107	152	124	150	128	22	64	70	100	67	62	132	63	380	54	34	61	50	159	45	125	91	174	149	162	107	171	101	205	131	89	108	47	71	80	187	145	70	118	69	108	90	45	138
SPAC27D7.06	22	4	31	21	11	8	29	37	11	23	11	9	7	6	29	27	47	1	82	34	2	10	14	12	3	40	19	54	10	20	14	9	26	12	33	11	6	14	10	6	39	5	5	5	17	30	9	5	20
SPAC27D7.07c	2	2	2	0	0	5	3	5	2	4	1	2	2	5	1	1	1	1	0	0	1	0	5	7	2	2	3	0	5	3	6	6	1	15	2	3	5	1	1	2	3	5	0	3	3	4	1	5	3
SPAC27D7.08c	49	7	32	15	24	66	101	55	20	48	27	38	31	54	11	20	37	6	57	13	2	2	13	75	12	56	37	144	123	38	26	31	53	100	67	20	75	8	10	33	50	78	22	29	21	15	60	34	84
SPAC27D7.09c	3	4	5	2	6	10	6	7	6	4	2	5	6	6	4	1	4	1	5	5	0	0	1	6	3	0	2	1	0	2	0	0	0	4	1	1	2	0	1	0	3	0	1	2	0	7	4	2	5
SPAC27D7.11c	4	1	6	0	1	6	15	15	1	6	3	12	3	9	1	1	5	1	16	3	1	2	1	3	0	2	1	4	5	2	0	1	1	2	0	0	6	0	0	1	0	1	0	1	0	5	6	3	24
SPAC27D7.12c	2	1	0	1	2	0	0	0	5	1	4	1	0	5	0	0	5	0	6	3	1	0	1	3	0	1	1	1	2	1	0	4	1	6	0	1	3	0	0	1	0	3	0	2	0	0	0	0	2
SPAC27D7.13c	0	1	2	1	2	3	4	5	4	3	1	3	1	2	2	0	0	0	1	1	0	0	1	6	4	2	2	6	8	0	3	1	5	3	3	4	5	0	0	2	4	2	0	3	2	2	3	1	3
SPAC27D7.14c	61	18	86	54	42	35	88	90	53	83	23	44	28	32	32	32	92	16	156	42	12	34	25	75	12	53	71	201	53	74	35	40	77	74	90	34	55	28	27	49	102	53	21	29	46	47	34	27	67
SPAC27E2.01	4	5	1	2	0	4	5	1	7	3	4	2	1	5	0	1	1	0	4	2	2	3	0	10	3	3	5	4	2	4	2	2	0	3	4	6	4	0	5	3	2	7	1	7	1	2	8	4	10
SPAC27E2.02	8	7	26	27	10	5	12	25	7	17	6	12	6	10	16	8	104	5	164	80	0	23	16	17	1	92	24	39	16	31	2	9	33	20	21	8	14	39	11	9	90	12	5	9	17	27	19	12	19
SPAC27E2.03c	14	1	5	2	8	3	12	6	1	8	10	4	3	3	2	1	9	0	1	1	0	0	3	3	0	4	3	8	1	1	0	0	5	2	4	0	4	1	1	0	4	0	0	1	0	3	4	2	8
SPAC27E2.04c	0	0	0	0	2	0	2	0	0	0	0	0	0	0	0	0	0	0	3	0	0	0	0	0	0	1	0	0	0	0	1	1	0	2	0	1	1	1	1	0	0	1	0	0	2	0	0	0	1
SPAC27E2.05	1	0	1	0	0	0	1	1	0	1	0	0	0	1	5	0	9	1	4	4	0	0	1	3	2	3	0	3	0	2	0	0	0	3	1	0	0	1	0	0	1	2	2	1	0	1	2	0	0
SPAC27E2.06c	22	2	24	14	9	8	28	39	6	33	9	5	9	9	10	4	40	0	36	15	1	1	11	11	1	41	15	46	14	21	4	2	17	12	23	4	8	10	1	4	29	4	5	6	10	18	14	5	18
SPAC27E2.07	0	0	1	0	1	0	1	3	2	0	0	0	0	0	5	1	19	1	6	3	0	0	5	1	0	4	0	1	0	1	0	0	5	0	2	0	1	4	1	2	6	0	0	0	0	1	0	1	0
SPAC27E2.08	0	0	0	0	0	0	0	0	0	0	0	0	0	0	0	0	0	0	0	0	0	0	0	0	0	0	0	0	0	0	0	0	0	0	0	0	0	0	0	0	0	0	0	0	0	0	0	0	0
SPAC27E2.09	41	4	48	21	23	9	49	34	10	36	14	8	4	8	24	16	76	6	51	19	2	5	20	11	1	60	21	80	4	31	7	10	53	10	48	3	12	5	3	5	52	2	13	5	11	24	10	6	10
SPAC27E2.10c	12	7	16	15	6	13	12	16	6	10	5	7	3	7	2	4	21	13	34	9	0	3	5	12	1	32	14	26	13	29	9	11	15	20	16	5	7	12	6	5	19	6	13	12	4	10	9	9	21
SPAC27E2.11c	0	0	0	0	0	0	0	0	0	0	0	0	0	0	0	0	0	0	0	0	0	0	0	0	0	0	0	0	0	0	0	0	0	0	0	1	0	0	0	0	0	0	0	0	0	0	0	0	0
SPAC27E2.12	4	2	10	3	1	6	6	6	6	13	4	5	3	4	6	0	18	1	16	6	0	4	1	5	1	9	7	13	11	11	3	10	5	8	5	10	7	1	7	4	7	2	3	7	3	7	6	0	5
SPAC27E2.13	16684	10786	8519	6302	10174	61888	60847	42162	12226	25956	9244	21848	38036	20568	12537	15668	34563	5737	29599	17945	4408	3126	4522	66519	3965	18665	16391	29275	25462	14754	16306	34824	23467	37864	15545	20241	20225	4067	8159	10124	14446	11606	6334	14728	9529	3369	2307	2452	9631
SPAC27E2.14	0	0	2	0	1	0	0	1	6	1	0	1	1	0	0	0	0	0	0	0	0	0	0	3	0	6	7	1	2	5	2	1	5	5	5	3	0	1	0	0	4	2	0	3	0	1	0	2	1
SPAC27F1.02c	0	0	1	0	1	0	1	0	0	2	0	2	0	0	0	0	1	1	0	1	0	0	0	3	0	4	0	2	2	1	1	0	0	0	0	0	0	0	0	0	1	0	0	0	0	0	1	1	0
SPAC27F1.03c	14	3	11	4	5	6	11	11	10	18	3	5	4	3	4	4	15	1	21	6	3	4	5	20	0	17	15	18	13	6	6	3	8	14	13	2	8	2	5	4	13	9	9	13	7	7	4	2	11
SPAC27F1.04c	10	8	10	10	8	9	14	18	24	9	6	14	13	12	17	9	18	4	9	12	2	1	9	19	15	20	13	20	18	13	29	15	17	25	19	20	16	5	6	12	18	30	3	9	8	12	7	2	9
SPAC27F1.05c	40	58	51	64	53	149	53	73	178	40	28	112	103	121	62	44	52	54	149	47	31	18	23	148	57	53	45	54	82	59	102	104	35	91	28	49	84	21	48	75	53	77	21	72	17	75	144	65	207
SPAC27F1.06c	5	1	8	0	0	1	5	3	2	7	1	4	4	1	0	2	0	3	2	1	1	0	0	11	3	1	3	5	3	5	1	1	3	2	3	1	3	0	2	2	1	3	2	1	0	2	1	1	5
SPAC27F1.07	0	0	0	0	1	2	2	0	1	1	0	0	0	0	0	0	0	0	1	2	1	0	0	1	0	10	2	0	1	2	0	2	1	1	1	0	0	0	0	1	2	0	0	0	1	0	0	0	3
SPAC27F1.08	22	0	18	26	23	8	8	19	11	10	12	5	2	5	32	12	31	6	84	13	0	5	10	6	0	69	16	12	7	47	35	28	17	2	27	9	3	28	19	8	52	20	11	17	13	33	10	6	15
SPAC27F1.09c	0	2	2	1	0	2	1	5	1	1	1	0	1	2	1	0	0	2	2	1	0	0	1	2	0	6	1	4	0	4	0	3	1	0	0	0	1	0	0	1	8	3	2	0	1	2	0	1	1
SPAC27F1.10	3	0	2	0	0	0	1	0	0	2	5	0	0	1	0	0	1	0	0	1	0	0	0	2	0	0	1	2	1	0	1	0	2	2	1	0	0	0	0	2	1	2	0	1	0	0	1	0	1
SPAC29A4.02c	11	4	15	4	4	4	12	9	3	6	6	8	3	8	3	1	20	0	17	8	1	2	5	3	0	4	2	10	2	6	1	3	3	3	4	1	5	2	1	4	9	0	0	3	3	11	12	1	12
SPAC29A4.03c	6	2	6	4	5	6	5	5	13	16	4	6	3	6	1	4	4	6	7	5	6	6	1	13	0	2	1	4	9	0	3	7	0	4	9	4	4	0	1	4	7	4	2	2	2	3	2	5	7
SPAC29A4.04c	2	1	3	3	2	1	2	1	4	0	0	0	1	1	4	0	5	2	3	3	0	2	0	3	0	3	2	3	2	5	2	3	1	6	2	0	3	1	3	1	3	0	0	5	2	0	5	0	5
SPAC29A4.05	2	0	2	1	3	2	1	1	3	1	0	0	1	0	0	4	1	1	8	2	0	0	2	2	2	9	4	7	1	6	6	2	3	1	2	0	2	4	0	1	3	1	2	1	1	1	1	0	2
SPAC29A4.06c	41	12	73	47	32	19	51	76	39	79	24	10	23	20	25	45	74	8	154	47	6	12	39	31	13	183	69	190	35	97	37	72	110	60	115	38	35	65	34	13	153	33	18	36	47	76	18	13	20
SPAC29A4.07	1	1	1	1	0	0	1	0	2	0	0	0	0	0	1	0	2	0	4	0	0	0	0	0	0	12	3	2	3	5	7	21	6	5	0	1	3	6	2	0	7	1	3	4	0	3	1	0	5
SPAC29A4.08c	77	41	90	102	85	148	127	148	166	112	59	104	81	148	95	88	122	44	318	96	29	36	42	157	50	144	110	156	119	166	139	157	110	154	118	102	126	57	73	95	182	107	48	100	61	140	129	61	184
SPAC29A4.09	0	0	1	2	0	1	1	0	0	0	0	0	0	2	1	1	0	0	1	1	0	0	0	1	0	0	1	2	1	1	2	0	1	4	0	1	0	0	0	0	0	1	0	0	0	1	0	1	0
SPAC29A4.10	60	2	28	9	9	11	39	20	2	15	28	12	5	12	1	1	23	4	6	5	1	5	3	29	1	0	0	28	13	9	4	7	15	12	4	4	34	0	7	5	3	3	1	4	3	1	29	7	30
SPAC29A4.11	1	1	0	1	3	0	0	1	1	0	0	0	1	2	0	4	1	0	5	2	1	0	1	1	0	0	0	0	0	0	2	0	0	1	0	1	2	0	0	0	0	0	0	2	0	1	0	2	1
SPAC29A4.12c	70	45	37	67	27	49	76	44	70	67	36	71	54	93	57	34	68	28	114	39	21	9	32	140	25	10	5	7	23	5	13	31	27	36	9	15	15	1	7	7	11	3	4	19	10	1	1	0	1
SPAC29A4.13	106	76	192	104	79	189	157	152	235	146	60	100	138	178	85	87	189	92	375	62	54	51	39	323	51	136	124	236	176	152	220	257	102	289	160	141	163	33	117	156	179	190	53	160	59	181	222	90	290
SPAC29A4.14c	15	2	11	16	7	4	14	15	3	13	7	6	1	8	11	8	14	0	22	12	2	1	4	7	1	28	7	18	8	21	4	6	12	18	19	2	9	17	9	1	24	5	4	6	14	12	3	4	0
SPAC29A4.15	0	3	2	2	1	2	0	4	2	1	1	0	1	1	4	0	1	0	7	3	1	0	0	4	1	1	1	2	2	0	1	3	3	4	0	2	1	0	0	2	3	0	0	3	1	0	2	1	0
SPAC29A4.16	3	0	3	0	0	0	1	1	0	2	1	0	1	0	0	0	4	0	0	6	0	0	0	2	0	1	0	1	0	3	1	1	0	0	2	0	2	1	0	0	5	1	0	2	0	0	2	0	0
SPAC29A4.17c	17	3	15	19	22	2	10	20	4	9	4	2	4	4	14	8	39	5	27	23	2	3	5	5	0	26	7	23	2	19	3	2	8	2	10	2	9	9	1	3	19	3	2	1	7	12	4	4	7
SPAC29A4.18	22	2	22	12	9	4	15	18	4	13	11	2	5	7	14	8	29	6	74	18	0	11	7	9	1	24	24	40	2	26	7	6	10	1	25	3	5	6	1	0	32	1	10	4	9	15	8	3	5
SPAC29A4.19c	10	2	9	15	8	7	7	14	13	17	7	4	2	6	11	16	24	2	26	16	1	1	21	15	1	76	29	21	7	32	10	21	14	9	15	9	2	20	3	1	40	9	3	11	15	12	8	1	2
SPAC29A4.20	3	0	4	0	2	1	5	4	3	4	0	1	2	0	3	0	15	0	11	3	0	2	1	3	0	6	4	6	2	5	0	3	3	2	1	0	1	3	0	1	5	1	1	1	0	1	0	0	3
SPAC29A4.22	55	22	26	28	15	35	34	46	37	18	9	17	25	42	27	19	52	58	102	10	9	21	20	61	19	4	5	5	5	8	10	8	7	11	5	9	24	7	4	5	5	1	7	18	12	1	0	0	0
SPAC29B12.01	12	0	8	2	0	4	5	5	4	8	2	1	2	3	3	4	3	1	5	0	2	0	1	7	0	6	9	9	3	7	5	4	2	3	5	4	4	3	1	2	11	1	1	1	2	2	2	2	1
SPAC29B12.02c	22	2	22	29	18	6	18	26	5	20	13	4	8	4	9	11	31	5	58	27	2	14	26	12	5	98	34	49	17	33	16	8	31	12	39	16	8	19	3	9	62	11	7	7	11	20	5	2	5
SPAC29B12.03	0	0	1	1	0	0	0	0	1	0	0	0	0	0	0	0	0	0	0	0	0	0	0	1	0	0	0	0	0	0	0	1	0	0	0	0	0	0	0	0	0	0	0	0	0	0	0	0	0
SPAC29B12.04	4	2	6	1	5	2	2	3	3	5	7	6	2	5	2	5	15	0	15	3	0	4	3	5	0	3	4	0	1	3	1	0	1	0	5	0	0	2	0	4	4	0	1	0	2	1	4	0	6
SPAC29B12.05c	89	37	47	55	63	123	102	112	117	109	37	128	94	146	46	52	95	55	317	83	35	38	42	214	73	126	113	206	204	126	137	198	117	198	152	99	147	57	74	98	140	144	37	98	52	73	97	55	185
SPAC29B12.06c	0	0	0	1	0	0	0	0	1	1	0	0	0	1	0	2	0	1	1	1	0	0	0	1	0	0	1	1	1	1	1	3	0	2	0	1	0	1	0	1	0	1	0	1	0	0	1	1	2
SPAC29B12.07	224	26	117	29	48	29	143	65	27	107	95	28	39	60	34	44	104	16	120	76	5	20	31	61	12	97	43	150	36	55	24	40	57	28	63	17	45	28	15	16	83	22	15	17	45	42	34	32	59
SPAC29B12.08	1	2	8	6	0	1	6	5	7	7	4	1	4	3	5	4	13	3	15	10	0	0	3	5	1	6	2	2	1	2	1	2	1	6	1	1	4	1	1	2	3	0	3	1	0	1	2	2	1
SPAC29B12.10c	2	0	3	1	3	0	5	3	2	2	1	2	2	2	1	0	2	0	8	6	0	3	0	2	4	2	1	2	1	1	0	4	1	3	2	0	2	0	0	1	2	2	2	1	0	3	1	0	4
SPAC29B12.11c	0	0	2	0	0	0	0	1	0	0	0	0	0	0	0	0	0	1	0	0	0	0	0	0	0	0	2	0	0	0	0	0	0	0	0	0	0	0	0	0	0	0	0	0	0	0	0	0	4
SPAC29B12.12	9	8	16	13	14	13	11	15	21	14	10	12	6	9	6	4	5	5	17	4	2	0	4	33	0	23	34	47	37	20	43	37	27	37	34	34	27	3	22	13	55	32	15	20	8	6	7	5	12
SPAC29B12.13	17	15	9	16	21	15	29	42	36	30	14	10	23	13	10	14	10	3	41	12	5	7	7	29	5	34	43	60	64	56	39	53	41	99	42	38	54	8	26	20	47	45	5	28	32	21	10	9	39
SPAC29B12.14c	1	0	0	0	2	2	0	3	2	2	2	2	0	2	5	0	1	1	8	3	0	0	0	5	0	2	3	0	4	1	2	1	1	1	0	1	0	1	0	0	1	0	1	4	2	3	0	0	2
SPAC29E6.01	45	29	59	30	34	83	56	49	124	47	22	45	40	62	43	34	34	33	120	28	26	17	18	72	29	34	30	56	77	43	78	73	44	82	49	40	78	14	48	54	40	38	19	51	32	39	70	37	128
SPAC29E6.02	125	65	88	74	86	88	134	147	86	121	30	37	51	59	71	54	305	155	359	98	57	44	117	349	62	150	118	162	134	155	107	147	115	169	135	118	117	48	97	79	143	86	35	92	72	46	65	24	102
SPAC29E6.03c	525	222	362	320	277	343	545	475	525	469	232	315	279	449	277	251	447	228	783	187	124	109	287	1263	134	866	904	1238	1438	953	1082	1312	827	1442	752	869	1067	231	536	570	949	805	335	667	409	350	458	220	538
SPAC29E6.04	78	18	46	50	40	57	80	103	69	94	19	34	30	37	32	21	41	13	132	26	17	21	20	91	5	67	55	138	117	69	40	81	70	120	76	33	59	24	25	21	83	49	21	28	38	38	24	14	36
SPAC29E6.05c	79	54	91	49	57	100	94	76	173	102	47	77	101	117	59	52	71	51	139	28	18	25	36	208	35	160	120	173	217	141	228	324	107	223	101	183	189	43	118	115	145	182	64	220	67	168	197	77	144
SPAC29E6.06c	9	0	16	1	7	2	2	7	2	5	3	2	0	2	0	1	13	0	18	6	0	1	12	4	0	6	6	15	1	7	0	0	14	0	5	0	0	5	1	1	23	0	4	1	2	5	2	1	6
SPAC29E6.07	0	0	0	0	0	2	0	0	1	0	0	0	0	0	0	0	0	0	1	0	0	0	0	0	1	0	0	0	0	0	0	0	0	1	0	0	1	0	1	1	0	0	0	1	0	0	0	0	1
SPAC29E6.08	1	0	1	2	2	2	2	0	1	0	0	0	1	0	1	0	1	0	3	2	0	1	3	0	0	2	0	1	0	0	0	2	3	3	1	2	0	1	2	1	3	4	0	2	0	2	0	2	2
SPAC29E6.09	1	4	0	1	2	0	0	0	1	2	2	0	0	0	0	0	0	0	1	0	0	0	0	3	0	0	2	1	4	3	2	4	1	2	1	1	4	0	1	2	4	2	2	2	1	0	0	0	3
SPAC29E6.10c	11	0	9	7	5	3	16	9	2	20	4	0	3	6	12	9	20	2	21	9	0	0	6	4	0	22	5	27	5	7	2	1	7	3	5	1	2	8	1	3	15	3	3	4	8	1	5	3	3
SPAC2C4.03c	9	4	10	8	6	0	4	10	5	10	6	1	3	1	7	7	21	1	31	15	0	6	5	8	0	53	12	75	6	18	4	7	19	6	42	2	6	16	8	2	53	8	5	3	8	5	5	1	4
SPAC2C4.04c	0	0	0	0	0	2	1	0	3	0	0	0	1	1	0	0	0	0	2	0	0	0	0	4	0	2	1	2	3	3	2	2	0	2	1	1	1	0	3	0	1	5	0	0	0	1	3	0	4
SPAC2C4.05	0	0	2	1	0	0	0	0	0	0	0	0	0	0	0	0	1	0	0	1	0	0	0	0	0	0	1	1	0	0	0	0	0	0	0	0	0	0	0	0	0	0	1	0	0	0	0	0	0
SPAC2C4.06c	4	2	1	3	4	6	3	6	3	3	0	1	0	2	2	3	3	7	4	0	0	0	5	4	1	7	4	7	9	2	7	11	2	17	6	2	22	2	8	4	5	10	2	7	2	4	4	2	7
SPAC2C4.07c	6	0	3	2	2	5	5	1	0	2	1	0	3	3	2	0	6	2	6	2	0	0	2	2	0	0	1	5	3	10	4	3	5	3	6	2	5	1	2	1	2	1	1	7	0	4	0	0	3
SPAC2C4.08	13	4	10	10	4	13	8	11	16	19	6	6	5	11	8	3	13	3	23	1	5	4	3	24	7	11	15	28	20	10	20	20	14	25	10	18	20	10	12	6	16	17	9	12	4	8	14	6	26
SPAC2C4.09	4	3	4	3	2	4	9	1	5	4	2	5	4	5	1	0	8	2	8	2	3	0	1	10	0	5	7	1	8	6	5	10	6	9	3	5	6	2	3	1	7	7	1	2	1	5	3	4	1
SPAC2C4.10c	10	0	14	0	6	3	2	8	4	8	6	1	5	5	8	2	6	0	4	5	0	0	5	5	1	10	9	18	9	13	5	0	29	5	17	4	11	5	2	5	13	4	5	1	4	4	2	3	3
SPAC2C4.11c	5	0	4	1	0	1	5	4	0	2	2	1	3	2	0	6	0	1	8	2	0	4	0	2	0	1	2	4	2	3	3	1	9	1	3	0	3	1	2	2	1	3	2	0	1	2	2	1	3
SPAC2C4.12c	4	5	5	11	6	5	13	7	11	7	7	3	1	6	5	8	1	2	11	3	3	9	10	8	3	13	10	13	8	14	8	17	13	8	11	10	11	3	2	4	15	4	0	12	2	1	3	12	9
SPAC2C4.13	6	8	4	7	3	4	2	3	15	3	2	1	3	7	3	3	2	1	6	0	2	0	6	9	0	5	5	7	4	4	8	8	0	4	1	7	8	0	7	1	6	7	1	4	1	3	0	0	10
SPAC2C4.14c	42	4	40	25	38	31	36	57	24	37	23	23	16	26	36	17	140	11	90	50	14	3	24	36	11	81	25	161	27	57	23	22	40	31	76	12	10	16	7	11	76	10	14	9	30	31	17	10	23
SPAC2C4.15c	1	1	3	0	3	1	5	3	1	4	1	1	0	2	2	0	3	0	3	1	0	1	0	7	0	5	2	2	0	2	1	2	1	1	0	2	1	0	0	0	2	0	1	0	0	3	2	2	1
SPAC2C4.16c	0	0	0	1	0	0	0	0	0	0	0	0	0	0	0	0	0	0	1	0	0	0	0	1	0	1	0	0	0	0	0	0	0	0	0	0	0	0	0	0	0	0	0	0	0	0	0	0	0
SPAC2C4.17c	2	1	0	1	1	0	2	2	1	0	2	0	0	0	0	0	1	0	4	1	0	0	0	0	0	1	0	0	0	4	0	1	1	1	0	0	2	0	0	1	1	1	2	1	0	1	1	0	0
SPAC2E12.02	17	1	12	6	4	2	13	8	3	12	7	1	7	5	5	0	22	2	27	9	4	6	6	3	2	22	8	37	6	5	3	2	2	10	21	1	5	3	0	2	13	2	7	3	3	8	4	3	6
SPAC2E12.03c	0	0	0	2	1	0	0	4	1	0	2	0	0	0	3	1	2	0	0	3	0	0	0	0	0	4	2	4	0	3	0	0	1	1	0	0	0	1	0	0	3	0	0	1	0	2	0	0	1
SPAC2E12.05	2	1	3	0	0	9	2	2	3	3	2	2	1	1	2	1	1	1	5	1	0	0	0	3	0	4	14	10	4	4	5	20	4	7	4	12	5	1	14	5	1	7	2	2	2	6	1	0	2
SPAC2E1P3.01	14	13	24	23	19	34	29	13	36	21	12	13	15	13	7	22	28	11	67	12	6	5	5	20	8	11	13	5	13	16	17	29	7	15	11	9	21	10	7	4	16	24	11	9	2	13	14	11	46
SPAC2E1P3.02c	85	32	116	30	37	99	111	132	62	97	41	114	91	138	42	57	68	8	74	38	6	13	20	72	22	38	43	115	89	53	29	46	55	71	74	45	84	18	36	68	55	54	24	55	41	71	183	84	321
SPAC2E1P3.03c	0	0	0	0	0	0	0	0	0	0	0	0	0	0	0	0	0	0	0	0	0	0	0	0	0	0	0	0	0	0	0	0	0	0	0	0	0	0	0	0	0	0	0	0	0	0	0	0	0
SPAC2E1P3.04	4	0	2	2	3	5	1	8	2	5	1	6	3	10	2	2	10	1	26	3	3	2	5	2	3	4	1	6	1	6	0	2	2	6	0	1	3	1	2	2	4	1	0	1	3	0	6	4	7
SPAC2E1P3.05c	4	4	0	1	1	1	1	0	1	4	1	1	1	1	1	1	3	2	6	1	0	0	1	0	1	0	1	1	0	1	5	2	0	3	0	3	1	0	1	0	1	1	0	7	2	1	2	0	5
SPAC2E1P5.01c	153	129	233	183	117	196	263	251	294	227	97	147	142	216	166	117	220	117	510	88	50	77	82	388	39	341	279	339	406	386	393	434	292	429	278	274	377	97	238	252	366	299	165	264	135	199	256	139	365
SPAC2E1P5.02c	4	0	1	4	1	3	5	4	2	2	0	0	1	3	0	3	3	0	5	4	0	0	1	3	0	3	4	1	1	2	0	0	1	4	4	0	1	1	1	1	1	1	0	0	1	2	6	1	4
SPAC2E1P5.03	86	39	61	83	41	75	146	80	92	61	41	112	110	139	107	71	94	58	151	75	28	22	27	169	12	111	74	107	94	100	91	88	38	66	64	60	88	27	36	31	92	52	33	60	26	46	36	26	94
SPAC2E1P5.04c	117	25	83	82	73	32	106	83	102	75	76	45	51	79	71	55	111	14	161	91	20	43	48	111	12	183	112	324	112	136	82	189	93	73	185	102	73	57	54	49	213	66	38	71	40	96	103	36	104
SPAC2E1P5.05	0	0	0	0	0	2	0	0	2	1	0	0	0	0	0	1	0	0	1	0	0	0	0	1	0	2	2	3	3	2	1	1	0	1	0	0	4	0	0	0	0	2	0	1	0	0	5	3	0
SPAC2F3.01	0	0	3	0	0	1	2	1	2	1	1	1	0	0	1	1	2	1	1	5	0	2	0	1	0	4	2	3	0	5	1	0	2	0	1	0	0	6	0	1	3	1	0	0	2	4	0	0	2
SPAC2F3.02	3	2	2	0	2	0	0	2	0	2	0	1	3	0	4	2	1	0	3	2	0	0	4	1	0	6	4	3	0	4	0	3	5	0	3	0	0	1	0	0	5	0	0	3	0	4	0	0	0
SPAC2F3.03c	53	11	80	33	23	14	48	45	28	25	24	18	14	19	34	22	88	10	137	36	6	9	30	33	12	82	44	92	27	56	18	17	33	23	46	14	28	30	13	10	85	20	9	22	15	45	35	9	58
SPAC2F3.04c	5	3	4	6	9	12	12	7	11	8	3	5	5	8	5	4	15	5	11	5	2	0	2	12	0	11	11	16	4	18	13	8	14	9	10	10	14	2	7	11	21	6	2	8	3	12	6	2	18
SPAC2F3.05c	5	3	5	9	9	12	9	5	13	6	0	4	11	9	14	6	15	12	22	7	8	1	2	16	5	7	3	5	13	4	11	5	2	6	2	3	9	4	4	6	14	3	3	2	4	9	12	1	10
SPAC2F3.06c	2	0	1	1	3	5	4	3	3	6	0	0	0	1	2	1	2	1	2	0	6	0	0	2	1	7	2	4	6	5	0	1	11	4	1	0	3	0	2	3	8	3	1	1	5	0	5	0	3
SPAC2F3.07c	34	8	36	15	5	17	42	20	25	41	14	20	16	23	17	23	29	10	11	23	3	7	20	72	6	57	57	87	61	54	51	81	45	49	105	48	45	22	29	30	62	47	25	22	13	25	37	22	14
SPAC2F3.08	144	54	171	39	104	126	263	155	85	268	77	88	98	147	71	73	85	70	111	61	27	14	36	214	35	45	103	123	124	50	57	33	76	150	82	28	129	30	26	86	73	112	32	34	60	100	122	61	195
SPAC2F3.09	2	2	1	0	1	0	0	0	5	3	0	0	0	4	0	0	3	0	3	0	1	3	0	0	0	1	0	3	0	2	0	0	0	0	0	0	1	0	0	0	0	0	3	0	0	2	1	1	2
SPAC2F3.10	25	13	16	15	11	11	13	9	16	10	9	13	17	11	10	16	11	5	29	4	2	6	6	21	5	19	8	20	17	16	7	21	8	32	6	7	10	4	4	11	8	9	2	14	7	13	11	13	18
SPAC2F3.11	10	8	12	18	9	6	9	13	21	12	8	5	5	2	12	14	19	5	20	3	1	11	12	16	6	20	14	19	12	19	20	14	13	25	17	29	13	10	21	8	28	22	5	10	5	10	16	10	15
SPAC2F3.12c	11	0	11	5	10	0	5	7	0	7	5	1	1	0	3	5	27	1	27	21	0	3	4	7	1	25	6	11	1	16	0	0	7	1	6	1	7	24	1	0	21	0	0	3	4	8	1	0	2
SPAC2F3.13c	17	0	18	11	12	1	8	13	0	13	11	3	3	1	6	11	33	4	40	38	0	6	8	9	2	55	15	21	3	30	1	0	14	6	10	4	8	35	4	0	30	1	0	3	6	13	2	4	6
SPAC2F3.14c	9	5	10	7	14	11	7	12	20	16	1	7	10	9	18	7	13	10	23	16	0	3	7	19	5	35	21	39	14	21	12	38	6	22	20	12	8	8	9	10	17	7	11	18	9	13	10	8	12
SPAC2F3.15	22	18	17	35	66	29	16	15	64	24	9	13	15	25	30	28	24	14	63	36	6	6	29	16	19	36	98	29	40	47	88	65	24	45	18	42	50	20	49	12	67	38	10	31	32	43	31	11	51
SPAC2F3.16	2	1	1	3	1	0	0	3	1	2	1	1	0	4	1	2	6	0	5	2	0	1	1	3	2	5	2	12	1	7	2	2	2	5	1	3	2	3	4	1	7	4	0	0	3	1	2	2	1
SPAC2F3.17c	5	1	13	14	4	1	11	9	5	9	5	2	9	11	10	9	18	6	18	14	0	5	8	11	1	24	8	52	11	10	4	6	15	5	10	1	13	12	4	2	14	11	3	2	11	13	2	2	3
SPAC2F3.18c	1	0	0	0	0	2	4	2	3	1	0	2	2	4	1	2	1	2	0	1	0	0	0	2	1	0	1	3	1	1	1	0	2	4	0	1	3	0	0	1	4	1	0	1	0	1	1	3	9
SPAC2F7.02c	0	0	2	3	1	0	1	1	4	0	0	0	2	0	2	3	3	0	3	2	0	2	1	3	0	5	1	4	6	6	0	0	5	2	6	0	2	2	0	0	9	0	3	0	1	3	3	0	0
SPAC2F7.03c	5	1	0	2	1	0	2	0	1	1	3	2	0	2	0	1	2	2	4	1	0	0	0	0	0	1	0	1	4	0	0	0	3	0	1	0	3	0	2	0	0	1	5	0	0	6	3	1	0
SPAC2F7.04	22	6	20	14	23	9	27	27	3	31	9	6	6	9	10	5	31	1	35	17	3	3	3	8	0	68	21	43	13	36	9	11	30	20	21	10	17	22	5	9	41	12	10	8	20	26	17	7	24
SPAC2F7.05c	2	0	2	0	0	0	0	0	0	0	0	0	0	0	1	0	1	0	0	0	0	4	0	0	0	2	1	3	0	1	0	0	0	0	2	0	0	1	0	0	3	0	0	0	0	2	0	1	0
SPAC2F7.06c	166	157	187	201	180	391	296	257	488	219	76	231	238	396	187	149	148	93	405	131	105	70	73	702	80	355	304	422	565	368	548	601	275	632	267	440	464	74	240	258	460	433	182	307	125	190	234	173	338
SPAC2F7.07c	5	1	5	3	3	1	3	3	1	3	3	1	0	4	0	3	13	4	16	3	0	2	1	0	1	19	6	8	6	11	2	2	1	2	7	0	5	1	0	1	8	4	1	1	2	3	1	1	4
SPAC2F7.08c	5	1	5	2	0	3	2	1	0	2	0	2	2	6	0	1	2	7	9	2	0	0	1	6	1	4	0	0	5	4	2	6	2	1	2	4	3	0	3	3	4	1	0	4	3	3	5	1	6
SPAC2F7.09c	22	5	17	6	5	17	22	12	12	18	10	11	16	22	8	9	16	4	38	9	2	1	5	21	0	29	18	38	36	16	16	28	17	37	18	13	25	2	15	22	31	25	6	7	11	8	27	19	42
SPAC2F7.10	15	2	11	12	10	11	18	7	7	10	10	18	6	10	5	9	13	0	5	5	1	1	5	10	5	15	9	23	16	9	7	18	25	18	18	5	9	6	8	6	13	19	5	12	9	8	14	4	14
SPAC2F7.11	2	2	1	0	2	1	0	0	0	1	1	0	1	0	0	0	0	0	5	1	0	4	0	0	0	0	0	0	0	2	0	0	0	0	0	0	0	0	0	0	0	0	0	0	0	1	0	0	0
SPAC2F7.13c	32	9	33	22	25	20	36	26	10	33	17	4	16	12	17	11	55	4	98	26	1	10	17	25	6	53	20	31	6	30	6	9	26	25	8	5	19	9	5	3	10	5	4	10	10	5	9	3	18
SPAC2F7.14c	14	4	10	29	27	8	13	11	9	11	8	5	2	6	26	16	9	4	35	15	1	7	16	8	5	47	24	23	10	42	12	14	11	9	22	7	7	15	5	3	35	5	4	5	4	18	2	0	3
SPAC2F7.15	0	0	1	1	0	0	0	0	0	0	0	0	0	0	0	0	0	0	1	0	0	0	0	0	0	2	0	0	0	4	0	0	0	0	4	0	0	1	2	0	1	0	0	0	1	0	0	0	0
SPAC2F7.16c	19	1	23	11	10	4	15	31	4	15	11	4	3	8	10	9	22	3	37	14	1	13	11	7	1	41	18	40	3	20	2	6	19	5	18	2	3	10	2	3	29	4	6	3	11	18	2	5	9
SPAC2F7.17	66	16	86	36	46	31	77	81	38	120	37	13	24	30	32	38	192	24	117	68	10	31	33	125	10	181	68	185	76	76	40	68	92	101	105	32	50	43	31	44	99	41	25	44	45	63	41	27	40
SPAC2G11.02	113	48	94	74	61	54	116	138	66	140	48	32	51	48	58	56	112	45	111	31	19	19	87	222	13	321	203	276	225	183	187	283	203	262	168	163	140	74	82	79	280	115	88	145	71	85	47	22	59
SPAC2G11.03c	13	2	18	13	18	6	20	19	4	28	10	4	1	9	16	5	30	10	28	14	1	6	10	31	1	26	34	69	13	24	23	43	53	33	49	20	38	16	15	17	63	20	11	10	18	17	7	4	7
SPAC2G11.04	18	4	15	8	1	2	22	7	6	16	4	2	7	2	8	6	13	4	24	7	4	0	2	5	0	10	18	20	10	10	5	6	17	21	22	6	7	9	6	8	20	11	2	4	10	11	4	8	9
SPAC2G11.05c	53	2	37	8	9	1	24	12	8	14	24	3	1	8	6	12	5	4	23	2	1	4	9	10	5	28	17	26	20	12	7	20	27	36	16	5	19	14	10	6	23	20	3	14	7	16	14	6	6
SPAC2G11.06	127	17	179	61	98	117	203	225	59	191	55	80	102	143	88	60	326	35	208	98	23	19	49	156	29	141	100	255	130	112	53	50	190	116	131	31	82	66	35	51	157	58	43	42	81	97	150	61	263
SPAC2G11.07c	2	3	1	3	9	1	1	1	1	4	1	2	1	0	2	0	2	0	10	1	1	2	3	0	0	5	6	2	1	3	0	3	4	1	4	0	1	5	0	0	15	0	1	0	1	2	3	0	0
SPAC2G11.08c	7	10	9	4	10	15	5	17	29	14	1	3	7	6	6	1	0	3	16	5	3	2	5	14	5	9	11	4	17	16	17	10	11	23	17	15	21	3	8	7	13	12	0	7	5	10	7	3	6
SPAC2G11.09	13	3	23	19	8	3	18	13	8	20	6	2	2	0	9	17	53	1	66	29	1	5	14	11	0	37	20	54	7	30	3	10	62	13	36	7	3	14	6	5	37	1	12	6	22	17	5	0	4
SPAC2G11.10c	13	23	10	12	10	25	13	14	31	6	6	22	19	23	6	6	4	9	20	9	8	1	1	31	15	17	11	10	21	8	17	32	4	27	9	17	20	4	13	20	7	32	7	24	2	7	25	21	29
SPAC2G11.11c	93	0	77	1	9	13	82	29	4	51	52	30	30	45	3	0	9	7	0	0	1	6	2	70	1	4	3	102	91	2	3	5	9	76	8	1	61	4	1	22	6	9	2	2	1	4	43	32	64
SPAC2G11.12	46	12	54	20	15	16	60	33	16	53	21	14	10	18	17	26	19	8	38	7	6	5	17	52	5	38	31	75	29	34	23	26	22	37	39	15	35	14	10	19	30	21	10	17	11	21	8	6	25
SPAC2G11.13	49	4	51	24	10	15	56	65	21	44	24	24	30	33	13	20	35	8	65	6	5	3	8	49	3	38	18	62	32	27	10	14	19	42	32	10	20	13	13	24	29	25	9	21	12	28	59	19	71
SPAC2G11.14	52	16	57	33	30	24	72	71	26	55	40	27	34	28	41	24	62	11	111	22	12	18	15	89	9	78	47	90	48	52	29	29	67	57	58	24	60	20	13	30	67	37	20	29	29	46	49	25	60
SPAC2G11.15c	12	2	26	12	8	8	17	13	8	20	4	4	0	6	7	5	29	5	15	12	0	7	16	11	3	50	21	43	7	27	6	3	21	9	25	3	4	20	8	1	35	6	2	6	11	15	3	2	6
SPAC2H10.01	92	24	128	105	78	36	139	133	57	126	52	38	38	46	89	84	134	11	245	104	7	19	31	37	19	92	62	127	40	104	31	33	70	39	69	22	33	29	19	27	127	29	16	36	43	131	47	32	85
SPAC2H10.02c	3	5	4	1	0	8	3	2	6	3	3	7	5	6	1	0	5	1	9	0	1	0	1	15	3	4	2	17	11	1	6	8	4	16	6	6	12	1	7	6	4	8	1	9	2	0	6	3	11
SPAC2H10.04	0	0	1	0	0	0	0	0	0	0	0	1	1	1	2	1	4	0	6	1	0	0	0	0	0	1	0	0	0	2	0	0	0	1	0	0	1	0	0	0	1	0	0	0	0	1	0	0	0
SPAC30.01c	15	1	8	12	9	5	26	14	5	17	7	3	3	1	10	5	34	0	28	26	2	0	24	7	1	30	15	32	6	33	5	3	15	7	11	2	7	13	1	4	30	2	3	1	6	11	5	3	8
SPAC30.02c	2	0	0	0	1	1	6	5	3	4	0	4	7	3	0	1	5	1	5	2	0	1	0	8	0	3	4	6	8	4	4	3	0	5	2	0	5	0	3	0	5	6	0	2	0	0	4	0	6
SPAC30.03c	14	4	13	6	4	5	13	5	14	17	11	6	1	3	5	8	26	6	36	9	3	8	9	22	11	38	26	49	22	19	22	13	46	19	14	33	19	10	16	7	29	19	6	4	4	20	9	6	4
SPAC30.04c	12	6	12	11	4	10	11	11	11	6	7	10	6	5	4	2	1	2	21	2	2	0	3	9	7	4	5	24	12	6	9	8	7	5	9	9	8	2	3	8	10	4	4	10	7	7	18	10	9
SPAC30C2.02	3	0	5	1	1	1	1	3	0	2	0	0	1	4	3	5	2	0	5	1	1	1	1	0	0	1	0	1	1	2	1	1	0	1	4	0	2	0	0	0	2	1	0	1	1	3	1	0	0
SPAC30C2.03	18	13	13	13	16	25	22	24	39	24	5	9	13	13	10	7	20	4	44	5	2	3	8	35	15	29	49	64	63	37	43	54	29	70	34	47	63	10	32	43	41	47	7	22	15	21	25	14	31
SPAC30C2.04	2	0	4	1	0	1	1	5	2	4	2	2	0	2	5	1	3	1	5	1	0	0	0	0	2	2	5	3	2	2	3	2	3	5	2	1	0	2	1	1	2	0	0	1	0	2	4	0	1
SPAC30C2.05	0	0	0	0	0	0	0	0	0	0	0	0	0	0	0	0	0	0	0	0	0	0	1	2	0	4	0	1	0	0	1	3	1	1	0	0	0	0	0	0	1	1	0	2	2	0	0	0	0
SPAC30C2.06c	4	1	5	1	3	5	2	5	2	5	1	3	0	0	4	2	12	1	22	6	0	0	1	2	0	19	6	14	5	10	8	13	9	10	16	5	4	6	11	1	11	4	6	1	3	8	3	1	9
SPAC30C2.07	7	1	5	1	5	4	10	6	1	7	2	5	5	8	1	3	6	1	10	3	4	0	2	8	0	1	3	3	7	5	2	1	6	6	5	1	6	0	4	1	7	9	1	2	1	1	2	2	10
SPAC30C2.08	6	5	9	3	2	6	5	2	3	7	0	1	1	2	4	1	6	1	8	3	0	1	1	10	6	5	2	13	3	7	1	5	0	6	8	5	5	4	0	3	8	3	0	2	2	10	9	4	2
SPAC30D11.01c	29	9	49	29	28	54	64	61	38	58	19	29	20	29	24	19	37	5	88	10	10	8	7	47	3	46	47	69	75	62	41	30	72	55	36	44	44	23	39	48	40	25	53	22	34	31	58	21	94
SPAC30D11.02c	1	0	2	3	1	2	2	0	1	1	0	0	0	0	0	0	0	0	1	0	0	0	0	0	0	5	1	1	1	2	0	1	0	0	0	1	1	0	1	2	0	0	0	3	1	0	0	1	1
SPAC30D11.03	36	3	28	20	18	7	31	27	1	23	20	4	4	6	12	27	56	1	65	29	1	11	16	15	0	72	23	89	9	44	5	3	33	6	53	0	6	28	7	5	67	3	5	4	17	26	8	3	9
SPAC30D11.04c	0	0	3	2	2	1	5	0	5	1	1	0	1	2	0	5	0	0	5	4	0	1	2	2	0	4	0	0	1	5	1	1	0	0	1	4	6	2	0	1	2	1	0	1	4	4	1	0	3
SPAC30D11.05	63	34	64	53	46	107	63	93	100	87	22	63	57	44	39	46	104	76	145	33	26	14	38	255	15	87	74	172	120	92	109	142	78	174	108	72	94	28	56	75	94	147	28	54	37	29	41	26	79
SPAC30D11.06c	265	167	309	247	235	300	321	318	420	297	100	205	184	242	227	202	293	185	822	180	110	85	99	452	116	326	293	331	326	376	428	433	243	414	241	295	313	115	243	247	359	266	124	297	109	345	295	146	447
SPAC30D11.07	4	1	9	6	7	1	5	8	5	10	5	10	0	0	3	4	8	6	14	1	1	0	2	7	4	12	3	6	8	7	6	3	5	6	7	3	7	8	2	2	5	6	4	5	7	2	3	2	5
SPAC30D11.08c	4	0	4	2	1	0	6	3	2	9	1	2	0	0	1	3	8	0	10	0	0	1	1	2	5	5	4	4	1	9	1	0	5	2	2	4	0	1	0	0	8	1	0	3	1	5	2	2	11
SPAC30D11.09	188	35	174	73	119	147	213	123	140	167	86	159	133	180	98	66	115	55	223	60	32	29	63	357	54	107	112	218	224	120	132	136	109	322	134	109	177	33	91	117	121	150	38	102	57	85	196	83	347
SPAC30D11.10	8	6	9	13	6	16	3	5	12	10	2	11	7	14	1	6	3	6	11	5	1	2	3	11	3	12	9	9	14	14	16	7	6	14	7	7	12	0	2	5	14	9	3	9	2	1	12	6	25
SPAC30D11.11	28	1	27	24	25	2	22	24	2	32	10	2	2	1	30	26	88	5	58	50	3	7	38	8	2	68	26	38	1	27	4	3	20	0	29	0	1	10	6	3	36	3	5	0	14	31	4	2	5
SPAC30D11.12	0	0	1	0	0	0	0	0	0	2	0	0	0	0	0	0	0	0	0	0	0	0	0	0	0	0	0	0	0	0	0	0	0	1	0	0	0	0	0	0	0	0	0	0	0	0	0	0	0
SPAC30D11.13	3	0	1	2	2	0	4	2	0	1	0	0	0	3	0	1	7	0	5	0	0	1	3	2	0	11	0	4	0	5	0	2	1	2	2	2	0	0	1	1	3	2	0	0	3	1	0	0	0
SPAC30D11.14c	0	0	0	1	0	0	0	1	0	1	0	0	0	0	0	0	0	0	0	0	0	0	0	1	0	0	0	1	1	0	0	0	0	0	0	0	0	0	0	1	0	0	0	0	0	1	0	0	0
SPAC31A2.02	10	1	13	6	11	17	13	17	9	7	7	9	4	5	7	4	22	1	5	14	1	1	4	18	0	24	13	25	20	15	3	8	25	10	6	6	8	6	6	5	13	9	4	4	4	3	5	3	7
SPAC31A2.03	43	6	55	28	36	15	54	54	23	49	26	19	9	15	28	19	122	9	109	47	2	15	28	33	13	118	36	156	25	55	11	18	71	41	64	18	21	26	17	15	115	24	15	16	25	55	14	8	21
SPAC31A2.04c	5	0	7	1	2	4	2	3	0	2	1	2	1	0	1	1	1	0	9	1	0	0	0	1	0	9	3	9	2	7	0	6	8	3	0	3	0	1	4	3	6	2	0	1	4	4	4	1	2
SPAC31A2.05c	33	9	33	15	32	21	43	40	32	55	29	23	31	23	10	19	21	12	56	4	4	3	19	75	6	49	49	108	79	51	44	70	36	113	43	54	86	16	46	38	55	71	25	57	24	37	33	19	45
SPAC31A2.06	1	0	1	2	2	3	3	2	3	2	0	1	0	0	1	1	2	0	5	1	2	0	4	5	3	3	5	3	2	5	2	3	0	3	0	4	6	3	5	0	2	0	4	1	2	9	0	0	4
SPAC31A2.07c	45	15	34	34	40	10	44	30	17	29	30	17	15	19	20	24	77	27	95	24	5	8	27	63	15	120	37	55	46	74	41	53	38	42	48	31	39	31	25	25	87	24	14	40	34	41	17	6	36
SPAC31A2.08	43	7	45	44	37	26	69	65	29	60	18	39	45	78	28	38	77	25	173	53	10	34	34	79	12	67	62	88	65	62	45	50	63	64	74	29	64	42	18	32	87	39	33	18	41	43	51	23	62
SPAC31A2.09c	16	2	31	21	14	4	16	35	4	35	5	1	2	5	9	8	48	0	43	15	2	6	12	5	1	60	30	61	9	30	6	11	39	8	34	7	12	26	3	3	72	4	6	3	16	13	4	2	5
SPAC31A2.10	3	6	4	0	4	1	3	3	8	1	0	2	1	0	0	0	1	3	2	1	2	0	1	11	3	7	4	6	15	4	4	12	4	13	6	4	6	3	7	3	8	5	1	10	2	2	0	0	1
SPAC31A2.11c	0	0	2	0	1	0	0	1	0	0	0	0	0	0	0	0	3	0	0	0	0	1	1	0	0	2	0	1	1	2	0	1	0	0	0	0	1	0	0	0	2	0	0	0	0	1	0	0	1
SPAC31A2.12	93	16	117	74	64	41	110	86	54	118	31	31	29	29	89	65	404	49	370	166	8	50	72	108	30	118	48	96	27	73	25	34	56	19	60	27	19	27	21	13	99	18	15	28	26	60	21	11	34
SPAC31A2.13c	4	0	0	0	0	2	4	2	1	1	0	1	1	1	1	2	0	0	2	1	1	0	0	1	0	6	5	3	3	2	2	2	3	4	1	1	1	0	1	3	2	0	1	1	0	1	1	1	1
SPAC31A2.14	68	35	76	99	93	110	130	113	165	114	38	84	60	88	83	59	102	36	252	60	20	21	38	92	26	117	92	107	116	123	83	99	90	115	107	103	98	54	58	62	141	96	40	66	59	113	119	40	179
SPAC31A2.15c	14	5	17	8	8	3	26	22	7	17	6	5	2	8	13	4	22	4	20	13	2	0	2	21	0	33	14	55	22	29	14	12	10	12	20	20	10	10	8	8	21	8	3	6	10	13	6	3	17
SPAC31A2.16	23	1	26	16	31	3	16	13	4	25	9	0	1	2	20	18	69	0	57	43	1	7	18	7	1	90	29	78	2	55	0	2	38	4	36	2	4	24	2	3	60	1	7	2	19	22	3	1	5
SPAC31F12.01	1	0	0	0	1	0	0	0	0	1	0	0	1	0	1	0	3	1	1	1	0	0	1	1	0	0	2	1	1	1	0	0	0	1	0	0	1	1	0	0	0	0	0	0	0	2	0	0	2
SPAC31G5.01	1	1	7	5	1	7	13	9	4	14	1	6	8	13	1	2	7	7	10	3	3	3	2	14	1	2	4	4	9	0	0	4	4	21	2	5	3	3	0	8	2	4	2	0	1	5	4	1	10
SPAC31G5.02	0	1	0	0	0	0	0	1	1	0	0	0	1	3	0	0	1	0	0	0	0	0	0	0	0	0	0	0	1	1	1	0	0	0	0	1	1	0	2	0	2	0	0	0	0	0	1	1	0
SPAC31G5.03	0	0	1	0	1	0	0	0	0	0	1	0	1	0	0	0	2	1	6	2	0	0	2	0	0	0	0	2	0	0	0	0	1	0	0	1	0	0	0	1	1	0	0	0	0	1	0	0	1
SPAC31G5.04	9	2	8	5	5	1	5	9	1	9	2	2	1	1	5	0	21	0	29	13	0	4	6	0	0	5	5	7	1	3	0	0	1	0	1	0	0	1	0	0	10	0	0	0	0	4	1	0	1
SPAC31G5.05c	10	6	10	11	18	5	18	13	8	20	8	6	6	9	9	8	22	10	27	13	4	4	14	10	1	26	9	16	5	18	9	3	4	11	7	6	12	8	3	4	22	11	0	6	6	11	11	1	18
SPAC31G5.06	17	0	11	4	3	6	12	6	5	20	2	1	5	3	3	0	3	3	5	5	0	0	0	7	2	14	2	11	12	5	11	12	4	6	10	7	11	1	4	5	1	6	1	6	5	6	4	2	8
SPAC31G5.07	62	0	128	6	13	6	98	31	3	75	26	6	6	12	8	7	16	16	21	8	0	0	4	18	6	3	13	19	9	9	6	4	6	9	4	4	12	6	2	10	5	8	1	2	7	21	16	8	33
SPAC31G5.08	11	8	21	11	8	14	32	27	12	25	13	11	33	35	7	5	23	9	10	5	1	3	6	49	10	23	23	42	34	22	9	41	35	40	33	17	21	7	13	13	22	42	3	16	19	20	15	20	16
SPAC31G5.09c	542	323	486	276	229	517	671	565	438	610	271	440	403	560	275	240	320	205	914	155	103	48	115	945	139	254	430	607	594	375	486	439	397	764	324	300	652	107	242	344	504	398	173	271	217	315	439	253	837
SPAC31G5.10	1488	313	1526	97	483	785	2963	1739	166	2017	681	1012	1341	1609	303	262	640	379	180	59	104	21	112	1656	249	60	360	1907	2072	106	226	89	1056	2352	898	161	2118	61	122	1178	161	1304	69	56	613	500	1854	1073	2013
SPAC31G5.11	0	0	1	1	0	0	0	0	0	0	0	0	0	0	0	0	5	0	0	1	0	0	0	0	0	2	0	0	0	0	0	1	1	0	1	0	0	1	0	0	0	0	0	0	0	1	0	0	1
SPAC31G5.12c	3	0	9	3	3	3	12	4	0	12	3	2	0	3	2	3	8	0	7	1	0	2	2	2	0	4	5	3	6	6	2	2	5	3	4	0	4	5	4	2	7	3	1	0	5	5	3	1	4
SPAC31G5.13	1	0	0	1	1	0	1	0	0	0	0	0	0	0	0	0	3	0	0	1	0	0	1	1	0	1	0	0	0	3	0	0	0	0	0	0	0	0	0	0	2	0	0	0	0	1	0	0	1
SPAC31G5.14	54	15	83	23	41	56	136	41	40	136	37	63	69	62	33	24	70	30	117	40	26	8	15	101	26	44	74	193	106	67	41	53	54	99	79	42	83	13	19	24	61	39	16	30	45	30	63	27	98
SPAC31G5.15	184	30	190	108	61	56	180	178	107	172	100	70	94	124	104	76	229	24	363	110	15	50	91	217	35	280	154	378	142	184	60	105	229	129	212	58	100	73	58	66	274	77	39	71	90	104	102	43	119
SPAC31G5.16c	20	12	13	11	11	27	16	18	18	23	15	19	15	20	6	9	16	14	8	3	2	9	4	32	19	23	20	25	41	18	19	25	9	57	8	28	35	5	18	7	17	27	5	21	10	11	13	12	33
SPAC31G5.17c	0	0	0	0	0	1	0	0	0	0	0	0	0	0	0	0	0	0	0	0	0	0	0	0	2	0	0	0	0	0	0	0	0	0	0	0	0	0	0	0	0	0	0	0	0	0	0	0	0
SPAC31G5.18c	16	2	20	16	11	11	23	13	19	11	4	11	7	9	7	13	19	3	21	7	3	0	11	11	9	19	15	23	23	24	25	18	15	16	23	24	18	10	2	10	27	14	3	10	4	19	20	11	21
SPAC31G5.19	23	4	11	5	6	12	7	9	7	5	7	2	3	2	8	8	23	0	15	13	1	5	9	8	0	47	13	39	8	14	2	1	8	12	13	0	8	8	0	1	24	8	2	3	2	12	2	1	6
SPAC31G5.21	8	13	9	6	3	14	11	7	17	10	3	2	12	12	4	6	2	2	35	4	3	3	12	5	9	16	6	17	18	13	14	15	5	16	14	21	15	3	10	10	10	21	2	8	6	10	12	5	8
SPAC323.01c	15	8	32	11	20	38	24	24	30	27	7	27	16	21	10	8	23	10	67	11	4	0	6	43	3	46	20	32	24	35	17	43	9	35	24	21	26	9	22	32	33	28	16	24	12	20	27	18	36
SPAC323.02c	3	3	5	2	3	3	1	3	2	2	3	1	1	3	2	1	1	0	4	2	0	2	0	8	1	7	1	4	3	2	3	2	0	5	3	2	3	2	0	0	2	1	0	1	1	6	2	0	2
SPAC323.03c	17	5	14	2	6	6	13	8	9	8	14	8	11	13	2	4	0	8	12	2	1	0	0	33	4	12	6	9	22	6	6	7	1	13	3	7	14	0	6	12	2	17	1	5	5	3	11	8	13
SPAC323.04	174	139	189	212	178	284	253	239	496	210	79	220	169	233	177	181	153	88	508	152	73	59	103	352	86	261	251	202	267	377	393	406	197	300	223	278	323	76	178	168	306	162	113	238	92	285	240	148	327
SPAC323.05c	41	27	34	17	23	85	52	60	67	59	20	53	48	63	36	12	89	42	65	22	21	8	19	114	20	82	57	83	114	76	112	148	104	180	45	82	131	37	66	60	104	101	23	74	41	33	62	35	139
SPAC323.06c	3	1	0	1	2	2	1	1	8	3	3	2	1	6	0	2	2	0	6	2	1	1	3	3	3	3	5	9	1	6	5	3	4	7	4	7	7	3	3	3	3	3	3	4	3	2	2	0	4
SPAC323.07c	1	1	0	2	0	2	0	0	1	1	0	0	0	0	1	0	1	0	5	1	0	0	1	0	2	1	1	0	1	0	0	2	0	0	0	1	0	0	0	1	0	1	0	2	1	0	0	0	1
SPAC323.08	1	0	1	3	0	0	1	0	0	3	0	0	4	3	0	3	0	0	0	2	0	0	0	1	1	4	1	5	0	1	1	0	3	4	2	1	0	0	1	0	0	1	0	0	0	0	3	0	2
SPAC328.01c	1	1	0	1	0	0	1	0	1	1	2	1	3	3	0	1	0	0	0	1	1	0	1	0	3	1	1	0	3	0	3	3	2	1	2	3	3	0	1	0	0	2	0	0	0	3	0	1	2
SPAC328.02	4	0	0	0	0	0	0	1	0	0	0	1	0	2	0	0	0	0	0	1	0	2	1	0	0	0	0	0	0	0	0	0	4	0	0	0	0	0	0	1	0	1	1	0	0	1	0	0	0
SPAC328.03	2	0	1	1	0	0	0	0	2	1	0	0	0	0	0	0	1	0	2	1	0	0	1	1	1	0	0	0	0	0	0	0	0	0	1	0	0	0	0	0	2	0	0	0	0	0	0	0	0
SPAC328.04	8	4	6	9	8	3	9	7	6	10	1	3	2	6	8	2	7	2	24	5	4	5	3	9	0	13	6	16	2	9	6	5	4	7	13	3	4	3	1	2	17	5	4	2	0	5	2	0	6
SPAC328.05	14	2	7	2	4	7	14	6	7	6	5	8	5	10	3	3	11	4	16	9	5	2	0	18	2	6	4	8	7	6	6	12	5	11	7	11	6	1	9	4	4	10	9	11	1	5	2	3	6
SPAC328.06	1	0	0	0	2	4	0	1	0	1	0	1	1	1	3	1	2	0	7	1	1	0	3	2	4	6	1	1	6	4	2	4	3	4	1	3	1	0	1	1	2	2	0	0	2	2	4	1	1
SPAC328.07c	2	1	0	1	0	3	0	0	0	1	0	0	1	1	0	0	0	2	0	0	0	0	0	0	0	0	0	1	0	1	0	0	0	0	2	0	0	0	0	0	0	0	0	0	0	0	0	0	2
SPAC328.08c	1	0	3	3	3	3	3	0	1	4	0	3	2	5	7	2	2	8	11	0	0	0	0	6	0	2	0	2	0	4	1	3	0	2	3	1	2	1	2	0	7	1	0	0	1	1	1	3	4
SPAC328.09	23	5	19	13	16	6	17	33	20	16	7	2	5	6	22	20	56	7	80	27	2	12	23	14	7	52	7	39	9	23	7	5	18	15	22	8	13	12	2	4	26	5	0	10	8	14	3	1	11
SPAC328.10c	0	0	0	0	0	0	0	0	0	1	1	0	0	0	1	0	0	0	0	1	0	0	0	0	0	0	0	1	0	0	0	0	0	0	0	2	0	0	0	0	0	0	0	1	0	0	0	0	0
SPAC32A11.01	1	2	6	0	2	2	2	5	2	7	1	2	1	2	3	4	1	1	13	1	0	0	1	4	0	2	3	3	3	1	0	1	5	4	8	0	6	2	1	4	4	3	1	3	1	4	1	0	2
SPAC32A11.02c	4	0	0	3	6	3	2	6	4	6	1	2	3	4	4	1	1	1	7	2	0	0	0	6	1	7	0	3	3	2	0	0	2	5	1	1	4	1	1	1	6	2	0	1	2	2	1	0	6
SPAC32A11.03c	21	14	14	18	13	8	19	13	29	16	8	2	4	7	9	15	16	2	34	7	0	5	16	15	7	30	8	10	9	19	8	18	4	12	11	10	6	7	7	4	22	9	4	14	2	25	2	5	27
SPAC32A11.04c	0	0	0	0	1	0	0	0	2	0	0	0	0	0	0	0	0	0	0	0	0	0	0	2	0	0	0	2	0	1	1	0	0	0	0	0	0	0	0	0	0	0	0	0	0	0	2	0	0
SPAC343.01c	75	42	49	76	53	103	88	83	160	56	32	59	50	64	50	45	37	32	172	35	29	20	27	130	32	88	92	106	125	99	106	148	69	158	68	101	119	25	67	67	101	78	24	84	43	92	92	29	147
SPAC343.02	2	3	3	2	1	5	1	0	8	6	0	2	2	5	1	2	1	2	4	2	0	2	1	4	1	7	0	1	8	2	7	8	1	9	1	9	11	2	2	7	2	6	1	2	2	6	3	4	15
SPAC343.03	3	0	1	1	1	0	2	2	2	1	0	1	3	2	3	4	2	2	3	1	3	0	0	1	0	3	2	5	2	2	1	1	7	1	4	0	0	1	0	0	8	2	0	2	1	2	5	1	0
SPAC343.04c	68	39	60	45	66	122	134	90	96	105	40	72	65	84	48	41	124	44	159	41	26	11	24	165	20	124	93	155	147	143	166	158	110	208	77	122	137	47	81	75	113	70	53	64	65	55	78	51	103
SPAC343.05	7	0	9	6	3	0	3	0	0	4	5	2	0	2	3	2	10	1	8	9	0	1	3	1	0	18	5	4	0	16	0	3	2	2	1	1	3	6	1	1	15	1	5	0	3	13	2	1	7
SPAC343.06c	6	0	3	0	2	0	2	0	1	0	0	1	1	0	0	2	1	0	6	1	1	0	1	2	0	0	3	0	1	1	3	1	0	7	1	0	4	0	2	0	0	0	0	3	0	1	0	0	1
SPAC343.07	839	454	650	563	440	795	978	850	1076	809	390	470	586	916	549	511	898	371	1683	561	289	204	328	1556	235	1154	1113	1805	1458	1177	1248	1485	1048	1697	1177	1266	1286	317	764	749	1500	1155	455	861	510	739	690	325	1203
SPAC343.08c	0	2	0	0	0	0	0	0	0	0	0	0	2	0	0	0	3	0	0	0	0	0	0	4	0	1	0	2	1	3	1	0	2	2	1	0	0	0	1	0	0	0	0	1	2	2	1	0	0
SPAC343.09	51	9	38	13	30	42	82	44	20	43	19	47	47	57	21	17	41	11	86	22	3	5	6	40	3	25	12	58	60	20	19	15	27	59	26	10	50	7	10	24	33	14	8	9	20	24	50	30	102
SPAC343.10	10	1	6	7	9	9	4	9	12	11	5	8	1	6	5	3	4	2	9	8	0	3	5	11	4	13	5	11	6	15	5	9	2	11	10	2	5	8	3	1	10	8	5	9	5	5	12	4	12
SPAC343.11c	7	2	5	10	5	5	9	3	1	3	1	3	1	2	2	1	11	1	12	4	1	0	3	3	1	28	16	11	3	15	5	5	10	11	4	1	2	5	4	5	19	5	6	1	7	6	2	1	6
SPAC343.12	171	134	232	236	159	437	359	349	293	237	91	249	281	387	304	218	386	112	827	319	103	91	138	292	123	83	74	27	45	108	91	104	44	58	35	48	62	41	65	68	69	23	57	122	39	199	226	107	686
SPAC343.13	21	6	16	7	8	4	33	15	14	19	14	1	3	5	11	7	13	3	19	4	1	0	1	13	5	17	4	14	12	12	8	10	8	20	10	9	8	7	7	4	11	11	0	4	7	19	10	3	12
SPAC343.14c	4	0	0	0	1	1	0	0	1	2	1	1	1	0	0	2	1	0	0	0	0	0	0	0	0	5	0	2	0	1	3	0	0	0	0	0	1	0	2	0	0	1	0	1	2	1	0	0	1
SPAC343.15	35	10	23	19	8	4	23	24	6	35	19	12	10	12	22	20	31	8	43	16	2	5	8	34	0	22	24	64	27	34	22	24	30	6	40	3	11	3	2	17	30	8	9	16	11	17	7	5	15
SPAC343.16	19	6	17	9	12	8	28	26	8	24	11	19	17	19	23	14	27	5	37	10	1	1	15	29	15	21	10	30	19	28	10	7	10	16	16	5	21	4	1	6	20	5	11	7	8	12	19	9	43
SPAC343.17c	734	236	705	446	437	340	813	777	402	676	394	350	373	587	473	336	954	377	1438	395	160	137	270	1049	212	659	458	555	541	571	424	435	410	562	336	282	456	171	230	235	661	246	222	309	270	332	301	140	571
SPAC343.18	1	2	3	3	1	2	4	6	3	6	0	1	1	2	3	1	1	1	0	0	0	0	2	3	0	2	3	3	7	2	2	2	4	4	2	6	1	0	1	0	1	3	0	2	0	4	5	0	3
SPAC343.19	0	2	7	1	3	5	3	1	1	4	3	3	1	6	1	1	2	0	5	1	0	1	0	2	0	2	3	6	2	4	6	2	1	3	2	2	9	0	2	3	2	4	5	1	1	1	3	2	7
SPAC343.20	0	0	0	0	0	0	0	0	0	0	1	0	0	0	0	0	1	1	0	0	0	0	0	0	0	3	0	4	2	1	0	2	8	2	1	1	2	1	3	4	1	0	0	0	1	0	0	1	1
SPAC343.21	6	1	4	7	7	8	4	5	4	10	0	1	1	4	1	4	38	3	17	15	0	0	4	0	1	11	5	2	1	5	1	0	2	1	3	0	4	5	3	1	14	1	1	0	0	3	2	0	4
SPAC3A11.02	53	17	57	32	34	35	53	54	24	65	31	25	36	25	33	25	27	11	92	14	4	5	10	50	1	49	52	82	50	48	25	36	60	43	31	15	41	18	15	29	61	25	15	9	32	45	33	19	68
SPAC3A11.03	6	3	8	9	9	0	8	11	8	5	4	2	6	3	9	5	4	3	38	12	0	4	8	3	0	18	13	6	1	19	5	10	2	2	9	9	4	15	4	1	28	3	8	8	4	15	4	1	4
SPAC3A11.04	1	0	0	1	3	3	0	0	1	0	0	0	0	2	0	1	0	0	2	0	0	0	0	0	0	0	1	1	1	1	1	1	3	0	3	3	1	1	1	1	2	3	0	2	0	1	2	1	2
SPAC3A11.05c	67	2	35	13	23	3	35	27	8	31	36	17	15	16	13	9	54	12	35	26	2	7	4	44	0	75	26	151	12	33	7	20	50	25	57	10	16	25	7	16	58	17	10	9	11	22	15	2	14
SPAC3A11.06	6	1	18	4	3	6	12	16	7	19	1	0	0	5	6	4	54	4	28	8	0	0	12	11	3	26	5	32	8	12	3	12	20	9	26	8	6	8	1	7	29	14	10	8	7	12	1	1	3
SPAC3A11.07	6	6	9	10	4	1	14	4	8	6	7	3	5	8	9	12	9	9	65	14	0	6	2	3	7	17	7	8	4	13	10	6	9	2	3	5	4	3	4	1	7	4	3	4	4	16	6	0	5
SPAC3A11.08	12	2	8	10	6	12	15	11	20	10	5	14	6	19	3	5	11	4	14	5	10	2	0	61	3	9	12	25	40	6	18	10	12	32	12	14	27	6	5	9	12	18	0	10	2	10	20	7	18
SPAC3A11.09	153	6	122	18	35	37	155	163	19	127	79	49	32	60	19	23	198	11	103	73	7	8	20	85	4	48	27	387	58	31	7	8	76	54	85	14	52	24	3	25	97	29	13	5	47	37	57	29	140
SPAC3A11.10c	1	2	1	12	3	6	7	1	4	3	0	0	3	4	10	7	4	3	8	10	0	0	2	2	0	5	4	7	0	7	1	2	5	6	6	2	3	3	0	0	12	3	1	2	2	5	2	0	4
SPAC3A11.11c	13	6	4	14	7	7	9	11	16	8	2	4	7	10	4	2	3	1	9	7	0	3	9	17	5	12	7	5	14	6	13	11	9	4	7	5	10	2	4	10	12	10	1	9	5	10	7	5	10
SPAC3A11.12c	0	0	0	0	2	0	0	1	1	1	0	0	0	0	0	2	3	0	9	6	0	0	0	3	1	3	2	0	0	1	1	0	4	1	0	0	0	0	0	0	3	0	0	1	0	1	1	1	0
SPAC3A11.13	11	3	12	8	4	13	16	7	13	15	4	5	3	6	4	2	9	4	13	6	0	1	5	62	4	19	23	33	41	30	27	32	23	35	32	18	18	4	15	10	36	22	4	21	6	9	5	2	5
SPAC3A11.14c	178	47	205	117	105	86	187	169	155	187	82	75	65	91	95	80	173	64	364	96	29	55	74	167	53	316	224	366	231	304	229	274	304	334	224	201	226	102	134	131	294	161	92	122	127	145	120	57	174
SPAC3A12.02	1	6	2	2	6	2	5	3	9	4	2	5	5	5	7	5	6	1	3	2	0	0	5	14	1	3	1	3	14	7	4	1	1	2	1	3	5	4	9	5	4	7	0	3	3	1	2	4	11
SPAC3A12.03c	3	0	3	0	0	1	0	0	0	1	0	0	0	1	1	2	2	1	4	0	1	1	0	0	0	2	1	5	0	1	2	1	2	0	1	0	0	1	0	1	0	0	0	0	0	1	1	0	0
SPAC3A12.04c	4	0	3	0	2	0	2	0	2	2	0	1	1	2	0	0	0	0	3	3	0	0	0	7	3	3	1	5	3	0	3	5	0	4	6	1	3	3	1	1	3	1	1	1	0	2	1	0	2
SPAC3A12.05c	2	1	3	5	3	6	5	3	6	6	4	4	5	6	1	3	5	3	12	0	1	0	4	10	2	4	3	4	17	4	4	5	1	6	4	6	16	4	0	6	1	12	1	7	3	6	8	7	19
SPAC3A12.06c	0	0	0	0	0	0	1	0	0	0	0	0	0	0	0	1	0	0	0	0	0	0	0	0	0	0	2	0	0	1	0	0	1	2	0	0	0	0	0	0	0	0	0	0	0	0	0	0	0
SPAC3A12.07	1	5	11	1	3	4	4	3	5	2	2	3	2	2	1	1	1	1	9	0	0	1	0	8	5	7	3	2	6	2	6	7	0	7	4	4	12	1	1	2	2	7	1	1	3	1	4	0	2
SPAC3A12.08	7	0	7	4	7	7	9	8	13	10	5	4	7	4	5	9	7	1	19	4	3	6	3	16	2	13	5	10	12	12	7	3	2	6	7	3	7	2	6	4	17	4	5	18	3	8	10	7	11
SPAC3A12.09c	13	3	14	9	9	14	16	17	14	30	3	11	4	11	11	8	13	0	34	7	2	5	8	14	7	55	18	44	18	36	20	23	17	32	20	11	20	9	9	6	29	23	13	6	8	15	7	1	13
SPAC3A12.10	2	0	1	0	1	0	1	2	0	0	1	0	0	0	0	1	0	0	0	0	0	2	1	0	0	0	0	1	0	2	0	0	4	2	1	0	0	0	0	0	2	0	0	0	0	0	0	0	5
SPAC3A12.11c	1	0	0	4	0	1	1	0	0	0	0	0	0	0	0	0	3	0	1	7	0	0	1	1	0	2	1	1	2	2	0	1	0	0	1	0	0	1	0	0	4	0	0	1	0	0	1	0	0
SPAC3A12.12	92	4	74	23	29	9	107	105	18	119	42	26	17	21	25	22	107	11	117	21	8	3	48	58	3	93	57	145	35	49	14	25	49	40	39	10	33	19	6	17	81	18	20	8	42	28	20	2	27
SPAC3A12.13c	31	2	18	6	9	3	13	14	5	17	9	7	3	11	15	1	12	5	18	7	0	2	8	23	0	24	6	31	16	19	2	8	6	10	3	6	8	7	5	3	12	3	5	6	5	3	12	0	6
SPAC3A12.14	0	0	0	0	0	0	0	0	0	0	2	0	0	0	0	0	1	0	0	2	0	0	0	0	0	0	0	0	0	0	0	0	0	0	0	0	0	1	0	0	0	0	0	0	0	0	0	0	0
SPAC3A12.15	2	0	0	1	0	0	0	2	4	0	0	0	0	1	0	0	0	0	2	0	0	0	0	5	0	1	0	0	3	2	1	1	0	2	1	0	5	1	3	1	6	3	0	0	1	1	0	0	2
SPAC3A12.16c	0	1	1	1	0	1	1	4	0	2	0	1	0	2	2	0	1	0	6	0	1	0	2	0	0	0	1	0	0	0	1	0	1	1	0	0	1	0	0	0	0	1	0	0	0	2	2	1	0
SPAC3A12.17c	12	7	21	17	11	23	16	16	45	20	14	14	15	14	15	10	9	6	23	6	3	4	9	23	10	11	8	13	30	25	21	30	9	25	6	16	27	3	12	8	9	10	10	20	8	16	20	6	23
SPAC3A12.18	1	0	0	0	1	0	0	0	5	1	0	0	0	1	1	0	0	0	2	1	0	0	2	1	2	7	0	2	1	4	0	3	3	1	0	1	3	1	1	0	1	2	0	3	1	4	0	0	0
SPAC3A12.19	8	10	7	6	6	24	9	8	40	7	6	10	8	17	4	6	10	13	28	7	7	3	3	14	6	10	6	6	27	15	16	21	9	25	9	18	11	1	20	14	10	16	3	31	4	7	11	10	24
SPAC3C7.01c	1	0	1	1	5	3	3	8	5	9	2	3	2	1	2	2	2	1	10	6	0	0	1	4	2	10	6	12	5	5	0	4	5	7	6	9	6	4	2	4	14	3	8	4	3	2	4	3	8
SPAC3C7.02c	4	3	6	4	5	3	10	6	6	1	3	2	3	2	6	8	4	2	17	4	0	3	0	4	0	7	2	6	3	9	3	2	5	5	3	1	0	3	0	4	7	2	2	3	1	8	2	2	4
SPAC3C7.03c	4	0	1	1	3	3	4	6	0	3	0	0	1	1	2	2	5	1	10	3	0	3	4	1	2	4	8	5	5	2	1	0	0	0	3	2	3	1	1	1	9	1	0	2	3	3	1	0	1
SPAC3C7.04	2	0	4	2	2	1	3	1	1	0	1	0	1	2	0	0	3	0	2	3	0	1	1	0	0	2	0	1	0	0	3	1	0	3	0	0	1	2	0	0	4	0	0	4	3	2	1	2	1
SPAC3C7.05c	3	3	2	13	4	8	4	3	23	4	1	4	2	0	8	5	6	4	6	10	0	0	8	7	12	21	0	12	4	13	12	7	5	9	4	3	2	4	3	4	7	13	1	12	1	6	1	0	7
SPAC3C7.06c	2	0	4	0	1	0	3	2	0	3	1	0	0	0	3	0	8	1	6	5	0	0	3	3	0	1	5	5	0	2	0	1	1	3	3	0	0	1	0	0	3	1	1	1	0	3	0	1	1
SPAC3C7.07c	13	1	14	3	0	7	20	2	2	7	4	4	6	7	2	1	3	2	20	5	1	1	0	7	1	17	7	7	2	7	6	4	12	11	10	2	9	3	2	6	7	11	0	6	3	3	2	0	5
SPAC3C7.08c	4	1	5	1	1	2	7	1	1	11	1	0	1	4	3	0	1	1	15	1	4	3	2	0	4	7	5	2	2	2	0	0	1	0	1	0	0	5	2	0	1	2	2	1	1	1	6	0	10
SPAC3C7.09	14	2	17	12	6	7	5	11	10	7	10	2	7	4	8	11	14	3	16	18	2	3	8	20	7	32	17	23	10	29	9	17	20	11	13	17	11	8	5	8	31	8	8	10	12	6	4	3	10
SPAC3C7.10	28	1	21	19	23	13	19	32	10	20	18	11	10	14	12	22	45	6	67	36	0	15	21	13	6	82	31	103	24	55	7	16	43	17	47	8	24	22	5	7	64	9	12	9	18	18	16	12	25
SPAC3C7.11c	1	0	2	2	0	2	0	1	4	2	0	0	2	1	2	1	1	3	2	0	0	0	2	1	0	1	0	0	0	4	3	1	0	0	1	0	3	0	0	2	0	0	0	2	0	2	4	0	4
SPAC3C7.12	83	21	55	38	33	75	105	115	48	96	48	71	90	78	39	25	58	31	103	63	17	28	27	192	39	72	61	157	165	88	70	74	77	160	67	49	126	22	39	64	127	72	27	54	57	67	100	44	171
SPAC3C7.13c	74	39	92	57	56	76	74	88	113	86	42	37	65	84	54	41	65	34	165	37	3	15	39	103	27	124	85	148	152	86	93	93	98	149	90	72	115	41	83	52	149	83	51	58	61	86	106	38	113
SPAC3C7.14c	14	4	17	12	15	20	20	28	13	18	5	17	17	19	8	7	12	12	32	16	3	6	9	25	2	5	5	7	10	8	5	1	2	5	2	9	6	5	6	6	10	2	0	8	2	13	13	9	31
SPAC3F10.02c	61	41	74	36	47	46	63	68	95	81	47	49	57	60	48	52	56	23	80	21	9	7	35	92	25	139	65	125	112	92	103	121	113	148	87	91	100	49	67	62	87	59	42	99	45	60	54	25	128
SPAC3F10.03	3	0	0	0	2	1	2	0	2	0	1	1	0	1	2	2	0	0	2	2	0	0	1	3	0	1	0	1	0	1	3	1	3	0	2	2	2	0	1	1	3	1	0	0	0	1	3	2	1
SPAC3F10.04	30	3	23	21	13	12	21	29	13	16	10	6	9	9	12	11	41	6	56	9	4	11	9	31	7	30	22	46	37	22	19	19	30	35	13	12	17	15	6	12	42	12	10	15	16	24	12	4	26
SPAC3F10.05c	101	13	109	31	33	16	87	84	13	105	50	33	25	31	53	33	192	31	162	49	10	14	48	54	4	43	53	138	29	54	15	17	36	24	70	9	28	19	3	11	79	16	16	8	20	50	58	25	79
SPAC3F10.06c	19	4	12	14	14	10	7	11	10	14	12	10	7	12	10	8	29	1	34	24	1	2	11	12	1	17	7	16	5	14	7	5	11	10	7	3	10	6	3	4	23	6	0	2	3	18	2	12	13
SPAC3F10.07c	21	27	28	29	13	49	27	19	90	28	11	25	21	26	20	5	32	21	122	13	15	28	15	48	6	42	49	64	81	52	74	89	34	143	53	62	83	17	50	75	55	108	21	55	13	32	36	20	67
SPAC3F10.08c	25	2	18	5	7	4	8	11	3	17	5	3	2	4	3	4	13	5	25	6	1	4	5	8	0	24	14	62	9	17	2	12	24	11	12	5	11	6	3	4	32	5	1	7	3	4	2	1	4
SPAC3F10.09	37	29	41	46	59	98	112	105	76	92	16	46	69	96	43	30	116	33	82	36	35	13	28	149	34	37	34	75	66	49	41	45	81	60	56	42	53	12	26	40	33	34	9	40	28	28	26	28	74
SPAC3F10.10c	389	299	351	290	313	684	581	510	647	425	190	440	397	551	285	225	415	275	915	309	171	104	153	764	193	568	458	614	745	625	725	884	464	897	359	583	633	166	377	361	688	509	233	651	224	428	515	262	905
SPAC3F10.11c	4	1	3	6	0	6	3	1	10	2	1	3	4	4	0	0	7	0	11	1	2	0	4	2	0	8	3	4	3	2	8	5	5	2	4	2	5	0	1	1	0	4	2	1	4	0	1	1	2
SPAC3F10.12c	4	0	6	5	12	1	6	8	6	6	2	1	0	0	2	4	5	0	13	6	0	2	2	1	0	10	5	8	2	5	1	3	4	2	0	1	2	4	1	1	8	1	0	2	3	0	3	0	1
SPAC3F10.13	68	8	62	28	19	15	74	71	13	67	31	26	44	39	33	33	108	9	87	38	2	14	25	36	3	46	39	169	51	37	9	20	34	38	64	5	31	13	2	19	68	21	10	11	31	42	41	23	67
SPAC3F10.15c	0	0	0	0	0	0	0	0	1	0	0	0	0	1	0	0	0	0	0	0	0	0	0	0	2	1	0	0	0	0	0	0	0	0	1	0	0	0	0	1	1	0	0	0	0	0	0	0	0
SPAC3F10.16c	24	8	28	16	8	6	25	26	6	16	13	12	17	14	5	7	12	4	28	16	1	2	12	13	1	42	26	42	5	23	6	10	12	9	19	4	5	10	3	3	24	2	4	4	10	14	23	16	42
SPAC3F10.17	5	3	3	7	4	4	3	2	5	2	2	1	1	2	6	5	2	5	15	8	0	2	4	1	3	16	4	17	5	18	2	5	3	2	8	6	5	6	0	2	16	2	1	4	1	2	1	0	5
SPAC3F10.18c	0	0	0	0	0	0	0	1	0	0	0	0	0	0	0	0	0	0	0	0	0	0	0	0	0	1	0	0	0	2	0	0	0	0	0	0	0	1	0	0	0	0	0	0	0	0	0	0	0
SPAC3F10.19	0	0	0	0	0	0	0	0	0	0	0	0	0	0	0	1	0	0	0	1	0	0	0	0	0	1	0	0	0	2	0	0	0	0	1	0	0	0	0	0	2	0	0	0	0	1	0	0	0
SPAC3G6.01	26	6	24	29	31	6	24	20	26	16	8	8	3	6	12	22	14	8	38	18	1	11	16	15	6	44	17	39	7	50	24	27	40	11	28	10	10	11	5	2	51	9	15	9	9	13	6	1	4
SPAC3G6.02	1	2	1	0	1	1	8	10	0	5	2	0	2	1	0	0	11	0	11	1	0	5	4	2	0	3	3	3	0	2	0	0	0	0	3	0	0	1	0	0	4	0	1	0	1	3	2	0	3
SPAC3G6.03c	1	0	7	6	6	0	2	4	1	1	1	1	3	2	4	5	24	0	13	7	1	0	1	1	0	15	0	11	1	6	0	1	7	2	5	0	2	10	1	0	10	2	2	1	1	4	0	2	0
SPAC3G6.04	12	11	8	6	7	27	7	14	30	16	6	10	9	14	7	7	9	16	19	3	5	8	5	35	7	7	4	11	39	6	17	17	7	41	13	23	28	3	23	9	10	15	2	23	3	8	15	8	10
SPAC3G6.05	6	3	12	8	8	5	16	8	6	9	3	2	9	11	2	4	10	3	15	7	1	1	1	8	0	8	4	12	14	8	6	8	5	4	13	1	4	1	6	7	11	6	1	8	1	3	7	0	11
SPAC3G6.06c	80	33	66	32	37	75	115	39	94	48	28	23	32	62	26	34	52	28	76	33	15	9	21	100	38	41	24	25	54	34	28	26	12	80	17	37	98	3	11	18	48	28	2	11	10	42	114	40	242
SPAC3G6.07	0	0	0	0	0	0	0	0	0	0	0	0	0	0	0	0	0	0	0	0	0	0	0	1	0	0	0	0	0	0	0	0	0	0	0	0	0	0	0	1	0	0	0	0	0	0	0	0	0
SPAC3G6.08	11	5	11	8	18	12	9	8	33	5	2	3	2	6	6	8	4	12	24	6	1	2	12	10	5	7	14	14	14	27	11	11	5	14	14	16	13	9	8	12	11	8	5	11	5	22	5	3	6
SPAC3G6.09c	8	0	3	5	3	0	6	1	0	4	5	0	1	1	0	0	11	0	6	1	0	3	0	1	0	1	5	10	2	5	0	0	0	3	3	0	2	5	0	0	7	0	0	1	4	2	3	0	0
SPAC3G6.10c	6	7	1	2	7	4	6	1	5	3	5	7	1	9	2	3	2	5	5	0	0	0	1	12	0	2	5	2	0	10	14	18	0	10	7	5	6	0	6	4	4	8	0	9	0	0	3	1	2
SPAC3G6.11	68	21	87	93	57	37	74	76	58	106	27	24	20	29	66	61	124	16	254	96	11	22	82	48	14	319	135	322	62	237	75	85	130	74	200	77	55	104	39	40	378	51	35	59	64	127	31	10	51
SPAC3G6.13c	1	0	0	0	0	0	0	0	0	0	0	0	0	1	1	0	0	0	0	0	0	0	0	1	0	0	0	0	1	0	0	0	0	1	0	1	3	0	0	0	0	0	0	1	0	1	0	0	3
SPAC3G9.01	3	0	2	1	4	0	1	2	4	4	0	2	1	1	1	0	7	1	8	2	0	1	2	5	2	2	1	4	1	10	1	1	5	8	1	0	4	2	0	2	4	3	0	0	0	2	2	1	4
SPAC3G9.02	21	2	38	10	7	3	29	11	6	35	11	1	2	1	6	5	11	2	19	11	2	0	7	7	0	20	19	20	19	11	9	11	10	12	22	3	7	9	3	7	18	9	4	5	8	13	1	2	5
SPAC3G9.03	0	0	0	0	1	0	0	1	0	3	0	0	0	0	0	0	4	0	1	2	0	2	3	0	0	3	0	1	0	4	0	0	0	0	0	0	0	0	0	0	1	0	0	0	3	0	0	0	0
SPAC3G9.04	1	1	1	1	9	6	0	7	10	5	1	8	4	1	4	7	9	2	5	1	1	0	0	6	1	9	3	5	3	4	8	3	0	0	2	5	10	2	5	3	3	5	2	3	1	6	6	4	9
SPAC3G9.05	10	0	10	5	1	1	4	3	1	6	13	4	3	3	2	2	14	0	9	6	1	2	4	3	0	22	6	24	5	15	0	6	8	3	11	2	3	10	1	0	19	2	5	1	8	1	3	2	1
SPAC3G9.06	11	1	21	8	4	2	16	10	2	12	14	7	5	4	2	8	17	4	26	6	0	8	7	4	0	31	5	25	12	12	4	2	20	12	17	3	8	4	0	0	26	3	3	0	3	7	7	1	16
SPAC3G9.07c	40	2	41	15	14	5	35	38	3	38	26	7	9	8	21	13	131	3	64	27	3	5	21	10	0	37	8	62	3	19	1	2	27	8	24	2	6	20	2	3	31	8	6	0	21	16	9	4	14
SPAC3G9.08	16	5	36	27	30	10	24	41	7	28	5	1	1	2	21	18	62	7	71	53	3	4	14	4	2	34	13	30	6	41	2	3	18	5	21	1	10	17	2	1	40	1	7	0	10	32	8	2	9
SPAC3G9.09c	2	1	9	2	2	3	4	7	3	1	2	3	1	2	4	1	1	2	2	0	3	0	1	2	0	4	4	8	9	8	7	3	1	10	8	3	7	1	3	6	11	2	3	2	1	4	8	2	1
SPAC3G9.10c	4	2	2	1	0	1	1	2	2	3	3	2	1	0	1	1	5	1	1	0	0	0	0	0	0	5	2	0	0	1	0	0	1	5	1	1	0	1	0	2	3	0	0	1	2	0	0	0	0
SPAC3G9.11c	122	73	130	117	81	121	187	142	175	103	38	116	99	184	123	109	159	36	261	124	35	37	43	165	39	54	48	71	93	53	63	71	42	87	45	45	63	17	44	58	64	42	23	50	26	95	172	81	398
SPAC3G9.12	82	20	67	50	50	51	105	52	43	88	53	32	25	31	46	41	71	20	137	36	12	8	57	69	21	105	118	93	79	97	101	114	137	109	71	70	78	44	38	41	116	27	50	62	48	57	29	10	35
SPAC3G9.13c	127	56	89	72	82	176	167	161	155	133	53	98	94	129	86	63	258	137	353	101	76	41	73	396	68	178	167	249	266	203	244	311	166	354	161	201	231	53	94	105	158	143	65	155	59	61	46	31	173
SPAC3G9.14	1	0	0	4	0	0	1	1	0	2	0	1	0	0	0	1	2	0	2	1	0	2	0	0	0	5	2	2	0	1	0	2	4	0	1	0	0	2	0	1	8	0	0	2	4	1	0	0	0
SPAC3G9.15c	1	1	2	5	2	2	3	4	2	1	1	1	2	1	1	1	9	0	3	4	0	0	5	2	1	8	3	6	8	3	0	4	6	1	1	1	0	0	0	4	5	1	1	2	2	0	6	0	1
SPAC3G9.16c	6	2	5	7	5	0	10	2	7	10	2	3	5	10	4	7	1	0	6	2	0	0	4	5	2	7	10	7	11	9	8	7	11	7	8	6	12	2	2	6	8	7	9	2	9	7	6	2	10
SPAC3G9.17	0	0	0	2	1	1	2	1	2	3	0	0	0	1	0	1	0	0	2	0	0	0	0	1	0	1	1	2	0	2	0	0	0	3	1	1	4	2	0	0	1	3	0	1	0	1	0	0	0
SPAC3H1.01c	41	6	29	20	16	9	33	24	24	37	20	10	6	6	14	11	32	9	34	15	5	4	11	35	6	60	37	83	36	46	25	30	28	42	43	20	34	23	9	14	38	24	9	11	13	17	8	9	28
SPAC3H1.02c	12	2	7	2	5	2	7	3	5	8	3	4	1	9	5	2	5	5	19	5	1	2	2	14	0	20	5	18	9	6	6	7	9	13	9	5	5	11	3	3	11	6	1	5	5	3	1	3	4
SPAC3H1.03	5	3	12	2	5	13	14	8	7	8	4	7	12	8	5	0	3	2	17	8	1	1	5	24	3	20	10	20	23	8	10	20	14	45	8	11	18	5	13	10	17	18	1	8	2	5	10	6	7
SPAC3H1.04c	1	1	1	0	0	4	4	1	7	3	2	1	2	3	1	1	7	1	4	2	1	0	1	3	0	2	5	12	11	0	5	10	0	3	5	4	11	0	3	1	4	6	1	7	1	3	0	1	7
SPAC3H1.05	1	0	0	3	0	5	4	1	2	3	0	2	0	0	1	1	2	1	11	9	0	2	1	2	0	5	0	6	1	0	1	0	0	3	1	0	2	3	1	0	3	1	0	1	0	5	0	1	4
SPAC3H1.06c	6	1	10	5	10	5	9	14	3	10	5	1	2	1	8	8	68	2	48	15	1	0	18	6	0	29	8	37	1	12	1	1	3	4	10	1	2	6	9	3	27	0	2	1	8	13	4	1	4
SPAC3H1.07	1	0	0	0	0	2	0	0	0	1	0	0	1	0	1	0	0	1	4	0	0	0	0	1	0	0	0	1	0	0	0	2	0	0	0	1	0	1	0	0	0	2	0	0	1	0	0	0	0
SPAC3H1.08c	17	23	19	17	13	9	12	20	26	33	12	8	13	17	17	12	16	6	39	13	1	6	20	46	18	39	36	54	61	29	20	52	33	48	30	30	28	12	14	20	49	27	11	14	18	11	14	4	13
SPAC3H1.09c	1	0	1	0	0	0	3	0	0	0	0	0	0	1	0	0	0	1	0	1	0	0	0	0	0	0	0	0	1	0	0	0	0	0	0	0	0	0	0	0	0	0	0	0	0	0	1	1	0
SPAC3H1.10	4	1	22	3	5	11	16	11	10	15	5	11	4	5	1	2	6	5	7	2	1	1	3	3	3	7	3	8	11	2	6	13	4	13	10	3	7	3	4	6	7	9	2	2	3	6	10	9	13
SPAC3H1.11	0	0	0	0	0	0	0	2	0	1	0	0	0	0	0	1	5	1	6	2	0	0	0	1	0	2	0	0	0	0	0	1	0	0	0	0	0	1	0	1	2	0	1	0	0	0	0	0	0
SPAC3H1.12c	19	5	8	2	3	6	13	12	3	5	11	8	6	8	2	3	13	3	7	1	0	0	4	23	1	12	3	13	10	8	2	9	9	18	11	4	13	0	3	9	15	5	2	4	4	3	8	4	23
SPAC3H1.13	5	8	9	7	2	5	8	8	4	9	3	4	0	8	3	0	8	0	8	3	2	2	5	12	1	26	7	13	11	10	8	16	16	7	6	3	4	5	1	3	9	9	2	7	7	4	6	7	19
SPAC3H1.14	3	0	10	4	3	2	3	1	1	6	0	2	0	5	1	1	3	0	1	0	1	3	2	9	0	11	5	6	6	4	3	3	3	4	6	2	8	3	1	3	13	2	0	2	5	7	2	1	6
SPAC3H5.04	9	7	8	5	10	12	11	11	15	9	3	14	7	18	13	6	10	5	6	9	9	0	4	17	13	16	12	19	20	19	18	14	3	18	17	9	10	7	9	12	13	15	4	12	4	3	11	7	13
SPAC3H5.05c	1	1	3	2	3	2	2	6	0	2	2	0	1	1	2	4	11	0	14	11	0	5	3	4	2	3	0	3	1	0	1	0	1	0	0	0	3	1	0	0	2	1	3	2	0	0	4	0	2
SPAC3H5.06c	8	0	10	1	3	6	8	8	1	10	3	7	6	6	9	2	23	1	9	7	1	0	6	7	0	5	2	17	6	2	3	5	8	15	5	1	5	2	3	2	6	2	5	2	4	4	6	2	5
SPAC3H5.07	1	0	0	0	0	0	0	0	0	0	0	0	0	0	0	0	0	1	1	0	0	0	0	0	0	0	0	0	0	0	0	0	0	0	0	0	0	0	0	0	0	0	0	0	0	2	0	0	0
SPAC3H5.08c	13	2	16	6	7	0	10	10	1	10	3	3	2	1	9	11	44	0	31	28	0	1	18	3	0	35	16	30	9	16	0	1	11	2	21	7	3	15	1	2	36	0	9	3	9	7	2	1	6
SPAC3H5.09c	24	7	10	6	2	6	10	11	3	6	4	2	0	12	1	10	4	4	12	12	2	1	6	21	0	28	7	14	20	11	2	6	8	14	6	4	9	8	5	10	14	8	4	1	3	2	7	1	3
SPAC3H5.10	0	0	0	0	0	0	0	0	0	0	0	0	0	0	0	0	1	0	0	0	0	0	0	0	0	0	0	0	0	0	0	0	0	0	0	0	0	0	0	0	0	0	0	0	0	0	0	0	0
SPAC3H5.11	48	20	68	18	35	73	55	53	78	70	22	90	61	75	37	26	72	45	105	25	20	6	33	90	18	26	40	48	55	37	46	55	40	84	37	35	69	15	40	51	23	46	9	30	33	32	65	37	105
SPAC3H5.12c	1	0	0	0	0	0	1	0	0	0	0	0	0	0	0	0	0	0	1	0	0	0	0	0	0	0	0	0	0	0	0	0	0	0	0	0	0	1	0	0	0	0	0	0	0	0	0	0	0
SPAC3H5.13	82	41	97	92	72	77	83	76	124	95	12	26	27	41	45	43	73	49	214	38	15	44	44	107	36	147	145	106	139	198	155	178	103	167	101	108	123	35	85	61	244	107	43	105	50	78	82	46	86
SPAC3H8.02	2	0	0	0	1	0	1	0	2	0	1	0	0	0	2	0	0	2	0	0	0	0	0	0	1	0	2	1	0	0	0	1	0	2	1	0	0	0	0	0	1	0	0	1	1	3	1	0	0
SPAC3H8.03	18	3	17	8	3	21	17	23	7	17	8	10	11	23	4	8	28	16	31	9	6	0	6	37	0	12	18	23	19	16	15	9	7	24	22	12	13	2	5	10	14	17	2	15	4	10	8	2	2
SPAC3H8.04	1	1	7	2	2	0	2	6	3	6	1	0	0	0	5	2	46	4	22	11	1	0	13	4	1	9	6	10	1	8	1	0	13	0	10	0	0	7	0	0	9	1	0	1	4	2	0	0	2
SPAC3H8.05c	9	2	12	9	7	2	15	13	4	8	4	1	0	1	2	3	8	0	26	6	0	0	4	1	0	24	7	19	2	19	2	3	14	10	11	5	9	14	4	2	16	2	3	4	5	3	4	3	3
SPAC3H8.06	9	1	4	4	5	0	10	6	1	6	3	0	1	0	4	5	16	1	11	9	1	3	3	1	2	18	11	8	2	13	4	1	2	0	7	2	0	1	0	0	17	0	4	0	5	9	4	0	3
SPAC3H8.07c	12	1	8	9	7	2	5	14	6	9	6	4	1	6	6	2	10	2	20	2	0	1	11	5	0	22	11	29	2	20	3	9	20	7	17	0	4	8	3	6	16	6	5	4	8	6	4	0	4
SPAC3H8.08c	26	1	35	6	13	13	36	23	11	25	18	12	18	11	6	8	29	7	50	9	4	3	3	24	2	19	14	36	14	17	9	5	13	16	10	2	26	5	5	8	11	6	6	3	15	6	18	4	34
SPAC3H8.09c	88	85	129	115	80	102	152	176	178	144	63	142	128	138	86	107	89	30	280	79	23	35	50	215	26	253	207	460	350	294	247	321	211	262	242	238	230	68	140	123	333	189	91	181	113	167	156	95	290
SPAC3H8.10	4	0	1	1	3	2	5	2	2	7	1	2	1	4	1	0	10	2	4	3	1	3	6	5	1	6	5	1	3	7	0	5	6	5	3	4	8	1	1	0	4	2	1	2	1	2	2	0	0
SPAC458.02c	36	7	25	14	12	8	30	17	16	13	10	22	11	22	18	11	24	13	72	19	3	4	14	33	6	38	17	29	28	32	10	20	15	16	16	15	12	8	3	4	24	7	6	7	9	11	16	6	49
SPAC458.03	6	0	5	4	5	2	7	2	1	4	2	3	1	0	0	2	10	0	14	1	0	1	9	6	0	12	2	7	1	14	2	2	5	1	6	2	4	1	1	2	8	7	2	2	4	5	1	2	1
SPAC458.04c	3	2	0	2	5	3	1	5	0	5	1	0	1	1	0	1	5	0	9	2	5	0	4	6	2	22	4	10	1	20	1	5	5	2	2	2	3	3	0	0	10	1	1	3	2	2	1	2	1
SPAC458.05	17	5	9	15	4	9	17	9	12	11	6	9	4	8	13	7	13	3	12	5	0	0	6	12	8	45	15	29	20	23	22	16	14	12	16	15	21	7	12	5	23	15	0	17	9	11	13	4	21
SPAC458.06	12	7	15	6	7	11	20	2	15	13	9	8	4	3	13	9	14	5	22	17	9	7	6	19	8	20	23	10	16	26	27	32	14	23	10	31	14	10	26	17	17	19	11	20	10	18	12	5	16
SPAC458.07	42	5	47	23	23	21	42	57	22	68	29	12	8	10	22	17	62	5	63	23	1	13	19	33	0	102	62	148	59	83	38	90	117	102	81	43	57	29	39	19	106	50	34	35	56	35	13	6	29
SPAC4A8.02c	0	0	0	0	0	0	1	2	0	1	1	0	0	0	0	0	0	0	0	0	0	0	0	0	0	4	0	2	0	1	0	0	1	1	2	1	2	0	0	0	0	2	0	0	1	0	1	0	0
SPAC4A8.03c	11	7	18	13	14	13	27	13	13	16	12	18	10	10	11	14	14	6	43	9	3	2	8	31	4	14	12	29	15	12	11	9	6	25	20	7	23	4	9	7	31	14	8	11	5	12	17	14	20
SPAC4A8.04	1	0	1	0	3	0	0	1	0	2	1	0	0	0	5	0	6	0	3	0	0	0	0	0	0	0	0	0	0	2	0	0	0	0	0	0	0	0	0	0	1	0	0	0	0	0	1	0	0
SPAC4A8.05c	138	16	90	32	20	31	87	88	31	91	38	43	45	47	25	21	72	16	81	28	9	21	17	225	5	81	76	204	146	88	39	80	79	173	79	28	100	17	25	50	69	61	38	35	33	33	43	18	69
SPAC4A8.06c	103	34	94	69	53	90	143	136	86	123	52	87	111	130	60	74	89	29	197	50	16	14	25	228	23	134	153	226	141	177	133	133	130	110	159	105	129	40	93	85	157	123	70	70	35	78	164	82	247
SPAC4A8.07c	3	2	3	3	7	2	3	9	4	6	1	3	3	3	4	3	29	0	16	5	2	4	2	1	3	27	4	11	6	5	6	5	11	6	7	4	5	1	5	4	15	5	0	6	8	5	4	0	8
SPAC4A8.08c	96	28	87	32	40	56	94	70	91	92	50	63	54	103	31	36	34	26	60	39	14	9	27	141	34	97	54	144	177	71	101	90	52	187	41	81	218	33	61	77	86	87	20	36	36	38	86	46	136
SPAC4A8.09c	25	27	23	16	13	17	41	32	38	14	16	17	27	27	4	5	9	11	13	3	9	0	7	51	17	13	35	39	84	19	29	66	16	96	29	31	59	5	21	43	26	88	8	35	12	13	37	31	90
SPAC4A8.10	207	97	216	184	166	218	278	265	286	241	114	153	153	202	191	167	179	71	603	123	38	48	99	370	39	305	308	393	306	409	291	378	311	384	225	223	238	86	136	153	313	186	138	264	135	252	226	96	359
SPAC4A8.11c	3	0	0	1	2	0	1	0	1	0	2	0	1	0	2	0	4	0	1	0	0	0	0	0	0	0	2	1	1	1	0	0	0	0	0	0	2	0	0	0	0	0	0	0	0	1	2	1	3
SPAC4A8.12c	0	1	1	0	1	0	1	1	0	3	0	0	0	2	2	0	1	0	1	1	1	0	0	2	0	2	3	3	1	1	3	1	0	3	1	2	2	2	5	1	3	4	0	3	0	5	0	1	2
SPAC4A8.13c	0	0	1	0	0	0	1	0	0	0	1	0	0	1	0	0	1	0	3	0	0	0	0	0	0	0	2	0	0	0	0	0	0	0	0	0	2	0	2	0	1	0	0	1	0	0	2	0	0
SPAC4A8.14	0	0	1	0	0	0	0	0	1	1	2	0	0	0	1	0	1	0	0	0	0	0	0	3	0	0	1	2	0	0	2	0	0	0	0	0	0	0	0	0	3	0	0	1	0	0	0	0	1
SPAC4A8.15c	0	0	0	0	0	0	0	0	0	0	0	0	0	0	1	0	2	0	0	0	0	0	0	0	0	0	0	0	0	0	0	0	0	0	0	0	0	0	0	0	1	0	0	1	0	0	0	0	0
SPAC4A8.16c	4	1	2	0	0	2	5	7	0	3	2	2	3	2	1	0	1	2	2	1	2	0	4	4	1	3	5	5	3	0	3	3	9	3	6	0	5	4	1	2	1	3	3	1	3	2	0	2	10
SPAC4C5.01	221	195	261	236	192	1135	671	415	393	351	111	399	382	554	292	216	600	204	984	305	143	130	170	913	157	251	216	231	301	321	295	259	182	297	210	191	281	83	171	132	286	199	121	197	94	148	250	146	427
SPAC4C5.02c	3	0	1	1	3	1	4	1	2	2	1	2	1	0	6	4	10	1	9	7	0	11	3	1	1	9	3	6	3	2	2	1	4	1	3	0	2	3	1	1	9	2	0	0	1	0	0	1	4
SPAC4C5.03	20	5	22	11	8	9	18	26	16	17	11	12	2	8	4	7	13	1	31	5	2	7	0	17	0	23	7	7	9	14	5	5	15	8	6	3	8	3	6	6	8	6	4	7	6	17	20	9	23
SPAC4C5.04	86	24	62	53	63	70	103	69	68	99	50	44	37	71	70	48	73	40	174	42	23	13	42	135	31	91	89	124	96	107	63	91	54	112	73	49	101	35	30	60	75	65	24	53	60	56	36	29	61
SPAC4D7.01c	55	3	29	3	8	12	35	14	6	28	25	9	7	5	2	3	11	2	8	7	4	2	4	26	1	22	9	36	26	9	7	8	7	24	11	13	20	3	0	8	20	3	3	7	4	5	19	6	16
SPAC4D7.02c	3	2	3	0	4	0	2	0	0	4	1	1	0	1	3	2	1	0	1	0	1	0	0	0	0	4	1	1	0	3	0	1	0	1	0	0	0	4	0	0	2	0	0	3	1	1	0	1	1
SPAC4D7.03	99	4	66	49	38	12	72	88	21	52	47	25	14	14	34	40	90	7	126	65	0	9	49	35	9	135	59	153	38	113	14	37	74	33	87	17	34	31	12	7	127	7	16	21	27	45	12	5	30
SPAC4D7.04c	0	1	3	1	1	2	0	0	0	0	0	0	0	1	0	1	1	0	0	1	0	1	2	0	0	2	4	3	0	1	0	0	1	0	3	2	0	0	1	0	3	0	0	0	2	5	0	0	0
SPAC4D7.05	4	0	0	4	0	1	3	5	0	0	0	0	0	1	1	0	2	0	0	0	0	0	0	1	0	1	1	2	0	2	0	0	0	1	0	0	1	2	1	1	1	0	0	0	1	2	0	1	1
SPAC4D7.06c	20	10	21	15	11	38	24	14	39	22	10	21	15	38	13	13	18	9	44	2	3	3	5	27	18	13	12	18	36	16	27	36	29	51	14	17	42	11	24	30	15	28	11	24	15	9	65	21	82
SPAC4D7.07c	7	6	13	5	4	3	5	7	3	8	8	5	2	5	0	2	5	0	10	1	1	1	0	3	0	4	3	11	6	2	4	6	2	9	4	2	6	6	1	4	8	6	1	2	1	1	5	1	4
SPAC4D7.08c	1	1	1	5	4	1	2	0	3	1	1	0	0	2	1	2	4	1	3	5	1	0	1	2	2	1	0	5	0	2	3	0	1	0	4	1	2	0	0	0	2	2	5	0	1	4	1	1	0
SPAC4D7.09	45	7	40	18	24	10	37	24	9	29	11	29	32	36	21	12	22	10	31	29	4	7	21	29	6	63	18	43	36	29	12	30	48	28	24	13	28	22	5	18	27	14	11	13	11	19	27	21	10
SPAC4D7.10c	52	11	78	32	30	14	94	84	15	71	28	11	13	34	36	22	110	15	138	37	5	16	35	56	17	77	48	89	32	49	14	31	70	31	64	18	15	24	13	24	50	24	15	21	16	76	27	13	55
SPAC4D7.11	58	86	73	47	58	234	114	99	154	122	48	162	140	187	32	33	105	59	196	28	53	15	12	315	52	94	76	84	214	70	194	239	69	236	73	152	145	26	114	109	89	120	43	158	37	57	115	85	307
SPAC4D7.12c	2	1	5	3	1	2	5	2	4	0	1	1	2	2	2	2	6	8	2	2	0	0	2	1	2	6	1	3	3	3	2	4	0	3	2	1	9	4	3	2	8	9	0	1	2	5	4	1	4
SPAC4D7.13	9	0	4	6	8	7	3	3	6	5	4	3	3	4	2	1	2	2	1	0	3	0	1	6	11	8	9	1	10	5	4	11	7	5	0	4	8	0	3	5	3	5	0	2	4	3	5	4	3
SPAC4D7.14	88	56	72	99	75	111	104	107	187	98	44	55	60	92	74	68	83	56	271	71	28	25	73	191	68	129	137	251	164	118	134	169	127	212	179	110	127	45	59	61	142	132	41	117	55	61	75	30	83
SPAC4D7.15	2	0	1	0	1	4	2	4	8	3	2	0	1	0	2	0	6	0	2	0	0	0	0	1	0	2	0	0	2	5	2	0	8	1	3	5	1	0	1	0	0	1	0	1	0	2	3	1	0
SPAC4F10.02	95	7	66	22	40	8	82	57	15	76	41	25	28	49	28	24	115	22	91	32	3	15	22	59	4	71	27	91	76	32	16	26	51	56	58	4	63	13	7	24	53	23	9	12	31	32	59	39	78
SPAC4F10.03c	1	0	5	0	2	1	7	2	2	2	3	0	1	2	1	3	13	0	8	1	1	3	6	5	0	5	1	3	0	5	0	0	0	0	2	1	1	2	0	0	4	0	0	0	0	1	1	1	3
SPAC4F10.04	14	3	19	1	12	9	14	5	18	19	8	8	7	0	5	2	4	8	6	1	5	11	2	14	10	12	1	14	11	5	15	14	7	26	2	17	23	2	12	15	3	27	7	12	2	8	21	7	24
SPAC4F10.05c	1	13	19	10	8	15	7	5	37	10	6	4	10	11	6	4	5	6	9	4	1	3	5	16	7	13	11	13	25	15	20	31	4	38	10	17	28	5	11	18	9	39	5	26	9	8	12	2	10
SPAC4F10.06	2	3	1	6	2	2	0	6	3	5	1	2	1	1	1	3	7	0	6	3	0	0	0	2	0	16	4	12	4	3	3	1	4	6	3	11	2	0	3	1	16	0	4	5	0	1	3	4	3
SPAC4F10.07c	1	0	5	1	3	0	1	0	0	1	2	0	0	0	1	4	4	2	11	1	0	1	0	0	0	7	3	0	2	7	0	0	5	2	2	0	1	4	0	0	9	0	5	1	4	5	0	0	1
SPAC4F10.08	49	35	43	37	51	66	59	43	106	65	32	37	45	59	30	31	24	14	93	14	22	9	21	102	14	98	88	140	190	90	125	156	83	147	66	88	96	29	79	50	117	108	23	87	51	48	82	29	68
SPAC4F10.09c	3	0	0	3	2	2	3	3	0	4	1	0	1	5	2	5	2	0	11	1	0	0	1	1	0	3	2	5	1	4	2	0	5	2	2	2	0	1	0	1	2	2	0	2	0	5	1	0	6
SPAC4F10.10c	1	3	3	1	3	4	0	1	2	3	3	0	0	4	0	2	1	0	1	0	0	0	0	3	2	5	1	2	4	2	4	2	0	10	1	2	2	0	2	0	3	3	1	3	1	6	2	1	2
SPAC4F10.11	3	0	0	1	2	0	0	1	1	1	0	1	0	0	0	0	0	0	3	1	1	0	0	1	0	0	3	0	3	3	0	2	1	2	0	0	2	0	0	1	0	0	0	1	1	1	0	0	0
SPAC4F10.12	5	4	8	2	5	7	6	3	15	5	3	8	2	3	4	3	4	6	7	3	2	0	1	2	11	2	2	3	7	3	4	6	1	10	3	1	5	1	9	3	5	5	1	3	3	4	7	1	12
SPAC4F10.13c	6	1	4	1	3	2	7	2	2	4	6	0	1	1	0	4	1	0	7	3	1	2	2	4	0	3	2	2	4	1	1	0	2	1	0	0	0	0	0	1	1	0	0	1	1	0	0	2	1
SPAC4F10.14c	3	1	3	3	2	1	4	2	2	4	0	3	0	2	3	1	2	0	4	3	0	0	1	0	0	0	4	4	2	3	8	0	2	0	2	1	2	0	0	1	4	2	0	2	0	4	6	0	7
SPAC4F10.15c	75	36	60	43	75	95	115	83	55	91	31	96	92	88	59	37	77	26	131	38	9	2	17	158	5	24	51	58	73	38	49	39	37	83	30	24	77	10	21	56	27	15	22	23	23	42	63	34	179
SPAC4F10.16c	92	15	89	37	49	23	126	32	31	92	37	17	16	34	37	35	60	13	139	51	5	18	14	45	15	129	97	111	32	74	22	20	48	21	92	14	42	39	26	6	129	20	17	24	28	41	39	17	43
SPAC4F10.17	19	18	12	17	2	12	27	22	32	17	8	26	25	51	26	13	12	5	35	10	11	11	11	107	15	36	39	95	90	28	44	95	43	100	44	58	69	16	36	25	35	63	19	56	16	18	31	19	40
SPAC4F10.18	0	0	0	1	1	0	1	0	0	0	0	0	2	0	0	0	4	0	5	6	0	0	3	1	0	5	0	5	2	3	2	0	1	0	0	0	0	1	0	0	5	0	0	1	0	0	0	0	2
SPAC4F10.19c	3	1	13	3	9	2	7	11	2	7	1	0	1	0	9	12	6	0	16	9	0	3	2	2	0	42	9	34	0	15	2	10	7	1	14	0	0	13	5	3	19	4	2	9	5	11	1	0	2
SPAC4F10.20	1	5	0	3	3	3	4	1	5	1	0	0	1	0	4	4	0	0	3	6	0	0	2	0	3	12	1	2	1	3	8	7	5	2	0	4	1	4	1	0	5	7	0	3	1	6	0	0	1
SPAC4F10.22	26	6	43	26	34	5	31	51	1	61	10	2	4	3	16	21	69	1	84	56	0	19	25	10	2	130	28	190	7	59	3	8	57	9	132	1	2	48	2	3	128	8	11	6	23	18	2	1	5
SPAC4F8.01	10	1	14	12	16	27	32	10	5	15	3	8	18	9	8	13	77	5	23	45	3	6	7	12	6	13	5	11	7	5	5	4	9	5	8	2	0	6	3	1	11	1	2	10	6	5	4	2	9
SPAC4F8.02c	2	0	2	1	0	1	0	2	0	2	0	1	0	0	1	1	5	4	7	2	2	0	3	5	3	2	0	4	2	4	1	2	7	7	1	1	0	1	3	2	4	0	0	2	0	0	4	1	5
SPAC4F8.03	6	1	6	2	2	2	6	10	3	11	0	2	3	3	4	4	11	6	12	6	3	3	7	10	6	13	3	18	10	14	1	0	10	7	6	4	5	5	1	0	18	6	1	1	3	5	4	2	7
SPAC4F8.04	10	0	11	6	7	0	5	6	3	10	5	1	1	9	2	4	16	3	20	14	1	1	6	3	0	31	8	14	7	8	5	9	9	4	11	1	5	5	0	3	14	2	4	3	4	10	4	1	10
SPAC4F8.05c	6	0	13	13	12	4	8	13	2	12	0	1	2	7	2	7	15	4	60	11	5	5	12	10	5	32	5	17	4	16	4	5	10	10	15	6	4	13	4	5	16	10	6	4	7	6	7	4	12
SPAC4F8.06	2	2	8	7	3	0	5	3	7	7	2	1	1	0	4	2	9	1	14	8	1	0	2	4	2	6	3	5	1	5	1	3	0	0	2	2	1	3	1	0	12	3	0	2	1	7	3	0	7
SPAC4F8.07c	1	2	0	0	0	0	0	0	1	0	0	0	1	2	0	0	5	0	5	0	0	0	0	2	0	1	0	0	0	2	0	0	0	0	0	0	0	0	1	0	0	0	0	0	0	0	0	0	0
SPAC4F8.08	104	27	122	23	12	11	242	12	11	92	44	3	24	22	51	36	28	40	54	56	2	14	20	28	29	10	44	47	7	23	13	19	35	12	41	8	8	5	2	7	10	5	7	8	43	3	1	0	4
SPAC4F8.10c	18	3	33	4	5	7	40	14	17	29	14	3	8	6	10	2	5	20	13	2	5	3	8	24	11	15	2	11	23	12	11	13	0	18	9	19	13	2	10	11	5	26	8	10	8	12	9	3	14
SPAC4F8.11	8	3	4	8	8	3	7	5	2	10	5	4	3	1	2	7	4	1	22	12	0	3	5	3	1	24	3	5	2	17	4	7	5	4	3	5	3	5	3	2	13	4	0	6	7	1	2	2	3
SPAC4F8.12c	112	25	65	44	52	22	94	65	27	67	43	45	40	66	60	24	153	47	230	55	14	23	37	124	24	125	76	136	70	88	47	78	109	66	91	27	61	43	25	34	130	32	23	44	49	47	35	28	84
SPAC4F8.13c	14	4	29	16	28	4	18	19	3	17	12	4	0	7	17	11	50	1	48	34	0	2	23	5	1	102	30	60	6	42	1	0	46	8	26	9	3	26	4	2	56	3	12	3	17	30	5	1	4
SPAC4F8.14c	14	6	3	6	2	5	17	3	6	8	12	7	8	7	10	4	4	1	12	3	1	0	2	8	4	10	3	3	8	7	2	3	2	3	5	4	1	2	0	3	8	0	3	6	2	0	3	1	6
SPAC4F8.15	13	3	18	17	11	0	18	18	3	11	6	3	0	4	10	9	43	0	53	21	0	1	10	4	4	31	12	16	0	20	0	1	13	2	20	1	3	6	1	0	16	1	4	0	6	10	5	1	10
SPAC4G8.02c	0	0	0	0	0	0	0	2	0	0	0	0	0	0	0	0	0	0	0	0	0	0	0	0	0	1	0	0	0	0	0	0	5	0	0	0	0	0	0	2	0	0	0	0	0	1	2	0	0
SPAC4G8.03c	53	94	29	101	70	21	94	113	156	46	29	83	79	82	112	70	407	5	324	165	19	22	148	104	23	97	120	93	110	99	128	184	132	165	92	122	98	35	51	64	179	100	48	94	74	70	29	16	54
SPAC4G8.04	0	2	1	2	0	1	1	1	2	0	1	0	0	1	0	0	2	0	6	0	0	0	0	4	0	12	3	7	0	5	4	2	5	2	2	1	0	4	2	0	1	2	1	2	2	2	1	2	3
SPAC4G8.05	29	7	24	16	23	1	22	29	13	23	11	3	1	4	16	10	58	6	51	29	3	8	12	13	4	67	23	37	12	33	7	4	20	10	18	4	4	18	3	9	45	5	2	8	15	36	8	4	14
SPAC4G8.06c	9	16	17	8	14	20	15	21	38	33	7	20	19	15	11	3	24	17	24	6	5	5	10	39	2	30	20	32	48	34	31	45	37	67	20	26	53	10	32	10	25	29	6	25	14	22	43	22	70
SPAC4G8.07c	10	8	12	5	7	11	21	13	20	11	5	4	9	7	1	11	9	6	34	3	5	3	5	29	9	22	8	25	29	13	12	12	13	33	24	9	23	4	9	15	10	27	6	15	5	13	15	6	22
SPAC4G8.08	37	3	35	19	19	11	66	44	15	52	15	14	14	10	29	12	39	13	76	13	0	9	8	32	8	12	29	41	12	24	24	17	44	30	46	4	21	13	4	12	26	22	13	10	13	19	13	9	12
SPAC4G8.09	25	21	25	19	20	78	28	23	90	30	15	28	47	46	17	18	13	23	41	13	12	9	14	117	23	45	38	60	64	51	75	124	38	96	31	72	71	9	54	25	46	57	7	63	15	26	41	28	60
SPAC4G8.10	20	1	16	11	5	12	20	17	19	15	6	10	11	16	1	7	10	2	28	9	0	1	2	42	6	16	25	25	30	27	14	26	29	44	27	18	20	3	7	18	26	19	8	18	19	23	17	10	32
SPAC4G8.11c	50	19	54	41	29	41	43	50	56	73	17	19	23	21	18	20	56	14	104	26	3	10	22	39	6	114	93	141	88	100	89	120	79	119	121	76	63	43	43	42	117	89	38	86	41	66	80	36	72
SPAC4G8.12c	3	0	3	4	3	3	5	4	3	3	1	3	1	2	2	1	2	7	11	4	0	0	1	5	1	23	4	5	1	7	7	3	1	6	4	3	3	1	1	1	5	2	8	0	2	4	2	1	2
SPAC4G8.13c	0	0	0	2	1	2	0	0	0	1	0	0	1	0	0	0	0	0	3	0	0	0	0	0	0	1	0	2	1	3	0	0	0	1	1	0	0	0	0	1	1	0	0	0	0	3	0	0	0
SPAC4G9.02	3	0	3	2	4	3	0	3	10	3	1	1	3	4	0	3	3	2	3	4	0	0	1	4	0	4	5	6	8	5	4	9	2	2	2	6	4	2	2	7	5	6	2	2	2	2	2	1	0
SPAC4G9.03	114	18	82	56	46	50	133	122	30	98	61	78	110	157	41	38	180	67	280	72	17	24	32	218	32	67	44	80	104	55	31	35	36	66	33	17	60	9	8	37	66	36	21	39	39	60	130	65	212
SPAC4G9.04c	3	2	0	2	3	1	3	3	1	3	1	3	1	1	2	5	6	1	10	3	0	1	1	0	0	8	3	3	3	4	0	1	0	3	2	0	1	5	0	0	14	2	4	0	5	2	2	2	1
SPAC4G9.05	674	454	696	575	410	1142	1147	729	1033	910	305	574	597	1110	529	427	826	567	1592	563	570	213	493	2099	401	929	935	1290	1412	1027	1258	1429	860	1698	948	1075	1129	291	707	714	1199	1121	449	719	415	472	593	330	1059
SPAC4G9.06c	5	0	12	4	8	2	8	13	7	8	3	1	5	3	5	5	2	0	17	4	0	5	2	2	6	16	5	14	4	12	2	2	9	3	8	3	9	6	1	0	6	1	3	2	6	12	2	5	20
SPAC4G9.07	70	6	111	96	78	45	94	110	38	106	31	19	14	23	66	51	206	2	199	130	8	28	110	60	20	331	105	154	52	169	27	31	198	61	110	12	46	103	11	22	219	36	40	15	103	96	8	10	31
SPAC4G9.08c	57	7	27	24	17	18	40	39	22	32	27	25	17	16	22	17	53	11	79	28	4	9	10	27	17	42	32	34	27	35	18	23	31	23	47	13	28	13	10	15	40	17	12	11	15	35	20	11	52
SPAC4G9.09c	44	18	26	8	10	47	62	31	27	30	22	35	30	61	13	6	35	33	52	5	10	3	10	91	15	14	13	23	49	10	14	11	9	32	19	13	33	4	13	27	17	11	7	12	4	10	53	21	55
SPAC4G9.10	29	4	34	15	13	8	11	29	10	31	12	16	5	9	14	10	51	2	50	25	1	1	10	14	2	47	13	47	19	29	24	15	31	18	40	9	18	14	5	8	46	17	10	12	10	22	10	2	21
SPAC4G9.11c	1	0	1	2	0	1	0	8	3	1	1	1	0	1	0	1	0	1	6	2	2	2	1	0	7	3	0	0	1	2	3	3	1	1	3	2	1	0	2	3	2	4	2	1	0	4	0	0	1
SPAC4G9.12	6	2	16	6	2	1	10	10	0	15	8	2	5	1	6	3	17	0	16	7	0	0	13	4	0	8	5	17	7	14	4	4	15	0	5	2	0	2	2	1	9	2	3	1	4	2	5	1	0
SPAC4G9.13c	11	2	16	7	8	1	14	8	1	13	1	0	5	3	7	3	44	5	21	13	0	4	14	3	0	27	11	37	1	27	1	11	12	4	16	3	5	10	2	2	21	0	3	2	8	2	0	3	10
SPAC4G9.14	0	0	1	0	0	0	0	0	2	0	0	0	0	1	0	0	0	1	0	0	0	0	0	0	0	1	0	0	0	0	0	0	0	0	0	0	0	1	0	0	0	1	0	2	1	0	0	0	0
SPAC4G9.15	9	3	13	28	15	4	6	11	11	5	5	4	1	6	18	11	35	2	79	34	2	4	23	4	1	61	18	27	4	45	12	8	22	5	17	4	10	9	2	2	56	1	6	7	10	22	7	2	11
SPAC4G9.16c	1	0	3	0	2	0	4	1	0	2	2	1	0	0	1	2	5	0	5	1	0	2	1	0	0	4	0	10	0	6	0	0	0	0	4	0	0	0	0	2	7	0	0	2	1	2	1	0	3
SPAC4G9.17c	23	1	20	4	12	4	16	11	5	19	12	10	2	7	7	8	18	1	26	12	4	5	5	18	2	12	11	24	9	9	3	3	11	9	7	2	6	10	2	5	16	3	0	3	10	7	5	7	10
SPAC4G9.19	0	0	2	1	0	1	6	3	0	2	0	1	1	2	1	0	1	0	5	1	0	0	1	0	0	4	1	2	2	2	1	4	0	0	0	3	2	0	1	0	7	0	0	0	0	0	1	1	2
SPAC4G9.20c	8	2	22	8	6	1	7	18	2	11	3	5	5	3	8	9	115	3	85	42	2	16	33	12	0	16	7	12	4	13	0	2	15	3	8	0	2	6	1	2	6	0	3	1	2	6	6	1	4
SPAC4G9.22	0	2	3	0	0	0	1	0	2	0	0	0	0	1	0	0	4	0	6	2	0	0	4	0	1	2	0	0	1	1	0	1	0	1	1	0	0	0	1	0	2	1	0	0	0	1	0	0	0
SPAC4H3.01	8	2	7	4	5	6	10	7	8	4	3	1	2	3	3	3	11	4	11	4	0	4	4	5	4	15	5	19	3	7	5	2	6	4	5	6	4	1	1	0	14	3	2	4	3	4	0	1	6
SPAC4H3.02c	25	0	5	3	1	1	10	5	0	16	12	0	1	1	4	1	13	2	7	0	0	6	0	1	1	9	4	26	4	6	1	1	8	3	4	2	1	2	0	1	12	0	1	2	3	4	0	2	0
SPAC4H3.03c	113	76	163	140	91	231	202	208	251	178	56	127	145	184	91	64	72	35	320	65	36	23	32	215	40	134	168	267	205	176	157	183	152	240	157	144	243	43	99	104	228	146	60	157	79	120	187	134	323
SPAC4H3.04c	2	0	2	2	0	3	0	0	1	1	0	2	0	4	1	1	0	0	1	3	1	0	0	3	0	1	1	0	0	1	1	1	0	0	2	1	0	1	0	0	0	1	1	0	0	4	0	0	0
SPAC4H3.05	427	266	364	280	267	732	793	486	674	575	233	413	445	481	358	322	392	189	895	297	128	81	176	926	201	588	505	903	816	535	641	934	491	886	536	511	585	155	305	362	530	501	247	629	282	303	314	208	482
SPAC4H3.06	0	0	0	0	3	2	1	1	3	5	0	0	3	1	0	1	2	2	2	0	0	0	1	2	0	15	7	15	2	2	4	4	8	4	5	1	3	4	4	1	8	3	5	2	4	2	0	2	0
SPAC4H3.07c	14	18	26	12	10	23	37	41	34	33	16	9	21	31	19	12	35	7	49	14	10	14	10	48	8	32	31	55	53	33	28	36	45	41	25	41	33	12	17	22	36	25	9	18	19	29	19	16	25
SPAC4H3.08	27	28	32	53	37	66	71	53	86	68	19	40	28	72	15	26	19	17	154	31	9	11	14	78	27	35	65	60	57	68	52	88	49	58	41	32	49	12	40	47	54	51	8	85	28	42	48	22	96
SPAC4H3.09	0	0	1	0	0	1	1	0	0	0	0	2	0	0	0	1	1	0	2	0	0	0	0	0	0	1	0	0	1	0	1	0	0	2	1	0	0	0	0	0	1	0	3	0	0	1	1	0	2
SPAC4H3.10c	0	0	0	0	2	0	0	0	0	0	1	0	0	0	0	0	0	0	2	1	0	0	0	1	0	1	0	1	0	0	0	0	0	0	0	1	0	1	0	0	0	0	0	0	0	0	1	0	1
SPAC4H3.11c	45	1	30	4	7	20	27	22	4	18	27	15	16	23	6	2	20	8	36	18	2	4	4	54	1	20	8	50	28	11	4	4	10	34	11	8	32	3	6	9	8	8	6	8	7	10	25	11	31
SPAC4H3.12c	0	0	1	0	0	0	0	0	0	0	0	0	0	0	0	0	2	0	0	5	0	0	0	0	0	1	0	2	0	1	0	0	0	0	1	0	0	1	0	0	2	0	0	0	1	0	0	0	0
SPAC4H3.13	3	0	4	5	1	4	1	4	6	2	0	1	3	4	3	2	11	2	12	3	3	0	1	2	0	14	5	6	4	10	3	3	13	5	7	5	4	4	7	5	7	6	2	2	3	1	3	1	2
SPAC4H3.14c	18	6	19	7	12	4	22	15	6	21	7	5	3	3	7	7	28	5	21	7	1	1	12	7	1	26	17	68	19	14	5	9	14	16	21	7	7	8	3	2	21	5	3	1	9	10	3	2	10
SPAC4H3.16	8	3	10	5	7	16	11	12	16	6	2	1	3	8	6	5	11	6	25	6	1	4	3	8	2	17	19	12	17	20	15	30	25	19	13	18	16	4	14	9	16	13	3	9	9	11	3	5	13
SPAC4H3.17	1	0	0	0	0	0	1	0	0	1	0	0	1	2	1	0	0	1	1	1	0	0	0	0	0	0	1	1	0	1	0	1	0	2	0	0	0	0	0	1	1	0	0	0	0	0	0	0	1
SPAC513.01c	0	0	0	0	0	0	0	0	0	0	0	0	0	1	0	0	0	0	1	0	0	0	0	0	0	0	0	0	0	0	0	0	0	0	0	0	0	0	0	0	0	0	0	0	0	0	0	0	0
SPAC513.02	7	2	6	6	4	2	7	8	5	5	2	1	2	6	1	3	4	3	17	3	1	2	6	5	1	12	4	10	13	9	2	4	3	20	7	3	22	3	2	4	13	8	9	6	3	4	8	3	18
SPAC513.03	0	0	0	0	0	0	0	0	0	0	0	0	0	0	0	0	0	0	0	0	0	0	0	0	0	0	0	0	0	0	0	0	0	0	0	0	0	0	0	0	0	0	0	0	0	0	0	0	0
SPAC513.04	8	2	2	3	2	2	1	2	2	2	2	1	5	0	2	1	4	1	4	0	0	1	3	9	0	2	5	5	4	4	2	1	2	6	3	2	4	2	0	0	2	3	1	2	1	2	3	0	0
SPAC513.05	74	12	56	22	25	32	70	44	55	35	35	27	30	50	34	28	25	22	67	23	9	11	19	44	15	46	42	65	68	66	60	63	54	66	36	33	61	17	33	41	61	51	26	33	23	37	46	35	103
SPAC513.06c	70	12	50	52	30	29	36	42	34	46	28	25	25	32	32	38	90	13	191	41	15	33	14	39	23	38	56	56	18	66	23	31	47	17	42	19	20	15	16	13	76	22	16	17	31	31	37	11	116
SPAC513.07	1	2	2	4	4	9	5	3	12	6	1	15	10	16	5	4	7	9	12	4	0	0	5	5	5	4	2	7	10	6	8	4	9	11	2	9	7	1	3	7	3	4	0	2	3	9	5	3	16
SPAC521.02	65	32	31	14	37	43	74	40	74	68	26	60	53	72	25	27	21	25	17	7	8	5	13	120	23	15	32	25	96	14	82	65	19	102	26	48	94	9	36	42	23	52	7	29	26	27	67	39	110
SPAC521.03	1	1	1	3	0	1	2	3	2	5	0	1	0	1	2	0	14	1	9	0	0	5	2	2	0	7	2	2	0	6	0	1	3	1	6	0	1	0	1	0	10	0	0	1	0	3	0	0	7
SPAC521.04c	32	2	28	34	25	12	25	36	13	22	21	2	3	11	28	34	89	6	59	23	4	16	19	5	6	80	25	47	10	41	7	7	56	5	30	5	15	29	6	4	46	5	10	13	23	44	10	1	12
SPAC521.05	0	0	0	0	1	0	0	1	0	1	0	0	0	0	0	0	0	0	1	0	0	0	0	0	0	0	0	1	0	0	0	0	0	0	0	0	0	0	0	0	0	0	0	0	0	0	0	0	1
SPAC56E4.02c	5	0	2	4	3	4	5	1	10	5	2	2	3	2	2	2	7	1	14	0	1	0	1	2	0	10	0	6	2	5	2	2	1	7	5	3	5	2	3	3	8	3	1	6	2	3	4	3	7
SPAC56E4.03	17	7	21	29	16	5	24	25	1	12	9	4	3	3	10	3	59	5	76	20	1	12	12	4	3	30	24	31	6	14	2	3	22	2	24	1	3	15	2	0	37	2	4	5	10	9	3	2	13
SPAC56E4.04c	4	0	1	2	2	1	0	2	1	0	2	1	2	2	3	0	7	0	18	11	0	0	1	2	0	22	2	9	7	9	1	2	1	0	2	0	0	0	1	1	4	0	0	1	0	12	1	2	6
SPAC56E4.05	1	0	2	3	2	0	1	1	2	2	0	1	0	1	2	0	1	0	8	0	0	0	0	0	0	7	1	2	0	3	1	2	0	0	1	1	0	1	1	1	2	1	0	0	0	0	1	0	1
SPAC56E4.06c	144	14	144	46	53	26	151	144	21	116	70	55	59	72	71	55	181	17	237	77	16	40	35	116	20	78	51	369	54	51	15	32	98	48	141	15	38	20	15	30	115	29	22	26	32	118	96	44	149
SPAC56E4.07	3	0	0	2	1	5	4	2	9	2	2	3	1	7	2	0	3	0	5	0	0	0	0	6	8	4	1	0	1	4	4	1	7	10	0	0	6	2	2	1	2	3	0	1	0	3	2	2	0
SPAC56F8.02	189	27	270	173	125	69	335	233	77	234	96	99	68	84	139	108	209	27	532	141	18	31	77	96	16	259	190	249	67	281	83	67	170	65	157	42	56	77	29	34	292	44	94	60	107	206	77	34	160
SPAC56F8.03	30	2	10	3	7	3	23	19	4	15	20	17	10	11	4	2	22	4	18	5	1	1	6	25	6	8	1	30	16	4	5	0	12	15	8	2	5	6	0	1	8	4	2	9	4	1	12	7	24
SPAC56F8.04c	6	1	3	2	1	2	3	2	3	0	0	8	0	0	4	2	2	2	11	7	0	1	10	2	0	12	6	9	5	4	1	1	4	2	2	5	5	4	3	1	6	1	2	2	0	5	8	2	3
SPAC56F8.05c	1	1	11	8	4	0	10	4	3	3	0	4	7	2	1	4	4	1	19	6	1	0	2	4	3	4	1	3	5	6	3	3	1	5	2	4	6	0	2	2	9	2	0	3	2	3	3	1	6
SPAC56F8.06c	10	4	12	8	7	9	7	14	15	12	5	5	4	10	2	4	27	7	17	8	0	3	4	11	0	24	11	9	19	19	13	17	19	23	3	10	14	2	7	4	15	12	2	8	4	13	14	6	32
SPAC56F8.07	4	1	2	1	1	1	2	1	4	5	3	7	2	1	0	0	1	0	0	3	1	0	0	0	1	3	2	0	3	1	1	4	0	5	3	1	1	1	4	1	0	1	2	6	2	0	2	1	1
SPAC56F8.08	5	3	6	9	5	1	10	8	7	4	2	2	2	4	6	2	2	2	12	0	1	0	1	11	0	11	5	2	5	4	3	6	6	2	1	7	5	1	1	9	7	2	1	3	1	4	2	3	4
SPAC56F8.09	11	1	3	5	8	0	13	3	10	5	2	7	4	3	5	4	5	1	6	3	0	1	6	2	0	14	6	16	4	8	10	10	13	8	5	0	4	4	4	3	9	9	4	2	5	2	0	1	5
SPAC56F8.10	15	2	13	6	6	2	6	5	2	7	3	1	1	7	3	0	17	5	12	5	1	3	5	5	0	11	4	9	0	5	1	2	1	5	4	3	1	2	2	0	5	0	0	3	2	3	3	1	6
SPAC56F8.11	11	0	14	2	3	0	5	12	3	5	4	0	2	1	7	0	21	4	8	3	0	4	2	6	0	5	4	19	4	11	2	3	4	7	7	1	9	3	3	0	4	4	0	4	2	2	5	2	8
SPAC56F8.12	1571	90	1192	203	191	967	1725	1062	274	710	765	559	519	786	167	130	634	356	486	221	82	75	89	1978	43	212	239	1047	914	269	219	260	340	1055	291	168	1958	59	172	563	260	408	128	169	108	145	1436	582	1853
SPAC56F8.13	30	15	18	20	11	17	24	14	14	19	10	9	16	7	13	15	24	7	29	16	1	2	3	21	2	6	6	11	3	11	18	15	2	9	10	6	9	8	9	5	17	8	7	5	2	6	8	5	26
SPAC56F8.14c	2	3	1	0	0	0	0	1	0	0	1	0	0	2	0	1	4	1	1	1	0	0	0	0	1	0	0	0	0	0	0	0	1	0	2	3	0	0	0	1	0	0	0	2	0	0	0	1	0
SPAC56F8.15	1	1	2	2	4	4	3	3	6	0	2	1	2	1	1	0	19	6	11	3	2	1	1	1	0	5	2	1	5	2	4	1	2	5	1	0	2	1	1	3	1	0	0	1	1	1	2	2	11
SPAC56F8.16	0	0	0	1	0	0	0	2	0	0	0	0	0	0	0	1	1	1	5	2	0	0	0	2	0	1	0	0	0	0	0	0	0	0	0	0	0	0	0	0	0	0	0	0	0	0	0	0	0
SPAC57A10.02	13	3	23	0	5	2	17	10	2	17	7	3	3	9	5	5	3	1	16	0	2	3	7	6	3	4	3	5	1	2	3	1	4	6	2	0	5	3	0	2	0	2	0	5	0	12	7	7	11
SPAC57A10.03	6	6	7	3	3	4	5	5	7	6	2	8	7	4	1	1	5	4	16	3	3	1	2	21	0	16	3	11	11	8	16	9	3	14	11	9	17	4	7	7	9	7	7	3	9	12	7	3	11
SPAC57A10.04	12	6	14	4	12	10	7	11	7	17	6	6	2	8	3	8	20	5	18	9	0	0	4	25	10	18	4	21	22	9	8	14	11	36	15	7	20	10	9	11	19	21	3	9	5	8	5	5	29
SPAC57A10.05c	6	4	13	14	1	3	11	11	3	5	1	0	0	4	4	7	23	0	21	8	0	2	3	4	2	9	5	8	3	10	2	9	7	1	4	0	1	5	1	0	11	3	0	5	4	6	2	2	3
SPAC57A10.06	1	0	5	5	1	4	5	2	1	4	1	1	0	0	0	1	2	1	2	3	1	0	0	2	0	0	3	7	5	2	1	1	0	2	5	1	1	0	0	0	4	3	0	0	2	0	0	0	0
SPAC57A10.07	3	0	3	3	6	0	0	3	1	4	5	0	0	0	2	2	7	0	8	5	0	2	2	2	0	6	4	9	0	4	1	0	4	6	9	0	1	2	0	0	12	0	0	1	1	0	0	0	3
SPAC57A10.08c	2	1	3	2	9	3	3	2	3	2	4	0	0	3	2	4	13	7	14	6	0	3	4	1	0	12	7	16	3	16	5	5	6	2	13	1	2	6	0	0	16	2	1	3	1	3	3	2	1
SPAC57A10.09c	0	0	0	0	0	0	0	0	0	0	1	0	0	0	0	0	0	0	0	0	0	0	0	0	0	1	0	0	1	0	0	0	0	0	0	0	0	0	0	0	0	0	0	0	0	0	0	0	0
SPAC57A10.10c	0	0	1	2	1	1	3	0	5	3	1	3	1	4	1	0	3	3	11	2	0	5	1	8	0	1	2	4	3	2	4	3	3	3	0	4	2	0	2	1	9	0	0	0	1	0	0	2	4
SPAC57A10.11c	9	0	3	4	2	4	9	5	2	8	1	0	1	0	0	0	1	1	7	4	0	3	3	2	4	1	6	6	0	2	5	6	3	0	4	1	2	0	4	0	1	1	3	2	4	1	1	0	2
SPAC57A10.12c	9	0	2	1	2	1	6	1	0	3	2	0	2	1	5	0	2	0	7	3	0	1	0	5	0	2	1	2	1	1	0	1	1	0	0	0	0	1	1	0	1	0	0	0	0	3	1	0	3
SPAC57A10.14	2	0	0	5	2	0	1	3	5	6	1	1	0	4	2	1	1	2	3	0	2	0	1	4	4	2	0	6	2	4	3	1	4	1	2	3	3	0	4	0	2	6	0	0	2	4	6	0	7
SPAC57A7.04c	3	0	0	0	0	0	2	3	2	3	1	0	1	0	1	0	5	0	6	2	0	0	1	1	0	0	2	2	0	0	0	0	0	0	0	0	1	0	0	1	1	0	0	1	0	1	0	0	1
SPAC57A7.05	163	57	110	112	64	93	178	125	122	132	58	85	70	123	104	69	199	79	293	102	35	32	57	198	44	92	92	160	130	125	87	144	107	173	96	84	132	33	55	75	121	91	37	60	58	105	134	72	188
SPAC57A7.06	3	3	7	3	4	2	3	3	7	2	1	0	1	0	3	0	3	0	6	0	2	0	3	1	2	15	1	12	10	5	5	3	2	6	6	6	5	1	1	4	4	3	2	3	2	3	0	2	3
SPAC57A7.07c	4	3	3	4	5	4	6	4	10	4	3	3	6	5	2	6	14	1	10	5	2	2	5	6	2	8	6	7	5	7	4	8	7	7	9	5	8	3	6	1	9	11	0	11	5	9	10	7	10
SPAC57A7.08	0	0	2	0	2	0	0	0	2	1	2	0	0	0	1	2	2	0	0	2	1	1	0	0	0	0	1	1	2	0	1	0	0	1	0	1	0	1	1	0	2	1	0	0	0	1	0	0	1
SPAC57A7.09	8	0	13	7	3	4	7	9	2	12	5	4	0	2	5	6	45	3	27	16	0	2	8	1	2	27	12	25	3	17	2	5	16	0	10	0	1	9	0	1	30	0	5	3	11	11	0	0	0
SPAC57A7.10c	12	0	7	5	10	5	12	9	4	9	5	3	3	4	8	5	12	2	16	7	7	2	8	13	10	17	6	39	5	10	2	3	3	3	15	6	8	2	2	4	8	5	4	8	2	8	13	3	5
SPAC57A7.11	16	2	9	7	3	6	12	10	4	7	0	3	5	9	2	1	5	2	8	1	1	0	1	13	1	1	3	11	5	5	4	2	19	9	4	0	7	5	5	3	2	5	2	7	1	2	6	3	15
SPAC57A7.12	4	0	4	2	1	1	2	7	1	10	1	1	1	3	3	2	10	0	8	8	5	5	2	4	0	4	2	8	4	5	3	5	4	3	6	0	3	0	1	0	14	1	2	2	2	4	0	1	5
SPAC57A7.13	84	27	115	86	56	47	99	102	80	116	53	34	25	49	71	67	92	13	240	67	8	53	38	73	24	122	69	190	72	95	53	79	114	66	106	46	63	49	27	20	152	41	41	55	38	82	52	18	83
SPAC57A7.15c	1	0	0	3	1	1	2	2	3	4	0	0	2	0	1	0	2	0	5	0	0	4	0	6	0	2	0	8	1	2	2	1	4	3	2	1	2	1	5	1	5	4	4	1	2	2	0	0	2
SPAC589.02c	25	2	23	10	21	8	50	34	16	30	9	8	10	19	14	12	23	6	28	11	5	8	16	22	9	37	25	45	18	25	8	26	33	36	18	12	22	15	5	11	33	11	12	11	21	21	11	6	23
SPAC589.03c	37	14	34	25	16	28	41	55	28	49	16	25	23	38	24	9	28	14	73	20	14	10	22	59	11	66	63	123	66	60	48	80	51	81	66	40	55	25	37	37	44	73	19	42	33	22	34	21	38
SPAC589.04	9	4	10	9	5	12	4	9	14	9	4	5	4	1	2	3	7	1	7	5	0	0	3	11	0	9	2	20	9	5	8	15	13	16	10	12	11	3	5	5	10	5	0	13	6	8	9	5	5
SPAC589.05c	23	2	30	10	13	12	28	28	25	24	14	8	6	10	11	13	29	9	28	3	4	5	3	18	12	25	17	40	17	13	16	25	26	21	16	15	22	9	6	5	21	13	14	20	11	16	3	8	31
SPAC589.06c	2	0	0	0	3	0	0	3	1	0	0	0	0	1	0	0	0	0	0	0	0	0	0	0	0	0	0	0	0	1	1	1	0	0	0	0	0	0	0	0	1	0	0	1	0	2	0	0	1
SPAC589.07c	64	7	52	6	12	13	79	20	7	43	33	18	10	24	6	7	18	8	30	4	2	13	6	22	8	16	11	24	15	11	12	11	6	20	12	9	20	9	15	21	12	20	2	8	12	18	30	20	33
SPAC589.08c	48	32	41	40	32	74	74	67	76	69	27	41	51	66	25	19	47	22	70	28	20	8	58	246	25	41	64	84	122	93	70	101	48	128	62	82	105	11	41	39	75	75	28	23	28	37	54	58	59
SPAC589.09	19	3	12	28	16	2	9	24	6	16	11	6	3	2	29	14	33	5	42	37	1	10	21	13	0	59	24	53	9	47	3	7	32	9	29	4	1	31	2	0	64	5	2	5	16	23	3	1	4
SPAC589.10c	0	0	0	0	0	0	0	0	0	0	0	0	0	0	0	0	0	0	0	0	0	0	0	0	0	0	0	0	1	0	0	0	0	0	0	0	0	0	0	0	0	0	0	0	0	0	0	0	0
SPAC589.11	5	4	3	5	4	4	7	4	10	4	5	4	2	1	6	0	1	3	13	1	2	0	2	7	0	13	13	27	11	22	9	23	12	22	17	8	13	1	4	2	16	15	0	9	9	9	3	3	6
SPAC589.12	20	2	13	9	8	5	11	14	2	5	6	7	5	6	7	7	17	3	22	13	0	2	2	11	2	25	4	31	4	12	5	3	11	5	10	4	5	5	2	2	18	1	1	2	4	8	8	4	8
SPAC5D6.01	0	0	0	0	0	0	0	2	0	0	0	0	0	0	0	0	0	1	0	0	0	0	0	1	0	0	0	0	0	0	0	0	0	0	0	0	0	0	0	0	0	0	0	0	0	1	0	0	0
SPAC5D6.02c	4	0	4	5	3	0	2	5	5	3	2	0	0	0	1	1	2	0	7	11	0	0	8	1	0	18	4	3	2	17	2	3	3	0	0	1	0	2	1	0	1	1	2	0	1	2	3	0	0
SPAC5D6.04	25	1	19	3	4	10	16	11	2	19	12	6	1	6	3	12	10	4	27	1	0	0	1	4	2	7	6	15	1	6	0	0	16	2	11	1	6	5	1	7	12	0	4	2	5	5	8	5	28
SPAC5D6.05	4	2	16	6	11	11	8	11	15	6	5	5	2	5	2	4	8	5	30	8	0	7	4	6	4	8	6	10	10	5	9	8	3	9	4	7	13	3	1	10	13	5	2	4	4	9	5	7	17
SPAC5D6.06c	8	4	19	17	16	16	27	26	18	28	3	11	10	14	13	9	62	6	45	25	2	9	12	17	6	61	16	64	19	39	8	17	42	20	32	16	13	22	4	16	47	24	9	14	14	20	7	1	8
SPAC5D6.07c	6	1	6	5	5	2	8	5	5	12	2	3	2	0	1	2	5	0	7	3	0	1	5	1	0	12	6	1	2	4	5	6	0	4	2	6	5	1	1	3	9	0	3	1	1	5	5	1	3
SPAC5D6.08c	2	0	0	0	0	0	0	1	1	2	0	0	3	0	0	0	0	1	2	0	0	0	0	0	0	0	0	1	0	0	0	0	0	0	0	1	0	0	0	0	0	0	1	0	0	0	0	1	0
SPAC5D6.09c	0	4	0	3	2	1	4	0	1	0	0	1	2	3	4	2	4	0	2	3	3	0	1	1	0	0	1	2	0	3	0	0	0	0	0	0	3	2	1	2	0	0	0	0	0	4	1	1	2
SPAC5D6.10c	0	0	2	2	0	0	0	1	0	5	0	2	0	0	1	1	0	1	1	0	0	0	2	0	0	0	1	3	1	0	0	1	1	1	1	0	1	0	1	1	0	2	0	0	1	0	0	0	0
SPAC5D6.12	4	2	1	0	4	3	3	3	3	5	1	0	1	0	0	1	12	1	18	15	0	2	2	3	0	4	2	1	0	2	1	0	1	0	0	0	1	0	0	0	4	0	1	0	0	2	0	1	4
SPAC5D6.13	1	1	5	3	2	0	3	1	0	0	2	1	0	0	0	1	4	6	3	4	1	0	2	1	0	5	0	2	3	7	0	0	1	4	0	0	3	4	2	0	3	1	0	1	0	0	0	2	3
SPAC5H10.01	55	28	105	49	49	89	137	103	90	133	35	88	55	113	53	30	60	36	206	33	23	33	31	100	20	72	63	123	65	62	46	77	33	104	82	60	57	33	49	56	72	91	28	44	42	81	100	44	145
SPAC5H10.02c	48	8	124	20	22	48	129	83	21	128	27	31	23	51	17	10	13	27	50	3	2	7	0	81	4	21	26	68	44	22	11	24	28	51	33	6	45	9	8	19	9	42	12	23	12	20	77	38	114
SPAC5H10.03	0	0	2	0	0	0	0	0	1	0	0	0	0	1	1	0	0	0	0	0	0	0	0	1	0	0	0	0	1	0	0	0	0	0	0	0	0	0	0	0	2	0	0	0	1	0	0	0	0
SPAC5H10.04	273	116	276	276	184	330	493	347	293	325	110	206	184	261	264	191	308	88	822	239	74	102	111	512	91	308	323	555	400	477	259	375	317	422	464	272	323	100	215	220	475	322	159	223	170	295	201	130	318
SPAC5H10.05c	47	9	93	28	38	28	47	76	32	76	29	21	35	27	19	32	106	17	77	30	6	10	54	55	12	65	25	90	26	37	14	22	43	35	33	10	41	32	15	25	48	23	7	23	29	33	34	10	64
SPAC5H10.06c	1	0	7	3	3	3	7	6	4	7	5	3	5	0	7	3	11	6	10	6	0	0	4	10	7	2	2	6	4	4	0	1	0	0	8	0	2	2	2	3	2	4	5	3	3	2	1	4	4
SPAC5H10.07	37	17	32	18	14	5	40	32	18	34	12	2	11	12	5	10	27	7	36	8	3	7	18	88	7	93	59	140	93	59	44	66	59	101	73	43	64	30	20	40	72	53	15	25	15	17	16	8	19
SPAC5H10.08c	2	3	8	15	13	21	7	5	23	1	2	0	2	2	18	14	0	4	22	6	0	11	8	6	3	19	10	4	2	14	8	13	9	5	1	7	12	5	12	0	7	2	5	8	0	27	3	0	2
SPAC5H10.09c	66	26	54	61	69	122	115	96	115	95	20	41	34	60	54	58	65	22	142	53	14	7	19	63	24	81	79	89	86	121	103	88	69	87	85	73	93	30	68	53	129	70	50	57	48	113	65	36	178
SPAC5H10.10	16	5	17	12	5	18	34	18	15	41	10	10	7	22	8	16	9	15	38	6	0	4	9	46	12	15	30	24	24	15	20	23	12	10	22	16	12	6	13	9	17	15	4	26	7	12	10	5	8
SPAC5H10.11	10	2	10	8	3	8	11	11	2	24	10	3	7	7	8	3	13	3	9	2	0	0	4	12	0	11	16	24	24	3	2	4	14	23	19	9	9	4	2	4	12	6	9	3	11	10	6	3	10
SPAC5H10.12c	61	8	41	8	12	10	54	11	6	45	24	23	5	8	17	14	13	22	32	8	0	1	9	33	9	34	50	29	31	28	20	11	14	27	17	21	6	7	22	10	21	20	10	26	11	18	12	6	9
SPAC5H10.13c	0	1	0	0	1	0	2	0	1	0	0	0	0	2	0	0	5	1	1	1	0	0	0	0	0	1	0	0	0	1	0	1	0	0	0	0	0	0	0	0	0	3	0	0	0	0	0	0	0
SPAC607.02c	34	22	39	20	30	36	48	50	34	47	28	29	28	54	19	13	29	15	68	12	5	6	24	96	12	29	20	62	88	22	19	30	49	88	21	16	85	10	9	24	43	40	5	13	26	12	23	10	15
SPAC607.03c	0	2	0	0	0	0	0	0	0	0	0	1	1	1	0	0	1	0	0	0	0	0	0	1	0	0	0	0	2	1	0	0	0	0	0	1	0	0	0	0	0	0	0	0	0	0	1	0	0
SPAC607.04	91	20	70	38	39	20	66	53	62	40	45	27	25	40	19	30	25	22	63	12	7	13	19	69	12	56	47	77	66	56	62	64	48	109	53	48	74	15	25	48	51	63	23	45	24	42	46	25	76
SPAC607.05	2	0	1	0	1	0	0	0	1	1	0	0	3	1	0	0	1	1	0	1	1	1	1	2	0	2	1	1	2	1	0	2	1	0	1	0	2	0	0	2	2	0	0	0	0	2	1	1	0
SPAC607.06c	15	8	15	13	20	26	24	16	36	15	2	23	18	38	12	14	24	3	32	7	6	8	13	45	19	19	35	24	16	27	37	34	16	37	36	19	36	7	13	17	38	34	2	17	16	13	18	12	30
SPAC607.07c	3	1	0	0	0	0	0	0	0	0	1	0	0	0	0	0	0	0	0	0	0	0	0	0	0	1	0	0	0	1	0	0	0	0	0	0	0	0	0	0	0	0	0	1	0	0	0	0	2
SPAC607.08c	72	63	45	156	91	298	118	76	323	52	36	67	46	92	83	62	47	45	317	36	74	21	48	99	75	140	69	87	142	188	221	311	82	214	53	203	177	33	131	97	90	123	64	143	36	61	63	42	143
SPAC607.09c	10	1	13	6	7	9	16	12	10	8	4	3	4	1	6	6	4	1	23	3	4	1	1	6	2	13	6	2	4	13	6	8	4	14	6	6	9	1	2	7	1	6	0	9	5	11	4	3	17
SPAC607.10	1	1	1	3	0	7	1	0	4	0	1	0	0	3	1	1	5	1	2	0	0	1	0	2	0	1	1	4	3	2	6	1	1	5	4	5	1	2	1	1	1	0	1	3	1	1	1	0	1
SPAC630.03	21	11	15	14	9	25	12	44	33	30	8	30	27	31	11	13	22	14	33	7	6	4	4	72	6	18	10	20	29	18	19	18	19	28	12	13	22	1	11	14	22	16	7	18	4	22	30	14	34
SPAC630.04c	37	3	53	16	20	3	56	52	2	49	23	3	4	5	17	10	138	1	121	31	0	1	13	9	1	32	15	20	4	28	4	4	17	4	18	1	7	8	0	3	22	2	0	4	7	20	3	4	3
SPAC630.05	233	49	157	62	75	88	185	136	135	171	102	85	91	120	89	63	166	43	185	39	17	26	58	281	14	167	182	350	200	130	179	248	209	255	190	155	159	57	113	118	135	169	62	115	72	99	142	64	196
SPAC630.06c	35	17	32	19	28	50	38	33	30	42	17	9	21	28	9	14	39	15	82	17	10	12	21	88	11	50	43	63	68	29	42	49	63	65	54	17	51	13	21	24	33	32	12	27	26	16	24	18	40
SPAC630.07c	16	7	15	15	17	14	10	21	39	11	4	14	8	17	15	11	10	18	38	9	4	3	9	18	24	29	25	40	35	29	52	72	19	46	25	42	23	13	25	19	39	46	11	30	4	16	19	15	15
SPAC630.08c	1	1	1	0	0	0	2	4	2	0	1	2	0	1	0	3	4	1	5	1	0	0	0	0	0	1	0	1	1	0	0	0	1	1	2	0	1	0	0	1	0	0	0	0	0	0	2	0	2
SPAC630.09c	62	14	36	20	19	16	70	68	29	53	24	38	40	49	29	27	31	8	48	19	6	2	11	71	7	30	52	68	71	31	20	27	67	54	55	10	45	10	14	33	53	55	18	25	12	17	43	19	51
SPAC630.10	3	1	2	1	1	0	4	5	1	2	2	2	0	1	1	0	5	1	11	1	0	0	0	2	0	2	3	5	3	2	1	3	1	3	4	2	1	1	1	2	5	2	0	1	0	0	1	1	2
SPAC630.11	1	0	1	0	0	1	1	0	0	0	0	0	0	0	0	0	0	0	0	0	0	0	0	2	0	0	0	0	0	2	0	0	3	0	2	1	1	0	0	0	0	1	0	0	0	1	1	0	0
SPAC630.12	10	0	5	2	6	1	5	7	6	1	2	5	0	1	0	5	11	3	14	6	1	2	1	1	0	13	11	19	2	11	5	7	10	8	4	5	3	5	0	2	21	3	2	2	12	6	4	0	6
SPAC630.13c	31	8	20	12	23	12	24	14	21	27	9	13	6	20	10	11	12	17	32	11	2	1	9	19	9	26	12	22	15	22	22	26	12	24	19	19	28	9	19	12	28	21	6	22	6	16	21	12	31
SPAC630.14c	1	0	0	0	1	0	0	1	1	1	0	0	1	0	0	2	1	0	5	1	0	0	0	2	0	1	0	1	1	1	2	1	0	2	1	0	0	1	0	0	0	1	0	0	0	1	0	0	1
SPAC630.15	25	10	36	7	17	12	73	43	10	50	19	19	13	31	6	7	50	9	32	14	3	5	8	52	2	20	13	43	47	28	10	15	31	44	31	3	32	8	8	20	51	24	3	5	15	12	30	16	33
SPAC631.01c	3	1	7	4	9	0	2	1	0	7	2	2	2	2	2	0	14	1	6	2	0	0	7	3	0	12	6	11	3	2	0	0	1	3	4	0	1	1	0	0	9	0	0	0	1	7	1	0	7
SPAC631.02	1	0	1	0	0	0	0	1	0	0	0	1	0	0	0	0	1	0	2	0	0	0	0	1	0	2	0	0	0	0	0	0	1	2	0	0	0	0	0	0	0	0	0	0	0	0	0	0	0
SPAC637.03	5	8	6	4	1	24	6	6	16	3	2	9	3	11	3	1	1	1	7	2	1	2	0	12	0	6	5	2	4	2	10	12	2	10	2	10	4	2	5	5	2	10	3	13	6	4	6	4	12
SPAC637.04	34	1	26	32	35	1	23	26	4	31	10	1	2	10	15	14	100	3	90	53	0	13	29	12	10	145	46	105	7	67	8	6	52	10	48	5	2	47	3	0	121	6	19	8	23	18	3	2	9
SPAC637.05c	5	0	4	7	6	0	4	4	0	0	1	0	0	4	4	3	13	0	16	6	2	1	3	1	0	12	5	7	1	7	0	0	0	0	1	0	1	3	0	0	6	0	1	0	2	5	5	1	2
SPAC637.06	22	9	17	6	7	6	23	12	8	12	9	10	4	10	2	3	23	10	19	9	2	13	2	10	14	14	10	17	35	15	8	8	9	15	6	1	17	3	4	8	13	13	5	3	4	5	19	7	25
SPAC637.07	2	0	1	1	4	6	2	5	2	2	2	2	1	2	1	0	2	4	9	6	1	7	2	2	3	1	1	5	0	1	0	2	1	3	1	0	4	3	1	1	6	0	0	2	1	3	3	1	4
SPAC637.08	19	7	15	14	17	12	15	17	33	29	7	14	15	21	15	5	17	8	40	7	4	8	3	17	6	22	16	21	27	8	12	21	13	38	28	17	27	6	12	16	21	23	3	21	9	22	18	15	32
SPAC637.09	10	1	30	10	8	4	10	9	6	19	8	1	3	9	3	1	26	1	16	6	0	2	5	2	0	17	10	18	10	13	1	4	5	4	2	2	2	2	0	2	15	2	4	3	6	6	6	0	4
SPAC637.10c	5	1	7	12	8	5	7	13	5	13	7	3	2	9	8	9	25	2	43	21	0	2	17	6	1	30	8	16	6	15	4	0	6	5	5	1	1	10	4	0	21	5	6	0	3	16	4	5	5
SPAC637.11	133	20	97	60	57	46	100	101	62	110	61	52	50	63	55	43	157	64	188	47	11	38	70	194	44	176	74	265	117	130	73	96	93	101	132	58	125	51	36	35	177	87	21	53	45	70	54	26	72
SPAC637.12c	5	2	3	7	12	0	10	6	7	4	6	5	4	9	8	6	12	1	15	12	1	2	7	7	3	36	17	21	5	21	5	5	16	5	9	7	4	6	11	3	15	5	1	5	6	8	5	3	4
SPAC637.13c	0	0	1	0	1	0	1	0	1	1	1	0	0	0	0	1	1	0	1	0	0	0	0	0	3	3	0	0	1	2	0	0	0	0	2	2	0	0	0	0	0	2	2	0	0	1	0	1	0
SPAC644.04	7	2	11	3	4	14	14	9	6	14	6	3	2	4	4	3	9	2	10	5	0	4	3	12	0	32	11	19	21	18	5	6	16	16	16	8	21	12	6	10	17	14	5	6	6	12	9	6	14
SPAC644.05c	44	5	32	12	19	14	65	64	11	50	27	28	32	44	8	19	39	12	64	12	4	6	10	31	4	17	14	21	28	14	3	8	20	24	19	10	30	5	8	19	15	24	7	6	12	16	55	15	46
SPAC644.06c	3	2	3	7	10	0	6	9	2	4	3	0	0	0	10	2	28	0	39	25	0	3	2	0	0	32	9	10	0	17	0	1	2	1	15	2	0	7	0	0	23	0	2	2	3	10	1	1	0
SPAC644.07	11	2	9	11	11	14	19	33	8	23	13	10	6	10	3	6	19	7	15	6	2	2	6	18	0	8	3	11	3	7	3	4	9	15	7	4	13	8	1	6	9	10	3	4	0	11	15	2	22
SPAC644.08	11	1	4	7	13	6	6	6	6	6	6	2	2	3	18	3	7	0	17	4	0	6	7	3	2	14	5	8	7	5	1	9	6	11	6	5	15	1	4	5	8	5	1	6	1	3	3	0	6
SPAC644.09	5	4	6	13	3	5	7	6	5	6	0	1	0	6	2	1	7	3	34	5	3	3	4	2	0	7	6	13	11	20	1	4	4	5	2	2	9	2	3	1	13	1	0	3	7	2	3	2	10
SPAC644.10	20	1	16	4	7	0	26	19	7	25	6	8	3	13	10	4	14	2	22	7	2	0	9	8	5	5	18	30	24	11	1	13	20	17	29	4	5	11	3	9	29	12	4	2	9	11	4	6	28
SPAC644.11c	36	23	33	25	50	96	63	53	116	51	15	107	71	187	63	48	44	39	132	46	38	18	14	78	64	29	9	18	29	16	40	45	28	52	24	19	41	4	26	37	16	31	4	40	10	28	34	24	97
SPAC644.12	368	167	374	252	238	334	526	567	458	459	184	256	263	382	248	211	494	147	945	223	83	117	193	619	175	700	490	1332	654	581	450	573	609	665	848	400	561	197	288	346	714	517	229	367	299	333	340	173	371
SPAC644.13c	3	3	6	5	4	2	4	2	7	0	0	0	1	0	6	4	8	1	13	8	2	0	4	4	0	4	1	8	1	6	1	2	2	2	0	1	0	1	0	0	4	0	0	2	3	5	0	0	3
SPAC644.14c	3	1	3	1	2	1	6	1	2	2	3	0	1	0	1	3	0	1	1	2	0	2	0	3	0	3	3	2	0	1	0	3	0	2	1	0	1	0	2	2	1	2	0	2	1	3	0	0	2
SPAC644.15	2	0	0	1	0	0	0	0	0	1	0	0	0	0	0	0	0	0	0	1	0	0	1	1	0	1	0	0	1	1	0	0	0	1	0	0	0	0	0	0	0	0	0	0	0	0	0	0	0
SPAC644.16	34	6	17	33	17	15	21	23	24	20	6	10	7	14	12	11	37	5	59	30	5	9	11	16	3	53	30	25	20	31	35	29	34	31	23	19	16	13	17	19	37	13	7	26	7	23	17	8	20
SPAC644.17c	23	6	43	34	20	13	25	31	15	31	17	12	12	9	22	22	48	5	80	14	1	3	9	19	1	71	13	66	13	61	15	19	22	24	33	10	18	16	8	9	62	8	3	9	11	61	17	8	37
SPAC644.18c	1	0	0	1	0	1	3	4	1	0	3	0	0	0	1	0	3	1	9	2	0	0	1	0	0	2	1	5	1	3	1	0	5	3	2	1	2	2	1	0	7	0	2	0	3	3	0	1	0
SPAC652.01	30	22	33	41	58	89	121	79	94	106	13	123	129	86	67	67	58	25	128	81	6	19	15	64	7	81	47	46	66	84	64	87	18	62	41	56	44	21	34	33	71	25	12	32	14	64	56	52	86
SPAC664.01c	7	2	3	2	6	0	5	3	12	3	4	1	1	9	5	6	7	1	22	7	2	7	3	9	9	13	3	9	7	4	3	3	2	6	4	2	8	6	1	2	9	1	3	5	4	4	5	2	6
SPAC664.02c	5	2	13	5	2	2	3	7	6	2	2	1	5	1	1	4	7	0	12	4	4	0	2	4	6	13	2	8	7	6	2	9	12	4	2	4	4	0	1	1	5	6	1	4	2	5	3	1	4
SPAC664.03	6	0	35	37	25	0	10	10	2	12	3	1	0	1	16	15	22	0	53	36	0	14	17	0	0	65	12	28	1	40	0	0	18	0	12	1	2	18	1	0	82	0	3	0	9	25	0	0	0
SPAC664.04c	3	0	0	1	0	1	0	4	0	0	1	0	0	0	0	1	3	0	3	7	0	0	0	0	0	2	0	0	0	2	0	0	3	1	0	0	1	1	2	1	0	0	1	0	0	2	1	0	0
SPAC664.05	0	0	2	1	0	0	0	0	0	1	0	0	0	0	0	0	0	2	1	1	0	0	0	0	0	0	0	0	0	0	0	0	0	0	0	0	0	0	0	0	0	0	0	0	0	0	0	0	0
SPAC664.06	0	1	0	0	0	0	0	0	0	1	2	0	0	0	0	0	0	0	0	0	0	0	0	0	0	0	1	0	0	0	0	0	0	1	1	0	1	0	0	0	0	0	0	1	0	0	0	0	0
SPAC664.07c	12	0	19	10	3	16	13	19	10	22	8	8	4	7	4	7	11	0	36	6	1	6	6	7	1	20	24	27	22	28	5	8	11	18	9	4	20	4	7	8	20	12	4	8	9	7	8	6	21
SPAC664.08c	0	0	0	0	0	1	0	0	0	0	1	1	0	0	0	0	0	0	1	0	0	0	1	0	0	2	1	2	0	2	0	1	0	0	2	0	0	0	2	1	0	2	1	0	0	0	2	0	0
SPAC664.09	82	6	64	20	34	14	87	48	10	85	39	27	18	25	34	32	57	23	78	26	3	17	15	71	12	35	45	58	53	21	21	17	40	41	38	17	48	23	10	22	65	21	14	19	20	32	31	18	50
SPAC664.10	4	1	6	3	4	2	8	0	7	5	1	6	1	5	1	3	5	1	15	0	2	0	1	5	0	9	4	9	6	5	4	5	6	4	1	3	7	3	1	2	7	2	2	2	2	1	4	3	5
SPAC664.11	0	0	0	1	0	0	0	1	0	0	1	0	0	0	0	1	0	0	1	2	0	0	0	0	0	0	0	0	0	0	0	0	0	0	0	0	0	1	0	0	0	0	0	0	0	1	0	0	0
SPAC664.12c	0	0	0	0	0	0	1	0	1	0	0	0	0	0	0	2	0	0	3	0	0	0	0	0	0	0	0	0	0	0	0	0	0	0	0	0	0	0	0	0	2	0	0	1	0	2	0	0	0
SPAC664.13	12	6	9	10	10	8	14	11	5	14	5	6	10	17	9	9	5	5	12	3	3	1	10	35	1	16	7	21	17	12	10	12	13	29	14	6	20	6	4	8	23	16	1	9	7	5	9	3	16
SPAC664.14	9	0	5	10	1	1	9	3	5	6	1	3	0	2	4	6	12	1	11	1	0	4	2	0	5	16	3	5	7	9	5	2	0	0	1	4	3	3	1	2	3	1	3	1	2	11	4	5	1
SPAC664.15	11	0	20	17	12	2	3	9	1	11	5	2	0	0	11	9	65	0	45	30	0	6	20	7	0	60	15	34	0	33	0	1	17	2	32	1	2	25	1	3	50	1	9	1	12	16	2	0	4
SPAC683.02c	51	6	22	3	0	5	46	32	4	28	23	5	22	8	4	1	19	2	16	5	0	5	1	66	3	9	28	90	57	4	4	3	25	17	43	6	22	2	3	9	20	15	1	6	11	5	10	7	20
SPAC683.03	0	0	0	2	0	1	0	0	0	0	0	0	0	0	0	0	0	2	0	0	0	0	0	0	0	0	0	0	0	2	2	0	0	0	0	0	0	0	0	0	0	0	1	0	0	0	0	0	0
SPAC688.02c	12	6	25	6	12	3	20	14	5	19	6	8	3	2	7	7	25	4	33	12	1	8	10	10	6	19	15	50	12	15	9	11	18	22	31	9	2	14	2	3	31	7	7	3	16	12	6	1	9
SPAC688.03c	4	1	4	7	2	5	8	5	3	12	3	5	9	3	3	3	6	4	6	6	1	0	2	9	6	0	5	7	11	3	2	1	3	3	7	4	6	1	0	2	2	6	2	5	0	3	5	5	9
SPAC688.04c	2	3	2	6	1	12	7	6	33	8	2	2	4	8	6	5	2	11	7	0	6	5	2	7	3	2	2	4	9	2	23	18	9	24	2	15	28	1	16	5	3	11	2	6	1	6	9	5	20
SPAC688.06c	87	12	86	63	60	19	96	85	24	78	51	35	28	37	35	26	55	21	203	16	10	18	20	76	7	107	130	201	73	135	32	43	65	39	158	15	55	30	14	34	165	37	40	23	62	44	43	38	58
SPAC688.07c	1	2	0	6	3	4	9	6	3	10	0	1	3	5	1	0	6	1	16	5	0	0	3	6	0	4	15	2	4	10	5	2	6	5	11	2	2	1	0	4	9	1	0	4	8	7	5	0	5
SPAC688.08	21	6	15	12	5	7	20	23	12	12	9	2	2	5	12	5	16	7	54	12	1	3	2	15	8	8	5	54	9	15	5	14	13	10	41	13	15	6	9	3	25	8	5	6	12	16	3	1	10
SPAC688.09	5	3	3	1	2	6	4	5	11	2	1	4	3	5	3	1	0	5	14	1	0	2	3	9	5	5	4	4	15	2	7	10	8	14	5	11	7	4	5	6	4	7	4	1	1	4	3	3	5
SPAC688.10	59	33	52	62	22	40	57	39	73	46	24	36	57	74	39	34	64	18	82	37	12	12	27	145	16	138	53	142	137	138	104	129	68	115	91	84	106	36	66	66	102	54	27	55	32	37	26	13	44
SPAC688.11	170	5	104	13	10	42	132	84	7	54	59	33	21	52	7	5	29	7	28	12	2	0	5	114	5	15	2	66	64	10	1	3	21	73	14	6	53	10	3	13	20	11	0	1	2	18	110	59	147
SPAC688.12c	181	8	67	16	17	24	65	37	17	36	68	18	12	17	17	12	47	21	38	6	5	12	23	68	4	65	27	143	69	37	22	38	44	118	54	34	79	8	16	43	41	43	28	23	17	13	47	21	83
SPAC688.13	6	2	7	0	1	15	4	4	5	8	0	7	1	6	1	1	5	1	25	0	3	4	0	8	7	5	5	7	5	8	9	8	4	4	2	2	5	1	7	6	6	8	2	5	1	5	5	4	11
SPAC688.14	76	25	31	12	23	35	44	27	57	56	51	19	32	31	16	17	27	36	34	7	18	2	18	73	14	54	37	71	143	34	66	78	39	257	37	76	176	10	40	55	34	84	15	34	22	13	52	24	70
SPAC688.16	2	1	3	0	0	2	3	3	0	1	5	2	2	3	0	0	4	0	5	1	0	0	0	6	0	2	4	2	4	0	0	1	1	10	6	0	4	0	1	3	2	7	2	0	1	0	2	0	2
SPAC694.02	10	2	5	0	3	1	5	6	5	4	3	5	4	3	4	1	7	1	13	12	0	0	0	4	4	9	4	9	4	3	5	4	9	5	2	0	12	1	1	2	8	3	2	2	0	3	6	3	4
SPAC694.03	35	6	26	15	26	15	33	25	38	43	18	23	13	15	9	14	39	15	73	14	5	7	11	62	21	53	28	67	55	36	35	49	36	39	22	18	43	7	31	18	48	34	12	13	19	17	13	17	19
SPAC694.04c	41	13	45	37	26	39	65	41	41	49	25	29	33	43	15	29	47	10	118	36	11	14	22	57	8	67	31	69	44	63	40	56	36	51	55	29	30	10	18	26	61	42	39	36	24	33	33	14	60
SPAC694.05c	0	0	0	0	0	0	0	0	0	0	0	0	0	0	0	0	0	0	0	0	0	0	0	0	0	1	0	0	0	0	0	0	0	0	0	0	0	0	0	0	0	0	0	0	0	1	0	0	2
SPAC694.06c	143	53	118	98	78	113	142	136	137	161	55	54	77	91	114	94	120	47	251	77	38	30	64	263	36	196	132	248	179	138	108	159	155	210	175	123	140	55	79	86	144	157	70	110	63	89	70	47	86
SPAC6B12.02c	14	2	14	14	16	3	3	3	2	10	2	3	0	0	11	8	18	1	11	20	0	9	8	7	0	34	8	22	1	14	7	2	18	2	9	3	6	8	3	3	21	3	2	2	9	9	1	0	3
SPAC6B12.03c	2	1	4	1	4	1	7	1	0	6	1	1	4	2	1	1	4	0	3	4	0	1	4	2	0	11	5	7	0	6	0	1	2	7	7	1	5	1	3	1	9	5	0	0	1	0	2	1	2
SPAC6B12.04c	20	6	19	8	10	9	19	6	17	13	15	7	4	12	11	20	12	9	19	16	1	0	7	17	3	17	7	6	6	26	11	8	7	12	6	16	17	12	10	7	9	6	8	21	5	19	22	6	12
SPAC6B12.05c	8	0	10	2	6	2	8	9	5	7	3	1	2	10	3	2	10	0	14	0	0	1	3	3	3	8	6	4	6	2	3	5	4	8	5	0	8	2	2	0	3	1	8	4	1	6	2	2	3
SPAC6B12.06c	15	12	6	8	5	23	15	10	17	10	3	4	5	4	2	3	9	6	58	2	2	7	0	19	2	14	4	18	13	7	23	23	16	17	13	7	3	9	9	5	28	9	3	5	8	5	0	2	4
SPAC6B12.07c	2	0	0	0	0	1	3	4	0	4	2	1	0	0	1	0	2	0	0	2	0	0	0	0	2	1	2	0	3	2	4	0	0	0	1	1	2	2	1	0	5	2	1	1	2	0	1	0	0
SPAC6B12.08	255	197	276	257	204	292	317	375	510	359	105	183	225	273	205	199	274	147	772	137	100	102	158	527	126	701	565	630	709	750	805	980	519	915	520	777	726	237	414	389	764	604	256	560	272	436	359	178	371
SPAC6B12.09	2	2	5	1	0	1	3	4	2	6	3	1	0	2	1	1	2	1	10	1	0	0	1	7	1	6	3	8	6	6	4	2	10	3	3	3	3	1	1	0	3	3	2	2	0	1	1	0	2
SPAC6B12.10c	42	1	40	19	9	9	31	22	1	33	26	7	5	16	8	12	44	0	55	24	2	3	30	12	2	47	23	73	23	23	8	6	27	14	39	9	10	20	5	5	69	10	13	11	14	24	3	4	9
SPAC6B12.11	2	0	2	0	1	3	2	2	4	4	1	0	1	1	1	2	0	0	5	1	0	0	1	6	0	4	3	4	7	1	6	3	2	3	3	6	1	0	2	1	2	4	0	2	2	5	3	0	3
SPAC6B12.12	11	1	11	4	2	1	4	9	2	5	4	4	2	4	6	0	8	1	4	4	0	4	3	4	0	10	5	19	11	15	1	2	9	2	6	4	10	8	0	3	6	2	0	0	2	7	3	1	4
SPAC6B12.13	156	99	91	106	74	135	175	137	202	112	71	95	136	125	112	63	72	51	228	66	37	31	32	231	30	221	130	223	234	119	170	287	121	233	153	176	205	41	122	116	173	224	65	128	47	123	101	69	176
SPAC6B12.14c	2	0	3	2	2	0	2	3	1	2	1	0	0	0	2	1	8	0	6	4	0	1	4	0	2	9	2	4	1	5	1	0	1	0	3	0	4	2	0	1	4	0	1	0	1	5	2	0	0
SPAC6B12.15	0	0	0	1	0	0	0	0	0	0	0	2	1	0	0	0	1	0	0	0	0	0	0	0	0	0	1	0	0	0	0	0	0	0	0	0	0	0	0	0	0	0	0	0	0	0	0	0	0
SPAC6B12.16	65	6	63	64	54	23	41	90	17	58	31	9	13	18	60	43	162	3	151	90	2	23	115	22	4	201	45	122	27	109	16	18	78	27	99	16	13	65	13	14	184	28	31	9	42	67	3	3	10
SPAC6B12.18	7	1	3	0	2	2	6	3	1	6	3	0	2	0	1	0	9	1	5	7	0	2	4	5	0	11	10	16	2	6	3	2	8	4	3	0	0	3	2	0	8	0	1	2	1	0	1	0	1
SPAC6B12.19	22	7	12	18	13	18	29	30	20	27	9	19	16	17	10	7	26	8	16	15	4	6	11	111	4	42	38	83	89	45	40	46	53	59	38	34	50	13	16	23	51	24	12	24	26	14	15	14	19
SPAC6C3.02c	38	13	17	30	17	11	41	25	19	36	23	31	31	23	21	19	37	12	73	30	1	2	6	30	4	11	6	8	8	8	15	7	3	6	11	7	15	2	5	7	11	8	4	7	4	34	16	6	47
SPAC6C3.03c	13	0	4	2	1	1	5	2	0	2	1	3	1	2	0	0	1	2	4	0	0	2	1	7	0	1	0	3	2	0	0	0	0	4	0	0	2	0	0	1	0	0	0	0	0	2	7	1	8
SPAC6C3.04	10	1	10	3	8	2	6	10	6	10	6	0	0	3	2	5	19	2	23	6	2	0	2	0	1	4	9	5	2	7	2	5	1	3	6	9	1	7	1	5	5	1	0	1	3	12	4	6	15
SPAC6C3.05	179	35	97	113	101	157	229	151	144	126	86	89	86	215	92	81	181	87	589	91	43	59	67	177	72	194	183	558	252	201	135	162	210	304	312	123	256	54	80	92	298	148	65	87	111	76	139	87	246
SPAC6C3.06c	5	1	8	11	7	1	6	11	3	8	0	2	0	5	8	6	22	2	33	9	1	1	6	4	4	39	8	10	2	22	1	3	10	5	6	1	5	10	1	2	9	2	5	1	2	7	2	3	0
SPAC6C3.07	149	87	175	96	92	150	275	195	212	236	78	102	155	193	70	98	93	39	307	94	37	27	57	438	51	416	376	587	446	394	383	483	388	480	391	357	396	101	220	236	504	307	126	221	167	112	172	71	159
SPAC6C3.08	5	1	1	0	0	2	1	0	3	0	0	1	1	2	0	1	0	0	2	0	1	0	0	1	1	1	0	4	2	0	0	3	0	4	0	4	6	3	1	1	1	3	1	5	0	3	6	0	1
SPAC6C3.09	5	2	4	5	3	3	5	4	2	0	1	6	4	4	4	2	20	3	23	12	3	0	6	4	0	16	3	17	3	9	13	5	12	9	7	0	9	9	7	4	14	2	2	1	2	7	3	2	5
SPAC6F12.02	0	0	0	1	0	1	0	0	0	0	0	0	0	0	0	0	0	0	2	0	0	0	0	0	0	0	0	0	0	0	0	0	0	0	0	0	0	0	0	0	0	0	1	1	3	0	0	0	0
SPAC6F12.03c	3	0	4	1	1	1	3	3	4	1	1	0	0	1	1	3	8	0	6	7	0	1	2	2	0	7	3	5	0	12	1	0	3	2	2	0	3	7	1	1	3	0	2	0	0	0	2	1	0
SPAC6F12.04	14	4	10	11	6	2	16	23	15	15	11	5	3	6	6	10	17	3	33	11	3	2	3	8	2	30	11	10	8	11	10	7	11	7	3	5	9	3	4	2	7	4	6	6	5	5	13	3	21
SPAC6F12.05c	28	5	38	21	18	21	43	37	37	27	19	14	13	26	10	22	37	5	67	18	5	2	11	26	12	28	35	48	39	37	25	35	40	39	27	21	41	12	17	29	32	20	25	26	11	15	37	25	47
SPAC6F12.06	4	1	6	3	4	18	7	2	20	10	2	5	12	11	8	3	6	6	8	5	6	3	2	15	1	7	7	11	11	2	11	11	12	11	8	9	11	4	4	6	5	2	0	9	0	7	6	7	6
SPAC6F12.07	2	0	3	2	6	6	6	3	3	6	2	2	3	7	1	3	12	0	10	0	0	2	1	5	0	8	8	9	5	9	12	6	0	7	4	3	1	2	1	4	8	0	2	7	1	5	6	4	16
SPAC6F12.08c	10	1	13	13	11	4	6	11	1	13	4	0	0	0	6	7	41	0	44	10	0	1	7	3	0	44	11	38	6	19	4	2	23	6	15	3	5	14	6	0	28	1	8	3	6	17	3	2	3
SPAC6F12.09	248	69	255	131	141	60	207	251	54	170	151	216	224	300	103	84	532	164	229	159	51	41	104	489	35	390	125	517	516	259	64	121	173	430	223	89	461	103	66	128	334	184	66	95	210	132	284	104	392
SPAC6F12.10c	3	0	0	1	0	1	0	0	0	0	1	0	0	3	2	1	2	1	8	0	1	1	2	0	0	4	3	3	4	1	1	3	0	0	0	0	1	1	1	0	1	1	1	1	0	1	1	1	0
SPAC6F12.11c	6	0	1	1	1	0	6	3	0	5	5	0	0	1	1	0	3	0	6	3	0	0	0	3	1	7	2	5	1	9	1	4	1	3	4	4	1	2	0	1	8	2	5	4	2	3	5	0	1
SPAC6F12.12	2	0	4	5	1	1	1	3	0	3	0	0	0	0	4	3	10	0	11	5	2	0	2	5	0	8	5	5	1	6	1	2	7	0	3	1	0	1	0	0	7	0	1	2	5	0	0	2	1
SPAC6F12.13c	22	2	12	7	8	4	15	16	2	19	13	7	10	7	4	2	24	0	29	14	1	0	3	18	0	14	5	33	15	8	0	1	9	3	12	2	7	8	1	2	18	4	3	3	7	5	8	5	5
SPAC6F12.14	41	17	30	23	33	30	74	63	25	49	30	28	28	42	38	10	80	25	94	29	8	7	19	119	14	70	46	72	71	55	46	45	79	81	51	31	53	25	23	31	47	29	19	22	21	27	34	18	47
SPAC6F12.15c	40	2	6	2	6	6	8	3	6	12	10	17	7	29	11	18	16	17	13	6	9	4	4	41	28	14	26	20	14	21	38	20	7	16	9	28	13	7	14	22	15	17	15	10	3	8	19	8	11
SPAC6F12.16c	133	8	57	5	13	18	85	24	9	31	61	12	7	20	6	10	17	7	16	13	3	4	5	48	0	22	9	45	21	20	11	9	18	35	10	8	26	4	3	6	11	8	11	9	3	12	24	7	32
SPAC6F12.17	1	0	2	1	1	4	2	2	4	3	1	1	0	6	1	1	0	1	2	1	0	0	0	2	2	3	0	1	2	6	3	1	2	1	2	5	2	2	1	0	5	1	0	0	0	2	2	0	0
SPAC6F6.01	57	13	64	14	37	29	75	56	44	45	26	22	18	24	27	25	59	24	101	40	4	9	12	57	10	68	36	78	48	61	29	59	61	59	65	21	41	19	20	25	58	26	15	25	31	29	33	15	30
SPAC6F6.02c	1	0	0	2	1	0	1	1	0	0	0	0	1	0	1	1	1	0	4	1	0	0	0	0	0	3	0	0	0	1	0	0	0	0	1	0	0	1	0	3	0	1	0	0	0	1	0	0	0
SPAC6F6.03c	19	1	7	1	1	0	11	4	0	1	8	1	3	3	0	1	2	0	6	2	1	10	1	8	3	1	1	2	2	0	0	2	0	1	2	0	1	0	0	1	1	1	1	1	1	3	7	2	6
SPAC6F6.04c	34	5	23	15	16	9	24	16	14	19	22	13	5	17	10	6	13	3	40	11	1	0	12	9	3	6	14	15	6	13	10	7	23	14	9	6	12	5	9	13	14	11	2	7	6	8	13	1	12
SPAC6F6.05	3	2	4	1	2	6	6	1	6	6	1	1	1	3	0	2	3	2	8	5	0	2	4	1	3	14	2	7	1	7	3	4	4	1	2	1	2	1	3	0	9	1	0	6	1	3	1	2	8
SPAC6F6.06c	16	1	22	16	13	3	13	25	2	15	12	1	0	1	9	9	52	0	33	32	0	1	10	3	0	93	21	127	5	31	0	2	36	6	42	0	2	20	1	1	89	5	0	1	21	21	1	0	1
SPAC6F6.07c	0	0	0	0	0	0	0	0	0	0	0	0	0	0	0	0	0	0	0	0	0	0	0	0	0	0	0	0	0	0	0	0	0	0	0	0	0	0	0	0	0	0	0	0	0	0	0	0	0
SPAC6F6.08c	25	4	25	28	28	19	21	26	27	29	12	14	11	10	19	20	23	2	61	14	4	9	4	13	7	34	16	33	15	35	29	30	11	21	15	18	16	6	14	19	14	9	4	17	11	27	21	11	37
SPAC6F6.09	3	0	4	6	9	0	5	5	1	4	0	1	1	2	4	7	21	0	18	19	0	1	6	6	1	38	5	10	0	9	4	1	15	2	9	1	0	10	0	0	32	4	0	2	6	9	2	0	1
SPAC6F6.10c	3	0	6	0	2	0	3	3	0	2	5	0	0	0	1	1	6	0	18	12	0	0	3	0	0	1	3	6	0	4	0	0	0	0	3	0	0	2	0	0	3	0	0	0	3	1	0	0	0
SPAC6F6.11c	4	3	0	2	0	6	1	0	2	0	0	4	0	1	1	1	1	1	12	2	0	0	3	9	3	4	1	3	12	4	3	4	0	6	1	9	8	0	4	6	2	8	0	0	1	5	6	3	3
SPAC6F6.12	16	1	19	13	15	0	12	14	3	11	9	1	6	4	10	7	15	2	44	13	0	7	11	5	0	54	29	20	5	48	2	3	39	2	12	1	5	22	2	3	27	1	7	1	17	13	2	0	3
SPAC6F6.13c	1	3	4	2	1	0	3	1	0	4	1	1	1	0	1	0	1	0	2	0	1	0	0	0	0	6	3	3	1	1	1	0	2	1	2	2	1	2	1	0	2	0	0	1	1	1	2	0	2
SPAC6F6.15	78	32	62	58	56	85	119	121	85	102	27	60	90	88	76	34	117	49	259	52	29	16	42	160	29	40	62	78	73	62	41	38	78	88	57	35	64	13	34	36	75	43	20	52	34	47	48	24	95
SPAC6F6.16c	3	0	2	0	3	0	2	6	0	2	0	0	1	0	2	4	3	0	8	3	0	0	5	4	0	17	1	5	2	6	2	1	11	2	10	2	2	2	1	0	12	0	2	3	2	2	1	0	1
SPAC6F6.17	19	4	21	3	11	1	10	10	3	17	13	1	4	7	1	5	9	1	12	2	1	12	6	8	6	7	8	12	5	10	1	9	12	7	9	2	9	3	10	5	15	3	1	2	2	5	6	1	9
SPAC6F6.19	18	6	18	21	24	22	22	29	14	30	16	25	12	25	16	20	17	6	21	11	0	3	9	36	7	35	30	50	34	34	31	35	30	43	40	26	21	9	18	20	34	21	15	12	20	21	27	10	28
SPAC6G10.02c	7	8	10	5	10	15	10	7	14	3	1	2	8	3	4	7	14	13	31	8	10	4	4	11	0	9	3	12	5	12	6	6	8	12	9	0	17	7	3	5	9	4	0	8	0	3	4	3	14
SPAC6G10.03c	3	0	0	0	0	0	1	1	2	0	1	0	0	0	0	2	1	0	0	0	0	0	1	1	0	0	1	1	1	1	0	0	2	0	0	0	4	2	0	0	1	0	0	1	0	1	1	1	1
SPAC6G10.04c	5	1	3	3	1	1	4	1	0	4	4	1	0	2	0	0	1	0	0	0	0	0	0	5	0	1	2	6	1	3	0	0	1	1	1	1	2	0	0	1	0	2	0	2	0	0	4	2	6
SPAC6G10.05c	6	2	5	1	7	3	5	3	1	7	0	3	0	3	3	2	6	1	14	7	0	0	6	2	2	8	2	13	3	11	1	2	8	11	5	0	7	8	1	2	8	2	0	0	1	1	5	1	2
SPAC6G10.06	87	59	114	61	65	290	129	126	195	132	42	115	99	154	40	38	57	27	138	57	29	26	19	361	42	86	75	180	256	127	165	235	95	242	109	128	176	32	127	136	142	146	33	119	42	50	123	60	172
SPAC6G10.07	6	4	9	17	6	7	9	3	11	7	5	10	6	13	8	2	13	12	25	4	4	5	5	210	3	20	12	14	24	27	22	10	1	8	11	20	12	13	5	10	79	7	1	22	4	15	18	8	24
SPAC6G10.08	0	0	0	0	1	3	2	0	1	0	0	0	0	0	1	0	0	0	1	0	0	0	0	0	0	0	0	0	0	0	0	4	0	0	2	1	0	0	0	0	0	1	2	0	0	0	1	1	1
SPAC6G10.09	20	5	27	24	30	15	24	23	22	24	17	9	14	27	28	21	26	13	60	34	4	4	23	14	4	31	17	17	7	29	9	17	9	5	7	7	8	13	3	13	20	6	10	12	7	29	9	10	16
SPAC6G10.10c	74	30	74	50	56	43	69	90	56	80	41	31	33	52	40	32	104	36	205	50	8	31	66	70	25	55	32	109	45	60	29	37	51	65	78	31	23	24	16	29	77	33	23	42	26	68	57	21	99
SPAC6G10.11c	0	0	0	0	0	0	0	0	0	0	0	0	0	1	0	0	0	0	0	0	0	0	0	0	0	0	0	0	0	0	0	0	0	0	0	0	0	0	0	0	0	0	0	0	0	0	0	1	0
SPAC6G10.12c	24	11	23	35	8	55	31	27	18	22	7	25	27	36	21	15	46	13	34	22	13	4	5	56	10	13	19	41	42	23	13	24	23	41	38	20	25	3	18	11	42	12	12	16	10	21	11	10	45
SPAC6G9.01c	26	5	40	8	10	11	47	43	4	31	14	18	10	32	3	5	11	5	29	4	1	1	1	31	0	18	22	54	52	7	12	19	20	34	37	5	34	5	17	29	17	10	8	10	11	22	72	35	63
SPAC6G9.02c	29	3	36	4	6	3	34	17	10	36	10	17	19	17	6	8	52	9	24	7	1	4	8	29	9	42	8	61	41	12	8	11	25	16	31	7	18	8	7	15	44	11	4	6	13	15	17	8	33
SPAC6G9.03c	7	1	3	7	4	3	4	0	5	5	0	1	3	6	1	0	3	5	14	1	3	1	3	13	4	10	6	5	29	1	12	17	12	16	3	6	14	4	5	11	3	9	3	8	1	2	10	4	4
SPAC6G9.04	15	2	16	0	5	0	17	8	3	14	4	2	5	1	2	3	7	1	4	7	0	2	0	13	0	11	9	24	3	11	2	4	15	6	27	1	8	2	2	3	21	1	4	2	5	4	2	1	3
SPAC6G9.05	2	2	1	3	2	4	3	3	4	2	0	1	1	4	1	0	1	0	3	4	0	0	0	3	0	2	1	0	3	3	1	6	1	3	0	5	3	0	1	2	2	2	2	0	1	0	2	0	5
SPAC6G9.06c	50	12	64	17	37	48	141	101	9	120	23	35	34	36	37	50	65	13	62	12	9	18	18	188	13	104	97	270	120	51	31	62	167	180	162	29	72	47	24	82	60	78	25	41	36	65	39	32	53
SPAC6G9.07c	1	0	0	0	0	0	0	1	0	0	0	0	0	0	0	0	0	0	1	0	0	0	0	0	0	0	0	1	0	1	1	0	0	2	0	2	0	0	0	0	0	0	0	1	0	1	0	0	0
SPAC6G9.08	3	3	6	8	2	5	6	11	8	12	3	4	6	12	8	4	9	1	22	8	3	2	7	7	2	19	5	24	11	12	3	7	9	11	7	11	15	6	2	8	11	1	7	7	2	8	5	2	21
SPAC6G9.09c	19	2	8	10	6	0	7	8	0	10	11	4	0	0	4	0	33	3	22	20	0	13	5	4	5	5	1	12	1	7	2	2	3	0	1	0	3	2	0	2	4	1	3	0	2	6	3	0	5
SPAC6G9.10c	12	10	20	31	14	12	14	18	23	17	14	9	6	30	22	12	20	4	56	33	4	9	24	15	3	72	19	34	28	39	7	12	43	21	9	13	21	20	9	9	52	8	8	18	14	24	15	5	18
SPAC6G9.11	0	1	0	0	1	0	0	0	2	0	0	2	0	0	0	0	0	0	1	0	0	0	0	1	0	1	0	0	0	0	0	1	0	0	0	0	0	0	0	0	0	0	0	0	0	1	0	0	0
SPAC6G9.12	15	3	22	5	7	4	12	7	0	16	13	1	1	4	2	5	12	4	12	6	0	1	4	2	0	16	9	24	7	10	2	5	8	2	14	1	4	8	1	0	22	2	3	2	2	3	3	1	0
SPAC6G9.13c	77	69	126	106	72	156	111	98	163	76	43	75	101	162	80	82	84	45	567	50	57	78	48	160	120	135	160	139	213	190	212	293	147	293	106	168	190	49	138	146	97	167	48	149	57	109	228	100	153
[truncated: 4,755 more rows]
[truncated: 19 more columns]
