# Supplementary material for: Natural genetic variation impacts expression levels of coding, non-coding, and antisense transcripts in fission yeast
Source: Mol Syst Biol. 2014 Nov 28;10(11):764. doi: 10.15252/msb.20145123 (PMC4299605; doi:10.15252/msb.20145123)
Supplement: Supplementary file 7 — Supplementary Dataset S6 [file msb0010-0764-sd7.zip › Dataset S6_Variations.vcf]

##fileformat=VCFv4.0
##CombineVariants="analysis_type=CombineVariants input_file=[] sample_metadata=[] read_buffer_size=null phone_home=STANDARD read_filter=[] intervals=null excludeIntervals=null reference_sequence=/group/cellnet/phenoxigen/pombe/genome/Spombe.140610.fasta rodBind=[all.recal.snps.final.vcf, all.dindel.filtered.vcf] rodToIntervalTrackName=null BTI_merge_rule=UNION DBSNP=null downsampling_type=null downsample_to_fraction=null downsample_to_coverage=null baq=OFF baqGapOpenPenalty=40.0 performanceLog=null useOriginalQualities=false defaultBaseQualities=-1 validation_strictness=SILENT unsafe=null num_threads=1 interval_merging=ALL read_group_black_list=null processingTracker=null restartProcessingTracker=false processingTrackerStatusFile=null processingTrackerID=-1 logging_level=INFO log_to_file=null quiet_output_mode=false debug_mode=false help=false out=org.broadinstitute.sting.gatk.io.stubs.VCFWriterStub NO_HEADER=org.broadinstitute.sting.gatk.io.stubs.VCFWriterStub genotypemergeoption=UNIQUIFY variantmergeoption=UNION rod_priority_list= printComplexMerges=false filteredAreUncalled=true minimalVCF=false setKey=set"
##FILTER=<ID=HARD_TO_VALIDATE,Description="MQ0 >= 4 && ((MQ0 / (1.0 * DP)) > 0.1)">
##FILTER=<ID=Rejected,Description="Rejected because of heterozygous call or low quality">
##FILTER=<ID=QualFilter,Description="QUAL < 10">
##FILTER=<ID=StrandBiasFilter,Description="SB >= -1.0">
##FORMAT=<ID=AD,Number=.,Type=Integer,Description="Allelic depths for the ref and alt alleles in the order listed">
##FORMAT=<ID=DP,Number=1,Type=Integer,Description="Read Depth (only filtered reads used for calling)">
##FORMAT=<ID=GQ,Number=1,Type=Float,Description="Genotype Quality">
##FORMAT=<ID=GT,Number=1,Type=String,Description="Genotype">
##FORMAT=<ID=PL,Number=3,Type=Float,Description="Normalized, Phred-scaled likelihoods for AA,AB,BB genotypes where A=ref and B=alt; not applicable if site is not biallelic">
##INFO=<ID=AB,Number=1,Type=Float,Description="Allele Balance for hets (ref/(ref+alt))">
##INFO=<ID=AC,Number=.,Type=Integer,Description="Allele count in genotypes, for each ALT allele, in the same order as listed">
##INFO=<ID=AF,Number=.,Type=Float,Description="Allele Frequency, for each ALT allele, in the same order as listed">
##INFO=<ID=AN,Number=1,Type=Integer,Description="Total number of alleles in called genotypes">
##INFO=<ID=DP,Number=1,Type=Integer,Description="Total Depth">
##INFO=<ID=DS,Number=0,Type=Flag,Description="Were any of the samples downsampled?">
##INFO=<ID=Dels,Number=1,Type=Float,Description="Fraction of Reads Containing Spanning Deletions">
##INFO=<ID=HRun,Number=1,Type=Integer,Description="Largest Contiguous Homopolymer Run of Variant Allele In Either Direction">
##INFO=<ID=HaplotypeScore,Number=1,Type=Float,Description="Consistency of the site with two (and only two) segregating haplotypes">
##INFO=<ID=MQ,Number=1,Type=Float,Description="RMS Mapping Quality">
##INFO=<ID=MQ0,Number=1,Type=Integer,Description="Total Mapping Quality Zero Reads">
##INFO=<ID=QD,Number=1,Type=Float,Description="Variant Confidence/Quality by Depth">
##INFO=<ID=SB,Number=1,Type=Float,Description="Strand Bias">
##INFO=<ID=set,Number=1,Type=String,Description="Source VCF for the merged record in CombineVariants">
##UnifiedGenotyper="analysis_type=UnifiedGenotyper input_file=[759.recal.bam, 50.recal.bam] sample_metadata=[] read_buffer_size=null phone_home=STANDARD read_filter=[] intervals=null excludeIntervals=null reference_sequence=/group/cellnet/phenoxigen/pombe/genome/Spombe.140610.fasta rodBind=[] rodToIntervalTrackName=null BTI_merge_rule=UNION DBSNP=null downsampling_type=null downsample_to_fraction=null downsample_to_coverage=null baq=OFF baqGapOpenPenalty=40.0 performanceLog=null useOriginalQualities=false defaultBaseQualities=-1 validation_strictness=SILENT unsafe=null num_threads=8 interval_merging=ALL read_group_black_list=null processingTracker=null restartProcessingTracker=false processingTrackerStatusFile=null processingTrackerID=-1 logging_level=INFO log_to_file=null quiet_output_mode=false debug_mode=false help=false genotype_likelihoods_model=DINDEL p_nonref_model=EXACT heterozygosity=0.0010 pcr_error_rate=1.0E-4 sites_only=false genotype=false output_all_callable_bases=false standard_min_confidence_threshold_for_calling=30.0 standard_min_confidence_threshold_for_emitting=10.0 trigger_min_confidence_threshold_for_calling=30.0 trigger_min_confidence_threshold_for_emitting=30.0 noSLOD=false assume_single_sample_reads=null min_base_quality_score=17 min_mapping_quality_score=20 max_mismatches_in_40bp_window=3 use_reads_with_bad_mates=false max_deletion_fraction=0.05 get_indel_alleles_from_vcf=false min_indel_count_for_genotyping=5 indel_heterozygosity=1.25E-4 out=org.broadinstitute.sting.gatk.io.stubs.VCFWriterStub NO_HEADER=org.broadinstitute.sting.gatk.io.stubs.VCFWriterStub verbose_mode=null annotation=[DepthOfCoverage, AlleleBalance, QualByDepth]"
##VariantFiltration="analysis_type=VariantFiltration input_file=[] sample_metadata=[] read_buffer_size=null phone_home=STANDARD read_filter=[] intervals=null excludeIntervals=null reference_sequence=/group/cellnet/phenoxigen/pombe/genome/Spombe.140610.fasta rodBind=[all.dindel.raw.vcf] rodToIntervalTrackName=null BTI_merge_rule=UNION DBSNP=null downsampling_type=null downsample_to_fraction=null downsample_to_coverage=null baq=OFF baqGapOpenPenalty=40.0 performanceLog=null useOriginalQualities=false defaultBaseQualities=-1 validation_strictness=SILENT unsafe=null num_threads=1 interval_merging=ALL read_group_black_list=null processingTracker=null restartProcessingTracker=false processingTrackerStatusFile=null processingTrackerID=-1 logging_level=INFO log_to_file=null quiet_output_mode=false debug_mode=false help=false out=org.broadinstitute.sting.gatk.io.stubs.VCFWriterStub NO_HEADER=org.broadinstitute.sting.gatk.io.stubs.VCFWriterStub filterExpression=[MQ0 >= 4 && ((MQ0 / (1.0 * DP)) > 0.1), SB >= -1.0, QUAL < 10] filterName=[HARD_TO_VALIDATE, StrandBiasFilter, QualFilter] genotypeFilterExpression=[] genotypeFilterName=[] clusterSize=3 clusterWindowSize=0 maskName=Mask missingValuesInExpressionsShouldEvaluateAsFailing=false"
#CHROM	POS	ID	REF	ALT	QUAL	FILTER	INFO	FORMAT	968	Y0036
chromosome_1	31004	.	A	AAAAAAAAAAA	1637.06	Rejected	AB=0.92;AC=2;AF=0.33;AN=6;DP=434;Dels=0.01;HRun=14;HaplotypeScore=149.8841;MQ=28.96;MQ0=30;QD=5.68;SB=-2.85;set=Intersection;sumGLbyD=5.85	GT:DP:GQ:PL	0/1:56:99:582,0,3119	0/1:78:99:1103,0,2288
chromosome_1	54120	.	A	G	7418.03	PASS	AC=2;AF=0.33;AN=6;BaseCounts=352,9,191,27;DP=579;DS;Dels=0.00;HRun=0;HaplotypeScore=138.3388;MQ=59.45;MQ0=0;QD=40.76;SB=-3420.88;set=Intersection;sumGLbyD=40.75	GT:AD:DP:GQ:PL	0/0:245,0:240:99:0,722,9924	1/1:0,182:179:99:7417,539,0
chromosome_1	60087	.	A	T	4797.51	PASS	AC=2;AF=0.33;AN=6;BaseCounts=342,13,15,186;DP=556;DS;Dels=0.00;HRun=0;HaplotypeScore=143.2166;MQ=47.99;MQ0=7;QD=29.08;SB=-2370.66;set=Intersection;sumGLbyD=28.89	GT:AD:DP:GQ:PL	0/0:250,0:237:99:0,707,9383	1/1:2,163:148:99:4767,417,0
chromosome_1	60438	.	C	T	5753.15	PASS	AC=2;AF=0.33;AN=6;BaseCounts=12,287,14,191;DP=504;Dels=0.00;HRun=0;HaplotypeScore=155.7398;MQ=52.60;MQ0=0;QD=36.64;SB=-2522.14;set=Intersection;sumGLbyD=36.64	GT:AD:DP:GQ:PL	0/0:204,0:194:99:0,575,7822	1/1:0,157:152:99:5752,454,0
chromosome_1	64901	.	G	A	4065.2	Rejected	AB=0.57;AC=1;AF=0.17;AN=6;BaseCounts=124,17,415,19;DP=575;DS;Dels=0.00;HRun=0;HaplotypeScore=149.8749;MQ=58.52;MQ0=0;QD=16.33;SB=-495.61;set=Intersection;sumGLbyD=13.40	GT:AD:DP:GQ:PL	0/0:200,0:197:99:0,587,8005	0/1:142,107:243:99:3336,0,4964
chromosome_1	65253	.	T	C	4258.13	Rejected	AB=0.54;AC=1;AF=0.17;AN=6;BaseCounts=14,128,28,467;DP=637;DS;Dels=0.00;HRun=0;HaplotypeScore=179.5189;MQ=58.97;MQ0=0;QD=17.45;SB=-1537.59;set=Intersection;sumGLbyD=14.57	GT:AD:DP:GQ:PL	0/0:247,0:240:99:0,716,9796	0/1:132,112:234:99:3556,0,4483
chromosome_1	65397	.	G	A	4397	Rejected	AB=0.52;AC=1;AF=0.17;AN=6;BaseCounts=139,8,431,28;DP=606;DS;Dels=0.00;HRun=0;HaplotypeScore=156.7106;MQ=58.36;MQ0=0;QD=17.59;SB=-1644.38;set=Intersection;sumGLbyD=14.72	GT:AD:DP:GQ:PL	0/0:226,0:219:99:0,653,8679	0/1:131,119:241:99:3679,0,4359
chromosome_1	66599	.	A	T	2829.53	Rejected	AB=0.62;AC=1;AF=0.17;AN=6;BaseCounts=431,10,16,114;DP=571;DS;Dels=0.00;HRun=1;HaplotypeScore=145.8804;MQ=57.83;MQ0=0;QD=11.84;SB=-184.94;set=Intersection;sumGLbyD=11.98	GT:AD:DP:GQ:PL	0/0:204,0:195:99:0,578,7855	0/1:147,92:225:99:2864,0,4770
chromosome_1	68309	.	G	A	2023.09	Rejected	AB=0.63;AC=1;AF=0.17;AN=6;BaseCounts=112,23,464,28;DP=627;DS;Dels=0.00;HRun=0;HaplotypeScore=182.8443;MQ=56.97;MQ0=0;QD=8.12;SB=-515.18;set=Intersection;sumGLbyD=8.26	GT:AD:DP:GQ:PL	0/0:240,0:235:99:0,707,9937	0/1:157,92:236:99:2058,0,5825
chromosome_1	68312	.	A	G	2009.74	Rejected	AB=0.63;AC=1;AF=0.17;AN=6;BaseCounts=491,22,101,22;DP=636;DS;Dels=0.00;HRun=0;HaplotypeScore=179.3448;MQ=56.99;MQ0=0;QD=8.04;SB=-485.52;set=Intersection;sumGLbyD=8.18	GT:AD:DP:GQ:PL	0/0:247,0:241:99:0,725,9810	0/1:158,92:233:99:2045,0,5725
chromosome_1	68363	.	C	T	3171.31	Rejected	AB=0.52;AC=1;AF=0.17;AN=6;BaseCounts=20,461,13,128;DP=622;DS;Dels=0.00;HRun=1;HaplotypeScore=137.0300;MQ=56.46;MQ0=0;QD=12.69;SB=-1126.38;set=Intersection;sumGLbyD=12.82	GT:AD:DP:GQ:PL	0/0:242,0:236:99:0,710,9746	0/1:130,120:228:99:3206,0,4377
chromosome_1	68396	.	T	C	3072.33	Rejected	AB=0.52;AC=1;AF=0.17;AN=6;BaseCounts=19,132,17,426;DP=594;DS;Dels=0.00;HRun=0;HaplotypeScore=139.4846;MQ=56.61;MQ0=0;QD=12.80;SB=-1353.11;set=Intersection;sumGLbyD=12.95	GT:AD:DP:GQ:PL	0/0:224,0:217:99:0,653,8658	0/1:124,116:221:99:3107,0,4104
chromosome_1	68408	.	A	G	2631.11	Rejected	AB=0.57;AC=1;AF=0.17;AN=6;BaseCounts=459,21,114,18;DP=612;DS;Dels=0.00;HRun=1;HaplotypeScore=154.9058;MQ=56.72;MQ0=0;QD=10.70;SB=-1045.39;set=Intersection;sumGLbyD=10.84	GT:AD:DP:GQ:PL	0/0:234,0:228:99:0,680,9336	0/1:140,106:223:99:2666,0,4762
chromosome_1	68465	.	C	A	2090.95	Rejected	AB=0.55;AC=1;AF=0.17;AN=6;BaseCounts=126,428,15,15;DP=584;DS;Dels=0.00;HRun=1;HaplotypeScore=166.3016;MQ=55.89;MQ0=0;QD=8.94;SB=-254.34;set=Intersection;sumGLbyD=9.08	GT:AD:DP:GQ:PL	0/0:212,0:201:99:0,605,8262	0/1:128,105:206:99:2126,0,4654
chromosome_1	68498	.	T	C	1675.54	Rejected	AB=0.56;AC=1;AF=0.17;AN=6;BaseCounts=17,95,45,388;DP=545;DS;Dels=0.00;HRun=0;HaplotypeScore=157.7044;MQ=55.20;MQ0=0;QD=7.69;SB=-523.87;set=Intersection;sumGLbyD=7.85	GT:AD:DP:GQ:PL	0/0:205,0:174:99:0,517,6731	0/1:114,88:156:99:1710,0,3183
chromosome_1	68510	.	T	C	685.37	Rejected	AB=0.70;AC=1;AF=0.17;AN=6;BaseCounts=14,77,6,436;DP=533;DS;Dels=0.00;HRun=0;HaplotypeScore=114.7999;MQ=54.52;MQ0=0;QD=3.20;SB=-169.41;set=Intersection;sumGLbyD=3.37	GT:AD:DP:GQ:PL	0/0:222,0:211:99:0,635,8671	0/1:150,64:180:99:720,0,5244
chromosome_1	68699	.	A	G	2426.91	Rejected	AB=0.60;AC=1;AF=0.17;AN=6;BaseCounts=454,12,102,9;DP=577;DS;Dels=0.00;HRun=0;HaplotypeScore=97.4518;MQ=57.96;MQ0=0;QD=9.79;SB=-177.81;set=Intersection;sumGLbyD=9.93	GT:AD:DP:GQ:PL	0/0:215,0:213:99:0,635,8292	0/1:149,99:228:99:2462,0,5308
chromosome_1	68703	.	T	G	2315.8	Rejected	AB=0.60;AC=1;AF=0.17;AN=6;BaseCounts=12,5,108,448;DP=573;DS;Dels=0.00;HRun=0;HaplotypeScore=90.2229;MQ=57.73;MQ0=0;QD=9.26;SB=-214.47;set=Intersection;sumGLbyD=9.40	GT:AD:DP:GQ:PL	0/0:212,0:207:99:0,620,8543	0/1:151,99:226:99:2351,0,5395
chromosome_1	68732	.	T	A	2847.85	Rejected	AB=0.50;AC=1;AF=0.17;AN=6;BaseCounts=128,10,3,421;DP=562;DS;Dels=0.00;HRun=0;HaplotypeScore=73.0059;MQ=56.53;MQ0=0;QD=12.12;SB=-295.57;set=Intersection;sumGLbyD=12.27	GT:AD:DP:GQ:PL	0/0:223,0:220:99:0,656,8997	0/1:117,118:209:99:2883,0,3993
chromosome_1	68807	.	C	T	1287.33	Rejected	AB=0.70;AC=1;AF=0.17;AN=6;BaseCounts=22,421,9,75;DP=527;DS;Dels=0.00;HRun=0;HaplotypeScore=122.9175;MQ=57.16;MQ0=0;QD=6.31;SB=-43.83;set=Intersection;sumGLbyD=6.48	GT:AD:DP:GQ:PL	0/0:210,0:205:99:0,611,8301	0/1:142,62:189:99:1322,0,4940
chromosome_1	71120	.	A	G	5260.03	PASS	AC=2;AF=0.33;AN=6;BaseCounts=304,6,135,21;DP=466;Dels=0.00;HRun=0;HaplotypeScore=84.7844;MQ=59.26;MQ0=0;QD=39.25;SB=-2269.17;set=Intersection;sumGLbyD=39.25	GT:AD:DP:GQ:PL	0/0:223,0:218:99:0,650,8980	1/1:0,134:129:99:5259,385,0
chromosome_1	74490	.	CTT	C	4087.4	PASS	AC=2;AF=0.33;AN=6;DP=428;Dels=0.28;HRun=10;HaplotypeScore=106.8045;MQ=59.56;MQ0=0;QD=27.81;SB=-1841.40;set=Intersection;sumGLbyD=27.81	GT:DP:GQ:PL	0/0:190:99:0,474,9870	1/1:28:99:4087,357,0
chromosome_1	78435	.	G	A	6912.33	PASS	AC=2;AF=0.33;AN=6;BaseCounts=209,16,291,16;DP=532;Dels=0.00;HRun=1;HaplotypeScore=168.0970;MQ=59.42;MQ0=0;QD=39.73;SB=-2754.78;set=Intersection;sumGLbyD=39.72	GT:AD:DP:GQ:PL	0/0:215,0:210:99:0,626,8636	1/1:0,174:172:99:6911,512,0
chromosome_1	81660	.	C	T	5082.56	PASS	AC=2;AF=0.33;AN=6;BaseCounts=27,246,18,159;DP=450;Dels=0.00;HRun=0;HaplotypeScore=179.1831;MQ=59.56;MQ0=0;QD=38.80;SB=-2428.59;set=Intersection;sumGLbyD=38.79	GT:AD:DP:GQ:PL	0/0:194,0:192:99:0,572,7993	1/1:0,131:125:99:5082,376,0
chromosome_1	84031	.	T	G	5345.99	PASS	AC=2;AF=0.33;AN=6;BaseCounts=13,15,181,328;DP=537;DS;Dels=0.00;HRun=0;HaplotypeScore=152.4405;MQ=50.25;MQ0=0;QD=32.20;SB=-2304.97;set=Intersection;sumGLbyD=32.19	GT:AD:DP:GQ:PL	0/0:241,0:230:99:0,689,9301	1/1:0,166:165:99:5343,496,0
chromosome_1	88372	.	T	C	5702.04	PASS	AC=2;AF=0.33;AN=6;BaseCounts=21,159,16,232;DP=428;Dels=0.00;HRun=0;HaplotypeScore=138.4452;MQ=59.40;MQ0=0;QD=41.02;SB=-2676.16;set=Intersection;sumGLbyD=41.02	GT:AD:DP:GQ:PL	0/0:182,0:177:99:0,530,7209	1/1:0,139:136:99:5701,409,0
chromosome_1	95401	.	G	A	4429.04	PASS	AC=2;AF=0.33;AN=6;BaseCounts=127,11,248,33;DP=419;Dels=0.00;HRun=0;HaplotypeScore=143.0332;MQ=59.08;MQ0=0;QD=39.55;SB=-2065.92;set=Intersection;sumGLbyD=39.15	GT:AD:DP:GQ:PL	0/0:193,0:190:99:0,566,7909	1/1:1,111:109:99:4385,325,0
chromosome_1	96492	.	GCTGCTACTC	G	481.51	Rejected	AB=0.80;AC=1;AF=0.17;AN=6;DP=277;Dels=0.07;HRun=0;HaplotypeScore=162.6497;MQ=53.42;MQ0=0;QD=5.94;SB=-181.91;set=Intersection;sumGLbyD=6.49	GT:DP:GQ:PL	0/0:141:99:0,337,10685	0/1:61:99:525,0,882
chromosome_1	96507	.	A	G	305.62	Rejected	AB=0.70;AC=1;AF=0.17;AN=6;BaseCounts=213,33,20,11;DP=278;Dels=0.00;HRun=0;HaplotypeScore=96.3932;MQ=54.01;MQ0=0;QD=4.43;SB=-127.67;set=Intersection;sumGLbyD=4.93	GT:AD:DP:GQ:PL	0/0:130,0:102:99:0,307,3520	0/1:38,16:38:99:340,0,664
chromosome_1	101871	.	A	AG	11891	Rejected	AC=6;AF=1.00;AN=6;DP=418;Dels=0.00;HRun=2;HaplotypeScore=160.5815;MQ=58.29;MQ0=0;QD=28.45;SB=-5241.17;set=Intersection;sumGLbyD=28.45	GT:DP:GQ:PL	1/1:190:99:5854,549,0	1/1:145:99:4590,424,0
chromosome_1	107624	.	G	GT	4477.7	PASS	AC=2;AF=0.33;AN=6;DP=452;Dels=0.00;HRun=5;HaplotypeScore=116.8624;MQ=59.35;MQ0=0;QD=30.05;SB=-2011.28;set=Intersection;sumGLbyD=30.05	GT:DP:GQ:PL	0/0:196:99:0,487,5169	1/1:149:99:4478,412,0
chromosome_1	109681	.	G	C	5685.29	PASS	AC=2;AF=0.33;AN=6;BaseCounts=21,158,274,14;DP=467;Dels=0.00;HRun=1;HaplotypeScore=120.8015;MQ=59.37;MQ0=0;QD=39.21;SB=-2632.72;set=Intersection;sumGLbyD=39.20	GT:AD:DP:GQ:PL	0/0:215,0:214:99:0,638,8760	1/1:0,145:138:99:5684,415,0
chromosome_1	110482	.	T	TA	3351.66	Rejected	AB=0.99;AC=5;AF=0.83;AN=6;DP=335;Dels=0.00;HRun=14;HaplotypeScore=65.4984;MQ=56.34;MQ0=0;QD=10.00;SB=-1296.56;set=Intersection;sumGLbyD=10.00	GT:DP:GQ:PL	0/1:153:99:238,0,1705	1/1:120:99:2334,164,0
chromosome_1	110494	.	A	AAAAAA	3175.99	Rejected	AB=0.95;AC=3;AF=0.50;AN=6;DP=378;Dels=0.00;HRun=11;HaplotypeScore=82.8585;MQ=57.24;MQ0=0;QD=8.40;SB=-48.53;set=Intersection;sumGLbyD=8.53	GT:DP:GQ:PL	0/1:187:99:1526,0,4359	0/1:123:99:1386,0,1363
chromosome_1	114557	.	T	C	7461.32	PASS	AC=2;AF=0.33;AN=6;BaseCounts=25,216,19,344;DP=604;DS;Dels=0.00;HRun=0;HaplotypeScore=203.6330;MQ=59.45;MQ0=0;QD=38.46;SB=-3355.23;set=Intersection;sumGLbyD=38.45	GT:AD:DP:GQ:PL	0/0:250,0:246:99:0,734,10062	1/1:0,194:187:99:7460,560,0
chromosome_1	115309	.	A	G	7325.57	PASS	AC=2;AF=0.33;AN=6;BaseCounts=348,23,202,27;DP=600;DS;Dels=0.00;HRun=0;HaplotypeScore=237.7892;MQ=59.16;MQ0=0;QD=39.60;SB=-3408.77;set=Intersection;sumGLbyD=39.59	GT:AD:DP:GQ:PL	0/0:246,0:239:99:0,719,9650	1/1:0,185:180:99:7324,539,0
chromosome_1	118031	.	T	C	6101.58	PASS	AC=2;AF=0.33;AN=6;BaseCounts=19,166,18,311;DP=514;Dels=0.00;HRun=2;HaplotypeScore=156.1493;MQ=59.56;MQ0=0;QD=39.88;SB=-2948.69;set=Intersection;sumGLbyD=39.64	GT:AD:DP:GQ:PL	0/0:229,0:222:99:0,668,9264	1/1:1,152:146:99:6065,403,0
chromosome_1	118559	.	C	G	4927.41	PASS	AC=2;AF=0.33;AN=6;BaseCounts=16,252,140,20;DP=428;Dels=0.00;HRun=0;HaplotypeScore=120.1618;MQ=58.89;MQ0=0;QD=38.20;SB=-2435.25;set=Intersection;sumGLbyD=38.19	GT:AD:DP:GQ:PL	0/0:201,0:195:99:0,581,8111	1/1:0,129:122:99:4926,367,0
chromosome_1	119888	.	G	A	6383.06	PASS	AC=2;AF=0.33;AN=6;BaseCounts=183,7,313,9;DP=512;Dels=0.00;HRun=0;HaplotypeScore=87.1698;MQ=59.17;MQ0=0;QD=38.92;SB=-3041.02;set=Intersection;sumGLbyD=38.65	GT:AD:DP:GQ:PL	0/0:222,0:217:99:0,653,9121	1/1:1,163:157:99:6338,423,0
chromosome_1	121728	.	C	T	8247.84	PASS	AC=2;AF=0.33;AN=6;BaseCounts=13,353,16,240;DP=622;DS;Dels=0.00;HRun=0;HaplotypeScore=152.1043;MQ=58.03;MQ0=0;QD=38.01;SB=-4055.98;set=Intersection;sumGLbyD=38.00	GT:AD:DP:GQ:PL	0/0:250,0:247:99:0,743,10223	1/1:0,217:209:99:8247,626,0
chromosome_1	121755	.	C	T	7429.01	PASS	AC=2;AF=0.33;AN=6;BaseCounts=14,334,17,217;DP=582;DS;Dels=0.00;HRun=0;HaplotypeScore=135.2521;MQ=58.62;MQ0=0;QD=37.71;SB=-3425.99;set=Intersection;sumGLbyD=37.59	GT:AD:DP:GQ:PL	0/0:249,1:246:99:0,719,10122	1/1:0,197:188:99:7406,563,0
chromosome_1	124388	.	T	C	4538.06	PASS	AC=2;AF=0.33;AN=6;BaseCounts=13,125,2,240;DP=380;Dels=0.00;HRun=0;HaplotypeScore=88.2009;MQ=58.90;MQ0=0;QD=39.81;SB=-1542.97;set=Intersection;sumGLbyD=39.49	GT:AD:DP:GQ:PL	0/0:180,0:175:99:0,521,6975	1/1:0,114:109:99:4502,328,0
chromosome_1	125091	.	AT	A	2552.86	PASS	AC=2;AF=0.33;AN=6;DP=437;DS;Dels=0.20;HRun=9;HaplotypeScore=108.2542;MQ=58.01;MQ0=0;QD=21.10;SB=-960.32;set=Intersection;sumGLbyD=21.54	GT:DP:GQ:PL	0/0:206:99:0,434,4732	1/1:37:99:2607,209,0
chromosome_1	126067	.	G	A	8075.87	PASS	AC=2;AF=0.33;AN=6;BaseCounts=234,19,350,34;DP=637;DS;Dels=0.00;HRun=0;HaplotypeScore=203.1638;MQ=59.58;MQ0=0;QD=38.83;SB=-3607.52;set=Intersection;sumGLbyD=38.82	GT:AD:DP:GQ:PL	0/0:250,0:247:99:0,743,10375	1/1:0,208:201:99:8075,596,0
chromosome_1	126699	.	A	C	5232.97	PASS	AC=2;AF=0.33;AN=6;BaseCounts=297,151,14,22;DP=484;Dels=0.00;HRun=0;HaplotypeScore=160.1971;MQ=58.73;MQ0=0;QD=38.48;SB=-2495.37;set=Intersection;sumGLbyD=38.47	GT:AD:DP:GQ:PL	0/0:216,0:210:99:0,632,8687	1/1:0,136:130:99:5232,391,0
chromosome_1	127204	.	G	A	6411.68	PASS	AC=2;AF=0.33;AN=6;BaseCounts=179,4,363,19;DP=565;DS;Dels=0.00;HRun=0;HaplotypeScore=114.6968;MQ=59.26;MQ0=0;QD=40.33;SB=-2329.94;set=Intersection;sumGLbyD=40.32	GT:AD:DP:GQ:PL	0/0:249,0:245:99:0,734,9941	1/1:0,159:155:99:6411,464,0
chromosome_1	128081	.	C	CT	5514.16	PASS	AC=2;AF=0.33;AN=6;DP=556;DS;Dels=0.00;HRun=1;HaplotypeScore=150.5456;MQ=59.96;MQ0=0;QD=31.33;SB=-2223.71;set=Intersection;sumGLbyD=31.33	GT:DP:GQ:PL	0/0:249:99:0,730,7572	1/1:176:99:5514,504,0
chromosome_1	132159	.	A	G	6955.82	PASS	AC=2;AF=0.33;AN=6;BaseCounts=317,16,182,20;DP=535;Dels=0.00;HRun=0;HaplotypeScore=167.6259;MQ=59.50;MQ0=0;QD=40.68;SB=-3161.74;set=Intersection;sumGLbyD=40.67	GT:AD:DP:GQ:PL	0/0:233,0:227:99:0,677,9184	1/1:0,171:170:99:6955,512,0
chromosome_1	134805	.	G	A	5989.39	PASS	AC=2;AF=0.33;AN=6;BaseCounts=163,6,245,8;DP=422;Dels=0.00;HRun=1;HaplotypeScore=62.4292;MQ=55.55;MQ0=0;QD=37.67;SB=-2880.08;set=Intersection;sumGLbyD=37.18	GT:AD:DP:GQ:PL	0/0:186,0:180:99:0,539,7143	1/1:2,157:155:99:5911,386,0
chromosome_1	135398	.	C	T	6025.77	PASS	AC=2;AF=0.33;AN=6;BaseCounts=17,287,5,167;DP=476;Dels=0.00;HRun=0;HaplotypeScore=91.3500;MQ=59.33;MQ0=0;QD=39.64;SB=-2830.93;set=Intersection;sumGLbyD=39.63	GT:AD:DP:GQ:PL	0/0:206,0:204:99:0,611,8524	1/1:0,152:148:99:6025,445,0
chromosome_1	135637	.	A	G	6893.2	PASS	AC=2;AF=0.33;AN=6;BaseCounts=303,15,185,30;DP=533;DS;Dels=0.00;HRun=0;HaplotypeScore=166.4267;MQ=59.24;MQ0=0;QD=39.85;SB=-2660.45;set=Intersection;sumGLbyD=39.84	GT:AD:DP:GQ:PL	0/0:234,0:228:99:0,686,9640	1/1:0,173:167:99:6892,503,0
chromosome_1	135670	.	A	G	6915.02	PASS	AC=2;AF=0.33;AN=6;BaseCounts=310,8,188,26;DP=532;DS;Dels=0.00;HRun=0;HaplotypeScore=138.4215;MQ=59.29;MQ0=0;QD=40.44;SB=-2657.51;set=Intersection;sumGLbyD=40.43	GT:AD:DP:GQ:PL	0/0:240,0:238:99:0,716,9915	1/1:0,171:168:99:6914,506,0
chromosome_1	135764	.	TA	T	4797.61	PASS	AC=2;AF=0.33;AN=6;DP=532;Dels=0.30;HRun=2;HaplotypeScore=257.5851;MQ=59.93;MQ0=0;QD=27.89;SB=-2376.14;set=Intersection;sumGLbyD=27.89	GT:DP:GQ:PL	0/0:201:99:0,586,6354	1/1:15:99:4798,471,0
chromosome_1	135992	.	A	G	6922.36	PASS	AC=2;AF=0.33;AN=6;BaseCounts=300,8,196,24;DP=528;Dels=0.00;HRun=1;HaplotypeScore=149.4946;MQ=58.63;MQ0=0;QD=38.67;SB=-2892.12;set=Intersection;sumGLbyD=38.67	GT:AD:DP:GQ:PL	0/0:237,0:231:99:0,689,9404	1/1:0,178:175:99:6921,527,0
chromosome_1	136011	.	A	AGT	13529.09	PASS	AC=2;AF=0.33;AN=6;DP=504;Dels=0.00;HRun=0;HaplotypeScore=144.4307;MQ=58.94;MQ0=0;QD=81.50;SB=-5635.38;set=Intersection;sumGLbyD=81.50	GT:DP:GQ:PL	0/0:231:99:0,668,7877	1/1:165:99:13529,478,0
chromosome_1	136094	.	C	T	6119.25	PASS	AC=2;AF=0.33;AN=6;BaseCounts=18,261,15,175;DP=469;Dels=0.00;HRun=2;HaplotypeScore=160.2035;MQ=58.94;MQ0=0;QD=39.48;SB=-2513.47;set=Intersection;sumGLbyD=39.47	GT:AD:DP:GQ:PL	0/0:194,1:182:99:0,539,7226	1/1:0,155:151:99:6118,451,0
chromosome_1	139768	.	T	C	5802.51	PASS	AC=2;AF=0.33;AN=6;BaseCounts=10,160,9,301;DP=480;Dels=0.00;HRun=0;HaplotypeScore=86.0978;MQ=59.28;MQ0=0;QD=38.17;SB=-2646.89;set=Intersection;sumGLbyD=37.88	GT:AD:DP:GQ:PL	0/0:218,1:209:99:0,620,8232	1/1:1,151:146:99:5758,396,0
chromosome_1	139892	.	A	G	6874.14	PASS	AC=2;AF=0.33;AN=6;BaseCounts=336,17,196,30;DP=579;DS;Dels=0.00;HRun=0;HaplotypeScore=195.4318;MQ=59.14;MQ0=0;QD=38.62;SB=-3200.80;set=Intersection;sumGLbyD=38.61	GT:AD:DP:GQ:PL	0/0:250,0:247:99:0,743,10353	1/1:0,178:173:99:6873,515,0
chromosome_1	140774	.	G	T	7151.69	PASS	AC=2;AF=0.33;AN=6;BaseCounts=32,19,292,232;DP=575;Dels=0.00;HRun=0;HaplotypeScore=256.4915;MQ=59.49;MQ0=0;QD=40.18;SB=-2839.58;set=Intersection;sumGLbyD=40.17	GT:AD:DP:GQ:PL	0/0:245,0:241:99:0,722,10044	1/1:0,178:176:99:7151,527,0
chromosome_1	141234	.	G	A	6645.74	PASS	AC=2;AF=0.33;AN=6;BaseCounts=177,9,327,19;DP=532;Dels=0.00;HRun=3;HaplotypeScore=95.9200;MQ=59.33;MQ0=0;QD=39.09;SB=-3102.95;set=Intersection;sumGLbyD=39.09	GT:AD:DP:GQ:PL	0/0:233,0:229:99:0,686,9515	1/1:0,170:162:99:6645,488,0
chromosome_1	144322	.	G	A	4665.7	PASS	AC=2;AF=0.33;AN=6;BaseCounts=142,8,238,18;DP=406;Dels=0.00;HRun=1;HaplotypeScore=109.2137;MQ=58.45;MQ0=0;QD=36.45;SB=-2212.50;set=Intersection;sumGLbyD=36.10	GT:AD:DP:GQ:PL	0/0:185,0:177:99:0,530,7177	1/1:2,126:116:99:4621,305,0
chromosome_1	144647	.	T	G	6038.09	PASS	AC=2;AF=0.33;AN=6;BaseCounts=7,6,160,273;DP=446;Dels=0.00;HRun=5;HaplotypeScore=70.4639;MQ=58.38;MQ0=0;QD=38.96;SB=-2403.17;set=Intersection;sumGLbyD=38.95	GT:AD:DP:GQ:PL	0/0:194,0:190:99:0,572,7573	1/1:0,155:150:99:6037,451,0
chromosome_1	146400	.	A	G	6597.06	PASS	AC=2;AF=0.33;AN=6;BaseCounts=321,8,177,24;DP=530;DS;Dels=0.00;HRun=2;HaplotypeScore=155.2406;MQ=59.19;MQ0=0;QD=39.50;SB=-2720.50;set=Intersection;sumGLbyD=39.25	GT:AD:DP:GQ:PL	0/0:236,2:212:99:0,638,8445	1/1:1,166:165:99:6555,448,0
chromosome_1	146734	.	T	C	7293.9	PASS	AC=2;AF=0.33;AN=6;BaseCounts=13,195,8,313;DP=529;DS;Dels=0.00;HRun=0;HaplotypeScore=110.5452;MQ=59.60;MQ0=0;QD=40.52;SB=-3153.44;set=Intersection;sumGLbyD=40.52	GT:AD:DP:GQ:PL	0/0:210,1:210:99:0,629,8467	1/1:0,180:177:99:7293,533,0
chromosome_1	149074	.	C	G	6006.85	PASS	AC=2;AF=0.33;AN=6;BaseCounts=13,283,163,15;DP=477;Dels=0.01;HRun=0;HaplotypeScore=98.7312;MQ=59.14;MQ0=0;QD=38.51;SB=-2122.23;set=Intersection;sumGLbyD=38.50	GT:AD:DP:GQ:PL	0/0:204,0:194:99:0,584,7836	1/1:0,156:148:99:6006,445,0
chromosome_1	150277	.	A	G	5646.61	PASS	AC=2;AF=0.33;AN=6;BaseCounts=340,12,158,27;DP=537;Dels=0.00;HRun=0;HaplotypeScore=151.0888;MQ=59.17;MQ0=0;QD=37.39;SB=-2549.20;set=Intersection;sumGLbyD=37.38	GT:AD:DP:GQ:PL	0/0:245,1:234:99:0,701,9113	1/1:3,148:141:99:5645,424,0
chromosome_1	152637	.	T	C	5472.22	PASS	AC=2;AF=0.33;AN=6;BaseCounts=22,148,19,289;DP=478;Dels=0.00;HRun=0;HaplotypeScore=156.5140;MQ=59.17;MQ0=0;QD=39.37;SB=-2391.64;set=Intersection;sumGLbyD=39.08	GT:AD:DP:GQ:PL	0/0:204,1:198:99:0,596,8215	1/1:1,138:134:99:5432,364,0
chromosome_1	156754	.	C	T	7580.9	PASS	AC=2;AF=0.33;AN=6;BaseCounts=19,326,13,226;DP=584;DS;Dels=0.00;HRun=2;HaplotypeScore=176.7994;MQ=59.10;MQ0=0;QD=39.08;SB=-2680.93;set=Intersection;sumGLbyD=38.86	GT:AD:DP:GQ:PL	0/0:240,0:235:99:0,695,9599	1/1:1,193:189:99:7539,525,0
chromosome_1	162963	.	G	A	6387	PASS	AC=2;AF=0.33;AN=6;BaseCounts=186,5,302,19;DP=512;DS;Dels=0.00;HRun=0;HaplotypeScore=118.6229;MQ=59.60;MQ0=0;QD=38.95;SB=-2973.36;set=Intersection;sumGLbyD=38.94	GT:AD:DP:GQ:PL	0/0:222,0:217:99:0,653,9035	1/1:0,164:158:99:6386,466,0
chromosome_1	163061	.	C	T	6064.34	PASS	AC=2;AF=0.33;AN=6;BaseCounts=9,280,12,178;DP=480;DS;Dels=0.00;HRun=0;HaplotypeScore=99.0220;MQ=59.00;MQ0=0;QD=37.20;SB=-2929.99;set=Intersection;sumGLbyD=37.19	GT:AD:DP:GQ:PL	0/0:202,1:198:99:0,596,7977	1/1:0,163:157:99:6063,472,0
chromosome_1	164921	.	G	A	4980.6	PASS	AC=2;AF=0.33;AN=6;BaseCounts=144,5,269,13;DP=431;Dels=0.00;HRun=2;HaplotypeScore=76.5859;MQ=58.92;MQ0=0;QD=38.91;SB=-1943.14;set=Intersection;sumGLbyD=38.90	GT:AD:DP:GQ:PL	0/0:187,4:178:99:0,533,7000	1/1:0,128:123:99:4979,367,0
chromosome_1	165673	.	A	G	4789.25	PASS	AC=2;AF=0.33;AN=6;BaseCounts=266,6,126,21;DP=419;Dels=0.00;HRun=0;HaplotypeScore=94.9738;MQ=59.24;MQ0=0;QD=39.58;SB=-1318.67;set=Intersection;sumGLbyD=39.21	GT:AD:DP:GQ:PL	0/0:199,0:197:99:0,593,8207	1/1:2,119:118:99:4745,311,0
chromosome_1	168534	.	T	G	5043.31	PASS	AC=2;AF=0.33;AN=6;BaseCounts=15,13,149,311;DP=488;Dels=0.00;HRun=1;HaplotypeScore=146.9631;MQ=59.18;MQ0=0;QD=39.40;SB=-2453.47;set=Intersection;sumGLbyD=39.39	GT:AD:DP:GQ:PL	0/0:232,0:227:99:0,683,9230	1/1:0,128:124:99:5042,373,0
chromosome_1	170928	.	C	CT	3745.19	PASS	AC=2;AF=0.33;AN=6;DP=537;DS;Dels=0.00;HRun=9;HaplotypeScore=125.1638;MQ=58.56;MQ0=0;QD=23.26;SB=-1751.23;set=Intersection;sumGLbyD=23.26	GT:DP:GQ:PL	0/0:245:99:0,596,6168	1/1:161:99:3745,298,0
chromosome_1	173079	.	A	C	5906.06	PASS	AC=2;AF=0.33;AN=6;BaseCounts=317,160,15,25;DP=517;DS;Dels=0.00;HRun=1;HaplotypeScore=162.0971;MQ=59.06;MQ0=0;QD=40.18;SB=-2688.23;set=Intersection;sumGLbyD=40.17	GT:AD:DP:GQ:PL	0/0:245,0:240:99:0,719,9810	1/1:0,147:143:99:5905,427,0
chromosome_1	173651	.	T	G	6284.08	PASS	AC=2;AF=0.33;AN=6;BaseCounts=17,10,172,340;DP=539;DS;Dels=0.00;HRun=0;HaplotypeScore=162.6438;MQ=59.65;MQ0=0;QD=40.03;SB=-3097.99;set=Intersection;sumGLbyD=40.02	GT:AD:DP:GQ:PL	0/0:246,0:244:99:0,734,10245	1/1:0,156:152:99:6283,457,0
chromosome_1	187224	.	T	C	6173.52	PASS	AC=2;AF=0.33;AN=6;BaseCounts=22,179,11,280;DP=492;Dels=0.00;HRun=0;HaplotypeScore=130.9365;MQ=59.09;MQ0=0;QD=38.11;SB=-2823.56;set=Intersection;sumGLbyD=37.85	GT:AD:DP:GQ:PL	0/0:214,0:206:99:0,617,8134	1/1:1,161:157:99:6131,432,0
chromosome_1	190112	.	CA	C	1009.75	Rejected	AB=0.94;AC=3;AF=0.50;AN=6;DP=335;Dels=0.07;HRun=25;HaplotypeScore=84.5549;MQ=54.04;MQ0=0;QD=3.01;SB=-367.00;set=Intersection;sumGLbyD=3.16	GT:DP:GQ:PL	0/1:131:99:107,0,1957	0/1:90:99:906,0,110
chromosome_1	193574	.	G	A	6735.41	PASS	AC=2;AF=0.33;AN=6;BaseCounts=192,24,318,28;DP=562;DS;Dels=0.00;HRun=1;HaplotypeScore=189.2643;MQ=57.09;MQ0=0;QD=36.41;SB=-2369.75;set=Intersection;sumGLbyD=36.39	GT:AD:DP:GQ:PL	0/0:213,0:189:99:0,568,7269	1/1:1,184:169:99:6732,509,0
chromosome_1	196598	.	T	C	7209.64	PASS	AC=2;AF=0.33;AN=6;BaseCounts=20,189,14,360;DP=583;DS;Dels=0.00;HRun=0;HaplotypeScore=125.2646;MQ=58.77;MQ0=0;QD=39.83;SB=-3365.73;set=Intersection;sumGLbyD=39.62	GT:AD:DP:GQ:PL	0/0:248,0:240:99:0,722,9762	1/1:1,180:176:99:7171,486,0
chromosome_1	203208	.	AC	A	3848.16	PASS	AC=2;AF=0.33;AN=6;DP=440;Dels=0.30;HRun=0;HaplotypeScore=121.3628;MQ=59.92;MQ0=0;QD=29.15;SB=-1552.47;set=Intersection;sumGLbyD=29.15	GT:DP:GQ:PL	0/0:196:99:0,591,13103	1/1:2:99:3848,317,0
chromosome_1	206473	.	T	TTTC	862.24	Rejected	AB=0.78;AC=1;AF=0.17;AN=6;DP=236;Dels=0.00;HRun=0;HaplotypeScore=45.7654;MQ=53.71;MQ0=0;QD=7.50;SB=-219.83;set=Intersection;sumGLbyD=7.88	GT:DP:GQ:PL	0/1:113:99:906,0,851	0/0:70:99:0,176,1320
chromosome_1	206750	.	G	A	5395.45	PASS	AC=2;AF=0.33;AN=6;BaseCounts=149,6,246,24;DP=425;Dels=0.00;HRun=4;HaplotypeScore=111.9230;MQ=58.92;MQ0=0;QD=40.57;SB=-1390.29;set=Intersection;sumGLbyD=40.25	GT:AD:DP:GQ:PL	0/0:190,1:187:99:0,554,7497	1/1:0,133:128:99:5353,382,0
chromosome_1	208331	.	CCTT	C	8675.83	PASS	AC=2;AF=0.33;AN=6;DP=493;DS;Dels=0.28;HRun=0;HaplotypeScore=208.3479;MQ=59.88;MQ0=0;QD=59.02;SB=-3405.98;set=Intersection;sumGLbyD=59.02	GT:DP:GQ:PL	0/0:210:99:0,595,21531	1/1:7:99:8676,313,0
chromosome_1	217194	.	G	A	3975.77	PASS	AC=4;AF=0.67;AN=6;BaseCounts=131,8,157,18;DP=314;Dels=0.00;HRun=1;HaplotypeScore=108.7851;MQ=58.33;MQ0=0;QD=23.53;SB=-1870.37;set=Intersection;sumGLbyD=23.52	GT:AD:DP:GQ:PL	0/0:144,0:139:99:0,409,5368	1/1:0,94:86:99:2975,259,0
chromosome_1	217954	.	A	T	6115.32	PASS	AC=2;AF=0.33;AN=6;BaseCounts=283,8,15,183;DP=489;DS;Dels=0.00;HRun=0;HaplotypeScore=187.3766;MQ=59.12;MQ0=0;QD=40.23;SB=-1761.70;set=Intersection;sumGLbyD=40.23	GT:AD:DP:GQ:PL	0/0:205,0:202:99:0,608,8355	1/1:0,152:147:99:6114,442,0
chromosome_1	218071	.	A	AT	3820.91	PASS	AC=2;AF=0.33;AN=6;DP=447;Dels=0.01;HRun=10;HaplotypeScore=54.4820;MQ=59.39;MQ0=0;QD=23.73;SB=-1859.35;set=Intersection;sumGLbyD=23.73	GT:DP:GQ:PL	0/0:193:99:0,457,4745	1/1:160:99:3821,324,0
chromosome_1	224944	.	T	C	10058.41	PASS	AC=4;AF=0.67;AN=6;BaseCounts=14,263,4,241;DP=522;DS;Dels=0.00;HRun=0;HaplotypeScore=104.4333;MQ=59.52;MQ0=0;QD=33.98;SB=-3636.35;set=Intersection;sumGLbyD=33.98	GT:AD:DP:GQ:PL	0/0:226,0:222:99:0,662,9122	1/1:0,169:165:99:6768,494,0
chromosome_1	227281	.	A	G	9941.93	PASS	AC=4;AF=0.67;AN=6;BaseCounts=275,15,263,26;DP=579;DS;Dels=0.00;HRun=0;HaplotypeScore=185.5133;MQ=58.57;MQ0=0;QD=30.22;SB=-3982.19;set=Intersection;sumGLbyD=30.21	GT:AD:DP:GQ:PL	0/0:250,0:245:99:0,731,10040	1/1:0,193:193:99:7736,575,0
chromosome_1	228675	.	A	G	7526.18	PASS	AC=4;AF=0.67;AN=6;BaseCounts=193,10,201,26;DP=430;Dels=0.00;HRun=0;HaplotypeScore=112.0634;MQ=59.42;MQ0=0;QD=30.72;SB=-3158.93;set=Intersection;sumGLbyD=30.72	GT:AD:DP:GQ:PL	0/0:182,1:178:99:0,533,6975	1/1:0,125:120:99:4806,358,0
chromosome_1	232688	.	TAA	T	2256.97	PASS	AB=0.87;AC=3;AF=0.50;AN=6;DP=307;Dels=0.19;HRun=25;HaplotypeScore=130.7437;MQ=56.36;MQ0=0;QD=13.60;SB=-1134.29;set=Intersection;sumGLbyD=13.93	GT:DP:GQ:PL	0/0:136:99:0,144,3884	1/1:55:99:1679,109,0
chromosome_1	240030	.	GT	G	3332.06	PASS	AC=2;AF=0.33;AN=6;DP=337;Dels=0.32;HRun=6;HaplotypeScore=127.8984;MQ=59.14;MQ0=0;QD=28.72;SB=-1281.92;set=Intersection;sumGLbyD=28.72	GT:DP:GQ:PL	0/0:146:99:0,391,4260	1/1:9:99:3332,322,0
chromosome_1	241734	.	C	T	6630.03	PASS	AC=2;AF=0.33;AN=6;BaseCounts=21,327,7,178;DP=533;Dels=0.00;HRun=0;HaplotypeScore=108.8117;MQ=59.34;MQ0=0;QD=39.46;SB=-3238.50;set=Intersection;sumGLbyD=39.46	GT:AD:DP:GQ:PL	0/0:232,0:229:99:0,680,9461	1/1:0,168:164:99:6629,488,0
chromosome_1	243794	.	T	A	4853.5	PASS	AC=2;AF=0.33;AN=6;BaseCounts=142,6,7,222;DP=377;Dels=0.00;HRun=0;HaplotypeScore=77.0486;MQ=59.22;MQ0=0;QD=38.22;SB=-2265.02;set=Intersection;sumGLbyD=38.21	GT:AD:DP:GQ:PL	0/0:171,0:166:99:0,500,6780	1/1:0,127:121:99:4853,361,0
chromosome_1	264802	.	G	A	4729.51	PASS	AC=2;AF=0.33;AN=6;BaseCounts=140,10,260,18;DP=429;Dels=0.00;HRun=0;HaplotypeScore=108.1693;MQ=59.23;MQ0=0;QD=37.84;SB=-1330.25;set=Intersection;sumGLbyD=37.83	GT:AD:DP:GQ:PL	0/0:187,0:182:99:0,548,7532	1/1:0,124:118:99:4729,352,0
chromosome_1	268164	.	G	C	8787.6	PASS	AC=4;AF=0.67;AN=6;BaseCounts=26,228,248,17;DP=519;Dels=0.00;HRun=0;HaplotypeScore=150.6161;MQ=59.21;MQ0=0;QD=30.30;SB=-4061.20;set=Intersection;sumGLbyD=30.02	GT:AD:DP:GQ:PL	0/0:229,0:222:99:0,662,9091	1/1:0,161:156:99:6377,461,0
chromosome_1	274342	.	G	A	7629.82	PASS	AC=2;AF=0.33;AN=6;BaseCounts=208,17,332,26;DP=583;DS;Dels=0.00;HRun=1;HaplotypeScore=136.5664;MQ=58.27;MQ0=0;QD=38.93;SB=-3704.05;set=Intersection;sumGLbyD=38.92	GT:AD:DP:GQ:PL	0/0:250,0:240:99:0,722,9975	1/1:0,196:190:99:7629,572,0
chromosome_1	279180	.	G	A	5937.27	PASS	AC=2;AF=0.33;AN=6;BaseCounts=166,9,264,21;DP=460;Dels=0.00;HRun=1;HaplotypeScore=127.7135;MQ=59.33;MQ0=0;QD=39.06;SB=-2265.37;set=Intersection;sumGLbyD=38.78	GT:AD:DP:GQ:PL	0/0:208,0:201:99:0,605,8262	1/1:1,150:146:99:5894,394,0
chromosome_1	282593	.	A	C	8106.16	PASS	AC=4;AF=0.67;AN=6;BaseCounts=213,212,10,23;DP=458;Dels=0.00;HRun=0;HaplotypeScore=118.4751;MQ=59.37;MQ0=0;QD=31.18;SB=-3704.21;set=Intersection;sumGLbyD=31.17	GT:AD:DP:GQ:PL	0/0:198,0:194:99:0,584,7969	1/1:0,142:136:99:5572,409,0
chromosome_1	292805	.	T	C	9344.42	PASS	AC=4;AF=0.67;AN=6;BaseCounts=20,243,4,257;DP=524;Dels=0.00;HRun=0;HaplotypeScore=105.2604;MQ=59.62;MQ0=0;QD=33.02;SB=-4386.17;set=Intersection;sumGLbyD=33.02	GT:AD:DP:GQ:PL	0/0:241,0:238:99:0,713,9717	1/1:0,164:160:99:6550,482,0
chromosome_1	307499	.	C	A	6290.51	PASS	AC=2;AF=0.33;AN=6;BaseCounts=179,297,12,18;DP=506;Dels=0.00;HRun=0;HaplotypeScore=133.1466;MQ=59.32;MQ0=0;QD=39.07;SB=-2679.50;set=Intersection;sumGLbyD=38.80	GT:AD:DP:GQ:PL	0/0:226,0:217:99:0,653,9044	1/1:1,160:155:99:6246,423,0
chromosome_1	307548	.	T	C	9800.41	PASS	AC=4;AF=0.67;AN=6;BaseCounts=19,255,10,237;DP=521;Dels=0.00;HRun=1;HaplotypeScore=137.3975;MQ=59.05;MQ0=0;QD=32.45;SB=-4233.61;set=Intersection;sumGLbyD=32.45	GT:AD:DP:GQ:PL	0/0:219,0:210:99:0,629,8538	1/1:0,173:166:99:6942,500,0
chromosome_1	314269	.	C	A	6750.41	PASS	AC=2;AF=0.33;AN=6;BaseCounts=185,316,8,18;DP=527;DS;Dels=0.00;HRun=1;HaplotypeScore=127.0604;MQ=59.54;MQ0=0;QD=40.67;SB=-3122.63;set=Intersection;sumGLbyD=40.66	GT:AD:DP:GQ:PL	0/0:235,0:232:99:0,698,9695	1/1:0,166:161:99:6749,479,0
chromosome_1	318681	.	T	C	7358.39	PASS	AC=2;AF=0.33;AN=6;BaseCounts=21,197,8,284;DP=510;Dels=0.00;HRun=1;HaplotypeScore=136.7766;MQ=59.45;MQ0=0;QD=39.56;SB=-3521.30;set=Intersection;sumGLbyD=39.56	GT:AD:DP:GQ:PL	0/0:191,0:188:99:0,566,7835	1/1:0,186:181:99:7357,539,0
chromosome_1	326464	.	T	C	4444.87	PASS	AC=2;AF=0.33;AN=6;BaseCounts=14,116,6,184;DP=320;Dels=0.00;HRun=2;HaplotypeScore=92.3590;MQ=59.49;MQ0=0;QD=40.41;SB=-1781.77;set=Intersection;sumGLbyD=40.06	GT:AD:DP:GQ:PL	0/0:126,0:124:99:0,373,5167	1/1:0,110:106:99:4407,316,0
chromosome_1	351533	.	A	G	9451.73	PASS	AC=4;AF=0.67;AN=6;BaseCounts=274,18,251,25;DP=568;DS;Dels=0.00;HRun=0;HaplotypeScore=202.0844;MQ=59.63;MQ0=0;QD=28.99;SB=-4319.30;set=Intersection;sumGLbyD=28.99	GT:AD:DP:GQ:PL	0/0:242,0:241:99:0,722,9829	1/1:0,178:172:99:7183,518,0
chromosome_1	365930	.	T	A	7358	PASS	AC=4;AF=0.67;AN=6;BaseCounts=215,12,11,223;DP=461;Dels=0.00;HRun=0;HaplotypeScore=151.4286;MQ=59.37;MQ0=0;QD=28.52;SB=-3645.74;set=Intersection;sumGLbyD=28.52	GT:AD:DP:GQ:PL	0/0:202,0:197:99:0,590,8180	1/1:0,145:139:99:5599,415,0
chromosome_1	366288	.	G	A	6801.13	PASS	AC=4;AF=0.67;AN=6;BaseCounts=192,17,196,17;DP=422;Dels=0.00;HRun=3;HaplotypeScore=143.4918;MQ=59.59;MQ0=0;QD=29.19;SB=-3169.48;set=Intersection;sumGLbyD=29.00	GT:AD:DP:GQ:PL	0/0:188,1:186:99:0,560,7785	1/1:1,123:121:99:4984,320,0
chromosome_1	366552	.	A	G	4707.12	PASS	AC=2;AF=0.33;AN=6;BaseCounts=323,9,130,19;DP=481;Dels=0.00;HRun=1;HaplotypeScore=147.8919;MQ=59.23;MQ0=0;QD=38.58;SB=-2167.70;set=Intersection;sumGLbyD=38.58	GT:AD:DP:GQ:PL	0/0:230,0:228:99:0,683,9441	1/1:0,122:113:99:4706,340,0
chromosome_1	373425	.	C	T	8094.01	PASS	AC=4;AF=0.67;AN=6;BaseCounts=19,261,10,225;DP=515;DS;Dels=0.00;HRun=2;HaplotypeScore=142.3211;MQ=59.56;MQ0=0;QD=30.20;SB=-3795.94;set=Intersection;sumGLbyD=30.20	GT:AD:DP:GQ:PL	0/0:247,0:243:99:0,728,10078	1/1:0,160:154:99:6305,463,0
chromosome_1	374237	.	CA	C	7260.93	PASS	AC=4;AF=0.67;AN=6;DP=542;Dels=0.41;HRun=5;HaplotypeScore=174.1324;MQ=59.34;MQ0=0;QD=22.14;SB=-3002.17;set=Intersection;sumGLbyD=22.14	GT:DP:GQ:PL	0/0:214:99:0,589,6406	1/1:22:99:4700,393,0
chromosome_1	377472	.	C	A	3866.68	PASS	AC=2;AF=0.33;AN=6;BaseCounts=121,217,10,18;DP=367;Dels=0.00;HRun=0;HaplotypeScore=106.3029;MQ=59.11;MQ0=0;QD=36.14;SB=-1749.40;set=Intersection;sumGLbyD=36.13	GT:AD:DP:GQ:PL	0/0:171,0:162:99:0,487,6547	1/1:0,105:99:99:3865,298,0
chromosome_1	377488	.	C	CT	2970.34	PASS	AC=4;AF=0.67;AN=6;DP=354;Dels=0.01;HRun=15;HaplotypeScore=82.3613;MQ=56.98;MQ0=0;QD=16.14;SB=-1509.48;set=Intersection;sumGLbyD=16.45	GT:DP:GQ:PL	0/0:167:39.68:0,40,2594	1/1:114:99:2200,158,0
chromosome_1	379072	.	A	G	7859.32	PASS	AC=4;AF=0.67;AN=6;BaseCounts=206,9,205,16;DP=436;Dels=0.00;HRun=0;HaplotypeScore=107.1350;MQ=58.70;MQ0=0;QD=31.56;SB=-3915.30;set=Intersection;sumGLbyD=31.56	GT:AD:DP:GQ:PL	0/0:187,0:181:99:0,545,7545	1/1:0,148:141:99:5731,424,0
chromosome_1	381680	.	A	G	5230.85	PASS	AC=2;AF=0.33;AN=6;BaseCounts=205,5,148,16;DP=374;Dels=0.00;HRun=1;HaplotypeScore=91.8237;MQ=57.48;MQ0=0;QD=36.84;SB=-2057.86;set=Intersection;sumGLbyD=36.52	GT:AD:DP:GQ:PL	0/0:124,0:120:99:0,361,4666	1/1:1,141:132:99:5186,354,0
chromosome_1	381768	.	G	C	5800.7	PASS	AC=2;AF=0.33;AN=6;BaseCounts=7,174,205,18;DP=404;Dels=0.00;HRun=0;HaplotypeScore=127.1709;MQ=56.49;MQ0=0;QD=36.03;SB=-2051.07;set=Intersection;sumGLbyD=36.02	GT:AD:DP:GQ:PL	0/0:132,0:119:99:0,355,4760	1/1:1,160:150:99:5799,451,0
chromosome_1	382056	.	C	CA	62.45	Rejected	AB=0.95;AC=1;AF=0.17;AN=6;DP=451;Dels=0.00;HRun=3;HaplotypeScore=173.1766;MQ=54.76;MQ0=0;QD=0.34;SB=-3.91;set=Intersection;sumGLbyD=0.58	GT:DP:GQ:PL	0/1:182:99:106,0,2631	0/0:166:72.71:0,73,3073
chromosome_1	382788	.	C	T	7208.78	PASS	AC=4;AF=0.67;AN=6;BaseCounts=15,223,7,207;DP=452;Dels=0.00;HRun=4;HaplotypeScore=130.1305;MQ=59.04;MQ0=0;QD=29.67;SB=-3532.23;set=Intersection;sumGLbyD=29.49	GT:AD:DP:GQ:PL	0/0:209,0:201:99:0,599,8306	1/1:0,125:120:99:4944,361,0
chromosome_1	396286	.	G	A	5998.98	PASS	AC=2;AF=0.33;AN=6;BaseCounts=163,14,279,16;DP=472;Dels=0.00;HRun=0;HaplotypeScore=123.3177;MQ=59.60;MQ0=0;QD=39.99;SB=-2793.64;set=Intersection;sumGLbyD=39.83	GT:AD:DP:GQ:PL	0/0:209,1:201:99:0,582,8206	1/1:0,150:147:99:5975,436,0
chromosome_1	400592	.	T	C	6696.54	PASS	AC=2;AF=0.33;AN=6;BaseCounts=15,174,7,269;DP=465;Dels=0.00;HRun=0;HaplotypeScore=85.9794;MQ=59.47;MQ0=0;QD=40.59;SB=-3254.31;set=Intersection;sumGLbyD=40.58	GT:AD:DP:GQ:PL	0/0:199,0:197:99:0,590,8006	1/1:0,165:161:99:6696,482,0
chromosome_1	416112	.	A	G	8917.6	PASS	AC=2;AF=0.33;AN=6;BaseCounts=345,16,239,22;DP=622;DS;Dels=0.00;HRun=1;HaplotypeScore=165.6422;MQ=59.56;MQ0=0;QD=39.99;SB=-4346.64;set=Intersection;sumGLbyD=39.79	GT:AD:DP:GQ:PL	0/0:245,0:241:99:0,725,9928	1/1:1,222:217:99:8874,607,0
chromosome_1	427183	.	G	T	4218.31	PASS	AC=2;AF=0.33;AN=6;BaseCounts=13,15,222,122;DP=372;Dels=0.00;HRun=0;HaplotypeScore=118.8694;MQ=59.13;MQ0=0;QD=39.42;SB=-1688.39;set=Intersection;sumGLbyD=39.01	GT:AD:DP:GQ:PL	0/0:170,0:157:99:0,473,6585	1/1:1,106:103:99:4174,266,0
chromosome_1	427504	.	C	CT	10049.89	Rejected	AC=6;AF=1.00;AN=6;DP=379;Dels=0.01;HRun=3;HaplotypeScore=173.5221;MQ=60.31;MQ0=0;QD=26.52;SB=-3856.04;set=Intersection;sumGLbyD=26.52	GT:DP:GQ:PL	1/1:189:99:5751,535,0	1/1:101:99:3046,283,0
chromosome_1	440084	.	T	TA	2809.75	Rejected	AB=0.82;AC=3;AF=0.50;AN=6;DP=292;Dels=0.00;HRun=24;HaplotypeScore=77.0191;MQ=54.51;MQ0=0;QD=9.62;SB=-948.10;set=Intersection;sumGLbyD=9.79	GT:DP:GQ:PL	0/1:135:99:1527,0,162	0/1:103:99:1052,0,214
chromosome_1	441614	.	C	CT	456.11	Rejected	AB=0.98;AC=3;AF=0.50;AN=6;DP=503;DS;Dels=0.01;HRun=19;HaplotypeScore=137.5047;MQ=54.57;MQ0=0;QD=1.40;SB=-265.36;set=Intersection;sumGLbyD=1.57	GT:DP:GQ:PL	0/1:219:99:117,0,2212	0/0:176:10.72:0,11,2150
chromosome_1	450023	.	A	G	8941.44	PASS	AC=4;AF=0.67;AN=6;BaseCounts=219,12,230,12;DP=473;Dels=0.00;HRun=0;HaplotypeScore=79.2740;MQ=59.30;MQ0=0;QD=34.00;SB=-3713.48;set=Intersection;sumGLbyD=33.99	GT:AD:DP:GQ:PL	0/0:210,0:205:99:0,617,8516	1/1:0,160:156:99:6369,466,0
chromosome_1	453368	.	AG	A	785.16	Rejected	AB=0.95;AC=3;AF=0.50;AN=6;DP=363;Dels=0.05;HRun=0;HaplotypeScore=116.1356;MQ=54.09;MQ0=2;QD=2.16;SB=-78.05;set=Intersection;sumGLbyD=2.29	GT:DP:GQ:PL	0/1:176:99:544,0,4320	0/1:95:99:195,0,2045
chromosome_1	453369	.	G	GAAAAA	4256.13	Rejected	AB=0.88;AC=3;AF=0.50;AN=6;DP=485;Dels=0.00;HRun=23;HaplotypeScore=124.0105;MQ=50.47;MQ0=2;QD=8.78;SB=-1004.85;set=Intersection;sumGLbyD=8.78	GT:DP:GQ:PL	0/1:240:99:2477,0,1725	0/1:155:99:1534,0,1043
chromosome_1	455460	.	TG	T	4870.13	PASS	AC=2;AF=0.33;AN=6;DP=474;Dels=0.32;HRun=3;HaplotypeScore=151.3127;MQ=58.27;MQ0=0;QD=29.70;SB=-1957.59;set=Intersection;sumGLbyD=29.70	GT:DP:GQ:PL	0/0:185:99:0,516,5690	1/1:11:99:4870,469,0
chromosome_1	455848	.	A	AT	3699	PASS	AC=2;AF=0.33;AN=6;DP=488;Dels=0.00;HRun=9;HaplotypeScore=149.0819;MQ=58.99;MQ0=0;QD=22.28;SB=-1379.51;set=Intersection;sumGLbyD=22.28	GT:DP:GQ:PL	0/0:205:99:0,478,4955	1/1:166:99:3699,317,0
chromosome_1	455981	.	A	AT	3314.79	PASS	AC=2;AF=0.33;AN=6;DP=399;Dels=0.00;HRun=10;HaplotypeScore=108.1941;MQ=60.06;MQ0=0;QD=24.20;SB=-1556.60;set=Intersection;sumGLbyD=24.20	GT:DP:GQ:PL	0/0:164:99:0,338,3790	1/1:137:99:3315,262,0
chromosome_1	456726	.	G	GT	2575.01	Rejected	AB=0.97;AC=4;AF=0.67;AN=6;DP=356;Dels=0.00;HRun=15;HaplotypeScore=52.7565;MQ=54.58;MQ0=0;QD=7.23;SB=-1181.99;set=Intersection;sumGLbyD=7.38	GT:DP:GQ:PL	0/1:165:99:678,0,1457	1/1:120:72.45:1932,72,0
chromosome_1	460756	.	T	TA	2789.49	PASS	AC=2;AF=0.33;AN=6;DP=491;Dels=0.02;HRun=11;HaplotypeScore=161.0976;MQ=59.47;MQ0=0;QD=20.36;SB=-1212.46;set=Intersection;sumGLbyD=20.75	GT:DP:GQ:PL	0/0:220:99:0,494,5260	1/1:137:99:2843,173,0
chromosome_1	461925	.	T	G	5071.95	PASS	AC=2;AF=0.33;AN=6;BaseCounts=20,7,145,249;DP=421;Dels=0.00;HRun=0;HaplotypeScore=122.3949;MQ=58.17;MQ0=0;QD=29.15;SB=-1017.03;set=Intersection;sumGLbyD=29.00	GT:AD:DP:GQ:PL	1/1:41,133:124:99:5047,348,0	0/0:142,0:140:99:0,418,5809
chromosome_1	461967	.	G	A	7781.71	PASS	AC=4;AF=0.67;AN=6;BaseCounts=209,10,217,18;DP=454;Dels=0.00;HRun=0;HaplotypeScore=117.0338;MQ=58.95;MQ0=0;QD=31.25;SB=-3771.27;set=Intersection;sumGLbyD=31.25	GT:AD:DP:GQ:PL	0/0:205,0:201:99:0,602,8335	1/1:0,137:132:99:5335,397,0
chromosome_1	462735	.	T	TA	81.09	Rejected	AB=0.98;AC=1;AF=0.17;AN=6;DP=428;Dels=0.00;HRun=4;HaplotypeScore=124.5489;MQ=54.34;MQ0=0;QD=0.41;SB=-3.98;set=Intersection;sumGLbyD=0.63	GT:DP:GQ:PL	0/1:199:99:125,0,3634	0/0:147:99:0,135,2795
chromosome_1	468313	.	T	A	5101.17	PASS	AC=2;AF=0.33;AN=6;BaseCounts=151,12,13,252;DP=428;Dels=0.00;HRun=0;HaplotypeScore=147.0887;MQ=59.59;MQ0=0;QD=38.65;SB=-2463.33;set=Intersection;sumGLbyD=37.99	GT:AD:DP:GQ:PL	0/0:176,0:176:99:0,527,7341	1/1:2,130:129:99:5014,299,0
chromosome_1	470378	.	AC	A	11306.23	Rejected	AC=6;AF=1.00;AN=6;DP=388;Dels=0.79;HRun=1;HaplotypeScore=36.2236;MQ=41.24;MQ0=0;QD=29.14;SB=-5008.16;set=Intersection;sumGLbyD=29.14	GT:DP:GQ:PL	1/1:29:99:5495,538,0	1/1:27:99:4407,424,0
chromosome_1	470390	.	AC	A	12498.83	Rejected	AC=6;AF=1.00;AN=6;DP=437;Dels=0.83;HRun=1;HaplotypeScore=69.9361;MQ=42.65;MQ0=0;QD=28.60;SB=-5936.62;set=Intersection;sumGLbyD=28.60	GT:DP:GQ:PL	1/1:20:99:6388,617,0	1/1:21:99:4713,461,0
chromosome_1	477739	.	T	C	11583.07	Rejected	AC=6;AF=1.00;AN=6;BaseCounts=16,344,6,20;DP=387;Dels=0.00;HRun=1;HaplotypeScore=111.5488;MQ=59.10;MQ0=0;QD=29.93;SB=-5427.53;set=Intersection;sumGLbyD=29.87	GT:AD:DP:GQ:PL	1/1:0,175:151:99:5817,451,0	1/1:0,107:96:99:3654,289,0
chromosome_1	478094	.	C	A	7990.06	PASS	AC=4;AF=0.67;AN=6;BaseCounts=216,207,13,19;DP=455;Dels=0.00;HRun=0;HaplotypeScore=124.4771;MQ=59.25;MQ0=0;QD=31.09;SB=-3939.62;set=Intersection;sumGLbyD=30.92	GT:AD:DP:GQ:PL	0/0:197,0:192:99:0,578,8033	1/1:0,140:138:99:5609,409,0
chromosome_1	482737	.	A	AG	16691.84	Rejected	AC=6;AF=1.00;AN=6;DP=616;DS;Dels=0.00;HRun=1;HaplotypeScore=252.5349;MQ=61.35;MQ0=0;QD=27.10;SB=-5772.23;set=Intersection;sumGLbyD=27.10	GT:DP:GQ:PL	1/1:245:99:7601,708,0	1/1:215:99:6715,619,0
chromosome_1	490432	.	G	A	4749.02	PASS	AC=2;AF=0.33;AN=6;BaseCounts=148,9,226,6;DP=389;Dels=0.00;HRun=0;HaplotypeScore=106.7370;MQ=59.41;MQ0=0;QD=38.61;SB=-1765.15;set=Intersection;sumGLbyD=38.60	GT:AD:DP:GQ:PL	0/0:175,0:173:99:0,515,7035	1/1:0,123:118:99:4748,352,0
chromosome_1	490483	.	T	A	4560.77	PASS	AC=2;AF=0.33;AN=6;BaseCounts=142,8,10,244;DP=404;Dels=0.00;HRun=0;HaplotypeScore=127.1229;MQ=59.23;MQ0=0;QD=38.65;SB=-1641.84;set=Intersection;sumGLbyD=38.64	GT:AD:DP:GQ:PL	0/0:180,0:176:99:0,524,7198	1/1:0,118:114:99:4560,343,0
chromosome_1	491134	.	C	T	6281.36	PASS	AC=2;AF=0.33;AN=6;BaseCounts=16,310,10,174;DP=510;Dels=0.00;HRun=0;HaplotypeScore=125.0210;MQ=59.07;MQ0=0;QD=40.27;SB=-2851.79;set=Intersection;sumGLbyD=40.26	GT:AD:DP:GQ:PL	0/0:223,0:216:99:0,650,8972	1/1:0,156:154:99:6280,464,0
chromosome_1	492104	.	T	A	5599.92	PASS	AC=2;AF=0.33;AN=6;BaseCounts=151,11,9,261;DP=432;Dels=0.00;HRun=2;HaplotypeScore=126.2179;MQ=59.62;MQ0=0;QD=41.18;SB=-2375.24;set=Intersection;sumGLbyD=41.17	GT:AD:DP:GQ:PL	0/0:192,0:191:99:0,575,7991	1/1:0,136:135:99:5599,406,0
chromosome_1	492317	.	G	A	6480.05	PASS	AC=2;AF=0.33;AN=6;BaseCounts=189,10,306,24;DP=529;Dels=0.00;HRun=0;HaplotypeScore=138.6168;MQ=59.14;MQ0=0;QD=38.57;SB=-2465.14;set=Intersection;sumGLbyD=38.33	GT:AD:DP:GQ:PL	0/0:224,1:214:99:0,605,8718	1/1:0,167:160:99:6440,478,0
chromosome_1	497317	.	T	C	5467.37	PASS	AC=2;AF=0.33;AN=6;BaseCounts=14,144,7,272;DP=437;Dels=0.00;HRun=0;HaplotypeScore=96.8244;MQ=59.45;MQ0=0;QD=40.20;SB=-2377.46;set=Intersection;sumGLbyD=40.19	GT:AD:DP:GQ:PL	0/0:193,0:192:99:0,569,7791	1/1:0,136:135:99:5466,403,0
chromosome_1	502428	.	C	T	4257.79	PASS	AC=2;AF=0.33;AN=6;BaseCounts=10,285,7,126;DP=429;Dels=0.00;HRun=0;HaplotypeScore=88.1944;MQ=57.53;MQ0=0;QD=37.35;SB=-2117.69;set=Intersection;sumGLbyD=36.99	GT:AD:DP:GQ:PL	0/0:199,0:194:99:0,581,8002	1/1:0,113:107:99:4217,316,0
chromosome_1	512086	.	T	C	5203.17	PASS	AC=2;AF=0.33;AN=6;BaseCounts=17,152,12,325;DP=506;DS;Dels=0.00;HRun=0;HaplotypeScore=146.1454;MQ=58.93;MQ0=0;QD=36.39;SB=-1748.47;set=Intersection;sumGLbyD=36.38	GT:AD:DP:GQ:PL	0/0:213,0:209:99:0,629,8464	1/1:1,142:132:99:5202,397,0
chromosome_1	521845	.	TAA	T	3637.58	PASS	AC=2;AF=0.33;AN=6;DP=465;Dels=0.25;HRun=16;HaplotypeScore=154.1118;MQ=55.42;MQ0=0;QD=24.58;SB=-1462.75;set=Intersection;sumGLbyD=24.58	GT:DP:GQ:PL	0/0:200:99:0,398,8761	1/1:46:99:3638,272,0
chromosome_1	522530	.	T	C	6226.54	PASS	AC=4;AF=0.67;AN=6;BaseCounts=24,162,12,186;DP=384;Dels=0.00;HRun=0;HaplotypeScore=127.4617;MQ=59.65;MQ0=0;QD=28.69;SB=-2516.97;set=Intersection;sumGLbyD=28.69	GT:AD:DP:GQ:PL	0/0:167,0:164:99:0,494,6875	1/1:0,119:115:99:4641,343,0
chromosome_1	523603	.	G	A	18324.88	Rejected	AC=6;AF=1.00;AN=6;BaseCounts=469,14,27,20;DP=530;Dels=0.00;HRun=1;HaplotypeScore=176.9129;MQ=59.58;MQ0=0;QD=34.58;SB=-8827.09;set=Intersection;sumGLbyD=34.50	GT:AD:DP:GQ:PL	1/1:1,223:221:99:8966,619,0	1/1:0,173:170:99:7094,512,0
chromosome_1	523645	.	G	A	8798.1	PASS	AC=4;AF=0.67;AN=6;BaseCounts=263,6,258,15;DP=543;Dels=0.00;HRun=0;HaplotypeScore=124.0017;MQ=59.01;MQ0=0;QD=28.38;SB=-4232.26;set=Intersection;sumGLbyD=28.15	GT:AD:DP:GQ:PL	0/0:233,0:225:99:0,674,9268	1/1:5,179:166:99:6384,449,0
chromosome_1	523735	.	T	C	8311.62	PASS	AC=4;AF=0.67;AN=6;BaseCounts=17,218,16,220;DP=471;Dels=0.00;HRun=0;HaplotypeScore=143.9329;MQ=59.27;MQ0=0;QD=30.67;SB=-3585.60;set=Intersection;sumGLbyD=30.58	GT:AD:DP:GQ:PL	0/0:199,0:197:99:0,590,8076	1/1:0,143:139:99:5768,418,0
chromosome_1	523883	.	G	A	20130.01	Rejected	AC=6;AF=1.00;AN=6;BaseCounts=515,12,11,15;DP=553;Dels=0.00;HRun=1;HaplotypeScore=113.8305;MQ=59.13;MQ0=0;QD=36.40;SB=-8709.29;set=Intersection;sumGLbyD=36.40	GT:AD:DP:GQ:PL	1/1:0,232:228:99:9289,674,0	1/1:0,191:185:99:7685,554,0
chromosome_1	526170	.	G	GA	9425.8	Rejected	AC=6;AF=1.00;AN=6;DP=376;Dels=0.00;HRun=4;HaplotypeScore=114.0326;MQ=61.35;MQ0=0;QD=25.07;SB=-4445.62;set=Intersection;sumGLbyD=25.07	GT:DP:GQ:PL	1/1:159:99:4676,430,0	1/1:118:99:3457,324,0
chromosome_1	527156	.	C	A	16589.06	Rejected	AC=6;AF=1.00;AN=6;BaseCounts=430,10,8,9;DP=457;Dels=0.00;HRun=1;HaplotypeScore=100.3569;MQ=59.58;MQ0=0;QD=36.30;SB=-7403.04;set=Intersection;sumGLbyD=36.30	GT:AD:DP:GQ:PL	1/1:0,194:190:99:8026,572,0	1/1:0,133:129:99:5412,385,0
chromosome_1	528541	.	C	CAA	9866.12	PASS	AC=4;AF=0.67;AN=6;DP=484;DS;Dels=0.01;HRun=15;HaplotypeScore=252.6544;MQ=56.85;MQ0=0;QD=33.44;SB=-3944.01;set=Intersection;sumGLbyD=33.44	GT:DP:GQ:PL	0/0:186:99:0,350,4437	1/1:174:99:7218,359,0
chromosome_1	535185	.	C	T	6891.9	PASS	AC=4;AF=0.67;AN=6;BaseCounts=19,251,9,189;DP=468;Dels=0.00;HRun=1;HaplotypeScore=123.0662;MQ=59.40;MQ0=0;QD=30.10;SB=-3178.23;set=Intersection;sumGLbyD=30.09	GT:AD:DP:GQ:PL	0/0:239,0:235:99:0,701,9742	1/1:0,121:118:99:4795,352,0
chromosome_1	537168	.	T	C	6637.58	PASS	AC=2;AF=0.33;AN=6;BaseCounts=25,186,14,338;DP=563;DS;Dels=0.00;HRun=0;HaplotypeScore=187.6939;MQ=59.57;MQ0=0;QD=40.23;SB=-2940.00;set=Intersection;sumGLbyD=40.22	GT:AD:DP:GQ:PL	0/0:244,0:239:99:0,719,9747	1/1:0,165:161:99:6636,484,0
chromosome_1	545741	.	T	C	6318.39	PASS	AC=2;AF=0.33;AN=6;BaseCounts=30,178,13,282;DP=503;Dels=0.00;HRun=0;HaplotypeScore=174.8516;MQ=59.38;MQ0=0;QD=39.99;SB=-3079.65;set=Intersection;sumGLbyD=39.98	GT:AD:DP:GQ:PL	0/0:220,0:215:99:0,644,8958	1/1:0,158:154:99:6317,463,0
chromosome_1	548671	.	G	A	5855.22	PASS	AC=2;AF=0.33;AN=6;BaseCounts=170,5,278,21;DP=474;Dels=0.00;HRun=0;HaplotypeScore=118.3243;MQ=59.40;MQ0=0;QD=39.83;SB=-2841.54;set=Intersection;sumGLbyD=39.53	GT:AD:DP:GQ:PL	0/0:220,0:213:99:0,641,8987	1/1:1,146:144:99:5811,390,0
chromosome_1	551829	.	T	TTTTTTTTTA	2591.69	Rejected	AB=0.98;AC=3;AF=0.50;AN=6;DP=353;DS;Dels=0.00;HRun=0;HaplotypeScore=158.0412;MQ=57.32;MQ0=0;QD=7.34;SB=-2.21;set=Intersection;sumGLbyD=7.47	GT:DP:GQ:PL	0/1:158:99:1514,0,9372	0/1:105:99:1122,0,4876
chromosome_1	552222	.	ATGCTTTC	A	313.27	Rejected	AB=0.58;AC=1;AF=0.17;AN=6;DP=350;Dels=0.02;HRun=0;HaplotypeScore=158.1346;MQ=58.18;MQ0=0;QD=28.48;SB=-162.38;set=Intersection;sumGLbyD=32.46	GT:DP:GQ:PL	0/0:212:99:0,638,25051	0/1:3:99:357,0,189
chromosome_1	552573	.	T	G	5308.7	PASS	AC=2;AF=0.33;AN=6;BaseCounts=16,13,152,291;DP=472;Dels=0.00;HRun=1;HaplotypeScore=121.1909;MQ=57.71;MQ0=0;QD=37.12;SB=-2552.89;set=Intersection;sumGLbyD=36.83	GT:AD:DP:GQ:PL	0/0:216,0:215:99:0,647,8667	1/1:0,143:134:99:5267,400,0
chromosome_1	553332	.	C	G	5781.57	PASS	AC=2;AF=0.33;AN=6;BaseCounts=30,283,159,21;DP=493;Dels=0.00;HRun=1;HaplotypeScore=148.1131;MQ=59.38;MQ0=0;QD=39.87;SB=-2748.84;set=Intersection;sumGLbyD=39.30	GT:AD:DP:GQ:PL	0/0:202,0:195:99:0,581,8149	1/1:1,144:140:99:5699,375,0
chromosome_1	554527	.	A	AT	5559.47	PASS	AC=4;AF=0.67;AN=6;DP=444;Dels=0.02;HRun=11;HaplotypeScore=225.4510;MQ=59.83;MQ0=0;QD=18.35;SB=-2664.79;set=Intersection;sumGLbyD=18.35	GT:DP:GQ:PL	1/1:202:99:4904,407,0	0/0:139:99:0,268,3307
chromosome_1	556662	.	G	T	6638.84	PASS	AC=2;AF=0.33;AN=6;BaseCounts=21,8,307,183;DP=519;Dels=0.00;HRun=1;HaplotypeScore=124.5488;MQ=58.75;MQ0=0;QD=39.05;SB=-3113.63;set=Intersection;sumGLbyD=39.04	GT:AD:DP:GQ:PL	0/0:208,0:200:99:0,599,7881	1/1:0,169:163:99:6637,488,0
chromosome_1	559475	.	T	C	7401.5	PASS	AC=4;AF=0.67;AN=6;BaseCounts=17,206,16,238;DP=477;Dels=0.00;HRun=0;HaplotypeScore=148.9190;MQ=58.71;MQ0=0;QD=28.25;SB=-2715.60;set=Intersection;sumGLbyD=28.25	GT:AD:DP:GQ:PL	0/0:215,0:208:99:0,626,8627	1/1:0,135:123:99:4996,370,0
chromosome_1	562745	.	A	AT	3129.31	Rejected	AB=0.89;AC=5;AF=0.83;AN=6;DP=322;Dels=0.02;HRun=25;HaplotypeScore=84.8021;MQ=51.75;MQ0=1;QD=9.72;SB=-1081.47;set=Intersection;sumGLbyD=9.88	GT:DP:GQ:PL	1/1:145:36.32:1670,36,0	0/1:110:40.67:1083,0,41
chromosome_1	578088	.	A	G	5058.69	PASS	AC=2;AF=0.33;AN=6;BaseCounts=311,7,145,16;DP=479;Dels=0.00;HRun=0;HaplotypeScore=102.9615;MQ=59.46;MQ0=0;QD=36.39;SB=-2497.50;set=Intersection;sumGLbyD=36.38	GT:AD:DP:GQ:PL	0/0:213,0:207:99:0,620,8623	1/1:2,136:130:99:5057,385,0
chromosome_1	584187	.	C	T	5555.42	PASS	AC=2;AF=0.33;AN=6;BaseCounts=17,204,3,153;DP=377;Dels=0.00;HRun=0;HaplotypeScore=103.7008;MQ=56.51;MQ0=0;QD=39.40;SB=-2236.92;set=Intersection;sumGLbyD=39.39	GT:AD:DP:GQ:PL	0/0:150,0:106:99:0,319,3780	1/1:0,141:133:99:5554,400,0
chromosome_1	593281	.	T	G	5320.44	PASS	AC=4;AF=0.67;AN=6;BaseCounts=10,40,183,187;DP=420;Dels=0.00;HRun=0;HaplotypeScore=82.7723;MQ=58.16;MQ0=0;QD=25.22;SB=-1135.07;set=Intersection;sumGLbyD=24.99	GT:AD:DP:GQ:PL	0/0:178,0:144:99:0,433,5639	1/1:3,120:96:99:3577,242,0
chromosome_1	596119	.	A	G	9192.48	PASS	AC=4;AF=0.67;AN=6;BaseCounts=240,4,239,20;DP=503;Dels=0.00;HRun=0;HaplotypeScore=97.7257;MQ=59.28;MQ0=0;QD=33.31;SB=-4173.34;set=Intersection;sumGLbyD=33.30	GT:AD:DP:GQ:PL	0/0:227,0:226:99:0,677,9397	1/1:0,143:139:99:5687,415,0
chromosome_1	615742	.	T	G	8840.94	PASS	AC=4;AF=0.67;AN=6;BaseCounts=14,12,228,202;DP=456;Dels=0.00;HRun=0;HaplotypeScore=124.4771;MQ=59.38;MQ0=0;QD=31.69;SB=-4308.65;set=Intersection;sumGLbyD=31.53	GT:AD:DP:GQ:PL	0/0:177,0:175:99:0,524,7243	1/1:0,150:145:99:5965,436,0
chromosome_1	619866	.	C	T	7632.79	PASS	AC=4;AF=0.67;AN=6;BaseCounts=18,188,12,199;DP=417;Dels=0.00;HRun=0;HaplotypeScore=100.4095;MQ=59.29;MQ0=0;QD=32.07;SB=-3305.29;set=Intersection;sumGLbyD=32.07	GT:AD:DP:GQ:PL	0/0:179,0:177:99:0,530,7440	1/1:0,136:132:99:5435,394,0
chromosome_1	640809	.	A	G	5724.04	PASS	AC=2;AF=0.33;AN=6;BaseCounts=242,11,158,21;DP=432;Dels=0.00;HRun=1;HaplotypeScore=111.1705;MQ=58.85;MQ0=0;QD=37.66;SB=-1780.06;set=Intersection;sumGLbyD=37.65	GT:AD:DP:GQ:PL	0/0:177,0:172:99:0,518,7060	1/1:0,152:145:99:5723,436,0
chromosome_1	643527	.	C	T	5623.61	PASS	AC=2;AF=0.33;AN=6;BaseCounts=19,260,11,163;DP=453;Dels=0.00;HRun=4;HaplotypeScore=101.4775;MQ=59.26;MQ0=0;QD=37.49;SB=-2566.12;set=Intersection;sumGLbyD=36.95	GT:AD:DP:GQ:PL	0/0:194,2:178:99:0,535,6775	1/1:1,149:142:99:5543,381,0
chromosome_1	650099	.	C	CAA	8201.66	Rejected	AC=6;AF=1.00;AN=6;DP=326;Dels=0.00;HRun=21;HaplotypeScore=60.4764;MQ=53.42;MQ0=0;QD=25.16;SB=-2957.59;set=Intersection;sumGLbyD=25.16	GT:DP:GQ:PL	1/1:148:99:3966,218,0	1/1:124:99:3096,138,0
chromosome_1	653593	.	C	T	5363.79	PASS	AC=2;AF=0.33;AN=6;BaseCounts=29,280,12,157;DP=478;Dels=0.00;HRun=0;HaplotypeScore=151.9944;MQ=59.49;MQ0=0;QD=39.44;SB=-2255.55;set=Intersection;sumGLbyD=39.43	GT:AD:DP:GQ:PL	0/0:211,0:209:99:0,629,8759	1/1:0,136:133:99:5363,400,0
chromosome_1	654152	.	T	C	8060.4	PASS	AC=2;AF=0.33;AN=6;BaseCounts=16,215,11,334;DP=576;DS;Dels=0.00;HRun=0;HaplotypeScore=128.0806;MQ=59.06;MQ0=0;QD=39.13;SB=-2110.89;set=Intersection;sumGLbyD=39.12	GT:AD:DP:GQ:PL	0/0:248,0:233:99:0,701,9464	1/1:0,206:201:99:8059,605,0
chromosome_1	657648	.	T	C	7014.46	PASS	AC=2;AF=0.33;AN=6;BaseCounts=21,194,10,333;DP=558;Dels=0.00;HRun=0;HaplotypeScore=157.2515;MQ=59.25;MQ0=0;QD=39.19;SB=-3455.37;set=Intersection;sumGLbyD=39.18	GT:AD:DP:GQ:PL	0/0:238,0:238:99:0,713,9873	1/1:0,179:172:99:7014,518,0
chromosome_1	657777	.	A	G	6986.12	PASS	AC=2;AF=0.33;AN=6;BaseCounts=316,12,182,17;DP=527;Dels=0.00;HRun=0;HaplotypeScore=126.0427;MQ=59.46;MQ0=0;QD=39.92;SB=-2982.31;set=Intersection;sumGLbyD=39.91	GT:AD:DP:GQ:PL	0/0:231,0:223:99:0,671,9117	1/1:0,175:172:99:6985,518,0
chromosome_1	660659	.	A	G	7792.3	PASS	AC=2;AF=0.33;AN=6;BaseCounts=269,7,226,25;DP=527;Dels=0.00;HRun=0;HaplotypeScore=137.0372;MQ=58.45;MQ0=0;QD=37.28;SB=-2890.14;set=Intersection;sumGLbyD=37.28	GT:AD:DP:GQ:PL	0/0:206,0:199:99:0,593,7970	1/1:0,208:192:99:7791,578,0
chromosome_1	662669	.	G	GA	5082.16	PASS	AC=4;AF=0.67;AN=6;DP=426;Dels=0.00;HRun=4;HaplotypeScore=178.2807;MQ=59.93;MQ0=0;QD=20.41;SB=-2451.71;set=Intersection;sumGLbyD=20.41	GT:DP:GQ:PL	0/0:176:99:0,457,4746	1/1:137:99:3960,369,0
chromosome_1	664093	.	A	G	7233.94	PASS	AC=2;AF=0.33;AN=6;BaseCounts=296,8,200,19;DP=523;Dels=0.00;HRun=1;HaplotypeScore=140.7396;MQ=58.80;MQ0=0;QD=38.68;SB=-3486.91;set=Intersection;sumGLbyD=38.02	GT:AD:DP:GQ:PL	0/0:203,0:201:99:0,602,8369	1/1:3,184:179:99:7110,413,0
chromosome_1	668442	.	T	C	3934.57	PASS	AC=2;AF=0.33;AN=6;BaseCounts=10,134,7,236;DP=387;Dels=0.00;HRun=0;HaplotypeScore=111.1587;MQ=56.61;MQ0=0;QD=30.50;SB=-1434.97;set=Intersection;sumGLbyD=30.23	GT:AD:DP:GQ:PL	0/0:205,0:175:99:0,526,6878	1/1:1,126:98:99:3900,292,0
chromosome_1	668931	.	C	T	7353.51	PASS	AC=2;AF=0.33;AN=6;BaseCounts=14,299,15,203;DP=531;DS;Dels=0.00;HRun=1;HaplotypeScore=121.1380;MQ=59.11;MQ0=0;QD=39.96;SB=-3363.43;set=Intersection;sumGLbyD=39.82	GT:AD:DP:GQ:PL	0/0:231,0:227:99:0,677,9274	1/1:0,183:179:99:7327,527,0
chromosome_1	670032	.	C	CA	17320.44	Rejected	AC=6;AF=1.00;AN=6;DP=644;DS;Dels=0.00;HRun=1;HaplotypeScore=222.5244;MQ=61.07;MQ0=0;QD=26.90;SB=-7856.94;set=Intersection;sumGLbyD=26.90	GT:DP:GQ:PL	1/1:250:99:7549,700,0	1/1:213:99:6740,617,0
chromosome_1	682993	.	TC	T	9134.01	Rejected	AC=6;AF=1.00;AN=6;DP=354;Dels=0.80;HRun=3;HaplotypeScore=151.1978;MQ=59.28;MQ0=0;QD=25.80;SB=-2846.47;set=Intersection;sumGLbyD=25.80	GT:DP:GQ:PL	1/1:17:99:4589,452,0	1/1:6:99:3072,297,0
chromosome_1	685313	.	C	T	9276.23	PASS	AC=4;AF=0.67;AN=6;BaseCounts=13,232,11,260;DP=516;DS;Dels=0.00;HRun=1;HaplotypeScore=109.9923;MQ=59.22;MQ0=0;QD=31.34;SB=-4212.13;set=Intersection;sumGLbyD=31.18	GT:AD:DP:GQ:PL	0/0:220,0:209:99:0,629,8594	1/1:2,161:156:99:6031,422,0
chromosome_1	690059	.	T	C	5792.99	PASS	AC=2;AF=0.33;AN=6;BaseCounts=14,154,8,271;DP=447;Dels=0.00;HRun=1;HaplotypeScore=119.3532;MQ=59.23;MQ0=0;QD=39.68;SB=-2848.60;set=Intersection;sumGLbyD=39.67	GT:AD:DP:GQ:PL	0/0:200,0:197:99:0,593,8250	1/1:0,146:140:99:5792,421,0
chromosome_1	693142	.	A	G	6129.33	PASS	AC=2;AF=0.33;AN=6;BaseCounts=276,12,172,31;DP=491;Dels=0.00;HRun=0;HaplotypeScore=184.9339;MQ=59.60;MQ0=0;QD=37.84;SB=-2968.81;set=Intersection;sumGLbyD=37.83	GT:AD:DP:GQ:PL	0/0:200,0:200:99:0,593,8294	1/1:1,161:154:99:6128,457,0
chromosome_1	694464	.	A	G	3741.35	PASS	AC=2;AF=0.33;AN=6;BaseCounts=250,7,107,16;DP=380;Dels=0.00;HRun=0;HaplotypeScore=111.3233;MQ=58.09;MQ0=0;QD=36.32;SB=-1094.38;set=Intersection;sumGLbyD=36.31	GT:AD:DP:GQ:PL	0/0:183,0:170:99:0,512,6898	1/1:4,99:93:99:3740,280,0
chromosome_1	696858	.	G	A	6218.77	PASS	AC=2;AF=0.33;AN=6;BaseCounts=179,11,316,23;DP=529;DS;Dels=0.00;HRun=1;HaplotypeScore=157.0906;MQ=59.61;MQ0=0;QD=40.65;SB=-2507.08;set=Intersection;sumGLbyD=40.09	GT:AD:DP:GQ:PL	0/0:242,0:239:99:0,716,9928	1/1:2,151:151:99:6133,370,0
chromosome_1	698776	.	T	C	7141.92	PASS	AC=2;AF=0.33;AN=6;BaseCounts=21,194,18,301;DP=534;DS;Dels=0.00;HRun=0;HaplotypeScore=138.7660;MQ=59.27;MQ0=0;QD=38.19;SB=-3491.29;set=Intersection;sumGLbyD=37.73	GT:AD:DP:GQ:PL	0/0:223,0:221:99:0,665,9219	1/1:2,185:178:99:7056,447,0
chromosome_1	698824	.	T	C	6358.38	PASS	AC=2;AF=0.33;AN=6;BaseCounts=22,170,10,334;DP=536;DS;Dels=0.00;HRun=0;HaplotypeScore=126.0102;MQ=59.37;MQ0=0;QD=39.74;SB=-3062.93;set=Intersection;sumGLbyD=39.73	GT:AD:DP:GQ:PL	0/0:241,0:238:99:0,713,9988	1/1:1,159:154:99:6357,461,0
chromosome_1	700960	.	A	G	5971.81	PASS	AC=2;AF=0.33;AN=6;BaseCounts=287,7,158,15;DP=467;Dels=0.00;HRun=0;HaplotypeScore=99.8420;MQ=59.43;MQ0=0;QD=40.08;SB=-2194.26;set=Intersection;sumGLbyD=39.90	GT:AD:DP:GQ:PL	0/0:202,0:197:99:0,587,8037	1/1:0,149:147:99:5945,439,0
chromosome_1	701647	.	C	T	6649.5	PASS	AC=2;AF=0.33;AN=6;BaseCounts=22,263,10,184;DP=480;DS;Dels=0.00;HRun=1;HaplotypeScore=163.6408;MQ=58.18;MQ0=0;QD=40.55;SB=-3183.94;set=Intersection;sumGLbyD=40.28	GT:AD:DP:GQ:PL	0/0:195,1:174:99:0,523,6778	1/1:1,163:161:99:6605,442,0
chromosome_1	703161	.	C	G	5740.17	PASS	AC=2;AF=0.33;AN=6;BaseCounts=24,305,148,18;DP=495;Dels=0.00;HRun=0;HaplotypeScore=143.6811;MQ=59.61;MQ0=0;QD=40.71;SB=-2844.96;set=Intersection;sumGLbyD=40.71	GT:AD:DP:GQ:PL	0/0:218,0:218:99:0,656,9263	1/1:0,141:138:99:5740,415,0
chromosome_1	703387	.	A	C	5647.22	PASS	AC=2;AF=0.33;AN=6;BaseCounts=278,156,10,20;DP=464;Dels=0.00;HRun=0;HaplotypeScore=125.6226;MQ=58.64;MQ0=0;QD=39.77;SB=-2251.68;set=Intersection;sumGLbyD=39.76	GT:AD:DP:GQ:PL	0/0:207,0:204:99:0,611,8591	1/1:0,142:137:99:5647,412,0
chromosome_1	703514	.	G	A	5090.07	PASS	AC=2;AF=0.33;AN=6;BaseCounts=145,11,288,31;DP=475;Dels=0.00;HRun=1;HaplotypeScore=136.6908;MQ=59.24;MQ0=0;QD=38.56;SB=-2434.80;set=Intersection;sumGLbyD=38.55	GT:AD:DP:GQ:PL	0/0:200,0:198:99:0,596,8142	1/1:0,132:125:99:5089,376,0
chromosome_1	705170	.	T	C	5957.57	PASS	AC=2;AF=0.33;AN=6;BaseCounts=15,157,11,307;DP=490;Dels=0.00;HRun=0;HaplotypeScore=105.7300;MQ=59.57;MQ0=0;QD=40.25;SB=-2833.11;set=Intersection;sumGLbyD=39.95	GT:AD:DP:GQ:PL	0/0:240,0:237:99:0,710,9999	1/1:1,147:144:99:5913,390,0
chromosome_1	711742	.	T	G	5653.7	PASS	AC=2;AF=0.33;AN=6;BaseCounts=20,8,148,264;DP=440;Dels=0.00;HRun=0;HaplotypeScore=95.8157;MQ=59.21;MQ0=0;QD=37.94;SB=-2523.87;set=Intersection;sumGLbyD=37.36	GT:AD:DP:GQ:PL	0/0:190,0:183:99:0,551,7406	1/1:3,146:144:99:5567,344,0
chromosome_1	714092	.	AAT	A	5228.67	PASS	AC=2;AF=0.33;AN=6;DP=523;DS;Dels=0.28;HRun=0;HaplotypeScore=149.7851;MQ=59.82;MQ0=0;QD=34.40;SB=-2411.61;set=Intersection;sumGLbyD=34.40	GT:DP:GQ:PL	0/0:241:99:0,689,22599	1/1:4:99:5229,448,0
chromosome_1	716765	.	G	A	4853.86	PASS	AC=2;AF=0.33;AN=6;BaseCounts=140,7,229,19;DP=395;Dels=0.00;HRun=0;HaplotypeScore=107.4098;MQ=58.21;MQ0=0;QD=37.92;SB=-2296.07;set=Intersection;sumGLbyD=37.60	GT:AD:DP:GQ:PL	0/0:170,0:158:99:0,469,6281	1/1:0,128:125:99:4813,373,0
chromosome_1	717996	.	T	C	6327.11	PASS	AC=2;AF=0.33;AN=6;BaseCounts=12,164,8,317;DP=501;Dels=0.00;HRun=0;HaplotypeScore=111.4521;MQ=59.31;MQ0=0;QD=39.79;SB=-3008.25;set=Intersection;sumGLbyD=39.79	GT:AD:DP:GQ:PL	0/0:235,0:234:99:0,698,9737	1/1:1,157:154:99:6326,463,0
chromosome_1	719597	.	G	GTATATA	11788.11	PASS	AC=2;AF=0.33;AN=6;DP=565;Dels=0.01;HRun=0;HaplotypeScore=155.1022;MQ=60.02;MQ0=0;QD=62.70;SB=-4043.80;set=Intersection;sumGLbyD=62.70	GT:DP:GQ:PL	0/0:227:99:0,256,11564	1/1:188:99:11788,358,0
chromosome_1	720197	.	G	A	5983.8	PASS	AC=2;AF=0.33;AN=6;BaseCounts=167,8,283,15;DP=473;Dels=0.00;HRun=3;HaplotypeScore=117.2033;MQ=59.43;MQ0=0;QD=40.71;SB=-2675.36;set=Intersection;sumGLbyD=40.70	GT:AD:DP:GQ:PL	0/0:213,0:210:99:0,629,8647	1/1:0,147:143:99:5983,430,0
chromosome_1	720647	.	A	G	6219.79	PASS	AC=2;AF=0.33;AN=6;BaseCounts=300,11,163,19;DP=493;Dels=0.00;HRun=0;HaplotypeScore=104.3342;MQ=59.12;MQ0=0;QD=39.87;SB=-2564.77;set=Intersection;sumGLbyD=39.86	GT:AD:DP:GQ:PL	0/0:224,0:220:99:0,659,9149	1/1:0,156:152:99:6219,457,0
chromosome_1	721570	.	A	T	6617.5	PASS	AC=2;AF=0.33;AN=6;BaseCounts=310,18,17,193;DP=538;DS;Dels=0.00;HRun=0;HaplotypeScore=167.2226;MQ=59.62;MQ0=0;QD=39.63;SB=-2618.53;set=Intersection;sumGLbyD=39.62	GT:AD:DP:GQ:PL	0/0:233,0:232:99:0,698,9633	1/1:0,167:163:99:6616,491,0
chromosome_1	722276	.	C	T	5635.64	PASS	AC=2;AF=0.33;AN=6;BaseCounts=21,270,7,150;DP=449;Dels=0.00;HRun=1;HaplotypeScore=103.1586;MQ=59.41;MQ0=0;QD=40.84;SB=-2586.44;set=Intersection;sumGLbyD=40.55	GT:AD:DP:GQ:PL	0/0:208,0:207:99:0,614,8633	1/1:0,138:135:99:5596,406,0
chromosome_1	726817	.	T	C	7085.98	PASS	AC=2;AF=0.33;AN=6;BaseCounts=24,193,19,314;DP=550;DS;Dels=0.00;HRun=0;HaplotypeScore=168.3810;MQ=59.53;MQ0=0;QD=39.37;SB=-3092.71;set=Intersection;sumGLbyD=39.14	GT:AD:DP:GQ:PL	0/0:229,0:226:99:0,677,9410	1/1:2,178:176:99:7045,490,0
chromosome_1	727134	.	G	A	6020.06	PASS	AC=2;AF=0.33;AN=6;BaseCounts=172,12,294,18;DP=496;Dels=0.00;HRun=3;HaplotypeScore=142.9977;MQ=59.49;MQ0=0;QD=39.09;SB=-2652.07;set=Intersection;sumGLbyD=38.82	GT:AD:DP:GQ:PL	0/0:219,0:215:99:0,644,8907	1/1:2,152:150:99:5978,407,0
chromosome_1	727602	.	G	A	5038.92	PASS	AC=2;AF=0.33;AN=6;BaseCounts=144,7,294,15;DP=460;Dels=0.00;HRun=0;HaplotypeScore=104.1184;MQ=59.19;MQ0=0;QD=37.89;SB=-2298.54;set=Intersection;sumGLbyD=37.30	GT:AD:DP:GQ:PL	0/0:203,0:195:99:0,581,7933	1/1:2,131:125:99:4960,295,0
chromosome_1	729473	.	T	C	5307.95	PASS	AC=2;AF=0.33;AN=6;BaseCounts=13,148,8,262;DP=431;Dels=0.00;HRun=0;HaplotypeScore=110.5575;MQ=59.17;MQ0=0;QD=40.21;SB=-2556.46;set=Intersection;sumGLbyD=40.20	GT:AD:DP:GQ:PL	0/0:191,0:187:99:0,560,7640	1/1:0,132:130:99:5307,391,0
chromosome_1	729935	.	A	G	5917.54	PASS	AC=2;AF=0.33;AN=6;BaseCounts=282,16,174,17;DP=489;Dels=0.00;HRun=2;HaplotypeScore=178.0076;MQ=59.07;MQ0=0;QD=38.43;SB=-2838.22;set=Intersection;sumGLbyD=38.42	GT:AD:DP:GQ:PL	0/0:201,0:198:99:0,587,7973	1/1:0,154:146:99:5916,436,0
chromosome_1	735050	.	A	G	9093.38	PASS	AC=4;AF=0.67;AN=6;BaseCounts=248,9,235,18;DP=510;Dels=0.00;HRun=0;HaplotypeScore=116.4563;MQ=59.27;MQ0=0;QD=32.36;SB=-3785.98;set=Intersection;sumGLbyD=32.36	GT:AD:DP:GQ:PL	0/0:229,0:226:99:0,677,9303	1/1:0,154:153:99:6310,460,0
chromosome_1	735664	.	C	T	6802.76	PASS	AC=2;AF=0.33;AN=6;BaseCounts=20,323,14,194;DP=551;DS;Dels=0.00;HRun=0;HaplotypeScore=162.5637;MQ=59.58;MQ0=0;QD=40.25;SB=-3310.08;set=Intersection;sumGLbyD=40.00	GT:AD:DP:GQ:PL	0/0:250,0:245:99:0,737,10196	1/1:0,169:164:99:6760,494,0
chromosome_1	739951	.	T	A	8243.28	PASS	AC=2;AF=0.33;AN=6;BaseCounts=220,15,16,335;DP=586;DS;Dels=0.00;HRun=1;HaplotypeScore=167.5161;MQ=59.42;MQ0=0;QD=40.81;SB=-4003.74;set=Intersection;sumGLbyD=40.80	GT:AD:DP:GQ:PL	0/0:238,0:233:99:0,689,9386	1/1:0,201:197:99:8242,593,0
chromosome_1	749810	.	G	A	5093.51	PASS	AC=2;AF=0.33;AN=6;BaseCounts=152,6,244,10;DP=412;Dels=0.00;HRun=0;HaplotypeScore=86.6907;MQ=58.12;MQ0=0;QD=38.01;SB=-1535.65;set=Intersection;sumGLbyD=38.00	GT:AD:DP:GQ:PL	0/0:172,0:165:99:0,494,6775	1/1:0,134:125:99:5093,376,0
chromosome_1	758659	.	C	T	5841.67	PASS	AC=2;AF=0.33;AN=6;BaseCounts=18,285,13,183;DP=499;Dels=0.00;HRun=0;HaplotypeScore=169.3829;MQ=58.86;MQ0=0;QD=37.21;SB=-2861.53;set=Intersection;sumGLbyD=36.96	GT:AD:DP:GQ:PL	0/0:225,0:211:99:0,635,8155	1/1:1,156:150:99:5803,451,0
chromosome_1	759334	.	G	T	14717.68	Rejected	AC=6;AF=1.00;AN=6;BaseCounts=9,11,7,380;DP=407;Dels=0.00;HRun=2;HaplotypeScore=88.0024;MQ=59.24;MQ0=0;QD=36.16;SB=-5973.08;set=Intersection;sumGLbyD=36.16	GT:AD:DP:GQ:PL	1/1:0,187:183:99:7525,545,0	1/1:0,141:136:99:5650,406,0
chromosome_1	760008	.	G	A	4814.59	PASS	AC=2;AF=0.33;AN=6;BaseCounts=133,18,284,19;DP=454;Dels=0.00;HRun=0;HaplotypeScore=119.4237;MQ=59.08;MQ0=0;QD=38.83;SB=-1988.92;set=Intersection;sumGLbyD=38.82	GT:AD:DP:GQ:PL	0/0:219,0:215:99:0,647,8741	1/1:0,124:120:99:4813,361,0
chromosome_1	760993	.	C	T	7895.13	PASS	AC=2;AF=0.33;AN=6;BaseCounts=18,332,10,248;DP=608;Dels=0.00;HRun=0;HaplotypeScore=175.5880;MQ=57.35;MQ0=0;QD=37.78;SB=-3414.38;set=Intersection;sumGLbyD=37.77	GT:AD:DP:GQ:PL	0/0:234,0:231:99:0,692,9334	1/1:0,209:202:99:7893,599,0
chromosome_1	763187	.	T	A	5090.13	PASS	AC=2;AF=0.33;AN=6;BaseCounts=146,5,8,226;DP=385;Dels=0.00;HRun=0;HaplotypeScore=63.1740;MQ=58.81;MQ0=0;QD=36.89;SB=-2417.05;set=Intersection;sumGLbyD=36.28	GT:AD:DP:GQ:PL	0/0:169,0:166:99:0,497,6832	1/1:1,137:128:99:5006,336,0
chromosome_1	763636	.	G	A	5786.72	PASS	AC=2;AF=0.33;AN=6;BaseCounts=171,14,267,16;DP=469;Dels=0.00;HRun=2;HaplotypeScore=162.2379;MQ=58.79;MQ0=0;QD=38.32;SB=-2725.00;set=Intersection;sumGLbyD=38.32	GT:AD:DP:GQ:PL	0/0:207,0:204:99:0,608,8480	1/1:0,151:142:99:5786,427,0
chromosome_1	764946	.	C	CTTTTTTTTT	142.71	Rejected	AB=0.82;AC=1;AF=0.17;AN=6;DP=326;Dels=0.01;HRun=10;HaplotypeScore=67.0594;MQ=58.43;MQ0=0;QD=0.96;SB=-3.98;set=Intersection;sumGLbyD=1.25	GT:DP:GQ:PL	0/1:148:99:187,0,9223	0/0:104:41.50:0,42,7426
chromosome_1	765477	.	ATTT	A	2756.7	PASS	AC=2;AF=0.33;AN=6;DP=315;Dels=0.14;HRun=24;HaplotypeScore=132.0075;MQ=54.03;MQ0=0;QD=23.17;SB=-815.10;set=Intersection;sumGLbyD=23.62	GT:DP:GQ:PL	0/0:119:99:0,191,5056	1/1:77:59.21:2811,59,0
chromosome_1	767340	.	C	T	7454.59	PASS	AC=2;AF=0.33;AN=6;BaseCounts=42,246,11,205;DP=504;DS;Dels=0.00;HRun=1;HaplotypeScore=183.7397;MQ=58.00;MQ0=0;QD=39.86;SB=-3364.80;set=Intersection;sumGLbyD=39.85	GT:AD:DP:GQ:PL	0/0:188,0:165:99:0,496,5998	1/1:0,187:181:99:7452,542,0
chromosome_1	769941	.	T	C	5250.52	PASS	AC=2;AF=0.33;AN=6;BaseCounts=17,140,4,280;DP=441;Dels=0.00;HRun=0;HaplotypeScore=102.3282;MQ=59.45;MQ0=0;QD=40.39;SB=-2450.61;set=Intersection;sumGLbyD=40.38	GT:AD:DP:GQ:PL	0/0:203,0:199:99:0,596,8250	1/1:0,130:127:99:5250,379,0
chromosome_1	771666	.	C	T	7006.9	PASS	AC=2;AF=0.33;AN=6;BaseCounts=21,268,6,181;DP=476;DS;Dels=0.00;HRun=0;HaplotypeScore=100.4504;MQ=59.29;MQ0=0;QD=39.36;SB=-3235.35;set=Intersection;sumGLbyD=39.36	GT:AD:DP:GQ:PL	0/0:199,0:194:99:0,581,7842	1/1:0,178:172:99:7006,518,0
chromosome_1	773717	.	G	A	4964.55	PASS	AC=2;AF=0.33;AN=6;BaseCounts=141,8,238,21;DP=408;Dels=0.00;HRun=0;HaplotypeScore=105.3905;MQ=59.23;MQ0=0;QD=38.48;SB=-2081.05;set=Intersection;sumGLbyD=38.48	GT:AD:DP:GQ:PL	0/0:183,0:177:99:0,530,7224	1/1:0,129:122:99:4964,367,0
chromosome_1	777184	.	T	A	5551.12	PASS	AC=2;AF=0.33;AN=6;BaseCounts=154,11,7,246;DP=418;Dels=0.00;HRun=0;HaplotypeScore=104.7331;MQ=58.48;MQ0=0;QD=39.37;SB=-1814.71;set=Intersection;sumGLbyD=39.36	GT:AD:DP:GQ:PL	0/0:183,0:180:99:0,542,7430	1/1:0,140:136:99:5550,409,0
chromosome_1	779776	.	G	A	5724.95	PASS	AC=2;AF=0.33;AN=6;BaseCounts=152,7,248,13;DP=420;Dels=0.00;HRun=2;HaplotypeScore=79.6256;MQ=59.29;MQ0=0;QD=40.60;SB=-2253.72;set=Intersection;sumGLbyD=40.60	GT:AD:DP:GQ:PL	0/0:184,0:183:99:0,542,7516	1/1:0,141:138:99:5724,415,0
chromosome_1	780712	.	T	C	4944.72	PASS	AC=2;AF=0.33;AN=6;BaseCounts=17,131,9,287;DP=444;Dels=0.00;HRun=0;HaplotypeScore=138.5718;MQ=59.25;MQ0=0;QD=40.20;SB=-2408.85;set=Intersection;sumGLbyD=40.20	GT:AD:DP:GQ:PL	0/0:195,0:189:99:0,566,7956	1/1:0,123:119:99:4944,358,0
chromosome_1	784042	.	G	A	9393.2	PASS	AC=2;AF=0.33;AN=6;BaseCounts=265,17,338,31;DP=651;DS;Dels=0.00;HRun=0;HaplotypeScore=187.2372;MQ=59.66;MQ0=0;QD=40.49;SB=-4382.45;set=Intersection;sumGLbyD=40.34	GT:AD:DP:GQ:PL	0/0:238,1:237:99:0,681,9781	1/1:0,232:229:99:9359,686,0
chromosome_1	785377	.	C	A	4193.22	PASS	AC=2;AF=0.33;AN=6;BaseCounts=116,195,5,6;DP=322;Dels=0.00;HRun=2;HaplotypeScore=62.7070;MQ=54.17;MQ0=0;QD=37.44;SB=-1996.17;set=Intersection;sumGLbyD=37.13	GT:AD:DP:GQ:PL	0/0:152,0:148:99:0,445,5871	1/1:2,110:108:99:4159,289,0
chromosome_1	786615	.	A	AT	5270.81	PASS	AC=2;AF=0.33;AN=6;DP=543;Dels=0.00;HRun=2;HaplotypeScore=136.2253;MQ=60.12;MQ0=0;QD=31.56;SB=-2473.32;set=Intersection;sumGLbyD=31.56	GT:DP:GQ:PL	0/0:236:99:0,691,7156	1/1:167:99:5271,484,0
chromosome_1	790818	.	A	G	8080.78	PASS	AC=2;AF=0.33;AN=6;BaseCounts=318,16,211,21;DP=566;DS;Dels=0.00;HRun=0;HaplotypeScore=126.4660;MQ=59.46;MQ0=0;QD=40.61;SB=-3590.14;set=Intersection;sumGLbyD=40.60	GT:AD:DP:GQ:PL	0/0:244,0:240:99:0,722,9974	1/1:0,199:196:99:8080,590,0
chromosome_1	792107	.	A	G	4675.41	PASS	AC=2;AF=0.33;AN=6;BaseCounts=255,9,131,14;DP=409;Dels=0.00;HRun=0;HaplotypeScore=106.2969;MQ=59.36;MQ0=0;QD=38.96;SB=-2154.37;set=Intersection;sumGLbyD=38.73	GT:AD:DP:GQ:PL	0/0:185,0:179:99:0,524,7132	1/1:0,120:113:99:4647,340,0
chromosome_1	793914	.	A	ATTT	767.69	Rejected	AB=0.93;AC=1;AF=0.17;AN=6;DP=272;Dels=0.01;HRun=2;HaplotypeScore=110.8453;MQ=55.76;MQ0=0;QD=7.75;SB=-71.53;set=Intersection;sumGLbyD=8.20	GT:DP:GQ:PL	0/0:108:99:0,294,5298	0/1:98:99:811,0,2723
chromosome_1	796794	.	C	G	3119.85	PASS	AC=2;AF=0.33;AN=6;BaseCounts=11,185,93,17;DP=306;Dels=0.00;HRun=0;HaplotypeScore=93.4828;MQ=59.29;MQ0=0;QD=37.14;SB=-1551.59;set=Intersection;sumGLbyD=37.67	GT:AD:DP:GQ:PL	0/0:139,0:138:99:0,412,5790	1/1:0,83:78:99:3165,232,0
chromosome_1	798751	.	T	A	6346.98	PASS	AC=2;AF=0.33;AN=6;BaseCounts=178,9,9,307;DP=503;Dels=0.00;HRun=1;HaplotypeScore=89.3220;MQ=59.54;MQ0=0;QD=40.17;SB=-3016.41;set=Intersection;sumGLbyD=40.16	GT:AD:DP:GQ:PL	0/0:218,0:215:99:0,644,8848	1/1:0,158:155:99:6346,466,0
chromosome_1	798938	.	G	A	5409.63	PASS	AC=2;AF=0.33;AN=6;BaseCounts=157,5,265,26;DP=453;Dels=0.00;HRun=3;HaplotypeScore=137.8191;MQ=59.43;MQ0=0;QD=40.37;SB=-2568.75;set=Intersection;sumGLbyD=40.36	GT:AD:DP:GQ:PL	0/0:210,0:210:99:0,629,8748	1/1:0,134:130:99:5409,391,0
chromosome_1	799749	.	T	C	5448.49	PASS	AC=2;AF=0.33;AN=6;BaseCounts=14,141,12,291;DP=458;Dels=0.00;HRun=0;HaplotypeScore=105.8423;MQ=59.57;MQ0=0;QD=40.06;SB=-1980.87;set=Intersection;sumGLbyD=39.76	GT:AD:DP:GQ:PL	0/0:204,0:203:99:0,611,8324	1/1:0,136:133:99:5408,400,0
chromosome_1	802483	.	T	C	5393.11	PASS	AC=2;AF=0.33;AN=6;BaseCounts=33,158,14,261;DP=466;Dels=0.00;HRun=0;HaplotypeScore=188.2777;MQ=57.30;MQ0=0;QD=38.52;SB=-2461.98;set=Intersection;sumGLbyD=38.20	GT:AD:DP:GQ:PL	0/0:196,0:188:99:0,560,7355	1/1:1,139:134:99:5348,359,0
chromosome_1	803785	.	T	C	7063.1	PASS	AC=2;AF=0.33;AN=6;BaseCounts=20,186,7,309;DP=522;DS;Dels=0.00;HRun=0;HaplotypeScore=140.5253;MQ=59.44;MQ0=0;QD=41.30;SB=-3228.48;set=Intersection;sumGLbyD=41.30	GT:AD:DP:GQ:PL	0/0:221,0:219:99:0,659,9020	1/1:0,171:171:99:7062,512,0
chromosome_1	805160	.	A	G	6486.51	PASS	AC=2;AF=0.33;AN=6;BaseCounts=313,5,173,16;DP=507;Dels=0.00;HRun=0;HaplotypeScore=81.3941;MQ=59.34;MQ0=0;QD=38.84;SB=-2843.29;set=Intersection;sumGLbyD=38.83	GT:AD:DP:GQ:PL	0/0:203,0:202:99:0,608,8345	1/1:0,167:163:99:6485,491,0
chromosome_1	807937	.	C	A	4631.14	PASS	AC=2;AF=0.33;AN=6;BaseCounts=139,220,6,10;DP=375;Dels=0.00;HRun=1;HaplotypeScore=102.2301;MQ=58.58;MQ0=0;QD=36.47;SB=-1434.49;set=Intersection;sumGLbyD=35.59	GT:AD:DP:GQ:PL	0/0:163,0:150:99:0,451,6042	1/1:2,125:116:99:4519,280,0
chromosome_1	817058	.	G	C	5747.06	PASS	AC=2;AF=0.33;AN=6;BaseCounts=15,144,252,24;DP=435;Dels=0.00;HRun=1;HaplotypeScore=112.5958;MQ=59.40;MQ0=0;QD=41.65;SB=-2781.79;set=Intersection;sumGLbyD=41.35	GT:AD:DP:GQ:PL	0/0:171,0:169:99:0,509,7135	1/1:0,138:136:99:5706,409,0
chromosome_1	830171	.	A	C	6157.53	PASS	AC=2;AF=0.33;AN=6;BaseCounts=276,181,8,23;DP=488;Dels=0.00;HRun=0;HaplotypeScore=155.5412;MQ=58.62;MQ0=0;QD=38.73;SB=-2881.81;set=Intersection;sumGLbyD=38.44	GT:AD:DP:GQ:PL	0/0:202,0:198:99:0,596,7921	1/1:1,158:158:99:6113,429,0
chromosome_1	832546	.	C	T	6592.5	PASS	AC=2;AF=0.33;AN=6;BaseCounts=19,319,10,200;DP=548;Dels=0.00;HRun=2;HaplotypeScore=155.4957;MQ=59.34;MQ0=0;QD=39.48;SB=-3174.10;set=Intersection;sumGLbyD=39.29	GT:AD:DP:GQ:PL	0/0:231,0:232:99:0,695,9685	1/1:0,167:161:99:6561,485,0
chromosome_1	836767	.	G	A	6549.05	PASS	AC=2;AF=0.33;AN=6;BaseCounts=195,13,317,14;DP=539;DS;Dels=0.00;HRun=0;HaplotypeScore=163.4983;MQ=57.34;MQ0=0;QD=38.30;SB=-2991.48;set=Intersection;sumGLbyD=38.03	GT:AD:DP:GQ:PL	0/0:227,0:225:99:0,677,9334	1/1:2,169:164:99:6504,449,0
chromosome_1	838208	.	A	T	6538.07	PASS	AC=2;AF=0.33;AN=6;BaseCounts=298,11,10,173;DP=492;Dels=0.00;HRun=1;HaplotypeScore=99.4488;MQ=59.18;MQ0=0;QD=40.11;SB=-3245.35;set=Intersection;sumGLbyD=39.84	GT:AD:DP:GQ:PL	0/0:219,0:219:99:0,656,8834	1/1:1,162:157:99:6494,429,0
chromosome_1	844407	.	A	T	3917.06	PASS	AC=2;AF=0.33;AN=6;BaseCounts=227,10,6,123;DP=366;Dels=0.00;HRun=0;HaplotypeScore=93.7184;MQ=58.10;MQ0=0;QD=34.97;SB=-1951.35;set=Intersection;sumGLbyD=34.97	GT:AD:DP:GQ:PL	0/0:162,0:146:99:0,439,6097	1/1:3,109:99:99:3916,298,0
chromosome_1	847765	.	G	A	7881.53	PASS	AC=2;AF=0.33;AN=6;BaseCounts=209,18,321,26;DP=574;DS;Dels=0.00;HRun=1;HaplotypeScore=141.9581;MQ=59.20;MQ0=0;QD=39.81;SB=-3395.27;set=Intersection;sumGLbyD=39.59	GT:AD:DP:GQ:PL	0/0:240,0:238:99:0,713,9942	1/1:1,197:192:99:7838,533,0
chromosome_1	848123	.	T	C	6601.21	PASS	AC=2;AF=0.33;AN=6;BaseCounts=12,197,19,319;DP=548;Dels=0.00;HRun=0;HaplotypeScore=134.0273;MQ=57.70;MQ0=0;QD=35.30;SB=-2847.24;set=Intersection;sumGLbyD=35.07	GT:AD:DP:GQ:PL	0/0:235,1:216:99:0,647,8254	1/1:1,186:175:99:6558,486,0
chromosome_1	849099	.	T	C	6297.06	PASS	AC=2;AF=0.33;AN=6;BaseCounts=14,172,8,338;DP=532;DS;Dels=0.00;HRun=0;HaplotypeScore=104.5202;MQ=59.20;MQ0=0;QD=39.11;SB=-2790.77;set=Intersection;sumGLbyD=39.11	GT:AD:DP:GQ:PL	0/0:250,0:240:99:0,719,9791	1/1:0,161:155:99:6296,460,0
chromosome_1	850242	.	G	A	5663.82	PASS	AC=2;AF=0.33;AN=6;BaseCounts=153,8,257,12;DP=430;Dels=0.00;HRun=0;HaplotypeScore=106.9127;MQ=58.59;MQ0=0;QD=39.33;SB=-1994.93;set=Intersection;sumGLbyD=39.33	GT:AD:DP:GQ:PL	0/0:194,0:189:99:0,566,7925	1/1:0,144:138:99:5663,415,0
chromosome_1	855284	.	G	C	6817.36	PASS	AC=2;AF=0.33;AN=6;BaseCounts=17,175,305,21;DP=518;Dels=0.00;HRun=1;HaplotypeScore=152.2413;MQ=59.55;MQ0=0;QD=41.32;SB=-3343.18;set=Intersection;sumGLbyD=41.31	GT:AD:DP:GQ:PL	0/0:236,0:230:99:0,692,9707	1/1:0,165:162:99:6817,488,0
chromosome_1	856478	.	A	G	6562.08	PASS	AC=2;AF=0.33;AN=6;BaseCounts=289,14,184,26;DP=513;Dels=0.00;HRun=0;HaplotypeScore=187.0428;MQ=59.35;MQ0=0;QD=40.76;SB=-3100.63;set=Intersection;sumGLbyD=40.49	GT:AD:DP:GQ:PL	0/0:216,0:215:99:0,647,9028	1/1:0,161:157:99:6520,473,0
chromosome_1	861201	.	C	T	7027.04	PASS	AC=2;AF=0.33;AN=6;BaseCounts=14,338,8,200;DP=560;DS;Dels=0.00;HRun=0;HaplotypeScore=112.3743;MQ=58.88;MQ0=0;QD=38.61;SB=-3339.96;set=Intersection;sumGLbyD=38.60	GT:AD:DP:GQ:PL	0/0:250,0:250:99:0,746,10252	1/1:0,182:175:99:7026,527,0
chromosome_1	862962	.	C	CT	12394.99	Rejected	AC=6;AF=1.00;AN=6;DP=444;Dels=0.00;HRun=1;HaplotypeScore=156.3081;MQ=60.44;MQ0=0;QD=27.92;SB=-5972.54;set=Intersection;sumGLbyD=27.92	GT:DP:GQ:PL	1/1:204:99:6333,597,0	1/1:142:99:4412,412,0
chromosome_1	862964	.	G	T	15403	Rejected	AC=6;AF=1.00;AN=6;BaseCounts=5,3,29,384;DP=436;Dels=0.03;HRun=1;HaplotypeScore=117.2654;MQ=60.50;MQ0=0;QD=35.33;SB=-7703.89;set=Intersection;sumGLbyD=35.33	GT:AD:DP:GQ:PL	1/1:0,194:192:99:7985,578,0	1/1:0,139:134:99:5407,400,0
chromosome_1	867809	.	T	C	6470.18	PASS	AC=2;AF=0.33;AN=6;BaseCounts=15,196,17,309;DP=537;DS;Dels=0.00;HRun=1;HaplotypeScore=143.1395;MQ=59.49;MQ0=0;QD=36.35;SB=-3147.54;set=Intersection;sumGLbyD=36.34	GT:AD:DP:GQ:PL	0/0:217,1:208:99:0,626,8187	1/1:0,178:170:99:6468,508,0
chromosome_1	868116	.	T	C	7173.92	PASS	AC=2;AF=0.33;AN=6;BaseCounts=26,189,22,339;DP=576;DS;Dels=0.00;HRun=2;HaplotypeScore=180.2834;MQ=59.27;MQ0=0;QD=40.53;SB=-3196.91;set=Intersection;sumGLbyD=40.52	GT:AD:DP:GQ:PL	0/0:244,0:240:99:0,722,10027	1/1:0,177:175:99:7173,524,0
chromosome_1	870211	.	T	C	4019.62	PASS	AC=2;AF=0.33;AN=6;BaseCounts=8,105,12,223;DP=349;Dels=0.00;HRun=0;HaplotypeScore=81.4067;MQ=59.08;MQ0=0;QD=40.60;SB=-1745.20;set=Intersection;sumGLbyD=40.59	GT:AD:DP:GQ:PL	0/0:173,0:172:99:0,506,6776	1/1:0,99:99:99:4019,298,0
chromosome_1	876095	.	A	T	5351.34	PASS	AC=2;AF=0.33;AN=6;BaseCounts=211,7,4,163;DP=385;Dels=0.00;HRun=0;HaplotypeScore=123.8685;MQ=59.85;MQ0=0;QD=39.35;SB=-2503.33;set=Intersection;sumGLbyD=39.34	GT:AD:DP:GQ:PL	0/0:153,0:152:99:0,457,6459	1/1:0,136:134:99:5350,403,0
chromosome_1	876698	.	T	C	5677.63	PASS	AC=2;AF=0.33;AN=6;BaseCounts=14,148,6,322;DP=490;Dels=0.00;HRun=0;HaplotypeScore=90.2282;MQ=59.77;MQ0=0;QD=40.85;SB=-2627.28;set=Intersection;sumGLbyD=40.84	GT:AD:DP:GQ:PL	0/0:232,0:229:99:0,686,9452	1/1:0,139:138:99:5677,412,0
chromosome_1	887480	.	T	TA	3040.64	PASS	AC=2;AF=0.33;AN=6;DP=476;Dels=0.01;HRun=10;HaplotypeScore=109.4286;MQ=59.39;MQ0=0;QD=23.57;SB=-1420.02;set=Intersection;sumGLbyD=23.99	GT:DP:GQ:PL	0/0:215:99:0,462,4973	1/1:128:99:3094,203,0
chromosome_1	887872	.	C	T	8140.49	PASS	AC=2;AF=0.33;AN=6;BaseCounts=33,300,14,238;DP=585;Dels=0.00;HRun=1;HaplotypeScore=177.0858;MQ=59.24;MQ0=0;QD=38.95;SB=-3922.06;set=Intersection;sumGLbyD=38.94	GT:AD:DP:GQ:PL	0/0:239,0:228:99:0,686,9271	1/1:0,209:203:99:8139,611,0
chromosome_1	893979	.	G	A	5046.79	PASS	AC=2;AF=0.33;AN=6;BaseCounts=149,10,303,18;DP=480;DS;Dels=0.00;HRun=0;HaplotypeScore=121.5785;MQ=59.37;MQ0=0;QD=38.82;SB=-2323.52;set=Intersection;sumGLbyD=38.81	GT:AD:DP:GQ:PL	0/0:246,0:237:99:0,710,9591	1/1:1,128:126:99:5045,379,0
chromosome_1	897548	.	A	G	4585.71	PASS	AC=2;AF=0.33;AN=6;BaseCounts=285,10,126,24;DP=445;Dels=0.00;HRun=0;HaplotypeScore=132.4000;MQ=59.37;MQ0=0;QD=38.86;SB=-2126.14;set=Intersection;sumGLbyD=38.23	GT:AD:DP:GQ:PL	0/0:210,0:205:99:0,611,8449	1/1:2,116:114:99:4511,266,0
chromosome_1	897643	.	C	T	4170.14	PASS	AC=2;AF=0.33;AN=6;BaseCounts=26,249,9,116;DP=400;Dels=0.00;HRun=3;HaplotypeScore=112.5034;MQ=59.43;MQ0=0;QD=40.10;SB=-1638.09;set=Intersection;sumGLbyD=40.09	GT:AD:DP:GQ:PL	0/0:192,0:188:99:0,563,7877	1/1:0,104:101:99:4169,304,0
chromosome_1	902836	.	C	T	6652.34	PASS	AC=2;AF=0.33;AN=6;BaseCounts=30,289,8,191;DP=522;Dels=0.01;HRun=0;HaplotypeScore=166.4586;MQ=59.67;MQ0=0;QD=39.13;SB=-2912.32;set=Intersection;sumGLbyD=38.86	GT:AD:DP:GQ:PL	0/0:224,0:221:99:0,662,9328	1/1:2,164:164:99:6607,446,0
chromosome_1	903902	.	A	G	5354.41	PASS	AC=2;AF=0.33;AN=6;BaseCounts=276,8,147,14;DP=445;Dels=0.00;HRun=0;HaplotypeScore=133.8691;MQ=59.66;MQ0=0;QD=39.96;SB=-2620.75;set=Intersection;sumGLbyD=39.95	GT:AD:DP:GQ:PL	0/0:199,0:195:99:0,587,8032	1/1:0,134:128:99:5354,385,0
chromosome_1	904824	.	G	T	5432.34	PASS	AC=2;AF=0.33;AN=6;BaseCounts=22,17,283,160;DP=482;Dels=0.00;HRun=2;HaplotypeScore=119.1971;MQ=58.93;MQ0=0;QD=35.74;SB=-2195.78;set=Intersection;sumGLbyD=34.79	GT:AD:DP:GQ:PL	0/0:204,1:182:99:0,548,7307	1/1:4,147:141:99:5288,321,0
chromosome_1	906754	.	G	C	5633.69	PASS	AC=2;AF=0.33;AN=6;BaseCounts=17,144,224,14;DP=399;Dels=0.00;HRun=1;HaplotypeScore=94.9444;MQ=59.39;MQ0=0;QD=40.82;SB=-2762.22;set=Intersection;sumGLbyD=40.82	GT:AD:DP:GQ:PL	0/0:171,0:168:99:0,506,7100	1/1:0,138:135:99:5633,406,0
chromosome_1	907801	.	G	A	5431.27	PASS	AC=2;AF=0.33;AN=6;BaseCounts=162,16,262,29;DP=469;Dels=0.00;HRun=0;HaplotypeScore=175.2709;MQ=59.11;MQ0=0;QD=39.07;SB=-2607.43;set=Intersection;sumGLbyD=38.75	GT:AD:DP:GQ:PL	0/0:206,0:206:99:0,617,8507	1/1:1,138:136:99:5387,366,0
chromosome_1	909669	.	T	C	5655.12	PASS	AC=2;AF=0.33;AN=6;BaseCounts=12,154,9,303;DP=478;Dels=0.00;HRun=0;HaplotypeScore=104.2046;MQ=58.86;MQ0=0;QD=39.55;SB=-2471.03;set=Intersection;sumGLbyD=39.54	GT:AD:DP:GQ:PL	0/0:222,0:216:99:0,644,8631	1/1:0,143:140:99:5654,418,0
chromosome_1	913328	.	T	C	7269.14	PASS	AC=2;AF=0.33;AN=6;BaseCounts=32,196,25,326;DP=579;Dels=0.00;HRun=0;HaplotypeScore=195.2259;MQ=59.12;MQ0=0;QD=39.94;SB=-3404.35;set=Intersection;sumGLbyD=39.93	GT:AD:DP:GQ:PL	0/0:227,0:223:99:0,671,9165	1/1:0,182:175:99:7268,527,0
chromosome_1	913483	.	A	T	7372.85	PASS	AC=2;AF=0.33;AN=6;BaseCounts=345,12,11,203;DP=571;Dels=0.00;HRun=0;HaplotypeScore=131.7361;MQ=59.55;MQ0=0;QD=40.29;SB=-3218.75;set=Intersection;sumGLbyD=40.28	GT:AD:DP:GQ:PL	0/0:243,0:240:99:0,722,9940	1/1:0,183:179:99:7372,536,0
chromosome_1	914076	.	T	C	6105.02	PASS	AC=2;AF=0.33;AN=6;BaseCounts=27,158,13,289;DP=487;Dels=0.00;HRun=2;HaplotypeScore=135.8746;MQ=59.31;MQ0=0;QD=40.43;SB=-3028.84;set=Intersection;sumGLbyD=40.43	GT:AD:DP:GQ:PL	0/0:233,0:227:99:0,683,9447	1/1:0,151:147:99:6104,442,0
chromosome_1	915605	.	A	C	5153.78	PASS	AC=2;AF=0.33;AN=6;BaseCounts=211,140,6,12;DP=369;Dels=0.00;HRun=2;HaplotypeScore=96.2169;MQ=59.43;MQ0=0;QD=38.46;SB=-2219.28;set=Intersection;sumGLbyD=38.45	GT:AD:DP:GQ:PL	0/0:162,0:161:99:0,485,6521	1/1:1,133:127:99:5153,379,0
chromosome_1	918447	.	T	A	5062.23	PASS	AC=2;AF=0.33;AN=6;BaseCounts=147,14,9,293;DP=463;Dels=0.00;HRun=0;HaplotypeScore=113.6931;MQ=58.71;MQ0=0;QD=38.35;SB=-1997.87;set=Intersection;sumGLbyD=38.34	GT:AD:DP:GQ:PL	0/0:208,0:204:99:0,611,8455	1/1:0,132:127:99:5061,382,0
chromosome_1	919252	.	C	CT	33.65	Rejected	AB=0.93;AC=1;AF=0.17;AN=6;DP=366;Dels=0.00;HRun=8;HaplotypeScore=150.7247;MQ=56.38;MQ0=0;QD=0.20;SB=-4.05;set=Intersection;sumGLbyD=0.47	GT:DP:GQ:PL	0/1:166:77.24:77,0,2522	0/0:107:9.16:0,9,1777
chromosome_1	919295	.	TA	T	3215.99	PASS	AC=2;AF=0.33;AN=6;DP=413;Dels=0.26;HRun=5;HaplotypeScore=177.5922;MQ=59.22;MQ0=0;QD=26.80;SB=-1308.40;set=Intersection;sumGLbyD=27.25	GT:DP:GQ:PL	0/0:183:99:0,520,5650	1/1:14:99:3270,318,0
chromosome_1	919796	.	AT	A	2984.9	PASS	AC=2;AF=0.33;AN=6;DP=395;Dels=0.26;HRun=9;HaplotypeScore=77.0279;MQ=59.80;MQ0=0;QD=23.88;SB=-1328.86;set=Intersection;sumGLbyD=24.31	GT:DP:GQ:PL	0/0:164:99:0,353,4048	1/1:23:99:3039,270,0
chromosome_1	920064	.	T	C	5809.7	PASS	AC=2;AF=0.33;AN=6;BaseCounts=14,147,5,304;DP=470;Dels=0.00;HRun=1;HaplotypeScore=69.0382;MQ=59.38;MQ0=0;QD=40.35;SB=-1963.28;set=Intersection;sumGLbyD=40.13	GT:AD:DP:GQ:PL	0/0:210,0:209:99:0,626,8576	1/1:1,143:139:99:5778,385,0
chromosome_1	920121	.	T	C	6129.37	PASS	AC=2;AF=0.33;AN=6;BaseCounts=9,160,6,307;DP=482;Dels=0.00;HRun=1;HaplotypeScore=78.4384;MQ=59.37;MQ0=0;QD=39.54;SB=-2848.07;set=Intersection;sumGLbyD=39.54	GT:AD:DP:GQ:PL	0/0:215,0:212:99:0,635,8788	1/1:0,155:150:99:6129,448,0
chromosome_1	921071	.	A	T	6940.92	PASS	AC=4;AF=0.67;AN=6;BaseCounts=199,9,8,183;DP=399;Dels=0.00;HRun=2;HaplotypeScore=85.2422;MQ=59.33;MQ0=0;QD=33.21;SB=-2874.87;set=Intersection;sumGLbyD=32.85	GT:AD:DP:GQ:PL	0/0:190,0:185:99:0,557,7675	1/1:1,114:113:99:4698,308,0
chromosome_1	923393	.	A	C	5945.58	PASS	AC=2;AF=0.33;AN=6;BaseCounts=310,157,11,15;DP=493;Dels=0.00;HRun=0;HaplotypeScore=104.1750;MQ=59.41;MQ0=0;QD=40.45;SB=-2782.39;set=Intersection;sumGLbyD=40.44	GT:AD:DP:GQ:PL	0/0:217,0:216:99:0,644,8942	1/1:0,147:145:99:5945,436,0
chromosome_1	923460	.	C	T	6555.86	PASS	AC=2;AF=0.33;AN=6;BaseCounts=13,326,9,182;DP=530;Dels=0.00;HRun=1;HaplotypeScore=114.4994;MQ=59.00;MQ0=0;QD=40.47;SB=-3170.71;set=Intersection;sumGLbyD=40.19	GT:AD:DP:GQ:PL	0/0:241,0:237:99:0,713,9783	1/1:1,161:158:99:6511,432,0
chromosome_1	931722	.	T	C	7415.91	PASS	AC=2;AF=0.33;AN=6;BaseCounts=30,193,9,343;DP=575;DS;Dels=0.00;HRun=0;HaplotypeScore=137.9815;MQ=59.61;MQ0=0;QD=40.30;SB=-3338.82;set=Intersection;sumGLbyD=40.30	GT:AD:DP:GQ:PL	0/0:243,0:239:99:0,713,9913	1/1:0,184:180:99:7415,542,0
chromosome_1	934607	.	TA	T	653.13	PASS	AB=0.96;AC=3;AF=0.50;AN=6;DP=431;Dels=0.03;HRun=14;HaplotypeScore=160.5430;MQ=57.66;MQ0=0;QD=2.60;SB=-320.77;set=Intersection;sumGLbyD=2.81	GT:DP:GQ:PL	0/0:175:99:0,186,3908	1/1:137:15.12:683,15,0
chromosome_1	934908	.	T	TAA	4051.42	Rejected	AB=0.81;AC=5;AF=0.83;AN=6;DP=385;Dels=0.02;HRun=31;HaplotypeScore=173.2659;MQ=51.65;MQ0=1;QD=10.52;SB=-1617.07;set=Intersection;sumGLbyD=10.52	GT:DP:GQ:PL	1/1:176:55.14:2915,55,0	0/1:115:99:312,0,365
chromosome_1	935091	.	A	G	3874.19	PASS	AC=2;AF=0.33;AN=6;BaseCounts=221,9,103,22;DP=355;Dels=0.00;HRun=1;HaplotypeScore=99.0655;MQ=58.55;MQ0=0;QD=39.53;SB=-1948.89;set=Intersection;sumGLbyD=39.08	GT:AD:DP:GQ:PL	0/0:157,0:153:99:0,457,6190	1/1:0,97:95:99:3830,277,0
chromosome_1	938337	.	A	AAT	5633.54	PASS	AC=2;AF=0.33;AN=6;DP=412;Dels=0.01;HRun=0;HaplotypeScore=115.8440;MQ=59.84;MQ0=0;QD=53.65;SB=-2714.64;set=Intersection;sumGLbyD=53.65	GT:DP:GQ:PL	0/0:210:38.48:0,38,4336	1/1:104:50.26:5634,50,0
chromosome_1	942986	.	A	T	5930.03	PASS	AC=2;AF=0.33;AN=6;BaseCounts=272,12,11,167;DP=462;Dels=0.00;HRun=0;HaplotypeScore=113.9593;MQ=59.24;MQ0=0;QD=38.26;SB=-2993.72;set=Intersection;sumGLbyD=38.25	GT:AD:DP:GQ:PL	0/0:217,0:212:99:0,635,8473	1/1:0,154:149:99:5929,442,0
chromosome_1	948072	.	C	T	5738.74	PASS	AC=2;AF=0.33;AN=6;BaseCounts=17,296,3,156;DP=472;Dels=0.00;HRun=3;HaplotypeScore=85.8691;MQ=58.79;MQ0=0;QD=40.41;SB=-2554.57;set=Intersection;sumGLbyD=40.41	GT:AD:DP:GQ:PL	0/0:230,1:225:99:0,677,9238	1/1:0,142:140:99:5738,421,0
chromosome_1	950729	.	A	T	6173.46	PASS	AC=2;AF=0.33;AN=6;BaseCounts=278,9,16,166;DP=469;Dels=0.00;HRun=1;HaplotypeScore=119.6122;MQ=59.44;MQ0=0;QD=40.88;SB=-2484.65;set=Intersection;sumGLbyD=40.47	GT:AD:DP:GQ:PL	0/0:188,1:179:99:0,510,7129	1/1:0,151:148:99:6111,445,0
chromosome_1	952753	.	G	A	7019.44	PASS	AC=2;AF=0.33;AN=6;BaseCounts=192,11,308,18;DP=529;DS;Dels=0.00;HRun=2;HaplotypeScore=124.9177;MQ=59.28;MQ0=0;QD=39.66;SB=-2796.74;set=Intersection;sumGLbyD=39.41	GT:AD:DP:GQ:PL	0/0:222,0:218:99:0,656,9168	1/1:1,176:171:99:6975,471,0
chromosome_1	954142	.	G	GT	55.78	Rejected	AB=0.95;AC=1;AF=0.17;AN=6;DP=412;Dels=0.00;HRun=5;HaplotypeScore=165.3583;MQ=54.59;MQ0=0;QD=0.31;SB=-4.02;set=Intersection;sumGLbyD=0.55	GT:DP:GQ:PL	0/1:182:99:100,0,2678	0/0:129:16.62:0,17,2201
chromosome_1	955590	.	G	A	5647.43	PASS	AC=2;AF=0.33;AN=6;BaseCounts=171,14,287,23;DP=495;Dels=0.00;HRun=2;HaplotypeScore=167.9698;MQ=59.48;MQ0=0;QD=37.90;SB=-2501.83;set=Intersection;sumGLbyD=37.89	GT:AD:DP:GQ:PL	0/0:218,0:211:99:0,632,8536	1/1:0,146:138:99:5646,412,0
chromosome_1	959770	.	AT	A	3366.42	PASS	AC=4;AF=0.67;AN=6;DP=363;Dels=0.30;HRun=8;HaplotypeScore=115.3500;MQ=59.30;MQ0=5;QD=19.13;SB=-1371.48;set=Intersection;sumGLbyD=19.13	GT:DP:GQ:PL	0/0:186:99:0,448,5114	1/1:18:99:2426,234,0
chromosome_1	960025	.	G	GT	5989.18	Rejected	AC=6;AF=1.00;AN=6;DP=336;Dels=0.01;HRun=14;HaplotypeScore=88.4266;MQ=56.44;MQ0=0;QD=17.82;SB=-2183.60;set=Intersection;sumGLbyD=17.82	GT:DP:GQ:PL	1/1:149:99:3057,240,0	1/1:105:94.49:1880,94,0
chromosome_1	960580	.	A	G	7073.12	PASS	AC=2;AF=0.33;AN=6;BaseCounts=314,12,194,10;DP=530;Dels=0.00;HRun=2;HaplotypeScore=105.4557;MQ=57.84;MQ0=0;QD=39.08;SB=-3425.57;set=Intersection;sumGLbyD=38.62	GT:AD:DP:GQ:PL	0/0:236,2:233:99:0,698,9171	1/1:2,179:176:99:6990,448,0
chromosome_1	965363	.	G	A	2304.88	PASS	AC=2;AF=0.33;AN=6;BaseCounts=68,1,186,8;DP=263;Dels=0.00;HRun=2;HaplotypeScore=35.0730;MQ=59.34;MQ0=0;QD=39.07;SB=-629.52;set=Intersection;sumGLbyD=39.82	GT:AD:DP:GQ:PL	0/0:137,0:136:99:0,409,5685	1/1:0,59:58:99:2350,175,0
chromosome_1	965438	.	C	CA	2860.71	Rejected	AB=0.85;AC=5;AF=0.83;AN=6;DP=193;Dels=0.00;HRun=21;HaplotypeScore=30.2883;MQ=53.31;MQ0=0;QD=14.82;SB=-1382.81;set=Intersection;sumGLbyD=15.09	GT:DP:GQ:PL	1/1:94:36.10:1569,36,0	1/1:64:38.44:1082,38,0
chromosome_1	967607	.	T	TTATTGAG	12852.84	PASS	AC=2;AF=0.33;AN=6;DP=398;Dels=0.00;HRun=0;HaplotypeScore=87.3010;MQ=60.53;MQ0=0;QD=106.22;SB=-5159.89;set=Intersection;sumGLbyD=106.22	GT:DP:GQ:PL	0/0:180:99:0,457,17418	1/1:121:99:12853,304,0
chromosome_1	967713	.	C	CT	3579.59	PASS	AC=2;AF=0.33;AN=6;DP=447;Dels=0.00;HRun=2;HaplotypeScore=104.8554;MQ=59.56;MQ0=0;QD=30.34;SB=-1767.27;set=Intersection;sumGLbyD=30.34	GT:DP:GQ:PL	0/0:198:99:0,559,5803	1/1:118:99:3580,328,0
chromosome_1	970338	.	C	T	4342.28	PASS	AC=2;AF=0.33;AN=6;BaseCounts=15,244,13,131;DP=403;Dels=0.00;HRun=1;HaplotypeScore=94.8177;MQ=56.37;MQ0=0;QD=33.92;SB=-1191.68;set=Intersection;sumGLbyD=33.63	GT:AD:DP:GQ:PL	0/0:190,0:172:99:0,514,6414	1/1:3,121:113:99:4305,340,0
chromosome_1	972876	.	C	T	6662.32	PASS	AC=2;AF=0.33;AN=6;BaseCounts=19,299,16,193;DP=527;Dels=0.00;HRun=0;HaplotypeScore=174.1857;MQ=59.46;MQ0=0;QD=39.19;SB=-3130.11;set=Intersection;sumGLbyD=39.18	GT:AD:DP:GQ:PL	0/0:234,0:232:99:0,692,9649	1/1:0,170:163:99:6661,488,0
chromosome_1	975545	.	G	A	6063.09	PASS	AC=2;AF=0.33;AN=6;BaseCounts=164,14,275,14;DP=467;Dels=0.00;HRun=1;HaplotypeScore=119.1744;MQ=59.54;MQ0=0;QD=40.42;SB=-2825.21;set=Intersection;sumGLbyD=40.42	GT:AD:DP:GQ:PL	0/0:205,0:204:99:0,608,8476	1/1:0,150:145:99:6062,436,0
chromosome_1	978717	.	C	T	6375.66	PASS	AC=2;AF=0.33;AN=6;BaseCounts=21,280,8,170;DP=479;Dels=0.00;HRun=1;HaplotypeScore=113.3570;MQ=59.80;MQ0=0;QD=40.35;SB=-2220.63;set=Intersection;sumGLbyD=40.35	GT:AD:DP:GQ:PL	0/0:217,0:217:99:0,650,9056	1/1:0,158:155:99:6375,467,0
chromosome_1	991586	.	G	A	6598.18	PASS	AC=2;AF=0.33;AN=6;BaseCounts=186,6,273,18;DP=483;Dels=0.00;HRun=0;HaplotypeScore=120.9946;MQ=59.55;MQ0=0;QD=39.75;SB=-2585.19;set=Intersection;sumGLbyD=39.74	GT:AD:DP:GQ:PL	0/0:217,0:212:99:0,635,8884	1/1:0,166:163:99:6597,491,0
chromosome_1	991771	.	A	G	7035.84	PASS	AC=2;AF=0.33;AN=6;BaseCounts=296,7,187,15;DP=505;Dels=0.00;HRun=0;HaplotypeScore=98.8903;MQ=59.56;MQ0=0;QD=40.67;SB=-3201.10;set=Intersection;sumGLbyD=40.42	GT:AD:DP:GQ:PL	0/0:223,1:219:99:0,656,9070	1/1:0,172:171:99:6992,512,0
chromosome_1	995016	.	GT	G	5087.62	PASS	AC=4;AF=0.67;AN=6;DP=485;Dels=0.33;HRun=10;HaplotypeScore=174.2213;MQ=59.51;MQ0=0;QD=19.34;SB=-1919.72;set=Intersection;sumGLbyD=19.34	GT:DP:GQ:PL	0/0:222:99:0,552,5986	1/1:23:99:3616,328,0
chromosome_1	996498	.	G	A	6767.1	PASS	AC=2;AF=0.33;AN=6;BaseCounts=186,10,277,14;DP=487;Dels=0.00;HRun=0;HaplotypeScore=86.8462;MQ=59.19;MQ0=0;QD=38.02;SB=-3007.26;set=Intersection;sumGLbyD=38.01	GT:AD:DP:GQ:PL	0/0:214,0:206:99:0,620,8431	1/1:0,178:168:99:6766,506,0
chromosome_1	999129	.	T	C	8618.12	PASS	AC=2;AF=0.33;AN=6;BaseCounts=28,235,23,294;DP=580;Dels=0.00;HRun=0;HaplotypeScore=178.7687;MQ=59.24;MQ0=0;QD=39.35;SB=-3373.83;set=Intersection;sumGLbyD=39.24	GT:AD:DP:GQ:PL	0/0:193,1:192:99:0,555,7935	1/1:0,219:209:99:8594,629,0
chromosome_1	1003574	.	G	A	4915.75	PASS	AC=2;AF=0.33;AN=6;BaseCounts=142,7,227,16;DP=392;Dels=0.00;HRun=1;HaplotypeScore=95.4392;MQ=58.78;MQ0=0;QD=37.81;SB=-2410.90;set=Intersection;sumGLbyD=37.81	GT:AD:DP:GQ:PL	0/0:171,0:160:99:0,478,6495	1/1:0,129:119:99:4915,358,0
chromosome_1	1004207	.	A	T	5518.43	PASS	AC=2;AF=0.33;AN=6;BaseCounts=253,8,12,158;DP=431;Dels=0.00;HRun=2;HaplotypeScore=102.0438;MQ=58.84;MQ0=0;QD=39.42;SB=-2603.48;set=Intersection;sumGLbyD=39.41	GT:AD:DP:GQ:PL	0/0:189,0:185:99:0,548,7481	1/1:0,140:138:99:5518,412,0
chromosome_1	1004346	.	A	G	6733.84	PASS	AC=2;AF=0.33;AN=6;BaseCounts=318,18,183,27;DP=546;Dels=0.00;HRun=0;HaplotypeScore=176.7412;MQ=59.18;MQ0=0;QD=40.08;SB=-3313.87;set=Intersection;sumGLbyD=39.82	GT:AD:DP:GQ:PL	0/0:223,0:215:99:0,647,8826	1/1:0,168:163:99:6691,488,0
chromosome_1	1011187	.	C	T	5825.75	PASS	AC=2;AF=0.33;AN=6;BaseCounts=14,278,10,179;DP=481;Dels=0.00;HRun=1;HaplotypeScore=146.4352;MQ=58.21;MQ0=0;QD=38.08;SB=-2526.76;set=Intersection;sumGLbyD=37.79	GT:AD:DP:GQ:PL	0/0:212,0:205:99:0,614,8438	1/1:1,152:143:99:5782,388,0
chromosome_1	1014062	.	G	A	6606.41	PASS	AC=2;AF=0.33;AN=6;BaseCounts=189,6,297,23;DP=515;Dels=0.00;HRun=1;HaplotypeScore=121.2637;MQ=59.43;MQ0=0;QD=39.32;SB=-2461.48;set=Intersection;sumGLbyD=39.32	GT:AD:DP:GQ:PL	0/0:224,0:218:99:0,653,8891	1/1:0,168:164:99:6605,488,0
chromosome_1	1015941	.	A	G	6298.09	PASS	AC=2;AF=0.33;AN=6;BaseCounts=277,7,162,31;DP=477;Dels=0.00;HRun=0;HaplotypeScore=127.1928;MQ=59.84;MQ0=0;QD=40.37;SB=-3064.04;set=Intersection;sumGLbyD=40.18	GT:AD:DP:GQ:PL	0/0:206,0:203:99:0,608,8418	1/1:0,156:154:99:6268,460,0
chromosome_1	1016633	.	T	A	4567.76	PASS	AC=2;AF=0.33;AN=6;BaseCounts=120,12,10,257;DP=399;Dels=0.00;HRun=0;HaplotypeScore=95.8535;MQ=59.37;MQ0=0;QD=40.07;SB=-2107.36;set=Intersection;sumGLbyD=40.06	GT:AD:DP:GQ:PL	0/0:180,0:176:99:0,524,7089	1/1:0,114:110:99:4567,331,0
chromosome_1	1020988	.	A	T	4722.24	PASS	AC=2;AF=0.33;AN=6;BaseCounts=241,9,9,124;DP=385;Dels=0.01;HRun=10;HaplotypeScore=88.6383;MQ=59.40;MQ0=0;QD=41.42;SB=-2027.22;set=Intersection;sumGLbyD=41.04	GT:AD:DP:GQ:PL	0/0:179,0:175:99:0,527,7120	1/1:0,113:112:99:4678,334,0
chromosome_1	1020990	.	T	A	4482.59	PASS	AC=2;AF=0.33;AN=6;BaseCounts=128,8,9,232;DP=379;Dels=0.01;HRun=0;HaplotypeScore=90.3899;MQ=59.39;MQ0=0;QD=39.67;SB=-1953.64;set=Intersection;sumGLbyD=39.66	GT:AD:DP:GQ:PL	0/0:176,0:170:99:0,512,7026	1/1:0,113:111:99:4482,334,0
chromosome_1	1021180	.	A	G	6196.24	PASS	AC=2;AF=0.33;AN=6;BaseCounts=294,13,156,18;DP=481;Dels=0.00;HRun=0;HaplotypeScore=118.7321;MQ=59.52;MQ0=0;QD=41.31;SB=-2741.89;set=Intersection;sumGLbyD=40.74	GT:AD:DP:GQ:PL	0/0:210,0:207:99:0,620,8553	1/1:1,149:149:99:6110,405,0
chromosome_1	1021756	.	T	A	5008.11	PASS	AC=2;AF=0.33;AN=6;BaseCounts=142,15,7,336;DP=500;Dels=0.00;HRun=1;HaplotypeScore=137.3963;MQ=59.43;MQ0=0;QD=42.08;SB=-2339.69;set=Intersection;sumGLbyD=41.74	GT:AD:DP:GQ:PL	0/0:241,1:236:99:0,661,9700	1/1:0,119:118:99:4967,355,0
chromosome_1	1023014	.	T	C	4581.9	PASS	AC=2;AF=0.33;AN=6;BaseCounts=19,133,13,295;DP=460;Dels=0.00;HRun=0;HaplotypeScore=132.0693;MQ=58.93;MQ0=0;QD=37.25;SB=-2046.08;set=Intersection;sumGLbyD=37.24	GT:AD:DP:GQ:PL	0/0:206,0:198:99:0,596,8150	1/1:0,123:117:99:4581,352,0
chromosome_1	1024664	.	A	T	5586.19	PASS	AC=2;AF=0.33;AN=6;BaseCounts=267,12,10,166;DP=455;Dels=0.00;HRun=1;HaplotypeScore=153.3684;MQ=59.40;MQ0=0;QD=40.19;SB=-1744.65;set=Intersection;sumGLbyD=40.18	GT:AD:DP:GQ:PL	0/0:198,0:197:99:0,587,7929	1/1:0,139:136:99:5585,409,0
chromosome_1	1029446	.	T	C	5725.86	PASS	AC=2;AF=0.33;AN=6;BaseCounts=22,156,10,277;DP=465;Dels=0.00;HRun=0;HaplotypeScore=130.1987;MQ=58.81;MQ0=0;QD=40.32;SB=-2859.42;set=Intersection;sumGLbyD=40.32	GT:AD:DP:GQ:PL	0/0:198,1:195:99:0,587,8124	1/1:0,142:140:99:5725,421,0
chromosome_1	1035155	.	A	G	5068.07	PASS	AC=2;AF=0.33;AN=6;BaseCounts=287,23,140,22;DP=472;Dels=0.00;HRun=1;HaplotypeScore=149.8052;MQ=58.66;MQ0=0;QD=36.46;SB=-1532.36;set=Intersection;sumGLbyD=35.46	GT:AD:DP:GQ:PL	0/0:213,0:206:99:0,614,7951	1/1:4,135:132:99:4928,260,0
chromosome_1	1035574	.	C	T	4477.58	PASS	AC=2;AF=0.33;AN=6;BaseCounts=22,233,6,144;DP=406;Dels=0.00;HRun=0;HaplotypeScore=117.5637;MQ=58.55;MQ0=0;QD=34.71;SB=-2135.13;set=Intersection;sumGLbyD=34.70	GT:AD:DP:GQ:PL	0/0:174,1:155:99:0,466,5966	1/1:0,129:115:99:4476,346,0
chromosome_1	1036174	.	T	C	2599.3	PASS	AC=2;AF=0.33;AN=6;BaseCounts=0,88,20,143;DP=251;Dels=0.00;HRun=3;HaplotypeScore=46.6062;MQ=57.64;MQ0=0;QD=29.21;SB=-347.53;set=Intersection;sumGLbyD=29.71	GT:AD:DP:GQ:PL	0/0:82,0:77:99:0,232,3213	1/1:2,85:69:99:2644,165,0
chromosome_1	1036625	.	GATT	G	8536.24	PASS	AC=2;AF=0.33;AN=6;DP=451;Dels=0.30;HRun=0;HaplotypeScore=100.7113;MQ=59.72;MQ0=0;QD=59.69;SB=-4149.06;set=Intersection;sumGLbyD=59.69	GT:DP:GQ:PL	0/0:210:99:0,526,22968	1/1:10:99:8536,403,0
chromosome_1	1037456	.	T	C	6044.83	PASS	AC=2;AF=0.33;AN=6;BaseCounts=24,172,11,307;DP=514;Dels=0.00;HRun=0;HaplotypeScore=154.0389;MQ=59.54;MQ0=0;QD=39.25;SB=-2914.61;set=Intersection;sumGLbyD=38.97	GT:AD:DP:GQ:PL	0/0:227,0:223:99:0,665,9328	1/1:0,154:151:99:6002,451,0
chromosome_1	1038053	.	T	C	5983.74	PASS	AC=2;AF=0.33;AN=6;BaseCounts=11,178,17,286;DP=492;Dels=0.00;HRun=0;HaplotypeScore=121.0752;MQ=58.16;MQ0=0;QD=35.20;SB=-2711.20;set=Intersection;sumGLbyD=34.94	GT:AD:DP:GQ:PL	0/0:199,0:179:99:0,535,6514	1/1:1,168:157:99:5940,428,0
chromosome_1	1041118	.	A	T	5925.98	PASS	AC=2;AF=0.33;AN=6;BaseCounts=269,5,13,168;DP=455;Dels=0.00;HRun=0;HaplotypeScore=125.6146;MQ=59.55;MQ0=0;QD=40.31;SB=-2801.95;set=Intersection;sumGLbyD=40.02	GT:AD:DP:GQ:PL	0/0:192,0:191:99:0,566,7717	1/1:2,145:144:99:5883,391,0
chromosome_1	1045874	.	T	C	4786.29	PASS	AC=2;AF=0.33;AN=6;BaseCounts=21,130,10,285;DP=446;Dels=0.00;HRun=4;HaplotypeScore=119.8700;MQ=57.89;MQ0=0;QD=38.29;SB=-1981.88;set=Intersection;sumGLbyD=38.28	GT:AD:DP:GQ:PL	0/0:216,0:208:99:0,626,8314	1/1:0,125:122:99:4785,364,0
chromosome_1	1048635	.	G	GA	8941.66	Rejected	AC=6;AF=1.00;AN=6;DP=397;Dels=0.01;HRun=11;HaplotypeScore=103.9242;MQ=60.38;MQ0=0;QD=22.52;SB=-3690.70;set=Intersection;sumGLbyD=22.52	GT:DP:GQ:PL	1/1:179:99:4506,379,0	1/1:120:99:2856,160,0
chromosome_1	1049839	.	C	T	6034.09	PASS	AC=2;AF=0.33;AN=6;BaseCounts=21,298,10,168;DP=497;Dels=0.00;HRun=1;HaplotypeScore=119.3423;MQ=58.38;MQ0=0;QD=38.68;SB=-2748.75;set=Intersection;sumGLbyD=38.67	GT:AD:DP:GQ:PL	0/0:229,0:223:99:0,671,8868	1/1:1,155:151:99:6033,454,0
chromosome_1	1051563	.	G	A	4789.02	PASS	AC=2;AF=0.33;AN=6;BaseCounts=135,11,228,10;DP=384;Dels=0.00;HRun=0;HaplotypeScore=98.8611;MQ=55.92;MQ0=0;QD=38.94;SB=-1863.16;set=Intersection;sumGLbyD=38.60	GT:AD:DP:GQ:PL	0/0:157,0:156:99:0,466,6240	1/1:0,123:121:99:4748,364,0
chromosome_1	1052704	.	AT	A	2525.26	PASS	AC=2;AF=0.33;AN=6;DP=523;Dels=0.21;HRun=11;HaplotypeScore=111.2408;MQ=60.19;MQ0=0;QD=15.78;SB=-1066.84;set=Intersection;sumGLbyD=16.12	GT:DP:GQ:PL	0/0:222:99:0,451,5770	1/1:51:99:2579,288,0
chromosome_1	1052706	.	T	A	4474.85	Rejected	AB=0.29;AC=1;AF=0.17;AN=6;BaseCounts=124,11,5,377;DP=518;Dels=0.00;HRun=0;HaplotypeScore=105.9701;MQ=60.23;MQ0=0;QD=28.14;SB=-1628.20;set=Intersection;sumGLbyD=25.18	GT:AD:DP:GQ:PL	0/0:224,0:220:99:0,662,9123	0/1:46,112:156:99:4004,0,1326
chromosome_1	1059318	.	T	C	5924.02	PASS	AC=2;AF=0.33;AN=6;BaseCounts=14,168,8,300;DP=490;Dels=0.00;HRun=0;HaplotypeScore=133.3699;MQ=59.18;MQ0=0;QD=40.30;SB=-1964.74;set=Intersection;sumGLbyD=40.29	GT:AD:DP:GQ:PL	0/0:225,0:222:99:0,659,9075	1/1:0,147:144:99:5923,433,0
chromosome_1	1060482	.	C	T	4888.49	PASS	AC=2;AF=0.33;AN=6;BaseCounts=15,281,6,139;DP=441;Dels=0.00;HRun=0;HaplotypeScore=99.8821;MQ=59.29;MQ0=0;QD=38.80;SB=-2196.75;set=Intersection;sumGLbyD=38.79	GT:AD:DP:GQ:PL	0/0:199,0:196:99:0,587,8214	1/1:0,126:120:99:4888,358,0
chromosome_1	1073237	.	C	T	6286.41	PASS	AC=2;AF=0.33;AN=6;BaseCounts=18,296,7,181;DP=502;Dels=0.00;HRun=1;HaplotypeScore=123.9507;MQ=59.26;MQ0=0;QD=39.79;SB=-2781.60;set=Intersection;sumGLbyD=39.78	GT:AD:DP:GQ:PL	0/0:228,0:226:99:0,677,9340	1/1:0,158:152:99:6285,457,0
chromosome_1	1074240	.	A	C	5839.09	PASS	AC=2;AF=0.33;AN=6;BaseCounts=336,145,7,11;DP=499;Dels=0.00;HRun=1;HaplotypeScore=65.0817;MQ=59.52;MQ0=0;QD=40.55;SB=-2528.41;set=Intersection;sumGLbyD=40.54	GT:AD:DP:GQ:PL	0/0:227,0:227:99:0,683,9419	1/1:0,143:139:99:5838,418,0
chromosome_1	1075413	.	T	C	6881.98	PASS	AC=2;AF=0.33;AN=6;BaseCounts=20,197,15,344;DP=576;DS;Dels=0.00;HRun=1;HaplotypeScore=193.8158;MQ=59.16;MQ0=0;QD=39.33;SB=-3378.91;set=Intersection;sumGLbyD=39.32	GT:AD:DP:GQ:PL	0/0:233,0:224:99:0,665,8993	1/1:1,174:166:99:6881,500,0
chromosome_1	1075590	.	T	C	7886.09	PASS	AC=2;AF=0.33;AN=6;BaseCounts=17,215,14,355;DP=601;DS;Dels=0.00;HRun=0;HaplotypeScore=148.2885;MQ=58.82;MQ0=0;QD=39.83;SB=-3703.26;set=Intersection;sumGLbyD=39.82	GT:AD:DP:GQ:PL	0/0:238,0:234:99:0,701,9482	1/1:0,197:194:99:7885,581,0
chromosome_1	1077059	.	T	C	4612.74	PASS	AC=2;AF=0.33;AN=6;BaseCounts=16,142,6,225;DP=389;Dels=0.00;HRun=2;HaplotypeScore=121.0060;MQ=58.55;MQ0=0;QD=38.12;SB=-2197.33;set=Intersection;sumGLbyD=37.86	GT:AD:DP:GQ:PL	0/0:162,13:141:99:0,424,5303	1/1:1,120:115:99:4581,315,0
chromosome_1	1077838	.	A	G	5143.28	PASS	AC=2;AF=0.33;AN=6;BaseCounts=267,13,137,16;DP=433;Dels=0.00;HRun=0;HaplotypeScore=93.6061;MQ=59.39;MQ0=0;QD=39.56;SB=-2553.36;set=Intersection;sumGLbyD=39.56	GT:AD:DP:GQ:PL	0/0:193,0:192:99:0,578,8018	1/1:0,130:128:99:5142,382,0
chromosome_1	1079583	.	T	TAAAAAAAAAAA	12152.35	Rejected	AC=6;AF=1.00;AN=6;DP=321;Dels=0.00;HRun=19;HaplotypeScore=64.2424;MQ=48.54;MQ0=1;QD=37.86;SB=-5864.13;set=Intersection;sumGLbyD=37.86	GT:DP:GQ:PL	1/1:154:99:6068,279,0	1/1:110:99:5017,184,0
chromosome_1	1083962	.	G	GT	2443.83	PASS	AC=2;AF=0.33;AN=6;DP=331;Dels=0.00;HRun=11;HaplotypeScore=77.4860;MQ=58.81;MQ0=0;QD=24.69;SB=-1018.80;set=Intersection;sumGLbyD=25.23	GT:DP:GQ:PL	0/0:166:99:0,292,3432	1/1:99:99:2498,211,0
chromosome_1	1106235	.	C	CA	4412.54	PASS	AC=2;AF=0.33;AN=6;DP=528;DS;Dels=0.00;HRun=2;HaplotypeScore=124.6140;MQ=60.22;MQ0=0;QD=29.22;SB=-2045.24;set=Intersection;sumGLbyD=29.22	GT:DP:GQ:PL	0/0:230:99:0,652,6746	1/1:151:99:4413,409,0
chromosome_1	1106926	.	T	TG	166.73	Rejected	AB=0.91;AC=1;AF=0.17;AN=6;DP=414;Dels=0.00;HRun=2;HaplotypeScore=155.3890;MQ=55.57;MQ0=0;QD=0.98;SB=-2.79;set=Intersection;sumGLbyD=1.24	GT:DP:GQ:PL	0/1:170:99:211,0,3107	0/0:144:95.49:0,95,2801
chromosome_1	1109508	.	A	G	5401.09	PASS	AC=2;AF=0.33;AN=6;BaseCounts=281,5,159,19;DP=464;Dels=0.00;HRun=0;HaplotypeScore=91.0978;MQ=58.89;MQ0=0;QD=35.07;SB=-2533.60;set=Intersection;sumGLbyD=35.06	GT:AD:DP:GQ:PL	0/0:190,0:178:99:0,535,6807	1/1:0,151:141:99:5399,421,0
chromosome_1	1110692	.	C	T	4928.4	PASS	AC=2;AF=0.33;AN=6;BaseCounts=18,236,5,142;DP=401;Dels=0.00;HRun=1;HaplotypeScore=104.9619;MQ=58.71;MQ0=0;QD=38.81;SB=-1772.91;set=Intersection;sumGLbyD=38.80	GT:AD:DP:GQ:PL	0/0:168,0:167:99:0,503,6964	1/1:0,127:121:99:4927,364,0
chromosome_1	1118766	.	C	T	9318.29	PASS	AC=2;AF=0.33;AN=6;BaseCounts=31,363,20,267;DP=681;DS;Dels=0.00;HRun=1;HaplotypeScore=229.8790;MQ=59.51;MQ0=0;QD=40.34;SB=-4068.80;set=Intersection;sumGLbyD=40.33	GT:AD:DP:GQ:PL	0/0:250,0:246:99:0,740,10303	1/1:0,231:228:99:9317,686,0
chromosome_1	1148104	.	A	AT	4169.4	Rejected	AB=0.80;AC=3;AF=0.50;AN=6;DP=393;Dels=0.01;HRun=20;HaplotypeScore=125.8381;MQ=52.38;MQ0=5;QD=10.61;SB=-1968.14;set=Intersection;sumGLbyD=10.61	GT:DP:GQ:PL	0/1:175:99:2211,0,234	0/1:134:33.16:1540,0,33
chromosome_1	1149636	.	T	C	5567.44	PASS	AC=2;AF=0.33;AN=6;BaseCounts=8,155,3,250;DP=416;Dels=0.00;HRun=0;HaplotypeScore=48.4364;MQ=56.69;MQ0=0;QD=38.40;SB=-2133.07;set=Intersection;sumGLbyD=37.65	GT:AD:DP:GQ:PL	0/0:169,1:167:99:0,480,6466	1/1:1,144:139:99:5459,373,0
chromosome_1	1149852	.	G	GA	2744.33	PASS	AC=2;AF=0.33;AN=6;DP=345;Dels=0.00;HRun=8;HaplotypeScore=103.8937;MQ=56.73;MQ0=0;QD=25.18;SB=-1250.48;set=Intersection;sumGLbyD=25.67	GT:DP:GQ:PL	0/0:157:99:0,371,3954	1/1:109:99:2798,262,0
chromosome_1	1149945	.	AAAC	A	1254.73	Rejected	AC=2;AF=0.33;AN=6;DP=443;Dels=0.02;HRun=5;HaplotypeScore=223.3797;MQ=54.90;MQ0=0;QD=8.10;SB=-586.47;set=Intersection;sumGLbyD=8.44	GT:DP:GQ:PL	0/0:180:99:0,478,15655	1/1:147:99:1309,102,0
chromosome_1	1149946	.	AAC	A	4720.91	PASS	AC=2;AF=0.33;AN=6;DP=447;Dels=0.30;HRun=6;HaplotypeScore=245.0754;MQ=55.02;MQ0=0;QD=30.26;SB=-2204.08;set=Intersection;sumGLbyD=30.26	GT:DP:GQ:PL	0/0:181:99:0,471,13318	1/1:22:99:4721,390,0
chromosome_1	1155617	.	G	A	6305.62	PASS	AC=2;AF=0.33;AN=6;BaseCounts=182,9,329,13;DP=533;Dels=0.00;HRun=1;HaplotypeScore=127.8643;MQ=59.19;MQ0=0;QD=40.16;SB=-2923.64;set=Intersection;sumGLbyD=39.42	GT:AD:DP:GQ:PL	0/0:236,0:228:99:0,674,9398	1/1:1,156:152:99:6189,414,0
chromosome_1	1162878	.	A	G	6724.27	PASS	AC=4;AF=0.67;AN=6;BaseCounts=209,15,189,26;DP=440;Dels=0.00;HRun=0;HaplotypeScore=132.1548;MQ=58.68;MQ0=0;QD=28.61;SB=-3275.13;set=Intersection;sumGLbyD=28.61	GT:AD:DP:GQ:PL	0/0:195,0:184:99:0,551,7195	1/1:0,128:122:99:4769,367,0
chromosome_1	1172781	.	G	A	6928.66	PASS	AC=2;AF=0.33;AN=6;BaseCounts=183,8,272,10;DP=473;Dels=0.00;HRun=0;HaplotypeScore=83.4197;MQ=58.47;MQ0=0;QD=38.71;SB=-2418.92;set=Intersection;sumGLbyD=38.21	GT:AD:DP:GQ:PL	0/0:204,0:199:99:0,599,8298	1/1:3,176:173:99:6839,432,0
chromosome_1	1185797	.	GA	G	2372.89	PASS	AB=0.80;AC=3;AF=0.50;AN=6;DP=427;Dels=0.21;HRun=18;HaplotypeScore=182.4689;MQ=57.58;MQ0=0;QD=10.36;SB=-1052.00;set=Intersection;sumGLbyD=10.60	GT:DP:GQ:PL	0/0:191:99:0,133,3387	1/1:66:55.87:1645,56,0
chromosome_1	1200356	.	C	T	6141.65	PASS	AC=4;AF=0.67;AN=6;BaseCounts=24,182,5,180;DP=391;Dels=0.00;HRun=0;HaplotypeScore=98.7316;MQ=58.48;MQ0=0;QD=28.83;SB=-2436.07;set=Intersection;sumGLbyD=28.83	GT:AD:DP:GQ:PL	0/0:178,0:172:99:0,518,7290	1/1:0,124:110:99:4489,331,0
chromosome_1	1232814	.	T	C	6921.96	PASS	AC=4;AF=0.67;AN=6;BaseCounts=12,174,13,218;DP=417;Dels=0.00;HRun=0;HaplotypeScore=103.2116;MQ=59.68;MQ0=0;QD=32.20;SB=-3478.54;set=Intersection;sumGLbyD=32.19	GT:AD:DP:GQ:PL	0/0:202,0:200:99:0,602,8074	1/1:0,112:111:99:4614,331,0
chromosome_1	1233642	.	G	A	9428.97	PASS	AC=2;AF=0.33;AN=6;BaseCounts=256,12,334,11;DP=613;DS;Dels=0.00;HRun=3;HaplotypeScore=105.5978;MQ=59.35;MQ0=0;QD=39.78;SB=-4686.39;set=Intersection;sumGLbyD=39.69	GT:AD:DP:GQ:PL	0/0:244,0:240:99:0,716,9768	1/1:0,237:231:99:9406,695,0
chromosome_1	1243065	.	T	A	7438.26	PASS	AC=4;AF=0.67;AN=6;BaseCounts=213,12,7,221;DP=453;Dels=0.00;HRun=2;HaplotypeScore=130.1623;MQ=59.04;MQ0=0;QD=29.63;SB=-2762.26;set=Intersection;sumGLbyD=29.46	GT:AD:DP:GQ:PL	0/0:202,0:200:99:0,596,8141	1/1:1,140:134:99:5364,357,0
chromosome_1	1254655	.	T	TA	90.42	Rejected	AB=0.98;AC=1;AF=0.17;AN=6;DP=387;Dels=0.02;HRun=18;HaplotypeScore=127.4561;MQ=54.42;MQ0=1;QD=0.44;SB=-59.43;set=Intersection;sumGLbyD=0.65	GT:DP:GQ:PL	0/1:201:99:134,0,2012	0/0:111:18.07:0,18,1323
chromosome_1	1274803	.	T	TA	10010.59	Rejected	AC=6;AF=1.00;AN=6;DP=380;Dels=0.00;HRun=1;HaplotypeScore=118.7470;MQ=61.84;MQ0=0;QD=26.34;SB=-4626.19;set=Intersection;sumGLbyD=26.34	GT:DP:GQ:PL	1/1:150:99:4589,429,0	1/1:127:99:3838,358,0
chromosome_1	1279461	.	C	T	5109.13	PASS	AC=2;AF=0.33;AN=6;BaseCounts=20,226,23,151;DP=420;Dels=0.00;HRun=0;HaplotypeScore=148.7707;MQ=59.51;MQ0=0;QD=38.71;SB=-2169.98;set=Intersection;sumGLbyD=38.37	GT:AD:DP:GQ:PL	0/0:185,0:184:99:0,548,7578	1/1:1,131:128:99:5065,339,0
chromosome_1	1287339	.	T	C	10552.13	PASS	AC=4;AF=0.67;AN=6;BaseCounts=15,277,12,234;DP=538;Dels=0.00;HRun=0;HaplotypeScore=136.5518;MQ=58.94;MQ0=0;QD=32.37;SB=-4258.34;set=Intersection;sumGLbyD=32.23	GT:AD:DP:GQ:PL	0/0:212,0:208:99:0,623,8659	1/1:1,192:188:99:7664,522,0
chromosome_1	1291995	.	A	G	8059.29	PASS	AC=4;AF=0.67;AN=6;BaseCounts=247,13,224,22;DP=506;Dels=0.00;HRun=1;HaplotypeScore=162.9411;MQ=59.22;MQ0=0;QD=28.18;SB=-2965.71;set=Intersection;sumGLbyD=28.18	GT:AD:DP:GQ:PL	0/0:218,0:216:99:0,650,8722	1/1:2,168:156:99:6395,466,0
chromosome_1	1295346	.	TA	T	2683.84	PASS	AB=0.93;AC=3;AF=0.50;AN=6;DP=379;Dels=0.26;HRun=10;HaplotypeScore=57.8628;MQ=58.45;MQ0=1;QD=12.90;SB=-1309.44;set=Intersection;sumGLbyD=13.16	GT:DP:GQ:PL	0/0:169:99:0,319,4098	1/1:20:99:2674,234,0
chromosome_1	1295371	.	CATATTAGATAGA	C	9794.55	PASS	AC=4;AF=0.67;AN=6;DP=334;Dels=0.11;HRun=0;HaplotypeScore=30.0586;MQ=54.31;MQ0=0;QD=62.79;SB=-4109.69;set=Intersection;sumGLbyD=62.79	GT:DP:GQ:PL	0/0:178:99:0,370,17779	1/1:68:99:5667,129,0
chromosome_1	1306417	.	T	TA	5811.53	PASS	AC=4;AF=0.67;AN=6;DP=471;Dels=0.01;HRun=2;HaplotypeScore=188.9951;MQ=60.07;MQ0=0;QD=22.79;SB=-2049.70;set=Intersection;sumGLbyD=22.79	GT:DP:GQ:PL	0/0:216:99:0,601,6209	1/1:133:99:3993,344,0
chromosome_1	1310563	.	TA	T	2978.69	PASS	AC=2;AF=0.33;AN=6;DP=405;Dels=0.26;HRun=10;HaplotypeScore=147.7128;MQ=59.25;MQ0=0;QD=24.42;SB=-1413.17;set=Intersection;sumGLbyD=24.86	GT:DP:GQ:PL	0/0:153:99:0,323,3941	1/1:21:99:3032,299,0
chromosome_1	1352363	.	C	A	5095	PASS	AC=2;AF=0.33;AN=6;BaseCounts=149,222,11,22;DP=404;Dels=0.00;HRun=4;HaplotypeScore=126.4878;MQ=59.22;MQ0=0;QD=38.31;SB=-2493.32;set=Intersection;sumGLbyD=37.97	GT:AD:DP:GQ:PL	0/0:165,0:162:99:0,488,6802	1/1:2,131:126:99:5049,328,0
chromosome_1	1358794	.	C	CA	5541.47	Rejected	AB=0.85;AC=3;AF=0.50;AN=6;DP=496;Dels=0.02;HRun=19;HaplotypeScore=111.8560;MQ=52.90;MQ0=0;QD=11.17;SB=-2116.46;set=Intersection;sumGLbyD=11.17	GT:DP:GQ:PL	0/1:198:99:2316,0,170	0/1:183:99:2270,0,112
chromosome_1	1376403	.	CT	C	5512.93	PASS	AC=2;AF=0.33;AN=6;DP=606;Dels=0.30;HRun=0;HaplotypeScore=196.8258;MQ=59.87;MQ0=0;QD=30.63;SB=-2259.57;set=Intersection;sumGLbyD=30.63	GT:DP:GQ:PL	0/0:247:99:0,741,18232	1/1:0:99:5513,541,0
chromosome_1	1404507	.	A	G	6889.01	PASS	AC=2;AF=0.33;AN=6;BaseCounts=331,11,186,17;DP=545;Dels=0.00;HRun=0;HaplotypeScore=116.8763;MQ=58.89;MQ0=0;QD=39.37;SB=-2120.73;set=Intersection;sumGLbyD=39.11	GT:AD:DP:GQ:PL	0/0:239,0:233:99:0,698,9800	1/1:1,174:169:99:6845,462,0
chromosome_1	1424708	.	CA	C	11313.43	Rejected	AC=6;AF=1.00;AN=6;DP=423;Dels=0.85;HRun=0;HaplotypeScore=153.7115;MQ=60.38;MQ0=0;QD=26.75;SB=-4235.58;set=Intersection;sumGLbyD=26.75	GT:DP:GQ:PL	1/1:2:99:6091,592,0	1/1:0:99:4094,397,0
chromosome_1	1474835	.	A	G	7000.7	PASS	AC=2;AF=0.33;AN=6;BaseCounts=201,11,183,22;DP=417;Dels=0.00;HRun=1;HaplotypeScore=110.1864;MQ=59.28;MQ0=0;QD=40.23;SB=-3382.91;set=Intersection;sumGLbyD=40.23	GT:AD:DP:GQ:PL	1/1:0,174:168:99:7000,500,0	0/0:131,0:128:99:0,382,5249
chromosome_1	1496317	.	CA	C	5256.57	Rejected	AC=6;AF=1.00;AN=6;DP=432;Dels=0.35;HRun=16;HaplotypeScore=147.6418;MQ=56.51;MQ0=1;QD=12.17;SB=-2129.86;set=Intersection;sumGLbyD=12.17	GT:DP:GQ:PL	1/1:116:17.05:2289,17,0	1/1:83:63.64:1951,64,0
chromosome_1	1509277	.	C	CT	7169.84	Rejected	AB=0.61;AC=5;AF=0.83;AN=6;DP=371;Dels=0.01;HRun=13;HaplotypeScore=103.6886;MQ=58.15;MQ0=0;QD=19.33;SB=-3231.78;set=Intersection;sumGLbyD=19.33	GT:DP:GQ:PL	1/1:168:99:3873,310,0	0/1:119:35.69:2281,0,36
chromosome_1	1513782	.	A	G	5598.97	PASS	AC=2;AF=0.33;AN=6;BaseCounts=302,6,163,9;DP=480;DS;Dels=0.00;HRun=0;HaplotypeScore=109.1507;MQ=59.43;MQ0=0;QD=37.83;SB=-2702.65;set=Intersection;sumGLbyD=37.82	GT:AD:DP:GQ:PL	0/0:216,0:212:99:0,638,8855	1/1:0,148:141:99:5598,418,0
chromosome_1	1539572	.	A	AAAAAAAAAAAA	1832.33	Rejected	AB=0.92;AC=3;AF=0.50;AN=6;DP=493;Dels=0.00;HRun=7;HaplotypeScore=115.9741;MQ=56.41;MQ0=0;QD=3.72;SB=-1.38;set=Intersection;sumGLbyD=3.81	GT:DP:GQ:PL	0/1:190:99:615,0,9384	0/1:187:99:1260,0,9782
chromosome_1	1558242	.	T	A	10469.17	PASS	AC=4;AF=0.67;AN=6;BaseCounts=285,13,10,273;DP=581;DS;Dels=0.00;HRun=1;HaplotypeScore=149.8292;MQ=59.60;MQ0=0;QD=30.70;SB=-4633.36;set=Intersection;sumGLbyD=30.70	GT:AD:DP:GQ:PL	0/0:240,0:236:99:0,710,9768	1/1:0,185:181:99:7223,542,0
chromosome_1	1584495	.	T	C	8384.33	PASS	AC=4;AF=0.67;AN=6;BaseCounts=14,227,9,239;DP=489;Dels=0.00;HRun=1;HaplotypeScore=134.1414;MQ=59.52;MQ0=0;QD=30.38;SB=-3004.21;set=Intersection;sumGLbyD=30.22	GT:AD:DP:GQ:PL	0/0:213,0:209:99:0,629,8903	1/1:1,153:149:99:6033,401,0
chromosome_1	1595056	.	C	CT	3639.9	Rejected	AB=0.85;AC=2;AF=0.33;AN=6;DP=399;Dels=0.04;HRun=22;HaplotypeScore=119.6222;MQ=52.21;MQ0=0;QD=11.27;SB=-1612.40;set=Intersection;sumGLbyD=11.27	GT:DP:GQ:PL	0/1:208:99:2436,0,326	0/1:110:99:1204,0,193
chromosome_1	1598358	.	AT	A	4247.5	PASS	AC=2;AF=0.33;AN=6;DP=421;Dels=0.30;HRun=6;HaplotypeScore=127.4778;MQ=58.66;MQ0=0;QD=27.05;SB=-2058.19;set=Intersection;sumGLbyD=27.05	GT:DP:GQ:PL	0/0:175:99:0,456,4940	1/1:29:99:4248,393,0
chromosome_1	1599070	.	A	G	8871.28	PASS	AC=4;AF=0.67;AN=6;BaseCounts=236,9,237,18;DP=500;Dels=0.00;HRun=1;HaplotypeScore=118.7391;MQ=58.99;MQ0=0;QD=30.59;SB=-3934.88;set=Intersection;sumGLbyD=30.14	GT:AD:DP:GQ:PL	0/0:210,0:204:99:0,611,8361	1/1:4,149:141:99:5559,291,0
chromosome_1	1599291	.	TA	T	50.87	Rejected	AB=0.98;AC=2;AF=0.33;AN=6;DP=455;Dels=0.03;HRun=20;HaplotypeScore=136.7814;MQ=52.37;MQ0=0;QD=0.14;SB=-18.36;set=Intersection;sumGLbyD=0.27	GT:DP:GQ:PL	0/1:194:40.70:41,0,2680	0/1:156:57.95:58,0,2192
chromosome_1	1604499	.	G	A	5522.28	PASS	AC=2;AF=0.33;AN=6;BaseCounts=149,9,274,12;DP=444;Dels=0.00;HRun=1;HaplotypeScore=82.1922;MQ=59.36;MQ0=0;QD=39.73;SB=-2507.17;set=Intersection;sumGLbyD=39.72	GT:AD:DP:GQ:PL	0/0:212,0:208:99:0,626,8742	1/1:0,139:134:99:5522,403,0
chromosome_1	1625092	.	T	TC	14454.24	Rejected	AC=6;AF=1.00;AN=6;DP=522;Dels=0.00;HRun=2;HaplotypeScore=189.9866;MQ=61.35;MQ0=0;QD=27.69;SB=-6766.25;set=Intersection;sumGLbyD=27.69	GT:DP:GQ:PL	1/1:224:99:6986,645,0	1/1:161:99:5032,463,0
chromosome_1	1629835	.	C	T	7957.78	PASS	AC=2;AF=0.33;AN=6;BaseCounts=28,333,4,218;DP=583;DS;Dels=0.00;HRun=1;HaplotypeScore=124.0065;MQ=59.61;MQ0=0;QD=40.19;SB=-2913.48;set=Intersection;sumGLbyD=40.19	GT:AD:DP:GQ:PL	0/0:241,0:238:99:0,716,9940	1/1:0,198:195:99:7957,587,0
chromosome_1	1635240	.	C	T	7083.3	PASS	AC=4;AF=0.67;AN=6;BaseCounts=21,182,4,191;DP=398;Dels=0.00;HRun=5;HaplotypeScore=98.2192;MQ=58.73;MQ0=0;QD=31.76;SB=-3445.83;set=Intersection;sumGLbyD=31.76	GT:AD:DP:GQ:PL	0/0:174,1:164:99:0,487,6311	1/1:0,115:111:99:4557,334,0
chromosome_1	1645854	.	C	T	9098.94	PASS	AC=4;AF=0.67;AN=6;BaseCounts=17,194,10,237;DP=459;Dels=0.00;HRun=0;HaplotypeScore=102.3541;MQ=59.00;MQ0=0;QD=33.58;SB=-4496.22;set=Intersection;sumGLbyD=33.42	GT:AD:DP:GQ:PL	0/0:187,0:187:99:0,554,7724	1/1:0,152:150:99:6171,445,0
chromosome_1	1652483	.	T	C	7568.42	PASS	AC=4;AF=0.67;AN=6;BaseCounts=8,200,8,234;DP=450;Dels=0.00;HRun=0;HaplotypeScore=94.7526;MQ=59.57;MQ0=0;QD=32.48;SB=-2739.55;set=Intersection;sumGLbyD=32.48	GT:AD:DP:GQ:PL	0/0:216,0:214:99:0,641,8859	1/1:0,123:120:99:4934,361,0
chromosome_1	1653023	.	G	A	10012.3	PASS	AC=4;AF=0.67;AN=6;BaseCounts=266,14,227,19;DP=526;Dels=0.00;HRun=0;HaplotypeScore=145.0665;MQ=58.65;MQ0=0;QD=32.09;SB=-3807.61;set=Intersection;sumGLbyD=32.09	GT:AD:DP:GQ:PL	0/0:214,0:206:99:0,620,8452	1/1:0,160:160:99:6497,482,0
chromosome_1	1662949	.	A	T	6942.13	PASS	AC=4;AF=0.67;AN=6;BaseCounts=205,13,8,194;DP=420;Dels=0.00;HRun=0;HaplotypeScore=105.3960;MQ=58.17;MQ0=0;QD=30.72;SB=-2781.82;set=Intersection;sumGLbyD=30.71	GT:AD:DP:GQ:PL	0/0:194,0:183:99:0,551,7470	1/1:0,149:140:99:5558,421,0
chromosome_1	1663041	.	A	G	8058.87	PASS	AC=4;AF=0.67;AN=6;BaseCounts=277,12,208,15;DP=512;Dels=0.00;HRun=0;HaplotypeScore=131.1634;MQ=58.85;MQ0=0;QD=30.64;SB=-3915.88;set=Intersection;sumGLbyD=30.64	GT:AD:DP:GQ:PL	0/0:248,1:243:99:0,731,9861	1/1:0,150:149:99:6081,445,0
chromosome_1	1664907	.	T	A	15329.86	Rejected	AC=6;AF=1.00;AN=6;BaseCounts=392,12,4,14;DP=422;Dels=0.00;HRun=2;HaplotypeScore=92.2784;MQ=58.84;MQ0=0;QD=36.33;SB=-5848.78;set=Intersection;sumGLbyD=36.32	GT:AD:DP:GQ:PL	1/1:0,180:178:99:7300,530,0	1/1:0,129:125:99:5194,373,0
chromosome_1	1665974	.	A	G	5185.01	PASS	AC=4;AF=0.67;AN=6;BaseCounts=152,4,135,9;DP=300;Dels=0.00;HRun=4;HaplotypeScore=70.9417;MQ=58.88;MQ0=0;QD=31.62;SB=-2554.66;set=Intersection;sumGLbyD=31.61	GT:AD:DP:GQ:PL	0/0:136,0:130:99:0,391,5323	1/1:0,99:94:99:3846,283,0
chromosome_1	1666321	.	A	AT	3410.83	PASS	AC=2;AF=0.33;AN=6;DP=375;Dels=0.01;HRun=10;HaplotypeScore=56.7481;MQ=58.91;MQ0=0;QD=24.54;SB=-1164.10;set=Intersection;sumGLbyD=24.54	GT:DP:GQ:PL	0/0:150:99:0,336,3712	1/1:137:99:3411,215,0
chromosome_1	1666839	.	T	TG	1090.23	Rejected	AB=0.98;AC=2;AF=0.33;AN=6;DP=428;Dels=0.00;HRun=2;HaplotypeScore=222.1667;MQ=55.61;MQ0=0;QD=3.30;SB=-7.13;set=Intersection;sumGLbyD=3.45	GT:DP:GQ:PL	0/1:179:99:261,0,2558	0/1:147:99:877,0,631
chromosome_1	1667132	.	T	TCCCCCCC	38.69	Rejected	AB=0.92;AC=1;AF=0.17;AN=6;DP=360;Dels=0.00;HRun=6;HaplotypeScore=82.0120;MQ=53.41;MQ0=0;QD=0.27;SB=-3.48;set=Intersection;sumGLbyD=0.57	GT:DP:GQ:PL	0/1:143:82.02:82,0,7221	0/0:146:5.42:0,5,6748
chromosome_1	1667828	.	CCT	C	2855.54	PASS	AC=2;AF=0.33;AN=6;DP=476;Dels=0.20;HRun=0;HaplotypeScore=216.2394;MQ=59.06;MQ0=0;QD=20.25;SB=-974.10;set=Intersection;sumGLbyD=20.63	GT:DP:GQ:PL	0/0:200:99:0,370,11239	1/1:51:99:2909,229,0
chromosome_1	1667965	.	T	C	6329.85	PASS	AC=4;AF=0.67;AN=6;BaseCounts=11,195,15,201;DP=422;Dels=0.00;HRun=0;HaplotypeScore=124.0319;MQ=57.26;MQ0=0;QD=26.82;SB=-2788.95;set=Intersection;sumGLbyD=26.69	GT:AD:DP:GQ:PL	0/0:186,0:166:99:0,499,6555	1/1:4,135:114:99:4319,313,0
chromosome_1	1668957	.	G	T	7750.06	PASS	AC=4;AF=0.67;AN=6;BaseCounts=10,16,197,225;DP=448;Dels=0.00;HRun=0;HaplotypeScore=122.4120;MQ=57.53;MQ0=0;QD=29.25;SB=-3872.19;set=Intersection;sumGLbyD=29.24	GT:AD:DP:GQ:PL	0/0:183,0:168:99:0,502,6345	1/1:0,160:148:99:5717,445,0
chromosome_1	1675426	.	C	T	9146.88	PASS	AC=4;AF=0.67;AN=6;BaseCounts=18,230,19,252;DP=519;Dels=0.00;HRun=1;HaplotypeScore=157.1005;MQ=59.38;MQ0=0;QD=30.29;SB=-4409.64;set=Intersection;sumGLbyD=30.28	GT:AD:DP:GQ:PL	0/0:216,0:211:99:0,635,8813	1/1:0,181:175:99:7171,524,0
chromosome_1	1681573	.	G	T	5009.05	PASS	AC=2;AF=0.33;AN=6;BaseCounts=20,12,283,133;DP=448;Dels=0.00;HRun=3;HaplotypeScore=113.3649;MQ=59.18;MQ0=0;QD=40.72;SB=-1725.06;set=Intersection;sumGLbyD=40.72	GT:AD:DP:GQ:PL	0/0:222,0:220:99:0,662,9301	1/1:0,122:120:99:5008,361,0
chromosome_1	1683991	.	C	T	5911.08	PASS	AC=2;AF=0.33;AN=6;BaseCounts=23,312,16,169;DP=520;Dels=0.00;HRun=0;HaplotypeScore=137.3770;MQ=58.91;MQ0=0;QD=39.15;SB=-2749.27;set=Intersection;sumGLbyD=39.14	GT:AD:DP:GQ:PL	0/0:241,0:239:99:0,716,9830	1/1:0,151:142:99:5910,427,0
chromosome_1	1684954	.	GT	G	4179.9	PASS	AC=4;AF=0.67;AN=6;DP=418;Dels=0.33;HRun=9;HaplotypeScore=147.7907;MQ=59.25;MQ0=0;QD=20.00;SB=-1716.41;set=Intersection;sumGLbyD=20.00	GT:DP:GQ:PL	0/0:208:99:0,499,5663	1/1:19:99:3096,301,0
chromosome_1	1686417	.	T	C	8435.9	PASS	AC=4;AF=0.67;AN=6;BaseCounts=19,228,15,251;DP=513;Dels=0.00;HRun=1;HaplotypeScore=159.0478;MQ=59.38;MQ0=0;QD=29.39;SB=-3972.83;set=Intersection;sumGLbyD=29.24	GT:AD:DP:GQ:PL	0/0:226,0:225:99:0,674,9115	1/1:1,160:155:99:6266,423,0
chromosome_1	1690123	.	G	A	5000.2	PASS	AC=2;AF=0.33;AN=6;BaseCounts=134,4,254,18;DP=410;Dels=0.00;HRun=1;HaplotypeScore=89.1858;MQ=59.43;MQ0=0;QD=41.32;SB=-1980.72;set=Intersection;sumGLbyD=41.32	GT:AD:DP:GQ:PL	0/0:201,0:196:99:0,590,8368	1/1:1,120:119:99:5000,358,0
chromosome_1	1696458	.	T	TCA	12839.84	PASS	AC=4;AF=0.67;AN=6;DP=347;Dels=0.00;HRun=0;HaplotypeScore=107.3432;MQ=60.64;MQ0=0;QD=69.03;SB=-6243.55;set=Intersection;sumGLbyD=69.03	GT:DP:GQ:PL	0/0:160:99:0,463,5455	1/1:101:99:8725,283,0
chromosome_1	1697841	.	A	C	10647.16	PASS	AC=4;AF=0.67;AN=6;BaseCounts=268,280,17,23;DP=588;DS;Dels=0.00;HRun=0;HaplotypeScore=157.6405;MQ=59.48;MQ0=0;QD=31.32;SB=-4402.03;set=Intersection;sumGLbyD=31.22	GT:AD:DP:GQ:PL	0/0:247,0:244:99:0,728,9894	1/1:0,195:189:99:7852,569,0
chromosome_1	1698607	.	A	G	7257.5	PASS	AC=4;AF=0.67;AN=6;BaseCounts=216,5,203,8;DP=432;Dels=0.00;HRun=0;HaplotypeScore=90.5054;MQ=57.70;MQ0=0;QD=31.97;SB=-3492.74;set=Intersection;sumGLbyD=31.78	GT:AD:DP:GQ:PL	0/0:203,0:198:99:0,593,7853	1/1:1,128:124:99:4895,332,0
chromosome_1	1702794	.	T	C	7653.17	PASS	AC=4;AF=0.67;AN=6;BaseCounts=17,204,8,207;DP=436;Dels=0.00;HRun=1;HaplotypeScore=116.7001;MQ=59.11;MQ0=0;QD=30.86;SB=-3149.75;set=Intersection;sumGLbyD=30.68	GT:AD:DP:GQ:PL	0/0:187,1:182:99:0,504,7210	1/1:0,125:118:99:4853,352,0
chromosome_1	1707029	.	A	G	4872.91	PASS	AC=2;AF=0.33;AN=6;BaseCounts=225,11,138,13;DP=387;Dels=0.00;HRun=1;HaplotypeScore=98.3999;MQ=58.99;MQ0=0;QD=37.20;SB=-2415.94;set=Intersection;sumGLbyD=36.91	GT:AD:DP:GQ:PL	0/0:140,1:122:99:0,367,4443	1/1:1,130:120:99:4835,325,0
chromosome_1	1707717	.	A	G	4752.24	PASS	AC=2;AF=0.33;AN=6;BaseCounts=243,12,123,16;DP=394;Dels=0.00;HRun=1;HaplotypeScore=92.6118;MQ=59.46;MQ0=0;QD=39.93;SB=-1998.84;set=Intersection;sumGLbyD=39.93	GT:AD:DP:GQ:PL	0/0:168,0:166:99:0,500,6959	1/1:1,118:115:99:4752,346,0
chromosome_1	1707803	.	A	G	5557.7	PASS	AC=2;AF=0.33;AN=6;BaseCounts=283,9,157,16;DP=465;Dels=0.00;HRun=0;HaplotypeScore=121.9222;MQ=59.58;MQ0=0;QD=37.81;SB=-2660.37;set=Intersection;sumGLbyD=37.80	GT:AD:DP:GQ:PL	0/0:194,1:190:99:0,569,7912	1/1:0,147:140:99:5557,418,0
chromosome_1	1708202	.	T	C	5956.44	PASS	AC=2;AF=0.33;AN=6;BaseCounts=21,151,5,301;DP=478;Dels=0.00;HRun=0;HaplotypeScore=106.9106;MQ=59.45;MQ0=0;QD=41.08;SB=-2431.48;set=Intersection;sumGLbyD=41.07	GT:AD:DP:GQ:PL	0/0:223,0:222:99:0,665,9092	1/1:0,145:143:99:5955,430,0
chromosome_1	1708286	.	G	GT	13501.01	PASS	AC=4;AF=0.67;AN=6;DP=517;Dels=0.00;HRun=0;HaplotypeScore=180.9215;MQ=60.07;MQ0=0;QD=49.27;SB=-6481.24;set=Intersection;sumGLbyD=49.27	GT:DP:GQ:PL	0/0:243:99:0,718,7427	1/1:129:99:8547,345,0
chromosome_1	1709188	.	A	T	5490.24	PASS	AC=2;AF=0.33;AN=6;BaseCounts=254,13,13,151;DP=431;Dels=0.00;HRun=1;HaplotypeScore=132.3869;MQ=59.39;MQ0=0;QD=40.07;SB=-2315.33;set=Intersection;sumGLbyD=40.07	GT:AD:DP:GQ:PL	0/0:185,0:182:99:0,545,7090	1/1:0,137:134:99:5489,403,0
chromosome_1	1710147	.	A	T	5283.03	PASS	AC=2;AF=0.33;AN=6;BaseCounts=273,11,19,160;DP=463;Dels=0.00;HRun=0;HaplotypeScore=156.9661;MQ=59.19;MQ0=0;QD=36.19;SB=-2356.39;set=Intersection;sumGLbyD=35.97	GT:AD:DP:GQ:PL	0/0:188,0:178:99:0,530,6941	1/1:1,145:140:99:5252,389,0
chromosome_1	1711633	.	T	C	6684.69	PASS	AC=2;AF=0.33;AN=6;BaseCounts=12,178,9,253;DP=452;Dels=0.00;HRun=0;HaplotypeScore=96.6625;MQ=59.24;MQ0=0;QD=39.55;SB=-2897.73;set=Intersection;sumGLbyD=39.55	GT:AD:DP:GQ:PL	0/0:196,0:194:99:0,578,7840	1/1:0,169:165:99:6684,497,0
chromosome_1	1711746	.	C	T	6332.41	PASS	AC=2;AF=0.33;AN=6;BaseCounts=23,245,12,176;DP=456;Dels=0.00;HRun=0;HaplotypeScore=120.0535;MQ=59.44;MQ0=0;QD=37.92;SB=-3152.39;set=Intersection;sumGLbyD=37.91	GT:AD:DP:GQ:PL	0/0:184,0:175:99:0,524,7189	1/1:0,167:163:99:6331,484,0
chromosome_1	1712900	.	T	C	4720.62	PASS	AC=2;AF=0.33;AN=6;BaseCounts=14,126,8,235;DP=383;Dels=0.00;HRun=1;HaplotypeScore=114.4625;MQ=58.74;MQ0=0;QD=40.35;SB=-2121.01;set=Intersection;sumGLbyD=40.34	GT:AD:DP:GQ:PL	0/0:165,0:158:99:0,472,6442	1/1:0,117:113:99:4720,340,0
chromosome_1	1713176	.	A	G	4022.84	PASS	AC=2;AF=0.33;AN=6;BaseCounts=258,5,112,11;DP=386;Dels=0.00;HRun=0;HaplotypeScore=88.6421;MQ=59.42;MQ0=0;QD=38.31;SB=-1395.46;set=Intersection;sumGLbyD=37.88	GT:AD:DP:GQ:PL	0/0:176,0:173:99:0,521,7284	1/1:2,103:99:99:3977,250,0
chromosome_1	1715079	.	C	G	5048.05	PASS	AC=2;AF=0.33;AN=6;BaseCounts=12,277,142,22;DP=453;DS;Dels=0.00;HRun=0;HaplotypeScore=122.2537;MQ=59.36;MQ0=0;QD=38.83;SB=-2219.62;set=Intersection;sumGLbyD=38.82	GT:AD:DP:GQ:PL	0/0:213,0:211:99:0,632,8766	1/1:0,130:126:99:5047,379,0
chromosome_1	1718232	.	T	C	6445.2	PASS	AC=4;AF=0.67;AN=6;BaseCounts=14,168,5,200;DP=387;Dels=0.00;HRun=0;HaplotypeScore=102.2900;MQ=59.66;MQ0=0;QD=29.98;SB=-2228.03;set=Intersection;sumGLbyD=29.77	GT:AD:DP:GQ:PL	0/0:172,0:171:99:0,515,7188	1/1:2,113:108:99:4335,277,0
chromosome_1	1718889	.	A	G	7042.55	PASS	AC=4;AF=0.67;AN=6;BaseCounts=186,9,182,25;DP=402;Dels=0.00;HRun=0;HaplotypeScore=121.7354;MQ=59.38;MQ0=0;QD=30.36;SB=-3365.64;set=Intersection;sumGLbyD=30.35	GT:AD:DP:GQ:PL	0/0:170,0:165:99:0,494,6759	1/1:0,129:127:99:5146,382,0
chromosome_1	1719416	.	A	AT	4595.04	PASS	AC=4;AF=0.67;AN=6;DP=401;Dels=0.00;HRun=8;HaplotypeScore=101.8131;MQ=60.32;MQ0=0;QD=21.57;SB=-1959.93;set=Intersection;sumGLbyD=21.57	GT:DP:GQ:PL	0/0:187:99:0,481,4906	1/1:116:99:3151,302,0
chromosome_1	1720509	.	C	T	8821.58	PASS	AC=4;AF=0.67;AN=6;BaseCounts=7,221,13,237;DP=478;Dels=0.00;HRun=0;HaplotypeScore=110.7964;MQ=59.37;MQ0=0;QD=33.16;SB=-4364.06;set=Intersection;sumGLbyD=33.16	GT:AD:DP:GQ:PL	0/0:212,0:204:99:0,614,8538	1/1:0,148:142:99:5958,427,0
chromosome_1	1720717	.	T	C	11162.74	PASS	AC=4;AF=0.67;AN=6;BaseCounts=21,301,23,265;DP=610;DS;Dels=0.00;HRun=0;HaplotypeScore=186.5209;MQ=59.50;MQ0=0;QD=30.92;SB=-5542.12;set=Intersection;sumGLbyD=30.92	GT:AD:DP:GQ:PL	0/0:249,0:244:99:0,731,10310	1/1:0,207:200:99:8190,596,0
chromosome_1	1720785	.	G	A	10110.97	PASS	AC=4;AF=0.67;AN=6;BaseCounts=274,12,255,17;DP=558;DS;Dels=0.00;HRun=2;HaplotypeScore=131.3600;MQ=59.39;MQ0=0;QD=32.51;SB=-4112.12;set=Intersection;sumGLbyD=32.36	GT:AD:DP:GQ:PL	0/0:247,0:241:99:0,722,9943	1/1:2,187:185:99:7418,506,0
chromosome_1	1723056	.	C	T	7669.4	PASS	AC=4;AF=0.67;AN=6;BaseCounts=13,185,1,215;DP=414;Dels=0.00;HRun=0;HaplotypeScore=85.6414;MQ=59.02;MQ0=0;QD=31.96;SB=-3006.17;set=Intersection;sumGLbyD=31.95	GT:AD:DP:GQ:PL	0/0:174,0:163:99:0,490,6605	1/1:0,131:127:99:4971,379,0
chromosome_1	1724688	.	C	T	7405.08	PASS	AC=4;AF=0.67;AN=6;BaseCounts=19,217,7,205;DP=448;Dels=0.00;HRun=3;HaplotypeScore=130.1221;MQ=59.69;MQ0=0;QD=30.60;SB=-3363.21;set=Intersection;sumGLbyD=30.60	GT:AD:DP:GQ:PL	0/0:206,0:202:99:0,602,8500	1/1:0,132:131:99:5447,394,0
chromosome_1	1726371	.	C	T	8641.66	PASS	AC=2;AF=0.33;AN=6;BaseCounts=28,304,18,231;DP=581;Dels=0.00;HRun=1;HaplotypeScore=159.2100;MQ=59.07;MQ0=0;QD=40.19;SB=-4192.49;set=Intersection;sumGLbyD=40.19	GT:AD:DP:GQ:PL	0/0:234,0:228:99:0,683,9358	1/1:0,215:209:99:8641,629,0
chromosome_1	1731105	.	G	C	5353.59	PASS	AC=4;AF=0.67;AN=6;BaseCounts=26,147,143,25;DP=341;Dels=0.00;HRun=1;HaplotypeScore=148.1677;MQ=59.56;MQ0=0;QD=25.99;SB=-2563.40;set=Intersection;sumGLbyD=25.99	GT:AD:DP:GQ:PL	0/0:135,0:132:99:0,397,5451	1/1:0,100:92:99:3792,277,0
chromosome_1	1733568	.	AGAT	A	4085.13	PASS	AC=2;AF=0.33;AN=6;DP=330;Dels=0.21;HRun=0;HaplotypeScore=77.1720;MQ=58.26;MQ0=0;QD=60.97;SB=-1735.56;set=Intersection;sumGLbyD=60.97	GT:DP:GQ:PL	0/0:180:99:0,545,20505	1/1:0:99:4085,202,0
chromosome_1	1733573	.	T	C	2574.07	PASS	AC=2;AF=0.33;AN=6;BaseCounts=9,78,1,243;DP=331;Dels=0.00;HRun=0;HaplotypeScore=72.1188;MQ=58.01;MQ0=0;QD=37.31;SB=-1077.59;set=Intersection;sumGLbyD=37.95	GT:AD:DP:GQ:PL	0/0:178,1:176:99:0,491,7116	1/1:0,69:67:99:2619,202,0
chromosome_1	1735542	.	A	G	7515.84	PASS	AC=4;AF=0.67;AN=6;BaseCounts=231,9,195,13;DP=448;Dels=0.00;HRun=0;HaplotypeScore=116.2142;MQ=59.56;MQ0=0;QD=31.98;SB=-3663.07;set=Intersection;sumGLbyD=31.98	GT:AD:DP:GQ:PL	0/0:213,0:209:99:0,626,8605	1/1:0,125:124:99:5135,370,0
chromosome_1	1741020	.	C	T	8391.51	PASS	AC=4;AF=0.67;AN=6;BaseCounts=21,238,12,234;DP=505;Dels=0.00;HRun=1;HaplotypeScore=138.7105;MQ=59.48;MQ0=0;QD=30.29;SB=-3550.26;set=Intersection;sumGLbyD=30.29	GT:AD:DP:GQ:PL	0/0:228,0:221:99:0,665,9217	1/1:0,158:152:99:6296,457,0
chromosome_1	1742403	.	C	A	7871.11	PASS	AC=4;AF=0.67;AN=6;BaseCounts=212,243,8,15;DP=478;DS;Dels=0.00;HRun=2;HaplotypeScore=91.4926;MQ=57.54;MQ0=0;QD=32.13;SB=-3910.15;set=Intersection;sumGLbyD=32.00	GT:AD:DP:GQ:PL	0/0:233,0:222:99:0,665,9050	1/1:0,125:121:99:4786,361,0
chromosome_1	1743127	.	G	A	7462.96	PASS	AC=4;AF=0.67;AN=6;BaseCounts=207,11,238,27;DP=483;Dels=0.00;HRun=0;HaplotypeScore=166.0647;MQ=59.67;MQ0=0;QD=28.16;SB=-3146.87;set=Intersection;sumGLbyD=28.16	GT:AD:DP:GQ:PL	0/0:218,0:213:99:0,635,8841	1/1:0,147:145:99:5830,436,0
chromosome_1	1743946	.	CA	C	4774.75	PASS	AC=4;AF=0.67;AN=6;DP=410;Dels=0.36;HRun=0;HaplotypeScore=173.0456;MQ=59.93;MQ0=0;QD=22.96;SB=-2161.99;set=Intersection;sumGLbyD=22.96	GT:DP:GQ:PL	0/0:202:99:0,608,14355	1/1:0:99:3207,312,0
chromosome_1	1744268	.	T	C	8779.51	PASS	AC=4;AF=0.67;AN=6;BaseCounts=13,228,10,209;DP=460;Dels=0.00;HRun=0;HaplotypeScore=96.0276;MQ=59.36;MQ0=0;QD=33.01;SB=-3323.16;set=Intersection;sumGLbyD=33.00	GT:AD:DP:GQ:PL	0/0:194,0:190:99:0,569,7988	1/1:0,139:137:99:5580,409,0
chromosome_1	1750050	.	G	A	5386.38	PASS	AC=2;AF=0.33;AN=6;BaseCounts=145,5,321,10;DP=481;Dels=0.00;HRun=0;HaplotypeScore=71.2708;MQ=59.62;MQ0=0;QD=39.90;SB=-2476.95;set=Intersection;sumGLbyD=39.89	GT:AD:DP:GQ:PL	0/0:222,0:219:99:0,659,9045	1/1:0,134:132:99:5385,397,0
chromosome_1	1765306	.	C	CAAAA	2232.92	Rejected	AB=0.91;AC=3;AF=0.50;AN=6;DP=364;Dels=0.00;HRun=30;HaplotypeScore=88.0887;MQ=51.67;MQ0=0;QD=6.13;SB=-513.04;set=Intersection;sumGLbyD=6.27	GT:DP:GQ:PL	0/1:177:99:1678,0,915	0/1:116:99:366,0,895
chromosome_1	1777634	.	AT	A	164.95	Rejected	AB=0.94;AC=2;AF=0.33;AN=6;DP=360;Dels=0.04;HRun=18;HaplotypeScore=114.4367;MQ=55.37;MQ0=0;QD=0.66;SB=-67.45;set=Intersection;sumGLbyD=0.85	GT:DP:GQ:PL	0/1:155:99:145,0,2261	0/0:109:99:0,185,1711
chromosome_1	1778175	.	GT	G	6484.22	PASS	AC=4;AF=0.67;AN=6;DP=468;Dels=0.44;HRun=2;HaplotypeScore=134.9929;MQ=59.64;MQ0=0;QD=24.56;SB=-2874.92;set=Intersection;sumGLbyD=24.56	GT:DP:GQ:PL	0/0:204:99:0,604,6581	1/1:8:99:4824,457,0
chromosome_1	1779275	.	T	A	4850.9	PASS	AC=2;AF=0.33;AN=6;BaseCounts=140,12,8,223;DP=383;Dels=0.00;HRun=0;HaplotypeScore=105.7266;MQ=59.49;MQ0=0;QD=39.12;SB=-2235.46;set=Intersection;sumGLbyD=39.11	GT:AD:DP:GQ:PL	0/0:171,0:170:99:0,512,7260	1/1:0,124:121:99:4850,364,0
chromosome_1	1783458	.	C	T	17842.21	Rejected	AC=6;AF=1.00;AN=6;BaseCounts=25,16,10,454;DP=505;DS;Dels=0.00;HRun=1;HaplotypeScore=148.6851;MQ=59.51;MQ0=0;QD=35.33;SB=-7674.89;set=Intersection;sumGLbyD=35.33	GT:AD:DP:GQ:PL	1/1:0,210:207:99:8690,623,0	1/1:0,156:153:99:6286,460,0
chromosome_1	1783898	.	G	A	11424.6	PASS	AC=4;AF=0.67;AN=6;BaseCounts=306,15,231,39;DP=591;Dels=0.00;HRun=1;HaplotypeScore=193.7418;MQ=59.27;MQ0=0;QD=30.47;SB=-5537.37;set=Intersection;sumGLbyD=30.35	GT:AD:DP:GQ:PL	0/0:216,0:206:99:0,620,8430	1/1:1,211:208:99:8405,580,0
chromosome_1	1785400	.	T	A	5207.71	PASS	AC=2;AF=0.33;AN=6;BaseCounts=139,8,4,205;DP=356;Dels=0.00;HRun=0;HaplotypeScore=68.0087;MQ=58.97;MQ0=0;QD=40.06;SB=-2475.49;set=Intersection;sumGLbyD=40.05	GT:AD:DP:GQ:PL	0/0:153,0:150:99:0,451,6091	1/1:0,130:129:99:5207,388,0
chromosome_1	1787365	.	G	GTA	9831.55	PASS	AC=2;AF=0.33;AN=6;DP=553;DS;Dels=0.00;HRun=0;HaplotypeScore=114.8838;MQ=61.38;MQ0=0;QD=52.86;SB=-3994.09;set=Intersection;sumGLbyD=52.86	GT:DP:GQ:PL	0/0:245:99:0,418,6039	1/1:186:99:9832,407,0
chromosome_1	1787505	.	G	T	6781.43	PASS	AC=4;AF=0.67;AN=6;BaseCounts=18,10,181,186;DP=395;Dels=0.00;HRun=3;HaplotypeScore=122.1664;MQ=59.71;MQ0=0;QD=30.69;SB=-3348.11;set=Intersection;sumGLbyD=30.68	GT:AD:DP:GQ:PL	0/0:174,0:169:99:0,509,7095	1/1:0,122:119:99:4950,358,0
chromosome_1	1789094	.	C	T	7700.28	PASS	AC=4;AF=0.67;AN=6;BaseCounts=34,208,9,201;DP=452;Dels=0.00;HRun=1;HaplotypeScore=144.3554;MQ=59.56;MQ0=0;QD=30.44;SB=-3740.45;set=Intersection;sumGLbyD=30.43	GT:AD:DP:GQ:PL	0/0:199,0:196:99:0,587,8187	1/1:0,120:116:99:4819,349,0
chromosome_1	1790665	.	G	A	5833.69	PASS	AC=4;AF=0.67;AN=6;BaseCounts=167,6,195,10;DP=378;Dels=0.00;HRun=0;HaplotypeScore=105.3328;MQ=59.41;MQ0=0;QD=30.70;SB=-2846.03;set=Intersection;sumGLbyD=30.70	GT:AD:DP:GQ:PL	0/0:188,0:183:99:0,551,7607	1/1:0,101:101:99:4171,301,0
chromosome_1	1794552	.	T	C	8387.3	PASS	AC=4;AF=0.67;AN=6;BaseCounts=25,226,13,220;DP=485;Dels=0.00;HRun=0;HaplotypeScore=153.7085;MQ=58.68;MQ0=0;QD=29.85;SB=-2529.65;set=Intersection;sumGLbyD=29.84	GT:AD:DP:GQ:PL	0/0:204,0:181:99:0,541,6866	1/1:1,154:146:99:5835,439,0
chromosome_1	1794818	.	C	T	8857.75	PASS	AC=4;AF=0.67;AN=6;BaseCounts=24,232,7,236;DP=499;Dels=0.00;HRun=1;HaplotypeScore=113.3359;MQ=58.72;MQ0=0;QD=32.57;SB=-4039.73;set=Intersection;sumGLbyD=32.56	GT:AD:DP:GQ:PL	0/0:227,0:221:99:0,662,9272	1/1:0,150:141:99:5835,424,0
chromosome_1	1795637	.	A	G	8535.3	PASS	AC=4;AF=0.67;AN=6;BaseCounts=216,4,219,13;DP=452;Dels=0.00;HRun=0;HaplotypeScore=107.0281;MQ=59.71;MQ0=0;QD=33.08;SB=-4219.36;set=Intersection;sumGLbyD=33.08	GT:AD:DP:GQ:PL	0/0:194,0:193:99:0,578,7864	1/1:0,132:130:99:5436,391,0
chromosome_1	1795888	.	T	C	8330.8	PASS	AC=4;AF=0.67;AN=6;BaseCounts=30,218,15,229;DP=492;Dels=0.00;HRun=0;HaplotypeScore=158.8571;MQ=59.39;MQ0=0;QD=29.97;SB=-3888.17;set=Intersection;sumGLbyD=29.84	GT:AD:DP:GQ:PL	0/0:213,1:208:99:0,585,8515	1/1:0,145:142:99:5803,427,0
chromosome_1	1798215	.	A	T	8060.83	PASS	AC=4;AF=0.67;AN=6;BaseCounts=219,8,15,229;DP=471;Dels=0.00;HRun=1;HaplotypeScore=140.8451;MQ=59.28;MQ0=0;QD=29.74;SB=-3387.42;set=Intersection;sumGLbyD=29.74	GT:AD:DP:GQ:PL	0/0:199,0:197:99:0,590,8064	1/1:0,123:118:99:4794,349,0
chromosome_1	1799286	.	T	C	6935.16	PASS	AC=4;AF=0.67;AN=6;BaseCounts=19,190,17,188;DP=414;Dels=0.00;HRun=2;HaplotypeScore=126.3750;MQ=58.82;MQ0=0;QD=29.76;SB=-3041.82;set=Intersection;sumGLbyD=29.64	GT:AD:DP:GQ:PL	0/0:178,1:176:99:0,524,6990	1/1:0,130:126:99:5082,376,0
chromosome_1	1804967	.	G	A	9210.72	PASS	AC=4;AF=0.67;AN=6;BaseCounts=252,12,232,27;DP=523;Dels=0.00;HRun=1;HaplotypeScore=163.4256;MQ=59.30;MQ0=0;QD=30.30;SB=-3307.18;set=Intersection;sumGLbyD=29.98	GT:AD:DP:GQ:PL	0/0:218,0:212:99:0,629,8712	1/1:2,165:163:99:6528,424,0
chromosome_1	1810462	.	T	G	3123.56	PASS	AC=2;AF=0.33;AN=6;BaseCounts=11,13,98,310;DP=432;Dels=0.00;HRun=1;HaplotypeScore=110.3919;MQ=58.76;MQ0=0;QD=34.71;SB=-818.71;set=Intersection;sumGLbyD=35.20	GT:AD:DP:GQ:PL	0/0:222,1:218:99:0,650,8402	1/1:0,90:80:99:3168,241,0
chromosome_1	1815634	.	AG	A	5103.55	PASS	AC=4;AF=0.67;AN=6;DP=453;Dels=0.44;HRun=0;HaplotypeScore=138.5284;MQ=59.17;MQ0=2;QD=20.09;SB=-2276.03;set=Intersection;sumGLbyD=20.09	GT:DP:GQ:PL	0/0:199:99:0,594,14299	1/1:3:99:3167,378,0
chromosome_1	1815636	.	T	A	8075.91	PASS	AC=4;AF=0.67;AN=6;BaseCounts=203,9,3,211;DP=445;Dels=0.04;HRun=0;HaplotypeScore=131.7063;MQ=59.15;MQ0=2;QD=32.30;SB=-3531.26;set=Intersection;sumGLbyD=32.16	GT:AD:DP:GQ:PL	0/0:193,0:190:99:0,572,7763	1/1:2,127:123:99:5125,370,0
chromosome_1	1823823	.	A	T	6966.81	PASS	AC=2;AF=0.33;AN=6;BaseCounts=255,10,10,198;DP=473;Dels=0.00;HRun=1;HaplotypeScore=140.2905;MQ=59.15;MQ0=0;QD=40.50;SB=-3257.77;set=Intersection;sumGLbyD=40.50	GT:AD:DP:GQ:PL	0/0:190,0:187:99:0,563,7880	1/1:0,172:167:99:6966,503,0
chromosome_1	1826604	.	C	T	7826.29	PASS	AC=4;AF=0.67;AN=6;BaseCounts=17,250,12,206;DP=485;DS;Dels=0.00;HRun=1;HaplotypeScore=113.7700;MQ=59.18;MQ0=0;QD=31.81;SB=-3902.40;set=Intersection;sumGLbyD=31.81	GT:AD:DP:GQ:PL	0/0:239,0:233:99:0,695,9654	1/1:0,134:128:99:5359,385,0
chromosome_1	1827583	.	T	TACTC	13302.82	PASS	AC=4;AF=0.67;AN=6;DP=263;Dels=0.01;HRun=0;HaplotypeScore=70.2143;MQ=56.91;MQ0=0;QD=98.54;SB=-6043.76;set=Intersection;sumGLbyD=98.54	GT:DP:GQ:PL	0/0:128:99:0,364,11565	1/1:85:99:9577,253,0
chromosome_1	1828282	.	T	G	11423.82	PASS	AC=4;AF=0.67;AN=6;BaseCounts=18,16,298,254;DP=586;DS;Dels=0.00;HRun=0;HaplotypeScore=138.5972;MQ=59.35;MQ0=0;QD=32.55;SB=-4437.04;set=Intersection;sumGLbyD=32.54	GT:AD:DP:GQ:PL	0/0:235,0:230:99:0,686,9373	1/1:0,203:197:99:8098,593,0
chromosome_1	1830832	.	C	T	5383.42	PASS	AC=2;AF=0.33;AN=6;BaseCounts=8,294,8,153;DP=463;Dels=0.00;HRun=0;HaplotypeScore=87.2474;MQ=58.46;MQ0=0;QD=38.45;SB=-1838.49;set=Intersection;sumGLbyD=38.44	GT:AD:DP:GQ:PL	0/0:209,0:202:99:0,608,8061	1/1:0,139:135:99:5382,406,0
chromosome_1	1831858	.	C	T	6035.86	PASS	AC=2;AF=0.33;AN=6;BaseCounts=19,240,11,188;DP=458;Dels=0.00;HRun=0;HaplotypeScore=135.2949;MQ=59.29;MQ0=0;QD=35.72;SB=-1723.29;set=Intersection;sumGLbyD=35.71	GT:AD:DP:GQ:PL	0/0:182,0:177:99:0,530,7220	1/1:0,168:150:99:6035,451,0
chromosome_1	1832697	.	A	G	5198.72	PASS	AC=2;AF=0.33;AN=6;BaseCounts=283,8,139,10;DP=440;Dels=0.00;HRun=1;HaplotypeScore=88.1161;MQ=59.26;MQ0=0;QD=38.51;SB=-2119.84;set=Intersection;sumGLbyD=38.19	GT:AD:DP:GQ:PL	0/0:182,1:176:99:0,527,7041	1/1:0,134:126:99:5156,376,0
chromosome_1	1835068	.	T	C	5688.29	PASS	AC=4;AF=0.67;AN=6;BaseCounts=9,153,9,189;DP=360;Dels=0.00;HRun=1;HaplotypeScore=78.1818;MQ=58.32;MQ0=0;QD=30.75;SB=-1686.01;set=Intersection;sumGLbyD=30.74	GT:AD:DP:GQ:PL	0/0:174,1:170:99:0,512,6628	1/1:0,121:114:99:4621,343,0
chromosome_1	1840572	.	G	GTT	7250.96	PASS	AC=4;AF=0.67;AN=6;DP=449;Dels=0.02;HRun=9;HaplotypeScore=218.8984;MQ=59.64;MQ0=0;QD=28.77;SB=-2865.06;set=Intersection;sumGLbyD=28.77	GT:DP:GQ:PL	0/0:197:99:0,465,5496	1/1:136:99:7184,344,0
chromosome_1	1845934	.	T	TA	2479.68	Rejected	AB=0.99;AC=3;AF=0.50;AN=6;DP=339;Dels=0.08;HRun=13;HaplotypeScore=155.1975;MQ=54.32;MQ0=0;QD=9.36;SB=-898.72;set=Intersection;sumGLbyD=9.56	GT:DP:GQ:PL	0/1:156:99:305,0,1921	1/1:106:99:2229,195,0
chromosome_1	1849064	.	C	T	5422.48	PASS	AC=4;AF=0.67;AN=6;BaseCounts=17,201,7,166;DP=391;Dels=0.00;HRun=7;HaplotypeScore=113.0393;MQ=58.38;MQ0=0;QD=26.32;SB=-2383.90;set=Intersection;sumGLbyD=26.15	GT:AD:DP:GQ:PL	0/0:183,0:179:99:0,533,7343	1/1:0,98:88:99:3358,265,0
chromosome_1	1849285	.	CT	C	2786.13	PASS	AC=4;AF=0.67;AN=6;DP=372;Dels=0.24;HRun=15;HaplotypeScore=111.6066;MQ=56.71;MQ0=0;QD=14.51;SB=-1000.23;set=Intersection;sumGLbyD=14.81	GT:DP:GQ:PL	0/0:171:95.38:0,95,3079	1/1:30:99:1535,104,0
chromosome_1	1850614	.	TCAACTTCTGCAACTG	T	12802.67	PASS	AC=2;AF=0.33;AN=6;DP=490;Dels=0.23;HRun=0;HaplotypeScore=275.5748;MQ=56.67;MQ0=0;QD=82.07;SB=-5760.07;set=Intersection;sumGLbyD=82.07	GT:DP:GQ:PL	0/0:179:99:0,487,21132	1/1:45:99:12803,297,0
chromosome_1	1852082	.	G	A	7447.71	PASS	AC=4;AF=0.67;AN=6;BaseCounts=202,5,184,10;DP=401;Dels=0.00;HRun=0;HaplotypeScore=70.5328;MQ=59.41;MQ0=0;QD=32.95;SB=-1654.74;set=Intersection;sumGLbyD=32.95	GT:AD:DP:GQ:PL	0/0:175,0:170:99:0,506,6835	1/1:0,122:118:99:4744,355,0
chromosome_1	1855030	.	G	A	5750.72	PASS	AC=2;AF=0.33;AN=6;BaseCounts=166,6,285,13;DP=470;Dels=0.00;HRun=0;HaplotypeScore=102.0050;MQ=59.68;MQ0=0;QD=39.12;SB=-2781.05;set=Intersection;sumGLbyD=38.81	GT:AD:DP:GQ:PL	0/0:212,0:210:99:0,632,8838	1/1:2,144:144:99:5705,386,0
chromosome_1	1866803	.	T	C	4792.72	PASS	AC=2;AF=0.33;AN=6;BaseCounts=22,130,6,216;DP=374;Dels=0.00;HRun=0;HaplotypeScore=122.4924;MQ=59.17;MQ0=0;QD=38.65;SB=-1985.92;set=Intersection;sumGLbyD=38.65	GT:AD:DP:GQ:PL	0/0:151,0:150:99:0,451,6271	1/1:0,124:118:99:4792,346,0
chromosome_1	1867289	.	T	C	5957.08	PASS	AC=4;AF=0.67;AN=6;BaseCounts=11,161,11,192;DP=375;Dels=0.00;HRun=0;HaplotypeScore=85.8604;MQ=56.72;MQ0=0;QD=31.03;SB=-1943.67;set=Intersection;sumGLbyD=31.02	GT:AD:DP:GQ:PL	0/0:183,0:170:99:0,511,6544	1/1:0,110:107:99:4204,322,0
chromosome_1	1888755	.	T	C	9038.98	PASS	AC=4;AF=0.67;AN=6;BaseCounts=15,237,15,204;DP=471;Dels=0.00;HRun=1;HaplotypeScore=121.5319;MQ=58.75;MQ0=0;QD=32.17;SB=-3089.64;set=Intersection;sumGLbyD=32.16	GT:AD:DP:GQ:PL	0/0:189,0:185:99:0,554,7389	1/1:0,172:166:99:6764,497,0
chromosome_1	1890184	.	C	CA	1790.11	PASS	AC=2;AF=0.33;AN=6;DP=366;Dels=0.05;HRun=18;HaplotypeScore=123.3752;MQ=55.26;MQ0=0;QD=15.70;SB=-500.10;set=Intersection;sumGLbyD=16.17	GT:DP:GQ:PL	0/0:170:99:0,135,2470	1/1:114:90.28:1844,90,0
chromosome_1	1905525	.	TG	T	1576.53	PASS	AC=2;AF=0.33;AN=6;DP=270;Dels=0.19;HRun=9;HaplotypeScore=81.3580;MQ=56.25;MQ0=0;QD=16.60;SB=-157.66;set=Intersection;sumGLbyD=17.16	GT:DP:GQ:PL	0/0:127:99:0,207,2518	1/1:43:99:1630,115,0
chromosome_1	1907362	.	T	C	9603.13	PASS	AC=4;AF=0.67;AN=6;BaseCounts=23,249,12,195;DP=479;Dels=0.00;HRun=1;HaplotypeScore=120.2699;MQ=58.74;MQ0=0;QD=32.12;SB=-3516.90;set=Intersection;sumGLbyD=32.11	GT:AD:DP:GQ:PL	0/0:180,0:180:99:0,539,7502	1/1:0,168:158:99:6562,476,0
chromosome_1	1936294	.	G	GA	11225.75	Rejected	AC=6;AF=1.00;AN=6;DP=430;Dels=0.00;HRun=4;HaplotypeScore=132.8767;MQ=61.38;MQ0=0;QD=26.11;SB=-5238.81;set=Intersection;sumGLbyD=26.11	GT:DP:GQ:PL	1/1:198:99:5920,550,0	1/1:129:99:3856,360,0
chromosome_1	1952313	.	A	AT	12483.78	Rejected	AC=6;AF=1.00;AN=6;DP=503;Dels=0.01;HRun=4;HaplotypeScore=199.2568;MQ=60.72;MQ0=0;QD=24.82;SB=-4937.87;set=Intersection;sumGLbyD=24.82	GT:DP:GQ:PL	1/1:208:99:6002,556,0	1/1:164:99:4699,433,0
chromosome_1	1955751	.	TCGC	T	73.53	Rejected	AB=0.94;AC=1;AF=0.17;AN=6;DP=346;Dels=0.03;HRun=0;HaplotypeScore=105.7149;MQ=54.07;MQ0=3;QD=0.63;SB=-4.12;set=Intersection;sumGLbyD=1.00	GT:DP:GQ:PL	0/0:148:10.31:0,10,9012	0/1:108:99:117,0,6214
chromosome_1	1999192	.	G	C	19978.88	Rejected	AC=6;AF=1.00;AN=6;BaseCounts=20,495,9,23;DP=547;Dels=0.00;HRun=2;HaplotypeScore=130.3053;MQ=59.50;MQ0=0;QD=36.52;SB=-9369.78;set=Intersection;sumGLbyD=36.52	GT:AD:DP:GQ:PL	1/1:0,238:234:99:9930,704,0	1/1:0,174:169:99:6972,509,0
chromosome_1	2025000	.	C	CT	2585.02	Rejected	AB=0.86;AC=4;AF=0.67;AN=6;DP=349;Dels=0.00;HRun=26;HaplotypeScore=103.1896;MQ=53.26;MQ0=0;QD=7.41;SB=-907.02;set=Intersection;sumGLbyD=7.55	GT:DP:GQ:PL	0/1:181:20.86:1337,0,21	0/1:102:38.81:709,0,39
chromosome_1	2053296	.	A	T	7043.22	PASS	AC=4;AF=0.67;AN=6;BaseCounts=221,11,14,194;DP=440;Dels=0.00;HRun=0;HaplotypeScore=124.3533;MQ=59.38;MQ0=0;QD=29.22;SB=-2861.58;set=Intersection;sumGLbyD=29.22	GT:AD:DP:GQ:PL	0/0:199,0:195:99:0,587,8057	1/1:0,139:135:99:5496,403,0
chromosome_1	2055773	.	G	A	8941.98	PASS	AC=4;AF=0.67;AN=6;BaseCounts=234,10,182,14;DP=440;Dels=0.00;HRun=1;HaplotypeScore=98.4152;MQ=59.24;MQ0=0;QD=33.62;SB=-4200.27;set=Intersection;sumGLbyD=33.61	GT:AD:DP:GQ:PL	0/0:174,0:169:99:0,509,7004	1/1:0,170:165:99:6870,497,0
chromosome_1	2104091	.	G	T	14896.07	Rejected	AC=6;AF=1.00;AN=6;BaseCounts=13,8,8,380;DP=409;Dels=0.00;HRun=0;HaplotypeScore=78.9123;MQ=58.88;MQ0=0;QD=36.42;SB=-7095.05;set=Intersection;sumGLbyD=36.42	GT:AD:DP:GQ:PL	1/1:0,175:173:99:7090,521,0	1/1:0,125:119:99:4849,358,0
chromosome_1	2104097	.	C	A	14580.26	Rejected	AC=6;AF=1.00;AN=6;BaseCounts=372,7,4,14;DP=397;Dels=0.00;HRun=0;HaplotypeScore=69.7530;MQ=59.17;MQ0=0;QD=36.73;SB=-7117.16;set=Intersection;sumGLbyD=36.72	GT:AD:DP:GQ:PL	1/1:0,169:166:99:6800,500,0	1/1:0,123:119:99:4792,358,0
chromosome_1	2139856	.	G	GT	4764.41	Rejected	AC=6;AF=1.00;AN=6;DP=261;Dels=0.00;HRun=12;HaplotypeScore=127.0964;MQ=59.71;MQ0=0;QD=18.25;SB=-2008.75;set=Intersection;sumGLbyD=18.25	GT:DP:GQ:PL	1/1:95:99:2269,187,0	1/1:83:99:1835,99,0
chromosome_1	2154491	.	T	TA	13343.55	Rejected	AC=6;AF=1.00;AN=6;DP=507;Dels=0.00;HRun=1;HaplotypeScore=226.7823;MQ=62.19;MQ0=0;QD=26.32;SB=-5866.18;set=Intersection;sumGLbyD=26.32	GT:DP:GQ:PL	1/1:213:99:6523,607,0	1/1:161:99:4943,460,0
chromosome_1	2174555	.	CA	C	88.53	Rejected	AB=0.95;AC=2;AF=0.33;AN=6;DP=364;DS;Dels=0.04;HRun=18;HaplotypeScore=77.9351;MQ=52.63;MQ0=0;QD=0.35;SB=-58.00;set=Intersection;sumGLbyD=0.54	GT:DP:GQ:PL	0/1:151:26.23:26,0,2570	0/0:109:42.69:0,43,1716
chromosome_1	2178948	.	C	CA	1067.91	Rejected	AB=0.90;AC=2;AF=0.33;AN=6;DP=409;Dels=0.02;HRun=15;HaplotypeScore=59.8927;MQ=55.04;MQ0=0;QD=4.08;SB=-492.20;set=Intersection;sumGLbyD=4.26	GT:DP:GQ:PL	0/1:171:99:155,0,2073	0/0:143:99:0,100,2222
chromosome_1	2178972	.	A	ACC	135.82	Rejected	AB=0.90;AC=1;AF=0.17;AN=6;DP=418;Dels=0.00;HRun=3;HaplotypeScore=152.0067;MQ=55.11;MQ0=0;QD=0.71;SB=-3.98;set=Intersection;sumGLbyD=0.95	GT:DP:GQ:PL	0/1:186:99:180,0,3316	0/0:138:76.48:0,76,2905
chromosome_1	2194786	.	T	C	4615.35	PASS	AC=2;AF=0.33;AN=6;BaseCounts=20,120,4,256;DP=400;Dels=0.00;HRun=0;HaplotypeScore=126.1938;MQ=59.50;MQ0=0;QD=40.84;SB=-2284.09;set=Intersection;sumGLbyD=40.84	GT:AD:DP:GQ:PL	0/0:181,0:176:99:0,530,7233	1/1:0,113:113:99:4615,340,0
chromosome_1	2206059	.	G	A	7074.91	PASS	AC=2;AF=0.33;AN=6;BaseCounts=195,12,283,21;DP=511;Dels=0.00;HRun=0;HaplotypeScore=141.5511;MQ=59.48;MQ0=0;QD=39.75;SB=-2715.73;set=Intersection;sumGLbyD=39.74	GT:AD:DP:GQ:PL	0/0:220,0:215:99:0,644,8856	1/1:0,178:175:99:7074,521,0
chromosome_1	2213620	.	G	A	10203.18	PASS	AC=4;AF=0.67;AN=6;BaseCounts=270,9,246,20;DP=545;Dels=0.00;HRun=2;HaplotypeScore=101.9011;MQ=58.97;MQ0=0;QD=33.34;SB=-3313.83;set=Intersection;sumGLbyD=33.34	GT:AD:DP:GQ:PL	0/0:239,0:238:99:0,713,9852	1/1:1,156:150:99:6163,451,0
chromosome_1	2215281	.	G	A	9170.61	PASS	AC=4;AF=0.67;AN=6;BaseCounts=251,11,218,26;DP=506;Dels=0.00;HRun=0;HaplotypeScore=155.3199;MQ=59.59;MQ0=0;QD=30.57;SB=-3521.54;set=Intersection;sumGLbyD=30.28	GT:AD:DP:GQ:PL	0/0:205,1:204:99:0,571,8520	1/1:1,172:169:99:6878,465,0
chromosome_1	2215776	.	CA	C	8325.82	PASS	AC=4;AF=0.67;AN=6;DP=592;DS;Dels=0.43;HRun=4;HaplotypeScore=150.4186;MQ=59.96;MQ0=0;QD=23.32;SB=-3533.77;set=Intersection;sumGLbyD=23.32	GT:DP:GQ:PL	0/0:234:99:0,665,7220	1/1:18:99:5256,481,0
chromosome_1	2217437	.	C	T	9873.06	PASS	AC=4;AF=0.67;AN=6;BaseCounts=11,201,7,260;DP=479;Dels=0.00;HRun=0;HaplotypeScore=95.7873;MQ=59.33;MQ0=0;QD=34.40;SB=-4918.50;set=Intersection;sumGLbyD=34.26	GT:AD:DP:GQ:PL	0/0:192,0:188:99:0,566,7824	1/1:0,170:167:99:6912,500,0
chromosome_1	2219486	.	C	T	9047.1	PASS	AC=4;AF=0.67;AN=6;BaseCounts=17,211,15,249;DP=492;Dels=0.00;HRun=0;HaplotypeScore=127.4286;MQ=59.40;MQ0=0;QD=31.52;SB=-3784.37;set=Intersection;sumGLbyD=31.52	GT:AD:DP:GQ:PL	0/0:204,0:194:99:0,584,7841	1/1:0,148:142:99:5718,427,0
chromosome_1	2219564	.	T	A	9510.61	PASS	AC=4;AF=0.67;AN=6;BaseCounts=271,8,10,242;DP=531;Dels=0.00;HRun=1;HaplotypeScore=142.9495;MQ=59.59;MQ0=0;QD=31.28;SB=-4197.23;set=Intersection;sumGLbyD=31.14	GT:AD:DP:GQ:PL	0/0:227,0:224:99:0,668,9160	1/1:1,168:165:99:6689,453,0
chromosome_1	2223402	.	T	G	6206.94	PASS	AC=2;AF=0.33;AN=6;BaseCounts=20,11,167,284;DP=482;DS;Dels=0.00;HRun=0;HaplotypeScore=154.3837;MQ=59.42;MQ0=0;QD=40.30;SB=-2694.71;set=Intersection;sumGLbyD=40.30	GT:AD:DP:GQ:PL	0/0:201,0:192:99:0,578,7874	1/1:0,154:151:99:6206,454,0
chromosome_1	2226194	.	G	A	8504.06	PASS	AC=4;AF=0.67;AN=6;BaseCounts=235,14,210,17;DP=476;Dels=0.00;HRun=0;HaplotypeScore=136.7664;MQ=59.19;MQ0=0;QD=31.15;SB=-3922.66;set=Intersection;sumGLbyD=31.15	GT:AD:DP:GQ:PL	0/0:203,0:199:99:0,596,8191	1/1:0,163:161:99:6540,482,0
chromosome_1	2226521	.	T	A	5614.84	PASS	AC=2;AF=0.33;AN=6;BaseCounts=155,14,12,270;DP=451;Dels=0.00;HRun=0;HaplotypeScore=140.4588;MQ=59.29;MQ0=0;QD=40.11;SB=-2753.13;set=Intersection;sumGLbyD=40.10	GT:AD:DP:GQ:PL	0/0:193,0:188:99:0,560,7618	1/1:0,140:137:99:5614,412,0
chromosome_1	2227870	.	C	CT	3190.27	PASS	AC=4;AF=0.67;AN=6;DP=328;Dels=0.02;HRun=15;HaplotypeScore=51.6456;MQ=58.74;MQ0=0;QD=16.62;SB=-790.62;set=Intersection;sumGLbyD=16.91	GT:DP:GQ:PL	0/0:131:99:0,272,2934	1/1:104:38.01:1967,38,0
chromosome_1	2227934	.	C	CAAAA	6060.59	Rejected	AB=0.91;AC=3;AF=0.50;AN=6;DP=360;Dels=0.01;HRun=1;HaplotypeScore=53.5555;MQ=56.44;MQ0=0;QD=16.83;SB=-1418.26;set=Intersection;sumGLbyD=16.83	GT:DP:GQ:PL	0/1:164:99:1828,0,4212	0/1:109:99:2451,0,2411
chromosome_1	2231762	.	T	TA	6609.12	PASS	AC=4;AF=0.67;AN=6;DP=580;Dels=0.01;HRun=10;HaplotypeScore=173.0057;MQ=56.56;MQ0=0;QD=19.05;SB=-1536.38;set=Intersection;sumGLbyD=19.05	GT:DP:GQ:PL	0/0:232:99:0,149,3826	1/1:181:99:3969,373,0
chromosome_1	2232713	.	A	C	6748.34	PASS	AC=2;AF=0.33;AN=6;BaseCounts=330,184,8,27;DP=549;Dels=0.00;HRun=1;HaplotypeScore=136.7838;MQ=59.18;MQ0=0;QD=39.70;SB=-2565.80;set=Intersection;sumGLbyD=39.69	GT:AD:DP:GQ:PL	0/0:243,0:239:99:0,716,9935	1/1:0,170:164:99:6747,494,0
chromosome_1	2233748	.	A	G	6149.55	PASS	AC=4;AF=0.67;AN=6;BaseCounts=187,16,178,21;DP=402;Dels=0.00;HRun=1;HaplotypeScore=166.4422;MQ=58.96;MQ0=0;QD=25.84;SB=-2491.27;set=Intersection;sumGLbyD=25.83	GT:AD:DP:GQ:PL	0/0:163,1:157:99:0,469,6298	1/1:0,139:130:99:5138,391,0
chromosome_1	2237553	.	T	C	7714.45	PASS	AC=2;AF=0.33;AN=6;BaseCounts=15,197,14,338;DP=564;DS;Dels=0.00;HRun=0;HaplotypeScore=129.8803;MQ=59.72;MQ0=0;QD=41.25;SB=-3855.76;set=Intersection;sumGLbyD=41.25	GT:AD:DP:GQ:PL	0/0:245,0:244:99:0,728,10126	1/1:0,187:184:99:7713,554,0
chromosome_1	2237554	.	T	C	7780.19	PASS	AC=2;AF=0.33;AN=6;BaseCounts=24,205,9,332;DP=570;DS;Dels=0.00;HRun=0;HaplotypeScore=130.3494;MQ=59.72;MQ0=0;QD=41.17;SB=-3758.00;set=Intersection;sumGLbyD=41.16	GT:AD:DP:GQ:PL	0/0:249,0:246:99:0,737,10184	1/1:0,189:187:99:7779,563,0
chromosome_1	2239917	.	T	C	8638.36	PASS	AC=4;AF=0.67;AN=6;BaseCounts=18,234,15,218;DP=485;Dels=0.00;HRun=0;HaplotypeScore=132.5156;MQ=58.90;MQ0=0;QD=30.31;SB=-3622.83;set=Intersection;sumGLbyD=30.31	GT:AD:DP:GQ:PL	0/0:199,0:196:99:0,590,8050	1/1:0,152:142:99:5731,427,0
chromosome_1	2240462	.	T	TA	5059.45	PASS	AC=4;AF=0.67;AN=6;DP=489;Dels=0.00;HRun=6;HaplotypeScore=170.8071;MQ=60.44;MQ0=0;QD=19.61;SB=-2372.93;set=Intersection;sumGLbyD=19.61	GT:DP:GQ:PL	0/0:230:99:0,595,6081	1/1:143:99:4076,384,0
chromosome_1	2245479	.	T	TC	1815.05	Rejected	AB=0.93;AC=4;AF=0.67;AN=6;DP=364;Dels=0.03;HRun=10;HaplotypeScore=116.3956;MQ=50.46;MQ0=0;QD=4.99;SB=-603.24;set=Intersection;sumGLbyD=5.13	GT:DP:GQ:PL	1/1:157:99:1620,122,0	0/1:118:99:150,0,523
chromosome_1	2247519	.	G	T	7561.74	PASS	AC=4;AF=0.67;AN=6;BaseCounts=16,5,178,208;DP=407;Dels=0.00;HRun=1;HaplotypeScore=102.7338;MQ=59.52;MQ0=0;QD=32.04;SB=-3723.37;set=Intersection;sumGLbyD=31.87	GT:AD:DP:GQ:PL	0/0:171,0:168:99:0,506,7171	1/1:0,121:118:99:4813,355,0
chromosome_1	2248471	.	T	A	10346.43	PASS	AC=4;AF=0.67;AN=6;BaseCounts=271,9,9,217;DP=506;Dels=0.00;HRun=1;HaplotypeScore=109.5431;MQ=58.92;MQ0=0;QD=34.03;SB=-3292.60;set=Intersection;sumGLbyD=34.03	GT:AD:DP:GQ:PL	0/0:200,2:192:99:0,578,7812	1/1:0,189:181:99:7505,545,0
chromosome_1	2249085	.	A	G	10313.44	PASS	AC=4;AF=0.67;AN=6;BaseCounts=261,10,260,18;DP=549;Dels=0.00;HRun=0;HaplotypeScore=103.3981;MQ=59.69;MQ0=0;QD=34.26;SB=-4411.29;set=Intersection;sumGLbyD=34.26	GT:AD:DP:GQ:PL	0/0:248,0:247:99:0,743,10348	1/1:0,156:155:99:6440,467,0
chromosome_1	2249836	.	A	T	6735.34	PASS	AC=4;AF=0.67;AN=6;BaseCounts=161,5,8,187;DP=361;Dels=0.00;HRun=0;HaplotypeScore=67.3981;MQ=58.72;MQ0=0;QD=32.07;SB=-2814.96;set=Intersection;sumGLbyD=32.07	GT:AD:DP:GQ:PL	0/0:151,0:146:99:0,439,5983	1/1:0,123:118:99:4750,355,0
chromosome_1	2258417	.	C	T	5741.35	PASS	AC=2;AF=0.33;AN=6;BaseCounts=22,233,8,164;DP=427;Dels=0.00;HRun=1;HaplotypeScore=136.6106;MQ=59.10;MQ0=0;QD=40.43;SB=-2628.23;set=Intersection;sumGLbyD=40.43	GT:AD:DP:GQ:PL	0/0:170,0:166:99:0,497,6842	1/1:0,142:140:99:5740,421,0
chromosome_1	2259309	.	C	T	5832.97	PASS	AC=2;AF=0.33;AN=6;BaseCounts=15,259,4,168;DP=446;Dels=0.00;HRun=1;HaplotypeScore=93.8809;MQ=59.53;MQ0=0;QD=39.41;SB=-2721.39;set=Intersection;sumGLbyD=39.13	GT:AD:DP:GQ:PL	0/0:215,0:213:99:0,641,8949	1/1:1,147:140:99:5791,380,0
chromosome_1	2265747	.	A	G	5078.24	PASS	AC=2;AF=0.33;AN=6;BaseCounts=227,13,156,23;DP=419;Dels=0.00;HRun=0;HaplotypeScore=161.2370;MQ=59.12;MQ0=0;QD=36.02;SB=-2182.56;set=Intersection;sumGLbyD=35.72	GT:AD:DP:GQ:PL	0/0:167,0:160:99:0,481,6417	1/1:1,140:132:99:5037,354,0
chromosome_1	2272299	.	A	T	6520.04	PASS	AC=2;AF=0.33;AN=6;BaseCounts=302,4,9,176;DP=491;Dels=0.00;HRun=0;HaplotypeScore=83.7753;MQ=59.46;MQ0=0;QD=39.76;SB=-3112.81;set=Intersection;sumGLbyD=39.23	GT:AD:DP:GQ:PL	0/0:219,0:218:99:0,647,8829	1/1:1,163:162:99:6433,441,0
chromosome_1	2273017	.	C	A	8357.95	PASS	AC=4;AF=0.67;AN=6;BaseCounts=238,227,8,24;DP=497;Dels=0.00;HRun=0;HaplotypeScore=157.8762;MQ=59.43;MQ0=0;QD=29.43;SB=-4126.55;set=Intersection;sumGLbyD=29.43	GT:AD:DP:GQ:PL	0/0:213,0:211:99:0,626,8871	1/1:0,162:156:99:6313,469,0
chromosome_1	2273166	.	CTT	C	6414.04	PASS	AC=4;AF=0.67;AN=6;DP=434;Dels=0.39;HRun=1;HaplotypeScore=172.0509;MQ=59.26;MQ0=0;QD=28.01;SB=-3039.34;set=Intersection;sumGLbyD=28.01	GT:DP:GQ:PL	0/0:205:99:0,617,24211	1/1:0:99:3852,328,0
chromosome_1	2273201	.	TAAA	T	2443.28	Rejected	AB=0.91;AC=5;AF=0.83;AN=6;DP=287;Dels=0.12;HRun=31;HaplotypeScore=73.5321;MQ=54.51;MQ0=0;QD=8.51;SB=-488.90;set=Intersection;sumGLbyD=8.69	GT:DP:GQ:PL	0/1:124:99:922,0,374	1/1:60:82.43:1276,82,0
chromosome_1	2273457	.	CACGT	C	8396.01	PASS	AC=4;AF=0.67;AN=6;DP=291;Dels=0.42;HRun=0;HaplotypeScore=71.0110;MQ=59.00;MQ0=0;QD=56.73;SB=-3024.74;set=Intersection;sumGLbyD=56.73	GT:DP:GQ:PL	0/0:143:99:0,427,16840	1/1:0:99:6658,289,0
chromosome_1	2274305	.	C	T	10988.99	PASS	AC=4;AF=0.67;AN=6;BaseCounts=24,257,21,296;DP=598;DS;Dels=0.00;HRun=0;HaplotypeScore=159.1364;MQ=59.44;MQ0=0;QD=31.31;SB=-4972.69;set=Intersection;sumGLbyD=31.18	GT:AD:DP:GQ:PL	0/0:246,0:242:99:0,722,9827	1/1:0,208:202:99:8173,605,0
chromosome_1	2275044	.	C	G	8634.67	PASS	AC=4;AF=0.67;AN=6;BaseCounts=16,224,227,11;DP=478;Dels=0.00;HRun=0;HaplotypeScore=106.7996;MQ=59.51;MQ0=0;QD=32.83;SB=-3441.70;set=Intersection;sumGLbyD=32.83	GT:AD:DP:GQ:PL	0/0:215,0:210:99:0,626,8726	1/1:0,146:144:99:5890,433,0
chromosome_1	2275239	.	G	T	6849.07	PASS	AC=4;AF=0.67;AN=6;BaseCounts=7,8,180,181;DP=377;Dels=0.00;HRun=3;HaplotypeScore=69.7568;MQ=59.07;MQ0=0;QD=33.57;SB=-2832.21;set=Intersection;sumGLbyD=33.57	GT:AD:DP:GQ:PL	0/0:173,0:170:99:0,512,7008	1/1:0,112:110:99:4496,328,0
chromosome_1	2275472	.	A	G	6717.38	PASS	AC=4;AF=0.67;AN=6;BaseCounts=206,16,174,17;DP=413;Dels=0.00;HRun=0;HaplotypeScore=123.4488;MQ=59.63;MQ0=0;QD=29.59;SB=-2896.27;set=Intersection;sumGLbyD=29.43	GT:AD:DP:GQ:PL	0/0:186,0:184:99:0,551,7539	1/1:1,135:134:99:5383,363,0
chromosome_1	2276162	.	T	C	8126.89	PASS	AC=4;AF=0.67;AN=6;BaseCounts=12,214,9,232;DP=467;Dels=0.00;HRun=1;HaplotypeScore=92.9823;MQ=59.45;MQ0=0;QD=32.64;SB=-3314.42;set=Intersection;sumGLbyD=32.63	GT:AD:DP:GQ:PL	0/0:218,0:214:99:0,638,8851	1/1:0,122:116:99:4821,349,0
chromosome_1	2277050	.	C	T	9140.15	PASS	AC=4;AF=0.67;AN=6;BaseCounts=16,226,10,242;DP=494;DS;Dels=0.00;HRun=4;HaplotypeScore=102.3124;MQ=58.65;MQ0=0;QD=32.88;SB=-4155.70;set=Intersection;sumGLbyD=32.87	GT:AD:DP:GQ:PL	0/0:216,0:212:99:0,629,8594	1/1:0,161:157:99:6366,469,0
chromosome_1	2279763	.	A	AT	2819.44	PASS	AB=0.74;AC=3;AF=0.50;AN=6;DP=281;Dels=0.03;HRun=14;HaplotypeScore=82.0028;MQ=58.92;MQ0=0;QD=18.07;SB=-1067.09;set=Intersection;sumGLbyD=18.43	GT:DP:GQ:PL	0/0:117:99:0,195,2471	1/1:89:99:1976,173,0
chromosome_1	2279826	.	G	T	5209.62	PASS	AC=4;AF=0.67;AN=6;BaseCounts=3,4,126,131;DP=264;Dels=0.00;HRun=2;HaplotypeScore=31.5772;MQ=59.70;MQ0=0;QD=36.95;SB=-2424.30;set=Intersection;sumGLbyD=36.94	GT:AD:DP:GQ:PL	0/0:123,0:122:99:0,364,5037	1/1:0,89:88:99:3634,262,0
chromosome_1	2279989	.	G	A	4240.16	PASS	AC=4;AF=0.67;AN=6;BaseCounts=107,5,115,3;DP=230;Dels=0.00;HRun=0;HaplotypeScore=31.4487;MQ=59.54;MQ0=0;QD=35.63;SB=-1777.07;set=Intersection;sumGLbyD=35.63	GT:AD:DP:GQ:PL	0/0:111,0:111:99:0,334,4719	1/1:0,73:73:99:2976,220,0
chromosome_1	2281265	.	C	T	10118.7	PASS	AC=4;AF=0.67;AN=6;BaseCounts=38,240,13,276;DP=567;Dels=0.00;HRun=0;HaplotypeScore=183.4036;MQ=59.52;MQ0=0;QD=30.30;SB=-3477.22;set=Intersection;sumGLbyD=30.16	GT:AD:DP:GQ:PL	0/0:233,0:229:99:0,689,9771	1/1:1,180:176:99:7146,483,0
chromosome_1	2282812	.	G	A	9604.48	PASS	AC=4;AF=0.67;AN=6;BaseCounts=270,16,244,21;DP=551;Dels=0.00;HRun=2;HaplotypeScore=177.2318;MQ=59.42;MQ0=0;QD=29.92;SB=-3885.87;set=Intersection;sumGLbyD=29.92	GT:AD:DP:GQ:PL	0/0:230,0:227:99:0,677,9521	1/1:0,192:186:99:7584,557,0
chromosome_1	2285077	.	G	A	7606.61	PASS	AC=4;AF=0.67;AN=6;BaseCounts=209,10,205,20;DP=444;Dels=0.00;HRun=0;HaplotypeScore=111.7352;MQ=59.07;MQ0=0;QD=30.67;SB=-3399.60;set=Intersection;sumGLbyD=30.49	GT:AD:DP:GQ:PL	0/0:196,0:193:99:0,578,8007	1/1:1,137:130:99:5163,341,0
chromosome_1	2285433	.	T	C	6333.12	PASS	AC=4;AF=0.67;AN=6;BaseCounts=16,173,5,177;DP=371;Dels=0.00;HRun=0;HaplotypeScore=95.4904;MQ=58.83;MQ0=0;QD=31.04;SB=-2468.24;set=Intersection;sumGLbyD=30.85	GT:AD:DP:GQ:PL	0/0:167,0:161:99:0,485,6748	1/1:0,108:104:99:4165,310,0
chromosome_1	2285892	.	A	G	6916.39	PASS	AC=4;AF=0.67;AN=6;BaseCounts=198,5,179,9;DP=391;Dels=0.00;HRun=0;HaplotypeScore=92.9355;MQ=59.45;MQ0=0;QD=31.87;SB=-2736.66;set=Intersection;sumGLbyD=31.87	GT:AD:DP:GQ:PL	0/0:173,0:171:99:0,515,7035	1/1:0,129:125:99:5085,373,0
chromosome_1	2285959	.	C	T	6291.65	PASS	AC=4;AF=0.67;AN=6;BaseCounts=21,172,7,174;DP=374;Dels=0.00;HRun=0;HaplotypeScore=103.2423;MQ=59.21;MQ0=0;QD=30.25;SB=-3090.43;set=Intersection;sumGLbyD=30.24	GT:AD:DP:GQ:PL	0/0:166,0:158:99:0,475,6461	1/1:0,115:112:99:4440,328,0
chromosome_1	2288125	.	C	T	5458.11	PASS	AC=4;AF=0.67;AN=6;BaseCounts=18,137,5,151;DP=311;Dels=0.00;HRun=1;HaplotypeScore=96.9249;MQ=57.18;MQ0=0;QD=29.66;SB=-2608.13;set=Intersection;sumGLbyD=29.66	GT:AD:DP:GQ:PL	0/0:127,0:125:99:0,370,5101	1/1:0,111:107:99:4273,316,0
chromosome_1	2288240	.	CG	C	11727.23	Rejected	AC=6;AF=1.00;AN=6;DP=406;Dels=0.91;HRun=1;HaplotypeScore=69.3051;MQ=59.72;MQ0=0;QD=28.88;SB=-5813.80;set=Intersection;sumGLbyD=28.88	GT:DP:GQ:PL	1/1:3:99:5612,537,0	1/1:3:99:4084,397,0
chromosome_1	2288318	.	C	CT	5596.5	PASS	AC=4;AF=0.67;AN=6;DP=468;Dels=0.02;HRun=11;HaplotypeScore=84.0637;MQ=59.15;MQ0=0;QD=20.43;SB=-2633.90;set=Intersection;sumGLbyD=20.43	GT:DP:GQ:PL	0/0:186:99:0,384,4434	1/1:153:99:3210,190,0
chromosome_1	2288601	.	A	T	8185.99	PASS	AC=4;AF=0.67;AN=6;BaseCounts=198,5,11,243;DP=457;Dels=0.00;HRun=0;HaplotypeScore=124.0230;MQ=59.03;MQ0=0;QD=28.93;SB=-3372.27;set=Intersection;sumGLbyD=28.92	GT:AD:DP:GQ:PL	0/0:174,0:170:99:0,512,6897	1/1:0,163:154:99:6029,463,0
chromosome_1	2288969	.	G	A	7157.37	PASS	AC=4;AF=0.67;AN=6;BaseCounts=193,17,201,34;DP=445;Dels=0.00;HRun=0;HaplotypeScore=168.0546;MQ=58.97;MQ0=0;QD=27.42;SB=-3532.39;set=Intersection;sumGLbyD=27.31	GT:AD:DP:GQ:PL	0/0:184,0:176:99:0,524,7173	1/1:0,146:142:99:5620,427,0
chromosome_1	2290591	.	C	T	10143.33	PASS	AC=4;AF=0.67;AN=6;BaseCounts=44,254,7,283;DP=588;DS;Dels=0.00;HRun=0;HaplotypeScore=203.0553;MQ=59.45;MQ0=0;QD=28.82;SB=-5009.42;set=Intersection;sumGLbyD=28.81	GT:AD:DP:GQ:PL	0/0:236,0:231:99:0,695,9700	1/1:0,193:185:99:7486,554,0
chromosome_1	2291972	.	A	G	5778.37	PASS	AC=2;AF=0.33;AN=6;BaseCounts=319,5,154,6;DP=484;Dels=0.00;HRun=1;HaplotypeScore=75.8365;MQ=59.36;MQ0=0;QD=40.13;SB=-2045.82;set=Intersection;sumGLbyD=40.12	GT:AD:DP:GQ:PL	0/0:215,2:199:99:0,593,7717	1/1:0,144:140:99:5777,421,0
chromosome_1	2292205	.	G	A	6545.53	PASS	AC=4;AF=0.67;AN=6;BaseCounts=218,10,193,13;DP=434;Dels=0.00;HRun=1;HaplotypeScore=172.6421;MQ=59.27;MQ0=0;QD=25.97;SB=-3284.69;set=Intersection;sumGLbyD=25.97	GT:AD:DP:GQ:PL	0/0:182,0:176:99:0,530,7345	1/1:0,141:137:99:5435,406,0
chromosome_1	2292235	.	T	C	5474.78	PASS	AC=2;AF=0.33;AN=6;BaseCounts=48,152,26,276;DP=502;Dels=0.00;HRun=0;HaplotypeScore=249.2846;MQ=59.47;MQ0=0;QD=39.11;SB=-1707.85;set=Intersection;sumGLbyD=39.10	GT:AD:DP:GQ:PL	0/0:219,0:217:99:0,653,9110	1/1:0,140:136:99:5474,409,0
chromosome_1	2292342	.	T	TC	5407.5	PASS	AC=2;AF=0.33;AN=6;DP=561;DS;Dels=0.00;HRun=1;HaplotypeScore=307.8387;MQ=58.52;MQ0=0;QD=30.38;SB=-2073.64;set=Intersection;sumGLbyD=30.38	GT:DP:GQ:PL	0/0:228:99:0,656,6603	1/1:178:99:5407,509,0
chromosome_1	2292434	.	T	C	4084.54	PASS	AC=2;AF=0.33;AN=6;BaseCounts=15,120,7,240;DP=382;Dels=0.00;HRun=0;HaplotypeScore=121.8678;MQ=57.90;MQ0=0;QD=34.04;SB=-1715.99;set=Intersection;sumGLbyD=33.75	GT:AD:DP:GQ:PL	0/0:157,0:154:99:0,463,6130	1/1:4,116:107:99:4050,288,0
chromosome_1	2306350	.	A	T	9322.14	PASS	AC=4;AF=0.67;AN=6;BaseCounts=248,8,15,244;DP=515;Dels=0.00;HRun=1;HaplotypeScore=133.5093;MQ=59.51;MQ0=0;QD=32.82;SB=-4238.85;set=Intersection;sumGLbyD=32.82	GT:AD:DP:GQ:PL	0/0:231,0:228:99:0,686,9223	1/1:0,179:176:99:7336,530,0
chromosome_1	2308396	.	G	A	6435.69	PASS	AC=4;AF=0.67;AN=6;BaseCounts=178,10,152,21;DP=361;Dels=0.00;HRun=1;HaplotypeScore=113.4214;MQ=59.33;MQ0=0;QD=29.93;SB=-3044.09;set=Intersection;sumGLbyD=29.81	GT:AD:DP:GQ:PL	0/0:146,0:138:99:0,415,5610	1/1:1,125:121:99:4778,333,0
chromosome_1	2308924	.	A	G	8441.2	PASS	AC=4;AF=0.67;AN=6;BaseCounts=239,7,218,19;DP=483;Dels=0.00;HRun=0;HaplotypeScore=98.7377;MQ=59.57;MQ0=0;QD=32.47;SB=-3343.82;set=Intersection;sumGLbyD=32.46	GT:AD:DP:GQ:PL	0/0:223,0:219:99:0,656,9049	1/1:0,134:130:99:5452,391,0
chromosome_1	2309591	.	A	G	8772.8	PASS	AC=4;AF=0.67;AN=6;BaseCounts=238,7,237,23;DP=505;Dels=0.00;HRun=0;HaplotypeScore=116.8032;MQ=59.44;MQ0=0;QD=31.22;SB=-4365.20;set=Intersection;sumGLbyD=31.06	GT:AD:DP:GQ:PL	0/0:223,1:218:99:0,609,8951	1/1:0,151:146:99:5772,436,0
chromosome_1	2315905	.	A	T	5387.57	PASS	AC=2;AF=0.33;AN=6;BaseCounts=275,4,9,148;DP=436;Dels=0.00;HRun=1;HaplotypeScore=80.5395;MQ=59.35;MQ0=0;QD=38.21;SB=-2417.08;set=Intersection;sumGLbyD=37.59	GT:AD:DP:GQ:PL	0/0:206,0:204:99:0,614,8540	1/1:4,137:136:99:5300,316,0
chromosome_1	2322636	.	CA	C	81.18	Rejected	AB=0.97;AC=2;AF=0.33;AN=6;DP=447;Dels=0.02;HRun=24;HaplotypeScore=138.2879;MQ=51.00;MQ0=0;QD=0.23;SB=-21.74;set=Intersection;sumGLbyD=0.37	GT:DP:GQ:PL	0/1:206:94.39:94,0,2282	0/1:135:34.55:35,0,1376
chromosome_1	2327021	.	C	CA	306.74	Rejected	AB=0.97;AC=3;AF=0.50;AN=6;DP=449;Dels=0.02;HRun=18;HaplotypeScore=106.2403;MQ=54.56;MQ0=0;QD=0.68;SB=-147.28;set=Intersection;sumGLbyD=0.79	GT:DP:GQ:PL	0/1:186:99:210,0,2059	0/1:136:99:113,0,1570
chromosome_1	2339902	.	A	G	6649.9	PASS	AC=4;AF=0.67;AN=6;BaseCounts=206,7,176,20;DP=409;Dels=0.00;HRun=0;HaplotypeScore=108.1559;MQ=59.57;MQ0=0;QD=30.23;SB=-3024.56;set=Intersection;sumGLbyD=30.22	GT:AD:DP:GQ:PL	0/0:189,0:184:99:0,554,7567	1/1:0,114:111:99:4554,331,0
chromosome_1	2343703	.	G	GA	13283.84	Rejected	AC=6;AF=1.00;AN=6;DP=452;Dels=0.00;HRun=1;HaplotypeScore=113.3645;MQ=61.90;MQ0=0;QD=29.39;SB=-5710.83;set=Intersection;sumGLbyD=29.39	GT:DP:GQ:PL	1/1:208:99:6541,601,0	1/1:125:99:3983,367,0
chromosome_1	2362151	.	A	G	7138.22	PASS	AC=4;AF=0.67;AN=6;BaseCounts=202,13,194,27;DP=436;Dels=0.00;HRun=0;HaplotypeScore=164.0877;MQ=58.81;MQ0=0;QD=27.99;SB=-3435.88;set=Intersection;sumGLbyD=27.99	GT:AD:DP:GQ:PL	0/0:181,0:178:99:0,536,7467	1/1:0,152:146:99:5955,439,0
chromosome_1	2368920	.	A	T	5206.33	PASS	AC=2;AF=0.33;AN=6;BaseCounts=297,14,11,151;DP=473;Dels=0.00;HRun=0;HaplotypeScore=117.2257;MQ=59.39;MQ0=0;QD=38.57;SB=-2485.98;set=Intersection;sumGLbyD=38.24	GT:AD:DP:GQ:PL	0/0:218,0:211:99:0,632,8485	1/1:1,133:129:99:5162,345,0
chromosome_1	2372001	.	A	G	6719.24	PASS	AC=2;AF=0.33;AN=6;BaseCounts=285,13,178,20;DP=496;Dels=0.00;HRun=1;HaplotypeScore=180.1417;MQ=58.98;MQ0=0;QD=40.72;SB=-2591.68;set=Intersection;sumGLbyD=40.72	GT:AD:DP:GQ:PL	0/0:212,0:207:99:0,623,8525	1/1:0,165:158:99:6719,476,0
chromosome_1	2375223	.	A	T	6984.21	PASS	AC=2;AF=0.33;AN=6;BaseCounts=295,7,7,200;DP=510;DS;Dels=0.00;HRun=1;HaplotypeScore=107.2108;MQ=59.08;MQ0=0;QD=38.80;SB=-3151.14;set=Intersection;sumGLbyD=38.80	GT:AD:DP:GQ:PL	0/0:221,0:217:99:0,647,8871	1/1:0,179:169:99:6983,506,0
chromosome_1	2378252	.	C	T	6634.88	PASS	AC=2;AF=0.33;AN=6;BaseCounts=19,285,10,185;DP=499;Dels=0.00;HRun=0;HaplotypeScore=129.6603;MQ=59.04;MQ0=0;QD=39.73;SB=-2979.80;set=Intersection;sumGLbyD=39.72	GT:AD:DP:GQ:PL	0/0:220,0:210:99:0,632,8662	1/1:0,166:163:99:6634,488,0
chromosome_1	2381199	.	G	A	7975.42	PASS	AC=4;AF=0.67;AN=6;BaseCounts=229,8,237,21;DP=495;DS;Dels=0.00;HRun=2;HaplotypeScore=157.4668;MQ=59.25;MQ0=0;QD=29.11;SB=-3757.90;set=Intersection;sumGLbyD=29.10	GT:AD:DP:GQ:PL	0/0:220,1:216:99:0,650,9029	1/1:0,159:150:99:6263,451,0
chromosome_1	2394211	.	A	G	2063.09	Rejected	AB=0.66;AC=1;AF=0.17;AN=6;BaseCounts=349,11,75,26;DP=461;Dels=0.00;HRun=0;HaplotypeScore=165.0185;MQ=59.70;MQ0=0;QD=10.63;SB=-646.96;set=Intersection;sumGLbyD=10.81	GT:AD:DP:GQ:PL	0/1:128,65:187:99:2098,0,4374	0/0:139,0:137:99:0,412,5553
chromosome_1	2394458	.	C	T	6562.94	PASS	AC=2;AF=0.33;AN=6;BaseCounts=18,285,5,191;DP=499;Dels=0.00;HRun=2;HaplotypeScore=128.6047;MQ=59.52;MQ0=0;QD=40.26;SB=-3138.86;set=Intersection;sumGLbyD=39.60	GT:AD:DP:GQ:PL	0/0:207,1:203:99:0,589,8288	1/1:2,161:162:99:6455,402,0
chromosome_1	2397122	.	T	A	9199.46	PASS	AC=4;AF=0.67;AN=6;BaseCounts=241,3,12,236;DP=494;Dels=0.00;HRun=0;HaplotypeScore=112.5488;MQ=59.97;MQ0=0;QD=32.86;SB=-3170.94;set=Intersection;sumGLbyD=32.85	GT:AD:DP:GQ:PL	0/0:214,0:212:99:0,638,8869	1/1:0,162:159:99:6515,479,0
chromosome_1	2397149	.	GT	G	4698.35	PASS	AC=4;AF=0.67;AN=6;DP=491;Dels=0.33;HRun=11;HaplotypeScore=150.8248;MQ=59.83;MQ0=0;QD=17.86;SB=-1800.57;set=Intersection;sumGLbyD=17.86	GT:DP:GQ:PL	0/0:222:99:0,399,5659	1/1:44:99:3323,298,0
chromosome_1	2400113	.	A	G	5827.9	PASS	AC=2;AF=0.33;AN=6;BaseCounts=298,9,153,10;DP=470;Dels=0.00;HRun=0;HaplotypeScore=94.6139;MQ=59.34;MQ0=0;QD=40.19;SB=-2696.16;set=Intersection;sumGLbyD=40.19	GT:AD:DP:GQ:PL	0/0:216,0:207:99:0,623,8417	1/1:0,145:141:99:5827,424,0
chromosome_1	2404423	.	A	G	7069.45	PASS	AC=4;AF=0.67;AN=6;BaseCounts=232,23,191,15;DP=461;Dels=0.00;HRun=1;HaplotypeScore=132.3039;MQ=59.37;MQ0=0;QD=29.33;SB=-3249.25;set=Intersection;sumGLbyD=29.33	GT:AD:DP:GQ:PL	0/0:218,0:213:99:0,641,8361	1/1:0,126:121:99:4902,364,0
chromosome_1	2404934	.	T	C	7273.91	PASS	AC=4;AF=0.67;AN=6;BaseCounts=19,189,12,207;DP=427;Dels=0.00;HRun=0;HaplotypeScore=111.6878;MQ=59.31;MQ0=0;QD=31.63;SB=-3624.77;set=Intersection;sumGLbyD=31.62	GT:AD:DP:GQ:PL	0/0:197,0:190:99:0,572,7672	1/1:0,130:125:99:5176,376,0
chromosome_1	2405931	.	G	T	6471.67	PASS	AC=2;AF=0.33;AN=6;BaseCounts=9,11,212,174;DP=406;Dels=0.00;HRun=2;HaplotypeScore=95.5674;MQ=59.29;MQ0=0;QD=41.49;SB=-1488.70;set=Intersection;sumGLbyD=41.48	GT:AD:DP:GQ:PL	0/0:164,0:159:99:0,473,6565	1/1:0,156:154:99:6471,464,0
chromosome_1	2407950	.	A	AAGT	17990.09	PASS	AC=2;AF=0.33;AN=6;DP=414;Dels=0.00;HRun=0;HaplotypeScore=122.7997;MQ=60.84;MQ0=0;QD=104.59;SB=-8385.93;set=Intersection;sumGLbyD=104.59	GT:DP:GQ:PL	0/0:158:99:0,457,9269	1/1:172:99:17990,489,0
chromosome_1	2408008	.	A	G	5327.45	PASS	AC=2;AF=0.33;AN=6;BaseCounts=224,7,150,23;DP=404;Dels=0.00;HRun=0;HaplotypeScore=125.0349;MQ=59.06;MQ0=0;QD=38.60;SB=-2618.68;set=Intersection;sumGLbyD=38.60	GT:AD:DP:GQ:PL	0/0:176,0:175:99:0,527,7182	1/1:0,138:130:99:5327,388,0
chromosome_1	2412142	.	T	C	5790.4	PASS	AC=2;AF=0.33;AN=6;BaseCounts=24,160,10,230;DP=424;Dels=0.00;HRun=1;HaplotypeScore=160.3473;MQ=59.53;MQ0=0;QD=39.39;SB=-2638.90;set=Intersection;sumGLbyD=39.11	GT:AD:DP:GQ:PL	0/0:169,0:164:99:0,491,6706	1/1:1,146:143:99:5749,387,0
chromosome_1	2412902	.	C	T	3974.34	PASS	AC=2;AF=0.33;AN=6;BaseCounts=15,203,7,113;DP=338;Dels=0.00;HRun=1;HaplotypeScore=95.5005;MQ=59.04;MQ0=0;QD=39.35;SB=-1972.59;set=Intersection;sumGLbyD=39.34	GT:AD:DP:GQ:PL	0/0:156,0:148:99:0,442,6122	1/1:0,101:97:99:3974,289,0
chromosome_1	2414735	.	A	G	6347.06	PASS	AC=2;AF=0.33;AN=6;BaseCounts=291,11,169,30;DP=501;Dels=0.00;HRun=0;HaplotypeScore=148.4816;MQ=59.44;MQ0=0;QD=39.42;SB=-3102.70;set=Intersection;sumGLbyD=39.42	GT:AD:DP:GQ:PL	0/0:214,0:211:99:0,635,8856	1/1:0,161:157:99:6346,472,0
chromosome_1	2415113	.	T	A	6254.33	PASS	AC=2;AF=0.33;AN=6;BaseCounts=176,10,6,283;DP=475;Dels=0.00;HRun=3;HaplotypeScore=93.9673;MQ=59.47;MQ0=0;QD=39.34;SB=-2957.09;set=Intersection;sumGLbyD=39.33	GT:AD:DP:GQ:PL	0/0:208,0:203:99:0,605,8497	1/1:0,159:153:99:6254,454,0
chromosome_1	2415445	.	C	T	6300.33	PASS	AC=2;AF=0.33;AN=6;BaseCounts=14,308,10,180;DP=512;Dels=0.00;HRun=0;HaplotypeScore=128.8908;MQ=58.54;MQ0=0;QD=40.13;SB=-2153.63;set=Intersection;sumGLbyD=40.12	GT:AD:DP:GQ:PL	0/0:230,0:225:99:0,674,9195	1/1:0,157:155:99:6299,466,0
chromosome_1	2416348	.	CT	C	1538.3	PASS	AC=2;AF=0.33;AN=6;DP=371;Dels=0.14;HRun=12;HaplotypeScore=98.4945;MQ=57.43;MQ0=1;QD=15.23;SB=-609.16;set=Intersection;sumGLbyD=15.76	GT:DP:GQ:PL	0/0:163:99:0,270,3360	1/1:50:76.74:1592,77,0
chromosome_1	2417250	.	G	A	6556.04	PASS	AC=4;AF=0.67;AN=6;BaseCounts=185,12,200,21;DP=418;Dels=0.00;HRun=0;HaplotypeScore=123.9667;MQ=59.16;MQ0=0;QD=28.75;SB=-2976.46;set=Intersection;sumGLbyD=28.75	GT:AD:DP:GQ:PL	0/0:190,0:178:99:0,533,7340	1/1:0,125:119:99:4763,358,0
chromosome_1	2419347	.	ATCTTCC	A	6994.72	PASS	AC=2;AF=0.33;AN=6;DP=426;Dels=0.17;HRun=0;HaplotypeScore=132.8656;MQ=58.32;MQ0=0;QD=48.57;SB=-3265.55;set=Intersection;sumGLbyD=48.57	GT:DP:GQ:PL	0/0:185:99:0,293,11029	1/1:71:99:6995,255,0
chromosome_1	2421576	.	AC	A	12047.29	Rejected	AC=6;AF=1.00;AN=6;DP=449;DS;Dels=0.86;HRun=1;HaplotypeScore=159.6327;MQ=59.65;MQ0=1;QD=26.83;SB=-4728.67;set=Intersection;sumGLbyD=26.83	GT:DP:GQ:PL	1/1:3:99:5708,567,0	1/1:5:99:4620,450,0
chromosome_1	2422550	.	T	A	8402.23	PASS	AC=4;AF=0.67;AN=6;BaseCounts=220,8,8,239;DP=475;Dels=0.00;HRun=1;HaplotypeScore=109.0788;MQ=59.64;MQ0=0;QD=32.95;SB=-3205.46;set=Intersection;sumGLbyD=32.95	GT:AD:DP:GQ:PL	0/0:220,0:216:99:0,650,8991	1/1:0,163:161:99:6666,485,0
chromosome_1	2423311	.	C	T	4005.17	PASS	AC=2;AF=0.33;AN=6;BaseCounts=14,242,4,118;DP=378;Dels=0.00;HRun=0;HaplotypeScore=80.2905;MQ=58.10;MQ0=0;QD=37.43;SB=-1784.10;set=Intersection;sumGLbyD=37.19	GT:AD:DP:GQ:PL	0/0:185,0:180:99:0,542,7268	1/1:0,105:101:99:3979,301,0
chromosome_1	2428322	.	T	C	5812.48	PASS	AC=2;AF=0.33;AN=6;BaseCounts=25,169,8,279;DP=481;Dels=0.00;HRun=0;HaplotypeScore=161.3610;MQ=59.07;MQ0=0;QD=38.75;SB=-2748.71;set=Intersection;sumGLbyD=38.74	GT:AD:DP:GQ:PL	0/0:209,0:198:99:0,596,8101	1/1:1,149:143:99:5812,427,0
chromosome_1	2430028	.	T	C	5511.2	PASS	AC=2;AF=0.33;AN=6;BaseCounts=20,145,14,315;DP=494;Dels=0.00;HRun=0;HaplotypeScore=141.5562;MQ=59.60;MQ0=0;QD=40.23;SB=-2222.16;set=Intersection;sumGLbyD=39.93	GT:AD:DP:GQ:PL	0/0:238,0:234:99:0,704,9667	1/1:1,136:134:99:5470,363,0
chromosome_1	2431289	.	G	A	5861.85	PASS	AC=2;AF=0.33;AN=6;BaseCounts=159,7,258,24;DP=448;Dels=0.00;HRun=0;HaplotypeScore=123.0455;MQ=58.80;MQ0=0;QD=40.15;SB=-2438.89;set=Intersection;sumGLbyD=39.47	GT:AD:DP:GQ:PL	0/0:203,1:198:99:0,554,7979	1/1:1,144:143:99:5763,391,0
chromosome_1	2431715	.	A	G	4770	PASS	AC=2;AF=0.33;AN=6;BaseCounts=292,9,127,21;DP=449;Dels=0.00;HRun=2;HaplotypeScore=116.1802;MQ=59.53;MQ0=0;QD=39.75;SB=-1887.48;set=Intersection;sumGLbyD=39.38	GT:AD:DP:GQ:PL	0/0:215,0:210:99:0,623,8528	1/1:1,119:117:99:4726,308,0
chromosome_1	2433360	.	G	A	6484.54	PASS	AC=2;AF=0.33;AN=6;BaseCounts=180,3,338,13;DP=535;Dels=0.00;HRun=2;HaplotypeScore=82.2150;MQ=56.15;MQ0=0;QD=39.06;SB=-3133.13;set=Intersection;sumGLbyD=39.05	GT:AD:DP:GQ:PL	0/0:244,1:233:99:0,698,8951	1/1:0,166:162:99:6483,488,0
chromosome_1	2443651	.	CA	C	2659.06	PASS	AC=2;AF=0.33;AN=6;DP=507;DS;Dels=0.18;HRun=12;HaplotypeScore=208.6200;MQ=56.90;MQ0=0;QD=16.12;SB=-1021.71;set=Intersection;sumGLbyD=16.44	GT:DP:GQ:PL	0/0:212:99:0,367,4920	1/1:77:16.89:2712,17,0
chromosome_1	2447403	.	C	T	5065.37	PASS	AC=2;AF=0.33;AN=6;BaseCounts=29,250,13,151;DP=443;Dels=0.00;HRun=0;HaplotypeScore=152.1356;MQ=59.37;MQ0=0;QD=39.27;SB=-2505.89;set=Intersection;sumGLbyD=38.92	GT:AD:DP:GQ:PL	0/0:205,0:199:99:0,599,8310	1/1:1,128:125:99:5020,332,0
chromosome_1	2452020	.	TA	T	4103.97	PASS	AC=2;AF=0.33;AN=6;DP=513;Dels=0.26;HRun=10;HaplotypeScore=144.4037;MQ=58.23;MQ0=0;QD=23.19;SB=-1519.27;set=Intersection;sumGLbyD=23.19	GT:DP:GQ:PL	0/0:199:99:0,397,4931	1/1:49:99:4104,383,0
chromosome_1	2452268	.	G	A	4479.35	PASS	AC=2;AF=0.33;AN=6;BaseCounts=128,11,189,20;DP=348;Dels=0.00;HRun=1;HaplotypeScore=111.9895;MQ=59.43;MQ0=0;QD=40.72;SB=-1993.48;set=Intersection;sumGLbyD=40.72	GT:AD:DP:GQ:PL	0/0:153,1:151:99:0,448,6250	1/1:0,110:108:99:4479,325,0
chromosome_1	2453204	.	T	G	6503.38	PASS	AC=2;AF=0.33;AN=6;BaseCounts=14,12,169,307;DP=502;Dels=0.00;HRun=1;HaplotypeScore=115.5457;MQ=59.55;MQ0=0;QD=40.14;SB=-3103.19;set=Intersection;sumGLbyD=40.13	GT:AD:DP:GQ:PL	0/0:237,0:228:99:0,686,8895	1/1:0,162:158:99:6502,472,0
chromosome_1	2453801	.	C	G	6338.05	PASS	AC=2;AF=0.33;AN=6;BaseCounts=20,301,172,15;DP=508;Dels=0.00;HRun=0;HaplotypeScore=149.1693;MQ=59.49;MQ0=0;QD=39.86;SB=-3132.92;set=Intersection;sumGLbyD=39.59	GT:AD:DP:GQ:PL	0/0:227,0:225:99:0,674,9353	1/1:1,158:155:99:6294,417,0
chromosome_1	2454467	.	A	G	7122.04	PASS	AC=2;AF=0.33;AN=6;BaseCounts=328,16,193,27;DP=564;DS;Dels=0.00;HRun=1;HaplotypeScore=186.5301;MQ=59.09;MQ0=0;QD=40.01;SB=-3431.00;set=Intersection;sumGLbyD=39.54	GT:AD:DP:GQ:PL	0/0:248,0:244:99:0,731,9828	1/1:1,177:175:99:7038,484,0
chromosome_1	2456452	.	A	T	5281.63	PASS	AC=2;AF=0.33;AN=6;BaseCounts=277,6,5,173;DP=461;Dels=0.00;HRun=3;HaplotypeScore=151.7224;MQ=59.13;MQ0=0;QD=39.42;SB=-2638.22;set=Intersection;sumGLbyD=39.41	GT:AD:DP:GQ:PL	0/0:194,0:190:99:0,569,7943	1/1:0,134:127:99:5281,382,0
chromosome_1	2472246	.	G	A	5172.75	PASS	AC=2;AF=0.33;AN=6;BaseCounts=152,9,267,15;DP=443;Dels=0.00;HRun=0;HaplotypeScore=109.1057;MQ=59.33;MQ0=0;QD=39.49;SB=-2450.20;set=Intersection;sumGLbyD=39.15	GT:AD:DP:GQ:PL	0/0:192,0:185:99:0,557,7921	1/1:1,130:126:99:5128,335,0
chromosome_1	2479545	.	T	C	5801.88	PASS	AC=2;AF=0.33;AN=6;BaseCounts=17,155,14,315;DP=501;DS;Dels=0.00;HRun=0;HaplotypeScore=138.7643;MQ=59.32;MQ0=0;QD=40.01;SB=-2778.62;set=Intersection;sumGLbyD=40.01	GT:AD:DP:GQ:PL	0/0:223,0:218:99:0,656,8913	1/1:0,145:140:99:5801,421,0
chromosome_1	2482423	.	A	G	5688.05	PASS	AC=2;AF=0.33;AN=6;BaseCounts=272,10,154,21;DP=457;Dels=0.00;HRun=1;HaplotypeScore=134.8634;MQ=58.27;MQ0=0;QD=40.06;SB=-2398.58;set=Intersection;sumGLbyD=40.05	GT:AD:DP:GQ:PL	0/0:180,0:177:99:0,533,7306	1/1:0,142:138:99:5687,415,0
chromosome_1	2499149	.	AT	A	9047.11	Rejected	AC=6;AF=1.00;AN=6;DP=448;Dels=0.66;HRun=10;HaplotypeScore=182.0093;MQ=60.40;MQ0=0;QD=20.19;SB=-3737.68;set=Intersection;sumGLbyD=20.19	GT:DP:GQ:PL	1/1:47:99:4327,368,0	1/1:34:99:3199,284,0
chromosome_1	2506044	.	T	A	15745.24	Rejected	AC=6;AF=1.00;AN=6;BaseCounts=407,4,7,19;DP=437;Dels=0.00;HRun=1;HaplotypeScore=96.3508;MQ=59.24;MQ0=0;QD=36.03;SB=-6580.21;set=Intersection;sumGLbyD=36.03	GT:AD:DP:GQ:PL	1/1:0,198:194:99:8134,584,0	1/1:0,134:129:99:5253,388,0
chromosome_1	2507462	.	T	TA	15870.61	Rejected	AC=6;AF=1.00;AN=6;DP=552;Dels=0.02;HRun=3;HaplotypeScore=170.0726;MQ=61.21;MQ0=0;QD=28.75;SB=-6486.64;set=Intersection;sumGLbyD=28.75	GT:DP:GQ:PL	1/1:242:99:7638,701,0	1/1:178:99:5501,508,0
chromosome_1	2509360	.	T	TAA	100.84	Rejected	AB=0.96;AC=1;AF=0.17;AN=6;DP=257;Dels=0.00;HRun=3;HaplotypeScore=95.4485;MQ=56.89;MQ0=0;QD=0.88;SB=-3.20;set=Intersection;sumGLbyD=1.26	GT:DP:GQ:PL	0/1:115:99:145,0,2635	0/0:80:99:0,106,2007
chromosome_1	2510060	.	T	TA	12245.36	Rejected	AC=6;AF=1.00;AN=6;DP=443;Dels=0.00;HRun=2;HaplotypeScore=161.3507;MQ=61.38;MQ0=0;QD=27.64;SB=-5575.23;set=Intersection;sumGLbyD=27.64	GT:DP:GQ:PL	1/1:197:99:6192,571,0	1/1:141:99:4437,409,0
chromosome_1	2520612	.	G	T	4666.29	PASS	AC=2;AF=0.33;AN=6;BaseCounts=15,8,237,149;DP=413;Dels=0.01;HRun=13;HaplotypeScore=124.9349;MQ=58.16;MQ0=0;QD=34.82;SB=-2197.26;set=Intersection;sumGLbyD=34.09	GT:AD:DP:GQ:PL	0/0:180,0:169:99:0,509,7000	1/1:3,129:125:99:4568,319,0
chromosome_1	2525300	.	T	TA	1072.04	Rejected	AB=0.70;AC=1;AF=0.17;AN=6;DP=281;Dels=0.05;HRun=19;HaplotypeScore=70.1421;MQ=56.60;MQ0=1;QD=11.28;SB=-534.59;set=Intersection;sumGLbyD=11.74	GT:DP:GQ:PL	0/0:113:99:0,103,1806	0/1:95:95.93:1116,0,96
chromosome_1	2525721	.	T	A	4827.16	PASS	AC=2;AF=0.33;AN=6;BaseCounts=157,7,8,294;DP=469;Dels=0.01;HRun=0;HaplotypeScore=93.4062;MQ=53.67;MQ0=0;QD=29.08;SB=-1920.73;set=Intersection;sumGLbyD=28.20	GT:AD:DP:GQ:PL	0/0:210,0:183:99:0,547,6734	1/1:14,152:135:99:4682,263,0
chromosome_1	2526720	.	T	C	9094.29	PASS	AC=4;AF=0.67;AN=6;BaseCounts=22,241,9,226;DP=498;Dels=0.00;HRun=0;HaplotypeScore=126.2745;MQ=59.28;MQ0=0;QD=31.69;SB=-3651.17;set=Intersection;sumGLbyD=31.68	GT:AD:DP:GQ:PL	0/0:211,0:209:99:0,623,8463	1/1:0,165:159:99:6527,476,0
chromosome_1	2528993	.	G	A	8945.34	PASS	AC=4;AF=0.67;AN=6;BaseCounts=247,15,217,16;DP=495;Dels=0.00;HRun=0;HaplotypeScore=136.8200;MQ=59.34;MQ0=0;QD=30.95;SB=-3525.74;set=Intersection;sumGLbyD=30.95	GT:AD:DP:GQ:PL	0/0:206,0:201:99:0,599,8280	1/1:0,166:161:99:6457,479,0
chromosome_1	2531296	.	T	C	5802	PASS	AC=2;AF=0.33;AN=6;BaseCounts=16,153,11,286;DP=466;Dels=0.00;HRun=2;HaplotypeScore=88.2472;MQ=58.78;MQ0=0;QD=39.47;SB=-2036.16;set=Intersection;sumGLbyD=39.17	GT:AD:DP:GQ:PL	0/0:203,0:195:99:0,584,8000	1/1:1,146:144:99:5758,387,0
chromosome_1	2531652	.	A	AC	253.14	Rejected	AB=0.86;AC=1;AF=0.17;AN=6;DP=367;Dels=0.00;HRun=2;HaplotypeScore=114.5108;MQ=56.76;MQ0=0;QD=1.50;SB=-3.99;set=Intersection;sumGLbyD=1.76	GT:DP:GQ:PL	0/1:169:99:297,0,3003	0/0:103:21.35:0,21,2071
chromosome_1	2536026	.	A	G	8742.06	PASS	AC=4;AF=0.67;AN=6;BaseCounts=254,12,235,21;DP=522;Dels=0.00;HRun=1;HaplotypeScore=144.6688;MQ=58.76;MQ0=0;QD=30.35;SB=-4341.28;set=Intersection;sumGLbyD=30.25	GT:AD:DP:GQ:PL	0/0:234,0:226:99:0,680,9136	1/1:0,173:171:99:6878,512,0
chromosome_1	2536293	.	T	C	7177.59	PASS	AC=2;AF=0.33;AN=6;BaseCounts=19,187,15,323;DP=544;Dels=0.00;HRun=0;HaplotypeScore=116.4609;MQ=59.48;MQ0=0;QD=39.66;SB=-3349.44;set=Intersection;sumGLbyD=39.25	GT:AD:DP:GQ:PL	0/0:222,0:217:99:0,653,9049	1/1:2,179:177:99:7105,458,0
chromosome_1	2537393	.	T	C	10563.67	PASS	AC=4;AF=0.67;AN=6;BaseCounts=14,285,16,216;DP=531;Dels=0.00;HRun=0;HaplotypeScore=146.8735;MQ=58.91;MQ0=0;QD=32.11;SB=-4534.23;set=Intersection;sumGLbyD=32.10	GT:AD:DP:GQ:PL	0/0:201,0:188:99:0,560,7269	1/1:0,209:201:99:8176,605,0
chromosome_1	2537789	.	C	T	11150.51	PASS	AC=4;AF=0.67;AN=6;BaseCounts=29,246,13,315;DP=603;Dels=0.00;HRun=1;HaplotypeScore=184.0422;MQ=58.91;MQ0=0;QD=30.47;SB=-3995.72;set=Intersection;sumGLbyD=30.36	GT:AD:DP:GQ:PL	0/0:236,1:229:99:0,648,9280	1/1:0,221:212:99:8555,635,0
chromosome_1	2538926	.	G	A	10366.55	PASS	AC=4;AF=0.67;AN=6;BaseCounts=282,10,246,23;DP=561;Dels=0.00;HRun=0;HaplotypeScore=152.8417;MQ=59.43;MQ0=0;QD=31.41;SB=-5011.21;set=Intersection;sumGLbyD=31.41	GT:AD:DP:GQ:PL	0/0:231,0:227:99:0,680,9433	1/1:0,198:194:99:7875,578,0
chromosome_1	2538964	.	C	T	11352.57	PASS	AC=4;AF=0.67;AN=6;BaseCounts=17,242,7,301;DP=567;DS;Dels=0.00;HRun=0;HaplotypeScore=112.5285;MQ=59.50;MQ0=0;QD=33.79;SB=-5207.74;set=Intersection;sumGLbyD=33.78	GT:AD:DP:GQ:PL	0/0:231,0:225:99:0,677,9534	1/1:0,210:205:99:8270,614,0
chromosome_1	2539126	.	C	T	6654.73	PASS	AC=4;AF=0.67;AN=6;BaseCounts=27,236,32,228;DP=523;Dels=0.00;HRun=0;HaplotypeScore=162.7960;MQ=58.19;MQ0=0;QD=21.54;SB=-1588.45;set=Intersection;sumGLbyD=21.44	GT:AD:DP:GQ:PL	0/0:212,1:201:99:0,573,8076	1/1:7,154:125:99:4759,376,0
chromosome_1	2541608	.	A	G	7923.2	PASS	AC=4;AF=0.67;AN=6;BaseCounts=213,13,219,19;DP=464;Dels=0.00;HRun=0;HaplotypeScore=112.8095;MQ=58.79;MQ0=0;QD=30.24;SB=-3879.86;set=Intersection;sumGLbyD=29.94	GT:AD:DP:GQ:PL	0/0:202,0:196:99:0,587,7983	1/1:3,144:137:99:5254,333,0
chromosome_1	2541698	.	T	A	8608.99	PASS	AC=4;AF=0.67;AN=6;BaseCounts=225,10,9,181;DP=425;Dels=0.00;HRun=1;HaplotypeScore=90.8743;MQ=59.07;MQ0=0;QD=33.50;SB=-4231.08;set=Intersection;sumGLbyD=33.36	GT:AD:DP:GQ:PL	0/0:167,0:160:99:0,475,6195	1/1:1,157:155:99:6212,431,0
chromosome_1	2543911	.	T	C	7912	PASS	AC=4;AF=0.67;AN=6;BaseCounts=17,205,7,203;DP=432;Dels=0.00;HRun=0;HaplotypeScore=99.7426;MQ=59.42;MQ0=0;QD=32.29;SB=-3907.90;set=Intersection;sumGLbyD=32.29	GT:AD:DP:GQ:PL	0/0:187,0:180:99:0,542,7471	1/1:0,136:135:99:5544,406,0
chromosome_1	2543956	.	GGGAT	G	7226.01	PASS	AC=4;AF=0.67;AN=6;DP=451;Dels=0.24;HRun=1;HaplotypeScore=155.8897;MQ=59.96;MQ0=0;QD=31.01;SB=-2882.33;set=Intersection;sumGLbyD=31.01	GT:DP:GQ:PL	0/0:218:99:0,451,20931	1/1:44:96.55:5130,97,0
chromosome_1	2545110	.	C	CT	4324.9	PASS	AC=2;AF=0.33;AN=6;DP=481;Dels=0.01;HRun=11;HaplotypeScore=105.3806;MQ=58.32;MQ0=0;QD=22.18;SB=-2150.93;set=Intersection;sumGLbyD=22.18	GT:DP:GQ:PL	0/0:182:99:0,268,3650	1/1:195:99:4325,300,0
chromosome_1	2547852	.	G	A	5558.09	PASS	AC=2;AF=0.33;AN=6;BaseCounts=163,15,259,13;DP=450;Dels=0.00;HRun=1;HaplotypeScore=116.5197;MQ=59.44;MQ0=0;QD=38.87;SB=-2776.98;set=Intersection;sumGLbyD=38.86	GT:AD:DP:GQ:PL	0/0:193,0:189:99:0,569,7842	1/1:0,143:136:99:5557,409,0
chromosome_1	2549948	.	T	C	5738.26	PASS	AC=2;AF=0.33;AN=6;BaseCounts=36,157,16,267;DP=476;Dels=0.00;HRun=0;HaplotypeScore=190.4149;MQ=59.55;MQ0=0;QD=39.57;SB=-2778.25;set=Intersection;sumGLbyD=39.29	GT:AD:DP:GQ:PL	0/0:191,0:189:99:0,563,7901	1/1:0,145:140:99:5697,418,0
chromosome_1	2550960	.	C	T	6540.95	PASS	AC=2;AF=0.33;AN=6;BaseCounts=19,313,12,182;DP=526;Dels=0.00;HRun=1;HaplotypeScore=147.5957;MQ=59.15;MQ0=0;QD=40.38;SB=-2975.42;set=Intersection;sumGLbyD=40.11	GT:AD:DP:GQ:PL	0/0:221,0:215:99:0,638,8922	1/1:0,162:154:99:6498,461,0
chromosome_1	2551368	.	T	C	6061.98	PASS	AC=2;AF=0.33;AN=6;BaseCounts=14,157,11,249;DP=431;Dels=0.00;HRun=1;HaplotypeScore=113.2806;MQ=59.53;MQ0=0;QD=40.41;SB=-2333.68;set=Intersection;sumGLbyD=40.41	GT:AD:DP:GQ:PL	0/0:176,0:168:99:0,503,6805	1/1:0,150:148:99:6061,442,0
chromosome_1	2552730	.	A	G	5453.95	PASS	AC=2;AF=0.33;AN=6;BaseCounts=296,19,151,23;DP=489;DS;Dels=0.00;HRun=0;HaplotypeScore=142.4410;MQ=59.44;MQ0=0;QD=39.24;SB=-2494.32;set=Intersection;sumGLbyD=39.23	GT:AD:DP:GQ:PL	0/0:230,0:224:99:0,668,9050	1/1:1,138:132:99:5453,397,0
chromosome_1	2555780	.	A	G	4028.59	PASS	AC=2;AF=0.33;AN=6;BaseCounts=272,6,105,15;DP=398;Dels=0.00;HRun=0;HaplotypeScore=91.9618;MQ=59.34;MQ0=0;QD=41.11;SB=-1805.87;set=Intersection;sumGLbyD=40.67	GT:AD:DP:GQ:PL	0/0:196,0:192:99:0,572,7970	1/1:0,98:95:99:3986,286,0
chromosome_1	2556743	.	GA	G	2049.42	Rejected	AB=0.70;AC=1;AF=0.17;AN=6;DP=446;Dels=0.13;HRun=14;HaplotypeScore=159.3244;MQ=56.46;MQ0=0;QD=15.89;SB=-774.25;set=Intersection;sumGLbyD=16.24	GT:DP:GQ:PL	0/0:201:99:0,273,4114	0/1:73:2.40:2093,0,2
chromosome_1	2559084	.	A	G	6357.57	PASS	AC=2;AF=0.33;AN=6;BaseCounts=273,7,170,22;DP=472;Dels=0.00;HRun=0;HaplotypeScore=105.5894;MQ=59.44;MQ0=0;QD=39.73;SB=-2639.58;set=Intersection;sumGLbyD=39.73	GT:AD:DP:GQ:PL	0/0:196,0:194:99:0,584,7975	1/1:0,160:156:99:6357,457,0
chromosome_1	2559665	.	G	A	3664.04	PASS	AC=2;AF=0.33;AN=6;BaseCounts=106,7,257,25;DP=395;Dels=0.00;HRun=0;HaplotypeScore=114.5347;MQ=59.39;MQ0=0;QD=38.57;SB=-1756.59;set=Intersection;sumGLbyD=38.56	GT:AD:DP:GQ:PL	0/0:191,0:181:99:0,542,7607	1/1:0,95:90:99:3663,271,0
chromosome_1	2561529	.	T	C	5779.03	PASS	AC=2;AF=0.33;AN=6;BaseCounts=14,157,11,321;DP=503;Dels=0.00;HRun=0;HaplotypeScore=111.3654;MQ=59.48;MQ0=0;QD=39.58;SB=-2894.34;set=Intersection;sumGLbyD=39.58	GT:AD:DP:GQ:PL	0/0:216,0:214:99:0,641,8826	1/1:0,146:143:99:5778,424,0
chromosome_1	2562706	.	G	A	3878.72	PASS	AC=2;AF=0.33;AN=6;BaseCounts=108,9,260,13;DP=390;Dels=0.00;HRun=0;HaplotypeScore=88.2472;MQ=59.58;MQ0=0;QD=40.40;SB=-1429.38;set=Intersection;sumGLbyD=39.95	GT:AD:DP:GQ:PL	0/0:194,0:192:99:0,578,8101	1/1:1,95:96:99:3835,246,0
chromosome_1	2563712	.	G	T	5947.24	PASS	AC=2;AF=0.33;AN=6;BaseCounts=21,8,265,169;DP=463;Dels=0.00;HRun=0;HaplotypeScore=127.7491;MQ=58.67;MQ0=0;QD=39.91;SB=-2662.52;set=Intersection;sumGLbyD=39.91	GT:AD:DP:GQ:PL	0/0:217,0:208:99:0,620,8542	1/1:0,149:145:99:5947,436,0
chromosome_1	2564773	.	G	A	6531.44	PASS	AC=2;AF=0.33;AN=6;BaseCounts=194,10,323,19;DP=546;DS;Dels=0.00;HRun=0;HaplotypeScore=135.3315;MQ=59.04;MQ0=0;QD=37.97;SB=-2949.72;set=Intersection;sumGLbyD=37.77	GT:AD:DP:GQ:PL	0/0:250,0:242:99:0,728,10127	1/1:2,169:164:99:6497,457,0
chromosome_1	2569788	.	G	T	4969.76	PASS	AC=2;AF=0.33;AN=6;BaseCounts=17,19,237,139;DP=412;Dels=0.00;HRun=2;HaplotypeScore=114.8604;MQ=59.25;MQ0=0;QD=37.94;SB=-2411.75;set=Intersection;sumGLbyD=37.67	GT:AD:DP:GQ:PL	0/0:168,1:160:99:0,448,6231	1/1:0,128:123:99:4935,370,0
chromosome_1	2573658	.	T	C	5052.25	PASS	AC=2;AF=0.33;AN=6;BaseCounts=25,136,14,267;DP=442;Dels=0.00;HRun=0;HaplotypeScore=156.4985;MQ=59.55;MQ0=0;QD=39.47;SB=-2458.34;set=Intersection;sumGLbyD=39.47	GT:AD:DP:GQ:PL	0/0:199,0:197:99:0,593,8091	1/1:0,128:123:99:5052,367,0
chromosome_1	2576306	.	TA	T	3798.94	PASS	AC=2;AF=0.33;AN=6;DP=446;Dels=0.28;HRun=5;HaplotypeScore=140.7653;MQ=60.12;MQ0=0;QD=27.33;SB=-1883.77;set=Intersection;sumGLbyD=27.33	GT:DP:GQ:PL	0/0:198:99:0,562,6065	1/1:16:99:3799,370,0
chromosome_1	2577598	.	A	G	7275.6	PASS	AC=2;AF=0.33;AN=6;BaseCounts=318,12,191,30;DP=551;DS;Dels=0.00;HRun=0;HaplotypeScore=161.4453;MQ=59.43;MQ0=0;QD=39.76;SB=-3524.36;set=Intersection;sumGLbyD=39.75	GT:AD:DP:GQ:PL	0/0:232,0:230:99:0,692,9774	1/1:0,183:179:99:7275,536,0
chromosome_1	2578061	.	A	ATAAAAATTTTGT	11033.08	PASS	AC=2;AF=0.33;AN=6;DP=335;Dels=0.00;HRun=0;HaplotypeScore=79.8349;MQ=54.76;MQ0=0;QD=104.09;SB=-3403.14;set=Intersection;sumGLbyD=104.09	GT:DP:GQ:PL	0/0:139:99:0,336,12988	1/1:106:99:11033,274,0
chromosome_1	2578262	.	T	TAAAA	5068.25	PASS	AC=2;AF=0.33;AN=6;DP=314;Dels=0.02;HRun=21;HaplotypeScore=89.1037;MQ=52.48;MQ0=0;QD=49.21;SB=-1709.16;set=Intersection;sumGLbyD=49.21	GT:DP:GQ:PL	0/0:148:99:0,218,5108	1/1:103:99:5068,197,0
chromosome_1	2582641	.	G	A	4701.34	PASS	AC=2;AF=0.33;AN=6;BaseCounts=144,18,223,19;DP=404;Dels=0.00;HRun=0;HaplotypeScore=152.6819;MQ=59.17;MQ0=0;QD=36.73;SB=-2157.93;set=Intersection;sumGLbyD=36.72	GT:AD:DP:GQ:PL	0/0:159,0:152:99:0,454,5838	1/1:0,127:120:99:4700,361,0
chromosome_1	2583107	.	T	A	6665.02	PASS	AC=2;AF=0.33;AN=6;BaseCounts=179,7,11,272;DP=469;Dels=0.00;HRun=0;HaplotypeScore=93.6992;MQ=59.51;MQ0=0;QD=40.64;SB=-2883.43;set=Intersection;sumGLbyD=40.64	GT:AD:DP:GQ:PL	0/0:191,0:187:99:0,557,7737	1/1:0,164:162:99:6664,485,0
chromosome_1	2583680	.	TG	T	3592.12	PASS	AC=2;AF=0.33;AN=6;DP=403;Dels=0.30;HRun=0;HaplotypeScore=155.1356;MQ=60.07;MQ0=0;QD=29.20;SB=-1773.89;set=Intersection;sumGLbyD=29.20	GT:DP:GQ:PL	0/0:173:99:0,520,12790	1/1:2:99:3592,228,0
chromosome_1	2588021	.	C	CA	10659.59	Rejected	AC=6;AF=1.00;AN=6;DP=397;Dels=0.01;HRun=6;HaplotypeScore=135.9125;MQ=61.55;MQ0=0;QD=26.85;SB=-4990.79;set=Intersection;sumGLbyD=26.85	GT:DP:GQ:PL	1/1:170:99:5067,465,0	1/1:128:99:3810,352,0
chromosome_1	2588066	.	C	CA	7831.78	Rejected	AC=6;AF=1.00;AN=6;DP=334;Dels=0.00;HRun=6;HaplotypeScore=141.3235;MQ=58.31;MQ0=0;QD=23.45;SB=-2206.06;set=Intersection;sumGLbyD=23.45	GT:DP:GQ:PL	1/1:144:99:3781,341,0	1/1:95:99:2559,243,0
chromosome_1	2592033	.	T	A	7933.47	PASS	AC=2;AF=0.33;AN=6;BaseCounts=228,5,10,325;DP=568;DS;Dels=0.00;HRun=1;HaplotypeScore=143.5371;MQ=59.63;MQ0=0;QD=41.11;SB=-3893.98;set=Intersection;sumGLbyD=40.92	GT:AD:DP:GQ:PL	0/0:239,0:236:99:0,707,9607	1/1:1,192:192:99:7898,544,0
chromosome_1	2594263	.	C	CT	8092.29	Rejected	AC=6;AF=1.00;AN=6;DP=282;Dels=0.00;HRun=1;HaplotypeScore=104.8098;MQ=58.94;MQ0=0;QD=28.70;SB=-3546.67;set=Intersection;sumGLbyD=28.70	GT:DP:GQ:PL	1/1:128:99:4047,373,0	1/1:97:99:2992,277,0
chromosome_1	2594268	.	C	A	3735.46	PASS	AC=2;AF=0.33;AN=6;BaseCounts=98,168,2,1;DP=279;Dels=0.04;HRun=0;HaplotypeScore=76.8776;MQ=59.21;MQ0=0;QD=39.32;SB=-1784.40;set=Intersection;sumGLbyD=38.95	GT:AD:DP:GQ:PL	0/0:130,0:129:99:0,385,5430	1/1:0,93:92:99:3700,271,0
chromosome_1	2594324	.	T	TA	8669.59	Rejected	AC=6;AF=1.00;AN=6;DP=297;Dels=0.00;HRun=2;HaplotypeScore=98.2636;MQ=50.67;MQ0=0;QD=29.19;SB=-4213.08;set=Intersection;sumGLbyD=29.19	GT:DP:GQ:PL	1/1:154:99:4808,442,0	1/1:75:99:2351,217,0
chromosome_1	2594351	.	T	TA	9707.76	Rejected	AC=6;AF=1.00;AN=6;DP=335;Dels=0.01;HRun=2;HaplotypeScore=91.3309;MQ=48.89;MQ0=0;QD=28.98;SB=-4499.14;set=Intersection;sumGLbyD=28.98	GT:DP:GQ:PL	1/1:168:99:5098,472,0	1/1:91:99:2862,262,0
chromosome_1	2594391	.	A	AT	9697.18	Rejected	AC=6;AF=1.00;AN=6;DP=354;Dels=0.00;HRun=2;HaplotypeScore=137.9001;MQ=58.25;MQ0=0;QD=27.39;SB=-4753.58;set=Intersection;sumGLbyD=27.39	GT:DP:GQ:PL	1/1:159:99:4920,454,0	1/1:109:99:3292,304,0
chromosome_1	2594691	.	T	G	4477.52	PASS	AC=2;AF=0.33;AN=6;BaseCounts=16,14,119,238;DP=387;Dels=0.00;HRun=0;HaplotypeScore=115.1534;MQ=58.07;MQ0=0;QD=39.62;SB=-1944.84;set=Intersection;sumGLbyD=39.62	GT:AD:DP:GQ:PL	0/0:182,0:178:99:0,536,7258	1/1:0,113:109:99:4477,325,0
chromosome_1	2602912	.	C	T	5421.08	PASS	AC=2;AF=0.33;AN=6;BaseCounts=14,232,8,158;DP=412;Dels=0.00;HRun=0;HaplotypeScore=119.9242;MQ=59.53;MQ0=0;QD=40.76;SB=-2470.27;set=Intersection;sumGLbyD=40.43	GT:AD:DP:GQ:PL	0/0:179,0:173:99:0,521,7333	1/1:1,132:133:99:5378,354,0
chromosome_1	2604820	.	C	T	5533.52	PASS	AC=2;AF=0.33;AN=6;BaseCounts=19,266,9,158;DP=453;Dels=0.00;HRun=0;HaplotypeScore=113.3160;MQ=58.69;MQ0=0;QD=37.39;SB=-2734.57;set=Intersection;sumGLbyD=36.79	GT:AD:DP:GQ:PL	0/0:193,0:187:99:0,560,7711	1/1:3,145:141:99:5445,328,0
chromosome_1	2605764	.	T	A	12567.68	Rejected	AC=6;AF=1.00;AN=6;BaseCounts=369,15,11,37;DP=436;DS;Dels=0.01;HRun=5;HaplotypeScore=178.5551;MQ=57.44;MQ0=0;QD=28.82;SB=-4469.66;set=Intersection;sumGLbyD=28.48	GT:AD:DP:GQ:PL	1/1:6,160:148:99:5642,349,0	1/1:7,131:124:99:4773,322,0
chromosome_1	2605777	.	CAA	C	3005.07	PASS	AC=2;AF=0.33;AN=6;DP=453;DS;Dels=0.13;HRun=13;HaplotypeScore=218.5267;MQ=56.06;MQ0=0;QD=22.94;SB=-1237.63;set=Intersection;sumGLbyD=23.35	GT:DP:GQ:PL	0/0:195:99:0,441,8281	1/1:75:99:3059,221,0
chromosome_1	2605860	.	GT	G	11842.51	Rejected	AC=6;AF=1.00;AN=6;DP=484;Dels=0.78;HRun=2;HaplotypeScore=236.2442;MQ=60.56;MQ0=0;QD=24.47;SB=-3671.94;set=Intersection;sumGLbyD=24.47	GT:DP:GQ:PL	1/1:5:99:6056,591,0	1/1:8:99:4506,439,0
chromosome_1	2607669	.	A	AT	11626.15	Rejected	AC=6;AF=1.00;AN=6;DP=463;Dels=0.01;HRun=4;HaplotypeScore=166.3122;MQ=61.44;MQ0=0;QD=25.11;SB=-5685.80;set=Intersection;sumGLbyD=25.11	GT:DP:GQ:PL	1/1:221:99:6108,571,0	1/1:132:99:3940,361,0
chromosome_1	2611769	.	G	A	5312.73	PASS	AC=2;AF=0.33;AN=6;BaseCounts=148,11,236,18;DP=413;Dels=0.00;HRun=1;HaplotypeScore=134.8136;MQ=58.65;MQ0=0;QD=39.95;SB=-2515.58;set=Intersection;sumGLbyD=39.94	GT:AD:DP:GQ:PL	0/0:176,0:169:99:0,506,6955	1/1:0,132:128:99:5312,385,0
chromosome_1	2612379	.	G	A	4974.53	PASS	AC=2;AF=0.33;AN=6;BaseCounts=137,13,259,19;DP=428;Dels=0.00;HRun=0;HaplotypeScore=119.3259;MQ=59.57;MQ0=0;QD=39.48;SB=-2247.13;set=Intersection;sumGLbyD=39.47	GT:AD:DP:GQ:PL	0/0:179,0:172:99:0,518,7062	1/1:0,125:121:99:4974,361,0
chromosome_1	2613145	.	A	G	4345.35	PASS	AC=2;AF=0.33;AN=6;BaseCounts=213,5,119,13;DP=350;Dels=0.00;HRun=0;HaplotypeScore=91.7550;MQ=59.15;MQ0=0;QD=39.50;SB=-1699.20;set=Intersection;sumGLbyD=39.10	GT:AD:DP:GQ:PL	0/0:149,0:143:99:0,427,6012	1/1:1,109:108:99:4301,278,0
chromosome_1	2616395	.	C	T	7902.37	PASS	AC=2;AF=0.33;AN=6;BaseCounts=30,295,17,214;DP=556;DS;Dels=0.00;HRun=2;HaplotypeScore=195.8977;MQ=59.38;MQ0=0;QD=40.94;SB=-3378.20;set=Intersection;sumGLbyD=40.73	GT:AD:DP:GQ:PL	0/0:219,0:215:99:0,641,8882	1/1:0,193:189:99:7861,569,0
chromosome_1	2617567	.	A	T	5517.51	PASS	AC=2;AF=0.33;AN=6;BaseCounts=226,4,3,142;DP=375;Dels=0.00;HRun=0;HaplotypeScore=44.7412;MQ=59.42;MQ0=0;QD=40.27;SB=-2506.47;set=Intersection;sumGLbyD=40.27	GT:AD:DP:GQ:PL	0/0:152,0:151:99:0,454,6364	1/1:0,137:136:99:5517,409,0
chromosome_1	2617646	.	TA	T	3958.12	PASS	AC=2;AF=0.33;AN=6;DP=388;Dels=0.33;HRun=2;HaplotypeScore=67.5642;MQ=60.14;MQ0=0;QD=30.21;SB=-1860.50;set=Intersection;sumGLbyD=30.21	GT:DP:GQ:PL	0/0:170:99:0,496,5365	1/1:4:99:3958,385,0
chromosome_1	2622695	.	A	G	6056	PASS	AC=2;AF=0.33;AN=6;BaseCounts=322,4,159,16;DP=501;Dels=0.00;HRun=0;HaplotypeScore=106.3191;MQ=59.41;MQ0=0;QD=40.11;SB=-2910.84;set=Intersection;sumGLbyD=40.10	GT:AD:DP:GQ:PL	0/0:224,0:219:99:0,653,8931	1/1:0,151:146:99:6055,439,0
chromosome_1	2624384	.	TA	T	3211.16	PASS	AC=2;AF=0.33;AN=6;DP=440;Dels=0.26;HRun=12;HaplotypeScore=134.5880;MQ=59.10;MQ0=0;QD=23.27;SB=-1462.78;set=Intersection;sumGLbyD=23.66	GT:DP:GQ:PL	0/0:189:99:0,178,4446	1/1:31:99:3265,293,0
chromosome_1	2624445	.	C	T	4859.4	PASS	AC=2;AF=0.33;AN=6;BaseCounts=17,252,12,142;DP=423;Dels=0.00;HRun=1;HaplotypeScore=148.4517;MQ=59.53;MQ0=0;QD=40.49;SB=-2193.55;set=Intersection;sumGLbyD=40.12	GT:AD:DP:GQ:PL	0/0:192,0:182:99:0,542,7453	1/1:1,119:118:99:4815,308,0
chromosome_1	2631408	.	C	T	6725.1	PASS	AC=2;AF=0.33;AN=6;BaseCounts=23,290,10,181;DP=504;Dels=0.00;HRun=0;HaplotypeScore=145.5830;MQ=59.40;MQ0=0;QD=40.76;SB=-2771.39;set=Intersection;sumGLbyD=40.53	GT:AD:DP:GQ:PL	0/0:220,0:216:99:0,644,8961	1/1:0,165:162:99:6688,488,0
chromosome_1	2632746	.	G	C	4828.03	PASS	AC=2;AF=0.33;AN=6;BaseCounts=14,131,270,7;DP=422;Dels=0.00;HRun=0;HaplotypeScore=80.3026;MQ=59.25;MQ0=0;QD=38.02;SB=-1856.55;set=Intersection;sumGLbyD=37.68	GT:AD:DP:GQ:PL	0/0:204,0:202:99:0,608,8550	1/1:1,126:119:99:4785,313,0
chromosome_1	2635318	.	A	G	7842.17	PASS	AC=4;AF=0.67;AN=6;BaseCounts=196,14,224,26;DP=460;Dels=0.00;HRun=0;HaplotypeScore=118.7901;MQ=57.99;MQ0=0;QD=29.26;SB=-3141.28;set=Intersection;sumGLbyD=29.16	GT:AD:DP:GQ:PL	0/0:184,0:174:99:0,520,6627	1/1:0,157:142:99:5507,427,0
chromosome_1	2635612	.	C	T	5643.57	PASS	AC=2;AF=0.33;AN=6;BaseCounts=15,293,6,153;DP=468;Dels=0.00;HRun=2;HaplotypeScore=98.3463;MQ=57.17;MQ0=0;QD=40.90;SB=-2766.91;set=Intersection;sumGLbyD=40.89	GT:AD:DP:GQ:PL	0/0:223,0:218:99:0,656,8888	1/1:0,138:137:99:5643,412,0
chromosome_1	2637495	.	AAAAT	A	7365.55	PASS	AC=4;AF=0.67;AN=6;DP=434;Dels=0.25;HRun=2;HaplotypeScore=91.5719;MQ=60.17;MQ0=0;QD=31.89;SB=-3066.44;set=Intersection;sumGLbyD=31.89	GT:DP:GQ:PL	0/0:203:99:0,364,13984	1/1:49:99:5608,283,0
chromosome_1	2638155	.	T	C	8204.66	PASS	AC=4;AF=0.67;AN=6;BaseCounts=18,217,8,249;DP=492;Dels=0.00;HRun=0;HaplotypeScore=132.6945;MQ=59.63;MQ0=0;QD=30.84;SB=-4007.16;set=Intersection;sumGLbyD=30.84	GT:AD:DP:GQ:PL	0/0:226,0:225:99:0,674,9302	1/1:0,140:138:99:5611,412,0
chromosome_1	2638959	.	G	A	8123.4	PASS	AC=4;AF=0.67;AN=6;BaseCounts=220,8,212,23;DP=464;Dels=0.00;HRun=1;HaplotypeScore=129.7161;MQ=59.56;MQ0=0;QD=31.73;SB=-3937.76;set=Intersection;sumGLbyD=31.73	GT:AD:DP:GQ:PL	0/0:208,0:205:99:0,617,8488	1/1:0,143:141:99:5759,421,0
chromosome_1	2641998	.	C	CT	1974.3	Rejected	AB=0.88;AC=1;AF=0.17;AN=6;DP=431;Dels=0.13;HRun=23;HaplotypeScore=170.6350;MQ=53.39;MQ0=0;QD=9.02;SB=-735.90;set=Intersection;sumGLbyD=9.21	GT:DP:GQ:PL	0/1:217:99:2017,0,247	0/0:87:21.41:0,21,1061
chromosome_1	2642318	.	G	A	8220.16	PASS	AC=4;AF=0.67;AN=6;BaseCounts=230,4,188,19;DP=441;Dels=0.00;HRun=1;HaplotypeScore=106.1500;MQ=56.92;MQ0=0;QD=31.74;SB=-3746.31;set=Intersection;sumGLbyD=31.73	GT:AD:DP:GQ:PL	0/0:182,0:174:99:0,524,6828	1/1:0,142:135:99:5495,406,0
chromosome_1	2646253	.	G	A	4676.15	PASS	AC=2;AF=0.33;AN=6;BaseCounts=132,11,255,11;DP=409;Dels=0.00;HRun=1;HaplotypeScore=105.6899;MQ=58.81;MQ0=0;QD=38.97;SB=-2031.35;set=Intersection;sumGLbyD=38.96	GT:AD:DP:GQ:PL	0/0:184,0:180:99:0,542,7437	1/1:0,120:114:99:4675,343,0
chromosome_1	2648315	.	T	C	8902.15	PASS	AC=4;AF=0.67;AN=6;BaseCounts=18,227,7,220;DP=472;Dels=0.00;HRun=0;HaplotypeScore=117.2933;MQ=59.66;MQ0=0;QD=32.37;SB=-4306.43;set=Intersection;sumGLbyD=32.37	GT:AD:DP:GQ:PL	0/0:197,0:195:99:0,584,8057	1/1:0,149:147:99:6057,439,0
chromosome_1	2649924	.	G	C	7573.78	PASS	AC=2;AF=0.33;AN=6;BaseCounts=31,199,278,37;DP=545;DS;Dels=0.00;HRun=0;HaplotypeScore=190.2596;MQ=59.72;MQ0=0;QD=40.29;SB=-3256.88;set=Intersection;sumGLbyD=40.28	GT:AD:DP:GQ:PL	0/0:237,0:234:99:0,704,9906	1/1:0,188:184:99:7573,554,0
chromosome_1	2658236	.	A	G	8068.55	PASS	AC=4;AF=0.67;AN=6;BaseCounts=222,9,209,9;DP=449;Dels=0.00;HRun=0;HaplotypeScore=96.7879;MQ=59.38;MQ0=0;QD=32.93;SB=-3054.81;set=Intersection;sumGLbyD=32.93	GT:AD:DP:GQ:PL	0/0:204,0:199:99:0,596,8135	1/1:0,142:139:99:5645,418,0
chromosome_1	2658731	.	G	A	6195.66	PASS	AC=2;AF=0.33;AN=6;BaseCounts=177,11,303,22;DP=513;Dels=0.00;HRun=0;HaplotypeScore=143.8874;MQ=59.38;MQ0=0;QD=38.97;SB=-2557.88;set=Intersection;sumGLbyD=38.96	GT:AD:DP:GQ:PL	0/0:233,0:228:99:0,683,9493	1/1:0,159:154:99:6195,457,0
chromosome_1	2661698	.	C	T	7263.4	PASS	AC=4;AF=0.67;AN=6;BaseCounts=16,222,9,207;DP=454;Dels=0.00;HRun=0;HaplotypeScore=105.2208;MQ=58.84;MQ0=0;QD=30.26;SB=-3531.06;set=Intersection;sumGLbyD=30.26	GT:AD:DP:GQ:PL	0/0:213,0:197:99:0,590,7523	1/1:1,147:143:99:5687,430,0
chromosome_1	2662692	.	GA	G	3033.59	PASS	AC=2;AF=0.33;AN=6;DP=346;Dels=0.30;HRun=10;HaplotypeScore=90.3539;MQ=58.71;MQ0=0;QD=25.28;SB=-1438.54;set=Intersection;sumGLbyD=25.73	GT:DP:GQ:PL	0/0:143:99:0,216,3439	1/1:20:99:3087,302,0
chromosome_1	2664547	.	GCATCCATCCACT	G	14403.09	PASS	AC=4;AF=0.67;AN=6;DP=392;Dels=0.27;HRun=0;HaplotypeScore=30.8729;MQ=54.45;MQ0=0;QD=76.61;SB=-7175.20;set=Intersection;sumGLbyD=76.61	GT:DP:GQ:PL	0/0:204:99:0,491,21697	1/1:49:99:10901,319,0
chromosome_1	2665053	.	T	C	5140.96	PASS	AC=2;AF=0.33;AN=6;BaseCounts=35,143,16,253;DP=447;Dels=0.00;HRun=1;HaplotypeScore=173.5682;MQ=58.31;MQ0=0;QD=38.65;SB=-2476.28;set=Intersection;sumGLbyD=38.65	GT:AD:DP:GQ:PL	0/0:199,0:194:99:0,581,7817	1/1:0,133:127:99:5140,382,0
chromosome_1	2666457	.	C	T	8471.8	PASS	AC=4;AF=0.67;AN=6;BaseCounts=20,184,14,219;DP=437;Dels=0.00;HRun=3;HaplotypeScore=135.6675;MQ=59.05;MQ0=0;QD=31.97;SB=-3791.84;set=Intersection;sumGLbyD=31.97	GT:AD:DP:GQ:PL	0/0:172,0:163:99:0,491,6754	1/1:0,150:146:99:6114,439,0
chromosome_1	2672690	.	A	C	8402.35	PASS	AC=4;AF=0.67;AN=6;BaseCounts=226,216,12,24;DP=478;Dels=0.00;HRun=0;HaplotypeScore=162.9453;MQ=59.29;MQ0=0;QD=30.01;SB=-4041.80;set=Intersection;sumGLbyD=29.86	GT:AD:DP:GQ:PL	0/0:198,0:196:99:0,590,8305	1/1:1,129:130:99:5230,348,0
chromosome_1	2674802	.	A	T	5335.61	PASS	AC=2;AF=0.33;AN=6;BaseCounts=273,11,13,151;DP=448;Dels=0.00;HRun=1;HaplotypeScore=109.2180;MQ=59.16;MQ0=0;QD=37.57;SB=-2128.90;set=Intersection;sumGLbyD=37.26	GT:AD:DP:GQ:PL	0/0:200,0:197:99:0,593,8153	1/1:1,141:136:99:5291,366,0
chromosome_1	2678342	.	AT	A	4679.18	PASS	AC=4;AF=0.67;AN=6;DP=442;Dels=0.36;HRun=10;HaplotypeScore=143.0721;MQ=59.14;MQ0=0;QD=19.42;SB=-1924.60;set=Intersection;sumGLbyD=19.42	GT:DP:GQ:PL	0/0:200:99:0,408,5133	1/1:30:99:3019,256,0
chromosome_1	2679675	.	A	C	8671.17	PASS	AC=4;AF=0.67;AN=6;BaseCounts=220,221,14,25;DP=481;Dels=0.00;HRun=1;HaplotypeScore=144.8472;MQ=58.94;MQ0=0;QD=30.53;SB=-3796.90;set=Intersection;sumGLbyD=30.41	GT:AD:DP:GQ:PL	0/0:197,0:196:99:0,587,8122	1/1:1,160:158:99:6380,439,0
chromosome_1	2679789	.	A	G	9301.46	PASS	AC=4;AF=0.67;AN=6;BaseCounts=264,14,248,17;DP=544;DS;Dels=0.00;HRun=0;HaplotypeScore=130.5459;MQ=59.06;MQ0=0;QD=31.64;SB=-3583.76;set=Intersection;sumGLbyD=31.50	GT:AD:DP:GQ:PL	0/0:249,0:247:99:0,740,10441	1/1:1,173:171:99:6886,471,0
chromosome_1	2683761	.	T	TTC	574.51	PASS	AC=4;AF=0.67;AN=6;DP=313;DS;Dels=0.00;HRun=0;HaplotypeScore=20.4813;MQ=56.89;MQ0=0;QD=8.98;SB=-35.82;set=Intersection;sumGLbyD=9.85	GT:DP:GQ:PL	0/0:248:99:0,713,8363	1/1:39:36.11:549,36,0
chromosome_1	2683902	.	TC	T	7197.71	Rejected	AC=4;AF=1.00;AN=4;DP=246;DS;Dels=0.95;HRun=1;HaplotypeScore=6.6876;MQ=60.36;MQ0=0;QD=29.26;SB=-3462.26;set=Intersection;sumGLbyD=29.26	GT:DP:GQ:PL	1/1:7:99:7183,705,0	1/1:5:6.23:15,6,0
chromosome_1	2683905	.	AACAGCGGTATTTGTCTG	A	800.38	Rejected	AC=2;AF=0.50;AN=4;DP=253;DS;Dels=0.06;HRun=0;HaplotypeScore=75.7523;MQ=60.52;MQ0=0;QD=57.17;SB=-86.18;set=Intersection;sumGLbyD=60.73	GT:DP:GQ:PL	0/0:239:99:0,704,21385	1/1:0:42.14:850,42,0
chromosome_1	2689510	.	T	G	10033.88	PASS	AC=4;AF=0.67;AN=6;BaseCounts=16,14,262,223;DP=515;Dels=0.00;HRun=1;HaplotypeScore=121.1533;MQ=59.16;MQ0=0;QD=32.47;SB=-4797.31;set=Intersection;sumGLbyD=32.39	GT:AD:DP:GQ:PL	0/0:206,0:204:99:0,611,8242	1/1:1,156:152:99:6199,434,0
chromosome_1	2690004	.	T	TG	4874.16	PASS	AC=2;AF=0.33;AN=6;DP=474;Dels=0.00;HRun=1;HaplotypeScore=128.7610;MQ=60.45;MQ0=0;QD=31.45;SB=-2070.74;set=Intersection;sumGLbyD=31.45	GT:DP:GQ:PL	0/0:195:99:0,553,5682	1/1:155:99:4874,450,0
chromosome_1	2694123	.	C	T	8429.64	PASS	AC=2;AF=0.33;AN=6;BaseCounts=33,356,14,258;DP=662;DS;Dels=0.00;HRun=1;HaplotypeScore=218.5421;MQ=54.47;MQ0=1;QD=38.67;SB=-3384.53;set=Intersection;sumGLbyD=38.66	GT:AD:DP:GQ:PL	0/0:248,0:245:99:0,737,9783	1/1:0,217:212:99:8428,632,0
chromosome_1	2696741	.	T	A	9224.12	PASS	AC=4;AF=0.67;AN=6;BaseCounts=244,13,10,221;DP=488;Dels=0.00;HRun=1;HaplotypeScore=115.9882;MQ=59.20;MQ0=0;QD=32.94;SB=-4170.34;set=Intersection;sumGLbyD=32.94	GT:AD:DP:GQ:PL	0/0:208,0:202:99:0,605,8453	1/1:0,166:162:99:6689,488,0
chromosome_1	2698054	.	A	G	6251.17	PASS	AC=2;AF=0.33;AN=6;BaseCounts=293,5,173,30;DP=501;Dels=0.00;HRun=0;HaplotypeScore=121.7131;MQ=59.17;MQ0=0;QD=38.59;SB=-2977.80;set=Intersection;sumGLbyD=38.06	GT:AD:DP:GQ:PL	0/0:213,1:212:99:0,635,8569	1/1:2,160:157:99:6165,388,0
chromosome_1	2698994	.	A	G	7085.13	PASS	AC=2;AF=0.33;AN=6;BaseCounts=291,13,190,23;DP=517;Dels=0.00;HRun=1;HaplotypeScore=153.8903;MQ=59.28;MQ0=0;QD=40.03;SB=-3303.66;set=Intersection;sumGLbyD=40.02	GT:AD:DP:GQ:PL	0/0:204,0:197:99:0,593,8196	1/1:0,176:172:99:7084,518,0
chromosome_1	2705084	.	A	G	7057.3	PASS	AC=4;AF=0.67;AN=6;BaseCounts=237,10,194,22;DP=463;Dels=0.00;HRun=0;HaplotypeScore=128.6486;MQ=59.29;MQ0=0;QD=29.41;SB=-2470.80;set=Intersection;sumGLbyD=29.40	GT:AD:DP:GQ:PL	0/0:223,0:219:99:0,653,9110	1/1:0,135:131:99:5172,391,0
chromosome_1	2710461	.	A	G	5808.26	PASS	AC=2;AF=0.33;AN=6;BaseCounts=309,4,160,24;DP=497;Dels=0.00;HRun=0;HaplotypeScore=136.7666;MQ=57.40;MQ0=0;QD=38.98;SB=-2631.27;set=Intersection;sumGLbyD=38.97	GT:AD:DP:GQ:PL	0/0:206,0:200:99:0,596,7898	1/1:0,149:145:99:5807,436,0
chromosome_1	2711477	.	C	T	7112.06	PASS	AC=4;AF=0.67;AN=6;BaseCounts=37,235,9,216;DP=497;Dels=0.00;HRun=1;HaplotypeScore=222.8249;MQ=59.40;MQ0=0;QD=25.31;SB=-3461.57;set=Intersection;sumGLbyD=25.31	GT:AD:DP:GQ:PL	0/0:216,0:211:99:0,635,8731	1/1:1,130:124:99:5115,370,0
chromosome_1	2713507	.	T	C	9953.63	PASS	AC=4;AF=0.67;AN=6;BaseCounts=14,264,9,235;DP=522;Dels=0.00;HRun=0;HaplotypeScore=115.2532;MQ=59.42;MQ0=0;QD=32.85;SB=-4034.57;set=Intersection;sumGLbyD=32.72	GT:AD:DP:GQ:PL	0/0:219,0:215:99:0,647,8931	1/1:1,167:162:99:6546,445,0
chromosome_1	2714963	.	T	C	10091.73	PASS	AC=4;AF=0.67;AN=6;BaseCounts=25,262,18,255;DP=560;DS;Dels=0.00;HRun=0;HaplotypeScore=154.8965;MQ=59.55;MQ0=0;QD=31.44;SB=-4662.61;set=Intersection;sumGLbyD=31.43	GT:AD:DP:GQ:PL	0/0:239,0:235:99:0,704,9618	1/1:0,170:167:99:6803,500,0
chromosome_1	2716773	.	A	G	9580.47	PASS	AC=4;AF=0.67;AN=6;BaseCounts=230,7,249,13;DP=499;Dels=0.00;HRun=0;HaplotypeScore=78.6835;MQ=59.00;MQ0=0;QD=34.71;SB=-4376.42;set=Intersection;sumGLbyD=34.71	GT:AD:DP:GQ:PL	0/0:223,0:219:99:0,647,8849	1/1:0,157:155:99:6263,463,0
chromosome_1	2719383	.	A	T	4256.72	PASS	AC=2;AF=0.33;AN=6;BaseCounts=240,11,10,124;DP=387;Dels=0.01;HRun=2;HaplotypeScore=138.3513;MQ=57.04;MQ0=0;QD=37.34;SB=-1682.87;set=Intersection;sumGLbyD=37.32	GT:AD:DP:GQ:PL	0/0:176,0:171:99:0,511,6569	1/1:0,112:106:99:4255,319,0
chromosome_1	2722524	.	A	G	7130.55	PASS	AC=4;AF=0.67;AN=6;BaseCounts=217,14,190,13;DP=435;Dels=0.00;HRun=1;HaplotypeScore=124.6803;MQ=58.97;MQ0=0;QD=30.09;SB=-2716.45;set=Intersection;sumGLbyD=30.08	GT:AD:DP:GQ:PL	0/0:198,0:196:99:0,590,8298	1/1:0,113:108:99:4438,325,0
chromosome_1	2724188	.	T	A	8755.49	PASS	AC=4;AF=0.67;AN=6;BaseCounts=248,10,20,250;DP=528;DS;Dels=0.00;HRun=1;HaplotypeScore=166.5236;MQ=58.89;MQ0=0;QD=29.38;SB=-4310.26;set=Intersection;sumGLbyD=29.27	GT:AD:DP:GQ:PL	0/0:229,0:218:99:0,653,8695	1/1:0,153:140:99:5640,421,0
chromosome_1	2726497	.	C	T	4917.88	PASS	AC=2;AF=0.33;AN=6;BaseCounts=19,225,6,142;DP=393;Dels=0.00;HRun=1;HaplotypeScore=99.3202;MQ=59.05;MQ0=0;QD=37.54;SB=-2401.06;set=Intersection;sumGLbyD=37.54	GT:AD:DP:GQ:PL	0/0:170,0:169:99:0,509,7218	1/1:0,130:118:99:4917,355,0
chromosome_1	2733748	.	A	AT	4004.89	PASS	AC=2;AF=0.33;AN=6;DP=553;DS;Dels=0.01;HRun=13;HaplotypeScore=161.5275;MQ=59.86;MQ0=0;QD=23.02;SB=-1967.09;set=Intersection;sumGLbyD=23.02	GT:DP:GQ:PL	0/0:231:99:0,485,5124	1/1:174:99:4005,264,0
chromosome_1	2733863	.	C	T	5831.51	PASS	AC=2;AF=0.33;AN=6;BaseCounts=25,267,13,167;DP=473;Dels=0.00;HRun=0;HaplotypeScore=137.9701;MQ=59.58;MQ0=0;QD=40.22;SB=-2900.25;set=Intersection;sumGLbyD=40.21	GT:AD:DP:GQ:PL	0/0:195,0:193:99:0,575,8065	1/1:0,145:142:99:5831,427,0
chromosome_1	2734168	.	C	T	6333.59	PASS	AC=2;AF=0.33;AN=6;BaseCounts=21,276,19,185;DP=501;Dels=0.00;HRun=0;HaplotypeScore=165.6695;MQ=59.44;MQ0=0;QD=39.34;SB=-2989.25;set=Intersection;sumGLbyD=39.33	GT:AD:DP:GQ:PL	0/0:215,0:210:99:0,632,8827	1/1:0,161:156:99:6332,466,0
chromosome_1	2737045	.	G	A	7231.58	PASS	AC=2;AF=0.33;AN=6;BaseCounts=207,14,315,26;DP=562;Dels=0.00;HRun=0;HaplotypeScore=153.6758;MQ=56.71;MQ0=0;QD=38.47;SB=-3282.18;set=Intersection;sumGLbyD=38.09	GT:AD:DP:GQ:PL	0/0:228,0:219:99:0,653,8954	1/1:0,188:179:99:7160,536,0
chromosome_1	2737405	.	C	A	7583.41	PASS	AC=2;AF=0.33;AN=6;BaseCounts=218,327,22,33;DP=600;DS;Dels=0.00;HRun=1;HaplotypeScore=220.5365;MQ=59.15;MQ0=0;QD=39.29;SB=-3146.41;set=Intersection;sumGLbyD=39.29	GT:AD:DP:GQ:PL	0/0:242,0:238:99:0,713,9592	1/1:0,193:186:99:7582,557,0
chromosome_1	2738131	.	G	A	7759.57	PASS	AC=2;AF=0.33;AN=6;BaseCounts=225,13,318,28;DP=584;DS;Dels=0.00;HRun=1;HaplotypeScore=180.1059;MQ=59.41;MQ0=0;QD=39.79;SB=-3827.48;set=Intersection;sumGLbyD=39.59	GT:AD:DP:GQ:PL	0/0:242,0:235:99:0,704,9503	1/1:0,195:191:99:7720,572,0
chromosome_1	2738862	.	G	C	9709.48	PASS	AC=4;AF=0.67;AN=6;BaseCounts=26,254,249,20;DP=549;DS;Dels=0.00;HRun=0;HaplotypeScore=158.1453;MQ=59.23;MQ0=0;QD=31.12;SB=-4482.02;set=Intersection;sumGLbyD=31.12	GT:AD:DP:GQ:PL	0/0:237,0:234:99:0,695,9712	1/1:0,166:163:99:6754,491,0
chromosome_1	2741068	.	C	T	7996.26	PASS	AC=4;AF=0.67;AN=6;BaseCounts=12,199,6,206;DP=423;Dels=0.00;HRun=2;HaplotypeScore=67.2797;MQ=59.37;MQ0=0;QD=35.07;SB=-3555.09;set=Intersection;sumGLbyD=35.07	GT:AD:DP:GQ:PL	0/0:195,0:191:99:0,575,8032	1/1:0,124:122:99:5095,367,0
chromosome_1	2741326	.	A	G	4156.03	PASS	AC=2;AF=0.33;AN=6;BaseCounts=262,2,111,8;DP=383;Dels=0.00;HRun=0;HaplotypeScore=70.6337;MQ=59.11;MQ0=0;QD=39.21;SB=-1898.66;set=Intersection;sumGLbyD=39.20	GT:AD:DP:GQ:PL	0/0:183,0:183:99:0,551,7675	1/1:0,106:103:99:4155,307,0
chromosome_1	2741407	.	TG	T	4304.86	PASS	AC=2;AF=0.33;AN=6;DP=455;Dels=0.31;HRun=0;HaplotypeScore=138.3716;MQ=59.91;MQ0=0;QD=30.10;SB=-1718.96;set=Intersection;sumGLbyD=30.10	GT:DP:GQ:PL	0/0:201:99:0,605,14342	1/1:3:99:4305,379,0
chromosome_1	2742561	.	T	C	9605.36	PASS	AC=2;AF=0.33;AN=6;BaseCounts=19,249,19,366;DP=653;DS;Dels=0.00;HRun=0;HaplotypeScore=136.4563;MQ=59.49;MQ0=0;QD=40.02;SB=-4488.82;set=Intersection;sumGLbyD=40.02	GT:AD:DP:GQ:PL	0/0:248,0:239:99:0,719,10012	1/1:0,240:232:99:9604,698,0
chromosome_1	2744337	.	C	A	7538.93	PASS	AC=4;AF=0.67;AN=6;BaseCounts=209,204,8,11;DP=432;Dels=0.00;HRun=1;HaplotypeScore=94.8176;MQ=59.23;MQ0=0;QD=32.36;SB=-3702.97;set=Intersection;sumGLbyD=32.35	GT:AD:DP:GQ:PL	0/0:199,0:196:99:0,590,8196	1/1:0,141:133:99:5552,400,0
chromosome_1	2746417	.	T	C	8148.45	PASS	AC=4;AF=0.67;AN=6;BaseCounts=16,215,7,210;DP=448;Dels=0.00;HRun=1;HaplotypeScore=109.9188;MQ=59.46;MQ0=0;QD=31.71;SB=-3714.62;set=Intersection;sumGLbyD=31.53	GT:AD:DP:GQ:PL	0/0:191,0:189:99:0,569,7681	1/1:1,152:149:99:6051,405,0
chromosome_1	2747027	.	TA	T	1851.48	Rejected	AB=0.80;AC=3;AF=0.50;AN=6;DP=339;Dels=0.20;HRun=21;HaplotypeScore=85.6602;MQ=55.04;MQ0=0;QD=5.46;SB=-904.95;set=Intersection;sumGLbyD=5.60	GT:DP:GQ:PL	0/1:167:99:140,0,2347	0/1:52:4.42:1082,0,4
chromosome_1	2747068	.	C	T	4405.87	PASS	AC=2;AF=0.33;AN=6;BaseCounts=12,298,5,131;DP=446;Dels=0.00;HRun=1;HaplotypeScore=105.3826;MQ=58.98;MQ0=0;QD=40.05;SB=-1232.70;set=Intersection;sumGLbyD=39.71	GT:AD:DP:GQ:PL	0/0:206,1:182:99:0,547,7299	1/1:1,109:109:99:4369,293,0
chromosome_1	2747078	.	A	G	15873.59	Rejected	AC=6;AF=1.00;AN=6;BaseCounts=21,10,411,12;DP=454;Dels=0.00;HRun=0;HaplotypeScore=96.3221;MQ=59.54;MQ0=0;QD=34.96;SB=-4357.43;set=Intersection;sumGLbyD=34.87	GT:AD:DP:GQ:PL	1/1:4,197:192:99:7780,575,0	1/1:1,123:121:99:4897,364,0
chromosome_1	2751236	.	TA	T	6095.9	Rejected	AC=6;AF=1.00;AN=6;DP=413;Dels=0.59;HRun=17;HaplotypeScore=136.4397;MQ=58.31;MQ0=0;QD=14.76;SB=-2887.91;set=Intersection;sumGLbyD=14.76	GT:DP:GQ:PL	1/1:56:99:3370,289,0	1/1:56:99:2379,164,0
chromosome_1	2751415	.	G	A	5678.18	PASS	AC=2;AF=0.33;AN=6;BaseCounts=150,10,222,16;DP=398;Dels=0.00;HRun=2;HaplotypeScore=74.5853;MQ=59.29;MQ0=0;QD=40.56;SB=-2332.47;set=Intersection;sumGLbyD=40.27	GT:AD:DP:GQ:PL	0/0:159,0:154:99:0,463,6395	1/1:1,139:137:99:5637,372,0
chromosome_1	2752588	.	T	C	7949.08	PASS	AC=2;AF=0.33;AN=6;BaseCounts=21,212,14,345;DP=592;DS;Dels=0.00;HRun=0;HaplotypeScore=142.1891;MQ=59.34;MQ0=0;QD=39.35;SB=-3174.06;set=Intersection;sumGLbyD=39.35	GT:AD:DP:GQ:PL	0/0:229,0:225:99:0,677,9197	1/1:0,201:196:99:7948,587,0
chromosome_1	2752878	.	A	G	7775.94	PASS	AC=4;AF=0.67;AN=6;BaseCounts=227,7,207,20;DP=461;Dels=0.00;HRun=1;HaplotypeScore=105.6643;MQ=59.37;MQ0=0;QD=31.74;SB=-3051.75;set=Intersection;sumGLbyD=31.73	GT:AD:DP:GQ:PL	0/0:216,0:212:99:0,629,8629	1/1:0,141:136:99:5601,406,0
chromosome_1	2753086	.	C	A	4243.99	PASS	AC=2;AF=0.33;AN=6;BaseCounts=129,230,13,13;DP=385;Dels=0.00;HRun=0;HaplotypeScore=110.9251;MQ=59.55;MQ0=0;QD=39.30;SB=-1638.12;set=Intersection;sumGLbyD=38.90	GT:AD:DP:GQ:PL	0/0:179,0:174:99:0,521,7187	1/1:1,107:106:99:4201,274,0
chromosome_1	2753087	.	T	A	4175.32	PASS	AC=2;AF=0.33;AN=6;BaseCounts=127,4,12,236;DP=379;Dels=0.00;HRun=0;HaplotypeScore=111.0461;MQ=59.49;MQ0=0;QD=39.39;SB=-1581.98;set=Intersection;sumGLbyD=38.98	GT:AD:DP:GQ:PL	0/0:176,0:169:99:0,505,6456	1/1:1,105:103:99:4132,265,0
chromosome_1	2753131	.	T	C	6439.71	PASS	AC=4;AF=0.67;AN=6;BaseCounts=21,170,7,189;DP=387;Dels=0.00;HRun=1;HaplotypeScore=112.2825;MQ=59.53;MQ0=0;QD=29.81;SB=-2036.36;set=Intersection;sumGLbyD=29.81	GT:AD:DP:GQ:PL	0/0:171,0:170:99:0,512,7148	1/1:0,110:107:99:4409,322,0
chromosome_1	2755601	.	A	G	5489.42	PASS	AC=2;AF=0.33;AN=6;BaseCounts=264,11,150,13;DP=438;Dels=0.00;HRun=1;HaplotypeScore=99.3324;MQ=58.83;MQ0=0;QD=39.78;SB=-2523.06;set=Intersection;sumGLbyD=39.48	GT:AD:DP:GQ:PL	0/0:200,0:197:99:0,593,8276	1/1:1,137:134:99:5449,363,0
chromosome_1	2759871	.	T	TC	9932.15	Rejected	AC=6;AF=1.00;AN=6;DP=343;Dels=0.01;HRun=1;HaplotypeScore=109.3039;MQ=59.83;MQ0=0;QD=28.96;SB=-3826.30;set=Intersection;sumGLbyD=28.96	GT:DP:GQ:PL	1/1:153:99:4846,455,0	1/1:93:99:2984,276,0
chromosome_1	2759901	.	G	A	3353.76	PASS	AC=2;AF=0.33;AN=6;BaseCounts=100,5,217,10;DP=337;Dels=0.01;HRun=0;HaplotypeScore=109.2617;MQ=59.62;MQ0=0;QD=36.06;SB=-1116.07;set=Intersection;sumGLbyD=36.05	GT:AD:DP:GQ:PL	0/0:135,0:130:99:0,391,5215	1/1:0,91:86:99:3353,259,0
chromosome_1	2760773	.	C	T	5233.03	PASS	AC=2;AF=0.33;AN=6;BaseCounts=20,273,11,138;DP=443;Dels=0.00;HRun=0;HaplotypeScore=98.6586;MQ=59.52;MQ0=0;QD=39.95;SB=-2298.88;set=Intersection;sumGLbyD=39.39	GT:AD:DP:GQ:PL	0/0:189,0:185:99:0,557,7781	1/1:1,130:126:99:5160,344,0
chromosome_1	2761429	.	A	AT	2191.57	PASS	AC=4;AF=0.67;AN=6;DP=240;Dels=0.00;HRun=8;HaplotypeScore=68.8315;MQ=59.54;MQ0=0;QD=15.33;SB=-1030.52;set=Intersection;sumGLbyD=15.72	GT:DP:GQ:PL	0/0:97:99:0,256,2657	1/1:71:99:1923,177,0
chromosome_1	2761541	.	T	TA	1420.42	PASS	AC=2;AF=0.33;AN=6;DP=230;Dels=0.02;HRun=12;HaplotypeScore=63.0330;MQ=59.03;MQ0=0;QD=22.19;SB=-555.43;set=Intersection;sumGLbyD=23.03	GT:DP:GQ:PL	0/0:105:99:0,242,2439	1/1:64:89.26:1474,89,0
chromosome_1	2766135	.	G	A	5546.46	PASS	AC=2;AF=0.33;AN=6;BaseCounts=142,12,279,17;DP=450;Dels=0.00;HRun=0;HaplotypeScore=97.8733;MQ=59.63;MQ0=0;QD=40.49;SB=-2602.62;set=Intersection;sumGLbyD=40.16	GT:AD:DP:GQ:PL	0/0:194,0:191:99:0,569,8044	1/1:1,136:135:99:5502,363,0
chromosome_1	2766755	.	T	C	6207.63	PASS	AC=4;AF=0.67;AN=6;BaseCounts=23,170,17,205;DP=415;Dels=0.00;HRun=1;HaplotypeScore=138.5992;MQ=59.09;MQ0=0;QD=27.96;SB=-3013.19;set=Intersection;sumGLbyD=27.85	GT:AD:DP:GQ:PL	0/0:190,2:184:99:0,545,7362	1/1:0,117:110:99:4496,331,0
chromosome_1	2770120	.	A	G	8162.61	PASS	AC=4;AF=0.67;AN=6;BaseCounts=258,23,217,29;DP=527;DS;Dels=0.00;HRun=1;HaplotypeScore=180.2460;MQ=57.91;MQ0=0;QD=28.54;SB=-3734.93;set=Intersection;sumGLbyD=28.54	GT:AD:DP:GQ:PL	0/0:241,0:236:99:0,710,9595	1/1:0,147:143:99:5909,430,0
chromosome_1	2772776	.	G	A	5963.45	PASS	AC=2;AF=0.33;AN=6;BaseCounts=168,12,286,25;DP=491;Dels=0.00;HRun=0;HaplotypeScore=132.3001;MQ=59.10;MQ0=0;QD=40.02;SB=-2554.83;set=Intersection;sumGLbyD=40.02	GT:AD:DP:GQ:PL	0/0:215,0:213:99:0,641,8954	1/1:0,149:147:99:5963,439,0
chromosome_1	2777234	.	G	A	6477.31	PASS	AC=4;AF=0.67;AN=6;BaseCounts=177,12,227,22;DP=438;Dels=0.00;HRun=3;HaplotypeScore=113.7813;MQ=59.13;MQ0=0;QD=29.05;SB=-2507.02;set=Intersection;sumGLbyD=28.66	GT:AD:DP:GQ:PL	0/0:215,0:212:99:0,638,8810	1/1:2,123:117:99:4744,266,0
chromosome_1	2779113	.	T	C	9535.87	PASS	AC=4;AF=0.67;AN=6;BaseCounts=16,250,21,240;DP=527;Dels=0.00;HRun=0;HaplotypeScore=142.1215;MQ=59.48;MQ0=0;QD=31.37;SB=-4764.85;set=Intersection;sumGLbyD=31.36	GT:AD:DP:GQ:PL	0/0:223,0:220:99:0,659,9185	1/1:0,173:168:99:6848,503,0
chromosome_1	2790594	.	G	T	5466.41	PASS	AC=2;AF=0.33;AN=6;BaseCounts=17,10,281,151;DP=459;Dels=0.00;HRun=0;HaplotypeScore=118.2827;MQ=58.77;MQ0=0;QD=39.05;SB=-2360.05;set=Intersection;sumGLbyD=38.62	GT:AD:DP:GQ:PL	0/0:195,0:194:99:0,578,7909	1/1:1,138:137:99:5407,369,0
chromosome_1	2792683	.	C	T	7702.75	PASS	AC=2;AF=0.33;AN=6;BaseCounts=17,357,11,219;DP=604;DS;Dels=0.00;HRun=2;HaplotypeScore=141.2840;MQ=59.24;MQ0=0;QD=39.10;SB=-3634.55;set=Intersection;sumGLbyD=39.09	GT:AD:DP:GQ:PL	0/0:250,0:245:99:0,737,10037	1/1:0,197:191:99:7701,572,0
chromosome_1	2795360	.	A	C	6860.75	PASS	AC=4;AF=0.67;AN=6;BaseCounts=176,180,5,14;DP=375;Dels=0.00;HRun=1;HaplotypeScore=96.9117;MQ=59.18;MQ0=0;QD=31.33;SB=-3325.72;set=Intersection;sumGLbyD=31.14	GT:AD:DP:GQ:PL	0/0:156,0:151:99:0,451,5899	1/1:0,116:109:99:4537,328,0
chromosome_1	2797593	.	C	A	8026.73	PASS	AC=4;AF=0.67;AN=6;BaseCounts=215,245,8,19;DP=488;Dels=0.00;HRun=2;HaplotypeScore=108.3813;MQ=58.28;MQ0=0;QD=32.24;SB=-2787.35;set=Intersection;sumGLbyD=32.23	GT:AD:DP:GQ:PL	0/0:239,0:235:99:0,698,9427	1/1:0,137:132:99:5480,394,0
chromosome_1	2804242	.	T	TTC	18029.54	PASS	AC=4;AF=0.67;AN=6;DP=487;Dels=0.00;HRun=0;HaplotypeScore=224.7095;MQ=60.33;MQ0=0;QD=61.74;SB=-6074.05;set=Intersection;sumGLbyD=61.74	GT:DP:GQ:PL	0/0:194:99:0,517,5912	1/1:167:99:12206,427,0
chromosome_1	2807441	.	A	T	6330.64	PASS	AC=2;AF=0.33;AN=6;BaseCounts=331,11,6,168;DP=516;DS;Dels=0.00;HRun=5;HaplotypeScore=105.4687;MQ=59.72;MQ0=0;QD=40.58;SB=-2648.65;set=Intersection;sumGLbyD=40.58	GT:AD:DP:GQ:PL	0/0:232,0:227:99:0,683,9354	1/1:1,154:152:99:6330,457,0
chromosome_1	2810876	.	A	G	6588.57	PASS	AC=4;AF=0.67;AN=6;BaseCounts=191,10,198,22;DP=421;Dels=0.00;HRun=0;HaplotypeScore=150.3926;MQ=57.11;MQ0=0;QD=26.04;SB=-2768.43;set=Intersection;sumGLbyD=26.04	GT:AD:DP:GQ:PL	0/0:168,0:159:99:0,475,6229	1/1:2,137:121:99:4610,361,0
chromosome_1	2811385	.	A	G	5580.36	PASS	AC=4;AF=0.67;AN=6;BaseCounts=161,5,163,22;DP=351;Dels=0.00;HRun=0;HaplotypeScore=115.5973;MQ=57.45;MQ0=0;QD=27.09;SB=-2074.85;set=Intersection;sumGLbyD=27.08	GT:AD:DP:GQ:PL	0/0:145,0:136:99:0,409,5493	1/1:7,109:102:99:3965,307,0
chromosome_1	2813185	.	T	C	7738.99	PASS	AC=4;AF=0.67;AN=6;BaseCounts=9,194,3,188;DP=394;Dels=0.00;HRun=0;HaplotypeScore=50.7489;MQ=59.33;MQ0=0;QD=36.16;SB=-3334.20;set=Intersection;sumGLbyD=35.96	GT:AD:DP:GQ:PL	0/0:180,0:172:99:0,514,6699	1/1:1,121:118:99:4899,352,0
chromosome_1	2831736	.	TG	T	3101.74	PASS	AC=2;AF=0.33;AN=6;DP=327;Dels=0.31;HRun=1;HaplotypeScore=93.7489;MQ=59.58;MQ0=0;QD=29.54;SB=-1207.59;set=Intersection;sumGLbyD=30.05	GT:DP:GQ:PL	0/0:141:99:0,424,4628	1/1:3:99:3156,307,0
chromosome_1	2846353	.	A	AT	4979.35	PASS	AC=4;AF=0.67;AN=6;DP=398;Dels=0.04;HRun=9;HaplotypeScore=153.2425;MQ=59.60;MQ0=0;QD=21.84;SB=-2466.89;set=Intersection;sumGLbyD=21.84	GT:DP:GQ:PL	0/0:170:99:0,391,4358	1/1:136:99:3831,358,0
chromosome_1	2859007	.	T	C	4795.41	PASS	AC=2;AF=0.33;AN=6;BaseCounts=18,133,14,265;DP=430;Dels=0.00;HRun=0;HaplotypeScore=121.1284;MQ=58.42;MQ0=0;QD=38.99;SB=-2009.40;set=Intersection;sumGLbyD=38.98	GT:AD:DP:GQ:PL	0/0:189,0:186:99:0,557,7682	1/1:0,123:116:99:4795,349,0
chromosome_1	2875284	.	T	C	5391.47	PASS	AC=4;AF=0.67;AN=6;BaseCounts=19,162,10,186;DP=377;Dels=0.00;HRun=1;HaplotypeScore=147.7802;MQ=59.19;MQ0=0;QD=25.43;SB=-2570.47;set=Intersection;sumGLbyD=25.43	GT:AD:DP:GQ:PL	0/0:165,0:160:99:0,479,6429	1/1:0,126:115:99:4786,346,0
chromosome_1	2881073	.	G	GA	2606.4	PASS	AC=2;AF=0.33;AN=6;DP=370;Dels=0.09;HRun=14;HaplotypeScore=171.7528;MQ=57.61;MQ0=0;QD=20.69;SB=-1017.83;set=Intersection;sumGLbyD=21.11	GT:DP:GQ:PL	0/0:150:99:0,289,3069	1/1:125:99:2660,185,0
chromosome_1	2893934	.	A	AT	4778.91	PASS	AC=2;AF=0.33;AN=6;DP=513;Dels=0.00;HRun=6;HaplotypeScore=119.3484;MQ=60.38;MQ0=0;QD=28.11;SB=-1696.40;set=Intersection;sumGLbyD=28.11	GT:DP:GQ:PL	0/0:224:99:0,595,6205	1/1:170:99:4779,441,0
chromosome_1	2901962	.	T	A	6157.83	PASS	AC=2;AF=0.33;AN=6;BaseCounts=171,13,9,311;DP=504;Dels=0.00;HRun=0;HaplotypeScore=121.9379;MQ=59.40;MQ0=0;QD=40.25;SB=-2716.36;set=Intersection;sumGLbyD=40.24	GT:AD:DP:GQ:PL	0/0:230,0:226:99:0,680,9533	1/1:0,153:151:99:6157,454,0
chromosome_1	2905076	.	C	T	8483.82	PASS	AC=2;AF=0.33;AN=6;BaseCounts=24,321,19,245;DP=609;DS;Dels=0.00;HRun=0;HaplotypeScore=184.3189;MQ=59.24;MQ0=0;QD=38.04;SB=-3730.20;set=Intersection;sumGLbyD=38.04	GT:AD:DP:GQ:PL	0/0:249,0:242:99:0,728,10058	1/1:0,223:213:99:8483,638,0
chromosome_1	2910241	.	T	G	5268.3	PASS	AC=2;AF=0.33;AN=6;BaseCounts=13,7,158,281;DP=459;Dels=0.00;HRun=0;HaplotypeScore=94.1729;MQ=42.29;MQ0=0;QD=35.60;SB=-1919.27;set=Intersection;sumGLbyD=35.37	GT:AD:DP:GQ:PL	0/0:202,0:200:99:0,596,7678	1/1:1,147:142:99:5234,395,0
chromosome_1	2910381	.	A	C	4723.78	PASS	AC=2;AF=0.33;AN=6;BaseCounts=278,138,12,15;DP=443;Dels=0.00;HRun=0;HaplotypeScore=127.5257;MQ=48.91;MQ0=0;QD=38.10;SB=-1790.33;set=Intersection;sumGLbyD=37.73	GT:AD:DP:GQ:PL	0/0:201,0:196:99:0,587,7791	1/1:1,123:121:99:4678,320,0
chromosome_1	2911919	.	G	A	7779.35	PASS	AC=4;AF=0.67;AN=6;BaseCounts=214,6,211,16;DP=447;Dels=0.00;HRun=0;HaplotypeScore=117.9232;MQ=59.37;MQ0=0;QD=31.75;SB=-3579.47;set=Intersection;sumGLbyD=31.75	GT:AD:DP:GQ:PL	0/0:202,0:198:99:0,596,8316	1/1:0,135:132:99:5420,391,0
chromosome_1	2911931	.	A	G	5655.71	PASS	AC=2;AF=0.33;AN=6;BaseCounts=270,6,152,17;DP=445;Dels=0.00;HRun=0;HaplotypeScore=104.3531;MQ=59.35;MQ0=0;QD=39.83;SB=-2783.93;set=Intersection;sumGLbyD=39.82	GT:AD:DP:GQ:PL	0/0:191,0:188:99:0,560,7752	1/1:0,142:139:99:5655,415,0
chromosome_1	2913734	.	C	T	6713.66	PASS	AC=4;AF=0.67;AN=6;BaseCounts=27,209,14,191;DP=441;Dels=0.00;HRun=4;HaplotypeScore=150.6335;MQ=59.39;MQ0=0;QD=27.63;SB=-2509.11;set=Intersection;sumGLbyD=27.48	GT:AD:DP:GQ:PL	0/0:197,1:194:99:0,550,8174	1/1:0,132:127:99:5102,382,0
chromosome_1	2919376	.	G	A	5908.28	PASS	AC=2;AF=0.33;AN=6;BaseCounts=166,5,250,18;DP=439;Dels=0.00;HRun=0;HaplotypeScore=94.0842;MQ=59.35;MQ0=0;QD=38.87;SB=-2694.26;set=Intersection;sumGLbyD=38.58	GT:AD:DP:GQ:PL	0/0:181,0:178:99:0,533,7197	1/1:0,152:148:99:5865,442,0
chromosome_1	2919470	.	T	A	7699.45	PASS	AC=2;AF=0.33;AN=6;BaseCounts=208,9,11,309;DP=537;Dels=0.00;HRun=0;HaplotypeScore=114.2741;MQ=59.47;MQ0=0;QD=40.31;SB=-3432.64;set=Intersection;sumGLbyD=40.31	GT:AD:DP:GQ:PL	0/0:213,0:212:99:0,638,8982	1/1:0,191:187:99:7699,560,0
chromosome_1	2923504	.	G	A	5951.38	PASS	AC=2;AF=0.33;AN=6;BaseCounts=170,10,193,8;DP=381;Dels=0.00;HRun=0;HaplotypeScore=93.2534;MQ=57.33;MQ0=0;QD=36.97;SB=-2538.84;set=Intersection;sumGLbyD=36.68	GT:AD:DP:GQ:PL	0/0:145,0:137:99:0,412,5444	1/1:1,160:153:99:5906,416,0
chromosome_1	2923570	.	G	A	6656.89	PASS	AC=2;AF=0.33;AN=6;BaseCounts=183,11,245,18;DP=458;Dels=0.00;HRun=0;HaplotypeScore=142.5334;MQ=59.48;MQ0=0;QD=40.10;SB=-2418.72;set=Intersection;sumGLbyD=40.10	GT:AD:DP:GQ:PL	0/0:191,0:181:99:0,539,7409	1/1:0,166:165:99:6656,497,0
chromosome_1	2923916	.	T	G	7099.52	PASS	AC=2;AF=0.33;AN=6;BaseCounts=25,11,190,307;DP=533;DS;Dels=0.00;HRun=0;HaplotypeScore=140.9786;MQ=59.22;MQ0=0;QD=39.88;SB=-2645.68;set=Intersection;sumGLbyD=39.63	GT:AD:DP:GQ:PL	0/0:236,0:235:99:0,707,9883	1/1:1,177:175:99:7055,477,0
chromosome_1	2923981	.	C	T	6544.6	PASS	AC=2;AF=0.33;AN=6;BaseCounts=17,305,14,178;DP=514;Dels=0.00;HRun=4;HaplotypeScore=140.9420;MQ=59.77;MQ0=0;QD=40.40;SB=-3141.85;set=Intersection;sumGLbyD=40.39	GT:AD:DP:GQ:PL	0/0:223,0:221:99:0,656,8897	1/1:0,162:160:99:6543,482,0
chromosome_1	2924501	.	A	AT	3408.01	PASS	AC=2;AF=0.33;AN=6;DP=418;Dels=0.00;HRun=9;HaplotypeScore=95.7053;MQ=59.18;MQ0=0;QD=24.34;SB=-985.88;set=Intersection;sumGLbyD=24.34	GT:DP:GQ:PL	0/0:186:99:0,352,4339	1/1:140:99:3408,300,0
chromosome_1	2924596	.	C	A	5281.19	PASS	AC=2;AF=0.33;AN=6;BaseCounts=144,260,7,13;DP=424;Dels=0.00;HRun=0;HaplotypeScore=82.4791;MQ=59.43;MQ0=0;QD=40.01;SB=-2548.20;set=Intersection;sumGLbyD=39.67	GT:AD:DP:GQ:PL	0/0:188,1:186:99:0,516,7708	1/1:0,131:128:99:5237,385,0
chromosome_1	2924608	.	G	A	5666.34	PASS	AC=2;AF=0.33;AN=6;BaseCounts=152,8,258,10;DP=428;Dels=0.00;HRun=1;HaplotypeScore=77.1919;MQ=59.55;MQ0=0;QD=41.36;SB=-2830.69;set=Intersection;sumGLbyD=41.36	GT:AD:DP:GQ:PL	0/0:188,0:186:99:0,560,7812	1/1:0,137:134:99:5666,403,0
chromosome_1	2924675	.	T	C	5597.56	PASS	AC=2;AF=0.33;AN=6;BaseCounts=13,143,9,275;DP=440;Dels=0.00;HRun=1;HaplotypeScore=81.3868;MQ=59.27;MQ0=0;QD=40.27;SB=-2735.83;set=Intersection;sumGLbyD=40.26	GT:AD:DP:GQ:PL	0/0:193,0:190:99:0,572,7912	1/1:0,139:135:99:5597,406,0
chromosome_1	2924705	.	G	A	5560.86	PASS	AC=2;AF=0.33;AN=6;BaseCounts=146,4,286,13;DP=449;Dels=0.00;HRun=1;HaplotypeScore=73.2056;MQ=59.55;MQ0=0;QD=40.89;SB=-2622.63;set=Intersection;sumGLbyD=40.88	GT:AD:DP:GQ:PL	0/0:200,0:197:99:0,590,8181	1/1:0,136:132:99:5560,397,0
chromosome_1	2924745	.	C	A	4691.19	PASS	AC=2;AF=0.33;AN=6;BaseCounts=141,286,10,17;DP=454;Dels=0.00;HRun=0;HaplotypeScore=106.2642;MQ=59.61;MQ0=0;QD=38.14;SB=-1891.85;set=Intersection;sumGLbyD=38.13	GT:AD:DP:GQ:PL	0/0:207,0:203:99:0,608,8533	1/1:0,123:116:99:4691,349,0
chromosome_1	2924785	.	C	T	5229.9	PASS	AC=2;AF=0.33;AN=6;BaseCounts=19,279,9,146;DP=453;Dels=0.00;HRun=1;HaplotypeScore=124.3929;MQ=59.66;MQ0=0;QD=39.62;SB=-2598.18;set=Intersection;sumGLbyD=39.61	GT:AD:DP:GQ:PL	0/0:190,0:182:99:0,548,7420	1/1:0,132:127:99:5229,382,0
chromosome_1	2925637	.	A	G	7730.85	PASS	AC=2;AF=0.33;AN=6;BaseCounts=319,11,215,23;DP=568;Dels=0.00;HRun=1;HaplotypeScore=167.0135;MQ=58.47;MQ0=0;QD=39.65;SB=-3603.96;set=Intersection;sumGLbyD=39.51	GT:AD:DP:GQ:PL	0/0:227,0:221:99:0,665,9128	1/1:0,194:191:99:7704,572,0
chromosome_1	2926804	.	A	AAA	232.4	PASS	AC=2;AF=0.33;AN=6;DP=448;DS;Dels=0.00;HRun=0;HaplotypeScore=222.6705;MQ=43.74;MQ0=39;QD=19.37;SB=-105.16;set=Intersection;sumGLbyD=23.84	GT:DP:GQ:PL	0/0:229:99:0,683,8094	1/1:8:24.01:286,24,0
chromosome_1	2932642	.	CT	C	3071.31	PASS	AC=2;AF=0.33;AN=6;DP=461;DS;Dels=0.21;HRun=12;HaplotypeScore=162.9840;MQ=56.63;MQ0=0;QD=18.39;SB=-1444.37;set=Intersection;sumGLbyD=18.71	GT:DP:GQ:PL	0/0:184:99:0,210,3544	1/1:73:99:3125,217,0
chromosome_1	2937028	.	C	CTTATTTTTAT	13304.15	PASS	AC=2;AF=0.33;AN=6;DP=463;Dels=0.00;HRun=0;HaplotypeScore=129.7118;MQ=60.19;MQ0=1;QD=79.67;SB=-5025.40;set=Intersection;sumGLbyD=79.67	GT:DP:GQ:PL	0/0:209:99:0,364,13215	1/1:165:99:13304,320,0
chromosome_1	2937534	.	G	A	5199.32	PASS	AC=2;AF=0.33;AN=6;BaseCounts=141,7,194,16;DP=359;Dels=0.00;HRun=0;HaplotypeScore=76.0139;MQ=59.02;MQ0=0;QD=38.80;SB=-2034.90;set=Intersection;sumGLbyD=38.80	GT:AD:DP:GQ:PL	0/0:147,0:142:99:0,424,5823	1/1:0,133:129:99:5199,388,0
chromosome_1	2937800	.	C	T	4521.76	PASS	AC=2;AF=0.33;AN=6;BaseCounts=24,208,6,131;DP=369;Dels=0.00;HRun=2;HaplotypeScore=127.3050;MQ=59.00;MQ0=0;QD=39.66;SB=-2113.26;set=Intersection;sumGLbyD=39.34	GT:AD:DP:GQ:PL	0/0:175,1:171:99:0,515,7176	1/1:1,113:108:99:4485,289,0
chromosome_1	2949974	.	GAT	G	9013.85	Rejected	AC=6;AF=1.00;AN=6;DP=410;Dels=0.63;HRun=0;HaplotypeScore=138.4149;MQ=60.55;MQ0=0;QD=21.99;SB=-4497.32;set=Intersection;sumGLbyD=21.99	GT:DP:GQ:PL	1/1:53:99:4864,332,0	1/1:34:99:2894,253,0
chromosome_1	2950891	.	G	A	7010.26	PASS	AC=2;AF=0.33;AN=6;BaseCounts=188,12,302,22;DP=524;DS;Dels=0.00;HRun=0;HaplotypeScore=119.6846;MQ=59.32;MQ0=0;QD=39.61;SB=-3243.24;set=Intersection;sumGLbyD=39.37	GT:AD:DP:GQ:PL	0/0:229,0:220:99:0,659,9172	1/1:1,176:172:99:6969,478,0
chromosome_1	2955088	.	G	A	4715.58	PASS	AC=2;AF=0.33;AN=6;BaseCounts=138,9,262,14;DP=423;Dels=0.00;HRun=1;HaplotypeScore=128.5994;MQ=59.58;MQ0=0;QD=40.30;SB=-2262.84;set=Intersection;sumGLbyD=39.56	GT:AD:DP:GQ:PL	0/0:190,0:186:99:0,560,7718	1/1:1,116:117:99:4628,308,0
chromosome_1	2956631	.	A	G	6353.06	PASS	AC=2;AF=0.33;AN=6;BaseCounts=307,19,170,19;DP=515;Dels=0.00;HRun=0;HaplotypeScore=135.5503;MQ=59.34;MQ0=0;QD=39.71;SB=-2868.19;set=Intersection;sumGLbyD=39.48	GT:AD:DP:GQ:PL	0/0:233,0:229:99:0,680,9394	1/1:0,160:155:99:6317,463,0
chromosome_1	2958935	.	TTG	T	192.04	Rejected	AB=0.97;AC=1;AF=0.17;AN=6;DP=481;Dels=0.02;HRun=0;HaplotypeScore=280.0002;MQ=58.58;MQ0=1;QD=0.94;SB=-2.47;set=Intersection;sumGLbyD=1.15	GT:DP:GQ:PL	0/1:198:99:236,0,7235	0/0:149:99:0,299,5311
chromosome_1	2958937	.	GAA	G	5629.11	PASS	AC=4;AF=0.67;AN=6;DP=523;Dels=0.42;HRun=13;HaplotypeScore=415.9837;MQ=56.85;MQ0=1;QD=15.95;SB=-2359.19;set=Intersection;sumGLbyD=15.95	GT:DP:GQ:PL	1/1:106:99:4539,230,0	0/0:103:99:0,112,1478
chromosome_1	2959752	.	A	ATTTTTTTTTT	2800.79	Rejected	AB=0.98;AC=3;AF=0.50;AN=6;DP=272;Dels=0.02;HRun=30;HaplotypeScore=110.3788;MQ=51.73;MQ0=0;QD=13.09;SB=-883.61;set=Intersection;sumGLbyD=13.34	GT:DP:GQ:PL	0/1:118:99:261,0,1730	1/1:93:99:2593,107,0
chromosome_1	2960400	.	CCA	C	4581.86	PASS	AC=2;AF=0.33;AN=6;DP=527;DS;Dels=0.25;HRun=0;HaplotypeScore=149.6722;MQ=59.81;MQ0=0;QD=32.73;SB=-2274.40;set=Intersection;sumGLbyD=32.73	GT:DP:GQ:PL	0/0:225:99:0,647,20613	1/1:9:99:4582,394,0
chromosome_1	2960709	.	A	ACT	10934.25	PASS	AC=2;AF=0.33;AN=6;DP=432;Dels=0.00;HRun=0;HaplotypeScore=126.4306;MQ=60.21;MQ0=0;QD=83.47;SB=-4303.97;set=Intersection;sumGLbyD=83.47	GT:DP:GQ:PL	0/0:188:99:0,526,6110	1/1:131:99:10934,364,0
chromosome_1	2962171	.	T	C	5872.05	PASS	AC=2;AF=0.33;AN=6;BaseCounts=18,150,14,290;DP=472;Dels=0.00;HRun=1;HaplotypeScore=117.3209;MQ=59.57;MQ0=0;QD=41.35;SB=-2724.94;set=Intersection;sumGLbyD=41.35	GT:AD:DP:GQ:PL	0/0:213,1:203:99:0,611,8358	1/1:0,142:142:99:5871,427,0
chromosome_1	2969293	.	C	T	6627.36	PASS	AC=2;AF=0.33;AN=6;BaseCounts=15,300,13,190;DP=518;DS;Dels=0.00;HRun=1;HaplotypeScore=135.3841;MQ=59.54;MQ0=0;QD=40.66;SB=-3132.72;set=Intersection;sumGLbyD=40.40	GT:AD:DP:GQ:PL	0/0:217,0:216:99:0,650,8977	1/1:1,162:160:99:6585,482,0
chromosome_1	2972793	.	T	C	6688.88	PASS	AC=2;AF=0.33;AN=6;BaseCounts=27,183,10,290;DP=510;Dels=0.00;HRun=1;HaplotypeScore=147.5714;MQ=59.19;MQ0=0;QD=39.35;SB=-2683.11;set=Intersection;sumGLbyD=39.34	GT:AD:DP:GQ:PL	0/0:215,0:211:99:0,632,8772	1/1:0,170:161:99:6688,482,0
chromosome_1	2972850	.	G	C	5841.38	PASS	AC=2;AF=0.33;AN=6;BaseCounts=8,161,298,10;DP=478;Dels=0.00;HRun=0;HaplotypeScore=85.1695;MQ=59.19;MQ0=0;QD=38.94;SB=-2744.27;set=Intersection;sumGLbyD=38.65	GT:AD:DP:GQ:PL	0/0:214,0:203:99:0,611,8265	1/1:1,149:145:99:5798,391,0
chromosome_1	2973865	.	C	T	8337.38	PASS	AC=4;AF=0.67;AN=6;BaseCounts=20,216,12,236;DP=484;Dels=0.00;HRun=0;HaplotypeScore=158.2697;MQ=59.27;MQ0=0;QD=29.05;SB=-3403.26;set=Intersection;sumGLbyD=29.05	GT:AD:DP:GQ:PL	0/0:197,0:188:99:0,566,7629	1/1:1,162:158:99:6423,473,0
chromosome_1	2974682	.	TAA	T	4431.77	PASS	AC=4;AF=0.67;AN=6;DP=431;Dels=0.26;HRun=14;HaplotypeScore=141.8581;MQ=56.49;MQ0=0;QD=20.05;SB=-1891.15;set=Intersection;sumGLbyD=20.05	GT:DP:GQ:PL	0/0:206:99:0,349,7696	1/1:49:99:3008,234,0
chromosome_1	2975371	.	C	T	7553.42	PASS	AC=4;AF=0.67;AN=6;BaseCounts=20,230,15,210;DP=475;Dels=0.00;HRun=0;HaplotypeScore=148.9438;MQ=59.30;MQ0=0;QD=29.86;SB=-3795.25;set=Intersection;sumGLbyD=29.85	GT:AD:DP:GQ:PL	0/0:222,0:218:99:0,647,9102	1/1:0,129:128:99:5216,382,0
chromosome_1	2975378	.	A	G	7537.24	PASS	AC=4;AF=0.67;AN=6;BaseCounts=232,13,202,18;DP=465;Dels=0.00;HRun=2;HaplotypeScore=143.0477;MQ=59.25;MQ0=0;QD=30.64;SB=-3599.35;set=Intersection;sumGLbyD=30.64	GT:AD:DP:GQ:PL	0/0:218,1:216:99:0,638,8831	1/1:0,120:118:99:4923,352,0
chromosome_1	2975424	.	T	A	8470.41	PASS	AC=4;AF=0.67;AN=6;BaseCounts=219,6,6,216;DP=447;Dels=0.00;HRun=1;HaplotypeScore=86.2278;MQ=59.33;MQ0=0;QD=34.71;SB=-3989.85;set=Intersection;sumGLbyD=34.40	GT:AD:DP:GQ:PL	0/0:202,0:201:99:0,599,8012	1/1:0,140:135:99:5771,406,0
chromosome_1	2975613	.	A	G	9424.14	PASS	AC=4;AF=0.67;AN=6;BaseCounts=253,6,244,13;DP=516;DS;Dels=0.00;HRun=1;HaplotypeScore=90.1313;MQ=59.42;MQ0=0;QD=33.66;SB=-3882.36;set=Intersection;sumGLbyD=33.65	GT:AD:DP:GQ:PL	0/0:236,0:233:99:0,701,9424	1/1:0,185:181:99:7377,542,0
chromosome_1	2975812	.	G	A	7590.9	PASS	AC=4;AF=0.67;AN=6;BaseCounts=215,16,185,17;DP=433;Dels=0.00;HRun=1;HaplotypeScore=149.4017;MQ=59.62;MQ0=0;QD=29.31;SB=-3344.80;set=Intersection;sumGLbyD=29.30	GT:AD:DP:GQ:PL	0/0:174,0:173:99:0,518,7063	1/1:0,150:148:99:5933,433,0
chromosome_1	2975871	.	T	C	6672.06	PASS	AC=4;AF=0.67;AN=6;BaseCounts=24,175,6,233;DP=438;Dels=0.00;HRun=0;HaplotypeScore=126.7221;MQ=59.42;MQ0=0;QD=29.39;SB=-3236.24;set=Intersection;sumGLbyD=29.39	GT:AD:DP:GQ:PL	0/0:211,0:206:99:0,611,8470	1/1:0,132:128:99:5287,382,0
chromosome_1	2975925	.	A	C	6768.22	PASS	AC=4;AF=0.67;AN=6;BaseCounts=198,177,6,24;DP=405;Dels=0.00;HRun=0;HaplotypeScore=130.5546;MQ=59.19;MQ0=0;QD=29.56;SB=-2813.99;set=Intersection;sumGLbyD=29.55	GT:AD:DP:GQ:PL	0/0:176,0:175:99:0,524,7302	1/1:0,139:135:99:5544,406,0
chromosome_1	2975930	.	A	C	6912.74	PASS	AC=4;AF=0.67;AN=6;BaseCounts=194,181,12,24;DP=411;Dels=0.00;HRun=3;HaplotypeScore=127.3572;MQ=59.06;MQ0=0;QD=29.17;SB=-2707.18;set=Intersection;sumGLbyD=29.16	GT:AD:DP:GQ:PL	0/0:174,0:171:99:0,512,6855	1/1:0,140:134:99:5509,403,0
chromosome_1	2976024	.	G	GT	5332.43	PASS	AC=4;AF=0.67;AN=6;DP=451;Dels=0.00;HRun=7;HaplotypeScore=145.9176;MQ=60.26;MQ0=0;QD=21.68;SB=-2562.87;set=Intersection;sumGLbyD=21.68	GT:DP:GQ:PL	0/0:204:99:0,544,5623	1/1:138:99:3888,362,0
chromosome_1	2976669	.	T	C	5338.93	PASS	AC=4;AF=0.67;AN=6;BaseCounts=21,155,7,199;DP=382;Dels=0.00;HRun=0;HaplotypeScore=108.9969;MQ=58.42;MQ0=0;QD=26.69;SB=-2127.82;set=Intersection;sumGLbyD=26.69	GT:AD:DP:GQ:PL	0/0:182,0:178:99:0,533,7286	1/1:0,107:100:99:3923,301,0
chromosome_1	2976703	.	A	C	5135.54	PASS	AC=4;AF=0.67;AN=6;BaseCounts=180,145,4,20;DP=349;Dels=0.00;HRun=0;HaplotypeScore=117.5814;MQ=58.58;MQ0=0;QD=27.32;SB=-2324.47;set=Intersection;sumGLbyD=27.15	GT:AD:DP:GQ:PL	0/0:159,0:153:99:0,451,5887	1/1:0,100:96:99:3751,289,0
chromosome_1	2977012	.	T	C	4802.41	PASS	AC=4;AF=0.67;AN=6;BaseCounts=18,135,4,166;DP=323;Dels=0.00;HRun=0;HaplotypeScore=85.2363;MQ=58.05;MQ0=0;QD=28.76;SB=-1925.61;set=Intersection;sumGLbyD=28.22	GT:AD:DP:GQ:PL	0/0:156,0:154:99:0,463,6443	1/1:3,82:80:99:2990,146,0
chromosome_1	2977247	.	T	TTTA	6190.5	Rejected	AB=0.94;AC=4;AF=0.67;AN=6;DP=321;Dels=0.00;HRun=0;HaplotypeScore=148.0002;MQ=49.28;MQ0=0;QD=19.29;SB=-2192.39;set=Intersection;sumGLbyD=19.29	GT:DP:GQ:PL	0/1:138:99:110,0,3580	0/1:119:24.44:4702,0,24
chromosome_1	2977252	.	TTTA	T	1326.53	Rejected	AB=0.95;AC=4;AF=0.67;AN=6;DP=318;Dels=0.04;HRun=8;HaplotypeScore=123.5800;MQ=49.06;MQ0=0;QD=4.17;SB=-447.76;set=Intersection;sumGLbyD=4.33	GT:DP:GQ:PL	0/1:140:99:187,0,5588	0/1:103:99:893,0,302
chromosome_1	2977438	.	T	A	8196.88	PASS	AC=4;AF=0.67;AN=6;BaseCounts=216,9,10,218;DP=453;Dels=0.00;HRun=1;HaplotypeScore=104.1945;MQ=58.99;MQ0=0;QD=33.19;SB=-2491.60;set=Intersection;sumGLbyD=33.18	GT:AD:DP:GQ:PL	0/0:206,0:204:99:0,614,8142	1/1:0,154:151:99:6327,454,0
chromosome_1	2979621	.	T	A	8353.8	PASS	AC=2;AF=0.33;AN=6;BaseCounts=221,6,8,223;DP=458;Dels=0.00;HRun=6;HaplotypeScore=95.5701;MQ=59.31;MQ0=0;QD=41.15;SB=-3210.42;set=Intersection;sumGLbyD=40.94	GT:AD:DP:GQ:PL	1/1:0,203:198:99:8310,596,0	0/0:151,1:148:99:0,402,5962
chromosome_1	2985087	.	T	C	7979.74	PASS	AC=4;AF=0.67;AN=6;BaseCounts=14,209,10,224;DP=457;Dels=0.00;HRun=0;HaplotypeScore=122.0031;MQ=59.39;MQ0=0;QD=31.05;SB=-3729.46;set=Intersection;sumGLbyD=31.05	GT:AD:DP:GQ:PL	0/0:200,0:197:99:0,587,8126	1/1:0,152:147:99:5992,436,0
chromosome_1	2992474	.	C	T	9622.2	PASS	AC=4;AF=0.67;AN=6;BaseCounts=13,195,4,244;DP=456;Dels=0.00;HRun=0;HaplotypeScore=78.8525;MQ=59.22;MQ0=0;QD=35.64;SB=-4505.41;set=Intersection;sumGLbyD=35.50	GT:AD:DP:GQ:PL	0/0:185,1:183:99:0,511,7430	1/1:0,159:155:99:6440,467,0
chromosome_1	3002877	.	T	C	9164.07	PASS	AC=4;AF=0.67;AN=6;BaseCounts=13,240,9,221;DP=483;Dels=0.00;HRun=0;HaplotypeScore=103.6491;MQ=59.32;MQ0=0;QD=33.20;SB=-3059.37;set=Intersection;sumGLbyD=33.20	GT:AD:DP:GQ:PL	0/0:207,0:203:99:0,608,8278	1/1:0,154:147:99:6129,442,0
chromosome_1	3006775	.	T	C	7600.49	PASS	AC=4;AF=0.67;AN=6;BaseCounts=19,213,12,218;DP=462;Dels=0.00;HRun=1;HaplotypeScore=152.9621;MQ=59.26;MQ0=0;QD=28.90;SB=-3031.21;set=Intersection;sumGLbyD=28.90	GT:AD:DP:GQ:PL	0/0:199,0:193:99:0,581,8077	1/1:0,156:153:99:6228,457,0
chromosome_1	3008529	.	G	T	9726.41	PASS	AC=4;AF=0.67;AN=6;BaseCounts=18,10,253,263;DP=544;Dels=0.00;HRun=0;HaplotypeScore=127.9431;MQ=58.65;MQ0=0;QD=31.58;SB=-3942.00;set=Intersection;sumGLbyD=31.43	GT:AD:DP:GQ:PL	0/0:236,0:232:99:0,695,9564	1/1:1,167:162:99:6454,443,0
chromosome_1	3013837	.	T	C	5451.91	PASS	AC=2;AF=0.33;AN=6;BaseCounts=28,145,4,269;DP=446;Dels=0.00;HRun=0;HaplotypeScore=134.2857;MQ=58.65;MQ0=0;QD=38.39;SB=-2425.78;set=Intersection;sumGLbyD=38.12	GT:AD:DP:GQ:PL	0/0:188,0:186:99:0,560,7675	1/1:1,141:137:99:5412,371,0
chromosome_1	3021278	.	A	T	8319.04	PASS	AC=4;AF=0.67;AN=6;BaseCounts=253,8,14,227;DP=502;Dels=0.00;HRun=3;HaplotypeScore=131.2220;MQ=59.20;MQ0=0;QD=30.93;SB=-4109.28;set=Intersection;sumGLbyD=30.92	GT:AD:DP:GQ:PL	0/0:233,0:225:99:0,674,9129	1/1:0,158:153:99:6319,457,0
chromosome_1	3030626	.	T	A	9751.13	PASS	AC=4;AF=0.67;AN=6;BaseCounts=273,13,12,228;DP=526;Dels=0.00;HRun=1;HaplotypeScore=193.2089;MQ=59.28;MQ0=0;QD=29.55;SB=-4193.77;set=Intersection;sumGLbyD=29.55	GT:AD:DP:GQ:PL	0/0:196,0:195:99:0,587,8189	1/1:0,153:150:99:6312,451,0
chromosome_1	3030977	.	A	T	3402.23	PASS	AC=2;AF=0.33;AN=6;BaseCounts=215,11,10,128;DP=366;Dels=0.01;HRun=9;HaplotypeScore=145.3096;MQ=59.10;MQ0=0;QD=34.02;SB=-1569.58;set=Intersection;sumGLbyD=34.01	GT:AD:DP:GQ:PL	0/0:167,1:158:99:0,475,6240	1/1:0,98:90:99:3401,271,0
chromosome_1	3034677	.	CCTGTCT	C	14223.88	PASS	AC=4;AF=0.67;AN=6;DP=388;Dels=0.36;HRun=0;HaplotypeScore=129.3442;MQ=58.87;MQ0=0;QD=59.02;SB=-5431.75;set=Intersection;sumGLbyD=59.02	GT:DP:GQ:PL	0/0:147:99:0,343,15026	1/1:38:99:8442,262,0
chromosome_1	3034932	.	A	G	7435.18	PASS	AC=4;AF=0.67;AN=6;BaseCounts=194,7,205,6;DP=412;Dels=0.00;HRun=0;HaplotypeScore=83.2898;MQ=58.86;MQ0=0;QD=32.05;SB=-3151.53;set=Intersection;sumGLbyD=32.04	GT:AD:DP:GQ:PL	0/0:180,0:177:99:0,530,7037	1/1:0,133:127:99:4963,379,0
chromosome_1	3039178	.	T	C	6792.97	PASS	AC=4;AF=0.67;AN=6;BaseCounts=24,193,16,214;DP=447;Dels=0.00;HRun=0;HaplotypeScore=157.2646;MQ=59.66;MQ0=0;QD=27.06;SB=-2497.68;set=Intersection;sumGLbyD=27.06	GT:AD:DP:GQ:PL	0/0:196,0:189:99:0,569,7638	1/1:0,134:130:99:5096,388,0
chromosome_1	3043658	.	T	C	8683.17	PASS	AC=4;AF=0.67;AN=6;BaseCounts=26,285,10,257;DP=578;DS;Dels=0.00;HRun=0;HaplotypeScore=134.7296;MQ=38.35;MQ0=1;QD=25.84;SB=-4317.01;set=Intersection;sumGLbyD=25.83	GT:AD:DP:GQ:PL	0/0:242,0:224:99:0,674,8629	1/1:0,189:182:99:5881,547,0
chromosome_1	3044290	.	G	A	8943.87	PASS	AC=4;AF=0.67;AN=6;BaseCounts=236,10,203,14;DP=463;Dels=0.00;HRun=1;HaplotypeScore=102.7151;MQ=59.52;MQ0=0;QD=33.62;SB=-4358.62;set=Intersection;sumGLbyD=33.62	GT:AD:DP:GQ:PL	0/0:197,0:195:99:0,584,8002	1/1:0,146:143:99:5982,430,0
chromosome_1	3050675	.	T	C	8088.39	PASS	AC=4;AF=0.67;AN=6;BaseCounts=16,212,9,211;DP=448;Dels=0.00;HRun=1;HaplotypeScore=93.3252;MQ=59.45;MQ0=0;QD=32.22;SB=-3922.99;set=Intersection;sumGLbyD=32.22	GT:AD:DP:GQ:PL	0/0:197,0:194:99:0,575,7824	1/1:0,149:142:99:5836,427,0
chromosome_1	3052540	.	G	A	5255.02	PASS	AC=2;AF=0.33;AN=6;BaseCounts=164,12,264,13;DP=454;Dels=0.00;HRun=5;HaplotypeScore=138.9339;MQ=58.34;MQ0=0;QD=40.11;SB=-2353.23;set=Intersection;sumGLbyD=39.78	GT:AD:DP:GQ:PL	0/0:203,0:198:99:0,596,8145	1/1:0,130:127:99:5212,382,0
chromosome_1	3062486	.	A	G	8002.29	PASS	AC=4;AF=0.67;AN=6;BaseCounts=209,10,231,42;DP=492;Dels=0.00;HRun=0;HaplotypeScore=139.2066;MQ=58.72;MQ0=0;QD=28.68;SB=-2921.79;set=Intersection;sumGLbyD=28.56	GT:AD:DP:GQ:PL	0/0:194,0:171:99:0,511,6530	1/1:0,147:138:99:5365,415,0
chromosome_1	3067697	.	A	G	9263.65	PASS	AC=4;AF=0.67;AN=6;BaseCounts=248,11,246,25;DP=530;DS;Dels=0.00;HRun=0;HaplotypeScore=148.4424;MQ=58.77;MQ0=0;QD=30.47;SB=-3671.03;set=Intersection;sumGLbyD=30.33	GT:AD:DP:GQ:PL	0/0:226,0:223:99:0,671,9235	1/1:1,174:169:99:6721,503,0
chromosome_1	3068041	.	A	G	8946.32	PASS	AC=4;AF=0.67;AN=6;BaseCounts=236,11,236,8;DP=491;Dels=0.00;HRun=0;HaplotypeScore=98.0033;MQ=58.73;MQ0=0;QD=33.13;SB=-3916.33;set=Intersection;sumGLbyD=33.13	GT:AD:DP:GQ:PL	0/0:221,0:220:99:0,662,9112	1/1:0,148:144:99:5759,433,0
chromosome_1	3071168	.	AG	A	7200.95	PASS	AC=4;AF=0.67;AN=6;DP=513;Dels=0.43;HRun=0;HaplotypeScore=201.5577;MQ=59.99;MQ0=0;QD=23.92;SB=-3337.44;set=Intersection;sumGLbyD=23.92	GT:DP:GQ:PL	0/0:212:99:0,638,16000	1/1:1:99:4792,463,0
chromosome_1	3072662	.	G	A	8151.84	PASS	AC=4;AF=0.67;AN=6;BaseCounts=220,12,177,16;DP=426;Dels=0.00;HRun=1;HaplotypeScore=117.8294;MQ=58.92;MQ0=0;QD=31.84;SB=-2829.00;set=Intersection;sumGLbyD=31.84	GT:AD:DP:GQ:PL	0/0:170,0:166:99:0,494,6838	1/1:0,146:142:99:5972,427,0
chromosome_1	3073175	.	A	G	4834.86	PASS	AC=2;AF=0.33;AN=6;BaseCounts=270,6,133,15;DP=424;Dels=0.00;HRun=1;HaplotypeScore=105.5388;MQ=58.70;MQ0=0;QD=40.29;SB=-1732.72;set=Intersection;sumGLbyD=39.57	GT:AD:DP:GQ:PL	0/0:200,1:196:99:0,584,7775	1/1:0,120:116:99:4748,349,0
chromosome_1	3074774	.	G	T	13278.75	PASS	AC=4;AF=0.67;AN=6;BaseCounts=15,11,243,347;DP=616;Dels=0.00;HRun=1;HaplotypeScore=125.3270;MQ=59.12;MQ0=0;QD=34.67;SB=-5060.87;set=Intersection;sumGLbyD=34.67	GT:AD:DP:GQ:PL	0/0:233,0:233:99:0,698,9724	1/1:0,213:206:99:8622,620,0
chromosome_1	3075383	.	C	CA	5151.47	PASS	AC=4;AF=0.67;AN=6;DP=445;Dels=0.02;HRun=11;HaplotypeScore=164.7795;MQ=58.71;MQ0=0;QD=19.81;SB=-2359.48;set=Intersection;sumGLbyD=19.81	GT:DP:GQ:PL	0/0:185:99:0,328,4158	1/1:158:99:3767,340,0
chromosome_1	3079796	.	C	T	11821.17	PASS	AC=4;AF=0.67;AN=6;BaseCounts=36,265,8,314;DP=623;DS;Dels=0.00;HRun=2;HaplotypeScore=171.5544;MQ=59.08;MQ0=0;QD=31.44;SB=-4660.79;set=Intersection;sumGLbyD=31.44	GT:AD:DP:GQ:PL	0/0:247,0:242:99:0,728,9932	1/1:0,197:187:99:7838,563,0
chromosome_1	3080227	.	C	CAAAA	20556.6	PASS	AC=4;AF=0.67;AN=6;DP=549;DS;Dels=0.00;HRun=9;HaplotypeScore=184.5985;MQ=59.91;MQ0=0;QD=68.29;SB=-9569.76;set=Intersection;sumGLbyD=68.29	GT:DP:GQ:PL	0/0:248:99:0,595,13653	1/1:182:99:15965,373,0
chromosome_1	3081074	.	G	A	10412.61	PASS	AC=4;AF=0.67;AN=6;BaseCounts=272,8,217,32;DP=529;Dels=0.00;HRun=2;HaplotypeScore=143.9658;MQ=58.71;MQ0=0;QD=32.44;SB=-4508.55;set=Intersection;sumGLbyD=32.33	GT:AD:DP:GQ:PL	0/0:208,0:206:99:0,614,8258	1/1:0,177:175:99:7221,521,0
chromosome_1	3081328	.	T	C	6278.55	PASS	AC=4;AF=0.67;AN=6;BaseCounts=23,176,8,194;DP=401;Dels=0.00;HRun=0;HaplotypeScore=120.3937;MQ=56.57;MQ0=0;QD=28.28;SB=-3033.90;set=Intersection;sumGLbyD=28.28	GT:AD:DP:GQ:PL	0/0:179,0:175:99:0,527,7139	1/1:0,121:116:99:4564,343,0
chromosome_1	3084398	.	AG	A	6496.59	PASS	AC=4;AF=0.67;AN=6;DP=491;Dels=0.42;HRun=1;HaplotypeScore=154.7019;MQ=60.08;MQ0=0;QD=24.70;SB=-2947.66;set=Intersection;sumGLbyD=24.70	GT:DP:GQ:PL	0/0:228:99:0,676,7380	1/1:4:99:4369,424,0
chromosome_1	3086418	.	A	AAAT	14234.53	PASS	AC=4;AF=0.67;AN=6;DP=453;Dels=0.00;HRun=0;HaplotypeScore=174.6391;MQ=58.36;MQ0=0;QD=69.10;SB=-6592.81;set=Intersection;sumGLbyD=69.10	GT:DP:GQ:PL	0/0:247:99:0,728,15330	1/1:127:99:11005,282,0
chromosome_1	3089483	.	T	C	6091.29	PASS	AC=2;AF=0.33;AN=6;BaseCounts=15,161,13,314;DP=503;Dels=0.00;HRun=0;HaplotypeScore=106.3351;MQ=59.25;MQ0=0;QD=39.55;SB=-2974.76;set=Intersection;sumGLbyD=39.10	GT:AD:DP:GQ:PL	0/0:232,0:230:99:0,692,9587	1/1:2,152:148:99:6022,377,0
chromosome_1	3091148	.	T	C	6590.89	PASS	AC=4;AF=0.67;AN=6;BaseCounts=20,183,6,177;DP=387;Dels=0.00;HRun=0;HaplotypeScore=95.2378;MQ=59.11;MQ0=0;QD=29.56;SB=-2293.86;set=Intersection;sumGLbyD=29.17	GT:AD:DP:GQ:PL	0/0:162,1:150:99:0,408,5910	1/1:0,140:129:99:5051,382,0
chromosome_1	3092232	.	G	A	8358.17	PASS	AC=4;AF=0.67;AN=6;BaseCounts=237,11,231,17;DP=496;Dels=0.00;HRun=1;HaplotypeScore=116.0154;MQ=58.70;MQ0=0;QD=30.84;SB=-4107.10;set=Intersection;sumGLbyD=30.84	GT:AD:DP:GQ:PL	0/0:225,0:218:99:0,653,9004	1/1:0,153:143:99:5750,430,0
chromosome_1	3103807	.	A	G	7176.63	PASS	AC=4;AF=0.67;AN=6;BaseCounts=234,11,191,27;DP=463;Dels=0.00;HRun=0;HaplotypeScore=145.7543;MQ=59.22;MQ0=0;QD=29.06;SB=-3132.73;set=Intersection;sumGLbyD=28.90	GT:AD:DP:GQ:PL	0/0:215,1:209:99:0,623,8552	1/1:0,126:122:99:4995,364,0
chromosome_1	3103928	.	G	A	5921.72	PASS	AC=2;AF=0.33;AN=6;BaseCounts=154,10,273,31;DP=468;Dels=0.00;HRun=3;HaplotypeScore=121.1112;MQ=59.43;MQ0=0;QD=40.84;SB=-2149.30;set=Intersection;sumGLbyD=40.54	GT:AD:DP:GQ:PL	0/0:198,0:196:99:0,587,8152	1/1:0,144:142:99:5878,424,0
chromosome_1	3109392	.	C	CA	5899.37	PASS	AC=4;AF=0.67;AN=6;DP=488;Dels=0.00;HRun=4;HaplotypeScore=217.2996;MQ=60.40;MQ0=0;QD=21.45;SB=-2855.94;set=Intersection;sumGLbyD=21.45	GT:DP:GQ:PL	0/0:213:99:0,589,6044	1/1:135:99:3960,374,0
chromosome_1	3111508	.	A	G	15198.33	Rejected	AC=6;AF=1.00;AN=6;BaseCounts=21,11,397,8;DP=437;Dels=0.00;HRun=1;HaplotypeScore=114.0513;MQ=58.85;MQ0=0;QD=34.78;SB=-6251.34;set=Intersection;sumGLbyD=34.78	GT:AD:DP:GQ:PL	1/1:0,187:180:99:7439,542,0	1/1:0,142:135:99:5461,400,0
chromosome_1	3115792	.	A	AAT	12370	PASS	AC=4;AF=0.67;AN=6;DP=427;Dels=0.00;HRun=0;HaplotypeScore=113.2022;MQ=59.84;MQ0=0;QD=47.95;SB=-5818.17;set=Intersection;sumGLbyD=47.95	GT:DP:GQ:PL	0/0:169:99:0,257,3956	1/1:158:99:9170,351,0
chromosome_1	3115841	.	C	A	15095.87	Rejected	AC=6;AF=1.00;AN=6;BaseCounts=396,4,7,15;DP=422;Dels=0.00;HRun=0;HaplotypeScore=75.3408;MQ=58.91;MQ0=0;QD=35.77;SB=-7351.67;set=Intersection;sumGLbyD=35.77	GT:AD:DP:GQ:PL	1/1:0,185:182:99:7277,548,0	1/1:0,143:139:99:5611,418,0
chromosome_1	3117412	.	T	G	9833.47	PASS	AC=4;AF=0.67;AN=6;BaseCounts=30,12,260,265;DP=567;Dels=0.00;HRun=1;HaplotypeScore=188.8816;MQ=59.87;MQ0=0;QD=30.07;SB=-3888.02;set=Intersection;sumGLbyD=30.00	GT:AD:DP:GQ:PL	0/0:239,0:240:99:0,719,9998	1/1:0,157:157:99:6479,473,0
chromosome_1	3119299	.	G	A	13922.11	Rejected	AC=6;AF=1.00;AN=6;BaseCounts=372,9,19,18;DP=418;Dels=0.00;HRun=0;HaplotypeScore=146.8683;MQ=59.48;MQ0=0;QD=33.31;SB=-6821.82;set=Intersection;sumGLbyD=33.30	GT:AD:DP:GQ:PL	1/1:0,183:179:99:7320,539,0	1/1:0,113:109:99:4396,328,0
chromosome_1	3123099	.	T	TG	14440.74	PASS	AC=4;AF=0.67;AN=6;DP=454;Dels=0.01;HRun=0;HaplotypeScore=136.8504;MQ=60.49;MQ0=0;QD=52.90;SB=-5980.27;set=Intersection;sumGLbyD=52.90	GT:DP:GQ:PL	0/0:181:99:0,535,5492	1/1:147:99:9408,439,0
chromosome_1	3124315	.	G	A	5037.96	PASS	AC=2;AF=0.33;AN=6;BaseCounts=155,19,291,13;DP=478;Dels=0.00;HRun=0;HaplotypeScore=158.7013;MQ=59.32;MQ0=0;QD=39.05;SB=-2371.95;set=Intersection;sumGLbyD=39.05	GT:AD:DP:GQ:PL	0/0:208,0:202:99:0,605,8336	1/1:0,129:124:99:5037,373,0
chromosome_1	3125118	.	A	AT	13752.2	Rejected	AC=6;AF=1.00;AN=6;DP=490;Dels=0.01;HRun=1;HaplotypeScore=143.7893;MQ=61.07;MQ0=0;QD=28.07;SB=-6812.01;set=Intersection;sumGLbyD=28.07	GT:DP:GQ:PL	1/1:212:99:6759,620,0	1/1:145:99:4654,427,0
chromosome_1	3126019	.	A	T	7865.18	PASS	AC=4;AF=0.67;AN=6;BaseCounts=246,18,14,223;DP=501;Dels=0.00;HRun=0;HaplotypeScore=186.5328;MQ=59.53;MQ0=0;QD=27.22;SB=-3644.29;set=Intersection;sumGLbyD=27.06	GT:AD:DP:GQ:PL	0/0:212,0:206:99:0,620,8449	1/1:0,151:148:99:5948,445,0
chromosome_1	3127157	.	A	G	7711.02	PASS	AC=4;AF=0.67;AN=6;BaseCounts=192,10,196,14;DP=412;Dels=0.00;HRun=2;HaplotypeScore=90.8818;MQ=59.25;MQ0=0;QD=32.67;SB=-3592.59;set=Intersection;sumGLbyD=32.67	GT:AD:DP:GQ:PL	0/0:176,0:174:99:0,521,7092	1/1:0,134:131:99:5392,394,0
chromosome_1	3128615	.	T	C	7450.6	PASS	AC=4;AF=0.67;AN=6;BaseCounts=28,201,12,256;DP=498;DS;Dels=0.00;HRun=0;HaplotypeScore=158.7993;MQ=59.51;MQ0=0;QD=28.01;SB=-3672.57;set=Intersection;sumGLbyD=28.01	GT:AD:DP:GQ:PL	0/0:232,0:228:99:0,680,9267	1/1:0,142:139:99:5587,412,0
chromosome_1	3130247	.	T	G	7048.65	PASS	AC=4;AF=0.67;AN=6;BaseCounts=20,16,197,207;DP=440;Dels=0.00;HRun=1;HaplotypeScore=126.0182;MQ=59.38;MQ0=0;QD=29.01;SB=-2970.27;set=Intersection;sumGLbyD=29.00	GT:AD:DP:GQ:PL	0/0:195,0:192:99:0,578,7684	1/1:0,133:127:99:4870,379,0
chromosome_1	3130746	.	C	T	7813.83	PASS	AC=4;AF=0.67;AN=6;BaseCounts=22,208,12,219;DP=461;Dels=0.00;HRun=0;HaplotypeScore=150.2976;MQ=59.30;MQ0=0;QD=29.38;SB=-3271.51;set=Intersection;sumGLbyD=29.23	GT:AD:DP:GQ:PL	0/0:195,0:191:99:0,572,7886	1/1:0,153:147:99:6011,436,0
chromosome_1	3130747	.	C	T	7749.88	PASS	AC=4;AF=0.67;AN=6;BaseCounts=26,209,12,215;DP=462;Dels=0.00;HRun=0;HaplotypeScore=152.3401;MQ=59.30;MQ0=0;QD=29.03;SB=-3295.62;set=Intersection;sumGLbyD=29.02	GT:AD:DP:GQ:PL	0/0:195,0:192:99:0,575,8114	1/1:0,152:145:99:5899,433,0
chromosome_1	3134258	.	G	A	7692.75	PASS	AC=4;AF=0.67;AN=6;BaseCounts=227,14,211,26;DP=478;Dels=0.00;HRun=1;HaplotypeScore=168.0698;MQ=59.29;MQ0=0;QD=27.57;SB=-3587.56;set=Intersection;sumGLbyD=27.42	GT:AD:DP:GQ:PL	0/0:199,0:192:99:0,572,7930	1/1:1,149:143:99:5738,390,0
chromosome_1	3139763	.	G	A	9442.4	PASS	AC=4;AF=0.67;AN=6;BaseCounts=263,14,246,20;DP=543;Dels=0.00;HRun=0;HaplotypeScore=167.0291;MQ=59.56;MQ0=0;QD=30.46;SB=-3690.91;set=Intersection;sumGLbyD=30.31	GT:AD:DP:GQ:PL	0/0:233,0:230:99:0,689,9664	1/1:1,158:156:99:6306,425,0
chromosome_1	3144290	.	G	A	4963.83	PASS	AC=2;AF=0.33;AN=6;BaseCounts=150,10,232,16;DP=409;Dels=0.00;HRun=0;HaplotypeScore=135.0415;MQ=58.85;MQ0=0;QD=38.48;SB=-2276.17;set=Intersection;sumGLbyD=38.14	GT:AD:DP:GQ:PL	0/0:169,0:166:99:0,497,6786	1/1:1,128:124:99:4920,327,0
chromosome_1	3144699	.	TA	T	410.82	Rejected	AB=0.96;AC=3;AF=0.50;AN=6;DP=332;Dels=0.05;HRun=28;HaplotypeScore=62.0332;MQ=51.55;MQ0=0;QD=1.24;SB=-93.91;set=Intersection;sumGLbyD=1.38	GT:DP:GQ:PL	0/1:139:99:277,0,946	0/1:105:63.45:63,0,703
chromosome_1	3147678	.	T	C	8137.65	PASS	AC=4;AF=0.67;AN=6;BaseCounts=9,226,18,253;DP=506;DS;Dels=0.00;HRun=1;HaplotypeScore=135.5330;MQ=58.41;MQ0=0;QD=30.48;SB=-3547.30;set=Intersection;sumGLbyD=30.47	GT:AD:DP:GQ:PL	0/0:239,0:227:99:0,674,8907	1/1:0,137:133:99:5398,400,0
chromosome_1	3149857	.	C	G	5845.42	PASS	AC=4;AF=0.67;AN=6;BaseCounts=35,208,157,22;DP=422;Dels=0.00;HRun=2;HaplotypeScore=178.9751;MQ=59.16;MQ0=0;QD=26.10;SB=-2875.13;set=Intersection;sumGLbyD=26.09	GT:AD:DP:GQ:PL	0/0:197,1:192:99:0,575,8044	1/1:0,115:113:99:4595,340,0
chromosome_1	3150725	.	T	TA	2595.17	PASS	AC=2;AF=0.33;AN=6;DP=351;Dels=0.00;HRun=10;HaplotypeScore=110.6151;MQ=60.12;MQ0=0;QD=24.25;SB=-1182.94;set=Intersection;sumGLbyD=24.76	GT:DP:GQ:PL	0/0:166:99:0,404,4118	1/1:106:99:2649,248,0
chromosome_1	3151749	.	C	T	6320.27	PASS	AC=2;AF=0.33;AN=6;BaseCounts=26,271,11,186;DP=494;Dels=0.00;HRun=3;HaplotypeScore=168.9930;MQ=59.22;MQ0=0;QD=39.75;SB=-2865.68;set=Intersection;sumGLbyD=39.56	GT:AD:DP:GQ:PL	0/0:206,1:199:99:0,596,8200	1/1:0,159:153:99:6290,460,0
chromosome_1	3152754	.	A	G	5835.59	PASS	AC=2;AF=0.33;AN=6;BaseCounts=273,8,161,23;DP=465;Dels=0.00;HRun=1;HaplotypeScore=148.3542;MQ=59.52;MQ0=0;QD=39.70;SB=-2689.98;set=Intersection;sumGLbyD=39.69	GT:AD:DP:GQ:PL	0/0:213,0:208:99:0,626,8704	1/1:0,147:143:99:5835,430,0
chromosome_1	3152848	.	T	C	5708.15	PASS	AC=2;AF=0.33;AN=6;BaseCounts=20,156,18,296;DP=491;Dels=0.00;HRun=3;HaplotypeScore=138.3805;MQ=59.36;MQ0=0;QD=38.31;SB=-2672.27;set=Intersection;sumGLbyD=37.46	GT:AD:DP:GQ:PL	0/0:220,0:206:99:0,620,8537	1/1:3,145:141:99:5582,296,0
chromosome_1	3152996	.	T	C	5671.83	PASS	AC=2;AF=0.33;AN=6;BaseCounts=18,155,19,317;DP=509;DS;Dels=0.00;HRun=2;HaplotypeScore=152.0239;MQ=59.62;MQ0=0;QD=39.66;SB=-2133.40;set=Intersection;sumGLbyD=39.37	GT:AD:DP:GQ:PL	0/0:230,0:224:99:0,674,9347	1/1:1,142:136:99:5630,368,0
chromosome_1	3154972	.	A	G	5567.75	PASS	AC=2;AF=0.33;AN=6;BaseCounts=324,9,147,9;DP=489;Dels=0.00;HRun=0;HaplotypeScore=103.8983;MQ=59.49;MQ0=0;QD=40.64;SB=-2429.66;set=Intersection;sumGLbyD=40.33	GT:AD:DP:GQ:PL	0/0:201,0:198:99:0,596,8254	1/1:0,137:136:99:5525,406,0
chromosome_1	3155730	.	G	A	4758.51	PASS	AC=2;AF=0.33;AN=6;BaseCounts=134,17,260,23;DP=434;Dels=0.00;HRun=4;HaplotypeScore=141.1264;MQ=59.57;MQ0=0;QD=39.99;SB=-1913.61;set=Intersection;sumGLbyD=39.98	GT:AD:DP:GQ:PL	0/0:191,0:182:99:0,548,7413	1/1:0,119:116:99:4757,349,0
chromosome_1	3155965	.	C	T	5310.17	PASS	AC=2;AF=0.33;AN=6;BaseCounts=15,230,8,167;DP=421;Dels=0.00;HRun=0;HaplotypeScore=136.0000;MQ=57.94;MQ0=0;QD=37.66;SB=-2352.78;set=Intersection;sumGLbyD=37.07	GT:AD:DP:GQ:PL	0/0:177,0:166:99:0,499,6568	1/1:2,139:133:99:5227,318,0
chromosome_1	3158374	.	ATTTGAT	A	3487.35	PASS	AC=2;AF=0.33;AN=6;DP=373;Dels=0.14;HRun=4;HaplotypeScore=141.2342;MQ=56.14;MQ0=0;QD=44.14;SB=-692.20;set=Intersection;sumGLbyD=44.14	GT:DP:GQ:PL	0/0:196:99:0,559,21573	1/1:25:99:3487,168,0
chromosome_1	3159187	.	CCACA	C	6639.49	PASS	AC=2;AF=0.33;AN=6;DP=536;Dels=0.22;HRun=0;HaplotypeScore=239.0089;MQ=59.87;MQ0=0;QD=38.38;SB=-3087.21;set=Intersection;sumGLbyD=38.38	GT:DP:GQ:PL	0/0:217:99:0,412,16236	1/1:64:99:6639,316,0
chromosome_1	3159275	.	C	T	8311.8	PASS	AC=2;AF=0.33;AN=6;BaseCounts=22,294,21,248;DP=585;DS;Dels=0.00;HRun=0;HaplotypeScore=198.6075;MQ=59.29;MQ0=0;QD=38.30;SB=-3224.02;set=Intersection;sumGLbyD=38.30	GT:AD:DP:GQ:PL	0/0:219,0:214:99:0,644,8931	1/1:0,217:208:99:8310,626,0
chromosome_1	3159955	.	C	CATACTATACT	7092.36	PASS	AC=2;AF=0.33;AN=6;DP=520;Dels=0.00;HRun=0;HaplotypeScore=122.8548;MQ=60.35;MQ0=0;QD=32.09;SB=-3514.63;set=Intersection;sumGLbyD=32.09	GT:DP:GQ:PL	0/0:224:99:0,190,4160	1/1:221:99:7092,225,0
chromosome_1	3162551	.	A	G	5358.84	PASS	AC=2;AF=0.33;AN=6;BaseCounts=281,11,143,20;DP=455;Dels=0.00;HRun=1;HaplotypeScore=132.6450;MQ=58.82;MQ0=0;QD=39.70;SB=-2574.47;set=Intersection;sumGLbyD=39.69	GT:AD:DP:GQ:PL	0/0:204,0:198:99:0,587,7954	1/1:0,135:130:99:5358,388,0
chromosome_1	3163584	.	A	G	9521.81	PASS	AC=4;AF=0.67;AN=6;BaseCounts=259,13,249,19;DP=540;Dels=0.00;HRun=0;HaplotypeScore=143.3701;MQ=59.29;MQ0=0;QD=31.32;SB=-4093.06;set=Intersection;sumGLbyD=31.32	GT:AD:DP:GQ:PL	0/0:236,0:231:99:0,683,9518	1/1:0,182:176:99:7227,527,0
chromosome_1	3164919	.	T	C	8089.8	PASS	AC=4;AF=0.67;AN=6;BaseCounts=27,209,12,243;DP=491;Dels=0.00;HRun=0;HaplotypeScore=153.6931;MQ=59.68;MQ0=0;QD=30.30;SB=-3847.90;set=Intersection;sumGLbyD=30.30	GT:AD:DP:GQ:PL	0/0:224,0:220:99:0,656,8898	1/1:0,150:147:99:6165,442,0
chromosome_1	3165202	.	G	T	8785.72	PASS	AC=4;AF=0.67;AN=6;BaseCounts=29,14,212,241;DP=496;Dels=0.00;HRun=2;HaplotypeScore=161.3572;MQ=58.13;MQ0=0;QD=30.09;SB=-4402.63;set=Intersection;sumGLbyD=30.09	GT:AD:DP:GQ:PL	0/0:204,0:200:99:0,602,8227	1/1:0,167:164:99:6641,485,0
chromosome_1	3165306	.	T	TTG	19249.63	PASS	AC=4;AF=0.67;AN=6;DP=493;Dels=0.00;HRun=0;HaplotypeScore=128.2979;MQ=59.59;MQ0=0;QD=67.78;SB=-9213.65;set=Intersection;sumGLbyD=67.78	GT:DP:GQ:PL	0/0:208:99:0,590,6904	1/1:153:99:13740,439,0
chromosome_1	3166776	.	G	GTT	8665.08	Rejected	AB=0.98;AC=4;AF=0.67;AN=6;DP=463;Dels=0.01;HRun=20;HaplotypeScore=146.3592;MQ=58.11;MQ0=0;QD=18.72;SB=-3548.69;set=Intersection;sumGLbyD=18.72	GT:DP:GQ:PL	1/1:224:99:7118,371,0	0/1:134:99:1539,0,168
chromosome_1	3169742	.	G	GTTCT	18315.43	PASS	AC=4;AF=0.67;AN=6;DP=452;Dels=0.01;HRun=0;HaplotypeScore=232.7493;MQ=60.44;MQ0=0;QD=70.99;SB=-8034.47;set=Intersection;sumGLbyD=70.99	GT:DP:GQ:PL	0/0:193:99:0,517,11909	1/1:141:99:14566,374,0
chromosome_1	3175090	.	G	A	6554.71	PASS	AC=4;AF=0.67;AN=6;BaseCounts=185,11,200,13;DP=409;Dels=0.00;HRun=0;HaplotypeScore=88.8880;MQ=59.33;MQ0=0;QD=30.77;SB=-2384.55;set=Intersection;sumGLbyD=30.77	GT:AD:DP:GQ:PL	0/0:196,0:192:99:0,578,8110	1/1:0,111:106:99:4260,319,0
chromosome_1	3175428	.	T	C	7518.34	PASS	AC=4;AF=0.67;AN=6;BaseCounts=11,205,9,217;DP=442;Dels=0.00;HRun=0;HaplotypeScore=110.9211;MQ=59.52;MQ0=0;QD=30.94;SB=-3050.45;set=Intersection;sumGLbyD=30.76	GT:AD:DP:GQ:PL	0/0:199,0:198:99:0,593,8165	1/1:1,134:128:99:5066,342,0
chromosome_1	3178494	.	C	CT	12293.51	Rejected	AC=6;AF=1.00;AN=6;DP=496;Dels=0.00;HRun=2;HaplotypeScore=246.0096;MQ=60.98;MQ0=0;QD=24.79;SB=-5938.82;set=Intersection;sumGLbyD=24.79	GT:DP:GQ:PL	1/1:207:99:6327,588,0	1/1:168:99:5141,479,0
chromosome_1	3179238	.	G	C	20940.81	Rejected	AC=6;AF=1.00;AN=6;BaseCounts=18,525,18,21;DP=582;DS;Dels=0.00;HRun=0;HaplotypeScore=160.2328;MQ=59.42;MQ0=0;QD=35.98;SB=-9919.31;set=Intersection;sumGLbyD=35.98	GT:AD:DP:GQ:PL	1/1:0,244:242:99:10255,728,0	1/1:0,190:182:99:7597,545,0
chromosome_1	3180767	.	T	C	6273.54	PASS	AC=2;AF=0.33;AN=6;BaseCounts=32,159,10,305;DP=506;Dels=0.00;HRun=0;HaplotypeScore=137.5240;MQ=59.49;MQ0=0;QD=40.21;SB=-2847.36;set=Intersection;sumGLbyD=39.92	GT:AD:DP:GQ:PL	0/0:235,0:231:99:0,695,9738	1/1:1,155:154:99:6228,416,0
chromosome_1	3182751	.	A	G	4873.29	PASS	AC=2;AF=0.33;AN=6;BaseCounts=280,9,126,10;DP=425;Dels=0.00;HRun=0;HaplotypeScore=53.8672;MQ=58.98;MQ0=0;QD=38.99;SB=-1595.55;set=Intersection;sumGLbyD=38.67	GT:AD:DP:GQ:PL	0/0:205,0:199:99:0,599,8242	1/1:1,124:121:99:4833,325,0
chromosome_1	3183161	.	A	AT	5288.94	PASS	AC=4;AF=0.67;AN=6;DP=418;Dels=0.00;HRun=2;HaplotypeScore=149.9975;MQ=59.80;MQ0=0;QD=22.70;SB=-1942.40;set=Intersection;sumGLbyD=22.70	GT:DP:GQ:PL	0/0:184:99:0,529,5504	1/1:120:99:3708,343,0
chromosome_1	3183506	.	TA	T	3672.32	PASS	AC=2;AF=0.33;AN=6;DP=372;Dels=0.32;HRun=0;HaplotypeScore=93.7538;MQ=60.24;MQ0=0;QD=31.12;SB=-1646.64;set=Intersection;sumGLbyD=31.12	GT:DP:GQ:PL	0/0:181:99:0,543,12598	1/1:0:99:3672,355,0
chromosome_1	3184255	.	TA	T	417.12	Rejected	AB=0.91;AC=2;AF=0.33;AN=6;DP=344;Dels=0.06;HRun=20;HaplotypeScore=78.4497;MQ=55.58;MQ0=0;QD=2.37;SB=-62.67;set=Intersection;sumGLbyD=2.63	GT:DP:GQ:PL	0/0:164:99:0,116,2731	0/1:111:8.43:8,0,1415
chromosome_1	3186421	.	C	T	8082.23	PASS	AC=4;AF=0.67;AN=6;BaseCounts=7,213,5,210;DP=435;Dels=0.00;HRun=1;HaplotypeScore=67.2807;MQ=59.48;MQ0=0;QD=34.99;SB=-3793.37;set=Intersection;sumGLbyD=34.79	GT:AD:DP:GQ:PL	0/0:204,0:203:99:0,611,8428	1/1:2,125:123:99:5063,326,0
chromosome_1	3187163	.	A	G	10001.08	PASS	AC=4;AF=0.67;AN=6;BaseCounts=237,3,257,13;DP=510;DS;Dels=0.00;HRun=1;HaplotypeScore=68.6324;MQ=58.58;MQ0=0;QD=35.46;SB=-4575.45;set=Intersection;sumGLbyD=35.46	GT:AD:DP:GQ:PL	0/0:228,0:226:99:0,674,9175	1/1:0,167:161:99:6567,485,0
chromosome_1	3187528	.	G	A	5997.41	PASS	AC=2;AF=0.33;AN=6;BaseCounts=183,20,303,27;DP=533;Dels=0.00;HRun=4;HaplotypeScore=203.9257;MQ=58.94;MQ0=0;QD=38.20;SB=-2930.85;set=Intersection;sumGLbyD=38.19	GT:AD:DP:GQ:PL	0/0:221,0:217:99:0,647,8963	1/1:0,157:149:99:5996,448,0
chromosome_1	3195521	.	T	C	9010.02	PASS	AC=4;AF=0.67;AN=6;BaseCounts=23,239,11,197;DP=470;Dels=0.00;HRun=1;HaplotypeScore=129.6580;MQ=58.67;MQ0=0;QD=31.61;SB=-4198.78;set=Intersection;sumGLbyD=31.61	GT:AD:DP:GQ:PL	0/0:185,0:181:99:0,539,7438	1/1:0,173:168:99:6826,503,0
chromosome_1	3196400	.	T	C	6022.78	PASS	AC=2;AF=0.33;AN=6;BaseCounts=15,160,14,333;DP=522;Dels=0.00;HRun=0;HaplotypeScore=121.1210;MQ=59.11;MQ0=0;QD=39.36;SB=-2492.44;set=Intersection;sumGLbyD=39.36	GT:AD:DP:GQ:PL	0/0:235,0:232:99:0,698,9696	1/1:0,153:147:99:6022,442,0
chromosome_1	3197528	.	A	AG	15482.07	Rejected	AC=6;AF=1.00;AN=6;DP=568;Dels=0.00;HRun=2;HaplotypeScore=239.8041;MQ=60.55;MQ0=0;QD=27.26;SB=-7283.57;set=Intersection;sumGLbyD=27.26	GT:DP:GQ:PL	1/1:240:99:7583,697,0	1/1:176:99:5359,491,0
chromosome_1	3202214	.	T	C	6077.72	PASS	AC=2;AF=0.33;AN=6;BaseCounts=25,166,17,296;DP=504;Dels=0.00;HRun=0;HaplotypeScore=127.3688;MQ=59.20;MQ0=0;QD=38.47;SB=-2728.13;set=Intersection;sumGLbyD=38.46	GT:AD:DP:GQ:PL	0/0:226,0:225:99:0,674,9507	1/1:0,158:153:99:6077,460,0
chromosome_1	3204753	.	C	A	5380.66	PASS	AC=2;AF=0.33;AN=6;BaseCounts=157,264,17,11;DP=449;Dels=0.00;HRun=0;HaplotypeScore=132.5100;MQ=59.16;MQ0=0;QD=38.71;SB=-2089.30;set=Intersection;sumGLbyD=38.70	GT:AD:DP:GQ:PL	0/0:192,0:189:99:0,566,7779	1/1:0,139:136:99:5380,403,0
chromosome_1	3204845	.	G	A	14767.89	Rejected	AC=6;AF=1.00;AN=6;BaseCounts=376,13,5,11;DP=405;Dels=0.00;HRun=1;HaplotypeScore=104.2568;MQ=58.49;MQ0=0;QD=36.46;SB=-7232.26;set=Intersection;sumGLbyD=36.46	GT:AD:DP:GQ:PL	1/1:0,173:172:99:7047,515,0	1/1:0,157:152:99:6378,458,0
chromosome_1	3208458	.	A	G	9547.55	PASS	AC=4;AF=0.67;AN=6;BaseCounts=227,10,242,31;DP=510;Dels=0.00;HRun=0;HaplotypeScore=124.2436;MQ=59.68;MQ0=0;QD=32.47;SB=-4101.32;set=Intersection;sumGLbyD=32.47	GT:AD:DP:GQ:PL	0/0:215,0:212:99:0,632,8610	1/1:0,161:160:99:6542,475,0
chromosome_1	3208867	.	C	T	10267.55	PASS	AC=4;AF=0.67;AN=6;BaseCounts=26,260,16,268;DP=570;DS;Dels=0.00;HRun=2;HaplotypeScore=141.0740;MQ=59.36;MQ0=0;QD=31.89;SB=-4946.17;set=Intersection;sumGLbyD=31.88	GT:AD:DP:GQ:PL	0/0:248,0:245:99:0,737,10173	1/1:0,172:170:99:6941,509,0
chromosome_1	3211880	.	TC	T	4242.84	PASS	AC=2;AF=0.33;AN=6;DP=436;Dels=0.32;HRun=0;HaplotypeScore=94.4020;MQ=60.13;MQ0=0;QD=30.75;SB=-2002.18;set=Intersection;sumGLbyD=30.75	GT:DP:GQ:PL	0/0:188:99:0,566,13707	1/1:1:99:4243,415,0
chromosome_1	3218330	.	C	T	3641.62	PASS	AC=2;AF=0.33;AN=6;BaseCounts=16,221,11,102;DP=350;Dels=0.00;HRun=2;HaplotypeScore=110.6938;MQ=59.33;MQ0=0;QD=40.02;SB=-1709.72;set=Intersection;sumGLbyD=40.01	GT:AD:DP:GQ:PL	0/0:163,0:157:99:0,472,6439	1/1:0,91:87:99:3641,262,0
chromosome_1	3227154	.	C	T	5848.88	PASS	AC=2;AF=0.33;AN=6;BaseCounts=21,281,10,168;DP=480;Dels=0.00;HRun=0;HaplotypeScore=143.9621;MQ=59.10;MQ0=0;QD=39.79;SB=-2570.74;set=Intersection;sumGLbyD=39.78	GT:AD:DP:GQ:PL	0/0:202,0:196:99:0,584,8018	1/1:0,147:142:99:5848,427,0
chromosome_1	3230578	.	C	A	5322.47	PASS	AC=2;AF=0.33;AN=6;BaseCounts=143,289,3,22;DP=457;Dels=0.00;HRun=0;HaplotypeScore=92.5062;MQ=59.05;MQ0=0;QD=40.02;SB=-2501.22;set=Intersection;sumGLbyD=39.49	GT:AD:DP:GQ:PL	0/0:202,1:199:99:0,574,8056	1/1:1,132:129:99:5253,344,0
chromosome_1	3233221	.	T	C	8132.69	PASS	AC=4;AF=0.67;AN=6;BaseCounts=13,208,7,217;DP=445;Dels=0.00;HRun=0;HaplotypeScore=88.3803;MQ=59.29;MQ0=0;QD=33.47;SB=-3786.77;set=Intersection;sumGLbyD=33.47	GT:AD:DP:GQ:PL	0/0:202,0:201:99:0,602,8263	1/1:0,144:138:99:5804,412,0
chromosome_1	3233482	.	GT	G	6832.7	PASS	AC=4;AF=0.67;AN=6;DP=510;Dels=0.42;HRun=3;HaplotypeScore=147.1154;MQ=59.61;MQ0=0;QD=24.14;SB=-2613.47;set=Intersection;sumGLbyD=24.14	GT:DP:GQ:PL	0/0:227:99:0,650,7067	1/1:10:99:4481,436,0
chromosome_1	3234121	.	G	A	6726.42	PASS	AC=2;AF=0.33;AN=6;BaseCounts=191,18,336,30;DP=575;Dels=0.00;HRun=0;HaplotypeScore=219.2599;MQ=59.43;MQ0=0;QD=40.04;SB=-3066.11;set=Intersection;sumGLbyD=40.03	GT:AD:DP:GQ:PL	0/0:238,0:227:99:0,677,9500	1/1:0,168:166:99:6726,500,0
chromosome_1	3236385	.	A	G	6679.28	PASS	AC=4;AF=0.67;AN=6;BaseCounts=217,13,183,12;DP=425;Dels=0.00;HRun=0;HaplotypeScore=131.7859;MQ=59.16;MQ0=0;QD=28.91;SB=-2916.68;set=Intersection;sumGLbyD=28.91	GT:AD:DP:GQ:PL	0/0:194,0:189:99:0,569,7735	1/1:0,136:132:99:5335,394,0
chromosome_1	3237472	.	T	TG	6299.06	PASS	AC=4;AF=0.67;AN=6;DP=464;Dels=0.00;HRun=0;HaplotypeScore=148.1377;MQ=58.65;MQ0=0;QD=24.41;SB=-3113.82;set=Intersection;sumGLbyD=24.41	GT:DP:GQ:PL	0/0:206:99:0,596,6028	1/1:136:99:2146,182,0
chromosome_1	3237473	.	T	G	5600.42	PASS	AB=0.80;AC=3;AF=0.50;AN=6;BaseCounts=7,4,155,286;DP=464;Dels=0.03;HRun=0;HaplotypeScore=124.6002;MQ=58.65;MQ0=0;QD=21.71;SB=-2189.97;set=Intersection;sumGLbyD=20.74	GT:AD:DP:GQ:PL	0/0:206,0:200:99:0,602,8044	1/1:1,135:126:99:4965,337,0
chromosome_1	3238636	.	C	A	9280.59	PASS	AC=4;AF=0.67;AN=6;BaseCounts=251,267,13,24;DP=555;Dels=0.00;HRun=1;HaplotypeScore=172.4294;MQ=59.56;MQ0=0;QD=29.84;SB=-4549.38;set=Intersection;sumGLbyD=29.84	GT:AD:DP:GQ:PL	0/0:244,0:235:99:0,707,9913	1/1:0,159:156:99:6319,469,0
chromosome_1	3238987	.	G	A	10322.56	PASS	AC=4;AF=0.67;AN=6;BaseCounts=274,6,242,20;DP=543;Dels=0.00;HRun=1;HaplotypeScore=120.7787;MQ=59.17;MQ0=0;QD=33.19;SB=-4392.30;set=Intersection;sumGLbyD=32.95	GT:AD:DP:GQ:PL	0/0:231,1:230:99:0,656,9418	1/1:1,171:169:99:6828,466,0
chromosome_1	3239853	.	C	A	7094.51	PASS	AC=2;AF=0.33;AN=6;BaseCounts=191,346,12,20;DP=569;DS;Dels=0.00;HRun=2;HaplotypeScore=154.1389;MQ=59.35;MQ0=0;QD=41.25;SB=-3319.07;set=Intersection;sumGLbyD=41.24	GT:AD:DP:GQ:PL	0/0:249,0:246:99:0,740,10370	1/1:0,172:169:99:7094,509,0
chromosome_1	3257850	.	T	C	8631.29	PASS	AC=4;AF=0.67;AN=6;BaseCounts=9,228,7,240;DP=484;Dels=0.00;HRun=0;HaplotypeScore=73.1572;MQ=59.77;MQ0=0;QD=33.33;SB=-3171.81;set=Intersection;sumGLbyD=33.16	GT:AD:DP:GQ:PL	0/0:225,0:220:99:0,659,9132	1/1:0,153:150:99:5915,442,0
chromosome_1	3261462	.	G	T	9449.25	PASS	AC=4;AF=0.67;AN=6;BaseCounts=20,18,244,262;DP=544;Dels=0.00;HRun=1;HaplotypeScore=157.9487;MQ=58.96;MQ0=0;QD=30.09;SB=-4679.45;set=Intersection;sumGLbyD=29.84	GT:AD:DP:GQ:PL	0/0:229,1:223:99:0,662,9166	1/1:2,159:154:99:6247,384,0
chromosome_1	3263200	.	A	G	8391.67	PASS	AC=4;AF=0.67;AN=6;BaseCounts=243,10,226,20;DP=499;Dels=0.00;HRun=0;HaplotypeScore=130.9329;MQ=58.53;MQ0=0;QD=30.40;SB=-3027.76;set=Intersection;sumGLbyD=30.40	GT:AD:DP:GQ:PL	0/0:222,0:218:99:0,653,8587	1/1:0,143:137:99:5553,409,0
chromosome_1	3274317	.	A	C	6768.87	PASS	AC=4;AF=0.67;AN=6;BaseCounts=189,200,13,9;DP=411;Dels=0.00;HRun=0;HaplotypeScore=131.0443;MQ=59.17;MQ0=0;QD=27.63;SB=-3068.69;set=Intersection;sumGLbyD=27.62	GT:AD:DP:GQ:PL	0/0:166,0:157:99:0,469,6317	1/1:0,135:126:99:5035,376,0
chromosome_1	3276070	.	C	T	5242.73	PASS	AC=2;AF=0.33;AN=6;BaseCounts=19,286,16,151;DP=472;Dels=0.00;HRun=0;HaplotypeScore=130.6403;MQ=59.41;MQ0=0;QD=37.72;SB=-2437.72;set=Intersection;sumGLbyD=36.87	GT:AD:DP:GQ:PL	0/0:229,0:228:99:0,677,9402	1/1:4,135:134:99:5124,310,0
chromosome_1	3284453	.	G	A	5676.08	PASS	AC=2;AF=0.33;AN=6;BaseCounts=168,14,296,15;DP=493;Dels=0.00;HRun=0;HaplotypeScore=132.9227;MQ=58.99;MQ0=0;QD=38.09;SB=-2002.80;set=Intersection;sumGLbyD=38.09	GT:AD:DP:GQ:PL	0/0:209,0:204:99:0,608,8487	1/1:0,149:141:99:5675,424,0
chromosome_1	3292079	.	T	C	7396	PASS	AC=4;AF=0.67;AN=6;BaseCounts=16,207,8,195;DP=426;Dels=0.00;HRun=1;HaplotypeScore=117.7178;MQ=58.79;MQ0=0;QD=30.31;SB=-2899.61;set=Intersection;sumGLbyD=30.31	GT:AD:DP:GQ:PL	0/0:180,1:176:99:0,530,7295	1/1:0,142:131:99:5388,391,0
chromosome_1	3295609	.	A	G	9804.12	PASS	AC=4;AF=0.67;AN=6;BaseCounts=241,14,266,18;DP=539;DS;Dels=0.00;HRun=1;HaplotypeScore=162.7632;MQ=59.34;MQ0=0;QD=30.26;SB=-4783.17;set=Intersection;sumGLbyD=30.26	GT:AD:DP:GQ:PL	0/0:215,0:208:99:0,626,8532	1/1:0,190:182:99:7395,542,0
chromosome_1	3300811	.	CGGGGGGG	C	4834.92	Rejected	AC=6;AF=1.00;AN=6;DP=135;Dels=0.37;HRun=18;HaplotypeScore=85.0304;MQ=54.18;MQ0=0;QD=35.81;SB=-687.48;set=Intersection;sumGLbyD=35.82	GT:DP:GQ:PL	1/1:34:53.23:2639,53,0	1/1:22:63.42:1911,63,0
chromosome_1	3301454	.	A	G	8799.35	PASS	AC=4;AF=0.67;AN=6;BaseCounts=213,12,227,16;DP=468;Dels=0.00;HRun=1;HaplotypeScore=112.9848;MQ=59.22;MQ0=0;QD=31.88;SB=-2981.56;set=Intersection;sumGLbyD=31.74	GT:AD:DP:GQ:PL	0/0:192,0:187:99:0,563,7732	1/1:1,156:149:99:6031,411,0
chromosome_1	3301530	.	C	CT	84.84	Rejected	AB=0.95;AC=1;AF=0.17;AN=6;DP=552;DS;Dels=0.00;HRun=7;HaplotypeScore=174.5722;MQ=55.19;MQ0=1;QD=0.46;SB=-40.08;set=Intersection;sumGLbyD=0.70	GT:DP:GQ:PL	0/0:245:99:0,435,5083	0/1:183:99:129,0,2545
chromosome_1	3302072	.	AAAGACTAAGACT	A	8082.85	PASS	AC=2;AF=0.33;AN=6;DP=390;Dels=0.17;HRun=1;HaplotypeScore=111.1854;MQ=57.47;MQ0=0;QD=75.54;SB=-2901.23;set=Intersection;sumGLbyD=75.54	GT:DP:GQ:PL	0/0:171:99:0,446,21369	1/1:40:99:8083,247,0
chromosome_1	3303394	.	C	CAT	6697.62	Rejected	AB=0.83;AC=3;AF=0.50;AN=6;DP=410;Dels=0.01;HRun=0;HaplotypeScore=109.5325;MQ=57.20;MQ0=0;QD=16.34;SB=-1878.18;set=Intersection;sumGLbyD=16.34	GT:DP:GQ:PL	0/1:167:99:2854,0,1140	0/1:132:99:3370,0,324
chromosome_1	3304114	.	C	T	5092.72	PASS	AC=2;AF=0.33;AN=6;BaseCounts=15,217,18,145;DP=395;Dels=0.00;HRun=0;HaplotypeScore=118.9475;MQ=58.48;MQ0=0;QD=38.29;SB=-2346.35;set=Intersection;sumGLbyD=38.28	GT:AD:DP:GQ:PL	0/0:170,0:163:99:0,491,6638	1/1:0,132:127:99:5092,382,0
chromosome_1	3304235	.	C	T	7592.56	PASS	AC=4;AF=0.67;AN=6;BaseCounts=22,171,8,212;DP=413;Dels=0.00;HRun=1;HaplotypeScore=123.8397;MQ=58.97;MQ0=0;QD=29.89;SB=-2778.50;set=Intersection;sumGLbyD=29.89	GT:AD:DP:GQ:PL	0/0:159,0:141:99:0,424,5483	1/1:0,144:137:99:5514,412,0
chromosome_1	3307217	.	T	C	12075.1	PASS	AC=4;AF=0.67;AN=6;BaseCounts=36,321,14,277;DP=648;DS;Dels=0.00;HRun=0;HaplotypeScore=223.3587;MQ=59.26;MQ0=0;QD=29.74;SB=-5808.39;set=Intersection;sumGLbyD=29.74	GT:AD:DP:GQ:PL	0/0:242,0:235:99:0,701,9631	1/1:0,232:228:99:9332,686,0
chromosome_1	3309632	.	T	C	9914.58	PASS	AC=4;AF=0.67;AN=6;BaseCounts=34,277,11,275;DP=597;DS;Dels=0.00;HRun=1;HaplotypeScore=204.1687;MQ=59.40;MQ0=0;QD=28.57;SB=-4636.59;set=Intersection;sumGLbyD=28.46	GT:AD:DP:GQ:PL	0/0:250,0:241:99:0,719,9502	1/1:0,187:182:99:7391,548,0
chromosome_1	3310851	.	C	A	9382.41	PASS	AC=4;AF=0.67;AN=6;BaseCounts=275,245,15,25;DP=560;Dels=0.00;HRun=0;HaplotypeScore=170.5506;MQ=59.15;MQ0=0;QD=28.52;SB=-3027.98;set=Intersection;sumGLbyD=28.51	GT:AD:DP:GQ:PL	0/0:231,0:225:99:0,674,9478	1/1:0,177:162:99:6405,485,0
chromosome_1	3313281	.	C	T	7342.68	PASS	AC=2;AF=0.33;AN=6;BaseCounts=35,313,12,203;DP=563;DS;Dels=0.00;HRun=1;HaplotypeScore=168.7198;MQ=59.52;MQ0=0;QD=40.57;SB=-2566.39;set=Intersection;sumGLbyD=40.56	GT:AD:DP:GQ:PL	0/0:240,0:236:99:0,704,9861	1/1:0,181:177:99:7342,533,0
chromosome_1	3315647	.	T	C	6450.15	PASS	AC=2;AF=0.33;AN=6;BaseCounts=29,186,17,292;DP=524;DS;Dels=0.00;HRun=2;HaplotypeScore=176.2549;MQ=58.81;MQ0=0;QD=38.62;SB=-2638.30;set=Intersection;sumGLbyD=38.44	GT:AD:DP:GQ:PL	0/0:218,4:210:99:0,626,8547	1/1:1,166:159:99:6419,449,0
chromosome_1	3318540	.	A	T	7372.3	PASS	AC=4;AF=0.67;AN=6;BaseCounts=209,6,11,204;DP=430;Dels=0.00;HRun=0;HaplotypeScore=85.8441;MQ=58.86;MQ0=0;QD=32.48;SB=-3436.47;set=Intersection;sumGLbyD=32.47	GT:AD:DP:GQ:PL	0/0:202,0:200:99:0,599,8043	1/1:0,122:118:99:4750,355,0
chromosome_1	3320053	.	T	C	5865.35	PASS	AC=2;AF=0.33;AN=6;BaseCounts=19,153,8,250;DP=430;Dels=0.00;HRun=0;HaplotypeScore=114.5217;MQ=59.16;MQ0=0;QD=40.45;SB=-2681.48;set=Intersection;sumGLbyD=39.90	GT:AD:DP:GQ:PL	0/0:181,0:180:99:0,542,7148	1/1:2,143:144:99:5786,355,0
chromosome_1	3320804	.	G	A	6164.6	PASS	AC=4;AF=0.67;AN=6;BaseCounts=173,8,146,15;DP=342;Dels=0.00;HRun=4;HaplotypeScore=87.0918;MQ=59.14;MQ0=0;QD=30.98;SB=-2624.99;set=Intersection;sumGLbyD=30.63	GT:AD:DP:GQ:PL	0/0:142,0:139:99:0,415,5818	1/1:1,103:99:99:3975,264,0
chromosome_1	3321289	.	A	C	7644.03	PASS	AC=4;AF=0.67;AN=6;BaseCounts=269,208,15,17;DP=509;Dels=0.00;HRun=0;HaplotypeScore=139.0968;MQ=48.20;MQ0=0;QD=28.85;SB=-3226.25;set=Intersection;sumGLbyD=28.84	GT:AD:DP:GQ:PL	0/0:244,0:242:99:0,725,9591	1/1:0,135:133:99:5221,400,0
chromosome_1	3322640	.	TCTTCC	T	8951.18	PASS	AC=4;AF=0.67;AN=6;DP=324;Dels=0.27;HRun=0;HaplotypeScore=87.2410;MQ=58.21;MQ0=0;QD=58.50;SB=-4185.48;set=Intersection;sumGLbyD=58.50	GT:DP:GQ:PL	0/0:171:99:0,415,14868	1/1:19:99:5547,188,0
chromosome_1	3326503	.	C	T	5329.31	PASS	AC=4;AF=0.67;AN=6;BaseCounts=13,174,12,155;DP=354;Dels=0.00;HRun=0;HaplotypeScore=111.1812;MQ=58.58;MQ0=0;QD=27.76;SB=-2546.50;set=Intersection;sumGLbyD=27.75	GT:AD:DP:GQ:PL	0/0:162,0:153:99:0,457,6243	1/1:2,104:96:99:3769,286,0
chromosome_1	3327171	.	A	T	6070.24	PASS	AC=4;AF=0.67;AN=6;BaseCounts=243,14,16,178;DP=451;Dels=0.00;HRun=0;HaplotypeScore=172.8194;MQ=59.03;MQ0=0;QD=26.05;SB=-2222.90;set=Intersection;sumGLbyD=25.87	GT:AD:DP:GQ:PL	0/0:218,0:213:99:0,638,8553	1/1:0,112:109:99:4433,328,0
chromosome_1	3327476	.	T	C	5204.44	PASS	AC=2;AF=0.33;AN=6;BaseCounts=17,141,8,283;DP=449;Dels=0.00;HRun=1;HaplotypeScore=112.6234;MQ=59.45;MQ0=0;QD=40.34;SB=-2278.39;set=Intersection;sumGLbyD=40.00	GT:AD:DP:GQ:PL	0/0:203,1:201:99:0,599,8030	1/1:1,128:128:99:5159,338,0
chromosome_1	3329415	.	T	C	9241.86	PASS	AC=4;AF=0.67;AN=6;BaseCounts=27,246,9,222;DP=504;Dels=0.00;HRun=0;HaplotypeScore=153.1210;MQ=59.31;MQ0=0;QD=29.81;SB=-3220.43;set=Intersection;sumGLbyD=29.67	GT:AD:DP:GQ:PL	0/0:194,0:191:99:0,575,7874	1/1:0,170:163:99:6644,488,0
chromosome_1	3333604	.	C	A	7641.31	PASS	AC=2;AF=0.33;AN=6;BaseCounts=224,330,23,28;DP=605;DS;Dels=0.00;HRun=0;HaplotypeScore=210.5004;MQ=59.03;MQ0=0;QD=38.59;SB=-3673.71;set=Intersection;sumGLbyD=38.41	GT:AD:DP:GQ:PL	0/0:244,0:238:99:0,716,9746	1/1:1,197:189:99:7606,534,0
chromosome_1	3334066	.	T	C	10029.67	PASS	AC=4;AF=0.67;AN=6;BaseCounts=25,254,15,242;DP=536;Dels=0.00;HRun=1;HaplotypeScore=164.8034;MQ=59.48;MQ0=0;QD=31.54;SB=-2979.97;set=Intersection;sumGLbyD=31.41	GT:AD:DP:GQ:PL	0/0:218,0:215:99:0,647,8924	1/1:0,179:174:99:7274,524,0
chromosome_1	3334500	.	G	T	6413.6	PASS	AC=4;AF=0.67;AN=6;BaseCounts=15,4,140,179;DP=338;Dels=0.00;HRun=4;HaplotypeScore=88.1697;MQ=58.87;MQ0=0;QD=31.44;SB=-2583.56;set=Intersection;sumGLbyD=31.43	GT:AD:DP:GQ:PL	0/0:130,4:123:99:0,370,4932	1/1:0,108:102:99:4148,304,0
chromosome_1	3334609	.	A	G	8548.55	PASS	AC=4;AF=0.67;AN=6;BaseCounts=231,3,223,14;DP=471;Dels=0.00;HRun=0;HaplotypeScore=141.3734;MQ=59.28;MQ0=0;QD=30.64;SB=-2788.94;set=Intersection;sumGLbyD=30.64	GT:AD:DP:GQ:PL	0/0:192,0:189:99:0,566,7834	1/1:0,152:146:99:6077,439,0
chromosome_1	3336002	.	A	G	7483.8	PASS	AC=4;AF=0.67;AN=6;BaseCounts=257,18,203,19;DP=497;Dels=0.00;HRun=0;HaplotypeScore=156.4362;MQ=59.10;MQ0=0;QD=28.89;SB=-3138.78;set=Intersection;sumGLbyD=28.80	GT:AD:DP:GQ:PL	0/0:237,1:232:99:0,669,9308	1/1:0,136:130:99:5295,391,0
chromosome_1	3337650	.	G	A	9326.82	PASS	AC=4;AF=0.67;AN=6;BaseCounts=263,11,225,23;DP=522;DS;Dels=0.00;HRun=0;HaplotypeScore=153.7921;MQ=59.08;MQ0=0;QD=29.99;SB=-4419.21;set=Intersection;sumGLbyD=29.84	GT:AD:DP:GQ:PL	0/0:211,0:202:99:0,608,7959	1/1:1,168:161:99:6330,438,0
chromosome_1	3337927	.	C	T	10266.37	PASS	AC=4;AF=0.67;AN=6;BaseCounts=23,263,28,287;DP=601;DS;Dels=0.00;HRun=1;HaplotypeScore=201.4103;MQ=59.25;MQ0=0;QD=28.84;SB=-4956.64;set=Intersection;sumGLbyD=28.83	GT:AD:DP:GQ:PL	0/0:245,0:240:99:0,713,9377	1/1:0,194:188:99:7603,566,0
chromosome_1	3338243	.	G	A	9721.43	PASS	AC=4;AF=0.67;AN=6;BaseCounts=278,13,234,15;DP=540;Dels=0.00;HRun=0;HaplotypeScore=156.8107;MQ=59.12;MQ0=0;QD=30.28;SB=-3662.29;set=Intersection;sumGLbyD=30.28	GT:AD:DP:GQ:PL	0/0:219,0:210:99:0,632,8445	1/1:0,189:181:99:7255,542,0
chromosome_1	3343827	.	C	T	8301.4	PASS	AC=4;AF=0.67;AN=6;BaseCounts=20,241,5,224;DP=490;Dels=0.00;HRun=0;HaplotypeScore=115.0407;MQ=58.74;MQ0=0;QD=32.43;SB=-3795.14;set=Intersection;sumGLbyD=32.26	GT:AD:DP:GQ:PL	0/0:233,1:228:99:0,640,9176	1/1:0,138:137:99:5553,412,0
chromosome_1	3346441	.	C	T	5629.87	PASS	AC=2;AF=0.33;AN=6;BaseCounts=10,223,8,169;DP=410;Dels=0.00;HRun=0;HaplotypeScore=100.1938;MQ=59.09;MQ0=0;QD=38.04;SB=-2460.01;set=Intersection;sumGLbyD=38.03	GT:AD:DP:GQ:PL	0/0:166,0:161:99:0,484,6419	1/1:0,148:142:99:5629,421,0
chromosome_1	3356530	.	G	A	5123.06	PASS	AC=2;AF=0.33;AN=6;BaseCounts=164,11,271,14;DP=460;Dels=0.00;HRun=0;HaplotypeScore=134.0533;MQ=59.09;MQ0=0;QD=37.67;SB=-2415.86;set=Intersection;sumGLbyD=37.66	GT:AD:DP:GQ:PL	0/0:207,0:200:99:0,602,8055	1/1:0,136:128:99:5122,385,0
chromosome_1	3369139	.	G	A	6330.46	PASS	AC=2;AF=0.33;AN=6;BaseCounts=181,12,227,13;DP=433;Dels=0.00;HRun=4;HaplotypeScore=99.5703;MQ=58.74;MQ0=0;QD=37.46;SB=-2879.05;set=Intersection;sumGLbyD=37.45	GT:AD:DP:GQ:PL	0/0:164,0:157:99:0,472,6208	1/1:0,169:162:99:6329,481,0
chromosome_1	3376833	.	T	C	5070.98	PASS	AC=2;AF=0.33;AN=6;BaseCounts=19,138,5,264;DP=426;Dels=0.00;HRun=1;HaplotypeScore=123.3532;MQ=59.45;MQ0=0;QD=40.25;SB=-2420.88;set=Intersection;sumGLbyD=40.24	GT:AD:DP:GQ:PL	0/0:195,0:187:99:0,560,7779	1/1:0,126:123:99:5070,367,0
chromosome_1	3379587	.	T	TA	14998.8	PASS	AC=4;AF=0.67;AN=6;DP=448;Dels=0.00;HRun=0;HaplotypeScore=95.0544;MQ=60.11;MQ0=0;QD=58.82;SB=-5824.74;set=Intersection;sumGLbyD=58.82	GT:DP:GQ:PL	0/0:193:99:0,565,5833	1/1:124:99:8227,361,0
chromosome_1	3380404	.	C	CAA	6308.32	PASS	AC=4;AF=0.67;AN=6;DP=396;Dels=0.03;HRun=15;HaplotypeScore=130.0086;MQ=58.66;MQ0=0;QD=31.23;SB=-2651.93;set=Intersection;sumGLbyD=31.23	GT:DP:GQ:PL	0/0:190:99:0,366,4770	1/1:110:99:4113,224,0
chromosome_1	3386470	.	G	A	5895.25	PASS	AC=2;AF=0.33;AN=6;BaseCounts=185,14,268,19;DP=486;Dels=0.00;HRun=1;HaplotypeScore=161.3810;MQ=59.06;MQ0=0;QD=37.08;SB=-2916.83;set=Intersection;sumGLbyD=37.07	GT:AD:DP:GQ:PL	0/0:213,1:202:99:0,608,8169	1/1:1,157:149:99:5894,439,0
chromosome_1	3386527	.	G	T	8001.84	PASS	AC=4;AF=0.67;AN=6;BaseCounts=26,12,231,226;DP=495;Dels=0.00;HRun=0;HaplotypeScore=159.3239;MQ=59.43;MQ0=0;QD=28.68;SB=-3935.91;set=Intersection;sumGLbyD=28.68	GT:AD:DP:GQ:PL	0/0:216,0:212:99:0,632,8721	1/1:0,147:142:99:5705,424,0
chromosome_1	3392986	.	G	A	8815.59	PASS	AC=4;AF=0.67;AN=6;BaseCounts=241,9,209,18;DP=477;Dels=0.00;HRun=0;HaplotypeScore=126.9532;MQ=59.49;MQ0=0;QD=31.26;SB=-3622.19;set=Intersection;sumGLbyD=31.10	GT:AD:DP:GQ:PL	0/0:195,0:191:99:0,572,7928	1/1:3,150:149:99:5956,398,0
chromosome_1	3393088	.	A	G	9420.51	PASS	AC=4;AF=0.67;AN=6;BaseCounts=236,4,239,22;DP=501;DS;Dels=0.00;HRun=0;HaplotypeScore=122.9069;MQ=59.54;MQ0=0;QD=32.48;SB=-3618.54;set=Intersection;sumGLbyD=32.39	GT:AD:DP:GQ:PL	0/0:211,0:208:99:0,626,8692	1/1:1,158:155:99:6459,441,0
chromosome_1	3394750	.	G	GC	6068.97	PASS	AC=4;AF=0.67;AN=6;DP=472;Dels=0.00;HRun=2;HaplotypeScore=263.5770;MQ=60.29;MQ0=0;QD=22.48;SB=-2931.42;set=Intersection;sumGLbyD=22.48	GT:DP:GQ:PL	0/0:202:99:0,572,5818	1/1:149:99:4325,407,0
chromosome_1	3396108	.	T	C	2240.32	Rejected	AB=0.65;AC=1;AF=0.17;AN=6;BaseCounts=23,106,16,373;DP=518;DS;Dels=0.00;HRun=1;HaplotypeScore=169.3245;MQ=53.11;MQ0=0;QD=8.96;SB=-1084.66;set=Intersection;sumGLbyD=9.10	GT:AD:DP:GQ:PL	0/1:163,86:243:99:2275,0,5159	0/0:136,0:130:99:0,391,5305
chromosome_1	3396523	.	C	T	5882.69	PASS	AC=2;AF=0.33;AN=6;BaseCounts=18,289,9,160;DP=476;DS;Dels=0.00;HRun=1;HaplotypeScore=106.5751;MQ=59.18;MQ0=0;QD=40.29;SB=-2614.98;set=Intersection;sumGLbyD=40.28	GT:AD:DP:GQ:PL	0/0:223,0:220:99:0,662,8951	1/1:0,146:142:99:5882,424,0
chromosome_1	3397933	.	C	T	5858.59	PASS	AC=4;AF=0.67;AN=6;BaseCounts=13,182,8,160;DP=363;Dels=0.00;HRun=1;HaplotypeScore=84.1554;MQ=59.27;MQ0=0;QD=31.00;SB=-2155.72;set=Intersection;sumGLbyD=30.99	GT:AD:DP:GQ:PL	0/0:174,0:170:99:0,503,6994	1/1:0,109:108:99:4308,319,0
chromosome_1	3399475	.	G	A	7236.07	PASS	AC=2;AF=0.33;AN=6;BaseCounts=215,11,276,21;DP=523;Dels=0.00;HRun=0;HaplotypeScore=170.2020;MQ=56.52;MQ0=0;QD=40.42;SB=-3545.95;set=Intersection;sumGLbyD=40.41	GT:AD:DP:GQ:PL	0/0:210,0:200:99:0,599,7611	1/1:0,179:179:99:7234,536,0
chromosome_1	3401795	.	C	T	9240.39	PASS	AC=4;AF=0.67;AN=6;BaseCounts=37,251,22,265;DP=575;DS;Dels=0.00;HRun=0;HaplotypeScore=235.2744;MQ=59.48;MQ0=0;QD=27.26;SB=-3593.41;set=Intersection;sumGLbyD=27.12	GT:AD:DP:GQ:PL	0/0:236,0:227:99:0,674,9532	1/1:1,166:164:99:6752,449,0
chromosome_1	3402585	.	G	A	8524.96	PASS	AC=4;AF=0.67;AN=6;BaseCounts=252,22,263,26;DP=563;DS;Dels=0.00;HRun=0;HaplotypeScore=211.6297;MQ=59.32;MQ0=0;QD=26.98;SB=-4215.06;set=Intersection;sumGLbyD=26.97	GT:AD:DP:GQ:PL	0/0:246,0:233:99:0,695,9319	1/1:0,168:163:99:6432,487,0
chromosome_1	3403801	.	C	T	7916.13	PASS	AC=4;AF=0.67;AN=6;BaseCounts=20,232,14,212;DP=478;Dels=0.00;HRun=1;HaplotypeScore=123.7309;MQ=59.31;MQ0=0;QD=30.10;SB=-3604.32;set=Intersection;sumGLbyD=29.98	GT:AD:DP:GQ:PL	0/0:215,0:212:99:0,623,8756	1/1:0,143:137:99:5546,409,0
chromosome_1	3404497	.	AACAAAAATAAACAAACGG	A	5074.33	PASS	AC=2;AF=0.33;AN=6;DP=249;Dels=0.14;HRun=0;HaplotypeScore=79.3103;MQ=58.17;MQ0=0;QD=71.47;SB=-631.27;set=Intersection;sumGLbyD=71.47	GT:DP:GQ:PL	0/0:107:99:0,226,9515	1/1:35:99:5074,144,0
chromosome_1	3404991	.	CT	C	52.21	Rejected	AB=0.96;AC=3;AF=0.50;AN=6;DP=235;Dels=0.04;HRun=22;HaplotypeScore=74.9421;MQ=52.72;MQ0=0;QD=0.22;SB=-9.88;set=Intersection;sumGLbyD=0.43	GT:DP:GQ:PL	0/1:105:34.67:35,0,1132	0/1:77:38.03:38,0,889
chromosome_1	3405403	.	G	A	4961.55	PASS	AC=2;AF=0.33;AN=6;BaseCounts=153,9,247,27;DP=436;Dels=0.00;HRun=0;HaplotypeScore=175.0243;MQ=58.95;MQ0=0;QD=40.34;SB=-1917.98;set=Intersection;sumGLbyD=40.33	GT:AD:DP:GQ:PL	0/0:194,0:188:99:0,563,7835	1/1:0,123:122:99:4961,367,0
chromosome_1	3406061	.	G	A	10405.75	PASS	AC=4;AF=0.67;AN=6;BaseCounts=275,10,226,23;DP=534;DS;Dels=0.00;HRun=2;HaplotypeScore=136.6412;MQ=59.23;MQ0=0;QD=32.02;SB=-3812.21;set=Intersection;sumGLbyD=32.01	GT:AD:DP:GQ:PL	0/0:209,0:207:99:0,617,8531	1/1:0,177:170:99:7040,509,0
chromosome_1	3407544	.	G	A	9132.75	PASS	AC=4;AF=0.67;AN=6;BaseCounts=248,5,222,10;DP=485;Dels=0.00;HRun=0;HaplotypeScore=62.4667;MQ=58.48;MQ0=0;QD=34.59;SB=-4185.90;set=Intersection;sumGLbyD=34.46	GT:AD:DP:GQ:PL	0/0:220,0:219:99:0,656,9086	1/1:0,146:136:99:5467,409,0
chromosome_1	3409582	.	A	AGAT	5964.94	PASS	AC=4;AF=0.67;AN=6;DP=266;Dels=0.01;HRun=0;HaplotypeScore=35.4203;MQ=48.33;MQ0=0;QD=50.13;SB=-2702.56;set=Intersection;sumGLbyD=50.13	GT:DP:GQ:PL	0/0:147:99:0,438,9299	1/1:80:99:4300,240,0
chromosome_1	3409583	.	A	T	3210.58	PASS	AC=4;AF=0.67;AN=6;BaseCounts=150,0,15,98;DP=266;Dels=0.01;HRun=0;HaplotypeScore=30.7736;MQ=48.33;MQ0=0;QD=26.98;SB=-1488.50;set=Intersection;sumGLbyD=27.38	GT:AD:DP:GQ:PL	0/0:147,0:145:99:0,436,5766	1/1:2,68:79:99:2298,134,0
chromosome_1	3409592	.	C	CG	1064.42	PASS	AC=4;AF=0.67;AN=6;DP=304;Dels=0.00;HRun=3;HaplotypeScore=90.3461;MQ=48.93;MQ0=0;QD=6.74;SB=-246.23;set=Intersection;sumGLbyD=7.09	GT:DP:GQ:PL	0/0:145:99:0,260,3056	1/1:110:75.96:924,76,0
chromosome_1	3412265	.	GT	G	5336.67	PASS	AC=4;AF=0.67;AN=6;DP=438;Dels=0.37;HRun=7;HaplotypeScore=124.2994;MQ=59.82;MQ0=0;QD=22.24;SB=-1987.38;set=Intersection;sumGLbyD=22.24	GT:DP:GQ:PL	0/0:198:99:0,531,5716	1/1:19:99:3455,315,0
chromosome_1	3414076	.	G	T	8348.35	PASS	AC=4;AF=0.67;AN=6;BaseCounts=22,13,259,230;DP=524;DS;Dels=0.00;HRun=6;HaplotypeScore=147.9750;MQ=59.29;MQ0=0;QD=30.47;SB=-4025.51;set=Intersection;sumGLbyD=30.46	GT:AD:DP:GQ:PL	0/0:250,0:248:99:0,743,10232	1/1:0,137:134:99:5538,403,0
chromosome_1	3415888	.	T	C	8626.7	PASS	AC=4;AF=0.67;AN=6;BaseCounts=20,224,12,232;DP=488;DS;Dels=0.00;HRun=1;HaplotypeScore=118.3947;MQ=59.25;MQ0=0;QD=31.60;SB=-3757.85;set=Intersection;sumGLbyD=31.52	GT:AD:DP:GQ:PL	0/0:214,0:210:99:0,632,8672	1/1:0,155:151:99:6105,451,0
chromosome_1	3419823	.	C	T	5362.88	PASS	AC=2;AF=0.33;AN=6;BaseCounts=18,248,9,168;DP=443;Dels=0.00;HRun=0;HaplotypeScore=158.8860;MQ=58.15;MQ0=0;QD=37.77;SB=-2365.96;set=Intersection;sumGLbyD=37.45	GT:AD:DP:GQ:PL	0/0:192,0:185:99:0,557,7555	1/1:1,141:135:99:5318,363,0
chromosome_1	3419862	.	T	G	6645.84	PASS	AC=4;AF=0.67;AN=6;BaseCounts=21,10,179,221;DP=431;Dels=0.00;HRun=0;HaplotypeScore=132.7524;MQ=58.32;MQ0=0;QD=28.77;SB=-3122.95;set=Intersection;sumGLbyD=28.58	GT:AD:DP:GQ:PL	0/0:200,0:197:99:0,593,8147	1/1:1,135:131:99:5231,347,0
chromosome_1	3426604	.	C	T	7243.65	PASS	AC=4;AF=0.67;AN=6;BaseCounts=14,233,19,222;DP=488;Dels=0.00;HRun=1;HaplotypeScore=146.3548;MQ=59.08;MQ0=0;QD=27.44;SB=-3207.49;set=Intersection;sumGLbyD=27.43	GT:AD:DP:GQ:PL	0/0:220,0:206:99:0,620,8203	1/1:0,141:128:99:4984,382,0
chromosome_1	3427008	.	AATT	A	14546.23	PASS	AC=4;AF=0.67;AN=6;DP=522;DS;Dels=0.43;HRun=0;HaplotypeScore=175.6154;MQ=60.00;MQ0=0;QD=50.86;SB=-6989.58;set=Intersection;sumGLbyD=50.86	GT:DP:GQ:PL	0/0:236:99:0,710,26496	1/1:0:99:10703,517,0
chromosome_1	3427224	.	G	A	5620.88	PASS	AC=4;AF=0.67;AN=6;BaseCounts=180,11,218,8;DP=417;Dels=0.00;HRun=0;HaplotypeScore=142.2354;MQ=57.79;MQ0=0;QD=26.39;SB=-1321.80;set=Intersection;sumGLbyD=26.38	GT:AD:DP:GQ:PL	0/0:204,0:199:99:0,599,8145	1/1:0,112:102:99:3962,307,0
chromosome_1	3428185	.	T	C	7247.64	PASS	AC=4;AF=0.67;AN=6;BaseCounts=15,192,9,206;DP=422;Dels=0.00;HRun=0;HaplotypeScore=112.0828;MQ=59.31;MQ0=0;QD=30.97;SB=-3534.12;set=Intersection;sumGLbyD=30.60	GT:AD:DP:GQ:PL	0/0:187,1:183:99:0,505,7417	1/1:2,119:116:99:4616,306,0
chromosome_1	3428756	.	T	C	6648.14	PASS	AC=4;AF=0.67;AN=6;BaseCounts=18,188,15,207;DP=428;Dels=0.00;HRun=2;HaplotypeScore=154.8679;MQ=59.60;MQ0=0;QD=27.25;SB=-2759.98;set=Intersection;sumGLbyD=27.07	GT:AD:DP:GQ:PL	0/0:184,0:182:99:0,548,7661	1/1:1,136:128:99:5207,382,0
chromosome_1	3428883	.	G	A	7085.64	PASS	AC=4;AF=0.67;AN=6;BaseCounts=209,9,216,22;DP=456;Dels=0.00;HRun=1;HaplotypeScore=187.0063;MQ=59.21;MQ0=0;QD=27.36;SB=-3121.57;set=Intersection;sumGLbyD=27.19	GT:AD:DP:GQ:PL	0/0:196,1:187:99:0,521,7039	1/1:0,140:134:99:5534,397,0
chromosome_1	3430883	.	T	A	8493.1	PASS	AC=4;AF=0.67;AN=6;BaseCounts=217,12,9,203;DP=441;Dels=0.00;HRun=1;HaplotypeScore=91.6846;MQ=59.20;MQ0=0;QD=33.70;SB=-3233.21;set=Intersection;sumGLbyD=33.70	GT:AD:DP:GQ:PL	0/0:189,0:185:99:0,548,7608	1/1:0,148:147:99:5922,436,0
chromosome_1	3431573	.	A	G	8122.16	PASS	AC=4;AF=0.67;AN=6;BaseCounts=241,22,224,19;DP=506;Dels=0.00;HRun=0;HaplotypeScore=158.5714;MQ=59.20;MQ0=0;QD=28.80;SB=-3896.86;set=Intersection;sumGLbyD=28.80	GT:AD:DP:GQ:PL	0/0:224,0:222:99:0,659,9203	1/1:0,151:145:99:5737,436,0
chromosome_1	3431578	.	T	C	8009.44	PASS	AC=4;AF=0.67;AN=6;BaseCounts=17,215,20,243;DP=495;Dels=0.00;HRun=0;HaplotypeScore=159.1471;MQ=59.28;MQ0=0;QD=28.91;SB=-3936.24;set=Intersection;sumGLbyD=28.91	GT:AD:DP:GQ:PL	0/0:216,1:209:99:0,623,8117	1/1:0,145:138:99:5633,415,0
chromosome_1	3436659	.	A	G	5011.8	PASS	AC=2;AF=0.33;AN=6;BaseCounts=236,30,159,9;DP=434;Dels=0.00;HRun=0;HaplotypeScore=125.5650;MQ=56.90;MQ0=0;QD=33.86;SB=-1702.77;set=Intersection;sumGLbyD=33.85	GT:AD:DP:GQ:PL	0/0:156,4:134:99:0,403,5386	1/1:0,148:131:99:5010,391,0
chromosome_1	3437646	.	G	A	6011.29	PASS	AC=4;AF=0.67;AN=6;BaseCounts=176,12,227,23;DP=438;Dels=0.00;HRun=1;HaplotypeScore=123.1987;MQ=58.83;MQ0=0;QD=27.83;SB=-2810.04;set=Intersection;sumGLbyD=27.82	GT:AD:DP:GQ:PL	0/0:220,1:209:99:0,629,8110	1/1:0,116:109:99:4157,322,0
chromosome_1	3438277	.	C	T	10665.45	PASS	AC=4;AF=0.67;AN=6;BaseCounts=23,255,14,296;DP=588;DS;Dels=0.00;HRun=0;HaplotypeScore=154.0971;MQ=59.49;MQ0=0;QD=31.09;SB=-4505.29;set=Intersection;sumGLbyD=31.09	GT:AD:DP:GQ:PL	0/0:245,0:242:99:0,725,10118	1/1:2,173:168:99:6921,506,0
chromosome_1	3440649	.	G	A	5934.17	PASS	AC=2;AF=0.33;AN=6;BaseCounts=171,12,303,22;DP=508;Dels=0.00;HRun=1;HaplotypeScore=135.3215;MQ=59.62;MQ0=0;QD=40.37;SB=-2765.19;set=Intersection;sumGLbyD=40.07	GT:AD:DP:GQ:PL	0/0:223,0:216:99:0,650,8765	1/1:1,146:144:99:5890,391,0
chromosome_1	3442884	.	G	A	5028.46	PASS	AC=4;AF=0.67;AN=6;BaseCounts=142,4,147,11;DP=305;Dels=0.00;HRun=7;HaplotypeScore=64.8666;MQ=58.58;MQ0=0;QD=30.48;SB=-2365.06;set=Intersection;sumGLbyD=30.22	GT:AD:DP:GQ:PL	0/0:140,0:137:99:0,412,5646	1/1:1,98:89:99:3417,226,0
chromosome_1	3443342	.	T	C	5150.46	PASS	AC=4;AF=0.67;AN=6;BaseCounts=7,147,1,176;DP=331;Dels=0.00;HRun=0;HaplotypeScore=64.4024;MQ=58.64;MQ0=0;QD=30.12;SB=-1814.44;set=Intersection;sumGLbyD=29.68	GT:AD:DP:GQ:PL	0/0:160,0:146:99:0,439,5901	1/1:5,106:97:99:3684,219,0
chromosome_1	3450130	.	GT	G	9801.52	Rejected	AC=6;AF=1.00;AN=6;DP=375;Dels=0.83;HRun=0;HaplotypeScore=167.0134;MQ=61.10;MQ0=0;QD=26.14;SB=-4689.27;set=Intersection;sumGLbyD=26.14	GT:DP:GQ:PL	1/1:0:99:5235,516,0	1/1:0:99:3533,342,0
chromosome_1	3456618	.	G	T	6695.78	PASS	AC=4;AF=0.67;AN=6;BaseCounts=21,11,233,194;DP=459;Dels=0.00;HRun=0;HaplotypeScore=139.4082;MQ=59.31;MQ0=0;QD=27.55;SB=-3123.85;set=Intersection;sumGLbyD=27.55	GT:AD:DP:GQ:PL	0/0:216,0:198:99:0,596,7583	1/1:1,135:126:99:4978,379,0
chromosome_1	3460318	.	T	TC	11140.39	Rejected	AC=6;AF=1.00;AN=6;DP=384;Dels=0.01;HRun=2;HaplotypeScore=145.2696;MQ=59.69;MQ0=0;QD=29.01;SB=-5230.41;set=Intersection;sumGLbyD=29.01	GT:DP:GQ:PL	1/1:164:99:5338,487,0	1/1:121:99:3822,352,0
chromosome_1	3461655	.	GA	G	4270.52	PASS	AC=4;AF=0.67;AN=6;DP=468;Dels=0.32;HRun=12;HaplotypeScore=283.7390;MQ=59.20;MQ0=0;QD=16.36;SB=-1893.94;set=Intersection;sumGLbyD=16.36	GT:DP:GQ:PL	0/0:200:99:0,263,4719	1/1:31:99:3146,207,0
chromosome_1	3461712	.	A	G	6583.29	PASS	AC=4;AF=0.67;AN=6;BaseCounts=229,17,188,29;DP=463;Dels=0.00;HRun=0;HaplotypeScore=176.3280;MQ=58.91;MQ0=0;QD=25.62;SB=-2572.50;set=Intersection;sumGLbyD=25.61	GT:AD:DP:GQ:PL	0/0:206,0:199:99:0,599,8240	1/1:0,138:125:99:5124,376,0
chromosome_1	3461724	.	T	C	6745.53	PASS	AC=4;AF=0.67;AN=6;BaseCounts=17,195,14,251;DP=477;Dels=0.00;HRun=0;HaplotypeScore=198.5689;MQ=58.96;MQ0=0;QD=24.89;SB=-2989.90;set=Intersection;sumGLbyD=24.89	GT:AD:DP:GQ:PL	0/0:206,0:202:99:0,608,8214	1/1:0,138:130:99:5212,391,0
chromosome_1	3462650	.	AT	A	85.85	Rejected	AB=0.96;AC=2;AF=0.33;AN=6;DP=420;Dels=0.04;HRun=19;HaplotypeScore=145.6724;MQ=54.75;MQ0=0;QD=0.39;SB=-60.03;set=Intersection;sumGLbyD=0.61	GT:DP:GQ:PL	0/0:196:82.24:0,82,3134	0/1:115:99:117,0,1700
chromosome_1	3468034	.	A	G	9403.99	PASS	AC=4;AF=0.67;AN=6;BaseCounts=250,12,242,17;DP=521;Dels=0.00;HRun=1;HaplotypeScore=137.5327;MQ=59.42;MQ0=0;QD=32.43;SB=-4274.20;set=Intersection;sumGLbyD=32.43	GT:AD:DP:GQ:PL	0/0:231,0:220:99:0,662,9061	1/1:0,156:153:99:6427,458,0
chromosome_1	3469116	.	C	G	7289.9	PASS	AC=2;AF=0.33;AN=6;BaseCounts=20,307,199,16;DP=542;DS;Dels=0.00;HRun=0;HaplotypeScore=158.0219;MQ=58.34;MQ0=0;QD=40.05;SB=-3609.17;set=Intersection;sumGLbyD=39.87	GT:AD:DP:GQ:PL	0/0:221,0:217:99:0,647,8776	1/1:0,182:178:99:7256,536,0
chromosome_1	3471053	.	G	A	7780.49	PASS	AC=4;AF=0.67;AN=6;BaseCounts=221,9,180,30;DP=440;Dels=0.00;HRun=0;HaplotypeScore=161.7549;MQ=59.13;MQ0=0;QD=28.82;SB=-3545.98;set=Intersection;sumGLbyD=28.81	GT:AD:DP:GQ:PL	0/0:170,0:165:99:0,497,6584	1/1:1,145:143:99:5770,430,0
chromosome_1	3471518	.	T	C	8925.21	PASS	AC=4;AF=0.67;AN=6;BaseCounts=19,238,29,265;DP=551;Dels=0.00;HRun=1;HaplotypeScore=193.6962;MQ=58.17;MQ0=0;QD=28.52;SB=-3864.55;set=Intersection;sumGLbyD=28.25	GT:AD:DP:GQ:PL	0/0:238,0:227:99:0,683,9062	1/1:3,163:161:99:6435,398,0
chromosome_1	3472169	.	G	C	6765.6	PASS	AC=2;AF=0.33;AN=6;BaseCounts=31,191,311,31;DP=564;Dels=0.00;HRun=0;HaplotypeScore=222.0542;MQ=59.29;MQ0=0;QD=39.56;SB=-3374.28;set=Intersection;sumGLbyD=39.56	GT:AD:DP:GQ:PL	0/0:235,0:229:99:0,686,9487	1/1:0,171:166:99:6765,497,0
chromosome_1	3476616	.	T	A	8611.49	PASS	AC=2;AF=0.33;AN=6;BaseCounts=250,23,12,353;DP=638;DS;Dels=0.00;HRun=1;HaplotypeScore=207.6733;MQ=59.32;MQ0=0;QD=39.50;SB=-4117.69;set=Intersection;sumGLbyD=39.30	GT:AD:DP:GQ:PL	0/0:250,0:244:99:0,734,10008	1/1:1,217:211:99:8568,584,0
chromosome_1	3477012	.	C	T	6792.24	PASS	AC=4;AF=0.67;AN=6;BaseCounts=10,181,7,185;DP=383;Dels=0.00;HRun=1;HaplotypeScore=90.1708;MQ=57.68;MQ0=0;QD=32.50;SB=-2022.32;set=Intersection;sumGLbyD=32.49	GT:AD:DP:GQ:PL	0/0:174,0:166:99:0,499,6418	1/1:1,132:128:99:5212,385,0
chromosome_1	3478401	.	G	C	9014.35	PASS	AC=4;AF=0.67;AN=6;BaseCounts=23,235,209,12;DP=479;Dels=0.00;HRun=0;HaplotypeScore=122.0185;MQ=59.66;MQ0=0;QD=32.43;SB=-3016.55;set=Intersection;sumGLbyD=32.42	GT:AD:DP:GQ:PL	0/0:201,0:199:99:0,599,8285	1/1:0,149:144:99:5954,433,0
chromosome_1	3479619	.	C	T	8338.08	PASS	AC=4;AF=0.67;AN=6;BaseCounts=21,225,12,233;DP=491;Dels=0.00;HRun=0;HaplotypeScore=155.5921;MQ=57.12;MQ0=0;QD=28.75;SB=-3791.25;set=Intersection;sumGLbyD=28.74	GT:AD:DP:GQ:PL	0/0:201,0:186:99:0,560,7054	1/1:2,162:157:99:5986,469,0
chromosome_1	3479655	.	C	A	6529	PASS	AC=2;AF=0.33;AN=6;BaseCounts=184,288,9,17;DP=498;Dels=0.00;HRun=0;HaplotypeScore=119.0747;MQ=58.45;MQ0=0;QD=38.86;SB=-3175.31;set=Intersection;sumGLbyD=38.42	GT:AD:DP:GQ:PL	0/0:214,0:206:99:0,617,8405	1/1:2,166:162:99:6454,442,0
chromosome_1	3480861	.	C	T	8773.45	PASS	AC=4;AF=0.67;AN=6;BaseCounts=40,255,15,269;DP=579;DS;Dels=0.00;HRun=0;HaplotypeScore=229.7193;MQ=59.46;MQ0=0;QD=26.03;SB=-3417.46;set=Intersection;sumGLbyD=26.03	GT:AD:DP:GQ:PL	0/0:240,0:233:99:0,698,9590	1/1:0,165:157:99:6188,469,0
chromosome_1	3481600	.	T	C	6767.4	PASS	AC=4;AF=0.67;AN=6;BaseCounts=15,178,7,191;DP=391;Dels=0.00;HRun=0;HaplotypeScore=120.0315;MQ=58.70;MQ0=0;QD=30.62;SB=-2892.88;set=Intersection;sumGLbyD=30.62	GT:AD:DP:GQ:PL	0/0:170,0:163:99:0,491,6882	1/1:0,115:113:99:4684,340,0
chromosome_1	3482360	.	C	T	6792.35	PASS	AC=2;AF=0.33;AN=6;BaseCounts=18,298,21,189;DP=526;Dels=0.00;HRun=0;HaplotypeScore=155.3222;MQ=58.53;MQ0=0;QD=39.49;SB=-2829.76;set=Intersection;sumGLbyD=39.48	GT:AD:DP:GQ:PL	0/0:225,0:215:99:0,641,8862	1/1:0,172:169:99:6791,509,0
chromosome_1	3482692	.	G	A	4922.62	PASS	AC=2;AF=0.33;AN=6;BaseCounts=148,10,214,14;DP=386;Dels=0.00;HRun=0;HaplotypeScore=110.7166;MQ=58.02;MQ0=0;QD=35.93;SB=-2314.59;set=Intersection;sumGLbyD=35.92	GT:AD:DP:GQ:PL	0/0:159,0:148:99:0,442,5897	1/1:1,136:124:99:4921,373,0
chromosome_1	3483249	.	A	G	4918.76	PASS	AC=2;AF=0.33;AN=6;BaseCounts=267,5,138,15;DP=425;Dels=0.00;HRun=1;HaplotypeScore=99.1673;MQ=58.93;MQ0=0;QD=39.04;SB=-2275.86;set=Intersection;sumGLbyD=38.35	GT:AD:DP:GQ:PL	0/0:206,0:204:99:0,611,8382	1/1:2,124:123:99:4831,278,0
chromosome_1	3483426	.	A	G	4790.94	PASS	AC=2;AF=0.33;AN=6;BaseCounts=202,12,135,7;DP=356;Dels=0.00;HRun=0;HaplotypeScore=88.5323;MQ=58.24;MQ0=0;QD=38.95;SB=-1851.90;set=Intersection;sumGLbyD=38.74	GT:AD:DP:GQ:PL	0/0:145,1:144:99:0,405,5858	1/1:0,123:119:99:4765,358,0
chromosome_1	3486302	.	T	C	7851.58	PASS	AC=4;AF=0.67;AN=6;BaseCounts=34,220,9,245;DP=508;Dels=0.00;HRun=1;HaplotypeScore=185.4500;MQ=58.96;MQ0=0;QD=28.14;SB=-3873.67;set=Intersection;sumGLbyD=28.14	GT:AD:DP:GQ:PL	0/0:228,1:222:99:0,665,9106	1/1:0,163:155:99:6356,466,0
chromosome_1	3486976	.	A	G	11711.88	PASS	AC=4;AF=0.67;AN=6;BaseCounts=229,6,299,8;DP=542;Dels=0.00;HRun=0;HaplotypeScore=66.0406;MQ=59.23;MQ0=0;QD=36.15;SB=-3860.31;set=Intersection;sumGLbyD=36.14	GT:AD:DP:GQ:PL	0/0:218,0:215:99:0,644,8903	1/1:0,165:160:99:6597,482,0
chromosome_1	3488579	.	A	G	5921.9	PASS	AC=2;AF=0.33;AN=6;BaseCounts=263,19,157,9;DP=448;Dels=0.00;HRun=0;HaplotypeScore=98.3983;MQ=59.37;MQ0=0;QD=39.74;SB=-2482.42;set=Intersection;sumGLbyD=39.45	GT:AD:DP:GQ:PL	0/0:188,0:186:99:0,560,7787	1/1:1,148:145:99:5878,393,0
chromosome_1	3489517	.	A	G	4907.16	PASS	AC=2;AF=0.33;AN=6;BaseCounts=291,11,141,22;DP=465;Dels=0.00;HRun=1;HaplotypeScore=109.6211;MQ=59.27;MQ0=0;QD=39.57;SB=-1931.77;set=Intersection;sumGLbyD=39.56	GT:AD:DP:GQ:PL	0/0:217,8:197:99:0,590,7771	1/1:0,124:120:99:4906,361,0
chromosome_1	3491499	.	A	G	7666.33	PASS	AC=2;AF=0.33;AN=6;BaseCounts=343,11,212,35;DP=601;DS;Dels=0.00;HRun=0;HaplotypeScore=212.5870;MQ=58.91;MQ0=0;QD=38.52;SB=-3094.86;set=Intersection;sumGLbyD=38.52	GT:AD:DP:GQ:PL	0/0:246,0:235:99:0,707,9844	1/1:3,196:187:99:7665,563,0
chromosome_1	3493221	.	C	T	5339.41	PASS	AC=2;AF=0.33;AN=6;BaseCounts=15,243,10,168;DP=436;Dels=0.00;HRun=0;HaplotypeScore=125.9320;MQ=58.90;MQ0=0;QD=36.08;SB=-2493.75;set=Intersection;sumGLbyD=36.06	GT:AD:DP:GQ:PL	0/0:173,0:149:99:0,448,5111	1/1:0,148:141:99:5336,424,0
chromosome_1	3494391	.	G	A	4588.5	PASS	AC=2;AF=0.33;AN=6;BaseCounts=130,9,257,13;DP=409;Dels=0.00;HRun=0;HaplotypeScore=98.3353;MQ=59.43;MQ0=0;QD=40.61;SB=-2264.13;set=Intersection;sumGLbyD=40.30	GT:AD:DP:GQ:PL	0/0:197,0:194:99:0,584,8182	1/1:1,112:110:99:4554,331,0
chromosome_1	3495446	.	A	G	8588.95	PASS	AC=4;AF=0.67;AN=6;BaseCounts=253,17,231,10;DP=512;Dels=0.00;HRun=1;HaplotypeScore=146.1060;MQ=58.77;MQ0=0;QD=30.24;SB=-3783.71;set=Intersection;sumGLbyD=30.11	GT:AD:DP:GQ:PL	0/0:227,1:206:99:0,577,8058	1/1:0,168:159:99:6416,478,0
chromosome_1	3496862	.	G	C	5899.51	PASS	AC=2;AF=0.33;AN=6;BaseCounts=16,189,309,25;DP=539;Dels=0.00;HRun=2;HaplotypeScore=135.6477;MQ=44.03;MQ0=35;QD=30.41;SB=-1894.80;set=Intersection;sumGLbyD=30.25	GT:AD:DP:GQ:PL	0/0:221,1:199:99:0,595,6986	1/1:11,183:161:99:5869,455,0
chromosome_1	3497079	.	C	T	5573.8	PASS	AC=2;AF=0.33;AN=6;BaseCounts=19,322,20,171;DP=532;DS;Dels=0.00;HRun=0;HaplotypeScore=168.0592;MQ=54.86;MQ0=0;QD=38.18;SB=-2715.41;set=Intersection;sumGLbyD=37.58	GT:AD:DP:GQ:PL	0/0:242,0:235:99:0,707,9468	1/1:1,145:140:99:5486,378,0
chromosome_1	3497191	.	T	C	6911.4	PASS	AC=2;AF=0.33;AN=6;BaseCounts=28,191,5,298;DP=522;DS;Dels=0.00;HRun=0;HaplotypeScore=143.1340;MQ=56.85;MQ0=0;QD=39.27;SB=-3161.66;set=Intersection;sumGLbyD=39.26	GT:AD:DP:GQ:PL	0/0:224,0:219:99:0,659,8959	1/1:0,176:173:99:6910,518,0
chromosome_1	3498686	.	C	T	7473.65	PASS	AC=4;AF=0.67;AN=6;BaseCounts=21,226,8,201;DP=456;Dels=0.00;HRun=4;HaplotypeScore=119.1041;MQ=59.44;MQ0=0;QD=31.27;SB=-3655.95;set=Intersection;sumGLbyD=31.27	GT:AD:DP:GQ:PL	0/0:217,0:213:99:0,638,8874	1/1:0,116:114:99:4601,340,0
chromosome_1	3502508	.	T	C	8755.33	PASS	AC=2;AF=0.33;AN=6;BaseCounts=18,249,28,368;DP=663;DS;Dels=0.00;HRun=0;HaplotypeScore=191.3011;MQ=59.46;MQ0=0;QD=39.26;SB=-3695.69;set=Intersection;sumGLbyD=38.70	GT:AD:DP:GQ:PL	0/0:249,1:239:99:0,719,9674	1/1:1,222:216:99:8630,603,0
chromosome_1	3531971	.	T	C	4739.98	PASS	AC=2;AF=0.33;AN=6;BaseCounts=11,124,8,223;DP=366;Dels=0.00;HRun=0;HaplotypeScore=75.7786;MQ=59.40;MQ0=0;QD=39.50;SB=-2287.72;set=Intersection;sumGLbyD=38.60	GT:AD:DP:GQ:PL	0/0:151,0:149:99:0,445,6263	1/1:1,119:116:99:4632,313,0
chromosome_1	3532988	.	G	A	7038.92	PASS	AC=2;AF=0.33;AN=6;BaseCounts=201,14,304,18;DP=537;DS;Dels=0.00;HRun=0;HaplotypeScore=157.8249;MQ=59.52;MQ0=0;QD=39.99;SB=-2842.66;set=Intersection;sumGLbyD=39.74	GT:AD:DP:GQ:PL	0/0:230,0:224:99:0,671,9244	1/1:1,175:174:99:6994,476,0
chromosome_1	3535682	.	CT	C	4555.49	PASS	AC=4;AF=0.67;AN=6;DP=368;Dels=0.40;HRun=2;HaplotypeScore=147.6554;MQ=59.52;MQ0=0;QD=22.55;SB=-2140.74;set=Intersection;sumGLbyD=22.55	GT:DP:GQ:PL	0/0:166:99:0,487,5331	1/1:2:99:2956,286,0
chromosome_1	3536598	.	T	C	5193.85	PASS	AC=2;AF=0.33;AN=6;BaseCounts=11,145,6,291;DP=453;Dels=0.00;HRun=1;HaplotypeScore=76.5682;MQ=58.88;MQ0=0;QD=38.19;SB=-2375.54;set=Intersection;sumGLbyD=37.22	GT:AD:DP:GQ:PL	0/0:211,0:207:99:0,623,8442	1/1:3,133:131:99:5062,300,0
chromosome_1	3538339	.	C	T	8424.96	PASS	AC=4;AF=0.67;AN=6;BaseCounts=32,232,8,239;DP=511;Dels=0.00;HRun=2;HaplotypeScore=136.5542;MQ=58.99;MQ0=0;QD=29.67;SB=-3085.55;set=Intersection;sumGLbyD=29.52	GT:AD:DP:GQ:PL	0/0:224,2:216:99:0,647,8847	1/1:0,155:141:99:5725,424,0
chromosome_1	3538413	.	A	AT	11340.49	Rejected	AC=6;AF=1.00;AN=6;DP=444;Dels=0.00;HRun=2;HaplotypeScore=54.9043;MQ=45.70;MQ0=0;QD=25.54;SB=-4941.87;set=Intersection;sumGLbyD=25.54	GT:DP:GQ:PL	1/1:205:99:5543,518,0	1/1:145:99:3922,378,0
chromosome_1	3538428	.	G	GT	6544	Rejected	AC=6;AF=1.00;AN=6;DP=406;Dels=0.00;HRun=3;HaplotypeScore=26.3754;MQ=34.25;MQ0=0;QD=16.12;SB=-2973.81;set=Intersection;sumGLbyD=16.12	GT:DP:GQ:PL	1/1:206:99:3162,317,0	1/1:132:99:2446,251,0
chromosome_1	3538436	.	T	TA	5999.93	Rejected	AC=6;AF=1.00;AN=6;DP=380;Dels=0.00;HRun=4;HaplotypeScore=0.3193;MQ=28.97;MQ0=0;QD=15.79;SB=-2963.40;set=Intersection;sumGLbyD=15.79	GT:DP:GQ:PL	1/1:182:99:2550,270,0	1/1:130:99:2357,265,0
chromosome_1	3538449	.	T	TTA	1764.76	Rejected	AC=6;AF=1.00;AN=6;DP=166;Dels=0.00;HRun=0;HaplotypeScore=0.4692;MQ=32.00;MQ0=0;QD=10.63;SB=-800.81;set=Intersection;sumGLbyD=10.91	GT:DP:GQ:PL	1/1:87:99:679,125,0	1/1:49:99:751,107,0
chromosome_1	3538450	.	A	T	5532.74	Rejected	AC=6;AF=1.00;AN=6;BaseCounts=1,0,0,165;DP=166;Dels=0.00;HRun=2;HaplotypeScore=0.4692;MQ=32.00;MQ0=0;QD=33.33;SB=-2559.96;set=Intersection;sumGLbyD=33.32	GT:AD:DP:GQ:PL	1/1:0,87:86:99:2911,259,0	1/1:0,49:49:99:1653,147,0
chromosome_1	3538456	.	A	AAT	16573.52	Rejected	AC=6;AF=1.00;AN=6;DP=302;Dels=0.00;HRun=0;HaplotypeScore=21.4169;MQ=36.92;MQ0=0;QD=54.88;SB=-7738.80;set=Intersection;sumGLbyD=54.88	GT:DP:GQ:PL	1/1:145:99:7799,427,0	1/1:107:99:6207,316,0
chromosome_1	3538830	.	GCTATT	G	21589.81	PASS	AC=4;AF=0.67;AN=6;DP=440;Dels=0.40;HRun=0;HaplotypeScore=99.3725;MQ=57.25;MQ0=0;QD=91.10;SB=-7871.96;set=Intersection;sumGLbyD=91.10	GT:DP:GQ:PL	0/0:203:99:0,536,22950	1/1:11:99:13150,334,0
chromosome_1	3545300	.	G	A	6493.19	PASS	AC=2;AF=0.33;AN=6;BaseCounts=192,15,346,15;DP=568;DS;Dels=0.00;HRun=0;HaplotypeScore=160.7937;MQ=59.87;MQ0=0;QD=40.33;SB=-3165.72;set=Intersection;sumGLbyD=40.33	GT:AD:DP:GQ:PL	0/0:248,0:247:99:0,743,10361	1/1:0,161:158:99:6492,473,0
chromosome_1	3546445	.	G	A	6393.8	PASS	AC=2;AF=0.33;AN=6;BaseCounts=178,14,284,22;DP=498;Dels=0.00;HRun=0;HaplotypeScore=151.3410;MQ=59.58;MQ0=0;QD=40.21;SB=-3034.84;set=Intersection;sumGLbyD=40.21	GT:AD:DP:GQ:PL	0/0:223,0:218:99:0,653,9087	1/1:0,159:157:99:6393,469,0
chromosome_1	3547923	.	A	G	2027.86	Rejected	AB=0.56;AC=1;AF=0.17;AN=6;BaseCounts=324,11,81,18;DP=434;Dels=0.00;HRun=0;HaplotypeScore=121.1903;MQ=47.35;MQ0=2;QD=11.33;SB=-389.72;set=Intersection;sumGLbyD=11.52	GT:AD:DP:GQ:PL	0/1:100,78:166:99:2063,0,3120	0/0:158,0:154:99:0,463,5477
chromosome_1	3547924	.	T	G	2177.9	Rejected	AB=0.56;AC=1;AF=0.17;AN=6;BaseCounts=21,7,81,322;DP=431;Dels=0.00;HRun=1;HaplotypeScore=116.4777;MQ=46.91;MQ0=2;QD=12.37;SB=-426.38;set=Intersection;sumGLbyD=12.57	GT:AD:DP:GQ:PL	0/1:99,77:165:99:2213,0,3242	0/0:161,0:155:99:0,466,5542
chromosome_1	3547945	.	C	T	5064.07	PASS	AC=4;AF=0.67;AN=6;BaseCounts=15,170,5,180;DP=370;Dels=0.00;HRun=0;HaplotypeScore=81.5953;MQ=37.87;MQ0=0;QD=24.00;SB=-1840.93;set=Intersection;sumGLbyD=23.99	GT:AD:DP:GQ:PL	0/0:159,0:146:99:0,439,5657	1/1:4,129:122:99:3936,367,0
chromosome_1	3548004	.	C	G	7480.1	PASS	AC=4;AF=0.67;AN=6;BaseCounts=32,242,216,26;DP=516;Dels=0.00;HRun=1;HaplotypeScore=201.1727;MQ=50.60;MQ0=0;QD=25.27;SB=-3013.95;set=Intersection;sumGLbyD=25.26	GT:AD:DP:GQ:PL	0/0:220,0:211:99:0,635,8495	1/1:0,168:161:99:6062,484,0
chromosome_1	3548024	.	G	A	8613.36	PASS	AC=4;AF=0.67;AN=6;BaseCounts=249,14,238,34;DP=535;Dels=0.00;HRun=1;HaplotypeScore=202.9163;MQ=57.82;MQ0=0;QD=27.70;SB=-3992.61;set=Intersection;sumGLbyD=27.69	GT:AD:DP:GQ:PL	0/0:224,0:214:99:0,644,8844	1/1:0,170:165:99:6710,494,0
chromosome_1	3548515	.	G	A	5662.11	PASS	AC=4;AF=0.67;AN=6;BaseCounts=159,3,170,12;DP=352;Dels=0.02;HRun=1;HaplotypeScore=122.1321;MQ=57.58;MQ0=2;QD=29.80;SB=-1147.45;set=Intersection;sumGLbyD=29.63	GT:AD:DP:GQ:PL	0/0:159,0:142:99:0,424,5782	1/1:1,93:88:99:3443,233,0
chromosome_1	3548532	.	G	GTT	772.78	Rejected	AB=0.94;AC=1;AF=0.17;AN=6;DP=354;Dels=0.03;HRun=34;HaplotypeScore=151.8314;MQ=50.37;MQ0=5;QD=4.71;SB=-385.68;set=Intersection;sumGLbyD=4.97	GT:DP:GQ:PL	0/1:159:99:816,0,126	0/0:95:3.99:0,4,404
chromosome_1	3548899	.	AAAAAAAAAAAGAAT	A	11345.6	Rejected	AB=1.00;AC=5;AF=0.83;AN=6;DP=345;Dels=0.32;HRun=9;HaplotypeScore=43.5504;MQ=55.73;MQ0=0;QD=32.89;SB=-1759.38;set=Intersection;sumGLbyD=32.89	GT:DP:GQ:PL	0/1:155:99:832,0,3650	1/1:12:99:6011,319,0
chromosome_1	3550627	.	T	C	7043.02	PASS	AC=2;AF=0.33;AN=6;BaseCounts=21,182,17,334;DP=554;Dels=0.00;HRun=1;HaplotypeScore=157.1333;MQ=58.98;MQ0=0;QD=40.02;SB=-3441.35;set=Intersection;sumGLbyD=39.76	GT:AD:DP:GQ:PL	0/0:235,0:228:99:0,686,9066	1/1:1,175:171:99:6998,468,0
chromosome_1	3551987	.	G	A	6095.5	PASS	AC=2;AF=0.33;AN=6;BaseCounts=169,11,326,24;DP=530;Dels=0.00;HRun=1;HaplotypeScore=143.5400;MQ=59.56;MQ0=0;QD=41.19;SB=-2733.40;set=Intersection;sumGLbyD=41.18	GT:AD:DP:GQ:PL	0/0:221,0:218:99:0,647,9002	1/1:0,148:145:99:6095,436,0
chromosome_1	3552024	.	G	A	8729.87	PASS	AC=4;AF=0.67;AN=6;BaseCounts=228,7,226,17;DP=478;Dels=0.00;HRun=0;HaplotypeScore=91.7902;MQ=59.59;MQ0=0;QD=33.45;SB=-4090.92;set=Intersection;sumGLbyD=33.44	GT:AD:DP:GQ:PL	0/0:217,0:212:99:0,638,8978	1/1:0,140:139:99:5717,418,0
chromosome_1	3552071	.	T	C	8752.41	PASS	AC=4;AF=0.67;AN=6;BaseCounts=9,221,9,242;DP=481;Dels=0.00;HRun=0;HaplotypeScore=82.3724;MQ=59.15;MQ0=0;QD=34.73;SB=-3563.02;set=Intersection;sumGLbyD=34.73	GT:AD:DP:GQ:PL	0/0:229,0:222:99:0,668,9124	1/1:0,131:127:99:5282,382,0
chromosome_1	3552629	.	G	A	7131.69	PASS	AC=4;AF=0.67;AN=6;BaseCounts=197,13,180,22;DP=412;Dels=0.00;HRun=1;HaplotypeScore=139.1301;MQ=59.34;MQ0=0;QD=29.47;SB=-3308.38;set=Intersection;sumGLbyD=29.33	GT:AD:DP:GQ:PL	0/0:170,0:164:99:0,494,6865	1/1:1,137:133:99:5422,364,0
chromosome_1	3554341	.	G	C	7830.69	PASS	AC=4;AF=0.67;AN=6;BaseCounts=20,209,261,19;DP=509;DS;Dels=0.00;HRun=0;HaplotypeScore=154.0753;MQ=59.67;MQ0=0;QD=29.89;SB=-3693.75;set=Intersection;sumGLbyD=29.88	GT:AD:DP:GQ:PL	0/0:247,0:242:99:0,725,10070	1/1:0,151:150:99:6135,451,0
chromosome_1	3556754	.	T	C	7993.32	PASS	AC=4;AF=0.67;AN=6;BaseCounts=10,210,13,234;DP=467;Dels=0.00;HRun=0;HaplotypeScore=127.3013;MQ=59.44;MQ0=0;QD=30.86;SB=-3911.24;set=Intersection;sumGLbyD=30.56	GT:AD:DP:GQ:PL	0/0:208,0:206:99:0,620,8673	1/1:0,127:123:99:5137,370,0
chromosome_1	3557103	.	C	T	8380.96	PASS	AC=4;AF=0.67;AN=6;BaseCounts=19,234,12,233;DP=498;Dels=0.00;HRun=0;HaplotypeScore=136.0944;MQ=59.33;MQ0=0;QD=30.15;SB=-3403.92;set=Intersection;sumGLbyD=29.84	GT:AD:DP:GQ:PL	0/0:219,0:216:99:0,641,8942	1/1:1,161:152:99:6158,413,0
chromosome_1	3558140	.	A	G	5077.55	PASS	AC=2;AF=0.33;AN=6;BaseCounts=278,10,133,8;DP=429;Dels=0.00;HRun=0;HaplotypeScore=73.3278;MQ=59.00;MQ0=0;QD=40.30;SB=-2370.67;set=Intersection;sumGLbyD=40.29	GT:AD:DP:GQ:PL	0/0:198,0:195:99:0,587,8202	1/1:0,126:124:99:5077,373,0
chromosome_1	3558465	.	C	T	6971.54	PASS	AC=4;AF=0.67;AN=6;BaseCounts=28,208,8,200;DP=444;Dels=0.00;HRun=0;HaplotypeScore=134.5207;MQ=59.30;MQ0=0;QD=28.34;SB=-3411.02;set=Intersection;sumGLbyD=28.17	GT:AD:DP:GQ:PL	0/0:197,0:195:99:0,581,8241	1/1:1,132:123:99:4862,364,0
chromosome_1	3558908	.	T	A	8493.99	PASS	AC=4;AF=0.67;AN=6;BaseCounts=228,6,3,201;DP=438;Dels=0.00;HRun=1;HaplotypeScore=88.7831;MQ=59.57;MQ0=0;QD=33.31;SB=-3832.76;set=Intersection;sumGLbyD=33.31	GT:AD:DP:GQ:PL	0/0:183,0:183:99:0,551,7450	1/1:0,137:135:99:5522,403,0
chromosome_1	3559165	.	C	A	9108.97	PASS	AC=4;AF=0.67;AN=6;BaseCounts=243,230,5,22;DP=500;DS;Dels=0.00;HRun=0;HaplotypeScore=111.3453;MQ=59.64;MQ0=0;QD=32.88;SB=-4032.30;set=Intersection;sumGLbyD=32.88	GT:AD:DP:GQ:PL	0/0:223,0:222:99:0,668,9332	1/1:0,150:149:99:6118,448,0
chromosome_1	3559227	.	G	A	9593.6	PASS	AC=4;AF=0.67;AN=6;BaseCounts=250,10,255,18;DP=534;DS;Dels=0.00;HRun=3;HaplotypeScore=124.5544;MQ=59.54;MQ0=0;QD=33.08;SB=-3786.89;set=Intersection;sumGLbyD=32.94	GT:AD:DP:GQ:PL	0/0:244,0:241:99:0,725,10287	1/1:1,153:152:99:6260,417,0
chromosome_1	3559228	.	G	A	9425.36	PASS	AC=4;AF=0.67;AN=6;BaseCounts=240,6,257,22;DP=526;DS;Dels=0.00;HRun=3;HaplotypeScore=120.0189;MQ=59.50;MQ0=0;QD=33.54;SB=-3705.62;set=Intersection;sumGLbyD=33.38	GT:AD:DP:GQ:PL	0/0:245,0:242:99:0,728,10305	1/1:1,149:148:99:6143,402,0
chromosome_1	3559310	.	G	T	9768.16	PASS	AC=4;AF=0.67;AN=6;BaseCounts=15,18,265,277;DP=575;DS;Dels=0.00;HRun=0;HaplotypeScore=183.7448;MQ=59.66;MQ0=0;QD=30.06;SB=-3999.20;set=Intersection;sumGLbyD=29.95	GT:AD:DP:GQ:PL	0/0:250,0:249:99:0,746,10411	1/1:0,150:150:99:6055,448,0
chromosome_1	3559373	.	C	T	9728.96	PASS	AC=4;AF=0.67;AN=6;BaseCounts=19,259,12,276;DP=566;DS;Dels=0.00;HRun=0;HaplotypeScore=140.5171;MQ=59.22;MQ0=0;QD=30.79;SB=-3993.72;set=Intersection;sumGLbyD=30.65	GT:AD:DP:GQ:PL	0/0:248,1:245:99:0,693,10212	1/1:0,171:165:99:6730,497,0
chromosome_1	3559736	.	G	A	8290.63	PASS	AC=4;AF=0.67;AN=6;BaseCounts=228,6,219,23;DP=476;DS;Dels=0.00;HRun=1;HaplotypeScore=115.1053;MQ=59.26;MQ0=0;QD=31.40;SB=-3845.56;set=Intersection;sumGLbyD=31.40	GT:AD:DP:GQ:PL	0/0:212,0:207:99:0,623,8536	1/1:0,144:137:99:5634,412,0
chromosome_1	3560317	.	A	G	6127.82	PASS	AC=4;AF=0.67;AN=6;BaseCounts=230,13,169,27;DP=439;Dels=0.00;HRun=1;HaplotypeScore=179.5078;MQ=58.79;MQ0=0;QD=25.75;SB=-2443.66;set=Intersection;sumGLbyD=25.74	GT:AD:DP:GQ:PL	0/0:201,0:198:99:0,590,7741	1/1:1,117:112:99:4503,337,0
chromosome_1	3561730	.	G	A	7247.53	PASS	AC=2;AF=0.33;AN=6;BaseCounts=215,13,317,22;DP=567;DS;Dels=0.00;HRun=0;HaplotypeScore=159.1954;MQ=59.16;MQ0=0;QD=37.95;SB=-3336.66;set=Intersection;sumGLbyD=37.73	GT:AD:DP:GQ:PL	0/0:248,0:240:99:0,722,9695	1/1:0,191:186:99:7207,560,0
chromosome_1	3562203	.	T	C	9293.66	PASS	AC=4;AF=0.67;AN=6;BaseCounts=26,250,21,250;DP=547;DS;Dels=0.00;HRun=1;HaplotypeScore=181.0554;MQ=59.19;MQ0=0;QD=29.50;SB=-4100.83;set=Intersection;sumGLbyD=29.35	GT:AD:DP:GQ:PL	0/0:230,0:224:99:0,671,9223	1/1:0,173:167:99:6879,500,0
chromosome_1	3563433	.	T	C	7459.71	PASS	AC=4;AF=0.67;AN=6;BaseCounts=17,196,11,245;DP=469;DS;Dels=0.00;HRun=0;HaplotypeScore=126.2918;MQ=59.69;MQ0=0;QD=30.70;SB=-3574.83;set=Intersection;sumGLbyD=30.70	GT:AD:DP:GQ:PL	0/0:226,0:223:99:0,668,9302	1/1:0,116:114:99:4682,343,0
chromosome_1	3565954	.	G	A	7463.76	PASS	AC=4;AF=0.67;AN=6;BaseCounts=203,13,181,19;DP=416;Dels=0.00;HRun=0;HaplotypeScore=128.5012;MQ=59.65;MQ0=0;QD=30.22;SB=-3418.81;set=Intersection;sumGLbyD=30.21	GT:AD:DP:GQ:PL	0/0:169,0:167:99:0,503,7085	1/1:0,124:121:99:4957,361,0
chromosome_1	3566439	.	C	T	9798.89	PASS	AC=4;AF=0.67;AN=6;BaseCounts=29,240,10,271;DP=551;Dels=0.00;HRun=0;HaplotypeScore=158.5897;MQ=59.38;MQ0=0;QD=30.43;SB=-4087.73;set=Intersection;sumGLbyD=30.35	GT:AD:DP:GQ:PL	0/0:227,0:224:99:0,671,9241	1/1:0,165:158:99:6328,475,0
chromosome_1	3566495	.	G	A	9111.67	PASS	AC=4;AF=0.67;AN=6;BaseCounts=250,12,264,32;DP=558;Dels=0.00;HRun=1;HaplotypeScore=194.5738;MQ=59.67;MQ0=0;QD=29.49;SB=-4185.61;set=Intersection;sumGLbyD=29.36	GT:AD:DP:GQ:PL	0/0:249,0:245:99:0,725,10025	1/1:0,157:156:99:6503,467,0
chromosome_1	3568789	.	T	G	8840.37	PASS	AC=4;AF=0.67;AN=6;BaseCounts=32,6,239,274;DP=551;DS;Dels=0.00;HRun=1;HaplotypeScore=174.5748;MQ=59.48;MQ0=0;QD=29.37;SB=-3603.67;set=Intersection;sumGLbyD=29.37	GT:AD:DP:GQ:PL	0/0:250,0:246:99:0,740,10130	1/1:0,160:155:99:6327,466,0
chromosome_1	3569269	.	T	C	8166.11	PASS	AC=4;AF=0.67;AN=6;BaseCounts=29,209,10,217;DP=465;Dels=0.00;HRun=0;HaplotypeScore=134.7258;MQ=59.44;MQ0=0;QD=30.70;SB=-3941.92;set=Intersection;sumGLbyD=30.54	GT:AD:DP:GQ:PL	0/0:197,0:193:99:0,578,7985	1/1:1,156:152:99:6240,415,0
chromosome_1	3569817	.	A	T	6037.07	PASS	AC=4;AF=0.67;AN=6;BaseCounts=195,5,4,160;DP=364;Dels=0.00;HRun=0;HaplotypeScore=52.2371;MQ=57.66;MQ0=0;QD=33.17;SB=-3019.77;set=Intersection;sumGLbyD=33.17	GT:AD:DP:GQ:PL	0/0:182,0:178:99:0,536,7231	1/1:0,91:86:99:3414,256,0
chromosome_1	3570165	.	T	TA	5892.78	PASS	AC=4;AF=0.67;AN=6;DP=430;Dels=0.01;HRun=6;HaplotypeScore=107.8471;MQ=58.97;MQ0=0;QD=24.55;SB=-1427.54;set=Intersection;sumGLbyD=24.55	GT:DP:GQ:PL	0/0:190:99:0,469,4844	1/1:134:99:3805,355,0
chromosome_1	3571773	.	G	A	9273.56	PASS	AC=4;AF=0.67;AN=6;BaseCounts=261,10,172,16;DP=459;Dels=0.00;HRun=0;HaplotypeScore=120.4636;MQ=58.29;MQ0=0;QD=30.71;SB=-3799.53;set=Intersection;sumGLbyD=30.34	GT:AD:DP:GQ:PL	0/0:157,0:152:99:0,457,6304	1/1:3,166:159:99:5931,365,0
chromosome_1	3571989	.	G	A	10608.73	PASS	AC=4;AF=0.67;AN=6;BaseCounts=283,19,227,29;DP=558;Dels=0.00;HRun=0;HaplotypeScore=159.9942;MQ=59.38;MQ0=0;QD=31.20;SB=-5165.02;set=Intersection;sumGLbyD=31.08	GT:AD:DP:GQ:PL	0/0:217,1:209:99:0,629,8526	1/1:0,200:195:99:7909,587,0
chromosome_1	3572590	.	AT	A	290.37	Rejected	AB=0.97;AC=1;AF=0.17;AN=6;DP=563;Dels=0.02;HRun=0;HaplotypeScore=320.5049;MQ=58.46;MQ0=0;QD=1.65;SB=-3.97;set=Intersection;sumGLbyD=1.90	GT:DP:GQ:PL	0/0:228:99:0,544,11640	0/1:169:99:334,0,1520
chromosome_1	3572591	.	TA	T	5854.66	PASS	AC=4;AF=0.67;AN=6;DP=566;Dels=0.32;HRun=10;HaplotypeScore=347.8633;MQ=58.39;MQ0=0;QD=17.63;SB=-2353.68;set=Intersection;sumGLbyD=17.63	GT:DP:GQ:PL	0/0:233:99:0,553,6191	1/1:63:99:4017,387,0
chromosome_1	3572643	.	CAA	C	7513.83	PASS	AC=4;AF=0.67;AN=6;DP=549;Dels=0.39;HRun=10;HaplotypeScore=263.0432;MQ=59.20;MQ0=0;QD=23.05;SB=-2565.25;set=Intersection;sumGLbyD=23.05	GT:DP:GQ:PL	0/0:221:99:0,565,12029	1/1:30:99:4950,425,0
chromosome_1	3573161	.	G	GAAAAT	9296.43	PASS	AC=4;AF=0.67;AN=6;DP=421;Dels=0.01;HRun=0;HaplotypeScore=345.6013;MQ=60.61;MQ0=0;QD=35.48;SB=-3615.80;set=Intersection;sumGLbyD=35.48	GT:DP:GQ:PL	0/0:158:99:0,432,10933	1/1:160:99:8702,330,0
chromosome_1	3573290	.	ATATATATTATATTATAT	A	8748.5	PASS	AC=2;AF=0.33;AN=6;DP=462;Dels=0.18;HRun=0;HaplotypeScore=175.2071;MQ=58.23;MQ0=0;QD=75.42;SB=-4286.99;set=Intersection;sumGLbyD=75.42	GT:DP:GQ:PL	0/0:192:99:0,482,20625	1/1:34:99:8749,266,0
chromosome_1	3573389	.	G	A	8457.37	PASS	AC=4;AF=0.67;AN=6;BaseCounts=221,7,153,16;DP=397;Dels=0.00;HRun=0;HaplotypeScore=60.8264;MQ=58.50;MQ0=0;QD=34.38;SB=-2683.12;set=Intersection;sumGLbyD=34.38	GT:AD:DP:GQ:PL	0/0:151,0:150:99:0,448,6319	1/1:1,139:132:99:5370,397,0
chromosome_1	3573642	.	G	C	5721.1	PASS	AC=2;AF=0.33;AN=6;BaseCounts=29,164,321,29;DP=543;Dels=0.00;HRun=1;HaplotypeScore=182.1379;MQ=57.98;MQ0=0;QD=37.89;SB=-2569.97;set=Intersection;sumGLbyD=37.63	GT:AD:DP:GQ:PL	0/0:222,0:214:99:0,644,8575	1/1:1,149:143:99:5682,393,0
chromosome_1	3575204	.	AC	A	2145.49	Rejected	AB=0.98;AC=4;AF=0.67;AN=6;DP=471;Dels=0.01;HRun=0;HaplotypeScore=231.6713;MQ=55.30;MQ0=9;QD=4.56;SB=-674.44;set=Intersection;sumGLbyD=4.66	GT:DP:GQ:PL	0/1:171:99:157,0,5704	0/1:145:36.53:37,0,5085
chromosome_1	3575853	.	G	A	4525.42	PASS	AC=4;AF=0.67;AN=6;BaseCounts=145,12,132,30;DP=319;Dels=0.00;HRun=1;HaplotypeScore=147.7301;MQ=57.40;MQ0=0;QD=23.69;SB=-2065.93;set=Intersection;sumGLbyD=23.69	GT:AD:DP:GQ:PL	0/0:128,0:115:99:0,346,4523	1/1:0,102:86:99:3361,256,0
chromosome_1	3575949	.	G	A	4976.73	PASS	AC=4;AF=0.67;AN=6;BaseCounts=148,19,165,28;DP=362;Dels=0.01;HRun=3;HaplotypeScore=183.6996;MQ=57.29;MQ0=1;QD=23.70;SB=-1828.50;set=Intersection;sumGLbyD=23.70	GT:AD:DP:GQ:PL	0/0:152,0:148:99:0,445,6026	1/1:0,104:96:99:3825,286,0
chromosome_1	3576419	.	A	G	1771.99	PASS	AC=2;AF=0.33;AN=6;BaseCounts=138,4,58,13;DP=213;Dels=0.00;HRun=1;HaplotypeScore=84.1876;MQ=57.61;MQ0=0;QD=31.09;SB=-480.46;set=Intersection;sumGLbyD=31.87	GT:AD:DP:GQ:PL	0/0:93,0:92:99:0,277,3806	1/1:1,55:48:99:1817,117,0
chromosome_1	3576582	.	G	T	1417.68	PASS	AC=2;AF=0.33;AN=6;BaseCounts=49,7,191,66;DP=319;Dels=0.02;HRun=4;HaplotypeScore=251.4743;MQ=57.05;MQ0=0;QD=32.97;SB=-443.19;set=Intersection;sumGLbyD=34.01	GT:AD:DP:GQ:PL	0/0:151,0:147:99:0,442,6199	1/1:0,43:39:99:1462,117,0
chromosome_1	3576617	.	C	CT	2936.34	PASS	AC=4;AF=0.67;AN=6;DP=304;Dels=0.00;HRun=6;HaplotypeScore=176.7677;MQ=49.84;MQ0=0;QD=19.98;SB=-414.42;set=Intersection;sumGLbyD=20.36	GT:DP:GQ:PL	0/0:157:99:0,389,4105	1/1:95:99:2795,257,0
chromosome_1	3576627	.	CT	C	1652.22	Rejected	AB=0.92;AC=5;AF=0.83;AN=6;DP=290;Dels=0.20;HRun=17;HaplotypeScore=123.8941;MQ=48.84;MQ0=0;QD=5.70;SB=-217.01;set=Intersection;sumGLbyD=5.87	GT:DP:GQ:PL	0/1:144:99:207,0,2112	1/1:60:83.82:1451,84,0
chromosome_1	3576661	.	A	T	1432.29	PASS	AC=2;AF=0.33;AN=6;BaseCounts=159,6,10,52;DP=229;Dels=0.01;HRun=0;HaplotypeScore=142.7962;MQ=55.63;MQ0=0;QD=28.08;SB=-157.31;set=Intersection;sumGLbyD=28.96	GT:AD:DP:GQ:PL	0/0:116,0:105:99:0,316,4251	1/1:3,47:39:99:1477,117,0
chromosome_1	3576719	.	T	C	1975.32	PASS	AB=0.47;AC=3;AF=0.50;AN=6;BaseCounts=12,70,17,125;DP=224;Dels=0.00;HRun=1;HaplotypeScore=92.3682;MQ=53.34;MQ0=0;QD=17.80;SB=-526.97;set=Intersection;sumGLbyD=18.20	GT:AD:DP:GQ:PL	0/0:113,0:107:99:0,322,4398	1/1:5,62:58:63.67:1894,64,0
chromosome_1	3576889	.	CTTTTA	C	12424.47	PASS	AC=4;AF=0.67;AN=6;DP=496;Dels=0.20;HRun=3;HaplotypeScore=131.6399;MQ=57.19;MQ0=0;QD=45.85;SB=-5749.14;set=Intersection;sumGLbyD=45.85	GT:DP:GQ:PL	0/0:225:99:0,426,15480	1/1:92:99:9542,343,0
chromosome_1	3576908	.	T	A	986.31	Rejected	AB=0.77;AC=2;AF=0.33;AN=6;BaseCounts=56,7,2,419;DP=504;Dels=0.04;HRun=1;HaplotypeScore=143.5305;MQ=56.96;MQ0=0;QD=3.33;SB=-74.68;set=Intersection;sumGLbyD=3.46	GT:AD:DP:GQ:PL	0/0:208,0:200:99:0,602,8270	0/1:139,43:169:99:902,0,4513
chromosome_1	3576909	.	A	T	918.85	Rejected	AB=0.79;AC=2;AF=0.33;AN=6;BaseCounts=420,7,6,53;DP=507;Dels=0.04;HRun=4;HaplotypeScore=145.5924;MQ=56.89;MQ0=0;QD=3.05;SB=-24.25;set=Intersection;sumGLbyD=3.18	GT:AD:DP:GQ:PL	0/0:201,3:190:99:0,572,7317	0/1:143,40:171:99:846,0,4389
chromosome_1	3576929	.	C	CT	12298.9	Rejected	AC=6;AF=1.00;AN=6;DP=536;Dels=0.00;HRun=10;HaplotypeScore=203.6824;MQ=56.77;MQ0=0;QD=22.95;SB=-4588.97;set=Intersection;sumGLbyD=22.95	GT:DP:GQ:PL	1/1:199:99:4810,402,0	1/1:200:99:5218,492,0
chromosome_1	3576934	.	T	TC	17649.97	PASS	AC=4;AF=0.67;AN=6;DP=534;Dels=0.00;HRun=0;HaplotypeScore=189.5264;MQ=57.08;MQ0=0;QD=52.22;SB=-5823.10;set=Intersection;sumGLbyD=52.22	GT:DP:GQ:PL	0/0:196:99:0,255,2536	1/1:191:99:12019,566,0
chromosome_1	3577492	.	C	CA	4529.39	PASS	AC=4;AF=0.67;AN=6;DP=498;Dels=0.00;HRun=9;HaplotypeScore=323.8622;MQ=59.18;MQ0=0;QD=15.84;SB=-2202.22;set=Intersection;sumGLbyD=15.84	GT:DP:GQ:PL	0/0:212:99:0,460,4819	1/1:164:99:3869,317,0
chromosome_1	3577661	.	T	TCTTTC	9165.16	PASS	AC=2;AF=0.33;AN=6;DP=454;Dels=0.03;HRun=0;HaplotypeScore=241.0240;MQ=58.60;MQ0=0;QD=61.93;SB=-4292.83;set=Intersection;sumGLbyD=61.93	GT:DP:GQ:PL	0/0:184:99:0,332,7231	1/1:148:99:9165,336,0
chromosome_1	3577792	.	A	T	5132.89	PASS	AC=2;AF=0.33;AN=6;BaseCounts=256,9,11,161;DP=437;Dels=0.00;HRun=1;HaplotypeScore=134.1423;MQ=57.79;MQ0=0;QD=36.93;SB=-1738.55;set=Intersection;sumGLbyD=36.74	GT:AD:DP:GQ:PL	0/0:167,7:156:99:0,466,5742	1/1:1,138:129:99:5106,363,0
chromosome_1	3578237	.	G	A	6857.17	PASS	AC=2;AF=0.33;AN=6;BaseCounts=209,6,273,15;DP=503;Dels=0.00;HRun=1;HaplotypeScore=124.8120;MQ=58.62;MQ0=0;QD=38.31;SB=-3297.64;set=Intersection;sumGLbyD=37.86	GT:AD:DP:GQ:PL	0/0:214,0:211:99:0,635,8684	1/1:1,178:167:99:6777,465,0
chromosome_1	3578638	.	AT	A	4348.74	PASS	AC=4;AF=0.67;AN=6;DP=495;DS;Dels=0.29;HRun=14;HaplotypeScore=112.9129;MQ=57.11;MQ0=0;QD=15.59;SB=-1721.48;set=Intersection;sumGLbyD=15.59	GT:DP:GQ:PL	0/0:215:99:0,258,4154	1/1:63:99:3237,217,0
chromosome_1	3578653	.	TG	T	157.72	Rejected	AB=0.98;AC=1;AF=0.17;AN=6;DP=461;DS;Dels=0.01;HRun=0;HaplotypeScore=133.0974;MQ=56.34;MQ0=0;QD=1.00;SB=-3.86;set=Intersection;sumGLbyD=1.28	GT:DP:GQ:PL	0/0:191:99:0,392,8799	0/1:154:99:202,0,1588
chromosome_1	3578905	.	TCAAACACATGTGTTGCGCAAAA	T	8480.7	Rejected	AB=0.75;AC=1;AF=0.17;AN=6;DP=387;Dels=0.09;HRun=0;HaplotypeScore=93.9697;MQ=56.37;MQ0=0;QD=80.01;SB=-2872.74;set=Intersection;sumGLbyD=80.01	GT:DP:GQ:PL	0/0:186:99:0,455,20696	0/1:71:24.08:8481,0,24
chromosome_1	3579197	.	T	C	4290.68	PASS	AC=2;AF=0.33;AN=6;BaseCounts=28,124,10,232;DP=394;Dels=0.00;HRun=0;HaplotypeScore=142.0019;MQ=58.75;MQ0=0;QD=36.36;SB=-1781.57;set=Intersection;sumGLbyD=36.16	GT:AD:DP:GQ:PL	0/0:171,0:168:99:0,506,6955	1/1:1,117:110:99:4267,302,0
chromosome_1	3579553	.	G	GT	30.45	Rejected	AB=0.94;AC=1;AF=0.17;AN=6;DP=530;DS;Dels=0.00;HRun=6;HaplotypeScore=193.3329;MQ=53.41;MQ0=0;QD=0.15;SB=-3.90;set=Intersection;sumGLbyD=0.36	GT:DP:GQ:PL	0/1:204:74.25:74,0,3605	0/0:202:99:0,108,3945
chromosome_1	3580034	.	CTT	C	1822.37	Rejected	AB=0.97;AC=3;AF=0.50;AN=6;DP=610;DS;Dels=0.06;HRun=24;HaplotypeScore=227.2668;MQ=52.24;MQ0=0;QD=5.06;SB=-30.69;set=Intersection;sumGLbyD=5.21	GT:DP:GQ:PL	0/0:244:99:0,338,5837	0/1:216:7.72:8,0,3912
chromosome_1	3580364	.	G	A	4375.01	PASS	AC=2;AF=0.33;AN=6;BaseCounts=140,4,240,9;DP=394;Dels=0.00;HRun=2;HaplotypeScore=111.3840;MQ=56.93;MQ0=0;QD=38.72;SB=-1307.00;set=Intersection;sumGLbyD=38.40	GT:AD:DP:GQ:PL	0/0:162,4:160:99:0,444,6182	1/1:0,113:110:99:4339,331,0
chromosome_1	3583106	.	G	A	19666.32	Rejected	AC=6;AF=1.00;AN=6;BaseCounts=502,19,9,21;DP=551;DS;Dels=0.00;HRun=3;HaplotypeScore=145.8868;MQ=58.02;MQ0=0;QD=35.69;SB=-9092.91;set=Intersection;sumGLbyD=35.69	GT:AD:DP:GQ:PL	1/1:0,250:246:99:10185,740,0	1/1:0,171:167:99:6972,503,0
chromosome_1	3583467	.	A	G	10587.68	PASS	AC=4;AF=0.67;AN=6;BaseCounts=266,14,266,27;DP=573;DS;Dels=0.00;HRun=0;HaplotypeScore=151.8179;MQ=59.42;MQ0=0;QD=32.38;SB=-4956.01;set=Intersection;sumGLbyD=32.37	GT:AD:DP:GQ:PL	0/0:245,0:240:99:0,722,9668	1/1:0,194:192:99:7894,575,0
chromosome_1	3584415	.	C	T	6977.71	PASS	AC=2;AF=0.33;AN=6;BaseCounts=33,325,19,230;DP=607;DS;Dels=0.00;HRun=0;HaplotypeScore=291.5237;MQ=59.59;MQ0=0;QD=38.55;SB=-2925.52;set=Intersection;sumGLbyD=38.54	GT:AD:DP:GQ:PL	0/0:239,0:237:99:0,713,9942	1/1:0,181:174:99:6977,521,0
chromosome_1	3586333	.	A	T	9576.38	PASS	AC=4;AF=0.67;AN=6;BaseCounts=241,12,8,264;DP=525;Dels=0.00;HRun=2;HaplotypeScore=124.8530;MQ=59.59;MQ0=0;QD=32.35;SB=-4652.92;set=Intersection;sumGLbyD=32.35	GT:AD:DP:GQ:PL	0/0:229,0:225:99:0,677,9309	1/1:0,165:162:99:6709,482,0
chromosome_1	3591880	.	T	A	5975.43	PASS	AC=2;AF=0.33;AN=6;BaseCounts=173,5,7,231;DP=416;Dels=0.00;HRun=0;HaplotypeScore=99.4914;MQ=59.47;MQ0=0;QD=38.80;SB=-2805.98;set=Intersection;sumGLbyD=38.80	GT:AD:DP:GQ:PL	0/0:167,0:166:99:0,500,7095	1/1:0,154:148:99:5975,445,0
chromosome_1	3603195	.	A	G	6884.49	PASS	AC=4;AF=0.67;AN=6;BaseCounts=214,11,176,23;DP=424;Dels=0.00;HRun=0;HaplotypeScore=123.9068;MQ=59.58;MQ0=0;QD=30.46;SB=-3169.44;set=Intersection;sumGLbyD=30.46	GT:AD:DP:GQ:PL	0/0:198,0:196:99:0,590,8155	1/1:0,114:112:99:4621,337,0
chromosome_1	3604134	.	T	C	5928.55	PASS	AC=4;AF=0.67;AN=6;BaseCounts=12,165,10,170;DP=357;Dels=0.00;HRun=0;HaplotypeScore=96.8941;MQ=58.11;MQ0=0;QD=30.25;SB=-2626.51;set=Intersection;sumGLbyD=30.09	GT:AD:DP:GQ:PL	0/0:160,0:157:99:0,466,6239	1/1:0,108:101:99:4048,304,0
chromosome_1	3604633	.	T	C	5823.75	PASS	AC=2;AF=0.33;AN=6;BaseCounts=15,154,6,324;DP=499;Dels=0.00;HRun=0;HaplotypeScore=103.1448;MQ=58.94;MQ0=0;QD=39.62;SB=-2438.61;set=Intersection;sumGLbyD=39.32	GT:AD:DP:GQ:PL	0/0:227,0:221:99:0,662,8811	1/1:0,147:141:99:5780,424,0
chromosome_1	3609672	.	G	A	6664.27	PASS	AC=2;AF=0.33;AN=6;BaseCounts=175,9,299,13;DP=496;Dels=0.00;HRun=2;HaplotypeScore=86.5826;MQ=58.59;MQ0=0;QD=39.91;SB=-3315.14;set=Intersection;sumGLbyD=39.90	GT:AD:DP:GQ:PL	0/0:211,0:203:99:0,608,8204	1/1:0,167:163:99:6663,485,0
chromosome_1	3609896	.	T	TA	2394.17	Rejected	AB=0.84;AC=2;AF=0.33;AN=6;DP=453;Dels=0.02;HRun=16;HaplotypeScore=168.6307;MQ=54.87;MQ0=0;QD=7.10;SB=-906.08;set=Intersection;sumGLbyD=7.25	GT:DP:GQ:PL	0/1:183:91.02:91,0,2245	0/1:145:36.56:2351,0,37
chromosome_1	3610396	.	C	CT	31.29	Rejected	AB=0.98;AC=1;AF=0.17;AN=6;DP=312;Dels=0.01;HRun=19;HaplotypeScore=61.7408;MQ=55.30;MQ0=0;QD=0.20;SB=-3.51;set=Intersection;sumGLbyD=0.48	GT:DP:GQ:PL	0/1:155:75.09:75,0,1666	0/0:85:64.44:0,64,1122
chromosome_1	3611909	.	T	TAA	9583.48	PASS	AC=2;AF=0.33;AN=6;DP=561;DS;Dels=0.00;HRun=3;HaplotypeScore=114.7805;MQ=60.14;MQ0=0;QD=55.08;SB=-4785.99;set=Intersection;sumGLbyD=55.08	GT:DP:GQ:PL	0/0:245:99:0,704,8261	1/1:174:99:9583,442,0
chromosome_1	3613090	.	C	T	9113.36	PASS	AC=4;AF=0.67;AN=6;BaseCounts=12,201,9,232;DP=455;Dels=0.00;HRun=2;HaplotypeScore=85.5532;MQ=59.48;MQ0=0;QD=34.52;SB=-2620.44;set=Intersection;sumGLbyD=34.36	GT:AD:DP:GQ:PL	0/0:191,0:185:99:0,554,7669	1/1:0,148:146:99:6073,439,0
chromosome_1	3621818	.	T	C	4785.87	PASS	AC=2;AF=0.33;AN=6;BaseCounts=27,128,15,306;DP=476;Dels=0.00;HRun=1;HaplotypeScore=159.4948;MQ=58.08;MQ0=0;QD=40.22;SB=-2384.93;set=Intersection;sumGLbyD=40.21	GT:AD:DP:GQ:PL	0/0:229,0:225:99:0,668,8976	1/1:0,119:117:99:4785,352,0
chromosome_1	3626021	.	G	A	7301.33	PASS	AC=2;AF=0.33;AN=6;BaseCounts=205,20,293,29;DP=547;Dels=0.00;HRun=1;HaplotypeScore=185.2681;MQ=59.58;MQ0=0;QD=40.12;SB=-3595.09;set=Intersection;sumGLbyD=39.87	GT:AD:DP:GQ:PL	0/0:230,0:225:99:0,677,9561	1/1:2,180:178:99:7257,492,0
chromosome_1	3628273	.	C	G	6949.91	PASS	AC=2;AF=0.33;AN=6;BaseCounts=20,303,198,24;DP=545;Dels=0.00;HRun=0;HaplotypeScore=177.0088;MQ=59.55;MQ0=0;QD=38.19;SB=-3278.25;set=Intersection;sumGLbyD=37.70	GT:AD:DP:GQ:PL	0/0:238,0:228:99:0,683,9456	1/1:2,180:176:99:6861,439,0
chromosome_1	3629158	.	A	G	7504.25	PASS	AC=4;AF=0.67;AN=6;BaseCounts=219,12,202,21;DP=454;Dels=0.00;HRun=0;HaplotypeScore=146.7002;MQ=59.13;MQ0=0;QD=29.09;SB=-2893.26;set=Intersection;sumGLbyD=29.08	GT:AD:DP:GQ:PL	0/0:196,0:194:99:0,581,8041	1/1:0,135:131:99:5309,391,0
chromosome_1	3632252	.	C	T	5606.04	PASS	AC=2;AF=0.33;AN=6;BaseCounts=19,311,15,167;DP=512;Dels=0.00;HRun=0;HaplotypeScore=177.9349;MQ=59.57;MQ0=0;QD=39.48;SB=-2478.74;set=Intersection;sumGLbyD=39.47	GT:AD:DP:GQ:PL	0/0:234,0:230:99:0,692,9772	1/1:0,141:138:99:5605,412,0
chromosome_1	3640630	.	C	T	7774.69	PASS	AC=4;AF=0.67;AN=6;BaseCounts=18,220,15,223;DP=476;Dels=0.00;HRun=0;HaplotypeScore=148.6234;MQ=59.39;MQ0=0;QD=29.23;SB=-3699.13;set=Intersection;sumGLbyD=29.22	GT:AD:DP:GQ:PL	0/0:210,0:208:99:0,623,8741	1/1:0,142:136:99:5565,409,0
chromosome_1	3641230	.	G	A	5501.1	PASS	AC=2;AF=0.33;AN=6;BaseCounts=160,7,289,25;DP=481;Dels=0.00;HRun=0;HaplotypeScore=142.3505;MQ=57.83;MQ0=0;QD=37.42;SB=-2004.89;set=Intersection;sumGLbyD=37.12	GT:AD:DP:GQ:PL	0/0:211,0:206:99:0,620,8511	1/1:1,146:140:99:5456,374,0
chromosome_1	3642665	.	C	T	4429.99	PASS	AC=2;AF=0.33;AN=6;BaseCounts=16,283,14,127;DP=440;Dels=0.00;HRun=1;HaplotypeScore=114.8378;MQ=59.06;MQ0=0;QD=38.86;SB=-1934.80;set=Intersection;sumGLbyD=38.85	GT:AD:DP:GQ:PL	0/0:212,0:197:99:0,593,7979	1/1:0,114:109:99:4429,328,0
chromosome_1	3645342	.	A	G	6885.36	PASS	AC=2;AF=0.33;AN=6;BaseCounts=373,4,176,8;DP=561;Dels=0.00;HRun=0;HaplotypeScore=55.0479;MQ=59.11;MQ0=0;QD=40.27;SB=-3047.43;set=Intersection;sumGLbyD=40.26	GT:AD:DP:GQ:PL	0/0:232,0:229:99:0,686,9365	1/1:0,171:169:99:6884,509,0
chromosome_1	3647976	.	T	A	1219.78	Rejected	AB=0.73;AC=2;AF=0.33;AN=6;BaseCounts=86,19,14,380;DP=499;Dels=0.00;HRun=0;HaplotypeScore=153.4897;MQ=57.99;MQ0=0;QD=3.54;SB=-325.65;set=Intersection;sumGLbyD=3.65	GT:AD:DP:GQ:PL	0/0:153,0:149:99:0,442,5952	0/1:160,52:200:99:978,0,5619
chromosome_1	3647989	.	C	A	1480.35	Rejected	AB=0.77;AC=2;AF=0.33;AN=6;BaseCounts=94,443,22,25;DP=584;DS;Dels=0.00;HRun=0;HaplotypeScore=214.7226;MQ=58.05;MQ0=0;QD=3.40;SB=-654.21;set=Intersection;sumGLbyD=3.49	GT:AD:DP:GQ:PL	0/0:147,0:137:99:0,406,5519	0/1:202,48:238:99:1059,0,6856
chromosome_1	3648016	.	C	A	1891.58	Rejected	AB=0.74;AC=2;AF=0.33;AN=6;BaseCounts=107,428,18,26;DP=579;DS;Dels=0.00;HRun=0;HaplotypeScore=216.1856;MQ=58.10;MQ0=0;QD=4.35;SB=-857.59;set=Intersection;sumGLbyD=4.44	GT:AD:DP:GQ:PL	0/0:144,0:134:99:0,394,5449	0/1:182,59:228:99:1486,0,6441
chromosome_1	3648037	.	T	G	1107.67	Rejected	AB=0.76;AC=2;AF=0.33;AN=6;BaseCounts=16,12,69,376;DP=473;DS;Dels=0.00;HRun=1;HaplotypeScore=121.6831;MQ=58.86;MQ0=0;QD=3.64;SB=-449.78;set=Intersection;sumGLbyD=3.77	GT:AD:DP:GQ:PL	0/0:169,0:165:99:0,487,6551	0/1:140,36:170:99:820,0,5006
chromosome_1	3648869	.	G	A	7194.28	PASS	AC=2;AF=0.33;AN=6;BaseCounts=211,8,347,18;DP=584;DS;Dels=0.00;HRun=0;HaplotypeScore=142.7696;MQ=59.55;MQ0=0;QD=39.97;SB=-2667.24;set=Intersection;sumGLbyD=39.48	GT:AD:DP:GQ:PL	0/0:248,0:240:99:0,722,10181	1/1:2,178:178:99:7106,449,0
chromosome_1	3659724	.	C	CT	321.62	Rejected	AB=0.98;AC=3;AF=0.50;AN=6;DP=393;Dels=0.03;HRun=19;HaplotypeScore=116.7087;MQ=53.93;MQ0=0;QD=0.82;SB=-89.36;set=Intersection;sumGLbyD=0.94	GT:DP:GQ:PL	0/1:170:99:305,0,1428	0/1:115:52.72:53,0,1382
chromosome_1	3661146	.	G	A	10832.91	PASS	AC=4;AF=0.67;AN=6;BaseCounts=287,7,215,19;DP=528;Dels=0.00;HRun=3;HaplotypeScore=111.9490;MQ=59.34;MQ0=0;QD=33.96;SB=-4810.92;set=Intersection;sumGLbyD=33.96	GT:AD:DP:GQ:PL	0/0:209,0:206:99:0,620,8611	1/1:0,185:183:99:7491,548,0
chromosome_1	3662675	.	T	TA	5033.03	PASS	AC=4;AF=0.67;AN=6;DP=415;Dels=0.01;HRun=8;HaplotypeScore=145.7225;MQ=59.49;MQ0=0;QD=21.98;SB=-1573.18;set=Intersection;sumGLbyD=21.98	GT:DP:GQ:PL	0/0:186:99:0,467,4796	1/1:127:99:3285,309,0
chromosome_1	3665369	.	C	A	8883.83	PASS	AC=4;AF=0.67;AN=6;BaseCounts=248,215,13,24;DP=500;Dels=0.00;HRun=0;HaplotypeScore=151.2623;MQ=59.23;MQ0=0;QD=29.91;SB=-3024.58;set=Intersection;sumGLbyD=29.70	GT:AD:DP:GQ:PL	0/0:203,0:201:99:0,602,8398	1/1:1,165:159:99:6272,453,0
chromosome_1	3665610	.	G	GC	31148.09	Rejected	AC=6;AF=1.00;AN=6;DP=517;Dels=0.00;HRun=1;HaplotypeScore=140.5899;MQ=61.19;MQ0=0;QD=60.25;SB=-14328.28;set=Intersection;sumGLbyD=60.25	GT:DP:GQ:PL	1/1:211:99:14268,625,0	1/1:179:99:12205,523,0
chromosome_1	3672839	.	G	A	7348.35	PASS	AC=4;AF=0.67;AN=6;BaseCounts=208,9,218,25;DP=460;Dels=0.00;HRun=1;HaplotypeScore=135.3010;MQ=59.29;MQ0=0;QD=29.39;SB=-3038.97;set=Intersection;sumGLbyD=29.39	GT:AD:DP:GQ:PL	0/0:209,1:186:99:0,560,7609	1/1:0,138:132:99:5382,394,0
chromosome_1	3676848	.	A	T	6344.09	PASS	AC=4;AF=0.67;AN=6;BaseCounts=236,14,18,182;DP=450;Dels=0.00;HRun=1;HaplotypeScore=76.6426;MQ=58.59;MQ0=0;QD=28.58;SB=-328.47;set=Intersection;sumGLbyD=28.57	GT:AD:DP:GQ:PL	0/0:224,0:190:99:0,566,7304	1/1:2,111:99:99:4135,298,0
chromosome_1	3678357	.	C	T	8173.97	PASS	AC=4;AF=0.67;AN=6;BaseCounts=18,210,10,218;DP=456;Dels=0.00;HRun=0;HaplotypeScore=115.7569;MQ=59.22;MQ0=0;QD=31.44;SB=-3997.74;set=Intersection;sumGLbyD=31.28	GT:AD:DP:GQ:PL	0/0:195,0:189:99:0,557,7738	1/1:0,160:155:99:6188,466,0
chromosome_1	3678727	.	A	G	9730.87	PASS	AC=4;AF=0.67;AN=6;BaseCounts=251,8,265,19;DP=543;Dels=0.00;HRun=1;HaplotypeScore=127.7788;MQ=59.41;MQ0=0;QD=32.44;SB=-3487.79;set=Intersection;sumGLbyD=32.36	GT:AD:DP:GQ:PL	0/0:241,1:234:99:0,680,9609	1/1:0,186:179:99:7316,536,0
chromosome_1	3684496	.	A	G	6465.08	PASS	AC=2;AF=0.33;AN=6;BaseCounts=322,17,180,16;DP=535;DS;Dels=0.00;HRun=1;HaplotypeScore=145.6438;MQ=59.37;MQ0=0;QD=39.18;SB=-2911.83;set=Intersection;sumGLbyD=38.92	GT:AD:DP:GQ:PL	0/0:249,0:241:99:0,719,9917	1/1:0,164:156:99:6422,470,0
chromosome_1	3685523	.	AT	A	2742.37	PASS	AC=2;AF=0.33;AN=6;DP=374;Dels=0.24;HRun=6;HaplotypeScore=117.1155;MQ=60.37;MQ0=0;QD=26.62;SB=-1343.08;set=Intersection;sumGLbyD=27.15	GT:DP:GQ:PL	0/0:186:99:0,477,5201	1/1:13:99:2796,273,0
chromosome_1	3697229	.	T	C	8240.03	PASS	AC=4;AF=0.67;AN=6;BaseCounts=21,214,9,273;DP=517;Dels=0.00;HRun=0;HaplotypeScore=141.0872;MQ=59.13;MQ0=0;QD=30.52;SB=-4147.73;set=Intersection;sumGLbyD=30.52	GT:AD:DP:GQ:PL	0/0:247,0:238:99:0,713,9662	1/1:0,157:157:99:6427,467,0
chromosome_1	3698713	.	G	A	6030.27	PASS	AC=2;AF=0.33;AN=6;BaseCounts=166,10,288,13;DP=477;Dels=0.00;HRun=1;HaplotypeScore=107.9796;MQ=59.11;MQ0=0;QD=41.59;SB=-3010.67;set=Intersection;sumGLbyD=41.58	GT:AD:DP:GQ:PL	0/0:223,0:215:99:0,644,8892	1/1:0,145:143:99:6029,430,0
chromosome_1	3700385	.	T	TAAA	10692.93	Rejected	AC=4;AF=0.67;AN=6;DP=308;Dels=0.01;HRun=25;HaplotypeScore=112.0128;MQ=53.37;MQ0=0;QD=41.77;SB=-4350.87;set=Intersection;sumGLbyD=41.77	GT:DP:GQ:PL	1/1:144:99:6063,229,0	1/1:111:99:4629,162,0
chromosome_1	3710247	.	C	T	7379.7	PASS	AC=4;AF=0.67;AN=6;BaseCounts=17,193,6,196;DP=412;Dels=0.00;HRun=1;HaplotypeScore=97.6046;MQ=59.60;MQ0=0;QD=32.65;SB=-3576.52;set=Intersection;sumGLbyD=32.65	GT:AD:DP:GQ:PL	0/0:186,0:184:99:0,545,7629	1/1:0,136:134:99:5511,400,0
chromosome_1	3715680	.	T	C	6050.7	PASS	AC=2;AF=0.33;AN=6;BaseCounts=17,159,13,306;DP=495;Dels=0.00;HRun=2;HaplotypeScore=120.1505;MQ=58.96;MQ0=0;QD=40.07;SB=-2686.40;set=Intersection;sumGLbyD=40.06	GT:AD:DP:GQ:PL	0/0:222,0:212:99:0,638,8518	1/1:0,151:147:99:6050,442,0
chromosome_1	3723280	.	T	C	6564.01	PASS	AC=2;AF=0.33;AN=6;BaseCounts=19,165,6,340;DP=530;Dels=0.00;HRun=0;HaplotypeScore=108.0155;MQ=59.76;MQ0=0;QD=40.77;SB=-3197.80;set=Intersection;sumGLbyD=40.76	GT:AD:DP:GQ:PL	0/0:235,0:232:99:0,695,9535	1/1:0,161:161:99:6563,485,0
chromosome_1	3723871	.	T	C	7259.16	PASS	AC=2;AF=0.33;AN=6;BaseCounts=11,188,5,299;DP=503;Dels=0.00;HRun=1;HaplotypeScore=86.3260;MQ=59.23;MQ0=0;QD=40.55;SB=-3655.65;set=Intersection;sumGLbyD=40.55	GT:AD:DP:GQ:PL	0/0:206,0:199:99:0,599,8244	1/1:0,179:179:99:7258,533,0
chromosome_1	3730369	.	A	AT	11217.7	Rejected	AC=6;AF=1.00;AN=6;DP=482;Dels=0.01;HRun=8;HaplotypeScore=188.2996;MQ=60.52;MQ0=0;QD=23.27;SB=-4246.67;set=Intersection;sumGLbyD=23.27	GT:DP:GQ:PL	1/1:209:99:5755,512,0	1/1:138:99:3548,330,0
chromosome_1	3745734	.	AATATATAT	A	12563.75	PASS	AB=0.82;AC=3;AF=0.50;AN=6;DP=528;DS;Dels=0.29;HRun=0;HaplotypeScore=151.0559;MQ=59.91;MQ0=0;QD=39.51;SB=-6056.94;set=Intersection;sumGLbyD=39.51	GT:DP:GQ:PL	0/0:208:99:0,406,17131	1/1:68:99:12524,330,0
chromosome_1	3745737	.	A	AAT	1726.56	Rejected	AB=0.97;AC=2;AF=0.33;AN=6;DP=523;DS;Dels=0.01;HRun=0;HaplotypeScore=162.7513;MQ=59.94;MQ0=0;QD=5.59;SB=-555.10;set=Intersection;sumGLbyD=5.74	GT:DP:GQ:PL	0/0:213:99:0,564,6987	0/1:181:99:919,0,2423
chromosome_1	3745990	.	T	C	7996.13	PASS	AC=4;AF=0.67;AN=6;BaseCounts=25,228,9,192;DP=454;Dels=0.00;HRun=0;HaplotypeScore=138.9659;MQ=58.75;MQ0=0;QD=29.08;SB=-3673.84;set=Intersection;sumGLbyD=28.92	GT:AD:DP:GQ:PL	0/0:177,0:167:99:0,503,6837	1/1:1,151:142:99:5520,378,0
chromosome_1	3746038	.	A	G	7518.12	PASS	AC=4;AF=0.67;AN=6;BaseCounts=196,6,195,21;DP=418;Dels=0.00;HRun=0;HaplotypeScore=92.4155;MQ=58.81;MQ0=0;QD=31.86;SB=-3363.89;set=Intersection;sumGLbyD=31.68	GT:AD:DP:GQ:PL	0/0:180,0:177:99:0,530,7132	1/1:1,148:143:99:5787,389,0
chromosome_1	3746435	.	A	G	8051.77	PASS	AC=4;AF=0.67;AN=6;BaseCounts=187,10,214,25;DP=436;Dels=0.00;HRun=0;HaplotypeScore=125.5769;MQ=57.93;MQ0=0;QD=30.85;SB=-4020.78;set=Intersection;sumGLbyD=30.85	GT:AD:DP:GQ:PL	0/0:174,0:171:99:0,512,6915	1/1:0,147:140:99:5625,418,0
chromosome_1	3746461	.	G	T	6303.51	PASS	AC=4;AF=0.67;AN=6;BaseCounts=15,12,176,183;DP=386;Dels=0.00;HRun=3;HaplotypeScore=123.0159;MQ=57.19;MQ0=0;QD=28.02;SB=-3113.04;set=Intersection;sumGLbyD=28.01	GT:AD:DP:GQ:PL	0/0:161,0:154:99:0,463,6125	1/1:2,129:119:99:4690,355,0
chromosome_1	3746624	.	C	T	5408.25	PASS	AC=4;AF=0.67;AN=6;BaseCounts=7,158,7,151;DP=323;Dels=0.00;HRun=0;HaplotypeScore=73.6812;MQ=58.23;MQ0=0;QD=31.63;SB=-2160.63;set=Intersection;sumGLbyD=31.62	GT:AD:DP:GQ:PL	0/0:152,0:143:99:0,430,5861	1/1:0,100:99:99:3938,295,0
chromosome_1	3746657	.	T	A	7520.22	PASS	AC=4;AF=0.67;AN=6;BaseCounts=205,5,4,209;DP=423;Dels=0.00;HRun=0;HaplotypeScore=69.0934;MQ=58.77;MQ0=0;QD=33.72;SB=-3713.97;set=Intersection;sumGLbyD=33.72	GT:AD:DP:GQ:PL	0/0:200,0:197:99:0,593,8066	1/1:0,127:123:99:5028,367,0
chromosome_1	3746658	.	C	A	7495.36	PASS	AC=4;AF=0.67;AN=6;BaseCounts=205,210,6,10;DP=431;Dels=0.00;HRun=2;HaplotypeScore=68.6242;MQ=58.75;MQ0=0;QD=33.76;SB=-3721.62;set=Intersection;sumGLbyD=33.76	GT:AD:DP:GQ:PL	0/0:209,0:206:99:0,620,8651	1/1:0,127:122:99:5027,364,0
chromosome_1	3747074	.	C	T	4333.72	PASS	AC=2;AF=0.33;AN=6;BaseCounts=15,228,6,121;DP=370;Dels=0.00;HRun=1;HaplotypeScore=101.6524;MQ=59.49;MQ0=0;QD=41.27;SB=-1204.77;set=Intersection;sumGLbyD=41.27	GT:AD:DP:GQ:PL	0/0:175,0:169:99:0,509,7025	1/1:0,105:103:99:4333,310,0
chromosome_1	3747113	.	A	T	2705.67	PASS	AC=2;AF=0.33;AN=6;BaseCounts=218,11,8,90;DP=328;Dels=0.00;HRun=7;HaplotypeScore=79.7954;MQ=58.97;MQ0=0;QD=33.00;SB=-1359.65;set=Intersection;sumGLbyD=33.54	GT:AD:DP:GQ:PL	0/0:154,0:147:99:0,442,6043	1/1:1,81:73:99:2750,220,0
chromosome_1	3747722	.	A	C	6236.45	PASS	AC=2;AF=0.33;AN=6;BaseCounts=337,177,26,28;DP=568;Dels=0.00;HRun=0;HaplotypeScore=246.9316;MQ=58.69;MQ0=0;QD=38.98;SB=-3077.20;set=Intersection;sumGLbyD=38.97	GT:AD:DP:GQ:PL	0/0:235,0:222:99:0,662,8669	1/1:0,160:156:99:6234,469,0
chromosome_1	3747771	.	C	A	7221.18	PASS	AC=2;AF=0.33;AN=6;BaseCounts=216,291,16,18;DP=541;DS;Dels=0.00;HRun=2;HaplotypeScore=175.4829;MQ=58.62;MQ0=0;QD=38.82;SB=-3305.74;set=Intersection;sumGLbyD=38.82	GT:AD:DP:GQ:PL	0/0:217,0:206:99:0,620,8422	1/1:0,186:180:99:7220,539,0
chromosome_1	3748943	.	A	T	4315.3	PASS	AC=2;AF=0.33;AN=6;BaseCounts=248,2,10,127;DP=388;Dels=0.00;HRun=3;HaplotypeScore=83.3859;MQ=59.11;MQ0=0;QD=40.33;SB=-1108.90;set=Intersection;sumGLbyD=40.32	GT:AD:DP:GQ:PL	0/0:151,12:146:99:0,439,5850	1/1:0,107:103:99:4315,310,0
chromosome_1	3748983	.	TA	T	1971.31	PASS	AC=2;AF=0.33;AN=6;DP=283;Dels=0.26;HRun=12;HaplotypeScore=69.1876;MQ=59.82;MQ0=0;QD=21.43;SB=-854.97;set=Intersection;sumGLbyD=22.01	GT:DP:GQ:PL	0/0:117:99:0,179,2724	1/1:25:99:2025,175,0
chromosome_1	3749534	.	C	CTTTTCT	5470.47	PASS	AB=0.99;AC=3;AF=0.50;AN=6;DP=517;Dels=0.01;HRun=0;HaplotypeScore=183.9594;MQ=55.32;MQ0=0;QD=18.05;SB=-1440.60;set=Intersection;sumGLbyD=18.05	GT:DP:GQ:PL	0/0:213:99:0,281,9104	1/1:188:99:5377,181,0
chromosome_1	3749546	.	T	TTC	2410.05	Rejected	AB=0.94;AC=2;AF=0.33;AN=6;DP=535;Dels=0.00;HRun=0;HaplotypeScore=145.1934;MQ=53.16;MQ0=0;QD=7.24;SB=-601.36;set=Intersection;sumGLbyD=7.38	GT:DP:GQ:PL	0/0:202:99:0,562,6336	0/1:210:99:1362,0,2023
chromosome_1	3749550	.	TC	T	1258.39	Rejected	AB=0.95;AC=2;AF=0.33;AN=6;DP=525;Dels=0.03;HRun=0;HaplotypeScore=182.0636;MQ=52.84;MQ0=0;QD=3.81;SB=-525.96;set=Intersection;sumGLbyD=3.96	GT:DP:GQ:PL	0/0:195:99:0,484,9952	0/1:198:99:863,0,1592
chromosome_1	3749551	.	C	CTTCTTTTT	11491.01	Rejected	AB=0.96;AC=2;AF=0.33;AN=6;DP=523;Dels=0.00;HRun=0;HaplotypeScore=217.8408;MQ=52.66;MQ0=0;QD=34.93;SB=-2985.56;set=Intersection;sumGLbyD=34.93	GT:DP:GQ:PL	0/0:193:99:0,513,14721	0/1:206:99:7750,0,665
chromosome_1	3756352	.	AAAATATAT	A	738.51	PASS	AC=2;AF=0.33;AN=6;DP=384;Dels=0.05;HRun=2;HaplotypeScore=204.0175;MQ=32.55;MQ0=13;QD=30.77;SB=-253.37;set=Intersection;sumGLbyD=32.98	GT:DP:GQ:PL	0/0:135:99:0,394,17625	1/1:4:16.53:791,17,0
chromosome_1	3769079	.	G	A	5517.31	PASS	AC=2;AF=0.33;AN=6;BaseCounts=155,6,280,22;DP=463;Dels=0.00;HRun=0;HaplotypeScore=95.4909;MQ=51.10;MQ0=2;QD=37.53;SB=-2313.34;set=Intersection;sumGLbyD=37.52	GT:AD:DP:GQ:PL	0/0:209,0:205:99:0,617,8265	1/1:0,147:140:99:5516,421,0
chromosome_1	3769282	.	A	C	7929.66	PASS	AC=4;AF=0.67;AN=6;BaseCounts=281,214,14,25;DP=534;DS;Dels=0.00;HRun=1;HaplotypeScore=184.7287;MQ=45.97;MQ0=0;QD=27.53;SB=-2968.32;set=Intersection;sumGLbyD=27.43	GT:AD:DP:GQ:PL	0/0:245,0:242:99:0,725,9253	1/1:0,160:156:99:6052,466,0
chromosome_1	3769319	.	C	T	7399.25	PASS	AC=4;AF=0.67;AN=6;BaseCounts=27,254,8,216;DP=505;DS;Dels=0.00;HRun=1;HaplotypeScore=148.0825;MQ=42.68;MQ0=0;QD=28.13;SB=-3634.66;set=Intersection;sumGLbyD=28.13	GT:AD:DP:GQ:PL	0/0:242,0:234:99:0,704,9240	1/1:0,143:138:99:5333,415,0
chromosome_1	3773027	.	A	G	4762.93	PASS	AC=2;AF=0.33;AN=6;BaseCounts=334,6,134,26;DP=502;Dels=0.00;HRun=0;HaplotypeScore=128.7244;MQ=40.51;MQ0=0;QD=36.92;SB=-2353.81;set=Intersection;sumGLbyD=36.31	GT:AD:DP:GQ:PL	0/0:219,0:206:99:0,617,7654	1/1:2,127:126:99:4684,299,0
chromosome_1	3793843	.	T	C	5828.99	PASS	AC=2;AF=0.33;AN=6;BaseCounts=30,173,7,279;DP=489;Dels=0.00;HRun=2;HaplotypeScore=170.1977;MQ=58.99;MQ0=0;QD=38.35;SB=-2490.86;set=Intersection;sumGLbyD=37.85	GT:AD:DP:GQ:PL	0/0:204,0:197:99:0,590,8050	1/1:0,151:143:99:5753,427,0
chromosome_1	3793857	.	T	C	5608.13	PASS	AC=2;AF=0.33;AN=6;BaseCounts=21,159,21,271;DP=472;Dels=0.00;HRun=0;HaplotypeScore=162.5190;MQ=59.12;MQ0=0;QD=38.15;SB=-2583.18;set=Intersection;sumGLbyD=37.86	GT:AD:DP:GQ:PL	0/0:197,0:194:99:0,581,8169	1/1:1,146:136:99:5565,409,0
chromosome_1	3795276	.	T	A	6711.65	PASS	AC=2;AF=0.33;AN=6;BaseCounts=184,16,12,338;DP=550;DS;Dels=0.00;HRun=2;HaplotypeScore=146.2800;MQ=59.54;MQ0=0;QD=40.92;SB=-3014.61;set=Intersection;sumGLbyD=40.92	GT:AD:DP:GQ:PL	0/0:249,0:245:99:0,734,10178	1/1:0,164:161:99:6711,482,0
chromosome_1	3798207	.	A	G	8652.25	PASS	AC=4;AF=0.67;AN=6;BaseCounts=212,12,228,18;DP=470;Dels=0.00;HRun=0;HaplotypeScore=115.4471;MQ=59.52;MQ0=0;QD=32.65;SB=-3149.41;set=Intersection;sumGLbyD=32.65	GT:AD:DP:GQ:PL	0/0:205,0:204:99:0,602,8360	1/1:0,159:156:99:6459,470,0
chromosome_1	3798874	.	A	AT	6060.26	PASS	AC=4;AF=0.67;AN=6;DP=528;DS;Dels=0.01;HRun=9;HaplotypeScore=218.1315;MQ=60.01;MQ0=0;QD=19.68;SB=-2912.03;set=Intersection;sumGLbyD=19.68	GT:DP:GQ:PL	0/0:220:99:0,489,5306	1/1:165:99:4149,306,0
chromosome_1	3800506	.	G	A	8505.33	PASS	AC=4;AF=0.67;AN=6;BaseCounts=250,19,264,38;DP=571;DS;Dels=0.00;HRun=1;HaplotypeScore=220.5665;MQ=59.75;MQ0=0;QD=26.50;SB=-4106.00;set=Intersection;sumGLbyD=26.29	GT:AD:DP:GQ:PL	0/0:250,0:246:99:0,737,10287	1/1:1,168:166:99:6667,454,0
chromosome_1	3800967	.	G	GA	3445.46	PASS	AC=2;AF=0.33;AN=6;DP=460;Dels=0.00;HRun=9;HaplotypeScore=89.3712;MQ=60.09;MQ0=0;QD=24.97;SB=-1614.77;set=Intersection;sumGLbyD=24.97	GT:DP:GQ:PL	0/0:215:99:0,512,5269	1/1:138:99:3445,293,0
chromosome_1	3801939	.	T	G	6698.68	PASS	AC=4;AF=0.67;AN=6;BaseCounts=19,7,182,190;DP=398;Dels=0.00;HRun=0;HaplotypeScore=117.3748;MQ=58.13;MQ0=0;QD=29.38;SB=-3109.58;set=Intersection;sumGLbyD=29.22	GT:AD:DP:GQ:PL	0/0:170,0:164:99:0,488,6555	1/1:1,123:117:99:4617,316,0
chromosome_1	3803011	.	G	A	9481.16	PASS	AC=4;AF=0.67;AN=6;BaseCounts=253,11,217,22;DP=503;Dels=0.00;HRun=0;HaplotypeScore=131.6508;MQ=59.18;MQ0=0;QD=31.92;SB=-3767.51;set=Intersection;sumGLbyD=31.92	GT:AD:DP:GQ:PL	0/0:206,0:203:99:0,605,8449	1/1:0,178:168:99:7008,503,0
chromosome_1	3803249	.	T	G	10076.75	PASS	AC=4;AF=0.67;AN=6;BaseCounts=15,16,271,234;DP=536;Dels=0.00;HRun=0;HaplotypeScore=151.1538;MQ=58.79;MQ0=0;QD=30.54;SB=-3700.88;set=Intersection;sumGLbyD=30.43	GT:AD:DP:GQ:PL	0/0:205,0:200:99:0,599,8057	1/1:1,170:162:99:6485,448,0
chromosome_1	3805788	.	G	A	7881.18	PASS	AC=4;AF=0.67;AN=6;BaseCounts=224,15,217,10;DP=466;Dels=0.00;HRun=1;HaplotypeScore=147.2552;MQ=59.54;MQ0=0;QD=29.41;SB=-3688.19;set=Intersection;sumGLbyD=29.25	GT:AD:DP:GQ:PL	0/0:198,0:194:99:0,578,7814	1/1:0,158:151:99:6121,448,0
chromosome_1	3806148	.	A	T	9691.34	PASS	AC=4;AF=0.67;AN=6;BaseCounts=245,19,17,256;DP=537;DS;Dels=0.00;HRun=0;HaplotypeScore=127.1650;MQ=59.61;MQ0=0;QD=31.26;SB=-4589.75;set=Intersection;sumGLbyD=30.98	GT:AD:DP:GQ:PL	0/0:227,0:225:99:0,677,9240	1/1:2,165:160:99:6297,390,0
chromosome_1	3806282	.	C	T	10014.71	PASS	AC=4;AF=0.67;AN=6;BaseCounts=15,249,6,264;DP=534;Dels=0.00;HRun=0;HaplotypeScore=93.6159;MQ=59.36;MQ0=0;QD=34.06;SB=-4937.13;set=Intersection;sumGLbyD=33.95	GT:AD:DP:GQ:PL	0/0:239,0:235:99:0,707,9691	1/1:1,180:178:99:7231,502,0
chromosome_1	3806765	.	T	A	8893.77	PASS	AC=4;AF=0.67;AN=6;BaseCounts=245,13,20,271;DP=549;Dels=0.00;HRun=0;HaplotypeScore=162.0810;MQ=59.39;MQ0=0;QD=29.65;SB=-3947.71;set=Intersection;sumGLbyD=29.35	GT:AD:DP:GQ:PL	0/0:249,0:247:99:0,743,10378	1/1:2,159:159:99:6276,432,0
chromosome_1	3807213	.	A	G	10413.91	PASS	AC=4;AF=0.67;AN=6;BaseCounts=255,17,272,22;DP=566;DS;Dels=0.00;HRun=0;HaplotypeScore=162.5111;MQ=59.57;MQ0=0;QD=31.37;SB=-5121.84;set=Intersection;sumGLbyD=31.36	GT:AD:DP:GQ:PL	0/0:234,0:233:99:0,701,9706	1/1:0,185:180:99:7438,542,0
chromosome_1	3809077	.	C	G	9298.74	PASS	AC=4;AF=0.67;AN=6;BaseCounts=21,218,244,19;DP=502;Dels=0.00;HRun=1;HaplotypeScore=134.2411;MQ=58.69;MQ0=0;QD=31.20;SB=-4420.43;set=Intersection;sumGLbyD=31.20	GT:AD:DP:GQ:PL	0/0:204,0:198:99:0,593,8131	1/1:0,169:163:99:6760,488,0
chromosome_1	3809960	.	A	G	8597.84	PASS	AC=4;AF=0.67;AN=6;BaseCounts=239,10,232,30;DP=511;Dels=0.00;HRun=0;HaplotypeScore=171.5584;MQ=58.63;MQ0=0;QD=28.95;SB=-3882.93;set=Intersection;sumGLbyD=28.53	GT:AD:DP:GQ:PL	0/0:214,0:206:99:0,620,8390	1/1:3,179:177:99:6938,407,0
chromosome_1	3816912	.	T	C	7383.1	PASS	AC=4;AF=0.67;AN=6;BaseCounts=14,193,15,220;DP=442;Dels=0.00;HRun=0;HaplotypeScore=102.5092;MQ=59.38;MQ0=0;QD=31.82;SB=-3362.34;set=Intersection;sumGLbyD=31.82	GT:AD:DP:GQ:PL	0/0:209,0:204:99:0,611,8352	1/1:0,148:145:99:5927,436,0
chromosome_1	3825586	.	C	T	6130.54	PASS	AC=4;AF=0.67;AN=6;BaseCounts=22,204,7,181;DP=414;Dels=0.00;HRun=0;HaplotypeScore=126.9702;MQ=59.17;MQ0=0;QD=27.87;SB=-2775.81;set=Intersection;sumGLbyD=27.86	GT:AD:DP:GQ:PL	0/0:194,0:187:99:0,560,7810	1/1:1,116:110:99:4369,331,0
chromosome_1	3826058	.	T	C	9773.59	PASS	AC=4;AF=0.67;AN=6;BaseCounts=22,252,12,262;DP=548;DS;Dels=0.00;HRun=0;HaplotypeScore=151.1186;MQ=59.44;MQ0=0;QD=31.43;SB=-4038.91;set=Intersection;sumGLbyD=31.42	GT:AD:DP:GQ:PL	0/0:237,0:231:99:0,695,9605	1/1:0,162:158:99:6551,476,0
chromosome_1	3827184	.	T	C	8465.37	PASS	AC=4;AF=0.67;AN=6;BaseCounts=17,234,16,227;DP=494;DS;Dels=0.00;HRun=0;HaplotypeScore=155.4973;MQ=59.35;MQ0=0;QD=29.60;SB=-3738.50;set=Intersection;sumGLbyD=29.59	GT:AD:DP:GQ:PL	0/0:208,0:205:99:0,617,8176	1/1:0,153:150:99:5953,445,0
chromosome_1	3828311	.	C	A	5832.6	PASS	AC=2;AF=0.33;AN=6;BaseCounts=165,270,8,21;DP=464;Dels=0.00;HRun=0;HaplotypeScore=127.5769;MQ=59.43;MQ0=0;QD=37.87;SB=-2792.59;set=Intersection;sumGLbyD=37.05	GT:AD:DP:GQ:PL	0/0:196,0:196:99:0,590,8183	1/1:3,151:148:99:5705,319,0
chromosome_1	3835951	.	T	TA	6915.46	PASS	AC=4;AF=0.67;AN=6;DP=495;Dels=0.00;HRun=3;HaplotypeScore=150.9360;MQ=59.95;MQ0=0;QD=23.68;SB=-3422.26;set=Intersection;sumGLbyD=23.68	GT:DP:GQ:PL	0/0:203:99:0,583,6063	1/1:175:99:5167,479,0
chromosome_1	3836635	.	T	C	7924.92	PASS	AC=4;AF=0.67;AN=6;BaseCounts=24,211,7,237;DP=479;Dels=0.00;HRun=0;HaplotypeScore=155.3955;MQ=59.65;MQ0=0;QD=29.35;SB=-3587.88;set=Intersection;sumGLbyD=29.35	GT:AD:DP:GQ:PL	0/0:209,0:203:99:0,608,8172	1/1:0,146:142:99:5775,424,0
chromosome_1	3839798	.	A	T	6728.56	PASS	AC=4;AF=0.67;AN=6;BaseCounts=212,16,6,184;DP=418;Dels=0.00;HRun=3;HaplotypeScore=95.7711;MQ=59.49;MQ0=0;QD=31.59;SB=-3227.80;set=Intersection;sumGLbyD=31.59	GT:AD:DP:GQ:PL	0/0:203,2:202:99:0,608,8169	1/1:0,122:122:99:4920,361,0
chromosome_1	3839963	.	A	G	8344.27	PASS	AC=4;AF=0.67;AN=6;BaseCounts=252,8,210,28;DP=498;Dels=0.00;HRun=2;HaplotypeScore=125.3940;MQ=59.59;MQ0=0;QD=31.61;SB=-4043.27;set=Intersection;sumGLbyD=31.60	GT:AD:DP:GQ:PL	0/0:234,0:228:99:0,686,9444	1/1:0,146:142:99:5895,427,0
chromosome_1	3841555	.	G	A	7535.94	PASS	AC=2;AF=0.33;AN=6;BaseCounts=207,7,313,23;DP=550;DS;Dels=0.00;HRun=1;HaplotypeScore=137.0016;MQ=59.26;MQ0=0;QD=40.73;SB=-3729.04;set=Intersection;sumGLbyD=40.73	GT:AD:DP:GQ:PL	0/0:234,0:230:99:0,692,9582	1/1:0,185:181:99:7535,545,0
chromosome_1	3841658	.	C	A	5485.58	PASS	AC=2;AF=0.33;AN=6;BaseCounts=156,287,11,21;DP=475;Dels=0.00;HRun=1;HaplotypeScore=147.8412;MQ=59.41;MQ0=0;QD=38.09;SB=-2194.25;set=Intersection;sumGLbyD=38.09	GT:AD:DP:GQ:PL	0/0:195,0:192:99:0,578,7766	1/1:0,144:136:99:5484,409,0
chromosome_1	3842442	.	AT	A	6312.45	PASS	AC=4;AF=0.67;AN=6;DP=496;Dels=0.39;HRun=3;HaplotypeScore=147.8192;MQ=59.76;MQ0=0;QD=23.55;SB=-2386.36;set=Intersection;sumGLbyD=23.55	GT:DP:GQ:PL	0/0:227:99:0,650,7040	1/1:4:99:4403,436,0
chromosome_1	3842804	.	G	A	5458.85	PASS	AC=2;AF=0.33;AN=6;BaseCounts=153,7,281,15;DP=456;Dels=0.00;HRun=0;HaplotypeScore=88.6975;MQ=58.84;MQ0=0;QD=39.85;SB=-2311.54;set=Intersection;sumGLbyD=39.84	GT:AD:DP:GQ:PL	0/0:198,0:196:99:0,590,8281	1/1:0,137:136:99:5458,409,0
chromosome_1	3843178	.	G	A	4729.14	PASS	AC=2;AF=0.33;AN=6;BaseCounts=140,9,281,29;DP=459;Dels=0.00;HRun=1;HaplotypeScore=161.4614;MQ=59.56;MQ0=0;QD=40.42;SB=-1926.43;set=Intersection;sumGLbyD=40.41	GT:AD:DP:GQ:PL	0/0:217,0:214:99:0,644,8885	1/1:0,117:116:99:4728,349,0
chromosome_1	3843601	.	GT	G	3588.58	PASS	AC=2;AF=0.33;AN=6;DP=483;Dels=0.24;HRun=7;HaplotypeScore=149.7354;MQ=59.45;MQ0=0;QD=28.26;SB=-1770.93;set=Intersection;sumGLbyD=28.26	GT:DP:GQ:PL	0/0:225:99:0,600,6530	1/1:11:99:3589,351,0
chromosome_1	3844103	.	A	T	5673.37	PASS	AC=2;AF=0.33;AN=6;BaseCounts=275,8,8,159;DP=450;Dels=0.00;HRun=2;HaplotypeScore=110.6090;MQ=59.37;MQ0=0;QD=39.95;SB=-2814.68;set=Intersection;sumGLbyD=39.65	GT:AD:DP:GQ:PL	0/0:205,0:205:99:0,617,8683	1/1:1,141:137:99:5630,370,0
chromosome_1	3844432	.	T	C	10592.28	PASS	AC=4;AF=0.67;AN=6;BaseCounts=23,276,7,264;DP=570;DS;Dels=0.00;HRun=1;HaplotypeScore=130.2840;MQ=59.37;MQ0=0;QD=32.79;SB=-5291.41;set=Intersection;sumGLbyD=32.66	GT:AD:DP:GQ:PL	0/0:247,0:240:99:0,722,9938	1/1:1,169:164:99:6682,445,0
chromosome_1	3844509	.	C	A	11291.58	PASS	AC=4;AF=0.67;AN=6;BaseCounts=289,254,9,14;DP=566;Dels=0.00;HRun=2;HaplotypeScore=77.7999;MQ=59.11;MQ0=0;QD=35.18;SB=-5050.86;set=Intersection;sumGLbyD=35.04	GT:AD:DP:GQ:PL	0/0:245,0:241:99:0,725,9967	1/1:1,174:168:99:6886,461,0
chromosome_1	3844514	.	G	T	11291.48	PASS	AC=4;AF=0.67;AN=6;BaseCounts=11,3,251,296;DP=561;DS;Dels=0.00;HRun=1;HaplotypeScore=78.3403;MQ=59.14;MQ0=0;QD=35.51;SB=-4912.66;set=Intersection;sumGLbyD=35.38	GT:AD:DP:GQ:PL	0/0:243,0:242:99:0,728,9987	1/1:1,172:169:99:6864,466,0
chromosome_1	3845516	.	T	C	8396.54	PASS	AC=4;AF=0.67;AN=6;BaseCounts=10,238,21,201;DP=470;Dels=0.00;HRun=0;HaplotypeScore=118.5218;MQ=58.82;MQ0=0;QD=29.77;SB=-4091.16;set=Intersection;sumGLbyD=29.61	GT:AD:DP:GQ:PL	0/0:180,0:162:99:0,487,6203	1/1:1,177:161:99:6199,441,0
chromosome_1	3846036	.	A	G	10789.53	PASS	AC=4;AF=0.67;AN=6;BaseCounts=267,28,287,19;DP=601;DS;Dels=0.00;HRun=0;HaplotypeScore=176.8530;MQ=59.38;MQ0=0;QD=30.74;SB=-4875.21;set=Intersection;sumGLbyD=30.74	GT:AD:DP:GQ:PL	0/0:250,0:247:99:0,743,10287	1/1:0,191:187:99:7500,563,0
chromosome_1	3848002	.	CA	C	3486.41	PASS	AC=4;AF=0.67;AN=6;DP=436;Dels=0.12;HRun=14;HaplotypeScore=98.3143;MQ=57.57;MQ0=0;QD=13.78;SB=-993.10;set=Intersection;sumGLbyD=13.78	GT:DP:GQ:PL	0/0:177:99:0,156,3858	1/1:140:99:2211,181,0
chromosome_1	3848014	.	AAAATAATAATAAT	A	13893	PASS	AC=4;AF=0.67;AN=6;DP=425;Dels=0.31;HRun=10;HaplotypeScore=70.1049;MQ=58.10;MQ0=0;QD=61.75;SB=-5298.84;set=Intersection;sumGLbyD=61.75	GT:DP:GQ:PL	0/0:200:99:0,469,21543	1/1:18:99:9662,399,0
chromosome_1	3850523	.	CT	C	4579.53	PASS	AC=4;AF=0.67;AN=6;DP=497;Dels=0.30;HRun=16;HaplotypeScore=107.2414;MQ=57.24;MQ0=0;QD=16.53;SB=-1695.59;set=Intersection;sumGLbyD=16.53	GT:DP:GQ:PL	0/0:211:99:0,100,4173	1/1:62:99:3060,162,0
chromosome_1	3855790	.	GT	G	11841.91	Rejected	AC=6;AF=1.00;AN=6;DP=433;Dels=0.87;HRun=1;HaplotypeScore=125.5285;MQ=60.04;MQ0=0;QD=27.35;SB=-5808.45;set=Intersection;sumGLbyD=27.35	GT:DP:GQ:PL	1/1:2:99:5908,574,0	1/1:3:99:4617,445,0
chromosome_1	3861939	.	A	G	6363.1	PASS	AC=4;AF=0.67;AN=6;BaseCounts=195,11,164,19;DP=389;Dels=0.00;HRun=0;HaplotypeScore=107.8579;MQ=58.62;MQ0=0;QD=30.45;SB=-2949.39;set=Intersection;sumGLbyD=30.44	GT:AD:DP:GQ:PL	0/0:180,0:178:99:0,533,7317	1/1:0,116:111:99:4521,331,0
chromosome_1	3864813	.	C	T	6293.91	PASS	AC=2;AF=0.33;AN=6;BaseCounts=34,289,12,181;DP=516;DS;Dels=0.00;HRun=0;HaplotypeScore=166.6290;MQ=59.49;MQ0=0;QD=38.85;SB=-2969.66;set=Intersection;sumGLbyD=38.84	GT:AD:DP:GQ:PL	0/0:228,0:227:99:0,683,9235	1/1:0,162:156:99:6293,463,0
chromosome_1	3866130	.	ATG	A	369.96	Rejected	AB=0.98;AC=2;AF=0.33;AN=6;DP=422;Dels=0.02;HRun=0;HaplotypeScore=140.9763;MQ=58.84;MQ0=4;QD=1.35;SB=-90.44;set=Intersection;sumGLbyD=1.52	GT:DP:GQ:PL	0/0:147:99:0,220,5456	0/1:128:99:137,0,2540
chromosome_1	3866132	.	GTA	G	1115.54	PASS	AC=2;AF=0.33;AN=6;DP=424;Dels=0.11;HRun=0;HaplotypeScore=171.4798;MQ=58.79;MQ0=4;QD=8.58;SB=-443.26;set=Intersection;sumGLbyD=8.99	GT:DP:GQ:PL	0/0:148:26.01:0,26,2871	1/1:86:23.49:1169,23,0
chromosome_1	3872514	.	G	A	8163.75	PASS	AC=2;AF=0.33;AN=6;BaseCounts=221,17,318,36;DP=592;DS;Dels=0.00;HRun=4;HaplotypeScore=198.1652;MQ=58.89;MQ0=0;QD=39.82;SB=-4031.55;set=Intersection;sumGLbyD=39.82	GT:AD:DP:GQ:PL	0/0:223,0:210:99:0,632,8549	1/1:0,205:198:99:8162,596,0
chromosome_1	3874539	.	C	A	6069.45	PASS	AC=2;AF=0.33;AN=6;BaseCounts=156,269,10,25;DP=460;Dels=0.00;HRun=0;HaplotypeScore=117.3898;MQ=58.42;MQ0=0;QD=41.29;SB=-2689.60;set=Intersection;sumGLbyD=41.00	GT:AD:DP:GQ:PL	0/0:180,0:178:99:0,533,7350	1/1:0,147:147:99:6027,442,0
chromosome_1	3877970	.	G	GTAAAA	6793.59	PASS	AC=2;AF=0.33;AN=6;DP=446;Dels=0.00;HRun=0;HaplotypeScore=321.7658;MQ=58.11;MQ0=0;QD=51.86;SB=-1785.58;set=Intersection;sumGLbyD=51.86	GT:DP:GQ:PL	0/0:176:99:0,256,6840	1/1:130:99:6794,205,0
chromosome_1	3880631	.	G	T	7735.67	PASS	AC=4;AF=0.67;AN=6;BaseCounts=31,13,237,233;DP=514;Dels=0.00;HRun=0;HaplotypeScore=229.6114;MQ=58.95;MQ0=0;QD=25.36;SB=-3257.34;set=Intersection;sumGLbyD=25.36	GT:AD:DP:GQ:PL	0/0:209,0:206:99:0,614,8607	1/1:0,169:156:99:6329,469,0
chromosome_1	3880734	.	T	C	8505.72	PASS	AC=4;AF=0.67;AN=6;BaseCounts=38,224,20,271;DP=553;DS;Dels=0.00;HRun=0;HaplotypeScore=218.0347;MQ=57.93;MQ0=0;QD=26.75;SB=-3727.27;set=Intersection;sumGLbyD=26.74	GT:AD:DP:GQ:PL	0/0:235,0:230:99:0,692,9479	1/1:0,182:175:99:7077,527,0
chromosome_1	3881720	.	A	C	4828.13	PASS	AC=4;AF=0.67;AN=6;BaseCounts=200,128,11,27;DP=367;Dels=0.00;HRun=1;HaplotypeScore=143.5666;MQ=58.40;MQ0=0;QD=25.15;SB=-2410.28;set=Intersection;sumGLbyD=25.14	GT:AD:DP:GQ:PL	0/0:175,0:169:99:0,509,6842	1/1:0,103:99:99:4089,298,0
chromosome_1	3882937	.	G	A	9810.59	PASS	AC=4;AF=0.67;AN=6;BaseCounts=265,13,225,25;DP=528;DS;Dels=0.00;HRun=5;HaplotypeScore=143.5010;MQ=59.29;MQ0=0;QD=31.24;SB=-4872.93;set=Intersection;sumGLbyD=31.24	GT:AD:DP:GQ:PL	0/0:212,1:208:99:0,623,8747	1/1:0,166:161:99:6658,485,0
chromosome_1	3885809	.	C	T	7531.96	PASS	AC=2;AF=0.33;AN=6;BaseCounts=27,352,10,235;DP=624;DS;Dels=0.00;HRun=1;HaplotypeScore=209.4588;MQ=59.55;MQ0=0;QD=39.64;SB=-3076.93;set=Intersection;sumGLbyD=39.64	GT:AD:DP:GQ:PL	0/0:250,0:243:99:0,731,10257	1/1:0,190:184:99:7531,545,0
chromosome_1	3887309	.	T	C	9556	PASS	AC=4;AF=0.67;AN=6;BaseCounts=29,254,20,239;DP=542;Dels=0.00;HRun=0;HaplotypeScore=177.5561;MQ=57.87;MQ0=0;QD=29.40;SB=-3652.02;set=Intersection;sumGLbyD=29.40	GT:AD:DP:GQ:PL	0/0:217,0:210:99:0,626,8475	1/1:0,168:164:99:6666,494,0
chromosome_1	3887516	.	GTACT	G	11475.56	PASS	AC=2;AF=0.33;AN=6;DP=563;Dels=0.32;HRun=0;HaplotypeScore=149.1991;MQ=60.31;MQ0=0;QD=61.70;SB=-5101.68;set=Intersection;sumGLbyD=61.70	GT:DP:GQ:PL	0/0:235:99:0,701,27352	1/1:4:99:11476,443,0
chromosome_1	3891585	.	T	C	7843.62	PASS	AC=4;AF=0.67;AN=6;BaseCounts=20,213,13,241;DP=487;Dels=0.00;HRun=0;HaplotypeScore=163.0829;MQ=59.01;MQ0=0;QD=29.16;SB=-3681.64;set=Intersection;sumGLbyD=29.00	GT:AD:DP:GQ:PL	0/0:218,0:214:99:0,638,8846	1/1:1,143:142:99:5700,385,0
chromosome_1	3891845	.	G	A	6599.41	PASS	AC=2;AF=0.33;AN=6;BaseCounts=189,12,318,11;DP=530;DS;Dels=0.00;HRun=2;HaplotypeScore=128.1216;MQ=59.09;MQ0=0;QD=40.24;SB=-2751.51;set=Intersection;sumGLbyD=40.23	GT:AD:DP:GQ:PL	0/0:246,0:242:99:0,728,9479	1/1:0,164:163:99:6598,491,0
chromosome_1	3892106	.	T	C	6486.09	PASS	AC=2;AF=0.33;AN=6;BaseCounts=22,182,11,329;DP=544;DS;Dels=0.00;HRun=1;HaplotypeScore=147.3165;MQ=56.58;MQ0=0;QD=38.61;SB=-3196.15;set=Intersection;sumGLbyD=38.35	GT:AD:DP:GQ:PL	0/0:245,0:241:99:0,725,9892	1/1:1,167:162:99:6443,446,0
chromosome_1	3893700	.	T	G	7189.21	PASS	AC=4;AF=0.67;AN=6;BaseCounts=6,7,189,204;DP=406;Dels=0.00;HRun=0;HaplotypeScore=69.9840;MQ=58.96;MQ0=0;QD=33.44;SB=-3559.02;set=Intersection;sumGLbyD=33.23	GT:AD:DP:GQ:PL	0/0:191,0:187:99:0,560,7547	1/1:1,117:116:99:4567,306,0
chromosome_1	3898271	.	C	CA	2589.16	PASS	AC=2;AF=0.33;AN=6;DP=413;Dels=0.01;HRun=14;HaplotypeScore=131.4435;MQ=58.97;MQ0=0;QD=19.47;SB=-1300.73;set=Intersection;sumGLbyD=19.87	GT:DP:GQ:PL	0/0:172:99:0,250,3356	1/1:131:99:2643,105,0
chromosome_1	3902953	.	T	A	8569.11	PASS	AC=2;AF=0.33;AN=6;BaseCounts=237,14,9,346;DP=606;DS;Dels=0.00;HRun=0;HaplotypeScore=151.8080;MQ=59.31;MQ0=0;QD=39.67;SB=-4246.77;set=Intersection;sumGLbyD=39.67	GT:AD:DP:GQ:PL	0/0:249,0:246:99:0,737,10129	1/1:0,216:212:99:8568,632,0
chromosome_1	3904186	.	T	C	7830.27	PASS	AC=2;AF=0.33;AN=6;BaseCounts=18,208,16,370;DP=612;DS;Dels=0.00;HRun=0;HaplotypeScore=143.4031;MQ=59.38;MQ0=0;QD=38.96;SB=-3902.15;set=Intersection;sumGLbyD=38.77	GT:AD:DP:GQ:PL	0/0:244,0:238:99:0,710,9537	1/1:1,200:196:99:7793,542,0
chromosome_1	3905817	.	C	T	6102.12	PASS	AC=2;AF=0.33;AN=6;BaseCounts=16,204,9,170;DP=399;Dels=0.00;HRun=1;HaplotypeScore=116.3369;MQ=58.65;MQ0=0;QD=39.62;SB=-2972.51;set=Intersection;sumGLbyD=39.43	GT:AD:DP:GQ:PL	0/0:154,0:151:99:0,445,6024	1/1:0,154:148:99:6072,445,0
chromosome_1	3906505	.	A	G	8648.29	PASS	AC=4;AF=0.67;AN=6;BaseCounts=213,10,222,16;DP=461;Dels=0.00;HRun=2;HaplotypeScore=105.2583;MQ=59.22;MQ0=0;QD=33.14;SB=-3627.19;set=Intersection;sumGLbyD=32.97	GT:AD:DP:GQ:PL	0/0:196,3:193:99:0,581,7801	1/1:1,143:141:99:5769,383,0
chromosome_1	3906827	.	C	T	6369.1	PASS	AC=2;AF=0.33;AN=6;BaseCounts=21,300,11,184;DP=516;DS;Dels=0.00;HRun=0;HaplotypeScore=154.5166;MQ=59.14;MQ0=0;QD=38.37;SB=-2370.92;set=Intersection;sumGLbyD=37.83	GT:AD:DP:GQ:PL	0/0:232,0:221:99:0,662,9005	1/1:2,164:159:99:6281,388,0
chromosome_1	3910594	.	T	C	4391.79	PASS	AC=2;AF=0.33;AN=6;BaseCounts=3,115,3,245;DP=366;DS;Dels=0.00;HRun=0;HaplotypeScore=46.2405;MQ=59.19;MQ0=0;QD=39.21;SB=-1156.43;set=Intersection;sumGLbyD=39.20	GT:AD:DP:GQ:PL	0/0:157,0:149:99:0,448,5867	1/1:1,111:108:99:4390,325,0
chromosome_1	3911992	.	G	T	5414.88	PASS	AC=2;AF=0.33;AN=6;BaseCounts=16,7,290,154;DP=467;Dels=0.00;HRun=0;HaplotypeScore=107.1022;MQ=59.49;MQ0=0;QD=39.82;SB=-2535.03;set=Intersection;sumGLbyD=39.81	GT:AD:DP:GQ:PL	0/0:223,0:218:99:0,650,9175	1/1:0,136:133:99:5414,400,0
chromosome_1	3915368	.	T	A	6060.39	PASS	AC=2;AF=0.33;AN=6;BaseCounts=158,8,9,309;DP=484;Dels=0.00;HRun=0;HaplotypeScore=85.9715;MQ=59.27;MQ0=0;QD=40.95;SB=-2689.94;set=Intersection;sumGLbyD=40.67	GT:AD:DP:GQ:PL	0/0:231,1:227:99:0,680,9186	1/1:0,148:146:99:6020,436,0
chromosome_1	3917561	.	G	A	6775.18	PASS	AC=2;AF=0.33;AN=6;BaseCounts=175,5,256,11;DP=447;Dels=0.00;HRun=2;HaplotypeScore=59.2448;MQ=59.10;MQ0=0;QD=40.09;SB=-2584.02;set=Intersection;sumGLbyD=40.09	GT:AD:DP:GQ:PL	0/0:168,0:166:99:0,500,7054	1/1:0,169:163:99:6775,491,0
chromosome_1	3919690	.	T	C	7955	PASS	AC=4;AF=0.67;AN=6;BaseCounts=26,219,9,236;DP=490;Dels=0.00;HRun=1;HaplotypeScore=161.8982;MQ=59.47;MQ0=0;QD=28.72;SB=-3486.82;set=Intersection;sumGLbyD=28.56	GT:AD:DP:GQ:PL	0/0:213,0:208:99:0,626,8483	1/1:1,163:158:99:6283,430,0
chromosome_1	3920943	.	A	G	5153.94	PASS	AC=2;AF=0.33;AN=6;BaseCounts=305,15,140,11;DP=471;Dels=0.00;HRun=0;HaplotypeScore=89.5058;MQ=58.91;MQ0=0;QD=38.75;SB=-2569.83;set=Intersection;sumGLbyD=38.74	GT:AD:DP:GQ:PL	0/0:215,0:211:99:0,632,8569	1/1:0,133:127:99:5153,382,0
chromosome_1	3921447	.	G	A	7602.57	PASS	AC=4;AF=0.67;AN=6;BaseCounts=214,15,211,12;DP=452;Dels=0.00;HRun=1;HaplotypeScore=143.9257;MQ=59.13;MQ0=0;QD=29.47;SB=-3432.17;set=Intersection;sumGLbyD=29.29	GT:AD:DP:GQ:PL	0/0:194,0:189:99:0,566,7939	1/1:1,151:146:99:5809,392,0
chromosome_1	3926065	.	G	A	5550.38	PASS	AC=2;AF=0.33;AN=6;BaseCounts=155,4,263,19;DP=441;Dels=0.00;HRun=1;HaplotypeScore=101.8223;MQ=58.88;MQ0=0;QD=39.65;SB=-1986.80;set=Intersection;sumGLbyD=39.64	GT:AD:DP:GQ:PL	0/0:181,0:180:99:0,536,7476	1/1:0,140:132:99:5550,397,0
chromosome_1	3926238	.	T	C	6052.75	PASS	AC=2;AF=0.33;AN=6;BaseCounts=17,161,12,309;DP=499;Dels=0.00;HRun=0;HaplotypeScore=102.2985;MQ=59.29;MQ0=0;QD=40.35;SB=-2377.24;set=Intersection;sumGLbyD=40.12	GT:AD:DP:GQ:PL	0/0:217,1:214:99:0,610,8629	1/1:0,150:143:99:6017,430,0
chromosome_1	3930560	.	C	CA	3636.8	PASS	AC=2;AF=0.33;AN=6;DP=436;Dels=0.00;HRun=1;HaplotypeScore=91.2172;MQ=59.65;MQ0=0;QD=31.08;SB=-1324.74;set=Intersection;sumGLbyD=31.08	GT:DP:GQ:PL	0/0:222:99:0,634,6549	1/1:117:99:3637,283,0
chromosome_1	3934356	.	A	G	5758.15	PASS	AC=2;AF=0.33;AN=6;BaseCounts=287,9,153,18;DP=467;DS;Dels=0.00;HRun=0;HaplotypeScore=116.3447;MQ=59.01;MQ0=0;QD=39.17;SB=-2719.45;set=Intersection;sumGLbyD=38.86	GT:AD:DP:GQ:PL	0/0:213,0:206:99:0,620,8609	1/1:1,146:143:99:5713,386,0
chromosome_1	3934779	.	G	A	7087.64	PASS	AC=2;AF=0.33;AN=6;BaseCounts=191,14,308,26;DP=539;DS;Dels=0.00;HRun=2;HaplotypeScore=152.5669;MQ=59.57;MQ0=0;QD=41.69;SB=-2900.79;set=Intersection;sumGLbyD=41.24	GT:AD:DP:GQ:PL	0/0:237,0:235:99:0,701,9848	1/1:0,170:168:99:7010,506,0
chromosome_1	3936394	.	A	T	6789.57	PASS	AC=2;AF=0.33;AN=6;BaseCounts=296,9,18,197;DP=520;Dels=0.00;HRun=0;HaplotypeScore=164.1820;MQ=59.44;MQ0=0;QD=38.36;SB=-2940.55;set=Intersection;sumGLbyD=38.35	GT:AD:DP:GQ:PL	0/0:218,1:211:99:0,635,8603	1/1:2,175:169:99:6788,509,0
chromosome_1	3937156	.	G	GGAGGATGAT	15316.07	PASS	AC=2;AF=0.33;AN=6;DP=477;Dels=0.00;HRun=0;HaplotypeScore=159.0088;MQ=60.60;MQ0=0;QD=97.55;SB=-6845.34;set=Intersection;sumGLbyD=97.55	GT:DP:GQ:PL	0/0:199:99:0,440,16961	1/1:157:99:15316,346,0
chromosome_1	3938749	.	TG	T	2748.04	PASS	AC=2;AF=0.33;AN=6;DP=277;Dels=0.31;HRun=4;HaplotypeScore=66.6544;MQ=58.02;MQ0=0;QD=28.63;SB=-1371.37;set=Intersection;sumGLbyD=29.19	GT:DP:GQ:PL	0/0:121:99:0,343,3697	1/1:9:99:2802,273,0
chromosome_1	3939465	.	C	CG	52.92	Rejected	AB=0.96;AC=1;AF=0.17;AN=6;DP=410;Dels=0.00;HRun=4;HaplotypeScore=165.3320;MQ=55.65;MQ0=0;QD=0.29;SB=-1.21;set=Intersection;sumGLbyD=0.53	GT:DP:GQ:PL	0/1:181:96.72:97,0,2355	0/0:134:99:0,108,2375
chromosome_1	3940025	.	G	GT	10257.94	Rejected	AC=6;AF=1.00;AN=6;DP=413;Dels=0.00;HRun=9;HaplotypeScore=104.7970;MQ=60.46;MQ0=0;QD=24.84;SB=-4042.56;set=Intersection;sumGLbyD=24.84	GT:DP:GQ:PL	1/1:179:99:4754,412,0	1/1:139:99:3858,334,0
chromosome_1	3940386	.	A	G	6683.17	PASS	AC=4;AF=0.67;AN=6;BaseCounts=155,8,182,8;DP=353;Dels=0.00;HRun=1;HaplotypeScore=64.0890;MQ=56.93;MQ0=0;QD=32.76;SB=-3239.45;set=Intersection;sumGLbyD=32.54	GT:AD:DP:GQ:PL	0/0:148,0:140:99:0,421,5541	1/1:1,134:127:99:5005,336,0
chromosome_1	3942346	.	C	T	6472.24	PASS	AC=2;AF=0.33;AN=6;BaseCounts=23,261,10,186;DP=480;Dels=0.00;HRun=0;HaplotypeScore=152.0177;MQ=59.46;MQ0=0;QD=40.45;SB=-2377.60;set=Intersection;sumGLbyD=40.45	GT:AD:DP:GQ:PL	0/0:207,0:206:99:0,617,8705	1/1:0,160:159:99:6472,479,0
chromosome_1	3942863	.	G	T	11220.69	PASS	AC=4;AF=0.67;AN=6;BaseCounts=21,7,260,300;DP=589;DS;Dels=0.00;HRun=1;HaplotypeScore=148.1245;MQ=59.37;MQ0=0;QD=32.81;SB=-5114.89;set=Intersection;sumGLbyD=32.81	GT:AD:DP:GQ:PL	0/0:247,0:245:99:0,737,10206	1/1:0,185:180:99:7556,539,0
chromosome_1	3945800	.	C	T	8139.93	PASS	AC=2;AF=0.33;AN=6;BaseCounts=28,314,10,225;DP=577;DS;Dels=0.00;HRun=0;HaplotypeScore=131.1553;MQ=59.25;MQ0=0;QD=38.95;SB=-3774.65;set=Intersection;sumGLbyD=38.73	GT:AD:DP:GQ:PL	0/0:238,0:236:99:0,704,9823	1/1:1,208:202:99:8095,564,0
chromosome_1	3947534	.	G	A	6598.87	PASS	AC=2;AF=0.33;AN=6;BaseCounts=186,8,244,25;DP=463;Dels=0.00;HRun=0;HaplotypeScore=123.4784;MQ=59.17;MQ0=0;QD=38.82;SB=-2855.24;set=Intersection;sumGLbyD=38.39	GT:AD:DP:GQ:PL	0/0:197,0:185:99:0,557,7508	1/1:2,167:166:99:6526,424,0
chromosome_1	3947859	.	A	T	4287.72	PASS	AC=2;AF=0.33;AN=6;BaseCounts=271,11,7,134;DP=423;Dels=0.00;HRun=7;HaplotypeScore=119.1701;MQ=59.51;MQ0=0;QD=37.94;SB=-1550.68;set=Intersection;sumGLbyD=37.94	GT:AD:DP:GQ:PL	0/0:205,0:200:99:0,602,8386	1/1:0,113:107:99:4287,322,0
chromosome_1	3948720	.	G	A	6796.57	PASS	AC=2;AF=0.33;AN=6;BaseCounts=190,12,307,21;DP=530;Dels=0.00;HRun=0;HaplotypeScore=133.4018;MQ=59.21;MQ0=0;QD=40.46;SB=-3393.17;set=Intersection;sumGLbyD=40.45	GT:AD:DP:GQ:PL	0/0:229,0:225:99:0,671,9326	1/1:0,168:165:99:6796,494,0
chromosome_1	3951147	.	T	C	147.75	PASS	AC=2;AF=0.33;AN=6;BaseCounts=14,26,14,230;DP=284;Dels=0.00;HRun=0;HaplotypeScore=114.7800;MQ=57.65;MQ0=2;QD=8.21;SB=-55.80;set=Intersection;sumGLbyD=10.66	GT:AD:DP:GQ:PL	0/0:173,1:160:99:0,478,6273	1/1:0,18:6:18.04:192,18,0
chromosome_1	3951185	.	T	C	2553.84	PASS	AC=2;AF=0.33;AN=6;BaseCounts=11,82,9,217;DP=319;Dels=0.00;HRun=0;HaplotypeScore=91.8254;MQ=57.85;MQ0=0;QD=34.05;SB=-1050.95;set=Intersection;sumGLbyD=34.65	GT:AD:DP:GQ:PL	0/0:163,0:162:99:0,488,6740	1/1:3,72:72:99:2599,105,0
chromosome_1	3952276	.	C	G	4926.52	PASS	AC=2;AF=0.33;AN=6;BaseCounts=28,250,132,26;DP=436;Dels=0.00;HRun=0;HaplotypeScore=145.5825;MQ=59.46;MQ0=0;QD=39.73;SB=-2272.92;set=Intersection;sumGLbyD=39.72	GT:AD:DP:GQ:PL	0/0:201,0:196:99:0,587,8222	1/1:0,123:119:99:4926,358,0
chromosome_1	3953868	.	T	C	5072.47	PASS	AC=2;AF=0.33;AN=6;BaseCounts=19,132,11,256;DP=418;Dels=0.00;HRun=0;HaplotypeScore=111.0335;MQ=59.04;MQ0=0;QD=40.26;SB=-1969.44;set=Intersection;sumGLbyD=40.25	GT:AD:DP:GQ:PL	0/0:191,0:183:99:0,548,7719	1/1:0,126:122:99:5072,367,0
chromosome_1	3957166	.	T	C	8949.26	PASS	AC=4;AF=0.67;AN=6;BaseCounts=14,237,4,246;DP=501;Dels=0.00;HRun=0;HaplotypeScore=102.2584;MQ=59.26;MQ0=0;QD=33.02;SB=-3625.79;set=Intersection;sumGLbyD=33.02	GT:AD:DP:GQ:PL	0/0:230,0:225:99:0,674,9200	1/1:0,149:144:99:5826,430,0
chromosome_1	3959982	.	G	A	6210.84	PASS	AC=2;AF=0.33;AN=6;BaseCounts=181,14,250,10;DP=455;Dels=0.00;HRun=0;HaplotypeScore=118.3985;MQ=59.07;MQ0=0;QD=38.34;SB=-2214.55;set=Intersection;sumGLbyD=37.85	GT:AD:DP:GQ:PL	0/0:184,0:176:99:0,527,7042	1/1:2,160:160:99:6131,397,0
chromosome_1	3961988	.	CTT	C	5428.7	PASS	AC=4;AF=0.67;AN=6;DP=400;Dels=0.37;HRun=6;HaplotypeScore=180.0415;MQ=59.90;MQ0=0;QD=23.30;SB=-2136.75;set=Intersection;sumGLbyD=23.30	GT:DP:GQ:PL	0/0:167:99:0,461,9772	1/1:14:99:3700,325,0
chromosome_1	3964442	.	G	A	9579.1	PASS	AC=4;AF=0.67;AN=6;BaseCounts=260,13,199,23;DP=495;Dels=0.00;HRun=0;HaplotypeScore=168.3157;MQ=59.21;MQ0=0;QD=30.31;SB=-4488.36;set=Intersection;sumGLbyD=30.31	GT:AD:DP:GQ:PL	0/0:179,0:172:99:0,518,7133	1/1:0,177:175:99:6998,527,0
chromosome_1	3965387	.	A	G	6555.88	PASS	AC=2;AF=0.33;AN=6;BaseCounts=342,8,173,19;DP=542;Dels=0.00;HRun=0;HaplotypeScore=117.4892;MQ=58.98;MQ0=0;QD=39.73;SB=-3100.99;set=Intersection;sumGLbyD=39.73	GT:AD:DP:GQ:PL	0/0:241,0:237:99:0,710,9669	1/1:0,165:161:99:6555,485,0
chromosome_1	3968659	.	T	C	9293.69	PASS	AC=4;AF=0.67;AN=6;BaseCounts=24,237,21,252;DP=534;Dels=0.00;HRun=2;HaplotypeScore=168.6784;MQ=59.45;MQ0=0;QD=30.57;SB=-3954.90;set=Intersection;sumGLbyD=30.57	GT:AD:DP:GQ:PL	0/0:229,1:226:99:0,677,9340	1/1:0,163:160:99:6630,482,0
chromosome_1	3968766	.	G	GC	7724.11	PASS	AC=4;AF=0.67;AN=6;DP=541;DS;Dels=0.01;HRun=2;HaplotypeScore=192.4597;MQ=60.20;MQ0=0;QD=24.76;SB=-3861.70;set=Intersection;sumGLbyD=24.76	GT:DP:GQ:PL	0/0:229:99:0,659,6831	1/1:173:99:5249,486,0
chromosome_1	3968899	.	C	T	9515.25	PASS	AC=4;AF=0.67;AN=6;BaseCounts=27,233,17,253;DP=530;DS;Dels=0.00;HRun=1;HaplotypeScore=171.6251;MQ=59.62;MQ0=0;QD=30.60;SB=-4485.45;set=Intersection;sumGLbyD=30.59	GT:AD:DP:GQ:PL	0/0:219,0:214:99:0,644,8749	1/1:0,163:161:99:6856,485,0
chromosome_1	3969803	.	T	TA	5896.33	PASS	AC=4;AF=0.67;AN=6;DP=497;DS;Dels=0.00;HRun=2;HaplotypeScore=223.7835;MQ=60.38;MQ0=0;QD=22.59;SB=-2548.02;set=Intersection;sumGLbyD=22.59	GT:DP:GQ:PL	0/0:236:99:0,682,7002	1/1:135:99:4115,390,0
chromosome_1	3971898	.	A	G	8371.85	PASS	AC=4;AF=0.67;AN=6;BaseCounts=233,14,216,23;DP=486;Dels=0.00;HRun=0;HaplotypeScore=147.4914;MQ=59.20;MQ0=0;QD=30.44;SB=-4193.73;set=Intersection;sumGLbyD=30.44	GT:AD:DP:GQ:PL	0/0:211,0:206:99:0,614,8487	1/1:0,157:151:99:6234,451,0
chromosome_1	3972635	.	T	C	7395.93	PASS	AC=4;AF=0.67;AN=6;BaseCounts=12,196,7,217;DP=432;Dels=0.00;HRun=1;HaplotypeScore=109.2149;MQ=59.47;MQ0=0;QD=31.88;SB=-2857.87;set=Intersection;sumGLbyD=31.88	GT:AD:DP:GQ:PL	0/0:200,0:198:99:0,593,8263	1/1:0,149:147:99:6003,442,0
chromosome_1	3973630	.	T	C	7420.45	PASS	AC=4;AF=0.67;AN=6;BaseCounts=23,200,19,232;DP=474;Dels=0.00;HRun=0;HaplotypeScore=165.7652;MQ=59.29;MQ0=0;QD=27.38;SB=-3320.61;set=Intersection;sumGLbyD=27.38	GT:AD:DP:GQ:PL	0/0:196,0:187:99:0,563,7256	1/1:0,147:144:99:5622,433,0
chromosome_1	3973672	.	C	T	5715.41	PASS	AC=2;AF=0.33;AN=6;BaseCounts=20,277,19,185;DP=501;Dels=0.00;HRun=0;HaplotypeScore=162.3612;MQ=59.09;MQ0=0;QD=35.95;SB=-2841.96;set=Intersection;sumGLbyD=35.94	GT:AD:DP:GQ:PL	0/0:217,0:209:99:0,626,8550	1/1:1,158:147:99:5714,442,0
chromosome_1	3974700	.	G	A	7457.88	PASS	AC=4;AF=0.67;AN=6;BaseCounts=228,11,172,21;DP=432;Dels=0.00;HRun=0;HaplotypeScore=144.9306;MQ=59.05;MQ0=0;QD=27.93;SB=-3724.91;set=Intersection;sumGLbyD=27.92	GT:AD:DP:GQ:PL	0/0:164,1:146:99:0,436,5371	1/1:0,140:131:99:4985,394,0
chromosome_1	3978139	.	T	C	9927.63	PASS	AC=4;AF=0.67;AN=6;BaseCounts=21,251,12,279;DP=563;DS;Dels=0.00;HRun=0;HaplotypeScore=152.8818;MQ=59.45;MQ0=0;QD=31.52;SB=-4913.67;set=Intersection;sumGLbyD=31.51	GT:AD:DP:GQ:PL	0/0:248,0:242:99:0,725,9819	1/1:1,181:180:99:7470,542,0
chromosome_1	3981897	.	G	GCAAAACGATTT	24098.65	PASS	AC=4;AF=0.67;AN=6;DP=523;Dels=0.01;HRun=0;HaplotypeScore=239.1631;MQ=59.61;MQ0=0;QD=86.69;SB=-10716.31;set=Intersection;sumGLbyD=86.69	GT:DP:GQ:PL	0/0:245:99:0,604,25527	1/1:152:99:17066,363,0
chromosome_1	3984104	.	G	A	1425.27	Rejected	AB=0.68;AC=1;AF=0.17;AN=6;BaseCounts=115,36,554,31;DP=736;DS;Dels=0.00;HRun=1;HaplotypeScore=257.4782;MQ=42.75;MQ0=29;QD=5.70;SB=-657.22;set=Intersection;sumGLbyD=5.84	GT:AD:DP:GQ:PL	0/0:236,0:217:99:0,653,8560	0/1:171,79:215:99:1460,0,4948
chromosome_1	3985634	.	A	G	8281.32	PASS	AC=4;AF=0.67;AN=6;BaseCounts=222,15,215,53;DP=505;Dels=0.00;HRun=0;HaplotypeScore=200.1173;MQ=59.41;MQ0=0;QD=27.60;SB=-3430.94;set=Intersection;sumGLbyD=27.60	GT:AD:DP:GQ:PL	0/0:205,0:201:99:0,596,8153	1/1:0,156:151:99:6308,451,0
chromosome_1	3987093	.	C	CA	7124.41	PASS	AC=4;AF=0.67;AN=6;DP=519;Dels=0.00;HRun=3;HaplotypeScore=278.2676;MQ=59.52;MQ0=0;QD=22.62;SB=-3020.80;set=Intersection;sumGLbyD=22.62	GT:DP:GQ:PL	0/0:204:99:0,571,5864	1/1:174:99:5215,487,0
chromosome_1	3987440	.	A	G	5596.77	PASS	AC=2;AF=0.33;AN=6;BaseCounts=292,21,161,26;DP=502;Dels=0.00;HRun=1;HaplotypeScore=163.6425;MQ=58.12;MQ0=0;QD=37.06;SB=-2448.36;set=Intersection;sumGLbyD=36.60	GT:AD:DP:GQ:PL	0/0:198,1:181:99:0,519,7229	1/1:2,147:140:99:5527,372,0
chromosome_1	3988184	.	G	A	9534.17	PASS	AC=2;AF=0.33;AN=6;BaseCounts=267,26,431,21;DP=745;DS;Dels=0.00;HRun=0;HaplotypeScore=224.5267;MQ=55.02;MQ0=0;QD=38.14;SB=-3455.79;set=Intersection;sumGLbyD=37.96	GT:AD:DP:GQ:PL	0/0:245,0:241:99:0,725,9925	1/1:2,248:242:99:9489,685,0
chromosome_1	3988268	.	T	A	1046.27	Rejected	AB=0.74;AC=2;AF=0.33;AN=6;BaseCounts=116,18,10,603;DP=747;DS;Dels=0.00;HRun=0;HaplotypeScore=162.5714;MQ=41.79;MQ0=31;QD=2.10;SB=-77.15;set=Intersection;sumGLbyD=2.18	GT:AD:DP:GQ:PL	0/0:249,0:206:99:0,620,7487	0/1:204,46:192:99:454,0,5113
chromosome_1	3988385	.	A	G	5233.98	Rejected	AB=0.55;AC=2;AF=0.33;AN=6;BaseCounts=452,63,168,54;DP=737;DS;Dels=0.00;HRun=0;HaplotypeScore=357.2054;MQ=50.72;MQ0=2;QD=10.75;SB=-1832.14;set=Intersection;sumGLbyD=8.85	GT:AD:DP:GQ:PL	0/0:248,1:246:99:0,737,9527	0/1:137,102:212:99:2837,0,3704
chromosome_1	3988409	.	A	G	1129.8	Rejected	AB=0.70;AC=1;AF=0.17;AN=6;BaseCounts=496,61,82,42;DP=682;DS;Dels=0.00;HRun=2;HaplotypeScore=333.3945;MQ=47.38;MQ0=7;QD=5.88;SB=-387.70;set=Intersection;sumGLbyD=6.07	GT:AD:DP:GQ:PL	0/0:245,1:233:99:0,701,8559	0/1:135,57:161:99:1165,0,3072
chromosome_1	3989376	.	CTCAAAGGGGTAGAGCTAGCAGAAGTGGTAGTGGTACTGTTGACACTGG	C	1516.3	Rejected	AB=0.86;AC=1;AF=0.17;AN=6;DP=648;DS;Dels=0.05;HRun=0;HaplotypeScore=265.0231;MQ=51.13;MQ0=0;QD=6.77;SB=-28.84;set=Intersection;sumGLbyD=6.96	GT:DP:GQ:PL	0/0:231:99:0,599,25391	0/1:189:99:1560,0,18102
chromosome_1	3991338	.	TA	T	3399.68	PASS	AC=2;AF=0.33;AN=6;DP=465;Dels=0.23;HRun=12;HaplotypeScore=216.6589;MQ=55.86;MQ0=0;QD=20.00;SB=-1147.75;set=Intersection;sumGLbyD=20.00	GT:DP:GQ:PL	0/0:175:99:0,319,4109	1/1:67:99:3400,265,0
chromosome_1	3993070	.	C	T	6603.48	PASS	AC=4;AF=0.67;AN=6;BaseCounts=20,191,14,177;DP=403;Dels=0.00;HRun=0;HaplotypeScore=128.9064;MQ=59.36;MQ0=0;QD=29.88;SB=-2368.73;set=Intersection;sumGLbyD=29.88	GT:AD:DP:GQ:PL	0/0:181,0:170:99:0,512,7104	1/1:0,126:124:99:5132,373,0
chromosome_1	3995189	.	C	T	1496.63	PASS	AC=2;AF=0.33;AN=6;BaseCounts=8,91,3,52;DP=154;Dels=0.00;HRun=1;HaplotypeScore=35.0516;MQ=58.10;MQ0=0;QD=31.84;SB=-250.07;set=Intersection;sumGLbyD=32.80	GT:AD:DP:GQ:PL	0/0:63,0:63:99:0,187,2668	1/1:0,47:38:99:1541,114,0
chromosome_1	3995252	.	G	C	3501.43	PASS	AC=4;AF=0.67;AN=6;BaseCounts=6,94,76,2;DP=178;Dels=0.00;HRun=0;HaplotypeScore=19.7943;MQ=57.73;MQ0=0;QD=33.99;SB=-547.90;set=Intersection;sumGLbyD=33.99	GT:AD:DP:GQ:PL	0/0:75,0:75:99:0,226,3163	1/1:0,48:39:99:1634,117,0
chromosome_1	3995362	.	AT	A	2420.7	PASS	AC=4;AF=0.67;AN=6;DP=194;Dels=0.39;HRun=0;HaplotypeScore=54.2195;MQ=56.31;MQ0=11;QD=20.87;SB=-465.03;set=Intersection;sumGLbyD=21.36	GT:DP:GQ:PL	0/0:78:99:0,226,3861	1/1:3:99:1465,137,0
chromosome_1	3995717	.	A	G	8494.65	PASS	AC=4;AF=0.67;AN=6;BaseCounts=280,8,253,42;DP=583;DS;Dels=0.00;HRun=0;HaplotypeScore=192.5710;MQ=49.29;MQ0=1;QD=25.43;SB=-3938.71;set=Intersection;sumGLbyD=25.43	GT:AD:DP:GQ:PL	0/0:248,0:244:99:0,731,9929	1/1:0,175:167:99:6137,502,0
chromosome_1	3996024	.	TGTAAGCTACG	T	332.81	PASS	AB=1.00;AC=3;AF=0.50;AN=6;DP=260;DS;Dels=0.03;HRun=0;HaplotypeScore=50.0801;MQ=45.95;MQ0=22;QD=11.48;SB=-139.70;set=Intersection;sumGLbyD=13.39	GT:DP:GQ:PL	0/0:218:99:0,653,26069	1/1:2:26.86:323,27,0
chromosome_1	4006684	.	A	G	10063.67	PASS	AC=4;AF=0.67;AN=6;BaseCounts=234,12,271,27;DP=544;Dels=0.00;HRun=1;HaplotypeScore=152.1383;MQ=58.87;MQ0=0;QD=30.78;SB=-5006.60;set=Intersection;sumGLbyD=30.77	GT:AD:DP:GQ:PL	0/0:217,0:213:99:0,638,8890	1/1:0,176:169:99:6881,509,0
chromosome_1	4009083	.	A	AG	6493.58	PASS	AC=4;AF=0.67;AN=6;DP=430;Dels=0.00;HRun=4;HaplotypeScore=105.1465;MQ=57.39;MQ0=0;QD=25.77;SB=-2346.32;set=Intersection;sumGLbyD=25.77	GT:DP:GQ:PL	0/0:178:99:0,457,4775	1/1:138:99:3870,366,0
chromosome_1	4009343	.	GA	G	5919.52	PASS	AC=4;AF=0.67;AN=6;DP=515;Dels=0.37;HRun=6;HaplotypeScore=299.0048;MQ=59.71;MQ0=0;QD=19.28;SB=-2754.60;set=Intersection;sumGLbyD=19.28	GT:DP:GQ:PL	0/0:206:99:0,535,5841	1/1:22:99:4448,436,0
chromosome_1	4010237	.	AGGGGGGG	A	9698.96	PASS	AC=4;AF=0.67;AN=6;DP=315;Dels=0.32;HRun=16;HaplotypeScore=116.5546;MQ=55.18;MQ0=0;QD=47.78;SB=-565.46;set=Intersection;sumGLbyD=47.78	GT:DP:GQ:PL	0/0:111:99:0,142,3410	1/1:53:99:7652,156,0
chromosome_1	4010783	.	C	T	3806.09	PASS	AC=2;AF=0.33;AN=6;BaseCounts=20,242,7,115;DP=384;Dels=0.00;HRun=0;HaplotypeScore=113.0777;MQ=57.64;MQ0=0;QD=35.91;SB=-1711.28;set=Intersection;sumGLbyD=35.90	GT:AD:DP:GQ:PL	0/0:180,0:177:99:0,521,7105	1/1:0,106:99:99:3805,289,0
chromosome_1	4011212	.	A	C	5536.36	PASS	AC=4;AF=0.67;AN=6;BaseCounts=157,154,8,17;DP=336;Dels=0.00;HRun=0;HaplotypeScore=79.5600;MQ=58.13;MQ0=0;QD=30.09;SB=-2053.27;set=Intersection;sumGLbyD=30.08	GT:AD:DP:GQ:PL	0/0:147,0:130:99:0,391,5112	1/1:0,99:90:99:3590,271,0
chromosome_1	4014936	.	A	G	8873.61	PASS	AC=4;AF=0.67;AN=6;BaseCounts=216,8,243,15;DP=482;Dels=0.00;HRun=0;HaplotypeScore=106.4414;MQ=58.93;MQ0=0;QD=31.58;SB=-3786.10;set=Intersection;sumGLbyD=31.58	GT:AD:DP:GQ:PL	0/0:201,0:196:99:0,590,8109	1/1:0,149:142:99:5627,424,0
chromosome_1	4019372	.	TA	T	6431.13	PASS	AC=4;AF=0.67;AN=6;DP=523;Dels=0.38;HRun=10;HaplotypeScore=95.9031;MQ=59.69;MQ0=0;QD=20.88;SB=-2947.68;set=Intersection;sumGLbyD=20.88	GT:DP:GQ:PL	0/0:210:99:0,376,5247	1/1:30:99:4411,406,0
chromosome_1	4021976	.	A	ATGGTATTTG	2187.58	Rejected	AB=0.69;AC=1;AF=0.17;AN=6;DP=532;DS;Dels=0.00;HRun=0;HaplotypeScore=261.9418;MQ=42.79;MQ0=48;QD=33.15;SB=-3.62;set=Intersection;sumGLbyD=33.81	GT:DP:GQ:PL	0/0:239:99:0,682,24639	0/1:46:99:2231,0,601
chromosome_1	4036451	.	C	T	5751.51	PASS	AC=2;AF=0.33;AN=6;BaseCounts=15,283,10,173;DP=481;Dels=0.00;HRun=0;HaplotypeScore=138.5701;MQ=59.64;MQ0=0;QD=39.13;SB=-2775.82;set=Intersection;sumGLbyD=39.12	GT:AD:DP:GQ:PL	0/0:216,0:213:99:0,641,8941	1/1:0,147:142:99:5750,427,0
chromosome_1	4039429	.	G	A	5957.62	PASS	AC=2;AF=0.33;AN=6;BaseCounts=158,9,310,20;DP=497;Dels=0.00;HRun=3;HaplotypeScore=100.0930;MQ=59.37;MQ0=0;QD=40.25;SB=-2441.95;set=Intersection;sumGLbyD=40.25	GT:AD:DP:GQ:PL	0/0:239,0:233:99:0,698,9587	1/1:0,148:144:99:5956,430,0
chromosome_1	4046246	.	A	G	5375.1	PASS	AC=2;AF=0.33;AN=6;BaseCounts=295,12,145,12;DP=464;Dels=0.00;HRun=0;HaplotypeScore=124.9769;MQ=59.43;MQ0=0;QD=40.72;SB=-2661.95;set=Intersection;sumGLbyD=40.71	GT:AD:DP:GQ:PL	0/0:209,0:209:99:0,626,8381	1/1:0,132:128:99:5374,385,0
chromosome_1	4046551	.	A	G	7832.67	PASS	AC=4;AF=0.67;AN=6;BaseCounts=239,8,210,23;DP=480;Dels=0.00;HRun=0;HaplotypeScore=143.4496;MQ=59.53;MQ0=0;QD=30.01;SB=-3642.89;set=Intersection;sumGLbyD=30.01	GT:AD:DP:GQ:PL	0/0:219,0:216:99:0,647,8723	1/1:0,142:140:99:5745,421,0
chromosome_1	4047995	.	A	T	9188.31	PASS	AC=4;AF=0.67;AN=6;BaseCounts=218,11,4,244;DP=477;DS;Dels=0.00;HRun=0;HaplotypeScore=90.0193;MQ=58.83;MQ0=0;QD=33.41;SB=-3405.23;set=Intersection;sumGLbyD=33.41	GT:AD:DP:GQ:PL	0/0:202,0:196:99:0,587,8195	1/1:0,149:148:99:5866,439,0
chromosome_1	4055052	.	T	TA	7184.94	Rejected	AB=0.63;AC=3;AF=0.50;AN=6;DP=493;DS;Dels=0.00;HRun=16;HaplotypeScore=130.2744;MQ=57.05;MQ0=0;QD=18.38;SB=-3433.17;set=Intersection;sumGLbyD=18.38	GT:DP:GQ:PL	0/1:241:2.86:4370,0,3	1/1:148:36.73:2815,37,0
chromosome_1	4056859	.	C	T	6046.3	PASS	AC=2;AF=0.33;AN=6;BaseCounts=23,313,6,166;DP=508;DS;Dels=0.00;HRun=1;HaplotypeScore=115.8094;MQ=59.73;MQ0=0;QD=40.85;SB=-2375.90;set=Intersection;sumGLbyD=40.85	GT:AD:DP:GQ:PL	0/0:233,0:230:99:0,692,9706	1/1:0,148:146:99:6046,436,0
chromosome_1	4056914	.	T	G	5734.73	PASS	AC=2;AF=0.33;AN=6;BaseCounts=18,9,156,300;DP=483;Dels=0.00;HRun=0;HaplotypeScore=120.7569;MQ=59.66;MQ0=0;QD=40.10;SB=-2677.46;set=Intersection;sumGLbyD=39.80	GT:AD:DP:GQ:PL	0/0:236,0:234:99:0,704,9702	1/1:0,143:142:99:5692,424,0
chromosome_1	4065499	.	T	C	7117.13	PASS	AC=2;AF=0.33;AN=6;BaseCounts=20,195,12,365;DP=592;DS;Dels=0.00;HRun=2;HaplotypeScore=186.8129;MQ=59.22;MQ0=0;QD=39.32;SB=-3486.27;set=Intersection;sumGLbyD=39.32	GT:AD:DP:GQ:PL	0/0:246,0:240:99:0,716,9805	1/1:0,181:175:99:7116,521,0
chromosome_1	4065724	.	AAT	A	5302.05	PASS	AC=2;AF=0.33;AN=6;DP=595;DS;Dels=0.27;HRun=0;HaplotypeScore=139.3663;MQ=59.82;MQ0=3;QD=24.55;SB=-2530.70;set=Intersection;sumGLbyD=24.55	GT:DP:GQ:PL	0/0:237:99:0,565,17732	1/1:56:99:5302,378,0
chromosome_1	4070107	.	G	A	5353.06	PASS	AC=2;AF=0.33;AN=6;BaseCounts=154,9,285,20;DP=468;Dels=0.00;HRun=1;HaplotypeScore=106.3168;MQ=59.35;MQ0=0;QD=38.79;SB=-2377.39;set=Intersection;sumGLbyD=38.78	GT:AD:DP:GQ:PL	0/0:217,0:215:99:0,644,8691	1/1:0,138:133:99:5352,391,0
chromosome_1	4071683	.	AT	A	2207.36	PASS	AC=2;AF=0.33;AN=6;DP=328;Dels=0.24;HRun=9;HaplotypeScore=121.1128;MQ=59.69;MQ0=0;QD=23.48;SB=-742.78;set=Intersection;sumGLbyD=24.03	GT:DP:GQ:PL	0/0:151:99:0,297,3785	1/1:19:99:2258,219,0
chromosome_1	4088670	.	G	A	6581.1	PASS	AC=4;AF=0.67;AN=6;BaseCounts=184,6,186,8;DP=384;Dels=0.00;HRun=1;HaplotypeScore=85.0182;MQ=59.46;MQ0=0;QD=32.26;SB=-3289.05;set=Intersection;sumGLbyD=32.26	GT:AD:DP:GQ:PL	0/0:180,0:177:99:0,533,7349	1/1:0,133:130:99:5340,385,0
chromosome_1	4089310	.	T	C	6075.87	PASS	AC=2;AF=0.33;AN=6;BaseCounts=36,161,19,316;DP=532;Dels=0.00;HRun=1;HaplotypeScore=174.5935;MQ=58.25;MQ0=0;QD=38.70;SB=-2426.94;set=Intersection;sumGLbyD=38.69	GT:AD:DP:GQ:PL	0/0:230,0:229:99:0,689,9513	1/1:0,157:150:99:6075,451,0
chromosome_1	4090326	.	A	G	7402.19	PASS	AC=4;AF=0.67;AN=6;BaseCounts=238,14,200,35;DP=487;Dels=0.00;HRun=1;HaplotypeScore=165.2392;MQ=59.58;MQ0=0;QD=27.93;SB=-3696.68;set=Intersection;sumGLbyD=27.93	GT:AD:DP:GQ:PL	0/0:222,0:217:99:0,650,8911	1/1:0,147:143:99:5900,427,0
chromosome_1	4101706	.	A	G	6038.64	PASS	AC=2;AF=0.33;AN=6;BaseCounts=333,12,161,22;DP=528;DS;Dels=0.00;HRun=0;HaplotypeScore=137.5427;MQ=58.39;MQ0=0;QD=39.47;SB=-2824.79;set=Intersection;sumGLbyD=39.27	GT:AD:DP:GQ:PL	0/0:250,0:246:99:0,740,10181	1/1:0,153:148:99:6008,445,0
chromosome_1	4112297	.	A	C	8641.31	PASS	AC=4;AF=0.67;AN=6;BaseCounts=260,231,9,23;DP=523;DS;Dels=0.00;HRun=1;HaplotypeScore=124.2453;MQ=59.29;MQ0=0;QD=30.86;SB=-2884.04;set=Intersection;sumGLbyD=30.86	GT:AD:DP:GQ:PL	0/0:243,0:241:99:0,719,10041	1/1:0,131:123:99:5131,370,0
chromosome_1	4113869	.	A	G	6729.4	PASS	AC=2;AF=0.33;AN=6;BaseCounts=312,18,180,26;DP=536;Dels=0.00;HRun=0;HaplotypeScore=178.5555;MQ=59.33;MQ0=0;QD=40.54;SB=-3124.14;set=Intersection;sumGLbyD=40.53	GT:AD:DP:GQ:PL	0/0:235,0:233:99:0,701,9523	1/1:0,166:162:99:6728,488,0
chromosome_1	4115061	.	A	G	9701.74	PASS	AC=4;AF=0.67;AN=6;BaseCounts=264,7,260,14;DP=545;DS;Dels=0.00;HRun=0;HaplotypeScore=119.0815;MQ=59.52;MQ0=0;QD=32.45;SB=-3849.89;set=Intersection;sumGLbyD=32.44	GT:AD:DP:GQ:PL	0/0:246,0:241:99:0,722,9960	1/1:0,172:166:99:6770,500,0
chromosome_1	4121749	.	TA	T	2368.02	PASS	AC=4;AF=0.67;AN=6;DP=309;Dels=0.26;HRun=11;HaplotypeScore=124.0864;MQ=58.56;MQ0=0;QD=13.23;SB=-846.02;set=Intersection;sumGLbyD=13.55	GT:DP:GQ:PL	0/0:130:99:0,293,3115	1/1:47:25.90:1687,26,0
chromosome_1	4135582	.	T	C	5302.85	PASS	AC=2;AF=0.33;AN=6;BaseCounts=8,149,7,297;DP=461;Dels=0.00;HRun=0;HaplotypeScore=88.7628;MQ=58.84;MQ0=0;QD=38.43;SB=-2498.29;set=Intersection;sumGLbyD=38.42	GT:AD:DP:GQ:PL	0/0:188,0:184:99:0,551,7573	1/1:0,138:130:99:5302,391,0
chromosome_1	4138919	.	CCGCAAT	C	6503.93	PASS	AC=4;AF=0.67;AN=6;DP=372;Dels=0.31;HRun=0;HaplotypeScore=94.2208;MQ=55.12;MQ0=0;QD=32.04;SB=-3052.96;set=Intersection;sumGLbyD=32.04	GT:DP:GQ:PL	0/0:169:99:0,452,18852	1/1:46:99:4813,191,0
chromosome_1	4138926	.	C	T	4318.1	Rejected	AB=0.23;AC=2;AF=0.33;AN=6;BaseCounts=3,227,3,120;DP=358;Dels=0.01;HRun=1;HaplotypeScore=84.1801;MQ=55.10;MQ0=0;QD=24.82;SB=-1881.09;set=Intersection;sumGLbyD=22.35	GT:AD:DP:GQ:PL	0/0:184,0:178:99:0,530,6978	0/1:24,87:108:99:2858,0,506
chromosome_1	4138941	.	GCTTGCA	G	12130.26	PASS	AC=4;AF=0.67;AN=6;DP=470;Dels=0.35;HRun=0;HaplotypeScore=82.5462;MQ=54.32;MQ0=0;QD=46.48;SB=-5171.91;set=Intersection;sumGLbyD=46.48	GT:DP:GQ:PL	0/0:208:99:0,465,22918	1/1:52:99:9165,163,0
chromosome_1	4140413	.	T	A	7611.82	PASS	AC=2;AF=0.33;AN=6;BaseCounts=235,8,20,362;DP=625;DS;Dels=0.00;HRun=0;HaplotypeScore=156.0267;MQ=50.76;MQ0=0;QD=36.25;SB=-3394.06;set=Intersection;sumGLbyD=36.24	GT:AD:DP:GQ:PL	0/0:223,0:218:99:0,656,8783	1/1:0,210:199:99:7610,596,0
chromosome_1	4141458	.	T	C	4426.21	PASS	AC=2;AF=0.33;AN=6;BaseCounts=15,124,8,276;DP=423;Dels=0.00;HRun=0;HaplotypeScore=104.4830;MQ=59.15;MQ0=0;QD=36.58;SB=-1922.20;set=Intersection;sumGLbyD=36.39	GT:AD:DP:GQ:PL	0/0:194,0:188:99:0,563,7751	1/1:2,119:110:99:4404,309,0
chromosome_1	4141555	.	T	A	7599.85	PASS	AC=4;AF=0.67;AN=6;BaseCounts=231,11,13,220;DP=475;Dels=0.00;HRun=10;HaplotypeScore=99.9495;MQ=58.71;MQ0=0;QD=28.90;SB=-1973.51;set=Intersection;sumGLbyD=28.89	GT:AD:DP:GQ:PL	0/0:210,1:200:99:0,602,7850	1/1:1,129:112:99:4050,337,0
chromosome_1	4142796	.	A	C	6809.19	PASS	AC=4;AF=0.67;AN=6;BaseCounts=218,186,10,11;DP=425;Dels=0.00;HRun=0;HaplotypeScore=99.9536;MQ=58.77;MQ0=0;QD=30.00;SB=-2670.03;set=Intersection;sumGLbyD=29.87	GT:AD:DP:GQ:PL	0/0:198,0:191:99:0,575,7889	1/1:2,134:124:99:4942,346,0
chromosome_1	4143587	.	CTA	C	314.96	Rejected	AB=0.99;AC=2;AF=0.33;AN=6;DP=562;Dels=0.01;HRun=2;HaplotypeScore=106.3343;MQ=57.41;MQ0=0;QD=0.98;SB=-13.63;set=Intersection;sumGLbyD=1.14	GT:DP:GQ:PL	0/0:236:99:0,219,9465	0/1:201:99:234,0,1369
chromosome_1	4153651	.	C	CT	1717.02	Rejected	AB=0.98;AC=4;AF=0.67;AN=6;DP=460;Dels=0.01;HRun=23;HaplotypeScore=141.0954;MQ=53.66;MQ0=0;QD=3.73;SB=-814.84;set=Intersection;sumGLbyD=3.84	GT:DP:GQ:PL	0/1:208:99:323,0,1384	1/1:142:82.33:1430,82,0
chromosome_1	4154587	.	G	T	11322.62	PASS	AC=4;AF=0.67;AN=6;BaseCounts=18,10,261,303;DP=592;DS;Dels=0.00;HRun=1;HaplotypeScore=130.6027;MQ=59.29;MQ0=0;QD=33.11;SB=-4977.10;set=Intersection;sumGLbyD=33.10	GT:AD:DP:GQ:PL	0/0:250,0:245:99:0,734,10203	1/1:0,179:175:99:7276,527,0
chromosome_1	4154835	.	T	C	6502.9	PASS	AC=2;AF=0.33;AN=6;BaseCounts=17,181,11,348;DP=557;DS;Dels=0.00;HRun=1;HaplotypeScore=141.9950;MQ=59.48;MQ0=0;QD=39.90;SB=-2797.07;set=Intersection;sumGLbyD=39.89	GT:AD:DP:GQ:PL	0/0:246,1:241:99:0,722,9913	1/1:0,163:157:99:6502,473,0
chromosome_1	4159558	.	A	T	8780.67	PASS	AC=4;AF=0.67;AN=6;BaseCounts=259,13,15,232;DP=519;Dels=0.00;HRun=0;HaplotypeScore=108.4130;MQ=58.70;MQ0=0;QD=32.16;SB=-3450.47;set=Intersection;sumGLbyD=32.16	GT:AD:DP:GQ:PL	0/0:246,0:243:99:0,725,9731	1/1:0,157:152:99:6162,457,0
chromosome_1	4161340	.	A	G	9978.55	PASS	AC=4;AF=0.67;AN=6;BaseCounts=241,20,268,23;DP=552;Dels=0.00;HRun=1;HaplotypeScore=169.6503;MQ=59.15;MQ0=0;QD=30.15;SB=-4410.35;set=Intersection;sumGLbyD=30.14	GT:AD:DP:GQ:PL	0/0:220,0:215:99:0,638,8930	1/1:0,190:180:99:7421,542,0
chromosome_1	4163710	.	C	T	9997.64	PASS	AC=4;AF=0.67;AN=6;BaseCounts=16,248,14,276;DP=554;DS;Dels=0.00;HRun=0;HaplotypeScore=124.9647;MQ=59.10;MQ0=0;QD=31.94;SB=-4969.74;set=Intersection;sumGLbyD=31.94	GT:AD:DP:GQ:PL	0/0:241,0:237:99:0,707,9828	1/1:0,158:147:99:5981,442,0
chromosome_1	4168015	.	G	A	8607.7	PASS	AC=4;AF=0.67;AN=6;BaseCounts=238,8,228,18;DP=492;Dels=0.00;HRun=0;HaplotypeScore=105.5275;MQ=59.02;MQ0=0;QD=31.88;SB=-3339.29;set=Intersection;sumGLbyD=31.74	GT:AD:DP:GQ:PL	0/0:222,0:218:99:0,656,9169	1/1:1,149:146:99:5763,402,0
chromosome_1	4172856	.	T	C	6923	PASS	AC=4;AF=0.67;AN=6;BaseCounts=21,190,9,219;DP=439;Dels=0.00;HRun=1;HaplotypeScore=126.0232;MQ=59.32;MQ0=0;QD=29.46;SB=-3210.61;set=Intersection;sumGLbyD=29.46	GT:AD:DP:GQ:PL	0/0:204,0:198:99:0,596,8248	1/1:0,141:136:99:5466,403,0
chromosome_1	4174324	.	G	C	8698.89	PASS	AC=4;AF=0.67;AN=6;BaseCounts=24,233,264,39;DP=560;DS;Dels=0.00;HRun=1;HaplotypeScore=211.9927;MQ=59.27;MQ0=0;QD=27.62;SB=-3946.69;set=Intersection;sumGLbyD=27.61	GT:AD:DP:GQ:PL	0/0:245,0:240:99:0,722,9912	1/1:0,168:163:99:6688,488,0
chromosome_1	4174909	.	C	A	8972.96	PASS	AC=4;AF=0.67;AN=6;BaseCounts=248,223,6,14;DP=491;Dels=0.00;HRun=0;HaplotypeScore=123.1995;MQ=59.21;MQ0=0;QD=31.48;SB=-4000.11;set=Intersection;sumGLbyD=31.48	GT:AD:DP:GQ:PL	0/0:206,0:197:99:0,590,7935	1/1:1,159:155:99:6178,466,0
chromosome_1	4177950	.	TA	T	3570.63	PASS	AC=4;AF=0.67;AN=6;DP=428;Dels=0.20;HRun=16;HaplotypeScore=134.7617;MQ=55.04;MQ0=0;QD=15.39;SB=-1075.04;set=Intersection;sumGLbyD=15.39	GT:DP:GQ:PL	0/0:187:25.21:0,25,3039	1/1:94:99:2302,167,0
chromosome_1	4177968	.	G	A	393.99	Rejected	AB=0.79;AC=2;AF=0.33;AN=6;BaseCounts=104,3,314,4;DP=437;Dels=0.03;HRun=17;HaplotypeScore=81.5765;MQ=55.17;MQ0=0;QD=1.71;SB=-115.52;set=Intersection;sumGLbyD=1.87	GT:AD:DP:GQ:PL	0/0:143,61:103:85.33:0,85,3030	0/1:111,25:82:99:200,0,2215
chromosome_1	4178023	.	A	G	4078.38	PASS	AC=2;AF=0.33;AN=6;BaseCounts=220,17,124,17;DP=378;Dels=0.00;HRun=0;HaplotypeScore=147.8774;MQ=58.26;MQ0=0;QD=37.42;SB=-1716.07;set=Intersection;sumGLbyD=37.41	GT:AD:DP:GQ:PL	0/0:176,1:170:99:0,509,6933	1/1:0,109:102:99:4077,307,0
chromosome_1	4179701	.	C	CT	1180.9	Rejected	AB=0.98;AC=2;AF=0.33;AN=6;DP=452;Dels=0.02;HRun=28;HaplotypeScore=148.0507;MQ=53.45;MQ0=0;QD=3.69;SB=-517.93;set=Intersection;sumGLbyD=3.83	GT:DP:GQ:PL	0/1:237:99:1220,0,143	0/0:121:85.25:0,85,581
chromosome_1	4183961	.	T	TA	3892.3	PASS	AC=4;AF=0.67;AN=6;DP=430;Dels=0.03;HRun=10;HaplotypeScore=183.2550;MQ=59.66;MQ0=0;QD=17.61;SB=-1662.50;set=Intersection;sumGLbyD=17.61	GT:DP:GQ:PL	0/0:207:99:0,411,4705	1/1:132:99:2879,267,0
chromosome_1	4183963	.	A	AT	7109.7	PASS	AC=2;AF=0.33;AN=6;DP=434;Dels=0.00;HRun=0;HaplotypeScore=224.9450;MQ=59.76;MQ0=0;QD=52.66;SB=-3130.75;set=Intersection;sumGLbyD=52.66	GT:DP:GQ:PL	0/0:209:99:0,588,5965	1/1:135:99:7110,353,0
chromosome_1	4184321	.	TA	T	3302.07	PASS	AC=2;AF=0.33;AN=6;DP=387;Dels=0.28;HRun=7;HaplotypeScore=80.9802;MQ=59.36;MQ0=0;QD=26.63;SB=-1263.29;set=Intersection;sumGLbyD=26.63	GT:DP:GQ:PL	0/0:167:99:0,392,4535	1/1:15:99:3302,327,0
chromosome_1	4184603	.	T	G	5430.36	PASS	AC=2;AF=0.33;AN=6;BaseCounts=23,8,142,254;DP=427;Dels=0.00;HRun=0;HaplotypeScore=114.5672;MQ=58.91;MQ0=0;QD=39.93;SB=-2631.31;set=Intersection;sumGLbyD=39.92	GT:AD:DP:GQ:PL	0/0:197,0:191:99:0,569,7783	1/1:1,135:133:99:5430,397,0
chromosome_1	4185931	.	G	A	4351.67	PASS	AC=2;AF=0.33;AN=6;BaseCounts=133,13,266,14;DP=426;Dels=0.00;HRun=0;HaplotypeScore=137.9035;MQ=59.01;MQ0=0;QD=38.17;SB=-2063.96;set=Intersection;sumGLbyD=38.16	GT:AD:DP:GQ:PL	0/0:190,0:189:99:0,569,7798	1/1:0,113:110:99:4351,328,0
chromosome_1	4186157	.	C	T	9946.51	PASS	AC=4;AF=0.67;AN=6;BaseCounts=32,263,15,271;DP=581;DS;Dels=0.00;HRun=0;HaplotypeScore=167.3980;MQ=59.61;MQ0=0;QD=30.05;SB=-3879.72;set=Intersection;sumGLbyD=29.98	GT:AD:DP:GQ:PL	0/0:250,0:239:99:0,719,10068	1/1:0,183:179:99:7322,533,0
chromosome_1	4187333	.	T	A	5247.13	PASS	AC=2;AF=0.33;AN=6;BaseCounts=147,3,3,297;DP=450;Dels=0.00;HRun=1;HaplotypeScore=62.5041;MQ=59.29;MQ0=0;QD=39.45;SB=-2315.18;set=Intersection;sumGLbyD=39.44	GT:AD:DP:GQ:PL	0/0:207,0:202:99:0,602,7984	1/1:0,133:132:99:5246,391,0
chromosome_1	4187435	.	C	T	5572.36	PASS	AC=2;AF=0.33;AN=6;BaseCounts=10,290,6,156;DP=462;Dels=0.00;HRun=0;HaplotypeScore=89.4590;MQ=59.42;MQ0=0;QD=39.80;SB=-2714.61;set=Intersection;sumGLbyD=39.80	GT:AD:DP:GQ:PL	0/0:211,0:209:99:0,623,8568	1/1:0,140:135:99:5572,406,0
chromosome_1	4188251	.	A	G	9800.5	PASS	AC=4;AF=0.67;AN=6;BaseCounts=240,15,258,27;DP=540;Dels=0.00;HRun=0;HaplotypeScore=160.7559;MQ=59.44;MQ0=0;QD=31.51;SB=-4700.07;set=Intersection;sumGLbyD=31.51	GT:AD:DP:GQ:PL	0/0:229,0:226:99:0,674,9265	1/1:0,184:181:99:7474,545,0
chromosome_1	4194793	.	C	A	5758.95	PASS	AC=2;AF=0.33;AN=6;BaseCounts=153,248,11,37;DP=449;Dels=0.00;HRun=2;HaplotypeScore=163.3920;MQ=58.98;MQ0=0;QD=40.84;SB=-2440.78;set=Intersection;sumGLbyD=40.84	GT:AD:DP:GQ:PL	0/0:195,0:187:99:0,563,7683	1/1:0,141:139:99:5758,415,0
chromosome_1	4199795	.	A	C	7041.15	PASS	AC=4;AF=0.67;AN=6;BaseCounts=215,182,12,29;DP=438;Dels=0.00;HRun=0;HaplotypeScore=113.0041;MQ=59.33;MQ0=0;QD=29.84;SB=-3333.44;set=Intersection;sumGLbyD=29.83	GT:AD:DP:GQ:PL	0/0:202,0:197:99:0,590,8177	1/1:0,120:116:99:4625,346,0
chromosome_1	4201103	.	A	G	7074.87	PASS	AC=2;AF=0.33;AN=6;BaseCounts=319,11,197,26;DP=554;Dels=0.00;HRun=0;HaplotypeScore=170.2188;MQ=59.32;MQ0=0;QD=39.75;SB=-3203.59;set=Intersection;sumGLbyD=39.33	GT:AD:DP:GQ:PL	0/0:233,0:230:99:0,686,9249	1/1:0,176:170:99:7000,506,0
chromosome_1	4203244	.	G	A	4823.2	PASS	AC=2;AF=0.33;AN=6;BaseCounts=141,9,254,12;DP=416;Dels=0.00;HRun=2;HaplotypeScore=108.3164;MQ=59.03;MQ0=0;QD=39.21;SB=-2356.48;set=Intersection;sumGLbyD=39.20	GT:AD:DP:GQ:PL	0/0:198,0:189:99:0,569,7316	1/1:0,123:120:99:4822,358,0
chromosome_1	4206091	.	A	G	8392.47	PASS	AC=4;AF=0.67;AN=6;BaseCounts=259,9,219,19;DP=506;DS;Dels=0.00;HRun=0;HaplotypeScore=125.6818;MQ=59.43;MQ0=0;QD=31.43;SB=-4163.22;set=Intersection;sumGLbyD=31.43	GT:AD:DP:GQ:PL	0/0:239,0:238:99:0,710,9726	1/1:0,149:148:99:5916,442,0
chromosome_1	4207112	.	C	G	8073.14	PASS	AC=4;AF=0.67;AN=6;BaseCounts=16,232,204,16;DP=468;Dels=0.00;HRun=1;HaplotypeScore=103.0985;MQ=59.67;MQ0=0;QD=33.09;SB=-3921.66;set=Intersection;sumGLbyD=33.08	GT:AD:DP:GQ:PL	0/0:224,0:222:99:0,662,9083	1/1:0,149:149:99:6201,448,0
chromosome_1	4210365	.	C	A	8274.05	PASS	AC=4;AF=0.67;AN=6;BaseCounts=216,220,14,8;DP=458;Dels=0.00;HRun=1;HaplotypeScore=106.5091;MQ=59.32;MQ0=0;QD=33.10;SB=-2596.71;set=Intersection;sumGLbyD=33.09	GT:AD:DP:GQ:PL	0/0:208,0:203:99:0,608,8265	1/1:0,136:135:99:5663,406,0
chromosome_1	4212448	.	T	A	539.8	PASS	AC=2;AF=0.33;AN=6;BaseCounts=17,1,0,29;DP=47;Dels=0.00;HRun=0;HaplotypeScore=10.6350;MQ=56.99;MQ0=0;QD=35.99;SB=-191.87;set=Intersection;sumGLbyD=38.96	GT:AD:DP:GQ:PL	0/0:21,0:19:57.15:0,57,674	1/1:0,15:15:45.14:584,45,0
chromosome_1	4212449	.	T	A	549.27	PASS	AC=2;AF=0.33;AN=6;BaseCounts=16,0,1,30;DP=47;Dels=0.00;HRun=0;HaplotypeScore=8.9146;MQ=56.99;MQ0=0;QD=36.62;SB=-196.64;set=Intersection;sumGLbyD=39.58	GT:AD:DP:GQ:PL	0/0:23,0:20:60.12:0,60,679	1/1:0,15:15:45.14:594,45,0
chromosome_1	4213868	.	T	C	4928.71	PASS	AC=2;AF=0.33;AN=6;BaseCounts=16,134,11,269;DP=430;Dels=0.00;HRun=2;HaplotypeScore=112.8676;MQ=58.62;MQ0=0;QD=38.81;SB=-2335.10;set=Intersection;sumGLbyD=38.48	GT:AD:DP:GQ:PL	0/0:179,0:174:99:0,521,7028	1/1:1,125:121:99:4887,320,0
chromosome_1	4214509	.	C	T	7901.78	PASS	AC=2;AF=0.33;AN=6;BaseCounts=30,327,16,233;DP=606;DS;Dels=0.00;HRun=0;HaplotypeScore=207.0000;MQ=59.07;MQ0=0;QD=38.55;SB=-3147.81;set=Intersection;sumGLbyD=38.54	GT:AD:DP:GQ:PL	0/0:245,0:236:99:0,704,9355	1/1:0,204:197:99:7900,593,0
chromosome_1	4219394	.	C	T	4909.22	PASS	AC=2;AF=0.33;AN=6;BaseCounts=13,275,8,135;DP=431;Dels=0.00;HRun=0;HaplotypeScore=95.2386;MQ=59.11;MQ0=0;QD=39.59;SB=-2385.45;set=Intersection;sumGLbyD=38.69	GT:AD:DP:GQ:PL	0/0:207,0:204:99:0,611,8444	1/1:1,123:120:99:4798,317,0
chromosome_1	4219981	.	T	C	6177.76	PASS	AC=2;AF=0.33;AN=6;BaseCounts=37,174,12,330;DP=553;DS;Dels=0.00;HRun=1;HaplotypeScore=203.0015;MQ=59.29;MQ0=0;QD=40.12;SB=-2795.44;set=Intersection;sumGLbyD=40.11	GT:AD:DP:GQ:PL	0/0:241,1:232:99:0,695,9365	1/1:0,154:149:99:6177,448,0
chromosome_1	4220942	.	G	C	6818.41	PASS	AC=2;AF=0.33;AN=6;BaseCounts=23,174,323,20;DP=540;Dels=0.00;HRun=0;HaplotypeScore=151.1942;MQ=59.36;MQ0=0;QD=40.11;SB=-2608.41;set=Intersection;sumGLbyD=39.90	GT:AD:DP:GQ:PL	0/0:234,0:232:99:0,695,9522	1/1:0,170:166:99:6783,500,0
chromosome_1	4222549	.	G	A	5490.76	PASS	AC=2;AF=0.33;AN=6;BaseCounts=149,6,264,14;DP=433;Dels=0.00;HRun=1;HaplotypeScore=69.4567;MQ=59.33;MQ0=0;QD=39.79;SB=-2388.46;set=Intersection;sumGLbyD=39.53	GT:AD:DP:GQ:PL	0/0:200,0:197:99:0,590,8381	1/1:0,138:135:99:5455,403,0
chromosome_1	4223330	.	T	G	4574.06	PASS	AC=2;AF=0.33;AN=6;BaseCounts=26,10,131,261;DP=428;Dels=0.00;HRun=0;HaplotypeScore=133.8268;MQ=58.01;MQ0=1;QD=38.12;SB=-2114.15;set=Intersection;sumGLbyD=38.11	GT:AD:DP:GQ:PL	0/0:197,0:190:99:0,572,7885	1/1:0,120:117:99:4573,352,0
chromosome_1	4223588	.	G	C	7316.41	PASS	AC=4;AF=0.67;AN=6;BaseCounts=20,194,187,18;DP=419;Dels=0.00;HRun=0;HaplotypeScore=116.2028;MQ=59.53;MQ0=0;QD=30.87;SB=-3511.96;set=Intersection;sumGLbyD=30.87	GT:AD:DP:GQ:PL	0/0:182,0:179:99:0,539,7592	1/1:0,127:123:99:5173,370,0
chromosome_1	4230497	.	T	A	5746.65	PASS	AC=2;AF=0.33;AN=6;BaseCounts=153,15,10,289;DP=467;Dels=0.00;HRun=0;HaplotypeScore=121.1618;MQ=59.38;MQ0=0;QD=41.34;SB=-2421.36;set=Intersection;sumGLbyD=41.34	GT:AD:DP:GQ:PL	0/0:222,0:220:99:0,662,9402	1/1:0,139:138:99:5746,415,0
chromosome_1	4235585	.	CT	C	3019.88	PASS	AC=2;AF=0.33;AN=6;DP=458;Dels=0.22;HRun=11;HaplotypeScore=125.6578;MQ=56.08;MQ0=0;QD=21.27;SB=-1497.04;set=Intersection;sumGLbyD=21.65	GT:DP:GQ:PL	0/0:209:99:0,421,4739	1/1:43:99:3074,304,0
chromosome_1	4239031	.	T	A	6071.08	PASS	AC=4;AF=0.67;AN=6;BaseCounts=224,17,10,255;DP=507;Dels=0.00;HRun=0;HaplotypeScore=212.4545;MQ=56.64;MQ0=0;QD=20.93;SB=-1887.28;set=Intersection;sumGLbyD=20.25	GT:AD:DP:GQ:PL	0/0:217,0:178:99:0,536,7195	1/1:22,164:145:99:5032,240,0
chromosome_1	4239381	.	CT	C	4292.34	PASS	AC=2;AF=0.33;AN=6;DP=608;DS;Dels=0.22;HRun=13;HaplotypeScore=130.6787;MQ=54.81;MQ0=0;QD=17.66;SB=-865.26;set=Intersection;sumGLbyD=17.66	GT:DP:GQ:PL	0/0:245:99:0,260,4498	1/1:113:99:4292,203,0
chromosome_1	4243847	.	G	GA	3357.79	PASS	AC=2;AF=0.33;AN=6;DP=435;Dels=0.00;HRun=10;HaplotypeScore=109.9243;MQ=59.21;MQ0=0;QD=23.98;SB=-1450.93;set=Intersection;sumGLbyD=23.98	GT:DP:GQ:PL	0/0:204:99:0,443,4800	1/1:140:99:3358,262,0
chromosome_1	4246454	.	G	A	7392.99	PASS	AC=2;AF=0.33;AN=6;BaseCounts=191,17,305,15;DP=528;Dels=0.00;HRun=0;HaplotypeScore=131.0495;MQ=59.51;MQ0=0;QD=40.85;SB=-3101.61;set=Intersection;sumGLbyD=40.62	GT:AD:DP:GQ:PL	0/0:208,0:208:99:0,623,8668	1/1:0,181:180:99:7353,536,0
chromosome_1	4248268	.	G	T	9305.6	PASS	AC=4;AF=0.67;AN=6;BaseCounts=29,17,235,283;DP=565;DS;Dels=0.00;HRun=4;HaplotypeScore=188.2589;MQ=58.76;MQ0=0;QD=27.70;SB=-3816.63;set=Intersection;sumGLbyD=27.50	GT:AD:DP:GQ:PL	0/0:226,0:211:99:0,632,8042	1/1:0,192:177:99:6734,529,0
chromosome_1	4248320	.	C	T	8895.15	PASS	AC=2;AF=0.33;AN=6;BaseCounts=26,345,14,252;DP=637;DS;Dels=0.00;HRun=0;HaplotypeScore=176.0509;MQ=59.55;MQ0=0;QD=40.25;SB=-4336.84;set=Intersection;sumGLbyD=40.05	GT:AD:DP:GQ:PL	0/0:248,0:244:99:0,728,10180	1/1:1,220:218:99:8852,607,0
chromosome_1	4251023	.	G	A	9234.44	PASS	AC=4;AF=0.67;AN=6;BaseCounts=282,10,223,14;DP=529;Dels=0.00;HRun=0;HaplotypeScore=111.0315;MQ=47.75;MQ0=7;QD=28.86;SB=-4560.10;set=Intersection;sumGLbyD=28.85	GT:AD:DP:GQ:PL	0/0:209,0:198:99:0,596,7853	1/1:0,195:187:99:6546,562,0
chromosome_1	4251886	.	T	TA	2622.41	PASS	AC=2;AF=0.33;AN=6;DP=388;Dels=0.01;HRun=11;HaplotypeScore=92.9813;MQ=59.87;MQ0=0;QD=21.85;SB=-817.17;set=Intersection;sumGLbyD=22.30	GT:DP:GQ:PL	0/0:169:99:0,373,3900	1/1:120:99:2676,186,0
chromosome_1	4252542	.	A	G	5482.57	PASS	AC=2;AF=0.33;AN=6;BaseCounts=241,13,158,29;DP=441;Dels=0.00;HRun=0;HaplotypeScore=172.8742;MQ=58.95;MQ0=0;QD=38.61;SB=-2579.94;set=Intersection;sumGLbyD=38.43	GT:AD:DP:GQ:PL	0/0:170,0:169:99:0,503,6677	1/1:0,142:136:99:5458,409,0
chromosome_1	4254874	.	T	C	10186.93	PASS	AC=4;AF=0.67;AN=6;BaseCounts=20,253,8,257;DP=538;Dels=0.00;HRun=0;HaplotypeScore=106.0087;MQ=59.41;MQ0=0;QD=34.30;SB=-4546.64;set=Intersection;sumGLbyD=34.30	GT:AD:DP:GQ:PL	0/0:241,0:240:99:0,722,9977	1/1:0,162:161:99:6630,479,0
chromosome_1	4254946	.	G	A	10677.92	PASS	AC=4;AF=0.67;AN=6;BaseCounts=282,4,264,11;DP=561;Dels=0.00;HRun=2;HaplotypeScore=109.8028;MQ=59.01;MQ0=0;QD=34.22;SB=-4726.98;set=Intersection;sumGLbyD=34.22	GT:AD:DP:GQ:PL	0/0:249,0:246:99:0,740,10304	1/1:0,170:166:99:6901,500,0
chromosome_1	4255068	.	T	A	6711.87	PASS	AC=2;AF=0.33;AN=6;BaseCounts=201,8,13,293;DP=515;DS;Dels=0.00;HRun=0;HaplotypeScore=122.1056;MQ=57.59;MQ0=0;QD=37.29;SB=-2973.60;set=Intersection;sumGLbyD=37.09	GT:AD:DP:GQ:PL	0/0:228,0:225:99:0,671,9311	1/1:1,179:175:99:6677,493,0
chromosome_1	4255500	.	C	T	7544.7	PASS	AC=4;AF=0.67;AN=6;BaseCounts=26,214,12,202;DP=455;Dels=0.00;HRun=5;HaplotypeScore=148.1055;MQ=59.53;MQ0=0;QD=29.94;SB=-3025.93;set=Intersection;sumGLbyD=29.94	GT:AD:DP:GQ:PL	0/0:203,0:199:99:0,596,8420	1/1:0,141:140:99:5781,421,0
chromosome_1	4259649	.	AT	A	3715.41	PASS	AC=4;AF=0.67;AN=6;DP=414;Dels=0.30;HRun=12;HaplotypeScore=105.5224;MQ=59.52;MQ0=0;QD=17.04;SB=-1598.24;set=Intersection;sumGLbyD=17.04	GT:DP:GQ:PL	0/0:194:99:0,299,4588	1/1:35:99:2575,231,0
chromosome_1	4262619	.	T	A	9333.18	PASS	AC=4;AF=0.67;AN=6;BaseCounts=260,13,14,248;DP=535;DS;Dels=0.00;HRun=3;HaplotypeScore=182.3925;MQ=59.34;MQ0=0;QD=29.82;SB=-4340.32;set=Intersection;sumGLbyD=29.82	GT:AD:DP:GQ:PL	0/0:222,0:218:99:0,647,9034	1/1:0,168:164:99:6847,491,0
chromosome_1	4268319	.	T	A	9649.68	PASS	AC=4;AF=0.67;AN=6;BaseCounts=268,11,10,235;DP=525;Dels=0.00;HRun=2;HaplotypeScore=114.3488;MQ=59.50;MQ0=0;QD=32.06;SB=-4369.93;set=Intersection;sumGLbyD=31.92	GT:AD:DP:GQ:PL	0/0:224,0:224:99:0,674,9466	1/1:1,165:156:99:6411,428,0
chromosome_1	4274675	.	T	A	4124.88	PASS	AC=2;AF=0.33;AN=6;BaseCounts=120,4,9,176;DP=309;Dels=0.00;HRun=4;HaplotypeScore=64.9007;MQ=58.34;MQ0=0;QD=37.50;SB=-1665.00;set=Intersection;sumGLbyD=36.87	GT:AD:DP:GQ:PL	0/0:136,1:129:99:0,388,5059	1/1:3,107:102:99:4056,239,0
chromosome_1	4274684	.	A	T	3875.59	PASS	AC=2;AF=0.33;AN=6;BaseCounts=163,3,9,121;DP=296;Dels=0.00;HRun=8;HaplotypeScore=66.2223;MQ=58.39;MQ0=0;QD=34.30;SB=-1652.16;set=Intersection;sumGLbyD=33.90	GT:AD:DP:GQ:PL	0/0:126,0:119:99:0,355,4947	1/1:3,110:101:99:3831,260,0
chromosome_1	4276890	.	G	GT	7116.88	Rejected	AC=4;AF=0.67;AN=6;DP=447;Dels=0.00;HRun=13;HaplotypeScore=127.7860;MQ=59.00;MQ0=0;QD=20.51;SB=-3555.90;set=Intersection;sumGLbyD=20.51	GT:DP:GQ:PL	1/1:210:99:4180,266,0	1/1:137:99:2937,199,0
chromosome_1	4278251	.	GA	G	4289.31	PASS	AC=2;AF=0.33;AN=6;DP=499;DS;Dels=0.28;HRun=9;HaplotypeScore=108.8733;MQ=59.71;MQ0=0;QD=26.15;SB=-1877.08;set=Intersection;sumGLbyD=26.15	GT:DP:GQ:PL	0/0:203:99:0,489,5436	1/1:24:99:4289,421,0
chromosome_1	4278660	.	C	T	6546.35	PASS	AC=2;AF=0.33;AN=6;BaseCounts=31,270,14,207;DP=522;Dels=0.00;HRun=0;HaplotypeScore=194.3055;MQ=58.80;MQ0=0;QD=37.62;SB=-3302.81;set=Intersection;sumGLbyD=37.62	GT:AD:DP:GQ:PL	0/0:217,0:209:99:0,626,8668	1/1:0,174:166:99:6545,494,0
chromosome_1	4281981	.	C	T	7031.71	PASS	AC=4;AF=0.67;AN=6;BaseCounts=22,206,7,196;DP=431;Dels=0.00;HRun=0;HaplotypeScore=116.4383;MQ=58.92;MQ0=0;QD=30.05;SB=-1798.17;set=Intersection;sumGLbyD=30.04	GT:AD:DP:GQ:PL	0/0:197,0:162:99:0,487,6251	1/1:0,129:119:99:4745,358,0
chromosome_1	4288609	.	G	A	7925.75	PASS	AC=2;AF=0.33;AN=6;BaseCounts=219,12,321,25;DP=577;DS;Dels=0.00;HRun=0;HaplotypeScore=138.7971;MQ=58.53;MQ0=0;QD=38.85;SB=-3215.47;set=Intersection;sumGLbyD=38.53	GT:AD:DP:GQ:PL	0/0:240,0:236:99:0,707,9575	1/1:1,202:196:99:7860,547,0
chromosome_1	4290671	.	C	A	7164.37	PASS	AC=2;AF=0.33;AN=6;BaseCounts=207,306,13,28;DP=554;Dels=0.00;HRun=0;HaplotypeScore=194.7395;MQ=58.01;MQ0=0;QD=38.52;SB=-2109.42;set=Intersection;sumGLbyD=38.51	GT:AD:DP:GQ:PL	0/0:241,0:238:99:0,716,9681	1/1:0,186:180:99:7163,536,0
chromosome_1	4291215	.	T	A	6967.47	PASS	AC=4;AF=0.67;AN=6;BaseCounts=204,9,10,198;DP=422;Dels=0.00;HRun=4;HaplotypeScore=100.9747;MQ=56.80;MQ0=0;QD=29.28;SB=-3028.82;set=Intersection;sumGLbyD=29.26	GT:AD:DP:GQ:PL	0/0:182,2:165:99:0,493,5741	1/1:0,130:120:99:4638,361,0
chromosome_1	4293108	.	T	C	7501.11	PASS	AC=2;AF=0.33;AN=6;BaseCounts=31,192,16,362;DP=601;DS;Dels=0.00;HRun=0;HaplotypeScore=141.9079;MQ=59.43;MQ0=0;QD=40.55;SB=-2660.05;set=Intersection;sumGLbyD=40.32	GT:AD:DP:GQ:PL	0/0:249,1:248:99:0,700,10050	1/1:0,185:179:99:7460,539,0
chromosome_1	4295415	.	G	A	4906.85	PASS	AC=2;AF=0.33;AN=6;BaseCounts=147,9,249,14;DP=419;Dels=0.00;HRun=3;HaplotypeScore=98.6885;MQ=58.02;MQ0=0;QD=38.04;SB=-2034.53;set=Intersection;sumGLbyD=37.79	GT:AD:DP:GQ:PL	0/0:174,11:149:99:0,418,5754	1/1:0,129:123:99:4875,370,0
chromosome_1	4295935	.	C	T	5724.48	PASS	AC=2;AF=0.33;AN=6;BaseCounts=24,271,11,165;DP=471;Dels=0.00;HRun=0;HaplotypeScore=141.5762;MQ=59.55;MQ0=0;QD=38.94;SB=-2821.11;set=Intersection;sumGLbyD=38.65	GT:AD:DP:GQ:PL	0/0:200,0:198:99:0,593,8153	1/1:1,146:146:99:5681,394,0
chromosome_1	4296681	.	G	A	7294.43	PASS	AC=4;AF=0.67;AN=6;BaseCounts=236,12,188,21;DP=457;Dels=0.00;HRun=0;HaplotypeScore=145.5962;MQ=57.19;MQ0=0;QD=27.12;SB=-1872.90;set=Intersection;sumGLbyD=26.93	GT:AD:DP:GQ:PL	0/0:183,0:164:99:0,493,6289	1/1:0,149:140:99:5042,415,0
chromosome_1	4298901	.	A	C	7019.21	PASS	AC=4;AF=0.67;AN=6;BaseCounts=220,188,8,18;DP=435;Dels=0.00;HRun=0;HaplotypeScore=137.9629;MQ=59.39;MQ0=0;QD=29.37;SB=-3482.77;set=Intersection;sumGLbyD=29.37	GT:AD:DP:GQ:PL	0/0:196,0:188:99:0,563,7698	1/1:0,122:117:99:4813,352,0
chromosome_1	4299046	.	C	T	6059.08	PASS	AC=2;AF=0.33;AN=6;BaseCounts=24,243,6,163;DP=437;Dels=0.00;HRun=0;HaplotypeScore=108.6510;MQ=59.51;MQ0=0;QD=40.13;SB=-2724.70;set=Intersection;sumGLbyD=39.88	GT:AD:DP:GQ:PL	0/0:183,0:180:99:0,542,7577	1/1:1,150:148:99:6022,409,0
chromosome_1	4299264	.	GA	G	2428.17	PASS	AC=2;AF=0.33;AN=6;DP=427;Dels=0.20;HRun=9;HaplotypeScore=121.6277;MQ=59.65;MQ0=0;QD=23.13;SB=-963.79;set=Intersection;sumGLbyD=23.64	GT:DP:GQ:PL	0/0:201:99:0,424,5057	1/1:24:99:2482,213,0
chromosome_1	4303877	.	T	C	5027.63	PASS	AC=2;AF=0.33;AN=6;BaseCounts=10,136,2,250;DP=398;Dels=0.00;HRun=0;HaplotypeScore=59.1279;MQ=58.63;MQ0=0;QD=37.80;SB=-2170.87;set=Intersection;sumGLbyD=37.80	GT:AD:DP:GQ:PL	0/0:180,0:177:99:0,530,7435	1/1:0,133:130:99:5027,382,0
chromosome_1	4304169	.	G	GA	12106.27	Rejected	AC=6;AF=1.00;AN=6;DP=474;Dels=0.00;HRun=3;HaplotypeScore=263.0589;MQ=60.40;MQ0=0;QD=25.54;SB=-6019.40;set=Intersection;sumGLbyD=25.54	GT:DP:GQ:PL	1/1:205:99:6008,564,0	1/1:147:99:4386,411,0
chromosome_1	4304205	.	A	G	7551.9	PASS	AC=4;AF=0.67;AN=6;BaseCounts=206,10,195,17;DP=431;Dels=0.01;HRun=0;HaplotypeScore=110.4614;MQ=60.16;MQ0=0;QD=30.95;SB=-2249.03;set=Intersection;sumGLbyD=30.77	GT:AD:DP:GQ:PL	0/0:187,0:185:99:0,557,7719	1/1:0,135:127:99:5176,379,0
chromosome_1	4304635	.	T	C	7697.26	PASS	AC=4;AF=0.67;AN=6;BaseCounts=18,212,15,247;DP=492;Dels=0.00;HRun=1;HaplotypeScore=168.8046;MQ=59.28;MQ0=0;QD=27.89;SB=-2927.18;set=Intersection;sumGLbyD=27.89	GT:AD:DP:GQ:PL	0/0:216,0:214:99:0,641,8693	1/1:1,152:143:99:5925,430,0
chromosome_1	4306460	.	C	T	10168.27	PASS	AC=4;AF=0.67;AN=6;BaseCounts=24,241,15,264;DP=544;DS;Dels=0.00;HRun=3;HaplotypeScore=137.7558;MQ=59.78;MQ0=0;QD=32.59;SB=-4654.71;set=Intersection;sumGLbyD=32.59	GT:AD:DP:GQ:PL	0/0:232,0:225:99:0,677,9370	1/1:0,174:173:99:7241,521,0
chromosome_1	4307129	.	G	C	7691.26	PASS	AC=4;AF=0.67;AN=6;BaseCounts=23,212,242,16;DP=494;Dels=0.00;HRun=0;HaplotypeScore=138.8187;MQ=59.15;MQ0=0;QD=29.02;SB=-3374.58;set=Intersection;sumGLbyD=29.02	GT:AD:DP:GQ:PL	0/0:228,0:221:99:0,662,9182	1/1:0,145:139:99:5640,415,0
chromosome_1	4308834	.	T	C	8741.37	PASS	AC=4;AF=0.67;AN=6;BaseCounts=12,225,14,229;DP=480;Dels=0.00;HRun=0;HaplotypeScore=112.8977;MQ=59.11;MQ0=0;QD=32.62;SB=-3942.37;set=Intersection;sumGLbyD=32.46	GT:AD:DP:GQ:PL	0/0:211,1:208:99:0,577,8161	1/1:0,155:152:99:6199,454,0
chromosome_1	4314762	.	C	T	5974.43	PASS	AC=2;AF=0.33;AN=6;BaseCounts=21,272,11,178;DP=482;Dels=0.00;HRun=0;HaplotypeScore=166.1502;MQ=58.15;MQ0=0;QD=38.79;SB=-2567.78;set=Intersection;sumGLbyD=38.65	GT:AD:DP:GQ:PL	0/0:207,0:200:99:0,596,8109	1/1:0,154:147:99:5952,439,0
chromosome_1	4316789	.	GGTT	G	357.55	Rejected	AB=0.82;AC=2;AF=0.33;AN=6;DP=561;DS;Dels=0.16;HRun=0;HaplotypeScore=150.6657;MQ=49.08;MQ0=3;QD=1.02;SB=-187.12;set=Intersection;sumGLbyD=1.16	GT:DP:GQ:PL	0/0:208:99:0,471,16896	0/1:145:99:332,0,12151
chromosome_1	4316800	.	A	T	947.4	Rejected	AB=0.78;AC=2;AF=0.33;AN=6;BaseCounts=485,15,12,75;DP=589;DS;Dels=0.00;HRun=1;HaplotypeScore=113.5445;MQ=48.92;MQ0=2;QD=2.60;SB=-265.55;set=Intersection;sumGLbyD=2.71	GT:AD:DP:GQ:PL	0/0:224,1:213:99:0,641,8036	0/1:183,53:216:99:793,0,5864
chromosome_1	4318780	.	G	T	5886.7	PASS	AC=2;AF=0.33;AN=6;BaseCounts=19,17,341,159;DP=536;DS;Dels=0.00;HRun=0;HaplotypeScore=129.2425;MQ=59.62;MQ0=0;QD=39.78;SB=-2162.54;set=Intersection;sumGLbyD=39.77	GT:AD:DP:GQ:PL	0/0:243,0:237:99:0,710,9914	1/1:0,148:144:99:5886,433,0
chromosome_1	4323910	.	A	G	7114.64	PASS	AC=2;AF=0.33;AN=6;BaseCounts=302,15,205,32;DP=554;Dels=0.00;HRun=0;HaplotypeScore=173.3067;MQ=59.54;MQ0=0;QD=37.84;SB=-3204.17;set=Intersection;sumGLbyD=37.84	GT:AD:DP:GQ:PL	0/0:228,0:223:99:0,668,9146	1/1:0,188:179:99:7113,533,0
chromosome_1	4325746	.	G	GT	2999.31	PASS	AC=4;AF=0.67;AN=6;DP=309;Dels=0.01;HRun=10;HaplotypeScore=142.3486;MQ=58.97;MQ0=0;QD=18.75;SB=-746.73;set=Intersection;sumGLbyD=19.10	GT:DP:GQ:PL	0/0:147:99:0,338,3447	1/1:90:99:2296,188,0
chromosome_1	4330012	.	A	G	5481.77	PASS	AC=2;AF=0.33;AN=6;BaseCounts=308,15,159,14;DP=497;Dels=0.00;HRun=0;HaplotypeScore=161.7524;MQ=57.84;MQ0=0;QD=37.81;SB=-2515.91;set=Intersection;sumGLbyD=37.58	GT:AD:DP:GQ:PL	0/0:235,0:230:99:0,692,9392	1/1:1,143:140:99:5449,387,0
chromosome_1	4331957	.	A	G	11980.36	PASS	AC=4;AF=0.67;AN=6;BaseCounts=256,8,304,18;DP=586;DS;Dels=0.00;HRun=1;HaplotypeScore=147.6271;MQ=59.62;MQ0=0;QD=33.56;SB=-4735.84;set=Intersection;sumGLbyD=33.56	GT:AD:DP:GQ:PL	0/0:228,0:222:99:0,668,9125	1/1:0,208:206:99:8525,620,0
chromosome_1	4333105	.	A	G	7700.91	PASS	AC=2;AF=0.33;AN=6;BaseCounts=355,9,195,18;DP=577;DS;Dels=0.00;HRun=0;HaplotypeScore=124.5830;MQ=59.24;MQ0=0;QD=40.96;SB=-3468.80;set=Intersection;sumGLbyD=40.96	GT:AD:DP:GQ:PL	0/0:240,0:237:99:0,713,9756	1/1:0,188:184:99:7700,554,0
chromosome_1	4334977	.	A	G	10210.9	PASS	AC=4;AF=0.67;AN=6;BaseCounts=235,11,268,13;DP=527;Dels=0.00;HRun=0;HaplotypeScore=118.4682;MQ=59.37;MQ0=0;QD=33.26;SB=-4953.43;set=Intersection;sumGLbyD=33.12	GT:AD:DP:GQ:PL	0/0:220,0:214:99:0,641,8952	1/1:1,173:171:99:6942,472,0
chromosome_1	4337053	.	A	AC	1969.08	Rejected	AB=0.93;AC=3;AF=0.50;AN=6;DP=317;Dels=0.01;HRun=9;HaplotypeScore=53.8766;MQ=55.65;MQ0=0;QD=8.07;SB=-555.07;set=Intersection;sumGLbyD=8.28	GT:DP:GQ:PL	0/1:146:99:166,0,1765	1/1:96:99:1855,146,0
chromosome_1	4341360	.	A	C	5355.38	PASS	AC=2;AF=0.33;AN=6;BaseCounts=260,134,5,10;DP=409;Dels=0.00;HRun=0;HaplotypeScore=61.1826;MQ=59.47;MQ0=0;QD=41.20;SB=-2510.53;set=Intersection;sumGLbyD=41.19	GT:AD:DP:GQ:PL	0/0:183,0:182:99:0,548,7706	1/1:0,130:128:99:5355,385,0
chromosome_1	4342712	.	G	A	7710.16	PASS	AC=2;AF=0.33;AN=6;BaseCounts=229,20,311,31;DP=591;Dels=0.00;HRun=0;HaplotypeScore=193.2024;MQ=58.94;MQ0=0;QD=36.89;SB=-3343.28;set=Intersection;sumGLbyD=36.72	GT:AD:DP:GQ:PL	0/0:248,0:235:99:0,707,9452	1/1:1,207:198:99:7674,590,0
chromosome_1	4346172	.	G	GT	2831.35	PASS	AC=2;AF=0.33;AN=6;DP=381;Dels=0.00;HRun=10;HaplotypeScore=92.9734;MQ=59.63;MQ0=0;QD=23.59;SB=-1437.90;set=Intersection;sumGLbyD=24.04	GT:DP:GQ:PL	0/0:162:99:0,342,3825	1/1:120:99:2885,188,0
chromosome_1	4351472	.	T	C	8002.84	PASS	AC=2;AF=0.33;AN=6;BaseCounts=17,215,13,337;DP=582;DS;Dels=0.00;HRun=1;HaplotypeScore=162.8441;MQ=59.44;MQ0=0;QD=40.01;SB=-3712.74;set=Intersection;sumGLbyD=39.80	GT:AD:DP:GQ:PL	0/0:241,0:239:99:0,716,9977	1/1:0,199:194:99:7959,575,0
chromosome_1	4352197	.	C	T	6243.32	PASS	AC=2;AF=0.33;AN=6;BaseCounts=22,328,14,175;DP=539;Dels=0.00;HRun=0;HaplotypeScore=160.1641;MQ=59.57;MQ0=0;QD=41.07;SB=-2878.79;set=Intersection;sumGLbyD=40.79	GT:AD:DP:GQ:PL	0/0:239,0:234:99:0,704,9838	1/1:0,152:150:99:6200,451,0
chromosome_1	4354161	.	C	T	5751.13	PASS	AC=2;AF=0.33;AN=6;BaseCounts=12,256,8,166;DP=442;Dels=0.00;HRun=0;HaplotypeScore=104.7327;MQ=57.18;MQ0=0;QD=38.86;SB=-2559.79;set=Intersection;sumGLbyD=38.85	GT:AD:DP:GQ:PL	0/0:194,0:186:99:0,560,7458	1/1:0,148:145:99:5750,436,0
chromosome_1	4359787	.	T	C	8099.81	PASS	AC=4;AF=0.67;AN=6;BaseCounts=18,214,10,230;DP=472;Dels=0.00;HRun=0;HaplotypeScore=117.8299;MQ=59.48;MQ0=0;QD=31.03;SB=-3075.78;set=Intersection;sumGLbyD=30.90	GT:AD:DP:GQ:PL	0/0:211,0:210:99:0,629,8756	1/1:0,145:139:99:5705,418,0
chromosome_1	4364759	.	C	CT	1617.93	PASS	AC=2;AF=0.33;AN=6;DP=284;Dels=0.00;HRun=10;HaplotypeScore=88.9664;MQ=54.99;MQ0=0;QD=19.26;SB=-532.79;set=Intersection;sumGLbyD=19.90	GT:DP:GQ:PL	0/0:130:90.06:0,90,1948	1/1:84:99:1672,131,0
chromosome_1	4366536	.	A	G	10155.82	PASS	AC=4;AF=0.67;AN=6;BaseCounts=255,7,256,13;DP=531;Dels=0.00;HRun=0;HaplotypeScore=99.9562;MQ=59.40;MQ0=0;QD=34.31;SB=-4789.69;set=Intersection;sumGLbyD=34.31	GT:AD:DP:GQ:PL	0/0:235,0:231:99:0,689,9413	1/1:0,160:155:99:6479,464,0
chromosome_1	4368355	.	T	G	9847.63	PASS	AC=4;AF=0.67;AN=6;BaseCounts=26,12,249,244;DP=531;Dels=0.00;HRun=1;HaplotypeScore=131.0860;MQ=59.40;MQ0=0;QD=32.18;SB=-4884.21;set=Intersection;sumGLbyD=32.18	GT:AD:DP:GQ:PL	0/0:225,0:221:99:0,665,9126	1/1:0,174:170:99:7104,512,0
chromosome_1	4370980	.	A	T	8809.32	PASS	AC=4;AF=0.67;AN=6;BaseCounts=244,11,13,233;DP=501;DS;Dels=0.00;HRun=2;HaplotypeScore=109.3114;MQ=59.60;MQ0=0;QD=32.39;SB=-3718.00;set=Intersection;sumGLbyD=32.38	GT:AD:DP:GQ:PL	0/0:229,0:226:99:0,671,9429	1/1:0,149:145:99:5984,433,0
chromosome_1	4374342	.	AG	A	13584.67	Rejected	AC=6;AF=1.00;AN=6;DP=515;Dels=0.83;HRun=1;HaplotypeScore=167.3689;MQ=60.64;MQ0=0;QD=26.38;SB=-6651.93;set=Intersection;sumGLbyD=26.38	GT:DP:GQ:PL	1/1:6:99:6973,676,0	1/1:7:99:4794,469,0
chromosome_1	4375191	.	GT	G	5846.35	PASS	AC=4;AF=0.67;AN=6;DP=435;Dels=0.41;HRun=3;HaplotypeScore=160.7194;MQ=59.27;MQ0=0;QD=23.77;SB=-2349.81;set=Intersection;sumGLbyD=23.77	GT:DP:GQ:PL	0/0:189:99:0,544,5929	1/1:10:99:4216,406,0
chromosome_1	4375421	.	A	T	16127.27	Rejected	AC=6;AF=1.00;AN=6;BaseCounts=26,14,5,411;DP=456;Dels=0.00;HRun=1;HaplotypeScore=140.2166;MQ=59.39;MQ0=0;QD=35.37;SB=-6846.11;set=Intersection;sumGLbyD=35.37	GT:AD:DP:GQ:PL	1/1:0,169:167:99:7017,500,0	1/1:1,163:161:99:6747,482,0
chromosome_1	4386263	.	TAAAAGAAAA	T	4365.42	Rejected	AB=0.89;AC=1;AF=0.17;AN=6;DP=316;Dels=0.04;HRun=3;HaplotypeScore=135.9929;MQ=56.70;MQ0=0;QD=45.47;SB=-1882.03;set=Intersection;sumGLbyD=45.47	GT:DP:GQ:PL	0/0:144:99:0,347,9453	0/1:84:99:4365,0,807
chromosome_1	4386268	.	GAAAAAAAAA	G	5666.21	PASS	AC=2;AF=0.33;AN=6;DP=303;Dels=0.16;HRun=24;HaplotypeScore=142.6894;MQ=55.74;MQ0=0;QD=62.96;SB=-2526.98;set=Intersection;sumGLbyD=62.96	GT:DP:GQ:PL	0/0:145:99:0,315,9813	1/1:46:99:5666,181,0
chromosome_1	4394766	.	C	CA	3686.26	PASS	AB=0.79;AC=3;AF=0.50;AN=6;DP=425;Dels=0.02;HRun=14;HaplotypeScore=180.3483;MQ=57.37;MQ0=0;QD=15.75;SB=-1551.96;set=Intersection;sumGLbyD=15.75	GT:DP:GQ:PL	0/0:186:99:0,335,3868	1/1:135:99:2768,104,0
chromosome_1	4396205	.	T	A	7002.35	PASS	AC=2;AF=0.33;AN=6;BaseCounts=201,9,9,320;DP=539;DS;Dels=0.00;HRun=1;HaplotypeScore=114.6482;MQ=59.28;MQ0=0;QD=39.56;SB=-3409.45;set=Intersection;sumGLbyD=39.33	GT:AD:DP:GQ:PL	0/0:229,0:220:99:0,659,8979	1/1:1,176:169:99:6962,469,0
chromosome_1	4397063	.	G	T	6388.47	PASS	AC=2;AF=0.33;AN=6;BaseCounts=12,10,299,179;DP=501;Dels=0.00;HRun=1;HaplotypeScore=133.8294;MQ=59.32;MQ0=0;QD=40.18;SB=-2650.16;set=Intersection;sumGLbyD=39.91	GT:AD:DP:GQ:PL	0/0:226,0:220:99:0,662,9268	1/1:0,159:154:99:6345,463,0
[truncated: 1,012,026 more chars]
