# Supplementary material for: Natural genetic variation impacts expression levels of coding, non-coding, and antisense transcripts in fission yeast
Source: Mol Syst Biol. 2014 Nov 28;10(11):764. doi: 10.15252/msb.20145123 (PMC4299605; doi:10.15252/msb.20145123)
Supplement: Supplementary file 8 — Supplementary Dataset S7 [file msb0010-0764-sd8.zip › SupplementaryDataset_S7_genotype.tsv]

# Supplementary dataset S8: Tab delimited file containing the genotype information of the segregant of the library for 4,481 markers.
#
# The file is tab-delimited.
# First 2 fields are the position of the marker
# 3rd field is the 968 allele sequence
# 4th field is the Y0036 allele sequence
# next fields are genotypes of parents and segregants for the markers:
# 0: 968, 1: Y0036, NA: missing data.
#
# if you have questions mail:
# mathieu.clement-ziza(at)uni-koeln.de
# andreas.beyer(at)uni-koeln.de
# j.bahler(at)ucl.ac.uk
#
#
chromosome	position	968_allele	Y0036_allele	968	Y0036	R1_1	R1_2	R1_3	R1_4	R1_5	R1_6	R1_7	R1_8	R1_10	R1_11	R1_12	R1_13	R1_16	R1_15	R1_17	R1_18	R1_19	R1_20	R1_21	R1_22	R1_23	R1_24	R1_14	R1_25	R1_26	R1_27	R1_28	R1_29	R1_30	R1_31	R1_32	R1_33	R1_35	R1_36	R1_37	R1_38	R1_39	R1_40	R1_41	R1_42	R1_43	R1_46	R1_47	R1_9
chromosome_1	54120	A	G	0	1	1	0	0	0	1	0	0	1	0	0	0	0	0	1	0	0	0	0	1	0	1	1	1	1	1	0	0	1	0	1	1	0	1	1	1	1	0	0	1	0	0	1	1	0
chromosome_1	60438	C	T	0	1	1	0	0	0	1	0	0	1	0	0	0	0	0	1	0	0	0	0	1	0	1	1	1	1	1	0	0	1	0	1	1	0	1	1	1	1	0	0	1	0	0	1	1	0
chromosome_1	71120	A	G	0	1	1	0	0	0	1	0	0	1	0	0	0	0	0	NA	0	0	0	0	1	0	1	1	1	1	1	0	0	1	0	1	1	0	1	1	1	1	0	0	1	0	0	1	1	0
chromosome_1	74490	CTT	C	0	1	1	0	0	0	1	0	0	1	0	0	0	0	0	NA	0	0	0	0	1	0	1	1	1	1	1	0	0	1	0	1	1	0	1	1	1	1	0	0	1	0	0	1	1	0
chromosome_1	78435	G	A	0	1	1	0	0	0	1	0	0	1	0	0	0	0	0	NA	0	0	0	0	1	0	1	1	1	1	1	0	0	1	0	1	1	0	1	1	1	1	0	0	1	0	0	1	1	0
chromosome_1	81660	C	T	0	1	1	0	0	0	1	0	0	1	0	0	0	0	0	NA	0	0	0	0	1	0	1	1	1	1	1	0	0	1	0	1	1	0	1	1	1	1	0	0	1	0	0	1	1	0
chromosome_1	88372	T	C	0	1	1	0	0	0	1	0	0	1	0	0	0	0	0	NA	0	0	0	0	1	0	1	1	1	1	1	0	0	1	0	1	1	0	1	1	1	1	0	0	1	0	0	1	1	0
chromosome_1	95401	G	A	0	1	1	0	0	0	1	0	0	1	0	0	0	0	0	NA	0	0	0	0	1	0	1	1	1	1	1	0	0	1	0	1	1	0	1	1	NA	1	0	0	1	0	0	1	1	0
chromosome_1	107624	G	GT	0	1	1	0	0	0	1	0	0	1	0	0	0	0	0	NA	0	0	0	0	1	0	1	1	1	1	1	0	0	NA	0	1	1	0	1	1	NA	1	0	0	1	0	NA	1	NA	0
chromosome_1	109681	G	C	0	1	1	0	0	0	1	0	0	1	0	0	0	0	0	0	0	0	0	0	1	0	1	1	1	1	1	0	0	0	0	1	1	0	1	1	0	1	0	0	1	0	NA	1	NA	0
chromosome_1	114557	T	C	0	1	1	0	0	0	1	0	0	1	0	0	0	0	0	0	0	0	0	0	1	0	1	1	1	1	1	0	0	0	0	1	1	0	1	1	0	1	0	0	1	0	NA	1	0	0
chromosome_1	115309	A	G	0	1	1	0	0	0	1	0	0	1	0	0	0	0	0	0	0	0	0	0	1	0	1	1	1	1	1	0	0	0	0	1	1	0	1	1	0	1	0	0	1	0	1	1	0	0
chromosome_1	118031	T	C	0	1	1	0	0	0	1	0	0	1	0	0	0	0	0	0	0	0	0	0	1	0	1	1	1	1	1	0	0	0	0	1	1	0	1	1	0	1	0	0	1	0	1	1	0	0
chromosome_1	118559	C	G	0	1	1	0	0	0	1	0	0	1	0	0	0	0	0	0	0	0	0	0	1	0	1	1	1	1	1	0	0	0	0	1	1	0	1	1	0	1	0	0	1	0	1	1	0	0
chromosome_1	119888	G	A,T	0	1	1	0	0	0	1	0	0	1	0	0	0	0	0	0	0	0	0	0	1	0	1	1	1	1	1	0	0	0	0	1	1	0	1	1	0	1	0	0	1	0	1	1	0	0
chromosome_1	121728	C	T	0	1	1	0	0	0	1	0	0	1	0	0	0	0	0	0	0	0	0	0	1	0	1	1	1	1	1	0	0	0	0	1	1	0	1	1	0	1	0	0	1	0	1	1	0	0
chromosome_1	121755	C	T	0	1	1	0	0	0	1	0	0	1	0	0	0	0	0	0	0	0	0	0	1	0	1	1	1	1	1	0	0	0	0	1	1	0	1	1	0	1	0	0	1	0	1	1	0	0
chromosome_1	124388	T	C	0	1	1	0	0	0	1	0	0	1	0	0	0	0	0	0	0	0	0	0	1	0	1	1	1	1	1	0	0	0	0	1	1	0	1	1	0	1	0	0	1	0	1	1	0	0
chromosome_1	125091	AT	A	0	1	1	0	0	0	1	0	0	1	0	0	0	0	0	0	0	0	0	0	1	0	1	1	1	1	1	0	0	0	0	1	1	0	1	1	0	1	0	0	1	0	1	1	0	0
chromosome_1	126067	G	A	0	1	1	0	0	0	1	0	0	1	0	0	0	0	0	0	0	0	0	0	1	0	1	1	1	1	1	0	0	0	0	1	1	0	1	1	0	1	0	0	1	0	1	1	0	0
chromosome_1	126699	A	C	0	1	1	0	0	0	1	0	0	1	0	0	0	0	0	0	0	0	0	0	1	0	1	1	1	1	1	0	0	0	0	1	1	0	1	1	0	1	0	0	1	0	1	1	0	0
chromosome_1	127204	G	A	0	1	1	0	0	0	1	0	0	1	0	0	0	0	0	0	0	0	0	0	1	0	1	1	1	1	1	0	0	0	0	1	1	0	1	1	0	1	0	0	1	0	1	1	0	0
chromosome_1	132159	A	G	0	1	1	0	0	0	1	0	0	1	0	0	0	0	0	0	0	0	0	0	1	0	1	1	1	1	1	0	0	0	0	1	1	0	1	1	0	1	0	0	1	0	1	1	0	0
chromosome_1	134805	G	A	0	1	1	0	0	0	1	0	0	1	0	0	0	0	0	0	0	0	0	0	1	0	1	1	1	1	1	0	0	0	0	1	1	0	1	1	0	1	0	0	1	0	1	1	0	0
chromosome_1	135398	C	T	0	1	1	0	0	0	1	0	0	1	0	0	0	0	0	0	0	0	0	0	1	0	1	1	1	1	1	0	0	0	0	1	1	0	1	1	0	1	0	0	1	0	1	1	0	0
chromosome_1	135637	A	G	0	1	1	0	0	0	1	0	0	1	0	0	0	0	0	0	0	0	0	0	1	0	1	1	1	1	1	0	0	0	0	1	1	0	1	1	0	1	0	0	1	0	1	1	0	0
chromosome_1	135670	A	G	0	1	1	0	0	0	1	0	0	1	0	0	0	0	0	0	0	0	0	0	1	0	1	1	1	1	1	0	0	0	0	1	1	0	1	1	0	1	0	0	1	0	1	1	0	0
chromosome_1	135764	TA	T	0	1	1	0	0	0	1	0	0	1	0	0	0	0	0	0	0	0	0	0	1	0	1	1	1	1	1	0	0	0	0	1	1	0	1	1	0	1	0	0	1	0	1	1	0	0
chromosome_1	135992	A	G	0	1	1	0	0	0	1	0	0	1	0	0	0	0	0	0	0	0	0	0	1	0	1	1	1	1	1	0	0	0	0	1	1	0	1	1	0	1	0	0	1	0	1	1	0	0
chromosome_1	136011	A	AGT	0	1	1	0	0	0	1	0	0	1	0	0	0	0	0	0	0	0	0	0	1	0	1	1	1	1	1	0	0	0	0	1	1	0	1	1	0	1	0	0	1	0	1	1	0	0
chromosome_1	136094	C	T	0	1	1	0	0	0	1	0	0	1	0	0	0	0	0	0	0	0	0	0	1	0	1	1	1	1	1	0	0	0	0	1	1	0	1	1	0	1	0	0	1	0	1	1	0	0
chromosome_1	139768	T	C	0	1	1	0	0	0	1	0	0	1	0	0	0	0	0	0	0	0	0	0	1	0	1	1	1	1	1	0	0	0	0	1	1	0	1	1	0	1	0	0	1	0	1	1	0	0
chromosome_1	139892	A	G	0	1	1	0	0	0	1	0	0	1	0	0	0	0	0	0	0	0	0	0	1	0	1	1	1	1	1	0	0	0	0	1	1	0	1	1	0	1	0	0	1	0	1	1	0	0
chromosome_1	140774	G	T	0	1	1	0	0	0	1	0	0	1	0	0	0	0	0	0	0	0	0	0	1	0	1	1	1	1	1	0	0	0	0	1	1	0	1	1	0	1	0	0	1	0	1	1	0	0
chromosome_1	141234	G	A	0	1	1	0	0	0	1	0	0	1	0	0	0	0	0	0	0	0	0	0	1	0	1	1	1	1	1	0	0	0	0	1	1	0	1	1	0	1	0	0	1	0	1	1	0	0
chromosome_1	144322	G	A	0	1	1	0	0	0	1	0	0	1	0	0	0	0	0	0	0	0	0	0	1	0	1	1	1	1	1	0	0	0	0	1	1	0	1	1	0	1	0	0	1	0	1	1	0	0
chromosome_1	144647	T	G	0	1	1	0	0	0	1	0	0	1	0	0	0	0	0	0	0	0	0	0	1	0	1	1	1	1	1	0	0	0	0	1	1	0	1	1	0	1	0	0	1	0	1	1	0	0
chromosome_1	146400	A	G	0	1	1	0	0	0	1	0	0	1	0	0	0	0	0	0	0	0	0	0	1	0	1	1	1	1	1	0	0	0	0	1	1	0	1	1	0	1	0	0	1	0	1	1	0	0
chromosome_1	146734	T	C	0	1	1	0	0	0	1	0	0	1	0	0	0	0	0	0	0	0	0	0	1	0	1	1	1	1	1	0	0	0	0	1	1	0	1	1	0	1	0	0	1	0	1	1	0	0
chromosome_1	149074	C	G	0	1	1	0	0	0	1	0	0	1	0	0	0	0	0	0	0	0	0	0	1	0	1	1	1	1	1	0	0	NA	0	1	1	0	1	1	0	1	0	0	1	0	1	1	0	0
chromosome_1	150277	A	G	0	1	1	0	0	0	1	0	0	1	0	0	0	0	0	0	0	0	0	0	1	0	1	1	1	1	1	0	0	NA	0	1	1	0	1	1	0	1	0	0	1	0	1	1	0	0
chromosome_1	152637	T	C	0	1	1	0	0	0	1	0	0	1	0	0	0	0	0	0	0	0	0	0	1	0	1	1	1	1	1	0	0	1	0	1	1	0	1	1	0	1	0	0	1	0	1	1	0	0
chromosome_1	156754	C	T	0	1	1	0	0	0	1	0	0	1	0	0	0	0	0	0	0	0	0	0	1	0	1	0	NA	1	0	0	0	1	0	0	0	0	0	1	0	1	0	0	1	0	0	1	0	0
chromosome_1	162963	G	A	0	1	1	0	0	0	1	0	0	1	0	0	0	0	0	0	0	0	0	0	1	0	1	0	NA	1	0	0	0	0	0	0	0	0	0	1	0	1	0	0	1	0	0	1	0	0
chromosome_1	163061	C	T	0	1	1	0	0	0	1	0	0	1	0	0	0	0	0	0	0	0	0	0	1	0	1	0	0	1	0	0	0	0	0	0	0	0	0	1	0	1	0	0	1	0	0	1	0	0
chromosome_1	164921	G	A	0	1	1	0	0	0	1	0	0	1	0	0	0	0	0	0	0	0	0	0	1	0	1	0	0	1	0	0	0	0	0	0	0	0	0	1	0	1	0	0	1	0	0	1	0	0
chromosome_1	165673	A	G	0	1	1	0	0	0	1	0	0	1	0	0	0	0	0	0	0	0	0	0	1	0	1	0	0	1	0	0	0	0	0	0	0	0	0	1	0	1	0	0	1	0	0	1	0	0
chromosome_1	168534	T	G	0	1	1	0	0	0	1	0	0	1	0	0	0	0	0	0	0	0	0	0	1	0	1	0	0	1	0	0	0	0	0	0	0	0	0	1	0	1	0	0	1	0	0	1	0	0
chromosome_1	170928	C	CT	0	1	1	0	0	0	1	0	0	1	0	0	0	0	0	0	0	0	0	0	1	0	1	0	0	1	0	0	0	0	0	0	0	0	0	1	0	1	0	0	1	0	0	1	0	0
chromosome_1	173079	A	C	0	1	1	0	0	0	1	0	0	1	0	0	0	0	0	0	0	0	0	0	1	0	1	0	0	1	0	0	0	0	0	0	0	0	0	1	0	1	0	0	1	0	0	1	0	0
chromosome_1	173651	T	G	0	1	1	0	0	0	1	0	0	1	0	0	0	0	0	0	0	0	0	0	1	0	1	0	0	1	0	0	0	0	0	0	0	0	0	1	0	1	0	0	1	0	0	1	0	0
chromosome_1	187224	T	C	0	1	1	0	0	0	1	0	0	1	0	0	0	0	0	0	0	0	0	0	1	0	1	0	0	1	0	0	0	0	0	0	0	0	0	1	0	1	0	0	1	0	0	1	0	0
chromosome_1	193574	G	A	0	1	1	0	0	0	1	0	0	1	0	0	0	0	0	0	0	0	0	0	1	0	1	0	0	1	0	0	0	0	0	0	0	0	0	1	0	1	0	0	1	0	0	1	0	0
chromosome_1	196598	T	C	0	1	1	0	0	0	1	0	0	1	0	0	0	0	0	0	0	0	0	0	1	0	1	0	0	1	0	0	0	0	0	0	0	0	0	1	0	1	0	0	1	0	0	1	0	0
chromosome_1	203208	AC	A	0	1	1	0	0	0	1	0	0	1	0	0	0	0	0	0	0	0	0	0	1	0	1	0	0	1	0	0	0	1	0	0	0	0	0	1	0	1	0	0	1	0	0	1	1	0
chromosome_1	206750	G	A	0	1	1	0	0	0	1	0	0	1	0	0	0	0	0	0	0	0	0	0	1	0	1	0	0	1	0	0	0	1	0	0	0	0	0	1	0	1	0	0	1	0	0	1	1	0
chromosome_1	208331	CCTT	C	0	1	1	0	0	0	1	0	0	1	0	0	0	0	0	0	0	0	0	0	1	0	1	0	NA	1	0	0	0	1	0	0	0	0	0	1	0	1	0	0	1	0	0	1	1	0
chromosome_1	217194	G	A	0	1	1	0	0	0	1	0	0	1	0	0	0	0	0	0	0	0	0	0	1	0	1	0	NA	1	0	0	0	1	0	0	0	0	0	1	0	1	0	0	1	0	0	1	1	0
chromosome_1	217954	A	T	0	1	1	0	0	0	1	0	0	1	0	0	0	0	0	0	0	0	0	0	1	0	1	0	NA	1	0	0	0	1	0	0	0	0	0	1	0	1	0	0	1	0	0	1	1	0
chromosome_1	218071	A	AT	0	1	1	0	0	0	1	0	0	1	0	0	0	0	0	0	0	0	0	0	1	0	1	0	NA	1	0	0	0	1	0	0	0	0	0	1	0	1	0	0	1	0	0	1	1	0
chromosome_1	224944	T	C	0	1	1	0	0	0	1	0	0	1	0	0	0	0	0	0	0	0	0	0	1	0	1	0	NA	1	0	0	0	1	0	0	0	0	0	1	0	1	0	0	1	0	0	1	1	0
chromosome_1	227281	A	G	0	1	1	0	0	0	1	0	0	1	0	0	0	0	0	0	0	0	0	0	1	0	1	0	NA	1	0	0	0	1	0	0	0	0	0	1	0	1	0	0	1	0	0	1	1	0
chromosome_1	228675	A	G	0	1	1	0	0	0	1	0	0	1	0	0	0	0	0	0	0	0	0	0	1	0	1	0	NA	1	0	0	0	1	0	0	0	0	0	1	0	1	0	0	1	0	0	1	1	0
chromosome_1	232688	TAA	T	0	1	NA	NA	0	0	1	0	0	1	0	0	0	0	0	0	0	0	0	0	1	0	1	0	NA	1	0	0	0	1	0	0	0	NA	0	1	0	1	0	0	1	0	0	1	1	NA
chromosome_1	240030	GT	G	0	1	NA	NA	0	0	1	0	0	1	0	0	0	0	0	0	0	0	0	0	1	0	1	0	NA	1	0	0	0	1	0	0	0	NA	0	1	0	1	0	0	1	0	0	1	1	NA
chromosome_1	241734	C	T	0	1	NA	NA	0	0	1	0	0	1	0	0	0	0	0	0	0	0	0	0	1	0	1	0	NA	1	0	0	0	1	0	0	0	NA	0	1	0	1	0	0	1	0	0	1	1	NA
chromosome_1	243794	T	A	0	1	NA	NA	0	0	1	0	0	1	0	0	0	0	0	0	0	0	0	0	1	0	1	0	NA	1	0	0	0	1	0	0	0	NA	0	1	0	1	0	0	1	0	0	1	1	NA
chromosome_1	264802	G	A	0	1	NA	NA	0	0	1	0	0	1	0	0	0	0	0	0	0	0	0	0	1	0	1	0	NA	1	0	0	0	1	0	0	0	NA	0	1	0	1	0	0	1	0	0	1	1	NA
chromosome_1	268164	G	C	0	1	NA	1	0	0	1	0	0	1	0	0	0	0	0	0	0	0	0	0	1	0	1	0	NA	1	0	0	0	1	0	0	0	1	0	1	0	1	0	0	1	0	0	1	1	1
chromosome_1	274342	G	A	0	1	NA	1	0	0	1	0	0	1	0	0	0	0	0	0	0	0	0	0	1	0	1	0	NA	1	0	0	0	1	0	0	0	1	0	1	0	1	0	0	1	0	0	1	1	1
chromosome_1	279180	G	A	0	1	NA	1	0	0	1	0	0	1	0	0	0	0	0	0	0	0	0	0	1	0	1	0	0	1	0	0	0	1	0	0	0	1	0	1	0	1	0	0	1	0	0	1	1	1
chromosome_1	282593	A	C	0	1	NA	1	0	0	1	0	0	1	0	0	0	0	0	0	0	0	0	0	1	0	1	0	0	1	0	0	0	1	0	0	0	1	0	1	0	1	0	0	1	0	0	1	1	1
chromosome_1	292805	T	C	0	1	NA	1	0	0	1	0	0	1	0	0	0	0	0	0	0	0	0	0	1	0	1	0	0	1	0	0	0	1	0	0	0	1	0	1	0	1	0	0	1	0	0	1	0	1
chromosome_1	307499	C	A	0	1	NA	1	0	0	1	0	0	1	0	0	0	0	0	0	0	0	0	0	1	0	1	0	0	1	0	0	0	1	0	0	0	1	0	1	0	1	0	0	1	0	0	1	0	1
chromosome_1	307548	T	C	0	1	NA	1	0	0	1	0	0	1	0	0	0	0	0	0	0	0	0	0	1	0	1	0	0	1	0	0	0	1	0	0	0	1	0	1	0	1	0	0	1	0	0	1	0	1
chromosome_1	314269	C	A	0	1	NA	1	0	0	1	0	0	1	0	0	0	0	0	0	0	0	0	0	1	0	1	0	0	1	0	0	0	1	0	0	0	1	0	1	0	1	0	0	1	0	0	1	0	1
chromosome_1	318681	T	C	0	1	NA	1	0	0	1	0	0	1	0	0	0	0	0	0	0	0	0	0	NA	0	1	0	0	1	0	0	0	1	0	0	0	1	0	1	0	1	0	0	1	0	0	1	0	1
chromosome_1	326464	T	C	0	1	NA	1	0	0	1	0	0	1	0	0	NA	0	0	0	0	0	0	0	NA	0	1	0	0	1	0	0	0	1	0	0	0	1	0	1	0	1	0	0	1	0	0	1	0	1
chromosome_1	351533	A	G	0	1	1	1	0	0	1	0	0	1	0	0	1	0	0	0	0	0	0	0	0	0	1	0	0	1	0	0	0	1	0	0	0	1	0	1	0	1	0	0	1	0	0	1	0	1
chromosome_1	365930	T	A	0	1	1	1	0	0	1	0	0	1	0	0	1	0	0	0	0	0	0	0	0	0	0	0	0	1	0	0	0	1	0	0	0	1	0	1	0	1	0	0	1	0	0	NA	0	1
chromosome_1	366288	G	A	0	1	1	1	0	0	1	0	0	1	0	0	1	0	0	0	0	0	0	0	0	0	0	0	0	1	0	0	0	1	0	0	0	1	0	1	0	1	0	0	1	0	0	NA	0	1
chromosome_1	366552	A	G	0	1	1	1	0	0	1	0	0	1	0	0	1	0	0	0	0	0	0	0	0	0	0	0	0	1	0	0	0	1	0	0	0	1	0	1	0	1	0	0	1	0	0	NA	0	1
chromosome_1	373425	C	T	0	1	1	1	0	0	1	0	0	1	0	0	1	0	0	0	0	0	0	0	0	0	0	0	0	1	0	0	0	1	0	0	0	1	0	1	0	1	0	0	1	0	0	NA	0	1
chromosome_1	374237	CA	C	0	1	1	1	0	0	1	0	0	1	0	0	1	0	0	0	0	0	0	0	0	0	0	0	0	1	0	0	0	1	0	0	0	1	0	1	0	1	0	0	1	0	0	NA	0	1
chromosome_1	377472	C	A	0	1	1	1	0	0	1	0	0	1	0	0	1	0	0	0	0	0	0	0	0	0	0	0	0	1	0	0	0	1	0	0	0	1	0	1	0	1	0	0	1	0	0	NA	0	1
chromosome_1	377488	C	CT	0	1	1	1	0	0	1	0	0	1	0	0	1	0	0	0	0	0	0	0	0	0	0	0	0	1	0	0	0	1	0	0	0	1	0	1	0	1	0	0	1	0	0	NA	0	1
chromosome_1	379072	A	G	0	1	1	1	0	0	1	0	0	1	0	0	1	0	0	0	0	0	0	0	0	0	0	0	0	1	0	0	0	1	0	0	0	1	0	1	0	1	0	0	1	0	0	NA	0	1
chromosome_1	381680	A	G	0	1	1	1	NA	0	1	0	0	1	0	0	1	0	0	0	0	0	0	0	0	0	0	0	0	1	0	0	0	1	0	0	0	1	0	1	0	1	NA	0	1	0	0	NA	0	1
chromosome_1	381768	G	C	0	1	1	1	NA	0	1	0	0	1	0	0	1	0	0	0	0	0	0	0	0	0	0	0	0	1	0	0	0	1	0	0	0	1	0	1	0	1	NA	0	1	0	0	NA	0	1
chromosome_1	382788	C	T	0	1	1	1	NA	0	1	0	0	1	0	0	1	0	0	0	0	0	0	0	0	0	0	0	0	1	0	0	0	1	0	0	0	1	0	1	0	1	NA	0	1	0	0	NA	0	1
chromosome_1	396286	G	A	0	1	NA	1	1	0	1	0	0	1	0	0	1	0	0	0	0	0	0	0	0	0	0	0	0	1	0	0	0	1	0	0	0	1	0	1	0	1	1	0	1	0	0	NA	0	1
chromosome_1	400592	T	C	0	1	NA	1	1	0	1	0	0	1	0	0	1	0	0	0	0	0	0	0	0	0	0	0	0	1	0	0	0	1	0	0	0	1	0	1	0	1	1	0	1	0	0	0	0	1
chromosome_1	416112	A	G	0	1	NA	1	1	0	1	0	0	1	0	0	1	0	0	0	0	0	0	0	0	0	0	0	0	1	0	0	0	1	0	0	0	1	0	1	0	1	1	0	1	0	0	0	0	1
chromosome_1	427183	G	T	0	1	NA	1	1	0	1	0	0	1	0	0	1	0	0	0	0	0	0	0	0	0	0	0	0	1	0	0	0	1	0	0	0	1	0	1	0	1	1	0	1	0	0	0	0	1
chromosome_1	450023	A	G	0	1	NA	1	1	0	1	0	0	1	0	0	1	0	0	0	0	0	0	0	0	0	0	0	0	1	0	0	0	1	0	0	0	1	0	1	0	1	1	0	1	0	0	0	0	1
chromosome_1	455460	TG	T	0	1	NA	1	1	0	1	0	0	1	0	0	1	0	0	0	0	0	0	0	0	0	NA	0	0	1	0	0	0	1	0	0	0	1	0	1	0	1	1	0	1	0	0	0	0	1
chromosome_1	455848	A	AT	0	1	NA	1	1	0	1	0	0	1	0	0	1	0	0	0	0	0	0	0	0	0	NA	0	0	1	0	0	0	1	0	0	0	1	0	1	0	1	1	0	1	0	0	0	0	1
chromosome_1	455981	A	AT	0	1	NA	1	1	0	1	0	0	1	0	0	1	0	0	0	0	0	0	0	0	0	NA	0	0	1	0	0	0	1	0	0	0	1	0	1	0	1	1	0	1	0	0	0	0	1
chromosome_1	460756	T	TA	0	1	NA	1	1	0	1	0	0	1	0	0	1	0	0	0	0	0	0	0	0	0	NA	0	0	1	0	0	0	1	0	0	0	1	0	1	0	1	1	0	1	0	0	0	0	1
chromosome_1	461925	G	T	0	1	1	1	1	0	1	0	0	1	0	0	1	0	0	0	0	0	0	0	0	0	1	0	0	1	0	0	0	1	0	0	0	1	0	1	0	1	1	0	1	0	0	0	0	1
chromosome_1	461967	G	A	0	1	1	1	1	0	1	0	0	1	0	0	1	0	0	0	0	0	0	0	0	0	1	0	0	1	0	0	0	1	0	0	0	1	0	1	0	1	1	0	1	0	0	0	0	1
chromosome_1	468313	T	A	0	1	1	1	1	0	1	0	0	1	0	0	1	0	0	0	0	0	0	0	0	0	1	0	0	1	0	0	0	1	0	0	0	1	0	1	0	1	1	0	1	0	0	0	0	1
chromosome_1	478094	C	A	0	1	1	1	1	0	1	0	0	1	0	0	1	0	0	0	0	0	0	0	0	0	1	0	0	1	0	0	0	1	0	0	0	1	0	1	0	1	1	0	1	0	0	0	0	1
chromosome_1	490432	G	A	0	1	1	1	1	0	1	0	0	1	0	0	1	0	0	0	0	0	0	0	0	0	1	0	0	1	0	0	0	1	0	0	0	1	0	0	0	1	1	0	1	0	0	0	0	1
chromosome_1	490483	T	A	0	1	1	1	1	0	1	0	0	1	0	0	1	0	0	0	0	0	0	0	0	0	1	0	0	1	0	0	0	1	0	0	0	1	0	0	0	1	1	0	1	0	0	0	0	1
chromosome_1	491134	C	T	0	1	1	1	1	0	1	0	0	1	0	0	1	0	0	0	0	0	0	0	0	0	1	0	0	1	0	0	0	1	0	0	0	1	0	0	0	1	1	0	1	0	0	0	0	1
chromosome_1	492104	T	A	0	1	1	1	1	0	1	0	0	1	0	0	1	0	0	0	0	0	0	0	0	0	1	0	0	1	0	0	0	1	0	0	0	1	0	0	0	1	1	0	1	0	0	0	0	1
chromosome_1	492317	G	A	0	1	1	1	1	0	1	0	0	1	0	0	1	0	0	0	0	0	0	0	0	0	1	0	0	1	0	0	0	1	0	0	0	1	0	0	0	1	1	0	1	0	0	0	0	1
chromosome_1	497317	T	C	0	1	1	1	1	0	1	0	0	1	0	0	1	0	0	0	0	0	0	0	0	0	1	0	0	1	0	0	0	1	0	0	0	1	0	0	0	1	1	0	1	0	0	0	0	1
chromosome_1	502428	C	T	0	1	1	1	1	0	1	0	0	1	0	0	1	0	0	0	0	0	0	0	0	0	1	0	0	1	0	0	0	1	0	0	0	1	0	0	0	1	1	0	1	0	0	0	0	1
chromosome_1	512086	T	C	0	1	1	1	1	0	1	0	0	1	0	0	1	0	0	0	0	0	0	0	0	0	1	0	0	1	0	0	0	1	0	0	0	1	0	0	0	1	1	0	1	0	0	0	0	1
chromosome_1	521845	TAA	T	0	1	1	1	1	NA	1	0	0	1	0	0	1	0	0	0	0	NA	NA	0	0	0	1	0	0	1	0	0	0	1	0	0	0	1	0	0	0	1	1	0	1	0	0	0	0	1
chromosome_1	522530	T	C	0	1	1	1	1	1	1	0	0	1	0	0	1	0	0	0	0	1	1	0	0	0	1	0	0	1	0	0	0	1	0	0	0	1	0	0	0	1	1	0	1	0	0	0	0	1
chromosome_1	523645	G	A	0	1	1	1	1	1	1	0	0	1	0	0	1	0	0	0	0	1	1	0	0	0	1	0	0	1	0	0	0	1	0	0	0	1	0	0	0	1	1	0	1	0	0	0	0	1
chromosome_1	523735	T	C	0	1	1	1	1	1	1	0	0	1	0	0	1	0	0	0	0	1	1	0	0	0	1	0	0	1	0	0	0	1	0	0	0	1	0	0	0	1	1	0	1	0	0	0	0	1
chromosome_1	528541	C	CAA	0	1	1	1	1	1	1	0	0	1	0	0	1	0	0	0	0	1	1	0	0	0	1	0	0	1	0	0	0	NA	0	0	0	1	0	0	0	1	1	0	1	0	0	0	0	1
chromosome_1	535185	C	T	0	1	1	1	1	1	1	0	0	1	0	0	1	0	0	0	0	1	1	0	0	0	1	0	0	1	0	0	0	0	0	0	0	1	0	0	0	1	1	0	1	0	0	0	0	1
chromosome_1	537168	T	C	0	1	1	1	1	1	1	0	0	1	0	0	1	0	0	0	0	1	1	0	0	0	1	0	0	1	0	0	0	0	0	0	0	1	0	0	0	1	1	0	1	0	0	0	0	1
chromosome_1	545741	T	C	0	1	1	1	1	1	1	0	0	1	0	0	1	0	0	0	0	1	1	0	0	0	1	0	0	1	0	0	0	0	0	0	0	1	0	0	0	1	1	0	1	0	0	0	0	1
chromosome_1	548671	G	A	0	1	1	1	1	1	1	0	0	1	0	0	1	0	0	0	0	1	1	0	0	0	1	0	0	1	0	0	0	0	0	0	0	1	0	0	0	1	1	0	1	0	0	0	0	1
chromosome_1	552573	T	G	0	1	1	1	1	1	1	0	0	1	0	0	1	0	0	0	0	1	1	0	0	0	1	0	0	1	0	0	0	0	0	0	0	1	0	0	0	1	1	0	1	0	0	0	0	1
chromosome_1	553332	C	G	0	1	1	1	1	1	1	0	0	1	0	0	1	0	0	0	0	1	1	0	0	0	1	0	0	1	0	0	0	0	0	0	0	1	0	0	0	1	1	0	1	0	0	0	0	1
chromosome_1	554527	AT	A	0	1	1	1	1	1	1	0	0	1	0	0	1	0	0	0	0	1	1	0	0	0	1	0	0	1	0	0	0	0	0	0	0	1	0	0	0	1	1	0	1	0	0	0	0	1
chromosome_1	556662	G	T	0	1	1	1	1	1	1	0	0	1	0	0	1	0	0	0	0	1	1	0	0	0	1	0	0	1	0	0	0	0	0	0	0	1	0	0	0	1	1	0	1	0	0	0	0	1
chromosome_1	559475	T	C	0	1	1	1	1	1	1	0	0	1	0	0	1	0	0	0	0	1	1	0	0	0	1	0	0	1	0	0	0	0	0	0	0	1	0	0	0	1	1	0	1	0	0	0	0	1
chromosome_1	578088	A	G	0	1	1	1	1	1	1	0	0	1	0	NA	1	0	0	0	0	1	1	0	0	0	1	0	0	1	0	0	0	0	0	0	0	1	0	0	0	1	1	0	1	0	0	0	0	1
chromosome_1	584187	C	T	0	1	1	1	1	1	1	0	0	1	0	1	1	0	0	0	0	1	1	0	0	0	1	0	0	1	0	0	0	0	0	0	0	1	0	0	0	1	1	0	1	0	0	0	0	1
chromosome_1	593281	T	G	0	1	1	1	1	1	1	0	0	1	0	1	1	0	0	0	0	1	1	0	0	0	1	0	0	1	0	0	0	0	0	0	0	1	0	0	0	1	1	0	1	0	0	0	0	1
chromosome_1	596119	A	G	0	1	1	1	1	1	1	0	0	1	0	1	1	0	0	0	0	1	1	0	0	0	1	0	0	1	0	0	0	0	0	0	0	1	0	0	0	1	1	0	1	0	0	0	0	1
chromosome_1	615742	T	G	0	1	1	1	1	1	1	0	0	1	0	1	1	0	0	0	0	1	1	0	0	0	1	0	0	1	0	0	0	1	0	0	0	1	0	0	0	1	1	0	1	0	0	0	0	1
chromosome_1	619866	C	T	0	1	1	1	1	1	1	0	0	1	0	1	1	0	0	0	0	1	1	0	0	0	1	0	0	1	0	0	0	1	0	0	0	1	0	0	0	1	1	0	1	NA	0	0	0	0
chromosome_1	640809	A	G	0	1	1	1	1	1	1	0	0	1	0	1	1	0	0	0	NA	1	1	0	0	0	1	0	0	1	0	0	1	0	0	0	0	1	0	0	0	1	1	1	1	1	0	0	1	0
chromosome_1	643527	C	T	0	1	1	1	1	1	1	0	0	1	0	1	1	0	0	0	NA	1	1	0	0	0	1	0	0	1	0	0	1	0	0	0	0	1	0	0	0	1	1	1	1	1	0	0	1	0
chromosome_1	653593	C	T	0	1	1	1	1	1	1	0	0	1	0	1	1	0	0	0	NA	1	1	0	0	0	1	0	0	1	0	0	1	0	0	0	0	1	0	0	0	1	1	1	1	1	0	0	1	0
chromosome_1	654152	T	C	0	1	1	1	1	1	1	0	0	1	0	1	1	0	0	0	NA	1	1	0	0	0	1	0	0	1	0	0	1	0	0	0	0	1	0	0	0	1	1	1	1	1	0	0	1	0
chromosome_1	657648	T	C	0	1	1	1	1	1	1	0	0	1	0	1	1	0	0	0	NA	1	1	0	0	0	1	0	0	1	0	0	1	0	0	0	0	1	0	0	0	1	1	1	1	1	0	0	1	0
chromosome_1	657777	A	G	0	1	1	1	1	1	1	0	0	1	0	1	1	0	0	0	1	1	1	0	0	0	1	0	0	1	0	0	1	0	0	0	0	1	0	0	0	1	1	1	1	1	0	0	1	0
chromosome_1	660659	A	G	0	1	1	1	1	1	1	0	0	1	0	1	1	0	0	0	1	1	1	0	0	0	1	0	0	1	0	0	1	0	0	0	0	1	0	0	0	1	1	1	1	1	0	0	1	0
chromosome_1	662669	G	GA	0	1	1	1	1	1	1	0	0	1	0	1	1	0	0	0	1	1	1	0	0	0	1	0	0	1	0	0	1	0	0	0	0	1	0	0	0	1	1	1	1	1	0	0	1	0
chromosome_1	664093	A	G	0	1	1	1	1	1	1	0	0	1	0	1	1	0	0	0	1	1	1	0	0	0	1	0	0	1	0	0	1	0	0	0	0	1	0	0	0	1	1	1	1	1	0	0	1	0
chromosome_1	668442	T	C	0	1	1	1	1	1	1	0	0	1	0	1	1	0	0	0	1	1	1	0	0	0	1	0	0	1	0	0	1	0	0	0	0	1	0	0	0	1	1	1	1	1	0	0	1	0
chromosome_1	668931	C	T	0	1	1	1	1	1	1	0	0	1	0	1	1	0	0	0	1	1	1	0	0	0	1	0	0	1	0	0	1	0	0	0	0	1	0	0	0	1	1	1	1	1	0	0	1	0
chromosome_1	685313	C	T	0	1	1	1	1	1	1	0	0	1	0	1	1	0	0	0	1	1	1	0	0	0	1	0	0	1	0	0	1	0	0	0	0	1	0	0	0	1	1	1	1	1	0	0	1	0
chromosome_1	690059	T	C	0	1	1	1	1	1	1	0	0	1	0	1	1	0	0	0	1	1	1	0	0	0	1	0	0	1	0	0	1	0	0	0	0	1	0	0	0	1	1	1	1	1	0	0	1	0
chromosome_1	693142	A	G	0	1	1	1	1	1	1	0	0	1	0	1	1	0	0	0	1	1	1	0	0	0	1	0	0	1	0	0	1	0	0	0	0	1	0	0	0	1	1	1	1	1	0	0	1	0
chromosome_1	694464	A	G	0	1	1	1	1	1	1	0	0	1	0	1	1	0	0	0	1	1	1	0	0	0	1	0	0	1	0	0	1	0	0	0	0	1	0	0	0	1	1	1	1	1	0	0	1	0
chromosome_1	696858	G	A	0	1	1	1	1	1	1	0	0	1	0	1	1	0	0	0	1	1	1	0	0	0	1	0	0	1	0	0	1	0	0	0	0	1	0	0	0	1	1	1	1	1	0	0	1	0
chromosome_1	698776	T	C	0	1	1	1	1	1	1	0	0	1	0	1	1	0	0	0	1	1	1	0	0	0	1	0	0	1	0	0	1	0	0	0	0	1	0	0	0	1	1	1	1	1	0	0	1	0
chromosome_1	698824	T	C	0	1	1	1	1	1	1	0	0	1	0	1	1	0	0	0	1	1	1	0	0	0	1	0	0	1	0	0	1	0	0	0	0	1	0	0	0	1	1	1	1	1	0	0	1	0
chromosome_1	700960	A	G	0	1	1	1	1	1	1	0	0	1	0	1	1	0	0	0	1	1	1	0	0	0	1	0	0	1	0	0	1	0	0	0	0	1	0	0	0	1	1	1	1	1	0	0	1	0
chromosome_1	701647	C	T	0	1	1	1	1	1	1	0	0	1	0	1	1	0	0	0	1	1	1	0	0	0	1	0	0	1	0	0	1	0	0	0	0	1	0	0	0	1	1	1	1	1	0	0	1	0
chromosome_1	703161	C	G	0	1	1	1	1	1	1	0	0	1	0	1	1	0	0	0	1	1	1	0	0	0	1	0	0	1	0	0	1	0	0	0	0	1	0	0	0	1	1	1	1	1	0	0	1	0
chromosome_1	703387	A	C	0	1	1	1	1	1	1	0	0	1	0	1	1	0	0	0	1	1	1	0	0	0	1	0	0	1	0	0	1	0	0	0	0	1	0	0	0	1	1	1	1	1	0	0	1	0
chromosome_1	703514	G	A	0	1	1	1	1	1	1	0	0	1	0	1	1	0	0	0	1	1	1	0	0	0	1	0	0	1	0	0	1	0	0	0	0	1	0	0	0	1	1	1	1	1	0	0	1	0
chromosome_1	705170	T	C	0	1	1	1	1	1	1	0	0	1	0	1	1	0	0	0	1	1	1	0	0	0	1	0	0	1	0	0	1	0	0	0	0	1	0	0	0	1	1	1	1	1	0	0	1	0
chromosome_1	711742	T	G	0	1	1	1	1	1	1	0	0	1	0	1	1	0	0	0	1	1	1	0	0	0	1	0	0	1	0	0	1	0	0	0	0	1	0	0	0	1	1	1	1	1	0	0	1	0
chromosome_1	714092	AAT	A	0	1	1	1	1	1	1	0	0	1	0	1	1	0	0	0	1	1	1	0	0	0	1	0	0	1	0	0	1	0	0	0	0	1	0	0	0	1	1	1	1	1	0	0	1	0
chromosome_1	716765	G	A	0	1	1	1	1	1	1	0	0	1	0	1	1	0	0	0	1	1	1	0	0	0	1	0	0	1	0	0	1	0	0	0	0	1	0	0	0	1	1	1	1	1	0	0	1	0
chromosome_1	717996	T	C	0	1	1	1	1	1	1	0	0	1	0	1	1	0	0	0	1	1	1	0	0	0	1	0	0	1	0	0	1	0	0	0	0	1	0	0	0	1	1	1	1	1	0	0	1	0
chromosome_1	719597	G	GTATATA	0	1	1	1	1	1	1	0	0	1	0	1	1	0	0	0	1	1	1	0	0	0	1	0	0	1	0	0	1	0	0	0	0	1	0	0	0	1	1	1	1	1	0	0	1	0
chromosome_1	720197	G	A	0	1	1	1	1	1	1	0	0	1	0	1	1	0	0	0	1	1	1	0	0	0	1	0	0	1	0	0	1	0	0	0	0	1	0	0	0	1	1	1	1	1	0	0	1	0
chromosome_1	720647	A	G	0	1	1	1	1	1	1	0	0	1	0	1	1	0	0	0	1	1	1	0	0	0	1	0	0	1	0	0	1	0	0	0	0	1	0	0	0	1	1	1	1	1	0	0	1	0
chromosome_1	721570	A	T	0	1	1	1	1	1	1	0	0	1	0	1	1	0	0	0	1	1	1	0	0	0	1	0	0	1	0	0	1	0	0	0	0	1	0	0	0	1	1	1	1	1	0	0	1	0
chromosome_1	722276	C	T	0	1	1	1	1	1	1	0	0	1	0	1	1	0	0	0	1	1	1	0	0	0	1	0	0	1	0	0	1	0	0	0	0	1	0	0	0	1	1	1	1	1	0	0	1	0
chromosome_1	726817	T	C	0	1	1	1	1	1	1	0	0	1	0	1	1	0	0	0	1	1	1	0	0	0	1	0	0	1	0	0	1	0	0	0	0	1	0	0	0	1	1	1	1	1	0	0	1	0
chromosome_1	727134	G	A	0	1	1	1	1	1	1	0	0	1	0	1	1	0	0	0	1	1	1	0	0	0	1	0	0	1	0	0	1	0	0	0	0	1	0	0	0	1	1	1	1	1	0	0	1	0
chromosome_1	727602	G	A	0	1	1	1	1	1	1	0	0	1	0	1	1	0	0	0	1	1	1	0	0	0	1	0	0	1	0	0	1	0	0	0	0	1	0	0	0	1	1	1	1	1	0	0	1	0
chromosome_1	729473	T	C	0	1	1	1	1	1	1	0	0	1	0	1	1	0	0	0	1	1	1	0	0	0	1	0	0	1	0	0	1	0	0	0	0	1	0	0	0	1	1	1	1	1	0	0	1	0
chromosome_1	729935	A	G	0	1	1	1	1	1	1	0	0	1	0	1	1	0	0	0	1	1	1	0	0	0	1	0	0	1	0	0	1	0	0	0	0	1	0	0	0	1	1	1	1	1	0	0	1	0
chromosome_1	735050	A	G	0	1	1	1	1	1	1	0	0	1	0	1	1	0	0	0	1	1	1	0	0	0	1	0	0	1	0	0	1	0	0	0	0	1	0	0	0	1	1	1	1	1	0	0	1	0
chromosome_1	735664	C	T	0	1	1	1	1	1	1	0	0	1	0	1	1	0	0	0	1	1	1	0	0	0	1	0	0	1	0	0	1	0	0	0	0	1	0	0	0	1	1	1	1	1	0	0	1	0
chromosome_1	739951	T	A	0	1	1	1	1	1	1	0	0	1	0	1	1	0	0	0	1	1	1	0	0	0	1	0	0	1	0	0	1	0	0	0	0	1	0	0	0	1	1	1	1	1	0	0	1	0
chromosome_1	749810	G	A	0	1	1	1	1	1	1	0	0	1	0	1	1	0	0	0	1	1	1	0	0	0	1	0	0	1	0	0	1	0	0	0	0	1	0	0	0	0	1	1	0	1	0	0	1	0
chromosome_1	758659	C	T	0	1	1	1	1	1	1	0	0	1	0	1	1	0	0	0	1	1	1	NA	0	0	1	0	0	1	0	0	1	0	0	0	0	1	0	0	0	0	1	1	0	1	0	0	1	0
chromosome_1	760008	G	A	0	1	1	1	1	1	1	0	0	1	0	1	1	0	0	0	1	1	1	NA	0	0	1	0	0	1	0	0	1	0	0	0	0	1	0	0	0	0	1	1	0	1	0	0	1	0
chromosome_1	760993	C	T	0	1	1	1	1	1	1	0	0	1	0	1	1	0	0	0	1	1	1	NA	0	0	1	0	0	1	0	0	1	0	0	0	0	1	0	0	0	0	1	1	0	1	0	0	1	0
chromosome_1	763187	T	A	0	1	1	1	1	1	1	0	0	1	0	1	1	0	0	0	1	1	1	NA	0	0	1	0	0	1	0	0	1	1	0	0	0	1	0	NA	0	0	1	1	0	1	0	0	1	0
chromosome_1	763636	G	A	0	1	1	NA	1	1	1	0	0	1	0	NA	1	0	0	0	1	1	1	NA	0	0	1	0	0	1	0	0	1	1	0	0	0	1	0	1	0	0	1	1	0	1	0	0	1	0
chromosome_1	765477	ATTT	A	0	1	1	NA	1	1	1	0	0	1	0	NA	1	0	0	0	1	1	1	NA	0	0	1	0	0	1	0	0	1	1	0	0	0	1	0	1	0	0	1	1	0	1	0	0	1	0
chromosome_1	767340	C	T	0	1	1	NA	1	1	1	0	0	1	0	NA	1	0	0	0	1	1	1	NA	0	0	1	0	0	1	0	0	1	1	0	0	0	1	0	1	0	0	1	1	0	1	0	0	1	0
chromosome_1	769941	T	C	0	1	1	0	1	1	1	0	0	1	0	0	1	0	0	0	1	1	1	1	0	0	1	0	0	1	0	0	1	1	0	0	0	1	0	1	0	0	1	1	0	1	0	0	1	0
chromosome_1	771666	C	T	0	1	1	0	1	1	1	0	0	1	0	0	1	0	0	0	1	1	1	NA	0	0	1	0	0	1	0	0	1	1	0	0	0	1	0	1	0	0	1	1	0	1	0	0	1	0
chromosome_1	773717	G	A	0	1	1	0	1	1	1	0	0	1	0	0	1	0	0	0	1	1	1	NA	0	0	1	0	0	1	0	0	1	1	0	0	0	1	0	1	0	0	1	1	0	1	0	0	1	0
chromosome_1	777184	T	A	0	1	1	0	1	1	1	0	0	1	0	0	1	0	0	0	1	1	1	NA	0	0	1	0	0	1	0	0	1	1	0	0	0	1	0	1	0	0	1	1	0	1	0	0	1	0
chromosome_1	779776	G	A	0	1	1	0	1	1	1	0	0	1	0	0	1	0	0	0	1	1	1	NA	0	0	1	0	0	1	0	0	1	1	0	0	0	1	0	1	0	0	1	1	0	1	0	0	1	0
chromosome_1	780712	T	C	0	1	1	0	1	1	1	0	0	1	0	0	1	0	0	0	1	1	1	NA	0	0	1	0	0	1	0	0	1	1	0	0	0	1	0	1	0	0	1	1	0	1	0	0	1	0
chromosome_1	784042	G	A	0	1	1	0	1	1	1	0	0	1	0	0	1	0	0	0	1	1	1	NA	0	0	1	0	0	1	0	0	1	1	0	0	0	1	0	1	0	0	1	1	0	1	0	0	1	0
chromosome_1	785377	C	A	0	1	1	0	1	1	1	0	0	1	0	0	1	0	0	0	1	1	1	NA	0	0	1	0	0	1	0	0	1	1	0	0	0	1	0	1	0	0	1	1	0	1	0	0	1	0
chromosome_1	786615	A	AT	0	1	1	0	1	1	1	0	0	1	0	0	1	0	0	0	1	1	1	NA	0	0	1	0	0	1	0	0	1	1	0	0	0	1	0	1	0	0	1	1	0	1	0	0	1	0
chromosome_1	790818	A	G	0	1	1	0	1	1	1	0	0	1	0	0	1	0	0	0	1	1	1	NA	0	0	1	0	0	1	0	0	1	1	0	0	0	1	0	1	0	0	1	1	0	1	0	0	1	0
chromosome_1	792107	A	G	0	1	1	0	1	1	1	0	0	1	0	0	1	0	0	0	1	1	1	NA	0	0	1	0	0	1	0	0	1	1	0	0	0	1	0	1	0	0	1	1	0	1	0	0	1	0
chromosome_1	796794	C	G	0	1	1	0	1	1	1	0	0	1	0	0	1	0	0	0	1	1	1	NA	0	0	1	0	0	1	0	0	1	1	0	0	0	1	0	1	0	0	1	1	0	1	0	0	1	0
chromosome_1	798751	T	A	0	1	1	0	1	1	1	0	0	1	0	0	1	0	0	0	1	1	1	NA	0	0	1	0	0	1	0	0	1	1	0	0	0	1	0	1	0	0	1	1	0	1	0	0	1	0
chromosome_1	798938	G	A	0	1	1	0	1	1	1	0	0	1	0	0	1	0	0	0	1	1	1	NA	0	0	1	0	0	1	0	0	1	1	0	0	0	1	0	1	0	0	1	1	0	1	0	0	1	0
chromosome_1	799749	T	C	0	1	1	0	1	1	1	0	0	1	0	0	1	0	0	0	1	1	1	NA	0	0	1	0	0	1	0	0	1	1	0	0	0	1	0	1	0	0	1	1	0	1	0	0	1	0
chromosome_1	802483	T	C	0	1	1	0	1	1	1	0	0	1	0	0	1	0	0	0	1	1	1	NA	0	0	1	0	0	1	0	0	1	1	0	0	0	1	0	1	0	0	1	1	0	1	0	0	1	0
chromosome_1	803785	T	C	0	1	1	0	1	1	1	0	0	1	0	0	1	0	0	0	1	1	1	NA	0	0	1	0	0	1	0	0	1	1	0	0	0	1	0	1	0	0	1	1	0	1	0	0	1	0
chromosome_1	805160	A	G	0	1	1	0	1	1	1	0	0	1	0	0	1	0	0	0	1	1	1	NA	0	0	1	0	0	1	0	0	1	1	0	0	0	1	0	1	0	0	1	1	0	1	0	0	1	0
chromosome_1	807937	C	A	0	1	1	0	1	1	1	0	0	1	0	0	1	0	0	0	1	1	1	NA	0	0	1	0	0	1	0	0	1	1	0	0	0	1	0	1	0	0	1	1	0	1	0	0	1	0
chromosome_1	817058	G	C	0	1	1	0	1	1	1	0	0	1	0	0	1	0	0	0	1	1	1	NA	0	0	1	0	0	1	0	0	1	1	0	0	0	1	0	1	0	0	1	1	0	1	0	0	1	0
chromosome_1	830171	A	C	0	1	1	0	1	1	0	0	0	1	0	0	1	0	0	0	1	1	1	NA	0	0	1	0	0	1	0	0	1	1	0	0	0	1	0	1	0	0	1	1	0	1	0	0	1	0
chromosome_1	832546	C	T	0	1	1	0	1	1	0	0	0	1	0	0	1	0	0	0	1	1	1	NA	0	0	1	0	0	1	0	0	1	1	0	0	0	1	0	1	0	0	1	1	0	1	0	0	1	0
chromosome_1	836767	G	A	0	1	1	0	1	1	0	0	0	1	0	0	1	0	0	0	1	1	1	NA	0	0	1	0	0	1	0	0	1	1	0	0	0	1	0	1	0	0	1	1	0	1	0	0	1	0
chromosome_1	838208	A	T	0	1	1	0	1	1	0	0	0	1	0	0	1	0	0	0	1	1	1	NA	0	0	1	0	0	1	0	0	1	1	0	0	0	1	0	NA	0	0	1	1	0	1	0	0	1	0
chromosome_1	844407	A	T	0	1	1	0	1	1	0	0	0	1	0	0	1	0	0	0	1	1	1	NA	0	0	1	0	0	1	0	0	1	1	0	0	0	1	0	NA	0	0	1	1	0	1	0	0	1	0
chromosome_1	847765	G	A	0	1	1	0	1	1	0	0	0	1	0	0	1	0	0	0	1	1	1	NA	0	0	1	0	0	1	0	0	1	1	0	0	0	1	0	0	0	0	1	1	0	1	0	0	1	0
chromosome_1	848123	T	C	0	1	1	0	1	1	0	0	0	1	0	0	1	0	0	0	1	1	1	NA	0	0	1	0	0	1	0	0	1	1	0	0	0	1	0	0	0	0	1	1	0	1	0	0	1	0
chromosome_1	849099	T	C	0	1	1	0	1	1	0	0	0	1	0	0	1	0	0	0	1	1	1	NA	0	0	1	0	0	1	0	0	1	1	0	0	0	1	0	0	0	0	1	1	0	1	0	0	1	0
chromosome_1	850242	G	A	0	1	1	0	1	1	0	0	0	1	0	0	1	0	0	0	1	1	1	NA	0	0	1	0	0	1	0	0	1	1	0	0	0	1	0	0	0	0	1	1	0	1	0	0	1	0
chromosome_1	855284	G	C	0	1	NA	0	1	1	0	0	0	1	0	0	1	0	0	0	1	1	1	1	0	0	1	0	0	1	0	0	1	1	0	0	0	1	0	0	0	0	1	1	0	1	0	0	1	0
chromosome_1	856478	A	G	0	1	NA	0	1	1	0	0	0	1	0	0	1	0	0	0	1	1	1	1	0	0	1	0	0	1	0	0	1	1	0	0	0	1	0	0	0	0	1	1	0	1	0	0	1	0
chromosome_1	861201	C	T	0	1	NA	0	1	1	0	0	0	1	0	0	1	0	0	0	1	1	1	1	0	0	1	0	0	1	0	0	1	1	0	0	0	1	0	0	0	0	1	1	0	1	0	0	1	0
chromosome_1	867809	T	C	0	1	NA	NA	1	1	0	0	0	1	0	0	1	0	0	0	1	1	1	1	0	0	1	0	0	1	0	0	1	1	0	0	0	1	0	0	0	0	1	1	0	1	0	0	1	0
chromosome_1	868116	T	C	0	1	NA	NA	1	1	0	0	0	1	0	0	1	0	0	0	1	1	1	1	0	0	1	0	0	1	0	0	1	1	0	0	0	1	0	0	0	0	1	1	0	1	0	0	1	0
chromosome_1	870211	T	C	0	1	NA	NA	1	1	0	0	0	1	0	0	1	0	0	0	1	1	1	1	0	0	1	0	0	1	0	0	1	1	0	0	0	1	0	0	0	0	1	1	0	1	0	0	1	0
chromosome_1	876095	A	T	0	1	NA	NA	1	1	0	0	0	1	0	0	1	0	0	0	1	1	1	1	0	0	1	0	0	1	0	0	1	1	0	0	0	1	0	0	0	0	1	1	0	1	0	0	1	0
chromosome_1	876698	T	C	0	1	NA	NA	1	1	0	0	0	1	0	0	1	0	0	0	1	1	1	1	0	0	1	0	0	1	0	0	1	1	0	0	0	1	0	0	0	0	1	1	0	1	0	0	1	0
chromosome_1	887480	T	TA	0	1	NA	NA	1	1	0	0	0	1	0	0	1	0	0	0	1	1	1	1	0	0	1	0	0	1	0	0	1	1	0	0	0	1	0	0	0	0	1	1	0	1	0	0	1	0
chromosome_1	887872	C	T	0	1	NA	NA	1	1	0	0	0	1	0	0	1	0	0	0	1	1	1	1	0	0	1	0	0	1	0	0	1	1	0	0	0	1	0	0	0	0	1	1	0	1	0	0	1	0
chromosome_1	893979	G	A	0	1	NA	1	1	1	0	0	0	1	0	0	1	0	0	0	1	1	1	1	0	0	1	0	0	1	0	0	1	1	0	0	0	1	0	0	0	0	1	1	0	1	0	0	1	0
chromosome_1	897548	A	G	0	1	NA	1	1	1	0	0	0	1	0	0	1	0	0	0	1	1	1	1	0	0	1	0	0	1	0	0	1	1	0	0	0	1	0	0	0	0	1	1	0	1	0	0	1	0
chromosome_1	897643	C	T	0	1	NA	1	1	1	0	0	0	1	0	0	1	0	0	0	1	1	1	1	0	0	1	0	0	1	0	0	1	1	0	0	0	1	0	0	0	0	1	1	0	1	0	0	1	0
chromosome_1	902836	C	T	0	1	NA	1	1	1	0	0	0	1	0	0	1	0	0	0	1	1	1	1	0	0	1	0	0	1	0	0	1	1	0	0	0	1	0	0	0	0	1	1	0	1	0	0	1	0
chromosome_1	903902	A	G	0	1	NA	1	1	1	0	0	0	1	0	0	1	0	0	0	1	1	1	1	0	0	1	0	0	1	0	0	1	1	0	0	0	1	0	0	0	0	1	1	0	1	0	0	1	0
chromosome_1	904824	G	T	0	1	NA	1	1	1	0	0	0	1	0	0	1	0	0	0	1	1	1	1	0	0	1	0	0	1	0	0	1	1	0	0	0	1	0	0	0	0	1	1	0	1	0	0	1	0
chromosome_1	906754	G	C	0	1	NA	1	1	1	0	0	0	1	0	0	1	0	0	0	1	1	1	1	0	0	1	0	0	1	0	0	1	1	0	0	0	1	0	0	0	0	1	1	0	1	0	0	1	0
chromosome_1	907801	G	A	0	1	0	1	1	1	0	0	0	1	0	0	1	0	0	0	1	1	1	1	0	0	1	0	0	1	0	0	1	1	0	0	0	1	0	0	0	0	1	1	0	1	0	0	1	0
chromosome_1	909669	T	C	0	1	0	1	1	1	0	0	0	1	0	0	1	0	0	0	1	1	1	1	0	0	1	0	0	1	0	0	1	1	0	0	0	1	0	0	0	0	1	1	0	1	0	0	1	0
chromosome_1	913328	T	C	0	1	0	1	1	1	0	0	0	1	0	0	1	0	0	0	1	1	1	1	0	0	1	0	0	1	0	0	1	1	0	0	0	1	0	0	0	0	1	1	0	1	0	0	1	0
chromosome_1	913483	A	T	0	1	0	1	1	1	0	0	0	1	0	0	1	0	0	0	1	1	1	1	0	0	1	0	0	1	0	0	1	1	0	0	0	1	0	0	0	0	1	1	0	1	0	0	1	0
chromosome_1	914076	T	C	0	1	0	1	1	1	0	0	0	1	0	0	1	0	0	0	1	1	1	1	0	0	1	0	0	1	0	0	1	1	0	0	0	1	0	0	0	0	1	1	0	1	0	0	1	0
chromosome_1	915605	A	C	0	1	0	1	1	1	0	0	0	1	0	0	1	0	0	0	1	1	1	1	0	0	1	0	0	1	0	0	1	1	0	0	0	1	0	0	0	0	1	1	0	1	0	0	1	0
chromosome_1	918447	T	A	0	1	0	1	1	1	0	0	0	1	0	0	1	0	0	0	1	1	1	1	0	0	1	0	0	1	0	0	1	1	0	0	0	1	0	0	0	0	1	1	0	1	0	0	1	0
chromosome_1	919796	AT	A	0	1	0	1	1	1	0	0	0	1	0	0	1	0	0	0	1	1	1	1	0	0	1	0	0	1	0	0	1	1	0	0	0	1	0	0	0	0	1	1	0	1	0	0	1	0
chromosome_1	920064	T	C	0	1	0	1	1	1	0	0	0	1	0	0	1	0	0	0	1	1	1	1	0	0	1	0	0	1	0	0	1	1	0	0	0	1	0	0	0	0	1	1	0	1	0	0	1	0
chromosome_1	920121	T	C	0	1	0	1	1	1	0	0	0	1	0	0	1	0	0	0	1	1	1	1	0	0	1	0	0	1	0	0	1	1	0	0	0	1	0	0	0	0	1	1	0	1	0	0	1	0
chromosome_1	921071	A	T	0	1	0	1	1	1	0	0	0	1	0	0	1	0	0	0	1	1	1	1	0	0	1	0	0	1	0	0	1	1	0	0	0	1	0	0	0	0	1	1	0	1	0	0	1	0
chromosome_1	923393	A	C	0	1	0	1	1	1	0	0	0	1	0	0	1	0	0	0	1	1	1	1	0	0	1	0	0	1	0	0	1	1	0	0	0	1	0	0	0	0	1	1	0	1	0	0	1	0
chromosome_1	923460	C	T	0	1	0	1	1	1	0	0	0	1	0	0	1	0	0	0	1	1	1	1	0	0	1	0	0	1	0	0	1	1	0	0	0	1	0	0	0	0	1	1	0	1	0	0	1	0
chromosome_1	931722	T	C	0	1	0	1	1	1	0	0	0	1	0	0	1	0	0	0	1	1	1	1	0	0	1	0	0	1	0	0	1	1	0	0	0	1	0	0	0	0	1	1	0	1	0	0	1	0
chromosome_1	934607	TA	T	0	1	0	1	1	1	0	0	0	1	0	0	1	0	0	0	1	1	1	1	0	0	1	0	0	1	0	0	1	1	0	0	0	1	0	0	0	0	1	1	0	1	0	0	1	0
chromosome_1	935091	A	G	0	1	0	1	1	1	0	0	0	1	0	0	1	0	0	0	1	1	1	1	0	0	1	0	0	1	0	0	1	1	0	0	0	1	0	0	0	0	1	1	0	1	0	0	1	0
chromosome_1	938337	A	AAT	0	1	0	1	1	1	0	0	0	1	0	0	1	0	0	0	1	1	1	1	0	0	1	0	0	1	0	0	1	1	0	0	0	1	0	0	0	0	1	1	0	1	0	0	1	0
chromosome_1	942986	A	T	0	1	0	1	1	1	0	0	0	1	0	0	1	0	0	0	1	1	1	1	0	0	1	0	0	1	0	0	1	1	0	0	0	1	0	0	0	0	1	1	0	1	0	0	1	0
chromosome_1	948072	C	T	0	1	0	1	1	1	0	0	0	1	0	0	1	0	0	0	1	1	1	1	0	0	1	0	0	1	0	0	1	1	0	0	0	1	0	0	0	0	1	1	0	1	0	0	1	0
chromosome_1	950729	A	T	0	1	0	1	1	1	0	0	0	1	0	0	1	0	0	0	1	1	1	1	0	0	1	0	0	1	0	0	1	1	0	0	0	1	0	0	0	0	NA	1	0	1	0	0	1	0
chromosome_1	952753	G	A	0	1	0	1	1	1	0	0	0	1	0	0	1	0	0	0	1	1	1	1	0	0	1	0	0	1	0	0	1	1	0	0	0	1	0	0	0	0	NA	1	0	1	0	0	1	0
chromosome_1	955590	G	A	0	1	0	1	1	1	0	0	0	1	0	0	1	0	0	0	1	1	1	1	0	0	1	0	0	1	0	0	1	1	0	0	0	1	0	0	0	0	NA	1	0	1	0	0	1	0
chromosome_1	959770	AT	A	0	1	0	1	1	1	0	0	0	1	0	0	1	0	0	0	1	1	1	1	0	0	1	0	0	1	0	0	1	1	0	0	0	1	0	0	0	0	NA	1	0	1	0	0	1	0
chromosome_1	960580	A	G	0	1	0	1	1	1	0	0	0	1	0	0	1	0	0	0	1	1	1	1	0	0	1	0	0	1	0	0	1	1	0	0	0	1	0	0	0	0	NA	1	0	1	0	0	1	0
chromosome_1	965363	G	A	0	1	0	1	1	1	0	0	0	1	0	0	1	0	0	0	1	1	1	1	0	0	1	0	0	1	0	0	1	1	0	0	0	1	0	0	0	0	NA	1	0	1	0	0	1	0
chromosome_1	967607	T	TTATTGAG	0	1	0	1	1	1	0	0	0	1	0	0	1	0	0	0	1	1	1	1	0	0	1	0	0	1	0	0	1	1	0	0	0	1	0	0	0	0	NA	1	0	1	0	0	1	0
chromosome_1	967713	C	CT	0	1	0	1	1	1	0	0	0	1	0	0	1	0	0	0	1	1	1	1	0	0	1	0	0	1	0	0	1	1	0	0	0	1	0	0	0	0	NA	1	0	1	0	0	1	0
chromosome_1	970338	C	T	0	1	0	1	1	1	0	0	0	1	0	0	1	0	0	0	1	1	1	1	0	0	1	0	0	1	0	0	1	1	0	0	0	1	0	0	0	0	0	1	0	1	0	0	1	0
chromosome_1	972876	C	T	0	1	0	1	1	1	0	0	0	1	0	0	1	0	0	0	1	1	1	1	0	0	1	0	0	1	0	0	1	1	0	0	0	1	0	0	0	0	0	1	0	1	0	0	1	0
chromosome_1	975545	G	A	0	1	0	1	1	1	0	0	0	1	0	0	1	0	0	0	1	1	1	1	0	0	1	0	0	1	0	0	1	1	0	0	0	1	0	0	0	0	0	1	0	1	0	0	1	0
chromosome_1	978717	C	T	0	1	0	1	1	1	0	0	0	1	0	0	1	0	0	0	1	1	1	1	0	0	1	0	0	1	0	0	1	1	0	0	0	1	0	0	0	0	0	1	0	1	0	0	1	0
chromosome_1	991586	G	A	0	1	0	1	1	1	0	0	0	1	0	0	1	0	0	0	1	1	1	1	0	0	1	0	0	1	0	0	1	1	0	0	0	1	0	0	0	0	0	1	0	1	0	0	1	0
chromosome_1	991771	A	G	0	1	0	1	1	1	0	0	0	1	0	0	1	0	0	0	1	1	1	1	0	0	1	0	0	1	0	0	1	1	0	0	0	1	0	0	0	0	0	1	0	1	0	0	1	0
chromosome_1	995016	GT	G	0	1	0	1	1	1	0	0	0	1	0	0	1	0	0	0	1	1	1	1	0	0	1	0	0	1	0	0	1	1	0	0	0	1	0	0	0	0	0	1	0	1	0	0	1	0
chromosome_1	996498	G	A	0	1	0	1	1	1	0	0	0	1	0	0	1	0	0	0	1	1	1	1	0	0	1	0	0	1	0	0	1	1	0	0	0	1	0	0	0	0	0	1	0	1	0	0	1	0
chromosome_1	999129	T	C	0	1	0	1	1	1	0	0	0	1	0	0	1	0	0	0	1	1	1	1	0	0	1	0	0	1	0	0	1	1	0	0	0	1	0	0	0	0	0	1	0	1	0	0	1	0
chromosome_1	1003574	G	A	0	1	0	1	1	1	0	0	0	1	0	0	1	0	0	0	1	1	1	1	0	0	1	0	0	1	0	0	1	1	0	0	0	1	0	0	0	0	0	1	0	1	0	0	1	0
chromosome_1	1004207	A	T	0	1	0	1	1	1	0	0	0	1	0	0	1	0	0	0	1	1	1	1	0	0	1	0	0	1	0	0	1	1	0	0	0	1	0	0	0	0	0	1	0	1	0	0	1	0
chromosome_1	1004346	A	G	0	1	0	1	1	1	0	0	0	1	0	0	1	0	0	0	1	1	1	1	0	0	1	0	0	1	0	0	1	1	0	0	0	1	0	0	0	0	0	1	0	1	0	0	1	0
chromosome_1	1011187	C	T	0	1	0	1	1	0	0	0	0	1	0	0	1	0	0	0	1	1	1	1	0	0	1	0	0	1	0	0	1	1	0	0	0	1	0	0	0	0	0	1	0	1	0	0	1	0
chromosome_1	1014062	G	A	0	1	0	1	1	0	0	0	0	1	0	0	1	0	0	0	1	1	1	1	0	0	1	0	0	1	0	0	1	1	0	0	0	1	0	0	0	0	0	1	0	1	0	0	1	0
chromosome_1	1015941	A	G	0	1	0	1	1	0	0	NA	0	1	0	0	1	0	0	0	1	1	1	1	0	0	1	0	0	1	0	0	1	1	0	0	0	1	0	0	0	0	0	1	0	1	0	0	1	0
chromosome_1	1016633	T	A	0	1	0	1	1	0	0	1	0	1	0	0	1	0	0	0	1	1	1	1	0	0	1	0	0	1	0	0	1	1	0	0	0	1	0	0	0	0	0	1	0	1	0	0	1	0
chromosome_1	1020988	A	T	0	1	0	1	1	0	0	1	0	1	0	0	1	0	0	0	1	1	1	1	0	0	1	0	0	1	0	0	1	1	0	0	0	1	0	0	0	0	0	1	0	1	0	0	1	0
chromosome_1	1020990	T	A	0	1	0	1	1	0	0	1	0	1	0	0	1	0	0	0	1	1	1	1	0	0	1	0	0	1	0	0	1	1	0	0	0	1	0	0	0	0	0	1	0	1	0	0	1	0
chromosome_1	1021180	A	G	0	1	0	1	1	0	0	1	0	1	0	0	1	0	0	0	1	1	1	1	0	0	1	0	0	1	0	0	1	1	0	0	0	1	0	0	0	0	0	1	0	1	0	0	1	0
chromosome_1	1021756	T	A	0	1	0	1	1	0	0	1	0	1	0	0	1	0	0	0	1	1	1	1	0	0	1	0	0	1	0	0	1	1	0	0	0	1	0	0	0	0	0	1	0	1	0	0	1	0
chromosome_1	1023014	T	C	0	1	0	1	1	0	0	1	0	1	0	0	1	0	0	0	1	1	1	1	0	0	1	0	0	1	0	0	1	1	0	0	0	1	0	0	0	0	0	1	0	1	0	0	1	0
chromosome_1	1024664	A	T	0	1	0	1	1	0	0	1	0	1	0	0	1	0	0	0	1	1	1	1	0	0	1	0	0	1	0	0	1	1	0	0	0	1	0	0	0	0	0	1	0	1	0	0	1	0
chromosome_1	1029446	T	C	0	1	0	1	1	0	0	1	0	1	0	0	1	0	0	0	1	1	1	1	0	0	1	0	0	1	0	0	1	0	0	0	0	1	0	0	0	0	0	1	0	1	0	0	1	0
chromosome_1	1035155	A	G	0	1	0	1	1	0	0	1	0	1	0	0	1	0	0	0	1	1	1	1	0	0	1	0	0	1	0	0	1	0	0	0	0	1	0	0	0	0	0	1	0	1	0	0	1	0
chromosome_1	1035574	C	T	0	1	0	1	1	0	0	1	0	1	0	0	1	0	0	0	1	1	1	1	0	0	1	0	0	1	0	0	1	0	0	0	0	1	0	0	0	0	0	1	0	1	0	0	1	0
chromosome_1	1036174	T	C	0	1	0	1	1	0	0	1	0	1	0	0	1	0	0	0	1	1	1	1	0	0	1	0	0	1	0	0	1	0	0	0	0	1	0	0	0	0	0	1	0	1	0	0	1	0
chromosome_1	1036625	GATT	G	0	1	0	1	1	0	0	1	0	1	0	0	1	0	0	0	1	1	1	1	0	0	1	0	0	1	0	0	1	0	0	0	0	1	0	0	0	0	0	1	0	1	0	0	1	0
chromosome_1	1037456	T	C	0	1	0	1	1	0	0	1	0	1	0	0	1	0	0	0	1	1	1	1	0	0	1	0	0	1	0	0	1	0	0	0	0	1	0	0	0	0	0	1	0	1	0	0	1	0
chromosome_1	1038053	T	C	0	1	0	1	1	0	0	1	0	1	0	0	1	0	0	0	1	1	1	1	0	0	1	0	0	1	0	0	1	0	0	0	0	1	0	0	0	0	0	1	0	1	0	0	1	0
chromosome_1	1041118	A	T	0	1	0	1	1	0	0	1	0	1	0	0	1	0	0	0	1	1	1	1	0	0	1	0	0	1	0	0	1	0	0	0	0	1	0	0	0	0	0	1	0	1	0	0	1	0
chromosome_1	1045874	T	C	0	1	0	1	1	0	0	1	0	1	0	0	1	0	0	0	1	1	1	1	0	0	1	0	0	1	0	0	1	0	0	0	0	1	0	0	0	0	0	1	0	1	0	0	1	0
chromosome_1	1049839	C	T	0	1	0	1	1	0	0	1	0	1	0	0	1	0	0	0	1	1	1	1	0	0	1	0	0	1	0	0	1	0	0	0	0	1	0	0	0	0	0	1	0	1	0	0	1	0
chromosome_1	1051563	G	A	0	1	0	1	1	0	0	1	0	1	0	0	1	0	0	0	1	1	1	1	0	0	1	0	0	1	0	0	1	0	0	0	0	1	0	0	0	0	0	1	0	1	0	0	1	0
chromosome_1	1052704	AT	A	0	1	0	1	1	0	0	1	0	1	0	0	1	0	0	0	1	1	1	1	0	0	1	0	0	1	0	0	1	0	0	0	0	1	0	0	0	0	0	1	0	1	0	0	1	0
chromosome_1	1059318	T	C	0	1	0	1	1	0	0	1	0	1	0	0	1	0	0	0	1	1	1	1	0	0	1	0	0	1	0	0	1	0	0	0	0	1	0	0	0	0	0	1	0	1	0	0	1	0
chromosome_1	1060482	C	T	0	1	0	1	1	0	0	1	0	1	0	0	1	0	0	0	1	1	1	1	0	0	1	0	0	1	0	0	1	0	0	0	0	1	0	0	0	0	0	1	0	1	0	0	1	0
chromosome_1	1073237	C	T	0	1	0	1	1	0	0	1	0	1	0	0	1	0	0	0	1	1	1	1	0	0	1	0	0	1	0	0	1	0	0	0	0	1	0	0	0	0	0	1	0	1	0	0	1	0
chromosome_1	1074240	A	C	0	1	NA	1	1	0	0	1	0	1	0	0	1	0	0	0	1	1	1	1	0	0	1	0	0	1	0	0	1	0	0	0	0	1	0	0	0	0	0	1	0	1	0	0	1	0
chromosome_1	1075413	T	C	0	1	NA	1	1	0	0	1	0	1	0	0	1	0	0	0	1	1	1	1	0	0	1	0	0	1	0	0	1	0	0	0	0	1	0	0	0	0	0	1	0	1	0	0	1	0
chromosome_1	1075590	T	C	0	1	NA	1	1	0	0	1	0	1	0	0	1	0	0	0	1	1	1	1	0	0	1	0	0	1	0	0	1	0	0	0	0	1	0	0	0	0	0	1	0	1	0	0	1	0
chromosome_1	1077059	T	C	0	1	NA	1	1	0	0	1	0	NA	0	0	1	0	0	0	1	1	1	1	0	NA	1	0	0	1	0	0	1	0	0	0	0	1	0	0	0	0	0	1	0	1	0	0	1	0
chromosome_1	1077838	A	G	0	1	NA	1	1	0	0	1	0	NA	0	0	1	0	0	0	NA	NA	1	1	0	NA	NA	0	0	1	0	0	1	0	0	0	0	1	0	0	0	0	0	1	0	1	0	0	1	0
chromosome_1	1083962	G	GT	0	1	NA	1	1	0	0	1	0	NA	0	0	1	0	0	0	NA	NA	1	1	0	NA	NA	0	0	1	0	0	1	0	0	0	0	1	0	0	0	0	0	1	0	1	0	0	1	0
chromosome_1	1106235	C	CA	0	1	NA	1	1	0	0	1	0	NA	0	0	1	0	0	0	NA	NA	1	1	0	NA	NA	0	0	1	0	0	1	0	0	0	0	1	0	0	0	0	0	1	0	1	0	0	1	0
chromosome_1	1109508	A	G	0	1	NA	1	1	0	0	1	0	NA	0	0	1	0	0	0	NA	NA	1	1	0	NA	NA	0	0	1	0	0	1	0	0	0	0	1	0	0	0	0	0	1	0	1	0	0	1	0
chromosome_1	1110692	C	T	0	1	NA	1	1	0	0	1	0	NA	0	NA	1	0	NA	0	NA	NA	NA	1	0	NA	NA	0	0	1	0	NA	NA	0	0	0	0	1	0	NA	0	0	NA	NA	0	NA	0	0	1	0
chromosome_1	1118766	C	T	0	1	NA	1	1	NA	0	1	0	NA	0	NA	1	0	NA	0	NA	NA	NA	1	0	NA	NA	0	0	1	0	NA	NA	0	0	0	0	1	0	NA	0	0	NA	NA	0	NA	0	0	1	0
chromosome_1	1149636	T	C	0	1	NA	1	1	1	0	1	0	1	0	1	1	0	1	0	1	0	0	1	0	0	1	0	0	1	0	1	NA	0	0	0	0	1	0	1	0	0	1	0	0	0	0	0	1	0
chromosome_1	1149852	G	GA	0	1	NA	1	1	1	NA	1	0	1	0	1	NA	0	1	NA	NA	0	0	NA	0	0	1	0	0	1	0	1	NA	0	0	0	0	1	0	1	0	0	1	0	0	0	0	NA	1	0
chromosome_1	1149946	AAC	A	0	1	NA	1	1	1	NA	1	0	1	0	1	NA	0	1	NA	NA	0	0	NA	0	0	1	0	0	1	0	1	NA	0	0	0	0	1	0	1	0	0	1	0	0	0	0	NA	1	0
chromosome_1	1155617	G	A	0	1	0	1	1	1	1	1	0	1	0	1	NA	0	1	1	NA	0	0	NA	0	0	1	0	0	1	0	1	0	0	0	0	0	1	0	1	0	0	1	0	0	0	0	1	1	0
chromosome_1	1162878	A	G	0	1	0	1	1	1	NA	1	0	1	0	1	NA	0	1	NA	NA	NA	0	NA	NA	NA	NA	0	0	1	0	1	0	0	NA	0	NA	1	0	1	NA	0	1	0	0	0	0	1	1	0
chromosome_1	1172781	G	A	0	1	0	1	1	1	NA	1	0	1	0	1	NA	0	1	NA	NA	NA	0	NA	1	NA	NA	0	0	1	0	1	0	0	1	0	1	1	0	1	1	0	1	0	0	0	0	1	1	0
chromosome_1	1185797	GA	G	0	1	0	1	1	1	NA	1	0	1	0	1	NA	0	1	NA	NA	NA	NA	NA	NA	NA	NA	0	NA	1	0	1	0	0	1	0	1	1	0	1	1	0	1	0	0	0	0	1	1	0
chromosome_1	1200356	C	T	0	1	0	1	1	1	NA	1	0	1	0	1	NA	0	1	NA	NA	NA	NA	NA	NA	NA	NA	0	NA	1	0	1	0	0	1	0	1	1	0	1	1	0	1	0	0	0	0	1	1	0
chromosome_1	1232814	T	C	0	1	0	1	1	1	1	1	0	1	0	1	1	0	1	1	NA	NA	NA	NA	NA	NA	1	0	NA	1	0	1	0	0	1	0	1	1	0	1	1	0	1	0	0	1	0	1	1	0
chromosome_1	1233642	G	A	0	1	0	1	1	1	1	1	0	1	0	1	1	0	1	1	NA	NA	NA	NA	NA	NA	1	0	NA	1	0	1	0	0	1	0	1	1	0	1	1	0	1	0	0	1	0	1	1	0
chromosome_1	1243065	T	A	0	1	0	1	1	1	1	NA	0	1	0	1	1	0	1	1	NA	NA	NA	NA	NA	NA	1	0	NA	1	0	1	0	0	1	0	1	1	0	1	1	0	1	0	0	1	0	1	NA	0
chromosome_1	1279461	C	T	0	1	0	1	1	1	1	0	0	1	0	1	1	0	1	1	NA	0	NA	NA	NA	NA	1	0	NA	1	0	1	0	0	1	0	1	1	0	1	1	0	1	0	0	1	0	1	0	0
chromosome_1	1287339	T	C	0	1	0	1	1	1	1	0	0	1	0	1	1	0	1	1	NA	NA	NA	1	1	NA	1	0	0	1	0	1	0	0	1	0	1	1	0	1	1	0	1	0	0	1	0	1	0	0
chromosome_1	1291995	A	G	0	1	0	1	1	1	1	0	0	1	0	1	1	0	1	1	NA	1	0	1	1	0	1	0	0	1	0	1	0	0	1	0	1	1	0	1	1	0	1	0	0	1	0	1	0	0
chromosome_1	1295346	TA	T	0	1	0	1	1	1	1	0	0	1	0	1	1	0	1	1	NA	1	0	1	1	0	1	0	0	1	0	1	0	0	1	0	1	1	0	1	1	0	1	0	0	1	0	1	0	0
chromosome_1	1295371	CATATTAGATAGA	C	0	1	0	1	1	1	1	0	0	1	0	1	1	0	1	1	NA	1	0	1	1	0	1	0	0	1	0	1	0	0	1	0	1	1	0	1	1	0	1	0	0	1	0	1	0	0
chromosome_1	1306417	T	TA	0	1	0	1	1	1	1	0	0	1	0	1	1	0	1	1	NA	1	0	1	1	0	1	0	0	1	0	1	0	0	1	0	1	1	0	1	1	0	1	0	0	1	0	1	0	0
chromosome_1	1310563	TA	T	0	1	0	1	1	1	1	0	0	1	0	1	1	0	1	1	NA	1	0	1	1	0	1	0	0	1	0	1	0	0	1	0	1	1	0	1	1	0	1	0	0	1	0	1	0	0
chromosome_1	1352363	C	A	0	1	0	1	1	1	1	0	0	1	0	1	1	0	1	1	1	1	0	1	1	0	1	0	0	1	0	1	0	0	1	0	1	1	0	1	1	0	1	0	0	1	0	1	0	0
chromosome_1	1376403	CT	C	0	1	NA	1	1	NA	NA	0	0	1	0	1	1	0	1	1	1	NA	NA	NA	NA	NA	1	0	NA	1	0	1	0	NA	1	NA	1	1	0	1	1	0	1	0	0	1	0	NA	0	0
chromosome_1	1404507	A	G	0	1	NA	1	1	0	NA	0	0	1	0	1	1	0	1	1	1	0	1	NA	0	NA	1	0	NA	1	0	1	0	1	1	1	1	1	0	1	1	0	1	0	0	1	0	0	0	0
chromosome_1	1474835	G	A	0	1	NA	0	1	NA	0	1	0	1	0	1	1	1	1	1	1	NA	1	1	NA	NA	1	NA	1	1	1	1	0	1	1	1	1	1	1	1	1	0	1	0	0	NA	1	0	0	0
chromosome_1	1513782	A	G	0	1	NA	0	1	0	0	1	0	1	1	1	0	1	1	NA	1	NA	NA	NA	0	0	1	0	NA	1	1	1	0	1	1	1	1	1	1	1	1	0	1	0	0	0	1	1	0	0
chromosome_1	1558242	T	A	0	1	NA	NA	NA	NA	NA	NA	NA	NA	NA	NA	NA	NA	NA	NA	NA	NA	NA	NA	NA	NA	NA	NA	NA	NA	NA	NA	NA	NA	NA	NA	NA	NA	NA	NA	NA	NA	NA	NA	NA	NA	NA	NA	NA	NA
chromosome_1	1584495	T	C	0	1	NA	NA	1	0	0	0	0	1	1	1	NA	NA	NA	NA	1	0	NA	NA	0	NA	0	NA	NA	1	1	1	0	1	1	1	1	NA	1	1	NA	0	1	0	0	NA	1	1	0	NA
chromosome_1	1598358	AT	A	0	1	NA	NA	1	0	0	0	0	1	1	1	NA	NA	NA	NA	NA	NA	NA	NA	0	NA	0	NA	NA	1	1	1	0	1	1	1	1	NA	1	1	NA	0	1	0	0	NA	1	1	0	NA
chromosome_1	1599070	A	G	0	1	NA	NA	1	0	0	0	0	1	1	1	0	NA	NA	NA	NA	NA	NA	NA	0	NA	0	NA	NA	1	1	1	0	1	1	1	1	NA	1	1	NA	0	1	0	0	NA	1	1	0	0
chromosome_1	1604499	G	A	0	1	NA	NA	1	0	0	0	0	1	1	1	0	NA	NA	NA	NA	NA	NA	NA	0	NA	0	NA	NA	1	1	1	0	1	1	1	1	NA	1	1	NA	0	1	0	0	NA	1	1	0	0
chromosome_1	1629835	C	T	0	1	NA	NA	1	0	0	0	0	1	1	1	0	NA	NA	NA	NA	NA	NA	NA	0	NA	0	NA	NA	1	1	1	0	1	1	1	1	NA	1	1	NA	0	1	0	0	NA	1	1	0	0
chromosome_1	1635240	C	T	0	1	1	0	1	0	0	0	0	1	1	1	0	1	1	NA	NA	NA	NA	1	0	NA	0	NA	NA	1	1	1	0	1	1	1	1	1	1	1	1	0	1	0	0	1	1	1	0	0
chromosome_1	1645854	C	T	0	1	1	0	1	0	0	0	0	1	1	1	0	1	1	NA	NA	NA	NA	1	0	NA	0	NA	NA	1	1	1	0	1	1	1	1	1	1	1	1	0	1	0	0	1	1	1	0	0
chromosome_1	1652483	T	C	0	1	1	0	1	0	0	0	0	1	1	1	0	1	1	0	NA	NA	NA	1	0	NA	0	NA	1	1	1	1	0	1	1	1	1	1	1	1	1	0	1	0	0	1	1	1	0	0
chromosome_1	1653023	G	A	0	1	1	0	1	0	0	0	0	1	1	1	0	1	1	0	0	NA	NA	1	0	NA	0	NA	1	1	1	1	0	1	1	1	1	1	1	1	1	0	1	0	0	1	1	1	0	0
chromosome_1	1662949	A	T	0	1	1	0	1	0	0	0	0	1	1	1	0	1	NA	0	0	0	NA	1	0	NA	0	0	1	1	1	1	0	1	1	1	1	1	1	1	1	0	1	0	0	1	1	1	0	0
chromosome_1	1663041	A	G	0	1	1	0	1	0	0	0	0	1	1	1	0	1	NA	0	0	0	NA	1	0	NA	0	0	1	1	1	1	0	1	1	1	1	1	1	1	1	0	1	0	0	1	1	1	0	0
chromosome_1	1665974	A	G	0	1	1	0	1	0	0	0	0	1	1	1	0	1	0	0	0	0	1	1	0	1	0	0	1	0	1	1	0	1	1	1	1	1	1	0	1	0	0	0	0	1	1	1	0	0
chromosome_1	1666321	A	AT	0	1	1	NA	1	0	0	0	0	1	1	1	0	1	0	0	0	0	1	1	0	NA	NA	0	1	0	1	1	0	1	1	1	1	1	1	0	1	0	0	0	0	1	1	1	0	0
chromosome_1	1667965	T	C	0	1	1	1	1	0	0	0	0	1	1	1	0	1	0	0	0	0	1	1	0	0	1	0	1	0	1	1	0	1	1	1	1	1	1	0	1	0	0	0	0	1	1	1	0	0
chromosome_1	1668957	G	T	0	1	NA	1	1	0	0	0	0	1	1	1	0	1	0	0	0	0	1	1	0	0	1	0	1	0	1	1	0	1	1	1	1	1	1	0	1	0	0	0	0	1	1	1	0	0
chromosome_1	1675426	C	T	0	1	NA	1	1	0	0	0	0	1	1	1	0	1	0	0	0	0	1	1	0	0	1	0	1	0	1	1	0	1	1	1	1	1	1	0	1	0	0	0	0	1	1	1	0	0
chromosome_1	1681573	G	T	0	1	NA	1	1	0	0	0	0	1	1	1	0	1	0	0	0	0	1	1	0	0	1	0	1	0	1	1	0	1	1	1	1	1	1	0	1	0	0	0	0	1	1	1	0	0
chromosome_1	1683991	C	T	0	1	NA	1	1	0	0	0	0	1	1	1	0	1	0	0	0	0	1	1	0	0	1	0	1	0	1	1	0	1	1	1	1	1	1	0	1	0	0	0	0	1	1	1	0	0
chromosome_1	1684954	GT	G	0	1	NA	1	1	0	0	0	0	1	1	1	0	1	0	0	0	0	1	1	0	0	1	0	1	0	1	1	0	1	1	1	1	1	1	0	1	0	0	0	0	1	1	1	0	0
chromosome_1	1686417	T	C	0	1	NA	1	1	0	0	0	0	1	1	1	0	1	0	0	0	0	1	1	0	0	1	0	1	0	1	1	0	1	1	1	1	1	1	0	1	0	0	0	0	1	1	1	0	0
chromosome_1	1690123	G	A	0	1	NA	1	1	0	0	0	0	1	1	1	0	1	0	0	0	0	1	1	0	0	1	0	1	0	1	1	0	1	1	1	1	1	1	0	1	0	0	0	0	1	1	1	0	0
chromosome_1	1696458	T	TCA	0	1	NA	1	1	0	0	0	0	1	1	1	0	1	0	0	0	0	1	1	0	0	1	0	1	0	1	1	0	1	1	1	1	1	1	0	1	0	0	0	0	1	1	1	0	0
chromosome_1	1697841	A	C	0	1	NA	1	1	0	0	0	0	1	1	1	0	1	0	0	0	0	1	1	0	0	1	0	1	0	1	1	0	1	1	1	1	1	1	0	1	0	0	0	0	1	1	1	0	0
chromosome_1	1698607	A	G	0	1	NA	1	1	0	0	0	0	1	1	1	0	1	0	0	0	0	1	1	0	0	1	0	1	0	1	1	0	1	1	1	1	1	1	0	1	0	0	0	0	1	1	1	0	0
chromosome_1	1702794	T	C	0	1	NA	1	1	0	0	0	0	1	1	1	0	1	0	0	0	0	1	1	0	0	1	0	1	0	1	1	0	1	1	1	1	1	1	0	1	0	0	0	0	1	1	1	0	0
chromosome_1	1707029	A	G	0	1	NA	1	1	0	0	0	0	1	1	1	0	1	0	0	0	0	1	1	0	0	1	0	1	0	1	1	0	1	1	1	1	1	1	0	1	0	0	0	0	1	1	1	0	0
chromosome_1	1707717	A	G	0	1	NA	1	1	0	0	0	0	1	1	1	0	1	0	0	0	0	1	1	0	0	1	0	1	0	1	1	0	1	1	1	1	1	1	0	1	0	0	0	0	1	1	1	0	0
chromosome_1	1707803	A	G	0	1	NA	1	1	0	0	0	0	1	1	1	0	1	0	0	0	0	1	1	0	0	1	0	1	0	1	1	0	1	1	1	1	1	1	0	1	0	0	0	0	1	1	1	0	0
chromosome_1	1708202	T	C	0	1	NA	1	1	0	0	0	0	1	1	1	0	1	0	0	0	0	1	1	0	0	1	0	1	0	1	1	0	1	1	1	1	1	1	0	1	0	0	0	0	1	1	1	0	0
chromosome_1	1708286	G	GT	0	1	NA	1	1	0	0	0	0	1	1	1	0	1	0	0	0	0	1	1	0	0	1	0	1	0	1	1	0	1	1	1	1	1	1	0	1	0	0	0	0	1	1	1	0	0
chromosome_1	1709188	A	T	0	1	NA	1	1	0	0	0	0	1	1	1	0	1	0	0	0	0	1	1	0	0	1	0	1	0	1	1	0	1	1	1	1	1	1	0	1	0	0	0	0	1	1	1	0	0
chromosome_1	1710147	A	T	0	1	NA	1	1	0	0	0	0	1	1	1	0	1	0	0	0	0	1	1	0	0	1	0	1	0	1	1	0	1	1	1	1	1	1	0	1	0	0	0	0	1	1	1	0	0
chromosome_1	1711633	T	C	0	1	NA	1	1	0	0	0	0	1	1	1	0	1	0	0	0	0	1	1	0	0	1	0	1	0	1	1	0	1	1	1	1	1	1	0	1	0	0	0	0	1	1	1	0	0
chromosome_1	1711746	C	T	0	1	NA	1	1	0	0	0	0	1	1	1	0	1	0	0	0	0	1	1	0	0	1	0	1	0	1	1	0	1	1	1	1	1	1	0	1	0	0	0	0	1	1	1	0	0
chromosome_1	1712900	T	C	0	1	NA	1	1	0	0	0	0	1	1	1	0	1	0	0	0	0	1	1	0	0	1	0	1	0	1	1	0	1	1	1	1	1	1	1	1	0	1	0	0	1	1	1	0	0
chromosome_1	1713176	A	G	0	1	NA	1	1	0	0	0	0	1	1	1	0	1	0	0	0	0	1	1	0	0	1	0	1	0	1	1	0	1	1	1	1	1	1	1	1	0	1	0	0	1	1	1	0	0
chromosome_1	1715079	C	G	0	1	NA	1	1	0	0	0	0	1	1	1	0	1	0	0	0	0	1	1	0	0	1	0	1	0	1	1	0	1	1	1	1	1	1	0	1	0	0	0	0	1	1	1	0	0
chromosome_1	1718232	T	C	0	1	NA	1	1	0	0	0	0	1	1	1	0	1	0	0	0	0	1	1	0	0	1	0	1	0	1	1	0	1	1	1	1	1	1	0	1	0	0	0	0	1	1	1	0	0
chromosome_1	1718889	A	G	0	1	NA	1	1	0	0	0	0	1	1	1	0	1	0	0	0	0	1	1	0	0	1	0	1	0	1	1	0	1	1	1	1	1	1	0	1	0	0	0	0	1	1	1	0	0
chromosome_1	1719416	A	AT	0	1	NA	1	1	0	0	0	0	1	1	1	0	1	0	0	0	0	1	1	0	0	1	0	1	0	1	1	0	1	1	1	1	1	1	0	1	0	0	0	0	1	1	1	0	0
chromosome_1	1720509	C	T	0	1	NA	1	1	0	0	0	0	1	1	1	0	1	0	0	0	0	1	1	0	0	1	0	1	0	1	1	0	1	1	1	1	1	1	0	1	0	0	0	0	1	1	1	0	0
chromosome_1	1720717	T	C	0	1	NA	1	1	0	0	0	0	1	1	1	0	1	0	0	0	0	1	1	0	0	1	0	1	0	1	1	0	1	1	1	1	1	1	0	1	0	0	0	0	1	1	1	0	0
chromosome_1	1720785	G	A	0	1	NA	1	1	0	0	0	0	1	1	1	0	1	0	0	0	0	1	1	0	0	1	0	1	0	1	1	0	1	1	1	1	1	1	0	1	0	0	0	0	1	1	1	0	0
chromosome_1	1723056	C	T	0	1	NA	1	1	0	0	0	0	1	1	1	0	1	0	0	0	0	1	1	0	0	1	0	1	0	1	1	0	0	1	1	1	1	1	0	1	0	0	0	0	1	1	1	0	0
chromosome_1	1724688	C	T	0	1	NA	1	1	0	0	0	0	1	1	1	0	1	0	0	0	0	1	1	0	0	1	0	1	0	1	1	0	0	1	1	1	1	1	0	1	0	0	0	0	1	1	1	0	0
chromosome_1	1726371	C	T	0	1	NA	1	1	0	0	0	0	1	1	1	0	1	0	0	0	0	1	1	0	0	1	0	1	0	1	1	0	0	1	1	1	1	1	0	1	0	0	0	0	1	1	1	0	0
chromosome_1	1731105	G	C	0	1	NA	1	1	0	0	0	0	1	1	1	0	1	0	0	0	0	1	1	0	0	1	0	1	0	1	1	0	0	1	1	1	1	1	0	1	0	0	0	0	1	1	1	0	0
chromosome_1	1733568	AGAT	A	0	1	NA	1	1	0	0	0	0	1	1	1	0	1	0	0	0	0	1	1	0	0	1	0	1	0	1	1	0	0	1	1	1	1	1	0	1	0	0	0	0	1	1	1	0	0
chromosome_1	1733573	T	C	0	1	NA	1	1	0	0	0	0	1	1	1	0	1	0	0	0	0	1	1	0	0	1	0	1	0	1	1	0	0	1	1	1	1	1	0	1	0	0	0	0	1	1	1	0	0
chromosome_1	1735542	A	G	0	1	NA	1	1	0	0	0	0	1	1	1	0	1	0	0	0	0	1	1	0	0	1	0	1	0	1	1	0	0	1	1	1	1	1	0	1	0	0	0	0	1	1	1	0	0
chromosome_1	1741020	C	T	0	1	NA	1	1	0	0	0	0	1	1	1	0	1	0	0	0	0	1	1	0	0	1	0	1	0	1	1	0	0	1	1	1	1	1	0	1	0	0	0	0	1	1	1	0	0
chromosome_1	1742403	C	A	0	1	1	1	1	0	0	0	0	1	1	1	0	1	0	0	0	0	1	1	0	0	1	0	1	0	1	1	0	0	1	1	1	1	1	0	1	0	0	0	0	1	1	1	0	0
chromosome_1	1743127	G	A	0	1	NA	1	1	0	0	0	0	1	1	1	0	1	0	0	0	0	1	1	0	0	1	0	1	0	1	1	0	0	1	1	1	1	1	0	1	0	0	0	0	1	1	1	0	0
chromosome_1	1743946	CA	C	0	1	NA	1	1	0	0	0	0	1	1	1	0	1	0	0	0	0	1	1	0	0	1	0	1	0	1	1	0	0	1	1	1	1	1	0	1	0	0	0	0	1	1	1	0	0
chromosome_1	1744268	T	C	0	1	NA	1	1	0	0	0	0	1	1	1	0	1	0	0	0	0	1	1	0	0	1	0	1	0	1	1	0	0	1	1	1	1	1	0	1	0	0	0	0	1	1	1	0	0
chromosome_1	1750050	G	A	0	1	NA	1	1	0	1	0	0	1	1	1	0	1	0	0	0	0	1	1	0	0	1	0	1	0	1	1	0	0	1	1	1	1	1	0	1	0	0	0	0	1	1	1	0	0
chromosome_1	1778175	GT	G	0	1	NA	1	1	0	1	0	0	1	1	NA	NA	1	0	0	0	0	1	1	0	0	1	0	1	0	1	1	0	0	1	1	1	1	1	0	1	0	0	0	0	1	1	1	0	0
chromosome_1	1779275	T	A	0	1	NA	1	1	0	1	0	0	1	1	NA	1	1	0	0	0	0	1	1	0	0	1	0	1	0	1	1	0	0	1	1	1	1	1	0	1	0	0	0	0	1	1	1	0	0
chromosome_1	1783898	G	A	0	1	NA	1	1	0	1	0	0	1	1	0	1	1	0	0	0	0	1	1	0	0	1	0	1	0	1	1	0	0	1	1	1	1	1	0	1	0	0	0	0	1	1	1	0	0
chromosome_1	1785400	T	A	0	1	NA	1	1	0	1	0	0	1	1	0	1	1	0	0	0	0	1	1	0	0	1	0	1	0	1	1	0	0	1	1	1	1	1	0	1	0	0	0	0	1	1	1	0	0
chromosome_1	1787365	G	GTA	0	1	NA	1	1	0	1	0	0	1	1	0	1	1	0	0	0	0	1	1	0	0	1	0	1	0	1	1	0	0	1	1	1	1	1	0	1	0	0	0	0	1	1	1	0	0
chromosome_1	1787505	G	T	0	1	NA	1	1	0	1	0	0	1	1	0	1	1	0	0	0	0	1	1	0	0	1	0	1	0	1	1	0	0	1	1	1	1	1	0	1	0	0	0	0	1	1	1	0	0
chromosome_1	1789094	C	T	0	1	NA	1	1	0	1	0	0	1	1	0	1	1	0	0	0	0	1	1	0	0	1	0	1	0	1	1	0	0	1	1	1	1	1	0	1	0	0	0	0	1	1	1	0	0
chromosome_1	1790665	G	A	0	1	NA	1	1	0	1	0	0	1	1	0	1	1	0	0	0	0	1	1	0	0	1	0	1	0	1	1	0	0	1	1	1	1	1	0	1	0	0	0	0	1	1	1	0	0
chromosome_1	1794552	T	C	0	1	NA	1	1	0	1	0	0	1	1	0	1	1	0	0	0	0	1	1	0	0	1	0	1	0	1	1	0	0	1	1	1	1	1	0	1	0	0	0	0	1	1	1	0	0
chromosome_1	1794818	C	T	0	1	NA	1	1	0	1	0	0	1	1	0	1	1	0	0	0	0	1	1	0	0	1	0	1	0	1	1	0	0	1	1	1	1	1	0	1	0	0	0	0	1	1	1	0	0
chromosome_1	1795637	A	G	0	1	NA	1	1	0	1	0	0	1	1	0	1	1	0	0	0	0	1	1	0	0	1	0	1	0	1	1	0	0	1	1	1	1	1	0	1	0	0	0	0	1	1	1	0	0
chromosome_1	1795888	T	C	0	1	NA	1	1	0	1	0	0	1	1	0	1	1	0	0	0	0	1	1	0	0	1	0	1	0	1	1	0	0	1	1	1	1	1	0	1	0	0	0	0	1	1	1	0	0
chromosome_1	1798215	A	T	0	1	NA	1	1	0	1	0	0	1	1	0	1	1	0	0	0	0	1	1	0	0	1	0	1	0	1	1	0	0	1	1	1	1	1	0	1	0	0	0	0	1	1	1	0	0
chromosome_1	1799286	T	C	0	1	NA	1	1	0	1	0	0	1	1	0	1	1	0	0	0	0	1	1	0	0	1	0	1	0	1	1	0	0	1	1	1	1	1	0	1	0	0	0	0	1	1	1	0	0
chromosome_1	1804967	G	A	0	1	NA	1	1	0	1	0	0	1	1	0	1	1	0	0	0	0	1	1	0	0	1	0	1	0	1	1	0	0	1	1	1	1	1	0	1	0	0	0	0	1	1	1	0	0
chromosome_1	1810462	T	G	0	1	NA	1	1	0	NA	0	0	1	1	0	1	1	0	0	0	0	1	1	0	0	1	0	1	0	1	1	0	0	1	1	1	1	1	0	1	0	0	0	0	1	1	1	0	0
chromosome_1	1823823	A	T	0	1	NA	1	1	0	NA	0	0	1	1	0	1	1	0	0	0	0	1	1	0	0	1	0	1	0	1	1	0	0	1	1	1	1	1	0	1	0	0	0	0	1	1	1	0	0
chromosome_1	1826604	C	T	0	1	NA	1	1	0	0	0	0	1	1	0	1	1	0	0	0	0	1	1	0	0	1	0	1	0	1	1	0	0	1	1	1	1	1	0	1	0	0	0	0	1	1	1	0	0
chromosome_1	1827583	T	TACTC	0	1	NA	1	1	0	0	0	0	1	1	0	1	1	0	0	0	0	1	1	0	0	1	0	1	0	1	1	0	0	1	1	1	1	1	0	1	0	0	0	0	1	1	1	0	0
chromosome_1	1828282	T	G	0	1	NA	1	1	0	0	0	0	1	1	0	1	1	0	0	0	0	1	1	0	0	1	0	1	0	1	1	0	0	1	1	1	1	1	0	1	0	0	0	0	1	1	1	0	0
chromosome_1	1830832	C	T	0	1	NA	1	1	0	0	0	0	1	1	0	1	1	0	0	0	0	1	1	0	0	1	0	1	0	1	1	0	0	1	1	1	1	1	0	1	0	0	0	0	1	1	1	0	0
chromosome_1	1831858	C	T	0	1	NA	1	1	0	0	0	0	1	1	0	1	1	0	0	0	0	1	1	0	NA	1	0	1	0	1	1	0	0	1	1	1	1	1	0	1	0	0	0	0	1	1	1	0	0
chromosome_1	1832697	A	G	0	1	NA	1	1	0	0	0	0	1	1	0	1	1	0	0	0	0	1	1	0	NA	1	0	1	0	1	1	0	0	1	1	1	1	1	0	1	0	0	0	0	1	1	1	0	0
chromosome_1	1835068	T	C	0	1	NA	1	1	0	0	0	0	1	1	0	1	1	0	NA	NA	0	1	1	0	NA	1	0	1	0	1	1	NA	0	1	1	1	1	1	0	1	0	0	0	NA	1	1	1	0	NA
chromosome_1	1840572	G	GTT	0	1	NA	1	1	0	0	0	0	1	1	0	1	1	0	NA	NA	0	1	1	0	NA	1	0	1	0	1	1	NA	0	1	1	1	1	1	0	1	0	0	0	NA	1	1	1	0	NA
chromosome_1	1849064	C	T	0	1	NA	1	1	0	0	0	0	1	1	0	1	1	0	NA	NA	0	1	1	0	NA	1	0	1	0	1	1	NA	0	1	1	1	1	1	0	1	0	0	0	NA	1	1	1	0	NA
chromosome_1	1849285	CT	C	0	1	NA	1	1	0	0	0	0	1	1	0	1	1	0	NA	NA	0	1	1	0	NA	1	0	1	0	1	1	NA	0	1	1	1	1	1	0	1	0	0	0	NA	1	1	1	0	NA
chromosome_1	1850614	TCAACTTCTGCAACTG	T	0	1	NA	1	1	0	0	0	0	1	1	0	1	1	0	NA	NA	0	1	1	0	NA	1	0	1	0	1	1	NA	0	1	1	1	1	1	0	1	0	0	0	NA	1	1	1	0	NA
chromosome_1	1852082	G	A	0	1	NA	1	1	0	0	0	0	1	1	0	1	1	0	1	NA	0	1	1	0	NA	1	0	1	0	1	1	NA	0	1	1	1	1	1	0	1	0	0	0	NA	1	1	1	0	NA
chromosome_1	1855030	G	A	0	1	NA	1	1	0	0	0	0	1	1	0	1	1	0	1	NA	0	1	1	0	NA	1	0	1	0	1	1	NA	0	1	1	1	1	1	0	1	0	0	0	NA	1	1	1	0	NA
chromosome_1	1866803	T	C	0	1	NA	1	1	0	0	0	0	1	1	0	1	1	0	1	NA	0	1	1	0	NA	1	0	1	0	1	1	NA	0	1	1	1	1	1	0	1	0	0	0	NA	1	1	1	0	NA
chromosome_1	1867289	T	C	0	1	NA	1	1	0	0	0	0	1	1	0	1	1	0	1	1	0	1	1	0	NA	1	0	1	0	1	1	1	0	1	1	1	1	1	0	1	0	0	0	1	1	1	1	0	1
chromosome_1	1888755	T	C	0	1	NA	NA	1	0	1	0	0	1	NA	0	1	1	0	1	NA	0	NA	NA	0	NA	1	0	1	0	NA	1	1	0	1	1	1	1	1	0	1	NA	0	0	1	1	1	1	0	1
chromosome_1	1890184	C	CA	0	1	NA	NA	NA	0	NA	NA	0	NA	NA	NA	NA	NA	NA	NA	NA	NA	NA	NA	NA	NA	1	NA	NA	NA	NA	NA	NA	0	NA	1	1	NA	NA	0	NA	NA	NA	NA	NA	NA	NA	NA	NA	1
chromosome_1	1905525	TG	T	0	1	NA	NA	NA	0	NA	NA	0	NA	NA	NA	NA	NA	NA	NA	NA	NA	NA	NA	NA	NA	1	NA	NA	NA	NA	NA	NA	0	NA	1	1	NA	NA	0	NA	NA	NA	NA	NA	NA	NA	NA	NA	1
chromosome_1	1907362	T	C	0	1	1	NA	NA	0	NA	NA	0	NA	NA	NA	NA	NA	NA	NA	NA	NA	NA	NA	NA	NA	1	NA	NA	NA	NA	NA	NA	0	NA	1	1	NA	NA	0	NA	NA	NA	NA	NA	NA	NA	NA	NA	1
chromosome_1	2053296	A	T	0	1	NA	NA	NA	NA	NA	0	NA	NA	NA	NA	NA	NA	NA	NA	NA	NA	NA	NA	NA	NA	NA	NA	NA	NA	NA	NA	1	1	NA	NA	NA	NA	NA	NA	0	NA	NA	NA	NA	NA	NA	0	NA	NA
chromosome_1	2055773	G	A	0	1	NA	NA	1	0	NA	0	0	NA	1	1	NA	0	1	NA	NA	NA	NA	NA	NA	NA	0	0	0	1	0	1	1	1	0	NA	1	NA	1	1	0	1	1	0	NA	NA	0	0	0	1
chromosome_1	2194786	T	C	0	1	NA	NA	NA	NA	NA	NA	NA	NA	NA	NA	NA	NA	NA	NA	NA	NA	NA	NA	NA	NA	NA	NA	NA	NA	NA	NA	NA	NA	NA	NA	NA	NA	NA	NA	NA	NA	NA	NA	NA	NA	NA	NA	NA	NA
chromosome_1	2206059	G	A	0	1	NA	1	NA	0	1	0	0	0	1	NA	0	0	NA	1	1	1	0	1	0	NA	0	0	NA	NA	0	NA	NA	NA	0	NA	1	NA	NA	1	NA	NA	1	0	NA	0	0	0	0	1
chromosome_1	2213620	G	A	0	1	NA	1	NA	0	1	0	0	0	1	NA	0	0	NA	1	1	1	0	1	0	NA	0	0	NA	NA	0	NA	NA	NA	0	NA	1	NA	NA	1	NA	NA	1	0	1	0	0	0	0	1
chromosome_1	2215281	G	A	0	1	NA	1	1	0	1	0	0	0	1	NA	0	0	NA	1	1	1	0	1	0	NA	0	0	NA	NA	0	NA	NA	NA	0	NA	1	NA	NA	1	NA	NA	1	0	1	0	0	0	0	1
chromosome_1	2215776	CA	C	0	1	NA	1	1	0	1	0	0	0	1	NA	0	0	NA	1	1	1	0	1	0	NA	0	0	NA	NA	0	NA	NA	NA	0	NA	1	NA	NA	1	NA	NA	1	0	1	0	0	0	0	1
chromosome_1	2217437	C	T	0	1	1	1	1	0	1	0	0	0	1	1	0	0	1	1	1	1	0	1	0	1	0	0	0	1	0	1	1	1	0	1	1	1	1	1	1	1	1	0	1	0	0	0	0	1
chromosome_1	2219486	C	T	0	1	1	1	1	0	1	0	0	0	1	1	0	0	1	1	1	1	0	1	0	1	0	0	0	1	0	1	1	1	0	1	1	1	1	1	1	1	1	0	1	0	0	0	0	1
chromosome_1	2219564	T	A	0	1	1	1	1	0	1	0	0	0	1	1	0	0	1	1	1	1	0	1	0	1	0	0	0	1	0	1	1	1	0	1	1	1	1	1	1	1	1	0	1	0	0	0	0	1
chromosome_1	2223402	T	G	0	1	1	1	1	0	1	0	0	0	1	1	0	0	1	1	1	1	0	1	0	1	0	0	0	1	0	1	1	1	0	1	1	1	1	1	1	1	1	0	1	0	0	0	0	1
chromosome_1	2226194	G	A	0	1	1	1	1	0	1	0	0	0	1	1	0	0	1	1	1	1	0	1	0	1	0	0	0	1	0	1	1	1	0	1	1	1	1	1	1	1	1	0	1	0	0	0	0	1
chromosome_1	2226521	T	A	0	1	1	1	1	0	1	0	0	0	1	1	0	0	1	1	1	1	0	1	0	1	0	0	0	1	0	1	1	1	0	1	1	1	1	1	1	1	1	0	1	0	0	0	0	1
chromosome_1	2227870	C	CT	0	1	1	1	1	0	1	0	0	0	1	1	0	0	1	1	1	1	0	1	0	1	0	0	0	1	0	1	1	1	0	1	1	1	1	1	1	1	1	0	1	0	0	0	0	1
chromosome_1	2231762	T	TA	0	1	1	1	1	0	1	0	0	0	1	1	0	0	1	1	1	1	0	1	0	1	0	0	0	1	0	1	1	1	0	1	1	1	1	1	1	1	1	0	1	0	0	0	0	1
chromosome_1	2232713	A	C	0	1	1	1	1	0	1	0	0	0	1	1	0	0	1	1	1	1	0	1	0	1	0	0	0	1	0	1	1	1	0	1	1	1	1	1	1	1	1	0	1	0	0	0	0	1
chromosome_1	2233748	A	G	0	1	1	1	1	0	1	0	0	0	1	1	0	0	1	1	1	1	0	1	0	1	0	0	0	1	0	1	1	1	0	1	1	1	1	1	1	1	1	0	1	0	0	0	0	1
chromosome_1	2237553	T	C	0	1	1	1	1	0	1	0	0	0	1	1	0	0	1	1	1	1	0	1	0	1	0	0	0	1	0	1	1	1	0	1	1	1	1	1	1	1	1	0	1	0	0	0	0	1
chromosome_1	2237554	T	C	0	1	1	1	1	0	1	0	0	0	1	1	0	0	1	1	1	1	0	1	0	1	0	0	0	1	0	1	1	1	0	1	1	1	1	1	1	1	1	0	1	0	0	0	0	1
chromosome_1	2239917	T	C	0	1	1	1	1	0	1	0	0	0	1	1	0	0	1	1	1	1	0	1	0	1	0	0	0	1	0	1	1	1	0	1	1	1	1	1	1	1	1	0	1	0	0	0	0	1
chromosome_1	2240462	T	TA	0	1	1	1	1	0	1	0	0	0	1	1	0	0	1	1	1	1	0	1	0	1	0	0	0	1	0	1	1	1	0	1	1	1	1	1	1	1	1	0	1	0	0	0	0	1
chromosome_1	2247519	G	T	0	1	1	1	1	0	1	0	0	0	1	1	0	0	1	1	1	1	0	1	0	1	0	0	0	1	0	1	1	1	0	1	1	1	1	1	1	1	1	0	1	0	0	0	0	1
chromosome_1	2248471	T	A	0	1	1	1	1	0	1	0	0	0	1	1	0	0	1	1	1	1	0	1	0	1	0	0	0	1	0	1	1	1	0	1	1	1	1	1	1	1	1	0	1	0	0	0	0	1
chromosome_1	2249085	A	G	0	1	1	1	1	0	1	0	0	0	1	1	0	0	1	1	1	1	0	1	0	1	0	0	0	1	0	1	1	1	0	1	1	1	1	1	1	1	1	0	1	0	0	0	0	1
chromosome_1	2258417	C	T	0	1	1	1	1	0	1	0	0	0	1	1	0	0	1	1	1	1	0	1	0	1	0	0	0	1	0	1	1	1	0	1	1	1	1	1	1	1	1	0	1	0	0	0	0	1
chromosome_1	2259309	C	T	0	1	1	1	1	0	1	0	0	0	1	1	0	0	1	1	1	1	0	1	0	1	0	0	0	1	0	1	1	1	0	1	1	1	1	1	1	1	1	0	1	0	0	0	0	1
chromosome_1	2265747	A	G	0	1	1	1	1	0	1	0	0	0	1	1	0	0	1	1	1	1	0	1	0	1	0	0	0	1	0	1	1	1	0	1	1	1	1	1	1	1	1	0	1	0	0	0	0	1
chromosome_1	2272299	A	T	0	1	1	1	1	0	1	0	0	0	1	1	0	0	1	1	1	1	0	1	0	1	0	0	0	1	0	1	1	1	0	1	1	1	1	1	1	1	1	0	1	0	0	0	0	1
chromosome_1	2273017	C	A	0	1	1	1	1	0	1	0	0	0	1	1	0	0	1	1	1	1	0	1	0	1	0	0	0	1	0	1	1	1	0	1	1	1	1	1	1	1	1	0	1	0	0	0	0	1
chromosome_1	2273166	CTT	C	0	1	1	1	1	0	1	0	0	0	1	1	0	0	1	1	1	1	0	1	0	1	0	0	0	1	0	1	1	1	0	1	1	1	1	1	1	1	1	0	1	0	0	0	0	1
chromosome_1	2273457	CACGT	C	0	1	1	1	1	0	1	0	0	0	1	1	0	0	1	1	1	1	0	1	0	1	0	0	0	1	0	1	1	1	0	1	1	1	1	1	1	1	1	0	1	0	0	0	0	1
chromosome_1	2274305	C	T	0	1	1	1	1	0	1	0	0	0	1	1	0	0	1	1	1	1	0	1	0	1	0	0	0	1	0	1	1	1	0	1	1	1	1	1	1	1	1	0	1	0	0	0	0	1
chromosome_1	2275044	C	G	0	1	1	1	1	0	1	0	0	0	1	1	0	0	1	1	1	1	0	1	0	1	0	0	0	1	0	1	1	1	0	1	1	1	1	1	1	1	1	0	1	0	0	0	0	1
chromosome_1	2275239	G	T	0	1	1	1	1	0	1	0	0	0	1	1	0	0	1	1	1	1	0	1	0	1	0	0	0	1	0	1	1	1	0	1	1	1	1	1	1	1	1	0	1	0	0	0	0	1
chromosome_1	2275472	A	G	0	1	1	1	1	0	1	0	0	0	1	1	0	0	1	1	1	1	0	1	0	1	0	0	0	1	0	1	1	1	0	1	1	1	1	1	1	1	1	0	1	0	0	0	0	1
chromosome_1	2276162	T	C	0	1	1	1	1	0	1	0	0	0	1	1	0	0	1	1	1	1	0	1	0	1	0	0	0	1	0	1	1	1	0	1	1	1	1	1	1	1	1	0	1	0	0	0	0	1
chromosome_1	2277050	C	T	0	1	1	1	1	0	1	0	0	0	1	1	0	0	1	1	1	1	0	1	0	1	0	0	0	1	0	1	1	1	0	1	1	1	1	1	1	1	1	0	1	0	0	0	0	1
chromosome_1	2279763	A	AT	0	1	1	1	1	0	1	0	0	0	1	1	0	0	1	1	1	1	0	1	0	1	0	0	0	1	0	1	1	1	0	1	1	1	1	1	1	1	1	0	1	0	0	0	0	1
chromosome_1	2279826	G	T	0	1	1	1	1	0	1	0	0	0	1	1	0	0	1	1	1	1	0	1	0	1	0	0	0	1	0	1	1	1	0	1	1	1	1	1	1	1	1	0	1	0	0	0	0	1
chromosome_1	2279989	G	A	0	1	1	1	1	0	1	0	0	0	1	1	0	0	1	1	1	1	0	1	0	1	0	0	0	1	0	1	1	1	0	1	1	1	1	1	1	1	1	0	1	0	0	0	0	1
chromosome_1	2281265	C	T	0	1	1	1	1	0	1	0	0	0	1	1	0	0	1	1	1	1	0	1	0	1	0	0	0	1	0	1	1	1	0	1	1	1	1	1	1	1	1	0	1	0	0	0	0	1
chromosome_1	2282812	G	A	0	1	1	1	1	0	1	0	0	0	1	1	0	0	1	1	1	1	0	1	0	1	0	0	0	1	0	1	1	1	0	1	1	1	1	1	1	1	1	0	1	0	0	0	0	1
chromosome_1	2285077	G	A	0	1	1	1	1	0	1	0	0	0	1	1	0	0	1	1	1	1	0	1	0	1	0	0	0	1	0	1	1	1	0	1	1	1	1	1	1	1	1	0	1	0	0	0	0	1
chromosome_1	2285433	T	C	0	1	1	1	1	0	1	0	0	0	1	1	0	0	1	1	1	1	0	1	0	1	0	0	0	1	0	1	1	1	0	1	1	1	1	1	1	1	1	0	1	0	0	0	0	1
chromosome_1	2285892	A	G	0	1	1	1	1	0	1	0	0	0	1	1	0	0	1	1	1	1	0	1	0	1	0	0	0	1	0	1	1	1	0	1	1	1	1	1	1	1	1	0	1	0	0	0	0	1
chromosome_1	2285959	C	T	0	1	1	1	1	0	1	0	0	0	1	1	0	0	1	1	1	1	0	1	0	1	0	0	0	1	0	1	1	1	0	1	1	1	1	1	1	1	1	0	1	0	0	0	0	1
chromosome_1	2288125	C	T	0	1	1	1	1	0	1	0	0	0	1	1	1	0	1	1	1	1	0	1	0	1	0	0	0	1	0	1	1	1	0	1	1	1	1	1	1	1	1	0	1	0	0	0	0	1
chromosome_1	2288318	C	CT	0	1	1	1	1	0	1	0	0	0	1	1	1	0	1	1	1	1	0	1	0	1	0	0	0	1	0	1	1	1	0	1	1	1	1	1	1	1	1	0	1	0	0	0	0	1
chromosome_1	2288601	A	T	0	1	1	1	1	0	1	0	0	0	1	1	1	0	1	1	1	1	0	1	0	1	0	0	0	1	0	1	1	1	0	1	1	1	1	1	1	1	1	0	1	0	0	0	0	1
chromosome_1	2288969	G	A	0	1	1	1	1	0	1	0	0	0	1	1	1	0	1	1	1	1	0	1	0	1	0	0	0	1	0	1	1	1	0	1	1	1	1	1	1	1	1	0	1	0	0	0	0	1
chromosome_1	2290591	C	T	0	1	1	1	1	0	1	0	0	0	1	NA	1	0	1	1	1	1	0	1	0	1	NA	0	0	1	0	1	1	NA	0	1	1	1	1	NA	1	NA	NA	0	1	0	0	0	0	1
chromosome_1	2291972	A	G	0	1	1	1	1	0	1	0	0	0	1	0	1	0	0	1	1	1	0	1	0	1	1	0	0	0	0	0	1	0	0	1	1	1	1	0	1	0	0	0	1	0	0	0	0	1
chromosome_1	2292205	G	A	0	1	1	1	1	0	1	0	0	0	1	0	1	0	0	1	1	1	0	1	0	1	1	0	0	0	0	0	1	0	0	1	1	1	1	0	1	0	0	0	1	0	0	0	0	1
chromosome_1	2292235	T	C	0	1	1	1	1	0	1	0	0	0	1	0	1	0	0	1	1	1	0	1	0	1	1	0	0	0	0	0	1	0	0	1	1	1	1	0	1	0	0	0	1	0	0	0	0	1
chromosome_1	2292342	T	TC	0	1	1	1	1	0	1	0	0	0	1	0	1	0	0	1	1	1	0	1	0	1	1	0	0	0	0	0	1	0	0	1	1	1	1	0	1	0	0	0	1	0	0	0	0	1
chromosome_1	2292434	T	C	0	1	1	1	1	0	1	0	0	0	1	0	1	0	0	1	1	1	0	1	0	1	1	0	0	0	0	0	1	0	0	1	1	1	1	0	1	0	0	0	1	0	0	0	0	1
chromosome_1	2306350	A	T	0	1	0	1	1	0	1	0	0	0	1	0	1	0	0	1	1	1	0	1	0	1	1	0	0	0	0	0	1	0	0	1	1	1	1	0	1	0	0	0	1	0	0	0	1	1
chromosome_1	2308396	G	A	0	1	0	1	1	0	1	0	0	0	1	0	1	0	0	1	1	1	0	1	0	1	1	0	0	0	0	0	1	0	0	1	1	1	1	0	1	0	0	0	1	0	0	0	1	1
chromosome_1	2308924	A	G	0	1	0	1	1	0	1	0	0	0	1	0	1	0	0	1	1	1	0	1	0	1	1	0	0	0	0	0	1	0	0	1	1	1	1	0	1	0	0	0	1	0	0	0	1	1
chromosome_1	2309591	A	G	0	1	0	1	1	0	1	0	0	0	1	0	1	0	0	1	1	1	0	1	0	1	1	0	0	0	0	0	1	0	0	1	1	1	1	0	1	0	0	0	1	0	0	0	1	1
chromosome_1	2315905	A	T	0	1	0	1	1	0	1	0	0	0	1	0	1	0	0	1	1	1	0	1	0	1	1	0	0	0	0	0	1	0	0	1	1	1	1	0	1	0	0	0	1	0	0	0	1	1
chromosome_1	2339902	A	G	0	1	0	1	1	0	0	0	0	0	0	0	1	0	0	1	1	1	NA	1	0	NA	1	0	0	0	0	0	1	0	1	1	1	1	1	0	1	1	0	0	1	0	0	0	1	1
chromosome_1	2362151	A	G	0	1	0	1	1	0	0	0	0	0	0	0	1	0	0	1	1	1	NA	1	0	NA	1	0	0	0	0	0	1	0	1	1	1	1	1	0	1	1	0	1	1	0	0	0	1	1
chromosome_1	2368920	A	T	0	1	0	1	1	0	0	0	0	0	0	0	1	0	0	1	1	1	NA	1	0	NA	1	0	0	0	0	0	1	0	1	1	1	1	1	0	1	1	0	1	1	0	0	0	1	1
chromosome_1	2372001	A	G	0	1	0	1	1	0	0	0	0	0	0	0	1	0	0	1	1	1	NA	1	0	NA	1	0	0	0	0	0	1	0	1	1	1	1	1	0	1	1	0	1	1	0	0	0	1	1
chromosome_1	2375223	A	T	0	1	0	1	1	0	0	0	0	0	0	0	1	0	0	1	1	1	NA	1	0	0	1	0	0	0	0	0	1	0	1	1	1	1	1	0	1	1	0	1	1	0	0	0	1	1
chromosome_1	2378252	C	T	0	1	0	1	1	0	0	0	0	0	0	0	1	0	0	1	1	1	NA	1	0	0	1	0	0	0	0	0	1	0	1	1	1	1	1	0	1	1	0	1	1	0	0	0	1	1
chromosome_1	2381199	G	A	0	1	0	1	1	0	0	0	0	0	0	0	1	0	0	1	1	1	NA	1	0	0	1	0	0	0	0	0	NA	0	1	1	1	1	1	0	1	1	0	1	1	0	0	0	1	1
chromosome_1	2394458	C	T	0	1	0	1	1	0	0	0	0	0	0	0	1	0	0	1	1	1	NA	1	0	0	1	0	0	0	0	0	0	0	1	1	1	1	1	0	1	1	0	1	1	0	0	0	1	1
chromosome_1	2397122	T	A	0	1	0	1	1	0	0	0	0	0	0	0	1	0	0	1	1	1	NA	1	0	0	1	0	0	0	0	0	0	0	1	1	1	1	1	0	1	1	0	1	1	0	0	0	1	1
chromosome_1	2397149	GT	G	0	1	0	1	1	0	0	0	0	0	0	0	1	0	0	1	1	1	NA	1	0	0	1	0	0	0	0	0	0	0	1	1	1	1	1	0	1	1	0	1	1	0	0	0	1	1
chromosome_1	2400113	A	G	0	1	0	1	1	0	0	0	0	0	0	0	1	0	0	1	1	1	1	1	0	0	1	0	0	0	0	0	0	0	1	1	1	1	1	0	1	1	0	1	1	0	0	0	1	1
chromosome_1	2404423	A	G	0	1	0	1	1	0	0	0	0	0	0	0	1	0	0	1	1	1	1	1	0	0	1	0	0	0	0	0	0	0	1	1	1	1	1	0	1	1	0	1	1	0	0	0	1	1
chromosome_1	2404934	T	C	0	1	0	1	1	0	0	0	0	0	0	0	1	0	0	1	1	1	1	1	0	0	1	0	0	0	0	0	0	0	1	1	1	1	1	0	1	1	0	1	1	0	0	0	1	1
chromosome_1	2405931	G	T	0	1	0	1	1	0	0	0	0	0	0	0	1	0	0	1	1	1	1	1	0	0	1	0	0	0	0	0	0	0	1	1	1	1	1	0	1	1	0	1	1	0	0	0	1	1
chromosome_1	2407950	A	AAGT	0	1	0	1	1	0	0	0	0	0	0	0	1	0	0	1	1	1	1	1	0	0	1	0	0	0	0	0	0	0	1	1	1	1	1	0	1	1	0	1	1	0	0	0	1	1
chromosome_1	2408008	A	G	0	1	0	1	1	0	0	0	0	0	0	0	1	0	0	1	1	1	1	1	0	0	1	0	0	0	0	0	0	0	1	1	1	1	1	0	1	1	0	1	1	0	0	0	1	1
chromosome_1	2412142	T	C	0	1	0	1	1	0	0	0	0	0	0	0	1	0	0	1	1	1	1	1	0	0	1	0	0	0	0	0	0	0	1	1	1	1	1	0	1	1	0	1	1	0	0	0	1	1
chromosome_1	2412902	C	T	0	1	0	1	1	0	0	0	0	0	0	0	1	0	0	1	1	1	1	1	0	0	1	0	0	0	0	0	0	0	1	1	1	1	1	0	1	1	0	1	1	0	0	0	1	1
chromosome_1	2415113	T	A	0	1	0	1	1	0	0	0	0	0	0	0	1	0	0	1	1	1	1	1	0	0	1	0	0	0	0	0	0	0	1	1	1	1	1	0	1	1	0	1	1	0	0	0	1	1
chromosome_1	2415445	C	T	0	1	0	1	1	0	0	0	0	0	0	0	1	0	0	1	1	1	1	1	0	0	1	0	0	0	0	0	0	0	1	1	1	1	1	0	1	1	0	1	1	0	0	0	1	1
chromosome_1	2416348	CT	C	0	1	0	1	1	0	0	0	0	0	0	0	1	0	0	1	1	1	1	1	0	0	1	0	0	0	0	0	0	0	1	1	1	1	1	0	1	1	0	1	1	0	0	0	1	1
chromosome_1	2417250	G	A	0	1	0	1	1	0	0	0	0	0	0	0	1	0	0	1	1	1	1	1	0	0	1	0	0	0	0	0	0	0	1	1	1	1	1	0	1	1	0	1	1	0	0	0	1	1
chromosome_1	2419347	ATCTTCC	A	0	1	0	1	1	0	0	0	0	0	0	0	1	0	0	1	1	1	1	1	0	0	1	0	0	0	0	0	0	0	1	1	1	1	1	0	1	1	0	1	1	0	0	0	1	1
chromosome_1	2422550	T	A	0	1	0	1	1	0	0	0	0	0	0	0	1	0	0	1	1	1	1	1	0	0	1	0	0	0	0	0	0	0	1	1	1	1	1	0	1	1	0	1	1	0	0	0	1	1
chromosome_1	2423311	C	T	0	1	0	1	1	0	0	0	0	0	0	0	1	0	0	1	1	1	1	1	0	0	1	0	0	0	0	0	0	0	1	1	1	1	1	0	1	1	0	1	1	0	0	0	1	1
chromosome_1	2428322	T	C	0	1	0	1	1	0	0	0	0	0	0	0	1	0	0	1	1	1	1	1	0	0	1	0	0	0	0	0	0	0	1	1	1	1	1	0	0	1	0	1	1	0	0	0	1	1
chromosome_1	2430028	T	C	0	1	0	1	1	0	0	0	0	0	0	0	1	0	0	1	1	1	1	1	0	0	1	0	0	0	0	0	0	0	1	1	1	1	1	0	0	1	0	1	1	0	0	0	1	1
chromosome_1	2431289	G	A	0	1	0	1	1	0	0	0	0	0	0	0	1	0	0	1	1	1	1	1	0	0	1	0	0	0	0	0	0	0	1	1	1	1	1	0	0	1	0	1	1	0	0	0	1	1
chromosome_1	2431715	A	G	0	1	0	1	1	0	0	0	0	0	0	0	1	0	0	1	1	1	1	1	0	0	1	0	0	0	0	0	0	0	1	1	1	1	1	0	0	1	0	1	1	0	0	0	1	1
chromosome_1	2433360	G	A	0	1	0	1	1	0	0	0	0	0	0	0	1	0	0	1	1	1	1	1	0	0	1	0	0	0	0	0	0	0	1	1	1	1	1	0	0	1	0	1	1	0	0	0	1	1
chromosome_1	2443651	CA	C	0	1	0	1	1	0	0	0	0	0	0	0	1	0	0	1	1	1	1	1	0	0	1	0	0	0	0	0	0	0	1	1	1	1	1	0	0	1	0	1	1	0	0	0	1	1
chromosome_1	2447403	C	T	0	1	0	1	1	0	0	0	0	0	0	0	1	0	0	1	1	1	1	1	0	0	1	0	0	0	0	0	0	0	1	1	1	1	1	0	0	1	0	1	1	0	0	0	1	1
chromosome_1	2452020	TA	T	0	1	0	1	1	0	0	0	0	0	0	0	1	0	0	1	1	1	1	1	0	0	1	0	0	0	0	0	NA	0	1	1	1	1	1	0	0	1	0	1	1	0	0	0	1	1
chromosome_1	2452268	G	A	0	1	0	1	1	0	0	0	0	0	0	0	1	0	0	1	1	1	1	1	0	0	1	0	0	0	0	0	1	0	1	1	1	1	1	0	0	1	0	1	1	0	0	0	1	1
chromosome_1	2453204	T	G	0	1	0	1	1	0	0	0	0	0	0	0	1	0	0	1	1	1	1	1	0	0	1	0	0	0	0	0	1	0	1	1	1	1	1	0	0	1	0	1	1	0	0	0	1	1
chromosome_1	2453801	C	G	0	1	0	1	1	0	0	0	0	0	0	0	1	0	0	1	1	1	1	1	0	0	1	0	0	0	0	0	1	0	1	1	1	1	1	0	0	1	0	1	1	0	0	0	1	1
chromosome_1	2454467	A	G	0	1	0	1	1	0	0	0	0	0	0	0	1	0	0	1	1	1	1	1	0	0	1	0	0	0	0	0	1	0	1	1	1	1	1	0	0	1	0	1	1	0	0	0	1	1
chromosome_1	2456452	A	T	0	1	0	NA	1	0	0	0	0	0	0	0	NA	0	0	1	NA	1	1	NA	0	0	1	0	0	0	0	0	1	0	1	1	1	1	1	0	0	1	0	1	1	0	0	0	1	1
chromosome_1	2472246	G	A	0	1	0	NA	1	0	0	0	0	0	0	0	NA	0	0	1	NA	1	1	NA	0	0	1	0	0	0	0	0	1	0	1	1	1	1	1	0	0	1	0	1	1	0	0	0	1	1
chromosome_1	2479545	T	C	0	1	0	NA	1	0	0	0	0	0	0	0	NA	0	0	1	NA	1	1	NA	0	0	1	0	0	0	0	0	1	0	1	1	1	1	1	0	0	1	0	1	1	0	0	0	1	1
chromosome_1	2482423	A	G	0	1	0	NA	1	0	0	0	0	0	0	0	NA	NA	0	1	NA	1	1	NA	0	NA	1	NA	NA	0	0	0	1	0	1	1	1	1	1	0	0	1	0	1	1	0	0	0	1	1
chromosome_1	2520612	G	T	0	1	0	NA	1	0	0	0	0	0	0	0	NA	NA	NA	1	NA	1	1	NA	0	NA	1	NA	NA	0	NA	0	1	0	1	1	1	1	1	0	NA	1	0	1	1	0	NA	0	1	1
chromosome_1	2525721	T	A	0	1	0	NA	1	0	0	0	0	0	0	0	NA	NA	NA	1	NA	1	1	NA	0	NA	1	NA	NA	0	NA	0	1	0	1	1	1	1	1	0	NA	1	0	1	1	0	NA	0	1	1
chromosome_1	2526720	T	C	0	1	0	NA	1	0	0	0	0	0	0	0	1	1	1	1	0	1	1	1	0	NA	1	1	1	0	1	0	1	0	1	1	1	1	1	0	1	1	0	1	1	0	1	0	1	1
chromosome_1	2528993	G	A	0	1	0	1	1	0	0	0	0	0	0	0	1	1	1	1	0	1	1	1	0	NA	1	1	1	0	1	0	1	0	1	1	1	1	1	0	1	1	0	1	1	0	1	0	1	1
chromosome_1	2531296	T	C	0	1	0	1	1	0	0	0	0	0	0	0	1	1	1	1	0	1	1	1	0	NA	1	1	1	0	1	0	1	0	1	1	1	1	1	0	1	1	0	1	1	0	1	0	1	1
chromosome_1	2536026	A	G	0	1	0	1	1	0	0	0	0	0	0	0	1	1	1	1	0	1	1	1	0	1	1	1	1	0	1	0	1	0	1	1	1	1	1	0	1	1	0	1	1	0	1	0	1	1
chromosome_1	2536293	T	C	0	1	0	1	1	0	0	0	0	0	0	0	1	1	1	1	0	1	1	1	0	1	1	1	1	0	1	0	1	0	1	1	1	1	1	0	1	1	0	1	1	0	1	0	1	1
chromosome_1	2537393	T	C	0	1	0	1	1	0	0	0	0	0	0	0	1	1	1	1	0	1	1	1	0	1	1	1	1	0	1	0	1	0	1	1	1	1	1	0	1	1	0	1	1	0	1	0	1	1
chromosome_1	2537789	C	T	0	1	0	1	1	0	0	0	0	0	0	0	1	1	1	1	0	1	1	1	0	1	1	1	1	0	1	0	1	0	1	1	1	1	1	0	1	1	0	1	1	0	1	0	1	1
chromosome_1	2538926	G	A	0	1	0	1	1	0	0	0	0	0	0	0	1	1	1	1	0	1	1	1	0	1	1	1	1	0	1	0	1	0	1	1	1	1	1	0	1	1	0	1	1	0	1	0	1	1
chromosome_1	2538964	C	T	0	1	0	1	1	0	0	0	0	0	0	0	1	1	1	1	0	1	1	1	0	1	1	1	1	0	1	0	1	0	1	1	1	1	1	0	1	1	0	1	1	0	1	0	1	1
chromosome_1	2539126	C	T	0	1	0	1	1	0	0	0	0	0	0	0	1	1	1	1	NA	1	1	1	0	1	1	1	1	0	1	0	1	0	1	1	1	1	1	0	1	1	0	1	1	0	1	0	1	1
chromosome_1	2541608	A	G	0	1	0	1	1	0	0	0	0	0	0	0	1	1	1	1	NA	1	1	1	0	1	1	1	1	0	1	0	1	0	1	1	1	1	1	0	1	1	0	1	1	0	1	0	1	1
chromosome_1	2541698	T	A	0	1	0	1	1	0	0	0	0	0	0	0	1	1	1	1	NA	1	1	1	0	1	1	1	1	0	1	0	1	0	1	1	1	1	1	0	1	1	0	1	1	0	1	0	1	1
chromosome_1	2543911	T	C	0	1	0	1	1	0	0	NA	0	0	0	0	1	1	1	1	NA	1	1	1	0	1	1	1	1	NA	1	0	1	0	1	1	1	1	1	0	1	1	0	1	1	0	1	0	1	1
chromosome_1	2543956	GGGAT	G	0	1	0	1	1	0	0	NA	0	0	0	0	1	1	1	1	NA	1	1	1	0	1	1	1	1	NA	1	0	1	0	1	1	1	1	1	0	1	1	0	1	1	0	1	0	1	1
chromosome_1	2545110	C	CT	0	1	0	1	1	0	0	NA	0	0	0	0	1	1	1	1	NA	1	1	1	0	1	1	1	1	NA	1	0	1	0	1	1	1	1	1	0	1	1	0	1	1	0	1	0	1	1
chromosome_1	2547852	G	A	0	1	0	1	1	0	0	1	0	0	0	0	1	1	1	1	NA	1	1	1	0	1	1	1	1	1	1	0	1	0	1	1	1	1	1	0	1	1	0	1	1	0	1	0	1	1
chromosome_1	2549948	T	C	0	1	0	1	1	0	0	1	0	0	0	0	1	1	1	1	NA	1	1	1	0	1	1	1	1	1	1	0	1	0	1	1	1	1	1	0	1	1	0	1	1	0	1	0	1	1
chromosome_1	2550960	C	T	0	1	0	1	1	0	0	1	0	0	0	0	1	1	1	1	NA	1	1	1	0	1	1	1	1	1	1	0	1	0	1	1	1	1	1	0	1	1	0	1	1	0	1	0	1	1
chromosome_1	2551368	T	C	0	1	0	1	1	0	0	1	0	0	0	0	1	1	1	1	NA	1	1	1	0	1	1	1	1	1	1	0	1	0	1	1	1	1	1	0	1	1	0	1	1	0	1	0	1	1
chromosome_1	2552730	A	G	0	1	0	1	1	0	0	1	0	0	0	0	1	1	1	1	NA	1	1	1	0	1	1	1	1	1	1	0	1	0	1	1	1	1	1	0	1	1	0	1	1	0	1	0	1	1
chromosome_1	2555780	A	G	0	1	0	1	1	0	0	1	0	0	0	0	1	1	1	1	NA	1	1	1	0	1	1	1	1	1	1	0	1	0	1	1	1	1	1	0	1	1	0	1	1	0	1	0	1	1
chromosome_1	2559084	A	G	0	1	0	1	1	0	0	1	0	0	0	0	1	1	1	1	NA	1	1	1	0	1	1	1	1	1	1	0	1	0	1	1	1	1	1	0	1	1	0	1	1	0	1	0	1	1
chromosome_1	2559665	G	A	0	1	0	1	1	0	0	1	0	0	0	0	1	1	1	1	NA	1	1	1	0	1	1	1	1	1	1	0	1	0	1	1	1	1	1	0	1	1	0	1	1	0	1	0	1	1
chromosome_1	2561529	T	C	0	1	0	1	1	0	0	1	0	0	0	0	1	1	1	1	1	1	1	1	0	1	1	1	1	1	1	0	1	0	1	1	1	1	1	0	1	1	0	1	1	0	1	0	1	1
chromosome_1	2562706	G	A	0	1	0	1	1	0	0	1	0	0	0	0	1	1	1	1	1	1	1	1	0	1	1	1	1	1	1	0	1	0	1	1	1	1	1	0	1	1	0	1	1	0	1	0	1	1
chromosome_1	2563712	G	T	0	1	0	1	1	0	0	1	0	0	0	0	1	1	1	1	1	1	1	1	0	1	1	1	1	1	1	0	1	0	1	1	1	1	1	0	1	1	0	1	1	0	1	0	1	1
chromosome_1	2564773	G	A	0	1	0	1	1	0	0	1	0	0	0	0	1	1	1	1	1	1	1	1	0	1	1	1	1	1	1	0	1	0	1	1	1	1	1	0	1	1	0	1	1	0	1	0	1	1
chromosome_1	2569788	G	T	0	1	0	1	1	0	0	1	0	0	0	0	1	1	1	1	1	1	1	1	0	1	1	1	1	1	1	0	1	0	1	1	1	1	1	0	1	1	0	1	1	0	1	0	1	1
chromosome_1	2573658	T	C	0	1	0	1	1	0	0	1	0	0	0	0	1	1	1	1	1	1	1	1	0	1	0	1	1	1	1	0	1	0	1	1	1	1	1	0	1	1	0	1	1	0	1	0	1	1
chromosome_1	2576306	TA	T	0	1	0	1	1	0	0	1	0	0	0	0	1	1	1	1	1	1	1	1	0	1	0	1	1	1	1	0	1	0	1	1	1	1	1	0	1	1	0	1	1	0	1	0	1	1
chromosome_1	2577598	A	G	0	1	0	1	1	0	0	1	0	0	0	0	1	1	1	1	1	1	1	1	0	1	0	1	1	1	1	0	1	0	1	1	1	1	1	0	1	1	0	1	1	0	1	0	1	1
chromosome_1	2578061	A	ATAAAAATTTTGT	0	1	0	1	1	0	0	1	0	0	0	0	1	1	1	1	1	1	1	1	0	1	0	1	1	1	1	0	1	0	1	1	1	1	1	0	1	1	0	1	1	0	1	0	1	1
chromosome_1	2578262	T	TAAAA	0	1	0	1	1	0	0	1	0	0	0	0	1	1	1	1	1	1	1	1	0	1	0	1	1	1	1	0	1	0	1	1	1	1	1	0	1	1	0	1	1	0	1	0	1	1
chromosome_1	2582641	G	A	0	1	0	1	1	0	0	1	0	0	0	0	1	1	1	1	1	1	1	1	0	1	0	1	1	1	1	0	1	0	1	1	1	1	1	0	1	1	0	1	1	0	1	0	1	1
chromosome_1	2583107	T	A	0	1	0	1	1	0	0	1	0	0	0	0	1	1	1	1	1	1	1	1	0	1	0	1	1	1	1	0	1	0	1	1	1	1	1	0	1	1	0	1	1	0	1	0	1	1
chromosome_1	2583680	TG	T	0	1	0	1	1	0	0	1	0	0	0	0	1	1	1	1	1	1	1	1	0	1	0	1	1	1	1	0	1	0	1	1	1	1	1	0	1	1	0	1	1	0	1	0	1	1
chromosome_1	2592033	T	A	0	1	0	1	1	0	0	1	0	0	0	0	1	1	1	1	1	1	1	1	0	1	0	1	1	1	1	0	1	0	1	1	1	1	1	0	1	1	0	1	1	0	1	0	1	1
chromosome_1	2594268	C	A	0	1	0	1	1	0	0	1	0	0	0	0	1	1	1	1	1	1	1	1	0	1	0	1	1	1	1	0	1	0	1	1	1	1	1	0	1	1	0	1	1	0	1	0	1	1
chromosome_1	2594691	T	G	0	1	0	1	1	0	0	1	0	0	0	0	1	1	1	1	1	1	1	1	0	1	0	1	1	1	1	0	1	0	1	1	1	1	1	0	1	1	0	1	1	0	1	0	1	1
chromosome_1	2602912	C	T	0	1	0	1	1	0	0	1	0	0	0	0	1	1	1	1	1	1	1	1	0	1	0	1	1	1	1	0	1	0	1	1	1	1	1	0	1	1	0	1	1	0	1	0	1	1
chromosome_1	2604820	C	T	0	1	0	1	1	0	0	1	0	0	0	0	1	1	1	1	1	1	1	1	0	1	1	1	1	1	1	0	1	0	1	1	1	1	1	0	1	1	0	1	1	0	1	NA	1	1
chromosome_1	2605777	CAA	C	0	1	0	1	1	0	0	1	0	0	0	0	1	1	1	1	1	1	1	1	0	1	1	1	1	1	1	0	1	0	1	1	1	1	1	0	1	1	0	1	1	0	1	NA	1	1
chromosome_1	2611769	G	A	0	1	0	1	1	0	0	1	0	0	0	0	1	1	1	1	1	1	1	1	0	1	1	1	1	1	1	0	1	0	1	1	1	1	1	0	1	1	0	1	1	0	1	1	1	1
chromosome_1	2612379	G	A	0	1	0	1	1	0	0	1	0	0	0	0	1	1	1	1	1	1	1	1	0	1	1	1	1	1	1	0	1	0	1	1	1	1	1	0	1	1	0	1	1	0	1	1	1	1
chromosome_1	2613145	A	G	0	1	0	1	1	0	0	1	0	0	0	0	1	1	1	1	1	1	1	1	0	1	1	1	1	1	1	0	1	0	1	1	1	1	1	0	1	1	0	1	1	0	1	1	1	1
chromosome_1	2616395	C	T	0	1	0	1	1	0	0	1	0	0	0	0	1	1	1	1	1	1	1	1	0	1	1	1	1	1	1	0	1	0	1	1	1	1	1	0	1	1	0	1	1	0	1	1	1	1
chromosome_1	2617567	A	T	0	1	0	1	1	0	0	1	0	0	0	0	1	1	1	1	1	1	1	1	0	1	1	1	1	1	1	0	1	0	1	1	1	1	1	0	1	1	0	1	1	0	1	1	1	1
chromosome_1	2617646	TA	T	0	1	0	1	1	0	0	1	0	0	0	0	1	1	1	1	1	1	1	1	0	1	1	1	1	1	1	0	1	0	1	1	1	1	1	0	1	1	0	1	1	0	1	1	1	1
chromosome_1	2622695	A	G	0	1	0	1	1	0	0	1	0	0	0	0	1	1	1	1	1	1	1	1	0	1	1	1	1	1	1	0	1	0	1	1	1	1	1	0	1	1	0	1	1	0	1	1	1	1
chromosome_1	2624384	TA	T	0	1	0	1	1	0	0	1	0	0	0	0	1	1	1	1	1	1	1	1	0	1	1	1	1	1	1	0	1	0	1	1	1	1	1	0	1	1	0	1	1	0	1	1	1	1
chromosome_1	2624445	C	T	0	1	0	1	1	0	0	1	0	0	0	0	1	1	1	1	1	1	1	1	0	1	1	1	1	1	1	0	1	0	1	1	1	1	1	0	1	1	0	1	1	0	1	1	1	1
chromosome_1	2631408	C	T	0	1	0	1	1	0	0	1	0	0	0	0	1	1	1	1	1	1	1	1	0	1	1	1	1	1	1	0	1	0	1	1	1	1	1	0	1	1	0	1	1	0	1	1	1	1
chromosome_1	2632746	G	C	0	1	0	1	1	0	0	1	0	0	0	0	1	1	1	1	1	1	1	1	0	1	1	1	1	1	1	0	1	0	1	1	1	1	1	0	1	1	0	1	1	0	1	1	1	1
chromosome_1	2635318	A	G	0	1	0	1	1	0	0	1	0	0	0	0	1	1	1	1	1	1	1	1	0	1	1	1	1	1	1	0	1	0	1	1	1	1	1	0	1	1	0	1	1	0	1	1	1	1
chromosome_1	2635612	C	T	0	1	0	1	1	0	0	1	0	0	0	0	1	1	1	1	1	1	1	1	0	1	1	1	1	1	1	0	1	0	1	1	1	1	1	0	1	1	0	1	1	0	1	1	1	1
chromosome_1	2637495	AAAAT	A	0	1	0	1	1	0	0	1	0	0	0	0	1	1	1	1	1	1	1	1	0	1	1	1	1	1	1	0	1	0	1	1	1	1	1	0	1	1	0	1	1	0	1	1	1	1
chromosome_1	2638155	T	C	0	1	0	1	1	0	0	1	0	0	0	0	1	1	1	1	1	1	1	1	0	1	1	1	1	1	1	0	1	0	1	1	1	1	1	0	1	1	0	1	1	0	1	1	1	1
chromosome_1	2638959	G	A	0	1	0	1	1	0	0	1	0	0	0	0	1	1	1	1	1	1	1	1	0	1	1	1	1	1	1	0	1	0	1	1	1	1	1	0	1	1	0	1	1	0	1	1	1	1
chromosome_1	2642318	G	A	0	1	0	1	1	0	0	1	0	0	0	0	1	1	1	1	1	1	1	1	0	1	1	1	1	1	1	0	1	0	1	1	1	1	1	0	1	1	0	1	1	0	1	1	1	1
chromosome_1	2646253	G	A	0	1	0	1	1	0	0	1	0	0	0	0	1	1	1	1	1	1	1	1	0	1	1	1	1	1	1	0	1	0	1	1	1	1	1	0	1	1	0	1	1	0	1	1	1	1
chromosome_1	2648315	T	C	0	1	0	1	1	0	0	1	0	0	0	0	1	1	1	1	1	1	1	1	0	1	1	1	1	1	1	0	1	0	1	1	1	1	1	0	1	1	0	1	1	0	1	1	1	1
chromosome_1	2649924	G	C	0	1	0	1	1	0	0	1	0	0	0	0	1	1	1	1	1	1	1	1	0	1	1	1	NA	1	1	0	1	0	1	1	1	1	1	0	1	1	0	1	1	0	1	1	1	1
chromosome_1	2658236	A	G	0	1	0	1	1	0	0	1	0	0	0	0	1	1	1	1	1	1	1	1	0	1	1	1	NA	1	1	0	1	0	1	1	1	1	1	0	1	1	0	1	1	0	1	1	1	1
chromosome_1	2658731	G	A	0	1	0	1	1	0	0	1	0	0	0	0	1	1	1	1	1	1	1	1	0	1	1	1	NA	1	1	0	1	0	1	1	1	1	1	0	1	1	0	1	1	0	1	1	1	1
chromosome_1	2661698	C	T	0	1	0	1	1	0	0	1	0	0	0	0	1	1	1	1	1	1	1	1	0	1	1	1	NA	1	1	0	1	0	1	1	1	1	NA	0	1	1	0	1	1	0	1	1	1	1
chromosome_1	2662692	GA	G	0	1	0	1	1	0	NA	1	0	0	0	0	1	1	1	1	1	1	1	1	0	1	NA	1	NA	1	NA	0	1	0	1	1	1	1	NA	0	NA	1	0	1	1	0	NA	1	1	1
chromosome_1	2664547	GCATCCATCCACT	G	0	1	0	1	1	0	NA	1	0	0	0	0	1	1	1	1	1	1	1	1	0	1	NA	1	NA	1	NA	0	1	0	1	1	1	1	NA	0	NA	1	0	1	1	0	NA	1	1	1
chromosome_1	2665053	T	C	0	1	0	1	1	0	NA	1	0	0	0	0	1	1	1	1	1	1	1	1	0	1	NA	1	NA	1	NA	0	1	0	1	1	1	1	NA	0	NA	1	0	1	1	0	NA	1	1	1
chromosome_1	2666457	C	T	0	1	0	1	1	0	1	1	0	0	0	0	1	1	1	1	1	1	1	1	0	1	0	1	0	1	0	0	1	0	1	1	1	1	0	0	0	1	0	1	1	0	0	1	1	1
chromosome_1	2672690	A	C	0	1	0	1	1	0	1	1	0	0	0	0	1	1	1	1	1	1	1	1	0	1	0	1	0	1	0	0	1	0	1	1	1	1	0	0	0	1	0	1	1	0	0	1	1	1
chromosome_1	2674802	A	T	0	1	0	1	1	0	1	1	0	0	0	0	1	1	1	1	1	1	1	1	0	1	0	1	0	1	0	0	1	0	1	1	1	1	0	0	0	1	0	1	1	0	0	1	1	1
chromosome_1	2678342	AT	A	0	1	0	1	1	0	1	1	0	0	0	0	1	1	1	1	1	1	1	1	0	1	0	1	0	1	0	0	1	0	1	1	1	1	0	0	0	1	0	1	1	0	0	1	1	1
chromosome_1	2679675	A	C	0	1	0	1	1	0	1	1	0	0	0	0	1	1	1	1	1	1	1	1	0	1	0	1	0	1	0	0	1	0	1	1	1	1	0	0	0	1	0	1	1	0	0	1	1	1
chromosome_1	2679789	A	G	0	1	0	1	1	0	1	1	0	0	0	0	1	1	1	1	1	1	1	1	0	1	0	1	0	1	0	0	1	0	1	1	1	1	0	0	0	1	0	1	1	0	0	1	1	1
chromosome_1	2683761	T	TTC	0	1	0	1	1	0	1	1	0	0	0	0	1	1	1	1	1	1	1	1	0	1	0	1	0	1	0	0	1	0	1	1	1	1	0	0	0	1	0	1	1	0	0	1	1	1
chromosome_1	2689510	T	G	0	1	0	1	1	0	1	1	0	0	0	0	1	1	1	1	1	1	1	1	0	1	0	1	0	1	0	0	1	0	1	1	1	1	0	0	0	1	0	1	1	0	0	1	1	1
chromosome_1	2690004	T	TG	0	1	0	1	1	0	1	1	0	0	0	0	1	1	1	1	1	1	1	1	0	1	0	1	0	1	0	0	1	0	1	1	1	1	0	0	0	1	0	1	1	0	0	1	1	1
chromosome_1	2694123	C	T	0	1	0	1	1	0	1	1	0	0	0	0	1	1	1	1	1	1	1	1	0	1	0	1	0	1	0	0	1	0	1	1	1	1	0	0	0	1	0	1	1	0	0	1	1	1
chromosome_1	2696741	T	A	0	1	0	1	1	0	1	1	0	0	0	0	1	1	1	1	1	1	1	1	0	1	0	1	0	1	0	0	1	0	1	1	1	1	0	0	0	1	0	1	1	0	0	1	1	1
chromosome_1	2698054	A	G	0	1	0	1	1	0	1	1	0	0	0	0	1	1	1	1	1	1	1	1	0	1	0	1	0	1	0	0	1	0	1	1	1	1	0	0	0	1	0	1	1	0	0	1	1	1
chromosome_1	2698994	A	G	0	1	0	1	1	0	1	1	0	0	0	0	1	1	1	1	1	1	1	1	0	1	0	1	0	1	0	0	1	0	1	1	1	1	0	0	0	1	0	1	1	0	0	1	1	1
chromosome_1	2705084	A	G	0	1	0	1	1	0	1	1	0	0	0	0	1	1	1	1	1	1	1	1	0	1	0	1	0	1	0	0	1	0	1	1	1	1	0	0	0	1	0	1	1	0	0	1	1	1
chromosome_1	2710461	A	G	0	1	0	1	1	0	1	1	0	0	0	0	1	1	1	1	1	1	1	1	0	1	0	1	0	1	0	0	1	0	1	1	1	1	0	0	0	1	0	1	1	0	0	1	1	1
chromosome_1	2711477	C	T	0	1	0	1	1	0	1	1	0	0	0	0	1	1	1	1	1	1	1	1	0	1	0	1	0	1	0	0	1	0	1	1	1	1	0	0	0	1	0	1	1	0	0	1	1	1
chromosome_1	2713507	T	C	0	1	0	1	1	0	1	1	0	0	0	0	1	1	1	1	1	1	1	1	0	1	0	1	0	1	0	0	1	0	1	1	1	1	0	0	0	1	0	1	1	0	0	1	1	1
chromosome_1	2714963	T	C	0	1	0	1	1	0	1	1	0	0	0	0	1	1	1	1	1	1	1	1	0	1	0	1	0	1	0	0	1	0	1	1	1	1	0	0	0	1	0	1	1	0	0	1	1	1
chromosome_1	2716773	A	G	0	1	0	1	1	0	1	1	0	0	0	0	1	1	1	1	1	1	1	1	0	1	0	1	0	1	0	0	1	0	1	1	1	1	0	0	0	1	0	1	1	0	0	1	1	1
chromosome_1	2719383	A	T	0	1	0	1	1	0	1	1	0	0	0	0	1	1	1	1	1	1	1	1	0	1	0	1	0	1	0	0	1	0	1	1	1	1	0	0	0	1	0	1	1	0	0	1	1	1
chromosome_1	2722524	A	G	0	1	0	1	1	0	1	1	0	0	0	0	1	1	1	1	1	1	1	1	0	1	0	1	0	1	0	0	1	0	1	1	1	1	0	0	0	1	0	1	1	0	0	1	1	1
chromosome_1	2724188	T	A	0	1	0	1	1	0	1	1	0	0	0	0	1	1	1	1	1	1	1	1	0	1	0	1	0	1	0	0	1	0	1	1	1	1	0	0	0	1	0	1	1	0	0	1	1	1
chromosome_1	2726497	C	T	0	1	0	1	1	0	1	1	0	0	0	0	1	1	1	1	1	1	1	1	0	1	0	1	0	1	0	0	1	0	1	1	1	1	0	0	0	1	0	1	1	0	0	1	1	1
chromosome_1	2733748	A	AT	0	1	0	1	1	0	1	1	0	0	0	0	1	1	1	1	1	1	1	1	0	1	0	1	0	1	0	0	1	0	1	1	1	1	0	0	0	1	0	1	1	0	0	1	1	1
chromosome_1	2733863	C	T	0	1	0	1	1	0	1	1	0	0	0	0	1	1	1	1	1	1	1	1	0	1	0	1	0	1	0	0	1	0	1	1	1	1	0	0	0	1	0	1	1	0	0	1	1	1
chromosome_1	2734168	C	T	0	1	0	1	1	0	1	1	0	0	0	0	1	1	1	1	1	1	1	1	0	1	0	1	0	1	0	0	1	0	1	1	1	1	0	0	0	1	0	1	1	0	0	1	1	1
chromosome_1	2737045	G	A	0	1	0	1	1	0	1	1	0	0	0	0	1	1	1	1	1	1	1	1	0	1	0	1	0	1	0	0	1	0	1	1	1	1	0	0	0	1	0	1	1	0	0	1	1	1
chromosome_1	2737405	C	A	0	1	0	1	1	0	1	1	0	0	0	0	1	1	1	1	1	1	1	1	0	1	0	1	0	1	0	0	1	0	1	1	1	1	0	0	0	1	0	1	1	0	0	1	1	1
chromosome_1	2738131	G	A	0	1	0	1	1	0	1	1	0	0	0	0	1	1	1	1	1	1	1	1	0	1	0	1	0	1	0	0	1	0	1	1	1	1	0	0	0	1	0	1	1	0	0	1	1	1
chromosome_1	2738862	G	C	0	1	0	1	1	0	1	1	0	0	0	0	1	1	1	1	1	1	1	1	0	1	0	1	0	1	0	0	1	0	1	1	1	1	0	0	0	1	0	1	1	0	0	1	1	1
chromosome_1	2741068	C	T	0	1	0	1	1	0	1	1	0	0	0	0	1	1	1	1	1	1	1	1	0	1	0	1	0	1	0	0	1	0	1	1	1	1	0	0	0	1	0	1	1	0	0	1	1	1
chromosome_1	2741326	A	G	0	1	0	1	1	0	1	1	0	0	0	0	1	1	1	1	1	1	1	1	0	1	0	1	0	1	0	0	1	0	1	1	1	1	0	0	0	1	0	1	1	0	0	1	1	1
chromosome_1	2741407	TG	T	0	1	0	1	1	0	1	1	0	0	0	0	1	1	1	1	1	1	1	1	0	1	0	1	0	1	0	0	1	0	1	1	1	1	0	0	0	1	0	1	1	0	0	1	1	1
chromosome_1	2742561	T	C	0	1	0	1	1	0	1	1	0	0	0	0	1	1	1	1	1	1	1	1	0	1	0	1	0	1	0	0	1	0	1	1	1	1	0	0	0	1	0	1	1	0	0	1	1	1
chromosome_1	2744337	C	A	0	1	0	1	1	0	1	1	0	0	0	0	1	1	1	1	1	1	1	1	0	1	0	1	0	1	0	0	1	0	1	1	1	1	0	0	0	1	0	1	1	0	0	1	1	1
chromosome_1	2746417	T	C	0	1	0	1	1	0	1	1	0	0	0	0	1	1	1	1	1	1	1	1	0	1	0	1	0	1	0	0	1	0	1	1	1	1	0	0	0	1	0	1	1	0	0	1	1	1
chromosome_1	2751415	G	A	0	1	0	1	1	0	1	1	0	0	0	0	1	1	1	1	1	1	1	1	0	1	0	1	0	1	0	0	1	0	1	1	1	1	0	0	0	1	0	1	1	0	0	1	1	1
chromosome_1	2752588	T	C	0	1	0	1	1	0	1	1	0	0	0	0	1	1	1	1	1	1	1	1	0	1	0	1	0	1	0	0	1	0	1	1	1	1	0	0	0	1	0	1	1	0	0	1	1	1
chromosome_1	2752878	A	G	0	1	0	1	1	0	1	1	0	0	0	0	1	1	1	1	1	1	1	1	0	1	0	1	0	1	0	0	1	0	1	1	1	1	0	0	0	1	0	1	1	0	0	1	1	1
chromosome_1	2753086	C	A	0	1	0	1	1	0	1	1	0	0	0	0	1	1	1	1	1	1	1	1	0	1	0	1	0	1	0	0	1	0	1	1	1	1	0	0	0	1	0	1	1	0	0	1	1	1
chromosome_1	2753087	T	A	0	1	0	1	1	0	1	1	0	0	0	0	1	1	1	1	1	1	1	1	0	1	0	1	0	1	0	0	1	0	1	1	1	1	0	0	0	1	0	1	1	0	0	1	1	1
chromosome_1	2753131	T	C	0	1	0	1	1	0	1	1	0	0	0	0	1	1	1	1	1	1	1	1	0	1	0	1	0	1	0	0	1	0	1	1	1	1	0	0	0	1	0	1	1	0	0	1	1	1
chromosome_1	2755601	A	G	0	1	0	1	1	0	1	1	0	0	0	0	1	1	1	1	1	1	1	1	0	1	0	1	0	1	0	0	1	0	1	1	1	1	0	0	0	1	0	1	1	0	0	1	1	1
chromosome_1	2759901	G	A	0	1	0	1	1	0	1	1	0	0	0	0	1	1	1	1	1	1	1	1	0	1	0	1	0	1	0	0	1	0	1	1	1	1	0	0	0	1	0	1	1	0	0	1	1	1
chromosome_1	2760773	C	T	0	1	0	1	1	0	1	1	0	0	0	0	1	1	1	1	1	1	1	1	0	1	0	1	0	1	0	0	1	0	1	1	1	1	0	0	0	1	0	1	1	0	0	1	1	1
chromosome_1	2761429	A	AT	0	1	0	1	1	0	1	1	0	0	0	0	1	1	1	1	1	1	1	1	0	1	0	1	0	1	0	0	1	0	1	1	1	1	0	0	0	1	0	1	1	0	0	1	1	1
chromosome_1	2761541	T	TA	0	1	0	1	1	0	1	1	0	0	0	0	1	1	1	1	1	1	1	1	0	1	0	1	0	1	0	0	1	0	1	1	1	1	0	0	0	1	0	1	1	0	0	1	1	1
chromosome_1	2766135	G	A	0	1	0	1	1	0	1	1	0	0	0	0	1	1	1	1	1	1	1	1	0	1	0	1	0	1	0	0	1	0	1	1	1	1	0	0	0	1	0	1	1	0	0	1	1	1
chromosome_1	2766755	T	C	0	1	0	1	1	0	1	1	0	0	0	0	1	1	1	1	1	1	1	1	0	1	0	1	0	1	0	0	1	0	1	1	1	1	0	0	0	1	0	1	1	0	0	1	1	1
chromosome_1	2770120	A	G	0	1	0	1	1	0	1	1	0	0	0	0	1	1	1	1	1	1	1	1	0	1	0	1	0	1	0	0	1	0	1	1	1	1	0	0	0	1	0	1	1	0	0	1	1	1
chromosome_1	2772776	G	A	0	1	0	1	1	0	1	1	0	0	0	0	1	1	1	1	1	1	1	1	0	1	0	1	0	1	0	0	1	0	1	1	1	1	0	0	0	1	0	1	1	0	0	1	1	1
chromosome_1	2777234	G	A	0	1	0	1	1	0	1	1	0	0	0	0	1	1	1	1	1	1	1	1	0	1	0	1	0	1	0	0	1	0	1	1	1	1	0	0	0	1	0	1	1	0	0	1	1	1
chromosome_1	2779113	T	C	0	1	0	1	1	0	1	1	0	0	0	0	1	1	1	1	1	1	1	1	0	1	0	1	0	1	0	0	1	0	1	1	1	1	0	0	0	1	0	1	1	0	0	1	1	1
chromosome_1	2790594	G	T	0	1	0	1	1	0	1	1	0	0	0	0	1	1	1	1	1	1	1	1	0	1	0	1	0	1	0	0	1	0	1	1	1	1	0	0	0	1	0	1	1	0	0	1	1	1
chromosome_1	2792683	C	T	0	1	0	1	1	0	1	1	0	0	0	0	1	1	1	1	1	1	1	1	0	1	0	1	0	1	0	0	1	0	1	1	1	1	0	0	0	1	0	1	1	0	0	1	1	1
chromosome_1	2795360	A	C	0	1	0	1	1	0	1	1	0	0	0	0	1	1	1	1	1	1	1	1	0	1	0	1	0	1	0	0	1	0	1	1	1	1	0	0	0	1	0	1	1	0	0	1	1	1
chromosome_1	2797593	C	A	0	1	0	1	1	0	1	1	0	0	0	0	1	1	1	1	1	1	1	1	0	1	0	1	0	1	0	0	1	0	1	1	1	1	0	0	0	1	0	1	1	0	0	1	1	1
chromosome_1	2804242	T	TTC	0	1	0	1	1	0	1	1	0	0	0	0	1	1	1	1	1	1	1	1	0	1	0	1	0	1	0	0	1	0	1	1	1	1	0	0	0	1	0	1	1	0	0	1	1	1
chromosome_1	2807441	A	T	0	1	0	1	1	0	1	1	0	0	0	0	1	1	1	1	1	1	1	1	0	1	0	1	0	1	0	0	1	0	1	1	1	1	0	0	0	1	0	1	1	0	0	1	1	1
chromosome_1	2810876	A	G	0	1	0	1	1	0	1	1	0	0	0	0	1	1	1	1	1	1	1	1	0	1	0	1	0	1	0	0	1	0	1	1	1	1	0	0	0	1	0	1	1	0	0	1	1	1
chromosome_1	2811385	A	G	0	1	0	1	1	0	1	1	0	0	0	0	1	1	1	1	1	1	1	1	0	1	0	1	NA	1	0	0	1	0	1	1	1	1	0	0	0	1	0	1	1	0	0	1	1	1
chromosome_1	2813185	T	C	0	1	0	NA	1	0	1	1	0	0	0	0	NA	1	1	NA	1	1	NA	NA	0	NA	0	NA	NA	1	0	0	1	0	1	1	1	1	0	0	0	NA	0	1	1	0	0	1	1	NA
chromosome_1	2831736	TG	T	0	1	0	NA	1	0	1	1	0	0	0	0	NA	NA	1	NA	1	1	NA	NA	0	NA	0	NA	NA	1	0	0	1	0	1	1	1	1	0	0	0	NA	0	1	1	0	0	1	1	NA
chromosome_1	2859007	T	C	0	1	0	NA	1	0	1	1	0	0	0	NA	NA	NA	1	NA	1	1	NA	NA	0	NA	0	NA	NA	1	0	0	1	0	1	1	1	1	0	0	0	NA	0	1	1	0	0	1	1	NA
chromosome_1	2875284	T	C	0	1	0	NA	1	0	1	1	0	0	0	NA	NA	NA	1	NA	1	1	NA	NA	0	NA	0	NA	NA	1	0	0	1	0	1	1	1	1	0	0	0	NA	0	1	1	0	0	1	1	NA
chromosome_1	2893934	A	AT	0	1	0	NA	1	0	1	1	0	0	0	NA	NA	NA	1	NA	1	1	NA	NA	0	NA	0	NA	NA	1	0	0	1	0	1	1	1	1	0	0	0	NA	0	1	1	0	0	1	1	NA
chromosome_1	2901962	T	A	0	1	0	1	1	0	1	1	0	0	0	0	NA	1	1	NA	1	1	NA	NA	0	NA	0	1	NA	1	0	0	1	0	1	1	1	1	0	0	0	1	0	1	1	0	0	1	1	1
chromosome_1	2905076	C	T	0	1	0	1	1	0	1	1	0	0	0	0	1	1	1	1	1	1	1	1	0	1	0	1	0	1	0	0	1	0	1	1	1	1	0	0	0	1	0	1	1	0	0	1	1	1
chromosome_1	2910241	T	G	0	1	0	1	1	0	1	1	0	0	0	0	1	1	1	1	1	1	1	1	0	1	0	1	0	1	0	0	1	0	1	1	1	1	0	0	0	1	0	1	1	0	0	1	1	1
chromosome_1	2910381	A	C	0	1	0	1	1	0	1	1	0	0	0	0	1	1	1	1	1	1	1	1	0	1	0	1	0	1	0	0	1	0	1	1	1	1	0	0	0	1	0	1	1	0	0	1	1	1
chromosome_1	2911919	G	A	0	1	0	1	1	0	1	1	0	0	0	0	1	1	1	1	1	1	1	1	0	1	0	1	0	1	0	0	1	0	1	1	1	1	0	0	0	1	0	1	1	0	0	1	1	1
chromosome_1	2911931	A	G	0	1	0	1	1	0	1	1	0	0	0	0	1	1	1	1	1	1	1	1	0	1	0	1	0	1	0	0	1	0	1	1	1	1	0	0	0	1	0	1	1	0	0	1	1	1
chromosome_1	2913734	C	T	0	1	0	1	1	0	1	1	0	0	0	0	1	1	1	1	1	1	1	1	0	1	0	1	0	1	0	0	1	0	1	1	1	1	0	0	0	1	0	1	1	0	0	1	1	1
chromosome_1	2919376	G	A	0	1	0	1	1	0	1	1	0	0	0	0	1	1	1	1	1	1	1	1	0	1	0	1	0	1	0	0	1	0	1	1	1	1	0	0	0	1	0	1	1	0	0	1	1	1
chromosome_1	2919470	T	A	0	1	0	1	1	0	1	1	0	0	0	0	1	1	1	1	1	1	1	1	0	1	0	1	0	1	0	0	1	0	1	1	1	1	0	0	0	1	0	1	1	0	0	1	1	1
chromosome_1	2923504	G	A	0	1	0	1	1	0	1	1	0	0	0	0	1	1	1	1	1	1	1	1	0	1	0	1	0	1	0	0	1	0	1	1	1	1	0	0	0	1	0	1	1	0	0	1	1	1
chromosome_1	2923570	G	A	0	1	0	1	1	0	1	1	0	0	0	0	1	1	1	1	1	1	1	1	0	1	0	1	0	1	0	0	1	0	1	1	1	1	0	0	0	1	0	1	1	0	0	1	1	1
chromosome_1	2923916	T	G	0	1	0	1	1	0	1	1	0	0	0	0	1	1	1	1	1	1	1	1	0	1	0	1	0	1	0	0	1	0	1	1	1	1	0	0	0	1	0	1	1	0	0	1	1	1
chromosome_1	2923981	C	T	0	1	0	1	1	0	1	1	0	0	0	0	1	1	1	1	1	1	1	1	0	1	0	1	0	1	0	0	1	0	1	1	1	1	0	0	0	1	0	1	1	0	0	1	1	1
chromosome_1	2924501	A	AT	0	1	0	1	1	0	1	1	0	0	0	0	1	1	1	1	1	1	1	1	0	1	0	1	0	1	0	0	1	0	1	1	1	1	0	0	0	1	0	1	1	0	0	1	1	1
chromosome_1	2924596	C	A	0	1	0	1	1	0	1	1	0	0	0	0	1	1	1	1	1	1	1	1	0	1	0	1	0	1	0	0	1	0	1	1	1	1	0	0	0	1	0	1	1	0	0	1	1	1
chromosome_1	2924745	C	A	0	1	0	1	1	0	1	1	0	0	0	0	1	1	1	1	1	1	1	1	0	1	0	1	0	1	0	0	1	0	1	1	1	1	0	0	0	1	0	1	1	0	0	1	1	1
chromosome_1	2924785	C	T	0	1	0	1	1	0	1	1	0	0	0	0	1	1	1	1	1	1	1	1	0	1	0	1	0	1	0	0	1	0	1	1	1	1	0	0	0	1	0	1	1	0	0	1	1	1
chromosome_1	2925637	A	G	0	1	0	1	1	0	1	1	0	0	0	0	1	1	1	1	1	1	1	1	0	1	0	1	0	1	0	0	1	0	1	1	1	1	0	0	0	1	0	1	1	0	0	1	1	1
chromosome_1	2926804	A	AAA	0	1	0	1	1	0	1	1	0	0	0	0	1	1	1	1	1	1	1	1	0	1	0	1	0	1	0	0	1	0	1	1	1	1	0	0	0	1	0	1	1	0	0	1	NA	1
chromosome_1	2932642	CT	C	0	1	0	1	1	0	1	1	0	0	0	0	1	1	1	1	1	1	1	1	0	1	0	1	0	1	0	0	1	0	1	1	1	1	0	0	0	1	0	1	1	0	0	1	NA	1
chromosome_1	2937028	C	CTTATTTTTAT	0	1	0	1	1	0	1	1	0	0	0	0	1	1	1	1	1	1	1	1	0	1	0	1	0	1	0	0	1	0	1	1	1	1	0	0	0	1	0	1	1	0	0	1	NA	1
chromosome_1	2937534	G	A	0	1	0	1	1	0	1	1	0	0	0	0	1	1	1	1	1	1	1	1	0	1	0	1	0	1	0	0	1	0	1	1	1	1	0	0	0	1	0	1	1	0	0	1	NA	1
chromosome_1	2937800	C	T	0	1	0	1	1	0	1	1	0	0	0	0	1	1	1	1	1	1	1	1	0	1	0	1	0	1	0	0	1	0	1	1	1	1	0	0	0	1	0	1	1	0	0	1	NA	1
chromosome_1	2950891	G	A	0	1	0	1	1	0	1	1	0	0	0	0	1	1	1	1	1	1	1	1	0	1	0	1	0	1	NA	0	1	0	1	1	1	1	0	0	0	1	0	1	1	0	0	1	NA	1
chromosome_1	2955088	G	A	0	1	0	1	1	0	1	1	0	0	0	0	1	1	1	1	1	1	1	1	0	1	0	1	0	1	1	0	1	0	1	1	1	1	0	0	0	1	0	1	1	0	0	1	0	1
chromosome_1	2956631	A	G	0	1	0	1	1	0	1	1	0	0	0	0	1	1	1	1	1	1	1	1	0	1	0	1	0	1	1	0	1	0	1	1	1	1	0	0	0	1	0	1	1	0	0	1	0	1
chromosome_1	2958937	G	GAA	0	1	0	1	1	0	1	1	0	0	0	0	1	1	1	1	1	1	1	1	0	1	0	1	0	1	1	0	1	0	1	1	1	1	0	0	0	1	0	1	1	0	0	1	0	1
chromosome_1	2960400	CCA	C	0	1	0	1	1	0	1	1	0	0	0	0	1	1	1	1	1	1	1	1	0	1	0	1	0	1	1	0	1	0	1	1	1	1	0	0	0	1	0	1	1	0	0	1	0	1
chromosome_1	2960709	A	ACT	0	1	0	1	1	0	1	1	0	0	0	0	1	1	1	1	1	1	1	1	0	1	0	1	0	1	1	0	1	0	1	1	1	1	0	0	0	1	0	1	1	0	0	1	0	1
chromosome_1	2962171	T	C	0	1	0	1	1	0	1	1	0	0	0	0	1	1	1	1	1	1	1	1	0	1	0	1	0	1	1	0	1	0	1	1	1	1	0	0	0	1	0	1	1	0	0	1	0	1
chromosome_1	2969293	C	T	0	1	0	1	1	0	1	1	0	0	0	0	1	1	1	1	1	1	1	1	0	1	0	1	0	1	1	0	1	0	1	1	1	1	0	0	0	1	0	1	1	0	0	1	0	1
chromosome_1	2972793	T	C	0	1	0	1	1	0	1	1	0	0	0	0	1	1	1	1	1	1	1	1	0	1	0	1	0	1	1	0	1	0	1	1	1	1	0	0	0	1	0	1	1	0	0	1	0	1
chromosome_1	2972850	G	C	0	1	0	1	1	0	1	1	0	0	0	0	1	1	1	1	1	1	1	1	0	1	0	1	0	1	1	0	1	0	1	1	1	1	0	0	0	1	0	1	1	0	0	1	0	1
chromosome_1	2973865	C	T	0	1	0	1	1	0	1	1	0	0	0	0	1	1	1	1	1	1	1	1	0	1	0	1	0	1	1	0	1	0	1	1	1	1	0	0	0	1	0	1	1	0	0	1	0	1
chromosome_1	2974682	TAA	T	0	1	0	1	1	0	1	1	0	0	0	0	1	1	1	1	1	1	1	1	0	1	0	1	0	1	1	0	1	0	1	1	1	1	0	0	0	1	0	1	1	0	0	1	0	1
chromosome_1	2975371	C	T	0	1	0	1	1	0	1	1	0	0	0	0	1	1	1	1	1	1	1	1	0	1	0	1	0	1	1	0	1	0	1	1	1	1	0	0	0	1	0	1	1	0	0	1	0	1
chromosome_1	2975378	A	G	0	1	0	1	1	0	1	1	0	0	0	0	1	1	1	1	1	1	1	1	0	1	0	1	0	1	1	0	1	0	1	1	1	1	0	0	0	1	0	1	1	0	0	1	0	1
chromosome_1	2975424	T	A	0	1	0	1	1	0	1	1	0	0	0	0	1	1	1	1	1	1	1	1	0	1	0	1	0	1	1	0	1	0	1	1	1	1	0	0	0	1	0	1	1	0	0	1	0	1
chromosome_1	2975613	A	G	0	1	0	1	1	0	1	1	0	0	0	0	1	1	1	1	1	1	1	1	0	1	0	1	0	1	1	0	1	0	1	1	1	1	0	0	0	1	0	1	1	0	0	1	0	1
chromosome_1	2975812	G	A	0	1	0	1	1	0	1	1	0	0	0	0	1	1	1	1	1	1	1	1	0	1	0	1	0	1	1	0	1	0	1	1	1	1	0	0	0	1	0	1	1	0	0	1	0	1
chromosome_1	2975871	T	C	0	1	0	1	1	0	1	1	0	0	0	0	1	1	1	1	1	1	1	1	0	1	0	1	0	1	1	0	1	0	1	1	1	1	0	0	0	1	0	1	1	0	0	1	0	1
chromosome_1	2975925	A	C	0	1	0	1	1	0	1	1	0	0	0	0	1	1	1	1	1	1	1	1	0	1	0	1	0	1	1	0	1	0	1	1	1	1	0	0	0	1	0	1	1	0	0	1	0	1
chromosome_1	2975930	A	C	0	1	0	1	1	0	1	1	0	0	0	0	1	1	1	1	1	1	1	1	0	1	0	1	0	1	1	0	1	0	1	1	1	1	0	0	0	1	0	1	1	0	0	1	0	1
chromosome_1	2976024	G	GT	0	1	0	1	1	0	1	1	0	0	0	0	1	1	1	1	1	1	1	1	0	1	0	1	0	1	1	0	1	0	1	1	1	1	0	0	0	1	0	1	1	0	0	1	0	1
chromosome_1	2976669	T	C	0	1	0	1	1	0	1	1	0	0	0	0	1	1	1	1	1	1	1	1	0	1	0	1	0	1	1	0	1	0	1	1	1	1	0	0	0	1	0	1	1	0	0	1	0	1
chromosome_1	2976703	A	C	0	1	0	1	1	0	1	1	0	0	0	0	1	1	1	1	1	1	1	1	0	1	0	1	0	1	1	0	1	0	1	1	1	1	0	0	0	1	0	1	1	0	0	1	0	1
chromosome_1	2977012	T	C	0	1	0	1	1	0	1	1	0	0	0	0	1	1	1	1	1	1	1	1	0	1	0	1	0	1	1	0	1	0	1	1	1	1	0	0	0	1	0	1	1	0	0	1	0	1
chromosome_1	2977438	T	A	0	1	0	1	1	0	1	1	0	0	0	0	1	1	1	1	1	1	1	1	0	1	0	1	0	1	1	0	1	0	1	1	1	1	0	0	0	1	0	1	1	0	0	1	0	1
chromosome_1	2979621	A	T	0	1	0	1	1	0	1	1	0	0	0	0	1	1	1	1	1	1	1	1	0	1	0	1	0	1	1	0	1	0	1	1	1	1	0	0	0	1	0	1	1	0	0	1	0	1
chromosome_1	2985087	T	C	0	1	0	1	1	0	1	1	0	0	0	0	1	1	1	1	1	1	1	1	0	1	0	1	0	1	1	0	1	0	1	1	1	1	0	0	0	1	0	1	1	0	0	1	0	1
chromosome_1	2992474	C	T	0	1	0	1	1	0	1	1	0	0	0	0	1	1	1	1	1	1	1	1	0	1	0	1	0	1	1	0	1	0	1	1	1	1	0	0	0	1	0	1	1	0	0	1	0	1
chromosome_1	3002877	T	C	0	1	0	1	1	0	1	1	0	0	0	0	1	1	1	1	1	1	1	1	0	1	0	1	0	1	1	0	1	0	1	1	1	1	0	0	0	1	0	1	1	0	0	1	0	1
chromosome_1	3006775	T	C	0	1	0	1	1	0	1	1	0	0	0	0	1	1	1	1	1	1	1	1	0	1	0	1	0	1	1	0	1	0	1	1	1	1	0	0	0	1	0	1	1	0	0	1	0	1
chromosome_1	3008529	G	T	0	1	0	1	1	0	1	1	0	0	0	0	1	1	1	1	1	1	1	1	0	1	0	1	0	1	1	0	1	0	1	1	1	1	0	0	0	1	0	1	1	0	0	1	0	1
chromosome_1	3013837	T	C	0	1	0	1	1	0	1	1	0	0	0	0	1	1	1	1	1	1	1	1	0	1	0	1	0	1	1	0	1	0	1	1	1	1	0	0	0	1	0	1	1	0	0	1	0	1
chromosome_1	3021278	A	T	0	1	0	1	1	0	1	1	0	0	0	0	1	1	1	1	1	1	1	1	0	1	0	1	0	1	1	0	1	0	1	1	1	1	0	0	0	1	0	1	1	0	0	1	0	1
chromosome_1	3030626	T	A	0	1	0	1	1	0	1	1	0	0	0	0	1	1	1	1	1	1	1	1	0	1	0	1	0	1	1	0	1	0	1	1	1	1	0	0	0	1	0	1	1	0	0	1	0	1
chromosome_1	3030977	A	T	0	1	0	1	1	0	1	1	0	0	0	0	1	1	1	1	1	1	1	1	0	1	0	1	0	1	1	0	1	0	1	1	1	1	0	0	0	1	0	1	NA	0	0	1	0	1
chromosome_1	3034677	CCTGTCT	C	0	1	0	1	1	0	1	1	0	0	0	0	1	1	1	1	1	1	1	1	0	1	0	1	0	1	1	0	1	0	1	1	1	1	0	0	0	1	0	1	0	0	0	1	0	1
chromosome_1	3034932	A	G	0	1	0	1	1	0	1	1	0	0	0	0	1	1	1	1	1	1	1	1	0	1	0	1	0	1	1	0	1	0	1	1	1	1	0	0	0	1	0	1	0	0	0	1	0	1
chromosome_1	3039178	T	C	0	1	0	1	1	0	1	1	0	0	0	0	1	1	1	1	1	1	1	1	0	1	0	1	0	1	1	0	1	0	1	1	1	1	0	0	0	1	0	1	0	0	0	1	0	1
chromosome_1	3043658	T	C	0	1	0	1	1	0	1	1	0	0	0	0	1	1	1	1	1	1	1	1	0	1	0	1	0	1	1	0	1	0	1	1	1	1	0	0	0	1	0	1	0	0	0	1	0	1
chromosome_1	3044290	G	A	0	1	0	1	1	0	1	1	0	0	0	0	1	1	1	1	1	1	1	1	0	1	0	1	0	1	1	0	1	0	1	1	1	1	0	0	0	1	0	1	0	0	0	1	0	1
chromosome_1	3050675	T	C	0	1	0	1	1	0	1	1	0	0	0	0	1	1	1	1	1	1	1	1	0	1	0	1	0	1	1	0	1	0	1	1	1	1	0	0	0	1	0	1	0	0	0	1	0	1
chromosome_1	3052540	G	A	0	1	0	1	1	0	1	1	0	0	0	0	1	1	1	1	1	1	1	1	0	1	0	1	0	1	1	0	1	0	1	1	1	1	0	0	0	1	0	1	0	0	0	1	0	1
chromosome_1	3062486	A	G	0	1	0	1	1	0	1	1	0	0	0	0	1	1	1	1	1	1	1	1	0	1	0	1	0	1	1	0	1	0	1	1	1	1	0	0	0	1	0	1	0	0	0	1	0	1
chromosome_1	3067697	A	G	0	1	0	1	1	0	1	1	0	0	0	0	1	1	1	1	1	1	1	1	0	1	0	1	0	1	1	0	1	0	1	1	1	1	0	0	0	1	0	1	0	0	0	1	0	1
chromosome_1	3068041	A	G	0	1	0	1	1	0	1	1	0	0	0	0	1	1	1	1	1	1	1	1	0	1	0	1	0	1	1	0	1	0	1	1	1	1	0	0	0	1	0	1	0	0	0	1	0	1
chromosome_1	3071168	AG	A	0	1	0	1	1	0	1	1	0	0	0	0	1	1	1	1	1	1	1	1	0	1	0	1	0	1	1	0	1	0	1	1	1	1	0	0	0	1	0	1	0	0	0	1	0	1
chromosome_1	3072662	G	A	0	1	0	1	1	0	1	1	0	0	0	0	1	1	1	1	1	1	1	1	0	1	0	1	0	1	1	0	1	0	1	1	1	1	0	0	0	1	0	1	0	0	0	1	0	1
chromosome_1	3073175	A	G	0	1	0	1	1	0	1	1	0	0	0	0	1	1	1	1	1	1	1	1	0	1	0	1	0	1	1	0	1	0	1	1	1	1	0	0	0	1	0	1	0	0	0	1	0	1
chromosome_1	3074774	G	T	0	1	0	1	1	0	1	1	0	0	0	0	1	1	1	1	1	1	1	1	0	1	0	1	0	1	1	0	1	0	1	1	1	1	0	0	0	1	0	1	0	0	0	1	0	1
chromosome_1	3075383	C	CA	0	1	0	1	1	0	1	1	0	0	0	0	1	1	1	1	1	1	1	1	0	1	0	1	0	1	1	0	1	0	1	1	1	1	0	0	0	1	0	1	0	0	0	1	0	1
chromosome_1	3079796	C	T	0	1	0	1	1	0	1	1	0	0	0	0	1	1	1	1	1	1	1	1	0	1	0	1	0	1	1	0	1	0	1	1	1	1	0	0	0	1	0	1	0	0	0	1	0	1
chromosome_1	3080227	C	CAAAA	0	1	0	1	1	0	1	1	0	0	0	0	1	1	1	1	1	1	1	1	0	1	0	1	0	1	1	0	1	0	1	1	1	1	0	0	0	1	0	1	0	0	0	1	0	1
chromosome_1	3081074	G	A	0	1	0	1	1	0	1	1	0	0	0	0	1	1	1	1	1	1	1	1	0	1	0	1	0	1	1	0	1	0	1	1	1	1	0	0	0	1	0	1	0	0	0	1	0	1
chromosome_1	3081328	T	C	0	1	0	1	1	0	1	1	0	0	0	0	1	1	1	1	1	1	1	1	0	1	0	1	0	1	1	0	1	0	1	1	1	1	0	0	0	1	0	1	0	0	0	1	0	1
chromosome_1	3084398	AG	A	0	1	0	1	1	0	1	1	0	0	0	0	1	1	1	1	1	1	1	1	0	1	0	1	0	1	1	0	1	0	1	1	1	1	0	0	0	1	0	1	0	0	0	1	0	1
chromosome_1	3086418	A	AAAT	0	1	0	1	1	0	1	1	0	0	0	0	1	1	1	1	1	1	1	1	0	1	0	1	0	1	1	0	1	0	1	1	1	1	0	0	0	1	0	1	0	0	0	1	0	1
chromosome_1	3089483	T	C	0	1	0	1	1	0	1	1	0	0	0	0	1	1	1	1	1	1	1	1	0	1	0	1	0	1	1	0	1	0	1	1	1	1	0	0	0	1	0	1	0	0	0	1	0	1
chromosome_1	3091148	T	C	0	1	0	1	1	0	1	1	0	0	0	0	1	1	1	1	1	1	1	1	0	1	0	1	0	1	1	0	1	0	1	1	1	1	0	0	0	1	0	1	0	0	0	1	0	1
chromosome_1	3092232	G	A	0	1	0	1	1	0	1	1	0	0	0	0	1	1	1	1	1	1	1	1	0	1	0	1	0	1	1	0	1	0	1	1	1	1	0	0	0	1	0	1	0	0	0	1	0	1
chromosome_1	3103807	A	G	0	1	0	1	1	0	1	1	0	0	0	0	1	1	1	1	1	1	1	1	0	1	0	1	0	1	1	0	1	0	1	1	1	1	0	0	0	1	0	1	0	0	0	1	0	1
chromosome_1	3103928	G	A	0	1	0	1	1	0	1	1	0	0	0	0	1	1	1	1	1	1	1	1	0	1	0	1	0	1	1	0	1	0	1	1	1	1	0	0	0	1	0	1	0	0	0	1	0	1
chromosome_1	3109392	C	CA	0	1	0	1	1	0	1	1	0	0	0	0	1	1	1	1	1	1	1	1	0	1	0	1	0	1	1	0	1	0	1	1	1	1	0	0	0	1	0	1	0	0	0	1	0	1
chromosome_1	3115792	A	AAT	0	1	0	1	1	0	1	1	0	0	0	0	1	1	1	1	1	1	1	1	0	1	0	1	0	1	1	0	1	0	1	1	1	1	0	0	0	1	0	1	0	0	0	1	0	1
chromosome_1	3117412	T	G	0	1	0	1	1	0	1	1	0	0	0	0	1	1	1	1	1	1	1	1	0	1	0	1	0	1	1	0	1	0	1	1	1	1	0	0	0	1	0	1	0	0	0	1	0	1
chromosome_1	3123099	T	TG	0	1	0	1	1	0	1	1	0	0	0	0	1	1	1	1	1	1	1	1	0	1	0	1	0	1	1	0	1	0	1	1	1	1	0	0	0	1	0	1	0	0	0	1	0	1
chromosome_1	3124315	G	A	0	1	0	1	1	0	1	1	0	0	0	0	1	1	1	1	1	1	1	1	0	1	0	1	0	1	1	0	1	0	1	1	1	1	0	0	0	1	0	1	0	0	0	1	0	1
chromosome_1	3126019	A	T	0	1	0	1	1	0	1	1	0	0	0	0	1	1	1	1	1	1	1	1	0	1	0	1	0	1	1	0	1	0	1	1	1	1	0	0	0	1	0	1	0	0	0	1	0	1
chromosome_1	3127157	A	G	0	1	0	1	1	0	1	1	0	0	0	0	1	1	1	1	1	1	1	1	0	1	0	1	0	1	1	0	1	0	1	1	1	1	0	0	0	1	0	1	0	0	0	1	0	1
chromosome_1	3128615	T	C	0	1	0	1	1	0	1	1	0	0	0	0	1	1	1	1	1	1	1	1	0	1	0	1	0	1	1	0	1	0	1	1	1	1	0	0	0	1	0	1	0	0	0	1	0	1
chromosome_1	3130247	T	G	0	1	0	1	1	0	1	1	0	0	0	0	1	1	1	1	1	1	1	1	0	1	0	1	0	1	1	0	1	0	1	1	1	1	0	0	0	1	0	1	0	0	0	1	0	1
chromosome_1	3130746	C	T	0	1	0	1	1	0	1	1	0	0	0	0	1	1	1	1	1	1	1	1	0	1	0	1	0	1	1	0	1	0	1	1	1	1	0	0	0	1	0	1	0	0	0	1	0	1
chromosome_1	3134258	G	A	0	1	0	1	1	0	1	1	0	0	0	0	1	1	1	1	1	1	1	1	0	1	0	1	0	1	1	0	1	0	1	1	1	1	0	0	0	1	0	1	0	0	0	1	0	1
chromosome_1	3139763	G	A	0	1	0	1	1	0	1	1	0	0	0	0	1	1	1	1	1	1	1	1	0	1	0	1	0	1	1	0	1	0	1	1	1	1	0	0	0	1	0	1	0	0	0	1	0	1
chromosome_1	3144290	G	A	0	1	0	1	1	0	1	1	0	0	0	0	1	1	1	1	1	1	1	1	0	1	0	1	0	1	1	0	1	0	1	1	1	1	0	0	0	1	0	1	0	0	0	1	0	1
chromosome_1	3147678	T	C	0	1	0	1	1	0	1	1	0	0	0	0	1	1	1	1	1	1	1	1	0	1	0	1	0	1	1	0	1	0	1	1	1	1	0	0	0	1	0	1	0	0	0	1	0	1
chromosome_1	3149857	C	G	0	1	0	1	1	0	1	1	0	0	0	0	1	1	1	1	1	1	1	1	0	1	0	1	0	1	1	0	1	0	1	1	1	1	0	0	0	1	0	1	0	0	0	1	0	1
chromosome_1	3150725	T	TA	0	1	0	1	1	0	1	1	0	0	0	0	1	1	1	1	1	1	1	1	0	1	0	1	0	1	1	0	1	0	1	1	1	1	0	0	0	1	0	1	0	0	0	1	0	1
chromosome_1	3151749	C	T	0	1	0	1	1	0	1	1	0	0	0	0	1	1	1	1	1	1	1	1	0	1	0	1	0	1	1	0	1	0	1	1	1	1	0	0	0	1	0	1	0	0	0	1	0	1
chromosome_1	3152754	A	G	0	1	0	1	1	0	1	1	0	0	0	0	1	1	1	1	1	1	1	1	0	1	0	1	0	1	1	0	1	0	1	1	1	1	0	0	0	1	0	1	0	0	0	1	0	1
chromosome_1	3152848	T	C	0	1	0	1	1	0	1	1	0	0	0	0	1	1	1	1	1	1	1	1	0	1	0	1	0	1	1	0	1	0	1	1	1	1	0	0	0	1	0	1	0	0	0	1	0	1
chromosome_1	3152996	T	C	0	1	0	1	1	0	1	1	0	0	0	0	1	1	1	1	1	1	1	1	0	1	0	1	0	1	1	0	1	0	1	1	1	1	0	0	0	1	0	1	0	0	0	1	0	1
chromosome_1	3154972	A	G	0	1	0	1	1	0	1	1	0	0	0	0	1	1	1	1	1	1	1	1	0	1	0	1	0	1	1	0	1	0	1	1	1	1	0	0	0	1	0	1	0	0	0	1	0	1
chromosome_1	3155730	G	A	0	1	0	1	1	0	1	1	0	0	0	0	1	1	1	1	1	1	1	1	0	1	0	1	0	1	1	0	1	0	1	1	1	1	0	0	0	1	0	1	0	0	0	1	0	1
chromosome_1	3155965	C	T	0	1	0	1	1	0	1	1	0	0	0	0	1	1	1	1	1	1	1	1	0	1	0	1	0	1	1	0	1	0	1	1	1	1	0	0	0	1	0	1	0	0	0	1	0	1
chromosome_1	3158374	ATTTGAT	A	0	1	0	1	1	0	1	1	0	0	0	0	1	1	1	1	1	1	1	1	0	1	0	1	0	1	1	0	1	0	1	1	1	1	0	0	0	1	0	1	0	0	0	1	0	1
chromosome_1	3159187	CCACA	C	0	1	0	1	1	0	1	1	0	0	0	0	1	1	1	1	1	1	1	1	0	1	0	1	0	1	1	0	1	0	1	1	1	1	0	0	0	1	0	1	0	0	0	1	0	1
chromosome_1	3159275	C	T	0	1	0	1	1	0	1	1	0	0	0	0	1	1	1	1	1	1	1	1	0	1	0	1	0	1	1	0	1	0	1	1	1	1	0	0	0	1	0	1	0	0	0	1	0	1
chromosome_1	3162551	A	G	0	1	0	1	1	0	1	1	0	0	0	0	1	1	1	1	1	1	1	1	0	1	0	1	0	1	1	0	1	0	1	1	1	1	0	0	0	1	0	1	0	0	0	1	0	1
chromosome_1	3163584	A	G	0	1	0	1	1	0	1	1	0	0	0	0	1	1	1	1	1	1	1	1	0	1	0	1	0	1	1	0	1	0	1	1	1	1	0	0	0	1	0	1	0	0	0	1	0	1
chromosome_1	3164919	T	C	0	1	0	1	1	0	1	1	0	0	0	0	1	1	1	1	1	1	1	1	0	1	0	1	0	1	1	0	1	0	1	1	1	1	0	0	0	1	0	1	0	0	0	1	0	1
chromosome_1	3165202	G	T	0	1	0	1	1	0	1	1	0	0	0	0	1	1	1	1	1	1	1	1	0	1	0	1	0	1	1	0	1	0	1	1	1	1	0	0	0	1	0	1	0	0	0	1	0	1
chromosome_1	3165306	T	TTG	0	1	0	1	1	0	1	1	0	0	0	0	1	1	1	1	1	1	1	1	0	1	0	1	0	1	1	0	1	0	1	1	1	1	0	0	0	1	0	1	0	0	0	1	0	1
chromosome_1	3175090	G	A	0	1	0	1	1	0	1	1	0	0	0	0	1	1	1	1	1	1	1	1	0	1	0	1	0	1	1	0	1	0	1	1	1	1	0	0	0	1	0	1	0	0	0	1	0	1
chromosome_1	3175428	T	C	0	1	0	1	1	0	1	1	0	0	0	0	1	1	1	1	1	1	1	1	0	1	0	1	0	1	1	0	1	0	1	1	1	1	0	0	0	1	0	1	0	0	0	1	0	1
chromosome_1	3180767	T	C	0	1	0	1	1	0	1	1	0	0	0	0	1	1	1	1	1	1	1	1	0	1	0	1	0	1	1	0	1	0	1	1	1	1	0	0	0	1	0	1	0	0	0	1	0	1
chromosome_1	3182751	A	G	0	1	0	1	1	0	1	1	0	0	0	0	1	1	1	1	1	1	1	1	0	1	0	1	0	1	1	0	1	0	1	1	1	1	0	0	0	1	0	1	0	0	0	1	0	1
chromosome_1	3183161	A	AT	0	1	0	1	1	0	1	1	0	0	0	0	1	1	1	1	1	1	1	1	0	1	0	1	0	1	1	0	1	0	1	1	1	1	0	0	0	1	0	1	0	0	0	1	0	1
chromosome_1	3183506	TA	T	0	1	0	1	1	0	1	1	0	0	0	0	1	1	1	1	1	1	1	1	0	1	0	1	0	1	1	0	1	0	1	1	1	1	0	0	0	1	0	1	0	0	0	1	0	1
chromosome_1	3186421	C	T	0	1	0	1	1	0	1	1	0	0	0	0	1	1	1	1	1	1	1	1	0	1	0	1	0	1	1	0	1	0	1	1	1	1	0	0	0	1	0	1	0	0	0	1	0	1
chromosome_1	3187163	A	G	0	1	0	1	1	0	1	1	0	0	0	0	1	1	1	1	1	1	1	1	0	1	0	1	0	1	1	0	1	0	1	1	1	1	0	0	0	1	0	1	0	0	0	1	0	1
chromosome_1	3187528	G	A	0	1	0	1	1	0	1	1	0	0	0	0	1	1	1	1	1	1	1	1	0	1	0	1	0	1	1	0	1	0	1	1	1	1	0	0	0	1	0	1	0	0	0	1	0	1
chromosome_1	3195521	T	C	0	1	0	1	1	0	1	1	0	0	0	0	1	1	1	1	1	1	1	1	0	1	0	1	0	1	1	0	1	0	1	1	1	1	0	0	0	1	0	1	0	0	0	1	0	1
chromosome_1	3196400	T	C	0	1	0	1	1	0	1	1	0	0	0	0	1	1	1	1	1	1	1	1	0	1	0	1	0	1	1	0	1	0	1	1	1	1	0	0	0	1	0	1	0	0	0	1	0	1
chromosome_1	3202214	T	C	0	1	0	1	1	0	1	1	0	0	0	0	1	1	1	1	1	1	1	1	0	1	0	1	0	1	1	0	1	0	1	1	1	1	0	0	0	1	0	1	0	0	0	1	0	1
chromosome_1	3204753	C	A	0	1	0	1	1	0	1	1	0	0	0	0	1	1	1	1	1	1	1	1	0	1	0	1	0	1	1	0	1	0	1	1	1	1	0	0	0	1	0	1	0	0	0	1	0	1
chromosome_1	3208458	A	G	0	1	0	1	1	0	1	1	0	0	0	0	1	1	1	1	1	1	1	1	0	1	0	1	0	1	1	0	1	0	1	1	1	1	0	0	0	1	0	1	0	0	0	1	0	1
chromosome_1	3208867	C	T	0	1	0	1	1	0	1	1	0	0	0	0	1	1	1	1	1	1	1	1	0	1	0	1	0	1	1	0	1	0	1	1	1	1	0	0	0	1	0	1	0	0	0	1	0	1
chromosome_1	3211880	TC	T	0	1	0	1	1	0	1	1	0	0	0	0	1	1	1	1	1	1	1	1	0	1	0	1	0	1	1	0	1	0	1	1	1	1	0	0	0	1	0	1	0	0	0	1	0	1
chromosome_1	3218330	C	T	0	1	0	1	1	0	1	1	0	0	0	0	1	1	1	1	1	1	1	1	0	1	0	1	0	1	1	0	1	0	1	1	1	1	0	0	0	1	0	1	0	0	0	1	0	1
chromosome_1	3227154	C	T	0	1	0	1	1	0	1	1	0	0	0	0	1	1	1	1	1	1	1	1	0	1	0	1	0	1	1	0	1	0	1	1	1	1	0	0	0	1	0	1	0	0	0	1	0	1
chromosome_1	3230578	C	A	0	1	0	1	1	0	1	1	0	0	0	0	1	1	1	1	1	1	1	1	0	1	0	1	0	1	1	0	1	0	1	1	1	1	0	0	0	1	0	1	0	0	0	1	0	1
chromosome_1	3233221	T	C	0	1	0	1	1	0	1	1	0	0	0	0	1	1	1	1	1	1	1	1	0	1	0	1	0	1	1	0	1	0	1	1	1	1	0	0	0	1	0	1	0	0	0	1	0	1
chromosome_1	3233482	GT	G	0	1	0	1	1	0	1	1	0	0	0	0	1	1	1	1	1	1	1	1	0	1	0	1	0	1	1	0	1	0	1	1	1	1	0	0	0	1	0	1	0	0	0	1	0	1
chromosome_1	3234121	G	A	0	1	0	1	1	0	1	1	0	0	0	0	1	1	1	1	1	1	1	1	0	1	0	1	0	1	1	0	1	0	1	1	1	1	0	0	0	1	0	1	0	0	0	1	0	1
chromosome_1	3236385	A	G	0	1	0	1	1	0	1	1	0	0	0	0	1	1	1	1	1	1	1	1	0	1	0	1	0	1	1	0	1	0	1	1	1	1	0	0	0	1	0	1	0	0	0	1	0	1
chromosome_1	3237472	T	TG	0	1	0	1	1	0	1	1	0	0	0	0	1	1	1	1	1	1	1	1	0	1	0	1	0	1	1	0	1	0	1	1	1	1	0	0	0	1	0	1	0	0	0	1	0	1
chromosome_1	3237473	T	G	0	1	0	1	1	0	1	1	0	0	0	0	1	1	1	1	1	1	1	1	0	1	0	1	0	1	1	0	1	0	1	1	1	1	0	0	0	1	0	1	0	0	0	1	0	1
chromosome_1	3238636	C	A	0	1	0	1	1	0	1	1	0	0	0	0	1	1	1	1	1	1	1	1	0	1	0	1	0	1	1	0	1	0	1	1	1	1	0	0	0	1	0	1	0	0	0	1	0	1
chromosome_1	3238987	G	A	0	1	0	1	1	0	1	1	0	0	0	0	1	1	1	1	1	1	1	1	0	1	0	1	0	1	1	0	1	0	1	1	1	1	0	0	0	1	0	1	0	0	0	1	0	1
chromosome_1	3239853	C	A	0	1	0	1	1	0	1	1	0	0	0	0	1	1	1	1	1	1	1	1	0	1	0	1	0	1	1	0	1	0	1	1	1	1	0	0	0	1	0	1	0	0	0	1	0	1
chromosome_1	3257850	T	C	0	1	0	1	1	0	1	1	0	0	0	0	1	1	1	1	1	1	1	1	0	1	0	1	0	1	1	0	1	0	1	1	1	1	0	0	0	1	0	1	0	0	0	1	0	1
chromosome_1	3261462	G	T	0	1	0	1	1	0	1	1	0	0	0	0	1	1	1	1	1	1	1	1	0	1	0	1	0	1	1	0	1	0	1	1	1	1	0	0	0	1	0	1	0	0	0	1	0	1
chromosome_1	3263200	A	G	0	1	0	1	1	0	1	1	0	0	0	0	1	1	1	1	1	1	1	1	0	1	0	1	0	1	1	0	1	0	1	1	1	1	0	0	0	1	0	1	0	0	0	1	0	1
chromosome_1	3274317	A	C	0	1	0	1	1	0	1	1	0	0	0	0	1	1	1	1	1	1	1	1	0	1	0	1	0	1	1	0	1	0	1	1	1	1	0	0	0	1	0	1	0	0	0	1	0	1
chromosome_1	3276070	C	T	0	1	0	1	1	0	1	1	0	0	0	0	1	1	1	1	1	1	1	1	0	1	0	1	0	1	1	0	1	0	1	1	1	1	0	0	0	1	0	1	0	0	0	1	0	1
chromosome_1	3284453	G	A	0	1	0	1	1	0	1	1	0	0	0	0	1	1	1	1	1	1	1	1	0	1	0	1	0	1	1	0	1	0	1	1	1	1	0	0	0	1	0	1	0	0	0	1	0	1
chromosome_1	3292079	T	C	0	1	0	1	1	0	1	1	0	0	0	0	1	1	1	1	1	1	1	1	0	1	0	1	0	1	1	0	1	0	1	1	1	1	0	0	0	1	0	1	0	0	0	1	0	1
chromosome_1	3295609	A	G	0	1	0	1	1	0	1	1	0	0	0	0	1	1	1	1	1	1	1	1	0	1	0	1	0	1	1	0	1	0	1	1	1	1	0	0	0	1	0	1	0	0	0	1	0	1
chromosome_1	3301454	A	G	0	1	0	1	1	0	1	1	0	0	0	0	1	1	1	1	1	1	1	1	0	1	0	1	0	1	1	0	1	0	1	1	1	1	0	0	0	1	0	1	NA	0	0	1	0	1
chromosome_1	3302072	AAAGACTAAGACT	A	0	1	0	1	1	0	1	1	0	0	0	0	1	1	1	1	1	1	1	1	0	1	0	1	0	1	1	0	1	0	1	1	1	1	0	0	0	1	0	1	NA	0	0	1	0	1
chromosome_1	3304114	C	T	0	1	0	1	1	0	1	1	0	0	0	0	1	1	1	1	1	1	1	1	0	1	0	1	0	1	1	0	1	0	1	1	1	1	0	0	0	1	0	1	NA	0	0	1	0	1
chromosome_1	3304235	C	T	0	1	0	1	1	0	1	1	0	0	0	0	1	1	1	1	1	1	1	1	0	1	0	1	0	1	1	0	1	0	1	1	1	1	0	0	0	1	0	1	NA	0	0	1	0	1
chromosome_1	3307217	T	C	0	1	0	1	1	0	1	1	0	0	0	0	1	1	1	1	1	1	1	1	0	1	0	1	0	1	1	0	1	0	1	1	1	1	0	0	0	1	0	1	1	0	0	1	0	1
chromosome_1	3309632	T	C	0	1	0	1	1	0	1	1	0	0	0	0	1	1	1	1	1	1	1	1	0	1	0	1	0	1	1	0	1	0	1	1	1	1	0	0	0	1	0	1	1	0	0	1	0	1
chromosome_1	3310851	C	A	0	1	0	1	1	0	1	1	0	0	0	0	1	1	1	1	1	1	1	1	0	1	0	1	0	1	1	0	1	0	1	1	1	1	0	0	0	1	0	1	1	0	0	1	0	1
chromosome_1	3313281	C	T	0	1	0	1	1	0	1	1	0	0	0	0	1	1	1	1	1	1	1	1	0	1	0	1	0	1	1	0	1	0	1	1	1	1	0	0	0	1	0	1	1	0	0	1	0	1
chromosome_1	3315647	T	C	0	1	0	1	1	0	1	1	0	0	0	0	1	1	1	1	1	1	1	1	0	1	0	1	0	1	1	0	1	0	1	1	1	1	0	0	0	1	0	1	1	0	0	1	0	1
chromosome_1	3318540	A	T	0	1	0	1	1	0	1	NA	0	0	0	0	1	1	1	1	1	1	1	1	0	1	0	1	0	1	1	0	1	0	1	1	1	1	0	0	0	1	0	1	1	0	0	1	0	1
chromosome_1	3320053	T	C	0	1	0	1	1	0	1	NA	0	0	0	0	1	1	1	1	1	1	1	1	0	1	0	1	0	1	1	0	1	0	1	1	1	1	0	0	0	1	0	1	1	0	0	1	0	1
chromosome_1	3320804	G	A	0	1	0	1	1	0	1	NA	0	0	0	0	1	1	1	1	1	1	1	1	0	1	0	1	0	1	1	0	1	0	1	1	1	1	0	0	0	1	0	1	1	0	0	1	0	1
chromosome_1	3321289	A	C	0	1	0	1	1	0	1	NA	0	0	0	0	1	1	1	1	1	1	1	1	0	1	0	1	0	1	1	0	1	0	1	1	1	1	0	0	0	1	0	1	1	0	0	1	0	1
chromosome_1	3326503	C	T	0	1	0	1	1	0	1	0	0	0	0	0	1	1	1	1	1	1	1	1	0	1	0	1	0	1	1	0	1	0	1	1	1	1	0	0	0	1	0	1	1	0	0	1	0	1
chromosome_1	3327171	A	T	0	1	0	1	1	0	1	0	0	0	0	0	1	1	1	1	1	1	1	1	0	1	0	1	0	1	1	0	1	0	1	1	1	1	0	0	0	1	0	1	1	0	0	1	0	1
chromosome_1	3327476	T	C	0	1	0	1	1	0	1	0	0	0	0	0	1	1	1	1	1	1	1	1	0	1	0	1	0	1	1	0	1	0	1	1	1	1	0	0	0	1	0	1	1	0	0	1	0	1
chromosome_1	3329415	T	C	0	1	0	1	1	0	1	0	0	0	0	0	1	1	1	1	1	1	1	1	0	1	0	1	0	1	1	0	1	0	1	1	1	1	0	0	0	1	0	1	1	0	0	1	0	1
chromosome_1	3333604	C	A	0	1	0	1	1	0	1	0	0	0	0	0	1	1	1	1	1	1	1	1	0	1	0	1	0	1	1	0	1	0	1	1	1	1	0	0	0	1	0	1	1	0	0	1	0	1
chromosome_1	3334066	T	C	0	1	0	1	1	0	1	0	0	0	0	0	1	1	1	1	1	1	1	1	0	1	0	1	0	1	1	0	1	0	1	1	1	1	0	0	0	1	0	1	1	0	0	1	0	1
chromosome_1	3334500	G	T	0	1	0	1	1	0	1	0	0	0	0	0	1	1	1	1	1	1	1	1	0	1	0	1	0	1	1	0	1	0	1	1	1	1	0	0	0	1	0	1	1	0	0	1	0	1
chromosome_1	3334609	A	G	0	1	0	1	1	0	1	0	0	0	0	0	1	1	1	1	1	1	1	1	0	1	0	1	0	1	1	0	1	0	1	1	1	1	0	0	0	1	0	1	1	0	0	1	0	1
chromosome_1	3336002	A	G	0	1	0	1	1	0	1	0	0	0	0	0	1	1	1	1	1	1	1	1	0	1	0	1	0	1	1	0	1	0	1	1	1	1	0	0	0	1	0	1	1	0	0	1	0	1
chromosome_1	3337650	G	A	0	1	0	1	1	0	1	0	0	0	0	0	1	1	1	1	1	1	1	1	0	1	0	1	0	1	1	0	1	0	1	1	1	1	0	0	0	1	0	1	1	0	0	1	0	1
chromosome_1	3337927	C	T	0	1	0	1	1	0	1	0	0	0	0	0	1	1	1	1	1	1	1	1	0	1	0	1	0	1	1	0	1	0	1	1	1	1	0	0	0	1	0	1	1	0	0	1	0	1
chromosome_1	3338243	G	A	0	1	0	1	1	0	1	0	0	0	0	0	1	1	1	1	1	1	1	1	0	1	0	1	0	1	1	0	1	0	1	1	1	1	0	0	0	1	0	1	1	0	0	1	0	1
chromosome_1	3343827	C	T	0	1	0	1	1	0	1	0	0	0	0	0	1	1	1	1	1	1	1	1	0	1	0	1	0	1	1	0	1	0	1	1	1	1	0	0	0	1	0	1	1	0	0	1	0	1
chromosome_1	3346441	C	T	0	1	0	1	1	0	1	0	0	0	0	0	1	1	1	1	1	1	1	1	0	1	0	1	0	1	1	0	1	0	1	1	1	1	0	0	0	1	0	1	1	0	0	1	0	1
chromosome_1	3356530	G	A	0	1	0	1	1	0	1	0	0	0	0	0	1	1	1	1	1	1	1	1	0	1	0	1	0	1	1	0	1	0	1	1	1	1	0	0	0	1	0	1	1	0	0	1	0	1
chromosome_1	3369139	G	A	0	1	0	1	1	0	1	0	0	0	0	0	1	1	1	1	1	1	1	1	0	1	0	1	0	1	1	0	1	0	1	1	1	1	0	0	0	1	0	1	1	0	0	1	0	1
chromosome_1	3376833	T	C	0	1	0	1	1	0	1	0	0	0	0	0	1	1	1	1	1	1	1	1	0	1	0	1	0	1	1	0	1	0	1	1	1	1	0	0	0	1	0	1	1	0	0	1	0	1
chromosome_1	3379587	T	TA	0	1	0	1	1	0	1	0	0	0	0	0	1	1	1	1	1	1	1	1	0	1	0	1	0	1	1	0	1	0	1	1	1	1	0	0	0	1	0	1	1	0	0	1	0	1
chromosome_1	3380404	C	CAA	0	1	0	1	1	0	1	0	0	0	0	0	1	1	1	1	1	1	1	1	0	1	0	1	0	1	1	0	1	0	1	1	1	1	0	0	0	1	0	1	1	0	0	1	0	1
chromosome_1	3386470	G	A	0	1	0	1	1	0	1	0	0	0	0	0	1	1	1	1	1	1	1	1	0	1	0	1	0	1	1	0	1	0	1	1	1	1	0	0	0	1	0	1	1	0	0	1	0	1
chromosome_1	3386527	G	T	0	1	0	1	1	0	1	0	0	0	0	0	1	1	1	1	1	1	1	1	0	1	0	1	0	1	1	0	1	0	1	1	1	1	0	0	0	1	0	1	1	0	0	1	0	1
chromosome_1	3392986	G	A	0	1	0	1	1	0	1	0	0	0	0	0	1	1	1	1	1	1	1	1	0	1	0	1	0	1	1	0	1	0	1	1	1	1	0	0	0	1	0	1	1	0	0	1	0	1
chromosome_1	3393088	A	G	0	1	0	1	1	0	1	0	0	0	0	0	1	1	1	1	1	1	1	1	0	1	0	1	0	1	1	0	1	0	1	1	1	1	0	0	0	1	0	1	1	0	0	1	0	1
chromosome_1	3394750	G	GC	0	1	0	1	1	0	1	0	0	0	0	0	1	1	1	1	1	1	1	1	0	1	0	1	0	1	1	0	1	0	1	1	1	1	0	0	0	1	0	1	1	0	0	1	0	1
chromosome_1	3396523	C	T	0	1	0	1	1	0	1	0	0	0	0	0	1	1	1	1	1	1	1	1	0	1	0	1	0	1	1	0	1	0	1	1	1	1	0	0	0	1	0	1	1	0	0	1	0	1
chromosome_1	3397933	C	T	0	1	0	1	1	0	1	0	0	0	0	0	1	1	1	1	1	1	1	1	0	1	0	1	0	1	1	0	1	0	1	1	1	1	0	0	0	1	0	1	1	0	0	1	0	1
chromosome_1	3399475	G	A	0	1	0	1	1	0	1	0	0	0	0	0	1	1	1	1	1	1	1	1	0	1	0	1	0	1	1	0	1	0	1	1	1	1	0	0	0	1	0	1	1	0	0	1	0	1
chromosome_1	3401795	C	T	0	1	0	1	1	0	1	0	0	0	0	0	1	1	1	1	1	1	1	1	0	1	0	1	0	1	1	0	1	0	1	1	1	1	0	0	0	1	0	1	1	0	0	1	0	1
chromosome_1	3402585	G	A	0	1	0	1	1	0	1	0	0	0	0	0	1	1	1	1	1	1	1	1	0	1	0	1	0	1	1	0	1	0	1	1	1	1	0	0	0	1	0	1	1	0	0	1	0	1
chromosome_1	3403801	C	T	0	1	0	1	1	0	1	0	0	0	0	0	1	1	1	1	1	1	1	1	0	1	0	1	0	1	1	0	1	0	1	1	1	1	0	0	0	1	0	1	1	0	0	1	0	1
chromosome_1	3404497	AACAAAAATAAACAAACGG	A	0	1	0	1	1	0	1	0	0	0	0	0	1	1	1	1	1	1	1	1	0	1	0	1	0	1	1	0	1	0	1	1	1	1	0	0	0	1	0	1	1	0	0	1	0	1
chromosome_1	3405403	G	A	0	1	0	1	1	0	1	0	0	0	0	0	1	1	1	1	1	1	1	1	0	1	0	1	0	1	1	0	1	0	1	1	1	1	0	0	0	1	0	1	1	0	0	1	0	1
chromosome_1	3406061	G	A	0	1	0	1	1	0	1	0	0	0	0	0	1	1	1	1	1	1	1	1	0	1	0	1	0	1	1	0	1	0	1	1	1	1	0	0	0	1	0	1	1	0	0	1	0	1
chromosome_1	3407544	G	A	0	1	0	1	1	0	1	0	0	0	0	0	1	1	1	1	1	1	1	1	0	1	0	1	0	1	1	0	1	0	1	1	1	1	0	0	0	1	0	1	1	0	0	1	0	1
chromosome_1	3409582	A	AGAT	0	1	0	1	1	0	1	0	0	0	0	0	1	1	1	1	1	1	1	1	0	1	0	1	0	1	1	0	1	0	1	1	1	1	0	0	0	1	0	1	1	0	0	1	0	1
chromosome_1	3409583	A	G,T	0	1	0	1	1	0	1	0	0	0	0	0	1	1	1	1	1	1	1	1	0	1	0	1	0	1	1	0	1	0	1	1	1	1	0	0	0	1	0	1	1	0	0	1	0	1
chromosome_1	3409592	C	CG	0	1	0	1	1	0	1	0	0	0	0	0	1	1	1	1	1	1	1	1	0	1	0	1	0	1	1	0	1	0	1	1	1	1	0	0	0	1	0	1	1	0	0	1	0	1
chromosome_1	3412265	GT	G	0	1	0	1	1	0	1	0	0	0	0	0	1	1	1	1	1	1	1	1	0	1	0	1	0	1	1	0	1	0	1	1	1	1	0	0	0	1	0	1	1	0	0	1	0	1
chromosome_1	3414076	G	T	0	1	0	1	1	0	1	0	0	0	0	0	1	1	1	1	1	1	1	1	0	1	0	1	0	1	1	0	1	0	1	1	1	1	0	0	0	1	0	1	1	0	0	1	0	1
chromosome_1	3415888	T	C	0	1	0	1	1	0	1	0	0	0	0	0	1	1	1	1	1	1	1	1	0	1	0	1	0	1	1	0	1	0	1	1	1	1	0	0	0	1	0	1	1	0	0	1	0	1
chromosome_1	3419823	C	T	0	1	0	1	1	0	1	0	0	0	0	0	1	1	1	1	1	1	1	1	0	1	0	1	0	1	1	0	1	0	1	1	1	1	0	0	0	1	0	1	1	0	0	1	0	1
chromosome_1	3419862	T	G	0	1	0	1	1	0	1	0	0	0	0	0	1	1	1	1	1	1	1	1	0	1	0	1	0	1	1	0	1	0	1	1	1	1	0	0	0	1	0	1	1	0	0	1	0	1
chromosome_1	3426604	C	T	0	1	0	1	1	0	1	0	0	0	0	0	1	1	1	1	1	1	1	1	0	1	0	1	0	1	1	0	1	0	1	1	1	1	0	0	0	1	0	1	1	0	0	1	0	1
chromosome_1	3427008	AATT	A	0	1	0	1	1	0	1	0	0	0	0	0	1	1	1	1	1	1	1	1	0	1	0	1	0	1	1	0	1	0	1	1	1	1	0	0	0	1	0	1	1	0	0	1	0	1
chromosome_1	3427224	G	A	0	1	0	1	1	0	1	0	0	0	0	0	1	1	1	1	1	1	1	1	0	1	0	1	0	1	1	0	1	0	1	1	1	1	0	0	0	1	0	1	1	0	0	1	0	1
chromosome_1	3428185	T	C	0	1	0	1	1	0	1	0	0	0	0	0	1	1	1	1	1	1	1	1	0	1	0	1	0	1	1	0	1	0	1	1	1	1	0	0	0	1	0	1	1	0	0	1	0	1
chromosome_1	3428756	T	C	0	1	0	1	1	0	1	0	0	0	0	0	1	1	1	1	1	1	1	1	0	1	0	1	0	1	1	0	1	0	1	1	1	1	0	0	0	1	0	1	1	0	0	1	0	1
chromosome_1	3428883	G	A	0	1	0	1	1	0	1	0	0	0	0	0	1	1	1	1	1	1	1	1	0	1	0	1	0	1	1	0	1	0	1	1	1	1	0	0	0	1	0	1	1	0	0	1	0	1
chromosome_1	3430883	T	A	0	1	0	1	1	0	1	0	0	0	0	0	1	1	1	1	1	1	1	1	0	1	0	1	0	1	1	0	1	0	1	1	1	1	0	0	0	1	0	1	1	0	0	1	0	1
chromosome_1	3431573	A	G	0	1	0	1	1	0	1	0	0	0	0	0	1	1	1	1	1	1	1	1	0	1	0	1	0	1	1	0	1	0	1	1	1	1	0	0	0	1	0	1	1	0	0	1	0	1
chromosome_1	3431578	T	C	0	1	0	1	1	0	1	0	0	0	0	0	1	1	1	1	1	1	1	1	0	1	0	1	0	1	1	0	1	0	1	1	1	1	0	0	0	1	0	1	1	0	0	1	0	1
chromosome_1	3436659	A	G	0	1	0	1	1	0	1	0	0	0	0	0	1	1	1	1	1	1	1	1	0	1	0	1	0	1	1	0	1	0	1	1	1	1	0	0	0	1	0	1	1	0	0	1	0	1
chromosome_1	3437646	G	A	0	1	0	1	1	0	1	0	0	0	0	0	1	1	1	1	1	1	1	1	0	1	0	1	0	1	1	0	1	0	1	1	1	1	0	0	0	1	0	1	1	0	0	1	0	1
chromosome_1	3438277	C	T	0	1	0	1	1	0	1	0	0	0	0	0	1	1	1	1	1	1	1	1	0	1	0	1	0	1	1	0	1	0	1	1	1	1	0	0	0	1	0	1	1	0	0	1	0	1
chromosome_1	3440649	G	A	0	1	0	1	1	0	1	0	0	0	0	0	1	1	1	1	1	1	1	1	0	1	0	1	0	1	1	0	1	0	1	1	1	1	0	0	0	1	0	1	1	0	0	1	0	1
chromosome_1	3442884	G	A	0	1	0	1	1	0	1	0	0	0	0	0	1	1	NA	1	1	1	1	1	0	1	0	1	0	1	1	0	1	0	1	1	1	1	0	0	0	1	0	1	1	0	0	1	0	1
chromosome_1	3443342	T	C	0	1	0	1	1	0	1	0	0	0	0	0	1	1	NA	1	1	1	1	1	0	1	0	1	0	1	1	0	1	0	1	1	1	1	0	0	0	1	0	1	1	0	0	1	0	1
chromosome_1	3456618	G	T	0	1	0	1	1	0	1	0	0	0	0	0	1	1	0	1	1	1	1	1	0	1	0	1	0	1	1	0	1	0	1	1	1	1	0	0	0	1	0	1	1	0	0	1	0	1
chromosome_1	3461655	GA	G	0	1	0	1	1	0	1	0	0	0	0	0	1	1	0	1	1	1	1	1	0	1	0	1	0	1	1	0	1	0	1	1	1	1	0	0	0	1	0	1	1	0	0	1	0	1
chromosome_1	3461712	A	G	0	1	0	1	1	0	1	0	0	0	0	0	1	1	0	1	1	1	1	1	0	1	0	1	0	1	1	0	1	0	1	1	1	1	0	0	0	1	0	1	1	0	0	1	0	1
chromosome_1	3461724	T	C	0	1	0	1	1	0	1	0	0	0	0	0	1	1	0	1	1	1	1	1	0	1	0	1	0	1	1	0	1	0	1	1	1	1	0	0	0	1	0	1	1	0	0	1	0	1
chromosome_1	3468034	A	G	0	1	0	1	1	0	1	0	0	0	0	0	1	1	0	1	1	1	1	1	0	1	0	1	0	1	1	0	1	0	1	1	1	1	0	0	0	1	0	1	1	0	0	1	0	1
chromosome_1	3469116	C	G	0	1	0	1	1	0	1	0	0	0	0	0	1	1	0	1	1	1	1	1	0	1	0	1	0	1	1	0	1	0	1	1	1	1	0	0	0	1	0	1	1	0	0	1	0	1
chromosome_1	3471053	G	A	0	1	0	1	1	0	1	0	0	0	0	0	1	1	0	1	1	1	1	1	0	1	0	1	0	1	1	0	1	0	1	1	1	1	0	0	0	1	0	1	1	0	0	1	0	1
chromosome_1	3471518	T	C	0	1	0	1	1	0	1	0	0	0	0	0	1	1	0	1	1	1	1	1	0	1	0	1	0	1	1	0	1	0	1	1	1	1	0	0	0	1	0	1	1	0	0	1	0	1
chromosome_1	3472169	G	C	0	1	0	1	1	0	1	0	0	0	0	0	1	1	0	1	1	1	1	1	0	1	0	1	0	1	1	0	1	0	1	1	1	1	0	0	0	1	0	1	1	0	0	1	0	1
chromosome_1	3476616	T	A	0	1	0	1	1	0	1	0	0	0	0	0	1	1	0	1	1	1	1	1	0	1	0	1	0	1	1	0	1	0	1	1	1	1	0	0	0	1	0	1	1	0	0	1	0	1
chromosome_1	3477012	C	T	0	1	0	1	1	0	1	0	0	0	0	0	1	1	0	1	1	1	1	1	0	1	0	1	0	1	1	0	1	0	1	1	1	1	0	0	0	1	0	1	1	0	0	1	0	1
chromosome_1	3478401	G	C	0	1	0	1	1	0	1	0	0	0	0	0	1	1	0	1	1	1	1	1	0	1	0	1	0	1	1	0	1	0	1	1	1	1	0	0	0	1	0	1	1	0	0	1	0	1
chromosome_1	3479619	C	T	0	1	0	1	1	0	1	0	0	0	0	0	1	1	0	1	1	1	1	1	0	1	0	1	0	1	1	0	1	0	1	1	1	1	0	0	0	1	0	1	1	0	0	1	0	1
chromosome_1	3479655	C	A	0	1	0	1	1	0	1	0	0	0	0	0	1	1	0	1	1	1	1	1	0	1	0	1	0	1	1	0	1	0	1	1	1	1	0	0	0	1	0	1	1	0	0	1	0	1
chromosome_1	3480861	C	T	0	1	0	1	1	0	1	0	0	0	0	0	1	1	0	1	1	1	1	1	0	1	0	1	0	1	1	0	1	0	1	1	1	1	0	0	0	1	0	1	1	0	0	1	0	1
chromosome_1	3481600	T	C	0	1	0	1	1	0	1	0	0	0	0	0	1	1	0	1	1	1	1	1	0	1	0	1	0	1	1	0	1	0	1	1	1	1	0	0	0	1	0	1	1	0	0	1	0	1
chromosome_1	3482360	C	T	0	1	0	1	1	0	1	0	0	0	0	0	1	1	0	1	1	1	1	1	0	1	0	1	0	1	1	0	1	0	1	1	1	1	0	0	0	1	0	1	1	0	0	1	0	1
chromosome_1	3482692	G	A	0	1	0	1	1	0	1	0	0	0	0	0	1	1	0	1	1	1	1	1	0	1	0	1	0	1	1	0	1	0	1	1	1	1	0	0	0	1	0	1	1	0	0	1	0	1
chromosome_1	3483249	A	G	0	1	0	1	1	0	1	0	0	0	0	0	1	1	0	1	1	1	1	1	0	1	0	1	0	1	1	0	1	0	1	1	1	1	0	0	0	1	0	1	1	0	0	1	0	1
chromosome_1	3483426	A	G	0	1	0	1	1	0	1	0	0	0	0	0	1	1	0	1	1	1	1	1	0	1	0	1	0	1	1	0	1	0	1	1	1	1	0	0	0	1	0	1	1	0	0	1	0	1
chromosome_1	3486302	T	C	0	1	0	1	1	0	1	0	0	0	0	0	1	1	0	1	1	1	1	1	0	1	0	1	0	1	1	0	1	0	1	1	1	1	0	0	0	1	0	1	1	0	0	1	0	1
chromosome_1	3486976	A	G	0	1	0	1	1	0	1	0	0	0	0	0	1	1	0	1	1	1	1	1	0	1	0	1	0	1	1	0	1	0	1	1	1	1	0	0	0	1	0	1	1	0	0	1	0	1
chromosome_1	3488579	A	G	0	1	0	1	1	0	1	0	0	0	0	0	1	1	0	1	1	1	1	1	0	1	0	1	0	1	1	0	1	0	1	1	1	1	0	0	0	1	0	1	1	0	0	1	0	1
chromosome_1	3489517	A	G	0	1	0	1	1	0	1	0	0	0	0	0	1	1	0	1	1	1	1	1	0	1	0	1	0	1	1	0	1	0	1	1	1	1	0	0	0	1	0	1	1	0	0	1	0	1
chromosome_1	3491499	A	G	0	1	0	1	1	0	1	0	0	0	0	0	1	1	0	1	1	1	1	1	0	1	0	1	0	1	1	0	1	0	1	1	1	1	0	0	0	1	0	1	1	0	0	1	0	1
chromosome_1	3493221	C	T	0	1	0	1	1	0	1	0	0	0	0	0	1	1	0	1	1	1	1	1	0	1	0	1	0	1	1	0	1	0	1	1	1	1	0	0	0	1	0	1	1	0	0	1	0	1
chromosome_1	3494391	G	A	0	1	0	1	1	0	1	0	0	0	0	0	1	1	0	1	1	1	1	1	0	1	0	1	0	1	1	0	1	0	1	1	1	1	0	0	0	1	0	1	1	0	0	1	0	1
chromosome_1	3495446	A	G	0	1	0	1	1	0	1	0	0	0	0	0	1	1	0	1	1	1	1	1	0	1	0	1	0	1	1	0	1	0	1	1	1	1	0	0	0	1	0	1	1	0	0	1	0	1
chromosome_1	3496862	G	C	0	1	0	1	1	0	1	0	0	0	0	0	1	1	0	1	1	1	1	1	0	1	0	1	0	1	1	0	1	0	1	1	1	1	0	0	0	1	0	1	1	0	0	1	0	1
chromosome_1	3497079	C	T	0	1	0	1	1	0	1	0	0	0	0	0	1	1	0	1	1	1	1	1	0	1	0	1	0	1	1	0	1	0	1	1	1	1	0	0	0	1	0	1	1	0	0	1	0	1
chromosome_1	3497191	T	C	0	1	0	1	1	0	1	0	0	0	0	0	1	1	0	1	1	1	1	1	0	1	0	1	0	1	1	0	1	0	1	1	1	1	0	0	0	1	0	1	1	0	0	1	0	1
chromosome_1	3498686	C	T	0	1	0	1	1	0	1	0	0	0	0	0	1	1	0	1	1	1	1	1	0	1	0	1	0	1	1	0	1	0	1	1	1	1	0	0	0	1	0	1	1	0	0	1	0	1
chromosome_1	3502508	T	C	0	1	0	1	1	0	1	0	0	0	0	0	1	1	0	1	1	1	1	1	0	1	0	1	0	1	1	0	1	0	1	1	1	1	0	0	0	1	0	1	1	0	0	1	0	1
chromosome_1	3531971	T	C	0	1	0	1	1	0	1	0	0	0	0	0	1	1	0	1	1	1	1	1	0	1	0	1	0	1	1	0	1	0	1	1	1	1	0	0	0	1	0	1	1	0	0	1	0	1
chromosome_1	3532988	G	A	0	1	0	1	1	0	1	0	0	0	0	0	1	1	0	1	1	1	1	1	0	1	0	1	0	1	1	0	1	0	1	1	1	1	0	0	0	1	0	1	1	0	0	1	0	1
chromosome_1	3535682	CT	C	0	1	0	1	1	0	1	0	0	0	0	0	1	1	0	1	1	1	1	1	0	1	0	1	0	1	1	0	1	0	1	1	1	1	0	0	0	1	0	1	1	0	0	1	0	1
chromosome_1	3536598	T	C	0	1	0	1	1	0	1	0	0	0	0	0	1	1	0	1	1	1	1	1	0	1	0	1	0	1	1	0	1	0	1	1	1	1	0	0	0	1	0	1	1	0	0	1	0	1
chromosome_1	3538339	C	T	0	1	0	1	1	0	1	0	0	0	0	0	1	1	0	1	1	1	1	1	0	1	0	1	0	1	1	0	1	0	1	1	1	1	0	0	0	1	0	1	1	0	0	1	0	1
chromosome_1	3538830	GCTATT	G	0	1	0	1	1	0	1	0	0	0	0	0	1	1	0	1	1	1	1	1	0	1	0	1	0	1	1	0	1	0	1	1	1	1	0	0	0	1	0	1	1	0	0	1	0	1
chromosome_1	3545300	G	A	0	1	0	1	1	0	1	0	0	0	0	0	1	1	0	1	1	1	1	1	0	1	0	1	0	1	1	0	1	0	1	1	1	1	0	0	0	1	0	1	1	0	0	1	0	1
chromosome_1	3546445	G	A	0	1	0	1	1	0	1	0	0	0	0	0	1	1	0	1	1	1	1	1	0	1	0	1	0	1	1	0	1	0	1	1	1	1	0	0	0	1	0	1	1	0	0	1	0	1
chromosome_1	3548004	C	G	0	1	0	1	1	0	1	0	0	0	0	0	1	1	0	1	1	1	1	1	0	1	0	1	0	1	1	0	1	0	1	1	1	1	0	0	0	1	0	1	1	0	0	1	0	1
chromosome_1	3548024	G	A	0	1	0	1	1	0	1	0	0	0	0	0	1	1	0	1	1	1	1	1	0	1	0	1	0	1	1	0	1	0	1	1	1	1	0	0	0	1	0	1	1	0	0	1	0	1
chromosome_1	3548515	G	A	0	1	0	1	1	0	1	0	0	0	0	0	1	1	0	1	1	1	1	1	0	1	0	1	0	1	1	0	1	0	1	1	1	1	0	0	0	1	0	1	1	0	0	1	0	1
chromosome_1	3550627	T	C	0	1	0	1	1	0	1	0	0	0	0	0	1	1	0	1	1	1	1	1	0	1	0	1	0	1	1	0	1	0	1	1	1	1	0	0	0	1	0	1	1	0	0	1	0	1
chromosome_1	3551987	G	A	0	1	0	1	1	0	1	0	0	0	0	0	1	1	0	1	1	1	1	1	0	1	0	1	0	1	1	0	1	0	1	1	1	1	0	0	0	1	0	1	1	0	0	1	0	1
chromosome_1	3552024	G	A	0	1	0	1	1	0	1	0	0	0	0	0	1	1	0	1	1	1	1	1	0	1	0	1	0	1	1	0	1	0	1	1	1	1	0	0	0	1	0	1	1	0	0	1	0	1
chromosome_1	3552071	T	C	0	1	0	1	1	0	1	0	0	0	0	0	1	1	0	1	1	1	1	1	0	1	0	1	0	1	1	0	1	0	1	1	1	1	0	0	0	1	0	1	1	0	0	1	0	1
chromosome_1	3552629	G	A	0	1	0	1	1	0	1	0	0	0	0	0	1	1	0	1	1	1	1	1	0	1	0	1	0	1	1	0	1	0	1	1	1	1	0	0	0	1	0	1	1	0	0	1	0	1
chromosome_1	3554341	G	C	0	1	0	1	1	0	1	0	0	0	0	0	1	1	0	1	1	1	1	1	0	1	0	1	0	1	1	0	1	0	1	1	1	1	0	0	0	1	0	1	1	0	0	1	0	1
chromosome_1	3556754	T	C	0	1	0	1	1	0	1	0	0	0	0	0	1	1	0	1	1	1	1	1	0	1	0	1	0	1	1	0	NA	0	1	1	1	1	0	0	0	1	0	1	1	0	0	1	0	1
chromosome_1	3557103	C	T	0	1	0	1	1	0	1	0	0	0	0	0	1	1	0	1	1	1	1	1	0	1	0	1	0	1	1	0	0	0	1	1	1	1	0	0	0	1	0	1	1	0	0	1	0	1
chromosome_1	3558140	A	G	0	1	0	1	1	0	1	0	0	0	0	0	1	1	0	1	1	1	1	1	0	1	0	1	0	1	1	0	0	0	1	1	1	1	0	0	0	1	0	1	1	0	0	1	0	1
chromosome_1	3558465	C	T	0	1	0	1	1	0	1	0	0	0	0	0	1	1	0	1	1	1	1	1	0	1	0	1	0	1	1	0	0	0	1	1	1	1	0	0	0	1	0	1	1	0	0	1	0	1
chromosome_1	3558908	T	A	0	1	0	1	1	0	1	0	0	0	0	0	1	1	0	1	1	1	1	1	0	1	0	1	0	1	1	0	0	0	1	1	1	1	0	0	0	1	0	1	1	0	0	1	0	1
chromosome_1	3559165	C	A	0	1	0	1	1	0	1	0	0	0	0	0	1	1	0	1	1	1	1	1	0	1	0	1	0	1	1	0	0	0	1	1	1	1	0	0	0	1	0	1	1	0	0	1	0	1
chromosome_1	3559227	G	A	0	1	0	1	1	0	1	0	0	0	0	0	1	1	0	1	1	1	1	1	0	1	0	1	0	1	1	0	0	0	1	1	1	1	0	0	0	1	0	1	1	0	0	1	0	1
chromosome_1	3559228	G	A	0	1	0	1	1	0	1	0	0	0	0	0	1	1	0	1	1	1	1	1	0	1	0	1	0	1	1	0	0	0	1	1	1	1	0	0	0	1	0	1	1	0	0	1	0	1
chromosome_1	3559310	G	T	0	1	0	1	1	0	1	0	0	0	0	0	1	1	0	1	1	1	1	1	0	1	0	1	0	1	1	0	0	0	1	1	1	1	0	0	0	1	0	1	1	0	0	1	0	1
chromosome_1	3559373	C	T	0	1	0	1	1	0	1	0	0	0	0	0	1	1	0	1	1	1	1	1	0	1	0	1	0	1	1	0	0	0	1	1	1	1	0	0	0	1	0	1	1	0	0	1	0	1
chromosome_1	3559736	G	A	0	1	0	1	1	0	1	0	0	0	0	0	1	1	0	1	1	1	1	1	0	1	0	1	0	1	1	0	0	0	1	1	1	1	0	0	0	1	0	1	1	0	0	1	0	1
chromosome_1	3560317	A	G	0	1	0	1	1	0	1	0	0	0	0	0	1	1	0	1	1	1	1	1	0	1	0	1	0	1	1	0	0	0	1	1	1	1	0	0	0	1	0	1	1	0	0	1	0	1
chromosome_1	3561730	G	A	0	1	0	1	1	0	1	0	0	0	0	0	1	1	0	1	1	1	1	1	0	1	0	1	0	1	1	0	0	0	1	1	1	1	0	0	0	1	0	1	1	0	0	1	0	1
chromosome_1	3562203	T	C	0	1	0	1	1	0	1	0	0	0	0	0	1	1	0	1	1	1	1	1	0	1	0	1	0	1	1	0	0	0	1	1	1	1	0	0	0	1	0	1	1	0	0	1	0	1
chromosome_1	3563433	T	C	0	1	0	1	1	0	1	0	0	0	0	0	1	1	0	1	1	1	1	1	0	1	0	1	0	1	1	0	0	0	1	1	1	1	0	0	0	1	0	1	1	0	0	1	0	1
chromosome_1	3565954	G	A	0	1	0	1	1	0	1	0	0	0	0	0	1	1	0	1	1	1	1	1	0	1	0	1	0	1	1	0	0	0	1	1	1	1	0	0	0	1	0	1	1	0	0	1	0	1
chromosome_1	3566439	C	T	0	1	0	1	1	0	1	0	0	0	0	0	1	1	0	1	1	1	1	1	0	1	0	1	0	1	1	0	0	0	1	1	1	1	0	0	0	1	0	1	1	0	0	1	0	1
chromosome_1	3566495	G	A	0	1	0	1	1	0	1	0	0	0	0	0	1	1	0	1	1	1	1	1	0	1	0	1	0	1	1	0	0	0	1	1	1	1	0	0	0	1	0	1	1	0	0	1	0	1
chromosome_1	3568789	T	G	0	1	0	1	1	0	1	0	0	0	0	0	1	1	0	1	1	1	1	1	0	1	0	1	0	1	1	0	0	0	1	1	1	1	0	0	0	1	0	1	1	0	0	1	0	1
chromosome_1	3569269	T	C	0	1	0	1	1	0	1	0	0	0	0	0	1	1	0	1	1	1	1	1	0	1	0	1	0	1	1	0	0	0	1	1	1	1	0	0	0	1	0	1	1	0	0	1	0	1
chromosome_1	3569817	A	T	0	1	0	1	1	0	1	0	0	0	0	0	1	1	0	1	1	1	1	1	0	1	0	1	0	1	1	0	0	0	1	1	1	1	0	0	0	1	0	1	1	0	0	1	0	1
chromosome_1	3570165	T	TA	0	1	0	1	1	0	1	0	0	0	0	0	1	1	0	1	1	1	1	1	0	1	0	1	0	1	1	0	0	0	1	1	1	1	0	0	0	1	0	1	1	0	0	1	0	1
chromosome_1	3571773	G	A	0	1	0	1	1	0	1	0	0	0	0	0	1	1	0	1	1	1	1	1	0	1	0	1	0	1	1	0	0	0	1	1	1	1	0	0	0	1	0	1	1	0	0	1	0	1
chromosome_1	3571989	G	A	0	1	0	1	1	0	1	0	0	0	0	0	1	1	0	1	1	1	1	1	0	1	0	1	0	1	1	0	0	0	1	1	1	1	0	0	0	1	0	1	1	0	0	1	0	1
chromosome_1	3572591	TA	T	0	1	0	1	1	0	1	0	0	0	0	0	1	1	0	1	1	1	1	1	0	1	0	1	0	1	1	0	0	0	1	1	1	1	0	0	0	1	0	1	1	0	0	1	0	1
chromosome_1	3572643	CAA	C	0	1	0	1	1	0	1	0	0	0	0	0	1	1	0	1	1	1	1	1	0	1	0	1	0	1	1	0	0	0	1	1	1	1	0	0	0	1	0	1	1	0	0	1	0	1
chromosome_1	3573290	ATATATATTATATTATAT	A	0	1	0	1	1	0	1	0	0	0	0	0	1	1	0	1	1	1	1	1	0	1	0	1	0	1	1	0	0	0	1	1	1	1	0	0	0	1	0	1	1	0	0	1	0	1
chromosome_1	3573389	G	A	0	1	0	1	1	0	1	0	0	0	0	0	1	1	0	1	1	1	1	1	0	1	0	1	0	1	1	0	0	0	1	1	1	1	0	0	0	1	0	1	1	0	0	1	0	1
chromosome_1	3573642	G	C	0	1	0	1	1	0	1	0	0	0	0	0	1	1	0	1	1	1	1	1	0	1	0	1	0	1	1	0	0	0	1	1	1	1	0	0	0	1	0	1	1	0	0	1	0	1
chromosome_1	3575853	G	A	0	1	0	1	1	0	1	0	0	0	0	0	1	1	0	1	1	1	1	1	0	1	0	1	0	1	1	0	0	0	1	1	1	1	0	0	0	1	0	1	1	0	0	1	0	1
chromosome_1	3575949	G	A	0	1	0	1	1	0	1	0	0	0	0	0	1	1	0	1	1	1	1	1	0	1	0	1	0	1	1	0	0	0	1	1	1	1	0	0	0	1	0	1	1	0	0	1	0	1
chromosome_1	3576419	A	G	0	1	0	1	1	0	1	0	0	0	0	0	1	1	0	1	1	1	1	1	0	1	0	1	0	1	1	0	0	0	1	1	1	1	0	0	0	1	0	1	1	0	0	1	0	1
chromosome_1	3576582	G	T	0	1	0	1	1	0	1	0	0	0	0	0	1	1	0	1	1	1	1	1	0	1	0	1	0	1	1	0	0	0	1	1	1	1	0	0	0	1	0	1	1	0	0	1	0	1
chromosome_1	3576617	C	CT	0	1	0	1	1	0	1	0	0	0	0	0	1	1	0	1	1	1	1	1	0	1	0	1	0	1	1	0	0	0	1	1	1	1	0	0	0	1	0	1	1	0	0	1	0	1
chromosome_1	3576661	A	T	0	1	0	1	1	0	1	0	0	0	0	0	1	1	0	1	1	1	1	1	0	1	0	1	0	1	1	0	0	0	1	1	1	1	0	0	0	1	0	1	1	0	0	1	0	1
chromosome_1	3576719	T	C	0	1	0	1	1	0	1	0	0	0	0	0	1	1	0	1	1	1	1	1	0	1	0	1	0	1	1	0	0	0	1	1	1	1	0	0	0	1	0	1	1	0	0	1	0	1
chromosome_1	3576889	CTTTTA	C	0	1	0	1	1	0	1	0	0	0	0	0	1	1	0	1	1	1	1	1	0	1	0	1	0	1	1	0	0	0	1	1	1	1	0	0	0	1	0	1	1	0	0	1	0	1
chromosome_1	3576934	T	TC	0	1	0	1	1	0	1	0	0	0	0	0	1	1	0	1	1	1	1	1	0	1	0	1	0	1	1	0	0	0	1	1	1	1	0	0	0	1	0	1	1	0	0	1	0	1
chromosome_1	3577492	C	CA	0	1	0	1	1	0	1	0	0	0	0	0	1	1	0	1	1	1	1	1	0	1	0	1	0	1	1	0	0	0	1	1	1	1	0	0	0	1	0	1	1	0	0	1	0	1
chromosome_1	3577661	T	TCTTTC	0	1	0	1	1	0	1	0	0	0	0	0	1	1	0	1	1	1	1	1	0	1	0	1	0	1	1	0	0	0	1	1	1	1	0	0	0	1	0	1	1	0	0	1	0	1
chromosome_1	3577792	A	T	0	1	0	1	1	0	1	0	0	0	0	0	1	1	0	1	1	1	1	1	0	1	0	1	0	1	1	0	0	0	1	1	1	1	0	0	0	1	0	1	1	0	0	1	0	1
chromosome_1	3578237	G	A	0	1	0	1	1	0	1	0	0	0	0	0	1	1	0	1	1	1	1	1	0	1	0	1	0	1	1	0	0	0	1	1	1	1	0	0	0	1	0	1	1	0	0	1	0	1
chromosome_1	3578638	AT	A	0	1	0	1	1	0	1	0	0	0	0	0	1	1	0	1	1	1	1	1	0	1	0	1	0	1	1	0	0	0	1	1	1	1	0	0	0	1	0	1	1	0	0	1	0	1
chromosome_1	3579197	T	C	0	1	0	1	1	0	1	0	0	0	0	0	1	1	0	1	1	1	1	1	0	1	0	1	0	1	1	0	0	0	1	1	1	1	0	0	0	1	0	1	1	0	0	1	0	1
chromosome_1	3580364	G	A	0	1	0	1	1	0	1	0	0	0	0	0	1	1	0	1	1	1	1	1	0	1	0	1	0	1	1	0	0	0	1	1	1	1	0	0	0	1	0	1	1	0	0	1	0	1
chromosome_1	3583467	A	G	0	1	0	1	1	0	1	0	0	0	0	0	1	1	0	1	1	1	1	1	0	1	0	1	0	1	1	0	0	0	1	1	1	1	0	0	0	1	0	1	1	0	0	1	0	1
chromosome_1	3584415	C	T	0	1	0	1	1	0	1	0	0	0	0	0	1	1	0	1	1	1	1	1	0	1	0	1	0	1	1	0	0	0	1	1	1	1	0	0	0	1	0	1	1	0	0	1	0	1
chromosome_1	3586333	A	T	0	1	0	1	1	0	1	0	0	0	0	0	1	1	0	1	1	1	1	1	0	1	0	1	0	1	1	0	0	0	1	1	1	1	0	0	0	1	0	1	1	0	0	1	0	1
chromosome_1	3591880	T	A	0	1	0	1	1	0	1	0	0	0	0	0	1	1	0	1	1	1	1	1	0	1	0	1	0	1	1	0	0	0	1	1	1	1	0	0	0	1	0	1	1	0	0	1	0	1
chromosome_1	3603195	A	G	0	1	0	1	1	0	1	0	0	0	0	0	1	1	0	1	1	1	1	1	0	1	0	1	0	1	1	0	0	0	1	1	1	1	0	0	0	1	0	1	1	0	0	1	0	1
chromosome_1	3604134	T	C	0	1	0	1	1	0	1	0	0	0	0	0	1	1	0	1	1	1	1	1	0	1	0	1	0	1	1	0	0	0	1	1	1	1	0	0	0	1	0	1	1	0	0	1	0	1
chromosome_1	3604633	T	C	0	1	0	1	1	0	1	0	0	0	0	0	1	1	0	1	1	1	1	1	0	1	0	1	0	1	1	0	0	0	1	1	1	1	0	0	0	1	0	1	1	0	0	1	0	1
chromosome_1	3609672	G	A	0	1	0	1	1	0	1	0	0	0	0	0	1	1	0	1	1	1	1	1	0	1	0	1	0	1	1	0	0	0	1	1	1	1	0	0	0	1	0	1	1	0	0	1	0	1
chromosome_1	3611909	T	TAA	0	1	0	1	1	0	1	0	0	0	0	0	1	1	0	1	1	1	1	1	0	1	0	1	0	1	1	0	0	0	1	1	1	1	0	0	0	1	0	1	1	0	0	1	0	1
chromosome_1	3613090	C	T	0	1	0	1	1	0	1	0	0	0	0	0	1	1	0	1	1	1	1	1	0	1	0	1	0	1	1	0	0	0	1	1	1	1	0	0	0	1	0	1	1	0	0	1	0	1
chromosome_1	3621818	T	C	0	1	0	1	1	0	1	0	0	0	0	0	1	1	0	1	1	1	1	1	0	1	0	1	0	1	1	0	0	0	1	1	1	1	0	0	0	1	0	1	1	0	0	1	0	1
chromosome_1	3626021	G	A	0	1	0	1	1	0	1	0	0	0	0	0	1	1	0	1	1	1	1	1	0	1	0	1	0	1	1	0	0	0	1	1	1	1	0	0	0	1	0	1	1	0	0	1	0	1
chromosome_1	3628273	C	G	0	1	0	1	1	0	1	0	0	0	0	0	1	1	0	1	1	1	1	1	0	1	0	1	0	1	1	0	0	0	1	1	1	1	0	0	0	1	0	1	1	0	0	1	0	1
chromosome_1	3629158	A	G	0	1	0	1	1	0	1	0	0	0	0	0	1	1	0	1	1	1	1	1	0	1	0	1	0	1	1	0	0	0	1	1	1	1	0	0	0	1	0	1	1	0	0	1	0	1
chromosome_1	3632252	C	T	0	1	0	1	1	0	1	0	0	0	0	0	1	1	0	1	1	1	1	1	0	1	0	1	0	1	1	0	0	0	1	1	1	1	0	0	0	1	0	1	1	0	0	1	0	1
chromosome_1	3640630	C	T	0	1	0	1	1	0	1	0	0	0	0	0	1	1	0	1	1	1	1	1	0	1	0	1	0	1	1	0	0	0	1	1	1	1	0	0	0	1	0	1	1	0	0	1	0	1
chromosome_1	3641230	G	A	0	1	0	1	1	0	1	0	0	0	0	0	1	1	0	1	1	1	1	1	0	1	0	1	0	1	1	0	0	0	1	1	1	1	0	0	0	1	0	1	1	0	0	1	0	1
chromosome_1	3642665	C	T	0	1	0	1	1	0	1	0	0	0	0	0	1	1	0	1	1	1	1	1	0	1	0	1	0	1	1	0	0	0	1	1	1	1	0	0	0	1	0	1	1	0	0	1	0	1
chromosome_1	3645342	A	G	0	1	0	1	1	0	1	0	0	0	0	0	1	1	0	1	1	1	1	1	0	1	0	1	0	1	1	0	0	0	1	1	1	1	0	0	0	1	0	1	1	0	0	1	0	1
chromosome_1	3648869	G	A	0	1	0	1	1	0	1	0	0	0	0	0	1	1	0	1	1	1	1	1	0	1	0	1	0	1	1	0	0	0	1	1	1	1	0	0	0	1	0	1	1	0	0	1	0	1
chromosome_1	3661146	G	A	0	1	0	1	1	0	1	0	0	0	0	0	1	1	0	1	1	1	1	1	0	1	0	1	0	1	1	0	0	0	1	1	1	1	0	0	0	1	0	1	1	0	0	1	0	1
chromosome_1	3662675	T	TA	0	1	0	1	1	0	1	0	0	0	0	0	1	1	0	1	1	1	1	1	0	1	0	1	0	1	1	0	0	0	1	1	1	1	0	0	0	1	0	1	1	0	0	1	0	1
chromosome_1	3665369	C	A	0	1	0	1	1	0	1	0	0	0	0	0	1	1	0	1	1	1	1	1	0	1	0	1	0	1	1	0	0	0	1	1	1	1	0	0	0	1	0	1	1	0	0	1	0	1
chromosome_1	3672839	G	A	0	1	0	1	1	0	1	0	0	0	0	0	1	1	0	1	1	1	1	1	0	1	0	1	0	1	1	0	0	0	1	1	1	1	0	0	0	1	0	1	1	0	0	1	0	1
chromosome_1	3676848	A	T	0	1	0	1	1	0	1	0	0	0	0	0	1	1	0	1	1	1	1	1	0	1	0	1	0	1	1	0	0	0	1	1	1	1	0	0	0	1	0	1	1	0	0	1	0	1
chromosome_1	3678357	C	T	0	1	0	1	1	0	1	0	0	0	0	0	1	1	0	1	1	1	1	1	0	1	0	1	0	1	1	0	0	0	1	1	1	1	0	0	0	1	0	1	1	0	0	1	0	1
chromosome_1	3678727	A	G	0	1	0	1	1	0	1	0	0	0	0	0	1	1	0	1	1	1	1	1	0	1	0	1	0	1	1	0	0	0	1	1	1	1	0	0	0	1	0	1	1	0	0	1	0	1
chromosome_1	3684496	A	G	0	1	0	1	1	0	1	0	0	0	0	0	1	1	0	1	1	1	1	1	0	1	0	1	0	1	1	0	0	0	1	1	1	1	0	0	0	1	0	1	1	0	0	1	0	1
chromosome_1	3685523	AT	A	0	1	0	1	1	0	1	0	0	0	0	0	1	1	0	1	1	1	1	1	0	1	0	1	0	1	1	0	0	0	1	1	1	1	0	0	0	1	0	1	1	0	0	1	0	1
chromosome_1	3697229	T	C	0	1	0	1	1	0	1	0	0	0	0	0	1	1	0	1	1	1	1	1	0	1	0	1	0	1	1	0	0	0	1	1	1	1	0	0	0	1	0	1	1	0	0	1	0	1
chromosome_1	3698713	G	A	0	1	0	1	1	0	1	0	0	0	0	0	1	1	0	1	1	1	1	1	0	1	0	1	0	1	1	0	0	0	1	1	1	1	0	0	0	1	0	1	1	0	0	1	0	1
chromosome_1	3710247	C	T	0	1	0	1	1	0	1	0	0	0	0	0	1	1	0	1	1	1	1	1	0	1	0	1	0	1	1	0	0	0	1	1	1	1	0	0	0	1	0	1	1	0	0	1	0	1
chromosome_1	3715680	T	C	0	1	0	1	1	0	1	0	0	0	0	0	1	1	0	1	1	1	1	1	0	1	0	1	0	1	1	0	0	0	1	1	1	1	0	0	0	1	0	1	1	0	0	1	0	1
chromosome_1	3723280	T	C	0	1	0	1	1	0	1	0	0	0	0	0	1	1	0	1	1	1	1	1	0	1	0	1	0	1	1	0	0	0	1	1	1	1	0	0	0	1	0	1	1	0	0	1	0	1
chromosome_1	3723871	T	C	0	1	0	1	1	0	1	0	0	0	0	0	1	1	0	1	1	1	1	1	0	1	0	1	0	1	1	0	0	0	1	1	1	1	0	0	0	1	0	1	1	0	0	1	0	1
chromosome_1	3745734	AATATATAT	A	0	1	0	1	1	0	1	0	0	0	0	0	1	1	0	1	1	1	1	1	0	1	0	1	0	1	1	0	0	0	1	1	1	1	0	0	0	NA	0	1	NA	0	0	1	0	1
chromosome_1	3745990	T	C	0	1	0	1	1	0	1	0	0	0	0	0	1	1	0	1	1	1	1	1	0	1	0	1	0	1	1	0	0	0	1	1	1	1	0	0	0	0	0	1	0	0	0	1	0	1
chromosome_1	3746038	A	G	0	1	0	1	1	0	1	0	0	0	0	0	1	1	0	1	1	1	1	1	0	1	0	1	0	1	1	0	0	0	1	1	1	1	0	0	0	0	0	1	0	0	0	1	0	1
chromosome_1	3746435	A	G	0	1	0	1	1	0	1	0	0	0	0	0	1	1	0	1	1	1	1	1	0	1	0	1	0	1	1	0	0	0	1	1	1	1	0	0	0	0	0	1	0	0	0	1	0	1
chromosome_1	3746461	G	T	0	1	0	1	1	0	1	0	0	0	0	0	1	1	0	1	1	1	1	1	0	1	0	1	0	1	1	0	0	0	1	1	1	1	0	0	0	0	0	1	0	0	0	1	0	1
chromosome_1	3746624	C	T	0	1	0	1	1	0	1	0	0	0	0	0	1	1	0	1	1	1	1	1	0	1	0	1	0	1	1	0	0	0	1	1	1	1	0	0	0	0	0	1	0	0	0	1	0	1
chromosome_1	3746657	T	A	0	1	0	1	1	0	1	0	0	0	0	0	1	1	0	1	1	1	1	1	0	1	0	1	0	1	1	0	0	0	1	1	1	1	0	0	0	0	0	1	0	0	0	1	0	1
chromosome_1	3746658	C	A	0	1	0	1	1	0	1	0	0	0	0	0	1	1	0	1	1	1	1	1	0	1	0	1	0	1	1	0	0	0	1	1	1	1	0	0	0	0	0	1	0	0	0	1	0	1
chromosome_1	3747074	C	T	0	1	0	1	1	0	1	0	0	0	0	0	1	1	0	1	1	1	1	1	0	1	0	1	0	1	1	0	0	0	1	1	1	1	0	0	0	0	0	1	0	0	0	1	0	1
chromosome_1	3747722	A	C	0	1	0	1	1	0	1	0	0	0	0	0	1	1	0	1	1	1	1	1	0	1	0	1	0	1	1	0	0	0	1	1	1	1	0	0	0	0	0	1	0	0	0	1	0	1
chromosome_1	3747771	C	A	0	1	0	1	1	0	1	0	0	0	0	0	1	1	0	1	1	1	1	1	0	1	0	1	0	1	1	0	0	0	1	1	1	1	0	0	0	0	0	1	0	0	0	1	0	1
chromosome_1	3748943	A	T	0	1	0	1	1	0	1	0	0	0	0	0	1	1	0	1	1	1	1	1	0	1	0	1	0	1	1	0	0	0	1	1	1	1	0	0	0	0	0	1	0	0	0	1	0	1
chromosome_1	3748983	TA	T	0	1	0	1	1	0	1	0	0	0	0	0	1	1	0	1	1	1	1	1	0	1	0	1	0	1	1	0	0	0	1	1	1	1	0	0	0	0	0	1	0	0	0	1	0	1
chromosome_1	3749534	C	CTTTTCT	0	1	0	1	1	0	1	0	0	0	0	0	1	1	0	1	1	1	1	1	0	1	0	1	0	1	1	0	0	0	1	1	1	1	0	0	0	0	0	1	0	0	0	1	0	1
chromosome_1	3756352	AAAATATAT	A	0	1	0	1	1	0	1	0	0	0	0	0	1	1	0	1	1	1	1	1	0	1	0	1	0	1	1	0	0	0	1	1	1	1	0	0	0	0	0	1	0	0	0	1	0	1
chromosome_1	3769079	G	A	0	1	0	1	1	0	1	0	0	0	0	0	1	1	0	1	1	1	1	1	0	1	0	1	0	1	1	0	0	0	1	1	1	1	0	0	0	0	0	1	0	0	0	1	0	1
chromosome_1	3769282	A	C	0	1	0	1	1	0	1	0	0	0	0	0	1	1	0	1	1	1	1	1	0	1	0	1	0	1	1	0	0	0	1	1	1	1	0	0	0	0	0	1	0	0	0	1	0	1
chromosome_1	3769319	C	T	0	1	0	1	1	0	1	0	0	0	0	0	1	1	0	1	1	1	1	1	0	1	0	1	0	1	1	0	0	0	1	1	1	1	0	0	0	0	0	1	0	0	0	1	0	1
chromosome_1	3773027	A	G	0	1	0	1	1	0	1	0	0	0	0	0	1	1	0	1	1	1	1	1	0	1	0	1	0	1	1	0	0	0	1	1	1	1	0	0	0	0	0	1	0	0	0	1	0	1
chromosome_1	3793843	T	C	0	1	0	1	1	0	1	0	0	0	0	0	1	1	0	1	1	1	1	1	0	1	0	1	0	1	1	0	0	0	1	1	1	1	0	0	0	0	0	1	0	0	0	1	0	1
chromosome_1	3793857	T	C	0	1	0	1	1	0	1	0	0	0	0	0	1	1	0	1	1	1	1	1	0	1	0	1	0	1	1	0	0	0	1	1	1	1	0	0	0	0	0	1	0	0	0	1	0	1
chromosome_1	3795276	T	A	0	1	0	1	1	0	1	0	0	0	0	0	1	1	0	1	1	1	1	1	0	1	0	1	0	1	1	0	0	0	1	1	1	1	0	0	0	0	0	1	0	0	0	1	0	1
chromosome_1	3798207	A	G	0	1	0	1	1	0	1	0	0	0	0	0	1	1	0	1	1	1	1	1	0	1	0	1	0	1	1	0	0	0	1	1	1	1	0	0	0	0	0	1	0	0	0	1	0	1
chromosome_1	3798874	A	AT	0	1	0	1	1	0	1	0	0	0	0	0	1	1	0	1	1	1	1	1	0	1	0	1	0	1	1	0	0	0	1	1	1	1	0	0	0	0	0	1	0	0	0	1	0	1
chromosome_1	3800506	G	A	0	1	0	1	1	0	1	0	0	0	0	0	1	1	0	1	1	1	1	1	0	1	0	1	0	1	1	0	0	0	1	1	1	1	0	0	0	0	0	1	0	0	0	1	0	1
chromosome_1	3800967	G	GA	0	1	0	1	1	0	1	0	0	0	0	0	1	1	0	1	1	1	1	1	0	1	0	1	0	1	1	0	0	0	1	1	1	1	0	0	0	0	0	1	0	0	0	1	0	1
chromosome_1	3801939	T	G	0	1	0	1	1	0	1	0	0	0	0	0	1	1	0	1	1	1	1	1	0	1	0	1	0	1	1	0	0	0	1	1	1	1	0	0	0	0	0	1	0	0	0	1	0	1
chromosome_1	3803011	G	A	0	1	0	1	1	0	1	0	0	0	0	0	1	1	0	1	1	1	1	1	0	1	0	1	0	1	1	0	0	0	1	1	1	1	0	0	0	0	0	1	0	0	0	1	0	1
chromosome_1	3803249	T	G	0	1	0	1	1	0	1	0	0	0	0	0	1	1	0	1	1	1	1	1	0	1	0	1	0	1	1	0	0	0	1	1	1	1	0	0	0	0	0	1	0	0	0	1	0	1
chromosome_1	3805788	G	A	0	1	0	1	1	0	1	0	0	0	0	0	1	1	0	1	1	1	1	1	0	1	0	1	0	1	1	0	0	0	1	1	1	1	0	0	0	0	0	1	0	0	0	1	0	1
chromosome_1	3806148	A	T	0	1	0	1	1	0	1	0	0	0	0	0	1	1	0	1	1	1	1	1	0	1	0	1	0	1	1	0	0	0	1	1	1	1	0	0	0	0	0	1	0	0	0	1	0	1
chromosome_1	3806282	C	T	0	1	0	1	1	0	1	0	0	0	0	0	1	1	0	1	1	1	1	1	0	1	0	1	0	1	1	0	0	0	1	1	1	1	0	0	0	0	0	1	0	0	0	1	0	1
chromosome_1	3806765	T	A	0	1	0	1	1	0	1	0	0	0	0	0	1	1	0	1	1	1	1	1	0	1	0	1	0	1	1	0	0	0	1	1	1	1	0	0	0	0	0	1	0	0	0	1	0	1
chromosome_1	3807213	A	G	0	1	0	1	1	0	1	0	0	0	0	0	1	1	0	1	1	1	1	1	0	1	0	1	0	1	1	0	0	0	1	1	1	1	0	0	0	0	0	1	0	0	0	1	0	1
chromosome_1	3809077	C	G	0	1	0	1	1	0	1	0	0	0	0	0	1	1	0	1	1	1	1	1	0	1	0	1	0	1	1	0	0	0	1	1	1	1	0	0	0	0	0	1	0	0	0	1	0	1
chromosome_1	3809960	A	G	0	1	0	1	1	0	1	0	0	0	0	0	1	1	0	1	1	1	1	1	0	1	0	1	0	1	1	0	0	0	1	1	1	1	0	0	0	0	0	1	0	0	0	1	0	1
chromosome_1	3816912	T	C	0	1	0	1	1	0	1	0	0	0	0	0	1	1	0	1	1	1	1	1	0	1	0	1	0	1	1	0	0	0	1	1	1	1	0	0	1	0	0	1	0	0	0	1	0	1
chromosome_1	3825586	C	T	0	1	0	1	1	0	1	0	0	0	0	0	1	1	0	1	1	1	1	1	0	1	0	1	0	1	1	0	0	0	1	1	1	1	0	0	1	0	0	1	0	0	0	1	0	1
chromosome_1	3826058	T	C	0	1	0	1	1	0	1	0	0	0	0	0	1	1	0	1	1	1	1	1	0	1	0	1	0	1	1	0	0	0	1	1	1	1	0	0	1	0	0	1	0	0	0	1	0	1
chromosome_1	3827184	T	C	0	1	0	1	1	0	1	0	0	0	0	0	1	1	0	1	1	1	1	1	0	1	0	1	0	1	1	0	0	0	1	1	1	1	0	0	1	0	0	1	0	0	0	1	0	1
chromosome_1	3828311	C	A	0	1	0	1	1	0	1	0	0	0	0	0	1	1	0	1	1	1	1	1	0	1	0	1	0	1	1	0	0	0	1	1	1	1	0	0	1	0	0	1	0	0	0	1	0	1
chromosome_1	3835951	T	TA	0	1	0	1	1	0	1	0	0	0	0	0	1	1	0	1	1	1	1	1	0	1	0	1	0	1	1	0	0	0	1	1	1	1	0	0	1	0	0	1	0	0	0	1	0	1
chromosome_1	3836635	T	C	0	1	0	1	1	0	1	0	0	0	0	0	1	1	0	1	1	1	1	1	0	1	0	1	0	1	1	0	0	0	1	1	1	1	0	0	1	0	0	1	0	0	0	1	0	1
chromosome_1	3839798	A	T	0	1	0	1	1	0	1	0	0	0	0	0	1	1	0	1	1	1	1	1	0	1	0	1	0	1	1	0	0	0	1	1	1	1	0	0	1	0	0	1	0	0	0	1	0	1
chromosome_1	3839963	A	G	0	1	0	1	1	0	1	0	0	0	0	0	1	1	0	1	1	1	1	1	0	1	0	1	0	1	1	0	0	0	1	1	1	1	0	0	1	0	0	1	0	0	0	1	0	1
chromosome_1	3841555	G	A	0	1	0	1	1	0	1	0	0	0	0	0	1	1	0	1	1	1	1	1	0	1	0	1	0	1	1	0	0	0	1	1	1	1	0	0	1	0	0	1	0	0	0	1	0	1
chromosome_1	3841658	C	A	0	1	0	1	1	0	1	0	0	0	0	0	1	1	0	1	1	1	1	1	0	1	0	1	0	1	1	0	0	0	1	1	1	1	0	0	1	0	0	1	0	0	0	1	0	1
chromosome_1	3842442	AT	A	0	1	0	1	1	0	1	0	0	0	0	0	1	1	0	1	1	1	1	1	0	1	0	1	0	1	1	0	0	0	1	1	1	1	0	0	1	0	0	1	0	0	0	1	0	1
chromosome_1	3842804	G	A	0	1	0	1	1	0	1	0	0	0	0	0	1	1	0	1	1	1	1	1	0	1	0	1	0	1	1	0	0	0	1	1	1	1	0	0	1	0	0	1	0	0	0	1	0	1
chromosome_1	3843178	G	A	0	1	0	1	1	0	1	0	0	0	0	0	1	1	0	1	1	1	1	1	0	1	0	1	0	1	1	0	0	0	1	1	1	1	0	0	1	0	0	1	0	0	0	1	0	1
chromosome_1	3843601	GT	G	0	1	0	1	1	0	1	0	0	0	0	0	1	1	0	1	1	1	1	1	0	1	0	1	0	1	1	0	0	0	1	1	1	1	0	0	1	0	0	1	0	0	0	1	0	1
chromosome_1	3844103	A	T	0	1	0	1	1	0	1	0	0	0	0	0	1	1	0	1	1	1	1	1	0	1	0	1	0	1	1	0	0	0	1	1	1	1	0	0	1	0	0	1	0	0	0	1	0	1
chromosome_1	3844432	T	C	0	1	0	1	1	0	1	0	0	0	0	0	1	1	0	1	1	1	1	1	0	1	0	1	0	1	1	0	0	0	1	1	1	1	0	0	1	0	0	1	0	0	0	1	0	1
chromosome_1	3844509	C	A	0	1	0	1	1	0	1	0	0	0	0	0	1	1	0	1	1	1	1	1	0	1	0	1	0	1	1	0	0	0	1	1	1	1	0	0	1	0	0	1	0	0	0	1	0	1
chromosome_1	3845516	T	C	0	1	0	1	1	0	1	0	0	0	0	0	1	1	0	1	1	1	1	1	0	1	0	1	0	1	1	0	0	0	1	1	1	1	0	0	1	0	0	1	0	0	0	1	0	1
chromosome_1	3846036	A	G	0	1	0	1	1	0	1	0	0	0	0	0	1	1	0	1	1	1	1	1	0	1	0	1	0	1	1	0	0	0	1	1	1	1	0	0	1	0	0	1	0	0	0	1	0	1
chromosome_1	3848002	CA	C	0	1	0	1	1	0	1	0	0	0	0	0	1	1	0	1	1	1	1	1	0	1	0	1	0	1	1	0	0	0	1	1	1	1	0	0	1	0	0	1	0	0	0	1	0	1
chromosome_1	3848014	AAAATAATAATAAT	A	0	1	0	1	1	0	1	0	0	0	0	0	1	1	0	1	1	1	1	1	0	1	0	1	0	1	1	0	0	0	1	1	1	1	0	0	1	0	0	1	0	0	0	1	0	1
chromosome_1	3850523	CT	C	0	1	0	1	1	0	1	0	0	0	0	0	1	1	0	1	1	1	1	1	0	1	0	1	0	1	1	0	0	0	1	1	1	1	0	0	1	0	0	1	0	0	0	1	0	1
chromosome_1	3861939	A	G	0	1	0	1	1	0	1	0	0	0	0	0	1	1	0	1	1	1	1	1	0	1	0	1	0	1	1	0	0	0	1	1	1	1	0	0	1	0	0	1	0	0	0	1	0	1
chromosome_1	3864813	C	T	0	1	0	1	1	0	1	0	0	0	0	0	1	1	0	1	1	1	1	1	0	1	0	1	0	1	1	0	0	0	1	1	1	1	0	0	1	0	0	1	0	0	0	1	0	1
chromosome_1	3866132	GTA	G	0	1	0	1	1	0	1	0	0	0	0	0	1	1	0	1	1	1	1	1	0	1	0	1	0	1	1	0	0	0	1	1	1	1	0	0	1	0	0	1	0	0	0	1	0	1
chromosome_1	3872514	G	A	0	1	0	1	1	0	1	0	0	0	0	0	1	1	0	1	1	1	1	1	0	1	0	1	0	1	1	0	0	0	1	1	1	1	0	0	1	0	0	1	0	0	0	1	0	1
chromosome_1	3874539	C	A	0	1	0	1	1	0	1	0	0	0	0	0	1	1	0	1	1	1	1	1	0	1	0	1	0	1	1	0	0	0	1	1	1	1	0	0	1	0	0	1	0	0	0	1	0	1
chromosome_1	3877970	G	GTAAAA	0	1	0	1	1	0	1	0	0	0	0	0	1	1	0	1	1	1	1	1	0	1	0	1	0	1	1	0	0	0	1	1	1	1	0	0	1	0	0	1	0	0	0	1	0	1
chromosome_1	3880631	G	T	0	1	0	1	1	0	1	0	0	0	0	0	1	1	0	1	1	1	1	1	0	1	0	1	0	1	1	0	0	0	1	1	1	1	0	0	1	0	0	1	0	0	0	1	0	1
chromosome_1	3880734	T	C	0	1	0	1	1	0	1	0	0	0	0	0	1	1	0	1	1	1	1	1	0	1	0	1	0	1	1	0	0	0	1	1	1	1	0	0	1	0	0	1	0	0	0	1	0	1
chromosome_1	3881720	A	C	0	1	0	1	1	0	1	0	0	0	0	0	1	1	0	1	1	1	1	1	0	1	0	1	0	1	1	0	0	0	1	1	1	1	0	0	1	0	0	1	0	0	0	1	0	1
chromosome_1	3882937	G	A	0	1	0	1	1	0	1	0	0	0	0	0	1	1	0	1	1	1	1	1	0	1	0	1	0	1	1	0	0	0	1	1	1	1	0	0	1	0	0	1	0	0	0	1	0	1
chromosome_1	3885809	C	T	0	1	0	1	1	0	1	0	0	0	0	0	1	1	0	1	1	1	1	1	0	1	0	1	0	1	1	0	0	0	1	1	1	1	0	0	1	0	0	1	0	0	0	1	0	1
chromosome_1	3887309	T	C	0	1	0	1	1	0	1	0	0	0	0	0	1	1	0	1	1	1	1	1	0	1	0	1	0	1	1	0	0	0	1	1	1	1	0	0	1	0	0	1	0	0	0	1	0	1
chromosome_1	3891585	T	C	0	1	0	1	1	0	1	0	0	0	0	0	1	1	0	1	1	1	1	1	0	1	0	1	0	1	1	0	0	0	1	1	1	1	0	0	1	0	0	1	0	0	0	1	0	1
chromosome_1	3891845	G	A	0	1	0	1	1	0	1	0	0	0	0	0	1	1	0	1	1	1	1	1	0	1	0	1	0	1	1	0	0	0	1	1	1	1	0	0	1	0	0	1	0	0	0	1	0	1
chromosome_1	3892106	T	C	0	1	0	1	1	0	1	0	0	0	0	0	1	1	0	1	1	1	1	1	0	1	0	1	0	1	1	0	0	0	1	1	1	1	0	0	1	0	0	1	0	0	0	1	0	1
chromosome_1	3893700	T	G	0	1	0	1	1	0	1	0	0	0	0	0	1	1	0	1	1	1	1	1	0	1	0	1	0	1	1	0	0	0	1	1	1	1	0	0	1	0	0	1	0	0	0	1	0	1
chromosome_1	3898271	C	CA	0	1	0	1	1	0	1	0	0	0	0	0	1	1	0	1	1	1	1	1	0	1	0	1	0	1	1	0	0	0	1	1	1	1	0	0	1	0	0	1	0	0	0	1	0	1
chromosome_1	3902953	T	A	0	1	0	1	1	0	1	0	0	0	0	0	1	1	0	1	1	1	1	1	0	1	0	1	0	1	1	0	0	0	1	1	1	1	0	0	1	0	0	1	0	0	0	1	0	1
chromosome_1	3904186	T	C	0	1	0	1	1	0	1	0	0	0	0	0	1	1	0	1	1	1	1	1	0	1	0	1	0	1	1	0	0	0	1	1	1	1	0	0	1	0	0	1	0	0	0	1	0	1
chromosome_1	3905817	C	T	0	1	0	1	1	0	1	0	0	0	0	0	1	1	0	1	1	1	1	1	0	1	0	1	0	1	1	0	0	0	1	1	1	1	0	0	1	0	0	1	0	0	0	1	0	1
chromosome_1	3906505	A	G	0	1	0	1	1	0	1	0	0	0	0	0	1	1	0	1	1	1	1	1	0	1	0	1	0	1	1	0	0	0	1	1	1	1	0	0	1	0	0	1	0	0	0	1	0	1
chromosome_1	3906827	C	T	0	1	0	1	1	0	1	0	0	0	0	0	1	1	0	1	1	1	1	1	0	1	0	1	0	1	1	0	0	0	1	1	1	1	0	0	1	0	0	1	0	0	0	1	0	1
chromosome_1	3910594	T	C	0	1	0	1	1	0	1	0	0	0	0	0	1	1	0	1	1	1	1	1	0	1	0	1	0	1	1	0	0	0	1	1	1	1	0	0	1	0	0	1	0	0	0	1	0	1
chromosome_1	3911992	G	T	0	1	0	1	1	0	1	0	0	0	0	0	1	1	0	1	1	1	1	1	0	1	0	1	0	1	1	0	0	0	1	1	1	1	0	0	1	0	0	1	0	0	0	1	0	1
chromosome_1	3915368	T	A	0	1	0	1	1	0	1	0	0	0	0	0	1	1	0	1	1	1	1	1	0	1	0	1	0	1	1	0	0	0	1	1	1	1	0	0	1	0	0	1	0	0	0	1	0	1
chromosome_1	3917561	G	A	0	1	0	1	1	0	1	0	0	0	0	0	1	1	0	1	1	1	1	1	0	1	0	1	0	1	1	0	0	0	1	1	1	1	0	0	1	0	0	1	0	0	0	1	0	1
chromosome_1	3919690	T	C	0	1	0	1	1	0	1	0	0	0	0	0	1	1	0	1	1	1	1	1	0	1	0	1	0	1	NA	0	0	0	1	1	1	1	0	0	1	0	0	1	0	0	0	1	0	1
chromosome_1	3920943	A	G	0	1	0	1	1	0	1	0	0	0	0	0	1	1	0	1	1	1	1	1	NA	1	0	1	0	1	NA	0	0	0	1	1	1	1	0	0	1	0	0	1	0	0	0	1	0	1
chromosome_1	3921447	G	A	0	1	0	1	1	0	1	0	0	0	0	0	1	1	0	1	1	1	1	1	NA	1	0	1	0	1	NA	0	0	0	1	1	1	1	0	0	1	0	0	1	0	0	0	1	0	1
chromosome_1	3926065	G	A	0	1	0	1	1	0	1	0	0	0	0	0	1	1	0	1	1	1	1	1	NA	1	0	1	0	1	0	0	0	0	1	1	1	1	0	0	1	0	0	1	0	0	0	1	0	1
chromosome_1	3926238	T	C	0	1	0	1	1	0	1	0	0	0	0	0	1	1	0	1	1	1	1	1	1	1	0	1	0	1	0	0	0	0	1	1	1	1	0	0	1	0	0	1	0	0	0	1	0	1
chromosome_1	3930560	C	CA	0	1	0	1	1	0	1	0	0	0	0	0	1	1	0	1	1	1	1	1	1	1	0	1	0	1	0	0	0	0	1	1	1	1	0	0	1	0	0	1	0	0	0	1	0	1
chromosome_1	3934356	A	G	0	1	0	1	1	0	1	0	0	0	0	0	1	1	0	1	1	1	1	1	1	1	0	1	0	1	0	0	0	0	1	1	1	1	0	0	1	0	0	1	0	0	0	1	0	1
chromosome_1	3934779	G	A	0	1	0	1	1	0	1	0	0	0	0	0	1	1	0	1	1	1	1	1	1	1	0	1	0	1	0	0	0	0	1	1	1	1	0	0	1	0	0	1	0	0	0	1	0	1
chromosome_1	3936394	A	T	0	1	0	1	1	0	1	0	0	0	0	0	1	1	0	1	1	1	1	1	1	1	0	1	0	1	0	0	0	0	1	1	1	1	0	0	1	0	0	1	0	0	0	1	0	1
chromosome_1	3937156	G	GGAGGATGAT	0	1	0	1	1	0	1	0	0	0	0	0	1	1	0	1	1	1	1	1	1	1	0	1	0	1	0	0	0	0	1	1	1	1	0	0	1	0	0	1	0	0	0	1	0	1
chromosome_1	3938749	TG	T	0	1	0	1	1	0	1	0	0	0	0	0	1	1	0	1	1	1	1	1	1	1	0	1	0	1	0	0	0	0	1	1	1	1	0	0	1	0	0	1	0	0	0	1	0	1
chromosome_1	3940386	A	G	0	1	0	1	1	0	1	0	0	0	0	0	1	1	0	1	1	1	1	1	1	1	0	1	0	1	0	0	0	0	1	1	1	1	0	0	1	0	0	1	0	0	0	1	0	1
chromosome_1	3942346	C	T	0	1	0	1	1	0	1	0	0	0	0	0	1	1	0	1	1	1	1	1	1	1	0	1	0	1	0	0	0	0	1	1	1	1	0	0	1	0	0	1	0	0	0	1	0	1
chromosome_1	3942863	G	T	0	1	0	1	1	0	1	0	0	0	0	0	1	1	0	1	1	1	1	1	1	1	0	1	0	1	0	0	0	0	1	1	1	1	0	0	1	0	0	1	0	0	0	1	0	1
chromosome_1	3945800	C	T	0	1	0	1	1	0	1	0	0	0	0	0	1	1	0	1	1	1	1	1	1	1	0	1	0	1	0	0	0	0	1	1	1	1	0	0	1	0	0	1	0	0	0	1	0	1
chromosome_1	3947534	G	A	0	1	0	1	1	0	1	0	0	0	0	0	1	1	0	1	1	1	1	1	1	1	0	1	0	1	0	0	0	0	1	1	1	1	0	0	1	0	0	1	0	0	0	1	0	1
chromosome_1	3947859	A	T	0	1	0	1	1	0	1	0	0	0	0	0	1	1	0	1	1	1	1	1	1	1	0	1	0	1	0	0	0	0	1	1	1	1	0	0	1	0	0	1	0	0	0	1	0	1
chromosome_1	3948720	G	A	0	1	0	1	1	0	1	0	0	0	0	0	1	1	0	1	1	1	1	1	1	1	0	1	0	1	0	0	0	0	1	1	1	1	0	0	1	0	0	1	0	0	0	1	0	1
chromosome_1	3951185	T	C	0	1	0	1	1	0	1	0	0	0	0	0	1	1	0	1	1	1	1	1	1	1	0	1	0	1	0	0	0	0	1	1	1	1	0	0	1	0	0	1	0	0	0	1	0	1
chromosome_1	3952276	C	G	0	1	0	1	1	0	1	0	0	0	0	0	1	1	0	1	1	1	1	1	1	1	0	1	0	1	0	0	0	0	1	1	1	1	0	0	1	0	0	1	0	0	0	1	0	1
chromosome_1	3953868	T	C	0	1	0	1	1	0	1	0	0	0	0	0	1	1	0	1	1	1	1	1	1	1	0	1	0	1	0	0	0	0	1	1	1	1	0	0	1	0	0	1	0	0	0	1	0	1
chromosome_1	3957166	T	A,C	0	1	0	1	1	0	1	0	0	0	0	0	1	1	0	1	1	1	1	1	1	1	0	1	0	1	0	0	0	0	1	1	1	1	0	0	1	0	0	1	0	0	0	1	0	1
chromosome_1	3959982	G	A	0	1	0	1	1	0	1	0	0	0	0	0	1	1	0	1	1	1	1	1	1	1	0	1	0	1	0	0	0	0	1	1	1	1	0	0	1	0	0	1	0	0	0	1	0	1
chromosome_1	3961988	CTT	C	0	1	0	1	1	0	1	0	0	0	0	0	1	1	0	1	1	1	1	1	1	1	0	1	0	1	0	0	0	0	1	1	1	1	0	0	1	0	0	1	0	0	0	1	0	1
chromosome_1	3964442	G	A	0	1	0	1	1	0	1	0	0	0	0	0	1	1	0	1	1	1	1	1	1	1	0	1	0	1	0	0	0	0	1	1	1	1	0	0	1	0	0	1	0	0	0	1	0	1
chromosome_1	3965387	A	G	0	1	0	1	1	0	1	0	0	0	0	0	1	1	0	1	1	1	1	1	1	1	0	1	0	1	0	0	0	0	1	1	1	1	0	0	1	0	0	1	0	0	0	1	0	1
chromosome_1	3968659	T	C	0	1	0	1	1	0	1	0	0	0	0	0	1	1	0	1	1	1	1	1	1	1	0	1	0	1	0	0	0	0	1	1	1	1	0	0	1	0	0	1	0	0	0	1	0	1
chromosome_1	3968766	G	GC	0	1	0	1	1	0	1	0	0	0	0	0	1	1	0	1	1	1	1	1	1	1	0	1	0	1	0	0	0	0	1	1	1	1	0	0	1	0	0	1	0	0	0	1	0	1
chromosome_1	3968899	C	T	0	1	0	1	1	0	1	0	0	0	0	0	1	1	0	1	1	1	1	1	1	1	0	1	0	1	0	0	0	0	1	1	1	1	0	0	1	0	0	1	0	0	0	1	0	1
chromosome_1	3969803	T	TA	0	1	0	1	1	0	1	0	0	0	0	0	1	1	0	1	1	1	1	1	1	1	0	1	0	1	0	0	0	0	1	1	1	1	0	0	1	0	0	1	0	0	0	1	0	1
chromosome_1	3971898	A	G	0	1	0	1	1	0	1	0	0	0	0	0	1	1	0	1	1	1	1	1	1	1	0	1	0	1	0	0	0	0	1	1	1	1	0	0	1	0	0	1	0	0	0	1	0	1
chromosome_1	3972635	T	C	0	1	0	1	1	0	1	0	0	0	0	0	1	1	0	1	1	1	1	1	1	1	0	1	0	1	0	0	0	0	1	1	1	1	0	0	1	0	0	1	0	0	0	1	0	1
chromosome_1	3973630	T	C	0	1	0	1	1	0	1	0	0	0	0	0	1	1	0	1	1	1	1	1	1	1	0	1	0	1	0	0	0	0	1	1	1	1	0	0	1	0	0	1	0	0	0	1	0	1
chromosome_1	3973672	C	T	0	1	0	1	1	0	1	0	0	0	0	0	1	1	0	1	1	1	1	1	1	1	0	1	0	1	0	0	0	0	1	1	1	1	0	0	1	0	0	1	0	0	0	1	0	1
chromosome_1	3974700	G	A	0	1	0	1	1	0	1	0	0	0	0	0	1	1	0	1	1	1	1	1	1	1	0	1	0	1	0	0	0	0	1	1	1	1	0	0	1	0	0	1	0	0	0	1	0	1
chromosome_1	3978139	T	C	0	1	0	1	1	0	1	0	0	0	0	0	1	1	0	1	1	1	1	1	1	1	0	1	0	1	0	0	0	0	1	1	1	1	0	0	1	0	0	1	0	0	0	1	0	1
chromosome_1	3981897	G	GCAAAACGATTT	0	1	0	1	1	0	1	0	0	0	0	0	1	1	0	1	1	1	1	1	1	1	0	1	0	1	0	0	0	0	1	1	1	1	0	0	1	0	0	1	0	0	0	1	0	1
chromosome_1	3985634	A	G	0	1	0	1	1	0	1	0	0	0	0	0	1	1	0	1	1	1	1	1	1	1	0	1	0	1	0	0	0	0	1	1	1	1	0	0	1	0	0	1	0	0	0	1	0	1
chromosome_1	3987093	C	CA	0	1	0	1	1	0	1	0	0	0	0	0	1	1	0	1	1	1	1	1	1	1	0	1	0	1	0	0	0	0	1	1	1	1	0	0	1	0	0	1	0	0	0	1	0	1
chromosome_1	3987440	A	G	0	1	0	1	1	0	1	0	0	0	0	0	1	1	0	1	1	1	1	1	1	1	0	1	0	1	0	0	0	0	1	1	1	1	0	0	1	0	0	1	0	0	0	1	0	1
chromosome_1	3988184	G	A	0	1	0	1	1	0	1	0	0	0	0	0	1	1	0	1	1	1	1	1	1	1	0	1	0	1	0	0	0	0	1	1	1	1	0	0	1	0	0	1	0	0	0	1	0	1
chromosome_1	3991338	TA	T	0	1	0	1	1	0	1	0	0	0	0	0	1	1	0	1	1	1	1	1	1	1	0	1	0	1	0	0	0	0	1	1	1	1	0	NA	1	0	0	1	0	0	0	1	0	1
chromosome_1	3993070	C	T	0	1	0	1	1	0	1	0	0	0	0	0	1	1	0	1	1	1	1	1	1	1	0	1	0	1	0	0	0	0	1	1	1	1	0	NA	1	0	0	1	0	0	0	1	0	1
chromosome_1	3995189	C	T	0	1	0	1	1	0	1	0	0	0	0	0	1	1	0	1	1	1	1	1	1	1	0	1	0	1	0	0	0	0	1	1	1	1	0	NA	1	0	0	1	0	0	0	1	0	1
chromosome_1	3995252	G	C	0	1	0	1	1	0	1	0	0	0	0	0	1	1	0	1	1	1	1	1	1	1	0	1	0	1	0	0	0	0	1	1	1	1	0	NA	1	0	0	1	0	0	0	1	0	1
chromosome_1	3995362	AT	A	0	1	0	1	1	0	1	0	0	0	0	0	1	1	0	1	1	1	1	1	1	1	0	1	0	1	0	0	0	0	1	1	1	1	0	NA	1	0	0	1	0	0	0	1	0	1
chromosome_1	3995717	A	G	0	1	0	1	1	0	1	0	0	0	0	0	1	1	0	1	1	1	1	1	1	1	0	1	0	1	0	0	0	0	1	1	1	1	0	NA	1	0	0	1	0	0	0	1	0	1
chromosome_1	3996024	TGTAAGCTACG	T	0	1	0	1	1	0	1	0	0	0	0	0	1	1	0	1	1	1	1	1	1	1	0	1	0	1	0	0	0	0	1	1	1	1	0	NA	1	0	0	1	0	0	0	1	0	1
chromosome_1	4006684	A	G	0	1	0	1	1	0	1	0	0	0	0	0	1	1	0	1	1	1	1	1	1	1	0	1	0	1	0	0	0	0	1	1	1	1	0	1	1	0	0	1	0	0	0	1	0	1
chromosome_1	4009083	A	AG	0	1	0	1	1	0	1	0	0	0	0	0	1	1	0	1	1	1	1	1	1	1	0	1	0	1	0	0	0	0	1	1	1	1	0	1	1	0	0	1	0	0	0	1	0	1
chromosome_1	4009343	GA	G	0	1	0	1	1	0	1	0	0	0	0	0	1	1	0	1	1	1	1	1	1	1	0	1	0	1	0	0	0	0	1	1	1	1	0	1	1	0	0	1	0	0	0	1	0	1
chromosome_1	4010237	AGGGGGGG	A	0	1	0	1	1	0	1	0	0	0	0	0	1	1	0	1	1	1	1	1	1	1	0	1	0	1	0	0	0	0	1	1	1	1	0	1	1	0	0	1	0	0	0	1	0	1
chromosome_1	4010783	C	T	0	1	0	1	1	0	1	0	0	0	0	0	1	1	0	1	1	1	1	1	1	1	0	1	0	1	0	0	0	0	1	1	1	1	0	1	1	0	0	1	0	0	0	1	0	1
chromosome_1	4011212	A	C	0	1	0	1	1	0	1	0	0	0	0	0	1	1	0	1	1	1	1	1	1	1	0	1	0	1	0	0	0	0	1	1	1	1	0	1	1	0	0	1	0	0	0	1	0	1
chromosome_1	4014936	A	G	0	1	0	1	1	0	1	0	0	0	0	0	1	1	0	1	1	1	1	1	1	1	0	1	0	1	0	0	0	0	1	1	1	1	0	1	1	0	0	1	0	0	0	1	0	1
chromosome_1	4019372	TA	T	0	1	0	1	1	0	1	0	0	0	0	0	1	1	0	1	1	1	1	1	1	1	0	1	0	1	0	0	0	0	1	1	1	1	0	1	1	0	0	1	0	0	0	1	0	1
chromosome_1	4036451	C	T	0	1	0	1	1	0	1	0	0	0	0	0	1	1	0	1	1	1	1	1	1	1	0	1	0	1	0	0	0	0	1	1	1	1	0	1	1	0	0	1	0	0	0	1	0	1
chromosome_1	4039429	G	A	0	1	0	1	1	0	1	0	0	0	0	0	1	1	0	1	1	1	1	1	1	1	0	1	0	1	0	0	0	0	1	1	1	1	0	1	1	0	0	1	0	0	0	1	0	1
chromosome_1	4046246	A	G	0	1	0	1	1	0	1	0	0	0	0	0	1	1	0	1	1	1	1	1	1	1	0	1	0	1	0	0	0	0	1	1	1	1	0	1	1	0	0	1	0	0	0	1	0	1
chromosome_1	4046551	A	G	0	1	0	1	1	0	1	0	0	0	0	0	1	1	0	1	1	1	1	1	1	1	0	1	0	1	0	0	0	0	1	1	1	1	0	1	1	0	0	1	0	0	0	1	0	1
chromosome_1	4047995	A	T	0	1	0	1	1	0	NA	0	0	0	0	0	1	1	0	1	1	1	1	1	1	1	0	1	0	1	0	0	0	0	1	1	1	1	0	1	1	0	0	1	0	0	0	1	0	1
chromosome_1	4056859	C	T	0	1	0	1	1	0	0	0	0	0	0	0	1	1	0	1	1	1	1	1	1	1	0	1	0	1	0	0	0	0	1	1	1	1	0	1	1	0	0	1	0	0	0	1	0	1
chromosome_1	4056914	T	G	0	1	0	1	1	0	0	0	0	0	0	0	1	1	0	1	1	1	1	1	1	1	0	1	0	1	0	0	0	0	1	1	1	1	0	1	1	0	0	1	0	0	0	1	0	1
chromosome_1	4065499	T	C	0	1	0	1	1	0	NA	0	0	0	0	0	1	1	0	1	1	1	1	1	1	1	0	1	0	1	0	0	0	0	1	1	1	1	0	1	1	0	0	1	0	0	0	1	0	1
chromosome_1	4065724	AAT	A	0	1	0	1	1	0	NA	0	0	0	0	0	1	1	0	1	1	1	1	1	1	1	0	1	0	1	0	0	0	0	1	1	1	1	0	1	1	0	0	1	0	0	0	1	0	1
chromosome_1	4070107	G	A	0	1	0	1	1	0	NA	0	0	0	0	0	1	1	0	1	1	1	1	1	1	1	0	1	0	1	0	0	0	0	1	1	1	1	0	1	1	0	0	1	0	0	0	1	0	1
chromosome_1	4071683	AT	A	0	1	0	1	1	0	NA	0	0	0	0	0	1	1	0	1	1	1	1	1	1	1	0	1	0	1	0	0	0	0	1	1	1	1	0	1	1	0	0	1	0	0	0	1	0	1
chromosome_1	4088670	G	A	0	1	0	1	1	0	NA	0	0	0	0	0	1	1	0	1	1	1	1	1	1	1	0	1	0	1	0	0	0	0	1	1	1	1	0	1	1	0	0	1	0	0	0	1	0	1
chromosome_1	4089310	T	C	0	1	0	1	1	0	1	0	0	0	0	0	1	1	0	1	1	1	1	1	1	1	0	1	0	1	0	0	0	0	1	1	1	1	0	1	1	0	0	1	0	0	0	1	0	1
chromosome_1	4090326	A	G	0	1	0	1	1	0	1	0	0	0	0	0	1	1	0	1	1	1	1	1	1	1	0	1	0	1	0	0	0	0	1	1	1	1	0	1	1	0	0	1	0	0	0	1	0	1
chromosome_1	4101706	A	G	0	1	0	1	1	0	1	0	0	0	0	0	1	1	0	1	1	1	1	1	1	1	0	1	0	1	0	0	0	0	1	1	1	1	0	1	1	0	0	1	0	0	0	1	0	1
chromosome_1	4112297	A	C	0	1	0	1	1	0	1	0	0	0	0	0	1	1	0	1	1	1	1	1	1	1	0	1	0	1	0	0	0	0	1	1	1	1	0	1	1	0	0	1	0	0	0	1	0	1
chromosome_1	4113869	A	G	0	1	0	1	1	0	1	0	0	0	0	0	1	1	0	1	1	1	1	1	1	1	0	1	0	1	0	0	0	0	1	1	1	1	0	1	1	0	0	1	0	0	0	1	0	1
chromosome_1	4115061	A	G	0	1	0	1	1	0	1	0	0	0	0	0	1	1	0	1	1	1	1	1	1	1	0	1	0	1	0	0	0	0	1	1	1	1	0	1	1	0	0	1	0	0	0	1	0	1
chromosome_1	4121749	TA	T	0	1	0	1	1	0	1	0	0	0	0	0	1	1	NA	1	1	1	1	1	1	1	0	1	0	1	0	0	0	0	1	1	1	1	0	1	1	0	0	1	0	0	0	1	0	1
chromosome_1	4135582	T	C	0	1	0	1	1	0	1	0	0	0	0	0	1	1	1	1	1	1	1	1	1	1	0	1	0	1	0	0	0	0	1	1	1	1	0	1	1	0	0	1	0	0	0	1	0	1
chromosome_1	4138919	CCGCAAT	C	0	1	0	1	1	0	1	0	0	0	0	0	1	1	1	1	1	NA	1	1	1	1	0	1	0	1	0	0	0	0	1	1	1	1	0	1	1	0	0	1	0	0	0	1	0	1
chromosome_1	4138941	GCTTGCA	G	0	1	0	1	1	0	1	0	0	0	0	0	1	1	1	1	1	NA	1	1	1	1	0	1	0	1	0	0	0	0	1	1	1	1	0	1	1	0	0	1	0	0	0	1	0	1
chromosome_1	4140413	T	A	0	1	0	1	1	0	1	0	0	0	0	0	1	1	1	1	1	NA	1	1	1	1	0	1	0	1	0	0	0	0	1	1	1	1	0	1	1	0	0	1	0	0	0	1	0	1
chromosome_1	4141458	T	C	0	1	0	1	1	0	1	1	0	0	0	0	1	1	1	1	1	0	1	1	1	1	0	1	0	1	0	0	0	0	1	1	1	1	0	1	1	0	0	1	0	0	0	1	0	1
chromosome_1	4141555	T	A	0	1	0	1	1	0	1	1	0	0	0	0	1	1	1	1	1	0	1	1	1	1	0	1	0	1	0	0	0	0	1	1	1	1	0	1	1	0	0	1	0	0	0	1	NA	1
chromosome_1	4142796	A	C	0	1	0	1	1	0	1	1	0	0	0	0	1	1	1	1	1	0	1	1	1	1	0	1	0	1	0	0	0	0	1	1	1	1	0	1	1	0	0	1	0	0	0	1	NA	1
chromosome_1	4154587	G	T	0	1	0	1	1	0	1	1	0	0	0	0	1	1	1	1	1	0	1	1	1	1	0	1	0	1	0	0	0	0	1	1	1	1	0	1	1	0	0	1	0	0	0	1	1	1
chromosome_1	4154835	T	C	0	1	0	1	1	0	1	1	0	0	0	0	1	1	1	1	1	0	1	1	1	1	0	1	0	1	0	0	0	0	1	1	1	1	0	1	1	0	0	1	0	0	0	1	1	1
chromosome_1	4159558	A	T	0	1	0	1	1	0	1	1	0	0	0	0	1	1	1	1	1	0	1	1	1	1	0	1	0	1	0	0	0	0	1	1	1	1	0	1	1	0	0	1	0	0	0	1	1	1
chromosome_1	4161340	A	G	0	1	0	1	1	0	1	1	0	0	0	0	1	1	1	1	1	0	1	1	1	1	0	1	0	1	0	0	0	0	1	1	1	1	0	1	1	0	0	1	0	0	0	1	1	1
chromosome_1	4163710	C	T	0	1	0	1	1	0	1	1	0	0	0	0	1	1	1	1	1	0	1	1	1	1	0	1	0	1	0	0	0	0	1	1	1	1	0	1	1	0	0	1	0	0	0	1	1	1
chromosome_1	4168015	G	A	0	1	0	1	1	0	1	1	0	0	0	0	1	1	1	1	1	0	1	1	1	1	0	1	0	1	0	0	0	0	1	1	1	1	0	1	1	0	0	1	0	0	0	1	1	1
chromosome_1	4172856	T	C	0	1	0	1	1	0	1	1	0	0	0	0	1	1	1	1	1	0	1	1	1	1	0	1	0	1	0	0	0	0	1	1	1	1	0	1	1	0	0	1	0	0	0	1	1	1
chromosome_1	4174324	G	C	0	1	0	1	1	0	1	1	0	0	0	0	1	1	1	1	1	0	1	1	1	1	0	1	0	1	0	0	0	0	1	1	1	1	0	1	1	0	0	1	0	0	0	1	1	1
chromosome_1	4174909	C	A	0	1	0	1	1	0	1	1	0	0	0	0	1	1	1	1	1	0	1	1	1	1	0	1	0	1	0	0	0	0	1	1	1	1	0	1	1	0	0	1	0	0	0	1	1	1
chromosome_1	4177950	TA	T	0	1	0	1	1	0	1	1	0	0	0	0	1	1	1	1	1	0	1	1	1	1	0	1	0	1	0	0	0	0	1	1	1	1	0	1	1	0	0	1	0	0	0	1	1	1
chromosome_1	4178023	A	G	0	1	0	1	1	0	1	1	0	0	0	0	1	1	1	1	1	0	1	1	1	1	0	1	0	1	0	0	0	0	1	1	1	1	0	1	1	0	0	1	0	0	0	1	1	1
chromosome_1	4183961	T	TA	0	1	0	1	1	0	1	1	0	0	0	0	1	1	1	1	1	NA	1	1	1	1	0	1	0	1	0	0	NA	0	1	1	1	1	0	1	1	0	0	1	0	0	0	1	1	1
chromosome_1	4183963	A	AT	0	1	0	1	1	0	1	1	0	0	0	0	1	1	1	1	1	NA	1	1	1	1	0	1	0	1	0	0	NA	0	1	1	1	1	0	1	1	0	0	1	0	0	0	1	1	1
chromosome_1	4184321	TA	T	0	1	0	1	1	0	1	1	0	0	0	0	1	1	1	1	1	NA	1	1	1	1	0	1	0	1	0	0	NA	0	1	1	1	1	0	1	1	0	0	1	0	0	0	1	1	1
chromosome_1	4184603	T	G	0	1	0	1	1	0	1	1	0	0	0	0	1	1	1	1	1	NA	1	1	1	1	0	1	0	1	0	0	NA	0	1	1	1	1	0	1	1	0	0	1	0	0	0	1	1	1
chromosome_1	4185931	G	A	0	1	0	1	1	0	1	1	0	0	0	0	1	1	1	1	1	1	1	1	1	1	0	1	0	1	0	0	1	0	1	1	1	1	0	1	1	0	0	1	0	0	0	1	1	1
chromosome_1	4186157	C	T	0	1	0	1	1	0	1	1	0	0	0	0	1	1	1	1	1	1	1	1	1	1	0	1	0	1	0	0	1	0	1	1	1	1	0	1	1	0	0	1	0	0	0	1	1	1
chromosome_1	4187333	T	A	0	1	0	1	1	0	1	1	0	0	0	0	1	1	1	1	1	1	1	1	1	1	0	1	0	1	0	0	1	0	1	1	1	1	0	1	1	0	0	1	0	0	0	1	1	1
chromosome_1	4187435	C	T	0	1	0	1	1	0	1	1	0	0	0	0	1	1	1	1	1	1	1	1	1	1	0	1	0	1	0	0	1	0	1	1	1	1	0	1	1	0	0	1	0	0	0	1	1	1
chromosome_1	4188251	A	G	0	1	0	1	1	0	1	1	0	0	0	0	1	1	1	1	1	1	1	1	1	1	0	1	0	1	0	0	1	0	1	1	1	1	0	1	1	0	0	1	0	0	0	1	1	1
chromosome_1	4194793	C	A	0	1	0	1	1	0	1	1	0	0	0	0	1	1	1	1	1	1	1	1	1	1	0	1	0	1	0	0	1	0	1	1	1	1	0	1	1	0	0	1	0	0	0	1	1	1
chromosome_1	4199795	A	C	0	1	0	1	1	0	1	1	0	0	0	0	1	1	1	1	1	1	1	1	1	1	0	1	0	1	0	0	1	0	1	1	1	1	0	1	1	0	0	1	0	0	0	1	1	1
chromosome_1	4201103	A	G	0	1	0	1	1	0	1	1	0	0	0	0	1	1	1	1	1	1	1	1	1	1	0	1	0	1	0	0	1	0	1	1	1	1	0	1	1	0	0	1	0	0	0	1	1	1
chromosome_1	4203244	G	A	0	1	0	1	1	0	1	1	0	0	0	0	1	1	1	1	1	1	1	1	1	1	0	1	0	1	0	0	1	0	1	1	1	1	0	1	1	0	0	1	0	0	0	1	1	1
chromosome_1	4206091	A	G	0	1	0	1	1	0	1	1	0	0	0	0	1	1	1	1	1	1	1	1	1	1	0	1	0	1	0	0	1	0	1	1	1	1	0	1	1	0	0	1	0	0	0	1	1	1
chromosome_1	4207112	C	G	0	1	0	1	1	0	1	1	0	0	0	0	1	1	1	1	1	1	1	1	1	1	0	1	0	1	0	0	1	0	1	1	1	1	0	1	1	0	0	1	0	0	0	1	1	1
chromosome_1	4210365	C	A	0	1	0	1	1	0	1	1	0	0	0	0	1	1	1	1	1	1	1	1	1	1	0	1	0	1	0	0	1	0	1	1	1	1	0	1	1	0	0	1	0	0	0	1	1	1
chromosome_1	4212448	T	A	0	1	0	1	1	0	1	1	0	0	0	0	1	1	1	1	1	1	1	1	1	1	0	1	0	1	0	0	1	0	1	1	1	1	0	1	1	0	0	1	0	0	0	1	1	1
chromosome_1	4212449	T	A	0	1	0	1	1	0	1	1	0	0	0	0	1	1	1	1	1	1	1	1	1	1	0	1	0	1	0	0	1	0	1	1	1	1	0	1	1	0	0	1	0	0	0	1	1	1
chromosome_1	4213868	T	C	0	1	0	1	1	0	1	1	0	0	0	0	1	1	1	1	1	1	1	1	1	1	0	1	0	1	0	0	1	0	1	1	1	1	0	1	1	0	0	1	0	0	0	1	1	1
chromosome_1	4214509	C	T	0	1	0	1	1	0	1	1	0	0	0	0	1	1	1	1	1	1	1	1	1	1	0	1	0	1	0	0	1	0	1	1	1	1	0	1	1	0	0	1	0	0	0	1	1	1
chromosome_1	4219394	C	T	0	1	0	1	1	0	1	1	0	0	0	0	1	1	1	1	1	1	1	1	1	1	0	1	0	1	0	0	1	0	1	1	1	1	0	1	1	0	0	1	0	0	0	1	1	1
chromosome_1	4219981	T	C	0	1	0	1	1	0	1	1	0	0	0	0	1	1	1	1	1	1	1	1	1	1	0	1	0	1	0	0	1	0	1	1	1	1	0	1	1	0	0	1	0	0	0	1	1	1
chromosome_1	4220942	G	C	0	1	0	1	1	0	1	1	0	0	0	0	1	1	1	1	1	1	1	1	1	1	0	1	0	1	0	0	1	0	1	1	1	1	0	1	1	0	0	1	0	0	0	1	1	1
chromosome_1	4222549	G	A	0	1	0	1	1	0	1	1	0	0	0	0	1	1	1	1	1	1	1	1	1	1	0	1	0	1	0	0	1	0	1	1	1	1	0	1	1	0	0	1	0	0	0	1	1	1
chromosome_1	4223330	T	G	0	1	0	1	1	0	1	1	0	0	0	0	1	1	1	1	1	1	1	1	1	1	0	1	0	1	0	0	1	0	1	1	1	1	0	1	1	0	0	1	0	0	0	1	1	1
chromosome_1	4223588	G	C	0	1	0	1	1	0	1	1	0	0	0	0	1	1	1	1	1	1	1	1	1	1	0	1	0	1	0	0	1	0	1	1	1	1	0	1	1	0	0	1	0	0	0	1	1	1
chromosome_1	4230497	T	A	0	1	0	1	1	0	1	1	0	0	0	0	1	1	1	1	1	1	1	1	1	1	0	1	0	1	0	0	1	0	1	1	1	1	0	1	1	0	0	1	0	0	0	1	1	1
chromosome_1	4235585	CT	C	0	1	0	1	1	0	1	1	0	0	0	0	1	1	1	1	1	1	1	1	1	1	0	1	0	1	0	0	1	0	1	1	1	1	0	1	1	0	0	1	0	0	0	1	1	1
chromosome_1	4239031	T	A	0	1	0	1	1	0	1	1	0	0	0	0	1	1	1	1	1	1	1	1	1	1	0	1	0	1	0	0	1	0	1	1	1	1	0	1	1	0	0	1	0	0	0	1	1	1
chromosome_1	4239381	CT	C	0	1	0	1	1	0	1	1	0	0	0	0	1	1	1	1	1	1	1	1	1	1	0	1	0	1	0	0	1	0	1	1	1	1	0	1	1	0	0	1	0	0	0	1	1	1
chromosome_1	4243847	G	GA	0	1	0	1	1	0	1	1	0	0	0	0	1	1	1	1	1	1	1	1	1	1	0	1	0	1	0	0	1	0	1	1	1	1	0	1	1	0	0	1	0	0	0	1	1	1
chromosome_1	4246454	G	A	0	1	0	1	1	0	1	1	0	0	0	0	1	1	1	1	1	1	1	1	1	1	0	1	0	1	0	0	1	0	1	1	1	1	0	1	1	0	0	1	0	0	0	1	1	1
chromosome_1	4248268	G	T	0	1	0	1	1	0	1	1	0	0	0	0	1	1	1	1	1	1	1	1	1	1	0	1	0	1	0	0	1	0	1	1	1	1	0	1	1	0	0	1	0	0	0	1	1	1
chromosome_1	4248320	C	T	0	1	0	1	1	0	1	1	0	0	0	0	1	1	1	1	1	1	1	1	1	1	0	1	0	1	0	0	1	0	1	1	1	1	0	1	1	0	0	1	0	0	0	1	1	1
chromosome_1	4251023	G	A	0	1	0	1	1	0	1	1	0	0	0	0	1	1	1	1	1	1	1	1	1	1	0	1	0	1	0	0	1	0	1	1	1	1	0	1	1	0	0	1	0	0	0	1	1	1
chromosome_1	4251886	T	TA	0	1	0	1	1	0	1	1	0	0	0	0	1	1	1	1	1	1	1	1	1	1	0	1	0	1	0	0	1	0	1	1	1	1	0	1	1	0	0	1	0	0	0	1	1	1
chromosome_1	4252542	A	G	0	1	0	1	1	0	1	1	0	0	0	0	1	1	1	1	1	1	1	1	1	1	0	1	0	1	0	0	1	0	1	1	1	1	0	1	1	0	0	1	0	0	0	1	1	1
chromosome_1	4254874	T	C	0	1	0	1	1	0	1	1	0	0	0	0	1	1	1	1	1	1	1	1	1	1	0	1	0	1	0	0	1	0	1	1	1	1	0	1	1	0	0	1	0	0	0	1	1	1
chromosome_1	4254946	G	A	0	1	0	1	1	0	1	1	0	0	0	0	1	1	1	1	1	1	1	1	1	1	0	1	0	1	0	0	1	0	1	1	1	1	0	1	1	0	0	1	0	0	0	1	1	1
chromosome_1	4255068	T	A	0	1	0	1	1	0	1	1	0	0	0	0	1	1	1	1	1	1	1	1	1	1	0	1	0	1	0	0	1	0	1	1	1	1	0	1	1	0	0	1	0	0	0	1	1	1
chromosome_1	4255500	C	T	0	1	0	1	1	0	1	1	0	0	0	0	1	1	1	1	1	1	1	1	1	1	0	1	0	1	0	0	1	0	1	1	1	1	0	1	1	0	0	1	0	0	0	1	1	1
chromosome_1	4259649	AT	A	0	1	0	1	1	0	1	1	0	0	0	0	1	1	1	1	1	1	1	1	1	1	0	1	0	1	0	0	1	0	1	1	1	1	0	1	1	0	0	1	0	0	0	1	1	1
chromosome_1	4262619	T	A	0	1	0	1	1	0	1	1	0	0	0	0	1	1	1	1	1	1	1	1	1	1	0	1	0	1	0	0	1	0	1	1	1	1	0	1	1	0	0	1	0	0	0	1	1	1
chromosome_1	4268319	T	A	0	1	0	1	1	0	1	1	0	0	0	0	1	1	1	1	1	1	1	1	1	1	0	1	0	1	0	0	1	0	1	1	1	1	0	1	1	0	0	1	0	0	0	1	1	1
chromosome_1	4274675	T	A	0	1	0	1	1	0	1	1	0	0	0	0	1	1	1	1	1	1	1	1	1	1	0	1	0	1	0	0	1	0	1	1	1	1	0	1	1	NA	0	1	NA	0	0	1	1	1
chromosome_1	4274684	A	T	0	1	0	1	1	0	1	1	0	0	0	0	1	1	1	1	1	1	1	1	1	1	0	1	0	1	0	0	1	0	1	1	1	1	0	1	1	NA	0	1	NA	0	0	1	1	1
chromosome_1	4278251	GA	G	0	1	0	1	1	0	1	1	0	0	0	0	1	1	1	1	1	1	1	1	1	1	0	1	0	1	0	0	1	0	1	1	1	1	0	1	1	NA	0	1	NA	0	0	1	1	1
chromosome_1	4278660	C	T	0	1	0	1	1	0	1	1	0	0	0	0	1	1	1	1	1	1	1	1	1	1	0	1	0	1	0	0	1	0	1	1	1	1	0	1	1	NA	0	1	NA	0	0	1	1	1
chromosome_1	4281981	C	T	0	1	0	1	1	0	1	1	0	0	0	0	1	1	1	1	1	1	1	1	1	1	0	1	0	1	0	0	1	0	1	1	1	1	0	1	1	NA	0	1	NA	0	0	1	1	1
chromosome_1	4288609	G	A	0	1	0	1	1	0	1	1	0	0	0	0	1	1	1	1	1	1	1	1	1	1	0	1	0	1	0	0	1	0	1	1	1	1	0	1	1	1	0	1	NA	0	0	1	1	1
chromosome_1	4290671	C	A	0	1	0	1	1	0	1	1	0	0	0	0	1	1	1	1	1	1	1	1	1	1	0	1	0	1	0	0	1	0	1	1	1	1	0	1	1	1	0	1	1	0	0	1	1	1
chromosome_1	4291215	T	A	0	1	0	1	1	0	1	1	0	0	0	0	1	1	1	1	1	1	1	1	1	1	0	1	0	1	0	0	1	0	1	1	1	1	0	1	1	1	0	1	1	0	0	1	1	1
chromosome_1	4293108	T	C	0	1	0	1	1	0	1	1	0	0	0	0	1	1	1	1	1	1	1	1	1	1	0	1	0	1	0	0	1	0	1	1	1	1	0	1	1	1	0	1	1	0	0	1	1	1
chromosome_1	4295415	G	A	0	1	0	1	1	0	1	1	0	0	0	0	1	1	1	1	1	1	1	1	1	1	0	1	0	1	0	0	1	0	1	1	1	1	0	1	1	1	0	1	1	0	0	1	1	1
chromosome_1	4295935	C	T	0	1	0	1	1	0	1	1	0	0	0	0	1	1	1	1	1	1	1	1	1	1	0	1	0	1	0	0	1	0	1	1	1	1	0	1	1	1	0	1	1	0	0	1	1	1
chromosome_1	4296681	G	A	0	1	0	1	1	0	1	1	0	0	0	0	1	1	1	1	1	1	1	1	1	1	0	1	0	1	0	0	1	0	1	1	1	1	0	1	1	1	0	1	1	0	0	1	1	1
chromosome_1	4298901	A	C	0	1	0	1	1	0	1	1	0	0	0	0	1	1	1	1	1	1	1	1	1	1	0	1	0	1	0	0	1	0	1	1	1	1	0	1	1	1	0	1	1	0	0	1	1	1
chromosome_1	4299046	C	T	0	1	0	1	1	0	1	1	0	0	0	0	1	1	1	1	1	1	1	1	1	1	0	1	0	1	0	0	1	0	1	1	1	1	0	1	1	1	0	1	1	0	0	1	1	1
chromosome_1	4299264	GA	G	0	1	0	1	1	0	1	1	0	0	0	0	1	1	1	1	1	1	1	1	1	1	0	1	0	1	0	0	1	0	1	1	1	1	0	1	1	1	0	1	1	0	0	1	1	1
chromosome_1	4303877	T	C	0	1	0	1	1	0	1	1	0	0	0	0	1	1	1	1	1	1	1	1	1	1	0	1	0	1	0	0	1	0	1	1	1	1	0	1	1	1	0	1	1	0	0	1	1	1
chromosome_1	4304205	A	G	0	1	0	1	1	0	1	1	0	0	0	0	1	1	1	1	1	1	1	1	1	1	0	1	0	1	0	0	1	0	1	1	1	1	0	1	1	1	0	1	1	0	0	1	1	1
chromosome_1	4304635	T	C	0	1	0	1	1	0	1	1	0	0	0	0	1	1	1	1	1	1	1	1	1	1	0	1	0	1	0	0	1	0	1	1	1	1	0	1	1	1	0	1	1	0	0	1	1	1
chromosome_1	4306460	C	T	0	1	0	1	1	0	1	1	0	0	0	0	1	1	1	1	1	1	1	1	1	1	0	1	0	1	0	0	1	0	1	1	1	1	0	1	1	1	0	1	1	0	0	1	1	1
chromosome_1	4307129	G	C	0	1	0	1	1	0	1	1	0	0	0	0	1	1	1	1	1	1	1	1	1	1	0	1	0	1	0	0	1	0	1	1	1	1	0	1	1	1	0	1	1	0	0	1	1	1
chromosome_1	4308834	T	C	0	1	0	1	1	0	1	1	0	0	0	0	1	1	1	1	1	1	1	1	1	1	0	1	0	1	0	0	1	0	1	1	1	1	0	1	1	1	0	1	1	0	0	1	1	1
chromosome_1	4314762	C	T	0	1	0	1	1	0	1	1	0	0	0	0	1	1	1	1	1	1	1	1	1	1	0	1	0	1	0	0	1	0	1	1	1	1	0	1	1	1	0	1	1	0	0	1	1	1
chromosome_1	4318780	G	T	0	1	0	1	1	0	1	1	0	0	0	0	1	1	1	1	1	1	1	1	1	1	0	1	0	1	0	0	1	0	1	1	1	1	0	1	1	1	0	1	1	0	0	1	1	1
chromosome_1	4323910	A	G	0	1	0	1	1	0	1	1	0	0	0	0	1	1	1	1	1	1	1	1	1	1	0	1	0	1	0	0	1	0	1	1	1	1	0	1	1	1	0	1	1	0	0	1	1	1
chromosome_1	4325746	G	GT	0	1	0	1	1	0	1	1	0	0	0	0	1	1	1	1	1	1	1	1	1	1	0	1	0	1	0	0	1	0	1	1	1	1	0	NA	1	1	0	1	1	0	0	1	1	1
chromosome_1	4330012	A	G	0	1	0	1	1	0	1	1	0	0	0	0	1	1	1	1	1	1	1	1	1	1	0	1	0	1	0	0	1	0	1	1	1	1	0	0	1	1	0	1	1	0	0	1	1	1
chromosome_1	4331957	A	G	0	1	0	1	1	0	1	1	0	0	0	0	1	1	1	1	1	1	1	1	1	1	0	1	0	1	0	0	1	0	1	1	1	1	0	0	1	1	0	1	1	0	0	1	1	1
chromosome_1	4333105	A	G	0	1	0	1	1	0	1	1	0	0	0	0	1	1	1	1	1	1	1	1	1	1	0	1	0	1	0	0	1	0	1	1	1	1	0	0	1	1	0	1	1	0	0	1	1	1
chromosome_1	4334977	A	G	0	1	0	1	1	0	1	1	0	0	0	0	1	1	1	1	1	1	1	1	1	1	0	1	0	1	0	0	1	0	1	1	1	1	0	0	1	1	0	1	1	0	0	1	1	1
chromosome_1	4341360	A	C	0	1	0	1	1	0	1	1	0	0	0	0	1	1	1	1	1	1	1	1	1	1	0	1	0	1	0	0	1	0	1	1	1	1	0	0	1	1	0	1	1	0	0	1	1	1
chromosome_1	4342712	G	A	0	1	0	1	1	0	1	1	0	0	0	0	1	1	1	1	1	1	1	1	1	1	0	1	0	1	0	0	1	0	1	1	1	1	0	0	1	1	0	1	1	0	0	1	1	1
chromosome_1	4346172	G	GT	0	1	0	1	1	0	1	1	0	0	0	0	1	1	1	1	1	1	1	1	1	1	0	1	0	1	0	0	1	0	1	1	1	1	0	0	1	1	0	1	1	0	0	1	1	1
chromosome_1	4351472	T	C	0	1	0	1	1	0	1	1	0	0	0	0	1	1	1	1	1	1	1	1	1	1	0	1	0	1	0	0	1	0	1	1	1	1	0	0	1	1	0	1	1	0	0	1	1	1
chromosome_1	4352197	C	T	0	1	0	1	1	0	1	1	0	0	0	0	1	1	1	1	1	1	1	1	1	1	0	1	0	1	0	0	1	0	1	1	1	1	0	0	1	1	0	1	1	0	0	1	1	1
chromosome_1	4354161	C	T	0	1	0	1	1	0	1	1	0	0	0	0	1	1	1	1	1	1	1	1	1	1	0	1	0	1	0	0	1	0	1	1	1	1	0	0	1	1	0	1	1	0	0	1	1	1
chromosome_1	4359787	T	C	0	1	0	1	1	0	1	1	0	0	0	0	1	1	1	1	1	1	1	1	1	1	0	1	0	1	0	0	1	0	1	1	1	1	0	0	1	1	0	1	1	0	0	1	1	1
chromosome_1	4364759	C	CT	0	1	0	1	1	0	1	1	0	0	0	0	1	1	1	1	1	1	1	1	1	1	0	1	0	1	0	0	1	0	1	1	1	1	0	NA	1	1	0	1	1	0	0	1	1	1
chromosome_1	4366536	A	G	0	1	0	1	1	0	1	1	0	0	0	0	1	1	1	1	1	1	1	1	1	1	0	1	0	1	0	0	1	0	1	1	1	1	0	1	1	1	0	1	1	0	0	1	1	1
chromosome_1	4368355	T	G	0	1	0	1	1	0	1	1	0	0	0	0	1	1	1	1	1	1	1	1	1	1	0	1	0	1	0	0	1	0	1	1	1	1	0	1	1	1	0	1	1	0	0	1	1	1
chromosome_1	4370980	A	T	0	1	0	1	1	0	1	1	0	0	0	0	1	1	1	1	1	1	1	1	1	1	0	1	0	1	0	0	1	0	1	1	1	1	0	1	1	1	0	1	1	0	0	1	1	1
chromosome_1	4375191	GT	G	0	1	0	1	1	0	1	1	0	0	0	0	1	1	1	1	1	1	1	1	1	1	0	1	0	1	0	0	1	0	1	1	1	1	0	1	1	1	0	1	1	0	0	1	1	1
chromosome_1	4386268	GAAAAAAAAA	G	0	1	0	1	1	0	1	1	0	0	0	0	1	1	1	1	1	1	1	1	1	1	0	1	0	1	0	0	1	0	1	1	1	1	0	1	1	1	0	1	1	0	0	1	1	1
chromosome_1	4394766	C	CA	0	1	0	1	1	0	1	1	0	0	0	0	1	1	1	1	1	1	1	1	1	1	0	1	0	1	0	0	1	0	1	1	1	1	0	1	1	1	0	1	1	0	0	1	1	1
chromosome_1	4396205	T	A	0	1	0	1	1	0	1	1	0	0	0	0	1	1	1	1	1	1	1	1	1	1	0	1	0	1	0	0	1	0	1	1	1	1	0	1	1	1	0	1	1	0	0	1	1	1
chromosome_1	4397063	G	T	0	1	0	1	1	0	1	1	0	0	0	0	1	1	1	1	1	1	1	1	1	1	0	1	0	1	0	0	1	0	1	1	1	1	0	1	1	1	0	1	1	0	0	1	1	1
chromosome_1	4399883	C	T	0	1	0	1	1	0	1	1	0	0	0	0	1	1	1	1	1	1	1	1	1	1	0	1	0	1	0	0	1	0	1	1	1	1	0	1	1	1	0	1	1	0	0	1	1	1
chromosome_1	4406782	G	T	0	1	0	1	1	0	1	1	0	0	0	0	1	1	1	1	1	1	1	1	1	1	0	1	0	1	0	0	1	0	1	1	1	1	0	1	1	1	0	1	1	0	0	1	1	1
chromosome_1	4422906	T	A	0	1	0	1	1	0	1	1	0	0	0	0	1	1	1	1	1	1	1	1	1	1	0	1	0	1	0	0	1	0	1	1	1	1	0	1	1	1	0	1	1	0	0	1	1	1
chromosome_1	4424814	C	G	0	1	0	1	1	0	1	1	0	0	0	0	1	1	1	1	1	1	1	1	1	1	0	1	0	1	0	0	1	0	1	1	1	1	0	1	1	1	0	1	1	0	0	1	1	1
chromosome_1	4429233	T	C	0	1	0	1	1	0	1	1	0	0	0	0	1	1	1	1	1	1	1	1	1	1	0	1	0	1	0	0	1	0	1	1	1	1	0	1	1	1	0	1	1	0	0	1	1	1
chromosome_1	4440188	G	A	0	1	0	1	1	0	1	1	0	0	0	0	1	1	1	1	1	1	1	1	1	1	0	1	0	1	0	0	1	0	1	1	1	1	0	1	1	1	0	1	1	0	0	1	1	1
chromosome_1	4445058	G	A	0	1	0	1	1	0	1	1	0	0	0	0	1	1	1	1	1	1	1	1	1	1	0	1	0	1	0	0	1	0	1	1	1	1	0	1	1	1	0	1	1	0	0	1	1	1
chromosome_1	4445769	C	T	0	1	0	1	1	0	1	1	0	0	0	0	1	1	1	1	1	1	1	1	1	1	0	1	0	1	0	0	1	0	1	1	1	1	0	1	1	1	0	1	1	0	0	1	1	1
chromosome_1	4448727	G	A	0	1	0	1	1	0	1	1	0	0	0	0	1	1	1	1	1	1	1	1	1	1	0	1	0	1	0	0	1	0	1	1	1	1	0	1	1	1	0	1	1	0	0	1	1	1
chromosome_1	4450052	G	A	0	1	0	1	1	0	1	1	0	0	0	0	1	1	1	1	1	1	1	1	1	1	0	1	0	1	0	0	1	0	1	1	1	1	0	1	1	1	0	1	1	0	0	1	1	1
chromosome_1	4451508	A	G	0	1	0	1	1	0	1	1	0	0	0	0	1	1	1	1	1	1	1	1	1	1	0	1	0	1	0	0	1	0	1	1	1	1	0	1	1	1	0	1	1	0	0	1	1	1
chromosome_1	4451687	C	T	0	1	0	1	1	0	1	1	0	0	0	0	1	1	1	1	1	1	1	1	1	1	0	1	0	1	0	0	1	0	1	1	1	1	0	1	1	1	0	1	1	0	0	1	1	1
chromosome_1	4453280	T	C	0	1	0	1	1	0	1	1	0	0	0	0	1	1	1	1	1	1	1	1	1	1	0	1	0	1	0	0	1	0	1	1	1	1	0	1	1	1	0	1	1	0	0	1	1	1
chromosome_1	4457058	T	C	0	1	0	1	1	0	1	1	0	0	0	0	1	1	1	1	1	1	1	1	1	1	0	1	0	1	0	0	1	0	1	1	1	1	0	1	1	1	0	1	1	0	0	1	1	1
chromosome_1	4457171	A	C	0	1	0	1	1	0	1	1	0	0	0	0	1	1	1	1	1	1	1	1	1	1	0	1	0	1	0	0	1	0	1	1	1	1	0	1	1	1	0	1	1	0	0	1	1	1
chromosome_1	4457199	C	CT	0	1	0	1	1	0	1	1	0	0	0	0	1	1	1	1	1	1	1	1	1	1	0	1	0	1	0	0	1	0	1	1	1	1	0	1	1	1	0	1	1	0	0	1	1	1
chromosome_1	4457944	A	G	0	1	0	1	1	0	1	1	0	0	0	0	1	1	1	1	1	1	1	1	1	1	0	1	0	1	0	0	1	0	1	1	1	1	0	1	1	1	0	1	1	0	0	1	1	1
chromosome_1	4458081	A	G	0	1	0	1	1	0	1	1	0	0	0	0	1	1	1	1	1	1	1	1	1	1	0	1	0	1	0	0	1	0	1	1	1	1	0	1	1	1	0	1	1	0	0	1	1	1
chromosome_1	4458392	AT	A	0	1	0	1	1	0	1	1	0	0	0	0	1	1	1	1	1	1	1	1	1	1	0	1	0	1	0	0	1	0	1	1	1	1	0	1	1	1	0	1	1	0	0	1	1	1
chromosome_1	4459613	C	T	0	1	0	1	1	0	1	1	0	0	0	0	1	1	1	1	1	1	1	1	1	1	0	1	0	1	0	0	1	0	1	1	1	1	0	1	1	1	0	1	1	0	0	1	1	1
chromosome_1	4461561	T	A	0	1	0	1	1	0	1	1	0	0	0	0	1	1	1	1	1	1	1	1	1	1	0	1	0	1	0	0	1	0	1	1	1	1	0	1	1	1	0	1	1	0	0	1	1	1
chromosome_1	4461671	A	T	0	1	0	1	1	0	1	1	0	0	0	0	1	1	1	1	1	1	1	1	1	1	0	1	0	1	0	0	1	0	1	1	1	1	0	1	1	1	0	1	1	0	0	1	1	1
chromosome_1	4463093	G	C	0	1	0	1	1	0	1	1	0	0	0	0	1	1	1	1	1	1	1	1	1	1	0	1	0	1	0	0	1	0	1	1	1	1	0	1	1	1	0	1	1	0	0	1	1	1
chromosome_1	4467160	A	G	0	1	0	1	1	0	1	1	0	0	0	0	1	1	1	1	1	1	1	1	NA	1	0	1	0	1	0	0	1	0	1	1	1	1	0	1	1	1	0	1	1	0	0	1	1	1
chromosome_1	4471094	G	C	0	1	0	1	1	0	1	1	0	0	0	0	1	1	1	1	1	1	1	1	0	1	0	1	0	1	0	0	1	0	1	1	1	1	0	1	1	1	0	1	1	0	0	1	1	1
chromosome_1	4473108	C	T	0	1	0	1	1	0	1	1	0	0	0	0	1	1	1	1	1	1	1	1	0	1	0	1	0	1	0	0	1	0	1	1	1	1	0	1	1	1	0	1	1	0	0	1	1	1
chromosome_1	4473996	C	T	0	1	0	1	1	0	1	1	0	0	0	0	1	1	1	1	1	1	1	1	0	1	0	1	0	1	0	0	1	0	1	1	1	1	0	1	1	1	0	1	1	0	0	1	1	1
chromosome_1	4474485	C	T	0	1	0	1	1	0	1	1	0	0	0	0	1	1	1	1	1	1	1	1	0	1	0	1	0	1	0	0	1	0	1	1	1	1	0	1	1	1	0	1	1	0	0	1	1	1
chromosome_1	4474680	T	C	0	1	0	1	1	0	1	1	0	0	0	0	1	1	1	1	1	1	1	1	0	1	0	1	0	1	0	0	1	0	1	1	1	1	0	1	1	1	0	1	1	0	0	1	1	1
chromosome_1	4474681	T	G	0	1	0	1	1	0	1	1	0	0	0	0	1	1	1	1	1	1	1	1	0	1	0	1	0	1	0	0	1	0	1	1	1	1	0	1	1	1	0	1	1	0	0	1	1	1
chromosome_1	4474733	T	TA	0	1	0	1	1	0	1	1	0	0	0	0	1	1	1	1	1	1	1	1	0	1	0	1	0	1	0	0	1	0	1	1	1	1	0	1	1	1	0	1	1	0	0	1	1	1
chromosome_1	4479529	C	T	0	1	0	1	1	0	1	1	0	0	0	0	1	1	1	1	1	1	1	1	0	1	0	1	0	1	0	0	1	0	1	1	1	1	0	1	1	1	0	1	1	0	0	1	1	1
chromosome_1	4483707	C	T	0	1	0	1	1	0	1	1	0	0	0	0	1	1	1	1	1	1	1	1	0	1	0	1	0	1	0	0	1	0	1	1	1	1	0	1	1	1	0	1	1	0	0	1	1	1
chromosome_1	4486224	G	T	0	1	0	1	1	0	1	1	0	0	0	0	1	1	1	1	1	1	1	1	0	1	0	1	0	1	0	0	1	0	1	1	1	1	0	1	1	1	0	1	1	0	0	1	1	1
chromosome_1	4486335	TA	T	0	1	0	1	1	0	1	1	0	0	0	0	1	1	1	1	1	1	1	1	0	1	0	1	0	1	0	0	1	0	1	1	1	1	0	1	1	1	0	1	1	0	0	1	1	1
chromosome_1	4487765	T	C	0	1	0	1	1	0	1	1	0	0	0	0	1	1	1	1	1	1	1	1	0	1	0	1	0	1	0	0	1	0	1	1	1	1	0	1	1	1	0	1	1	0	0	1	1	1
chromosome_1	4488482	G	A	0	1	0	1	1	0	1	1	0	0	0	0	1	1	1	1	1	1	1	1	0	1	0	1	0	1	0	0	1	0	1	1	1	1	0	1	1	1	0	1	1	0	0	1	1	1
chromosome_1	4488931	A	G	0	1	0	1	1	0	1	1	0	0	0	0	1	1	1	1	1	1	1	1	0	1	0	1	0	1	0	0	1	0	1	1	1	1	0	1	1	1	0	1	1	0	0	1	1	1
chromosome_1	4490801	T	C	0	1	0	1	1	0	1	1	0	0	0	0	1	1	1	1	1	1	1	1	0	1	0	1	0	1	0	0	1	0	1	1	1	1	0	1	1	1	0	1	1	0	0	1	1	1
chromosome_1	4492190	A	G	0	1	0	1	1	0	1	1	0	0	0	0	1	1	1	1	1	1	1	1	0	1	0	1	0	1	0	0	1	0	1	1	1	1	0	1	1	1	0	1	1	0	0	1	1	1
chromosome_1	4493797	T	C	0	1	0	1	1	0	1	1	0	0	0	0	1	1	1	1	1	1	1	1	0	1	0	1	0	1	0	0	1	0	1	1	1	1	0	1	1	1	0	1	1	0	0	1	1	1
chromosome_1	4494289	C	T	0	1	0	1	1	0	1	1	0	0	0	0	1	1	1	1	1	1	1	1	0	1	0	1	0	1	0	0	1	0	1	1	1	1	0	1	1	1	0	1	1	0	0	1	1	1
chromosome_1	4495000	A	G	0	1	0	1	1	0	1	1	0	0	0	0	1	1	1	1	1	1	1	1	0	1	0	1	0	1	0	0	1	0	1	1	1	1	0	1	1	1	0	1	1	0	0	1	1	1
chromosome_1	4495602	T	G	0	1	0	1	1	0	1	1	0	0	0	0	1	1	1	1	1	1	1	1	0	1	0	1	0	1	0	0	1	0	1	1	1	1	0	1	1	1	0	1	1	0	0	1	1	1
chromosome_1	4496094	A	C	0	1	0	1	1	0	1	1	0	0	0	0	1	1	1	1	1	1	1	1	0	1	0	1	0	1	0	0	1	0	1	1	1	1	0	1	1	1	0	1	1	0	0	1	1	1
chromosome_1	4496375	A	T	0	1	0	1	1	0	1	1	0	0	0	0	1	1	1	1	1	1	1	1	0	1	0	1	0	1	0	0	1	0	1	1	1	1	0	1	1	1	0	1	1	0	0	1	1	1
chromosome_1	4501211	A	G	0	1	0	1	1	0	1	1	0	0	0	0	1	1	1	1	1	1	1	1	0	1	0	1	0	1	0	0	1	0	1	1	1	1	0	1	1	1	0	1	1	0	0	1	1	1
chromosome_1	4501839	C	T	0	1	0	1	1	0	1	1	0	0	0	0	1	1	1	1	1	1	1	1	0	1	0	1	0	1	0	0	1	0	1	1	1	1	0	1	1	1	0	1	1	0	0	1	1	1
chromosome_1	4502446	G	A	0	1	0	1	1	0	1	1	0	0	0	0	1	1	1	1	1	1	1	1	0	1	0	1	0	1	0	0	1	0	1	1	1	1	0	1	1	1	0	1	1	0	0	1	1	1
chromosome_1	4502447	G	T	0	1	0	1	1	0	1	1	0	0	0	0	1	1	1	1	1	1	1	1	0	1	0	1	0	1	0	0	1	0	1	1	1	1	0	1	1	1	0	1	1	0	0	1	1	1
chromosome_1	4507370	CAA	C	0	1	0	1	1	0	1	1	0	0	0	0	1	1	1	1	1	1	1	1	0	1	0	1	0	1	0	0	1	0	1	1	1	1	0	1	1	1	0	1	1	0	0	1	1	1
chromosome_1	4507440	C	T	0	1	0	1	1	0	1	1	0	0	0	0	1	1	1	1	1	1	1	1	0	1	0	1	0	1	0	0	1	0	1	1	1	1	0	1	1	1	0	1	1	0	0	1	1	1
chromosome_1	4509189	T	A	0	1	0	1	1	0	1	1	0	0	0	0	1	1	1	1	1	1	1	1	0	1	0	1	0	1	0	0	1	0	1	1	1	1	0	1	1	1	0	1	1	0	0	1	1	1
chromosome_1	4510524	C	A	0	1	0	1	1	0	1	1	0	0	0	0	1	1	1	1	1	1	1	1	0	1	0	1	0	1	0	0	1	0	1	1	1	1	0	1	1	1	0	1	1	0	0	1	1	1
chromosome_1	4510905	C	T	0	1	0	1	1	0	1	1	0	0	0	0	1	1	1	1	1	1	1	1	0	1	0	1	0	1	0	0	1	0	1	1	1	1	0	1	1	1	0	1	1	0	0	1	1	1
chromosome_1	4513497	T	A	0	1	0	1	1	0	1	1	0	0	0	0	1	1	1	1	1	1	1	1	0	1	0	1	0	1	0	0	1	0	1	1	1	1	0	1	1	1	0	1	1	0	0	1	1	1
chromosome_1	4513710	A	G	0	1	0	1	1	0	1	1	0	0	0	0	1	1	1	1	1	1	1	1	0	1	0	1	0	1	0	0	1	0	1	1	1	1	0	1	1	1	0	1	1	0	0	1	1	1
chromosome_1	4513733	T	TAA	0	1	0	1	1	0	1	1	0	0	0	0	1	1	1	1	1	1	1	1	0	1	0	1	0	1	0	0	1	0	1	1	1	1	0	1	1	1	0	1	1	0	0	1	1	1
chromosome_1	4514539	A	AT	0	1	0	1	1	0	1	1	0	0	0	0	1	1	1	1	1	1	1	1	0	1	0	1	0	1	0	0	1	0	1	1	1	1	0	1	1	1	0	1	1	0	0	1	1	1
chromosome_1	4515380	G	A	0	1	0	1	1	0	1	1	0	0	0	0	1	1	1	1	1	1	1	1	0	1	0	1	0	1	0	0	1	0	1	1	1	1	0	1	1	1	0	1	1	0	0	1	1	1
chromosome_1	4516287	A	AT	0	1	0	1	1	0	1	1	0	0	0	0	1	1	1	1	1	1	1	1	0	1	0	1	0	1	0	0	1	0	1	1	1	1	0	1	1	1	0	1	1	0	0	1	1	1
chromosome_1	4531317	A	G	0	1	0	1	1	0	1	1	0	0	0	0	1	1	1	1	1	1	1	1	0	1	0	1	0	1	0	0	1	0	1	1	1	1	0	1	1	1	0	1	1	0	0	1	1	1
chromosome_1	4532855	G	A	0	1	0	1	1	0	1	1	0	0	0	0	1	1	1	1	1	1	1	1	0	1	0	1	0	1	0	0	1	0	1	1	1	1	0	1	1	1	0	1	1	0	0	1	1	1
chromosome_1	4534144	G	GCTT	0	1	0	1	1	0	1	1	0	0	0	0	1	1	1	1	1	1	1	1	0	1	0	1	0	1	0	0	1	0	1	1	1	1	0	1	1	1	0	1	1	0	0	1	1	1
chromosome_1	4534429	A	G	0	1	0	1	1	0	1	1	0	0	0	0	1	1	1	1	1	1	1	1	0	1	0	1	0	1	0	0	1	0	1	1	1	1	0	1	1	1	0	1	1	0	0	1	1	1
chromosome_1	4537999	G	A	0	1	0	1	1	0	1	1	0	0	0	0	1	1	1	1	1	1	1	1	0	1	0	1	0	1	0	0	1	0	1	1	1	1	0	1	1	1	0	1	1	0	0	1	1	1
chromosome_1	4542856	A	G	0	1	0	1	1	0	1	1	0	0	0	0	1	1	1	1	1	1	1	1	0	1	0	1	0	1	0	0	1	0	1	1	1	1	0	1	1	1	0	1	1	0	0	1	1	1
chromosome_1	4544534	T	C	0	1	0	1	1	0	1	1	0	0	0	0	1	1	1	1	1	1	1	1	0	1	0	1	0	1	0	0	1	0	1	1	1	1	0	1	1	1	0	1	1	0	0	1	1	1
chromosome_1	4549139	T	C	0	1	0	1	1	0	1	1	0	0	0	0	1	1	1	1	1	1	1	1	0	1	0	1	0	1	0	0	1	0	1	1	1	1	0	1	1	1	0	1	1	0	0	1	1	1
chromosome_1	4549585	A	T	0	1	0	1	1	0	1	1	0	0	0	0	1	1	1	1	1	1	1	1	0	1	0	1	0	1	0	0	1	0	1	1	1	1	0	1	1	1	0	1	1	0	0	1	1	1
chromosome_1	4552805	A	G	0	1	0	1	1	0	1	1	0	0	0	0	1	1	1	1	1	1	1	1	0	1	0	1	0	1	0	0	1	0	1	1	1	1	0	1	1	1	0	1	1	0	0	1	1	1
chromosome_1	4552831	A	T	0	1	0	1	1	0	1	1	0	0	0	0	1	1	1	1	1	1	1	1	0	1	0	1	0	1	0	0	1	0	1	1	1	1	0	1	1	1	0	1	1	0	0	1	1	1
chromosome_1	4555643	A	G	0	1	0	1	1	0	1	1	0	0	0	0	1	1	1	1	1	1	1	1	0	1	0	1	0	1	0	0	1	0	1	1	1	1	0	1	1	1	0	1	1	0	0	1	1	1
chromosome_1	4555765	C	T	0	1	0	1	1	0	1	1	0	0	0	0	1	1	1	1	1	1	1	1	0	1	0	1	0	1	0	0	1	0	1	1	1	1	0	1	1	1	0	1	1	0	0	1	1	1
chromosome_1	4560258	T	C	0	1	0	1	1	0	1	1	0	0	0	0	1	1	1	1	1	1	1	1	0	1	0	1	0	1	0	0	1	0	1	1	1	1	0	1	1	1	0	1	1	0	0	1	1	1
chromosome_1	4561329	AT	A	0	1	0	1	1	0	1	1	0	0	0	0	1	1	1	1	1	1	1	1	0	1	0	1	0	1	0	0	1	0	1	1	1	1	0	1	1	1	0	1	1	0	0	1	1	1
chromosome_1	4565672	AT	A	0	1	0	1	1	0	1	1	0	0	0	0	1	1	1	1	1	1	1	1	0	1	0	1	0	1	0	0	1	0	1	1	1	1	0	1	1	1	0	1	1	0	0	1	1	1
chromosome_1	4566838	T	A	0	1	0	1	1	0	1	1	0	0	0	0	1	1	1	1	1	1	1	1	0	1	0	1	0	1	0	0	1	0	1	1	1	1	0	1	1	1	0	1	1	0	0	1	1	1
chromosome_1	4567540	A	G	0	1	0	1	1	0	1	1	0	0	0	0	1	1	1	1	1	1	1	1	0	1	0	1	0	1	0	0	1	0	1	1	1	1	0	1	1	1	0	1	1	0	0	1	1	1
chromosome_1	4571644	G	A	0	1	0	1	1	0	1	1	0	0	0	0	1	1	1	1	1	1	1	1	0	1	0	1	0	1	0	0	1	0	1	1	1	1	0	1	1	1	0	1	1	0	0	1	1	1
chromosome_1	4573241	C	T	0	1	0	1	1	0	1	1	0	0	0	0	1	1	1	1	1	1	1	1	0	1	0	1	0	1	0	0	1	0	1	1	1	1	0	1	1	1	0	1	1	0	0	1	1	1
chromosome_1	4579546	G	A	0	1	0	1	1	0	1	1	0	0	0	0	1	1	1	1	1	1	1	1	0	1	0	1	0	1	0	0	1	0	1	1	1	1	0	1	1	1	0	1	1	0	0	1	1	1
chromosome_1	4582389	T	A	0	1	0	1	1	0	1	1	0	0	0	0	1	1	1	1	1	1	1	1	0	1	0	1	0	1	0	0	1	0	1	1	1	1	0	1	1	1	0	1	1	0	0	1	1	1
chromosome_1	4583262	T	C	0	1	0	1	1	0	1	1	0	0	0	0	1	1	1	1	1	1	1	1	0	1	0	1	0	1	0	0	1	0	1	1	1	1	0	1	1	1	0	1	1	0	0	1	1	1
chromosome_1	4584481	T	C	0	1	0	1	1	0	1	1	0	0	0	0	1	1	1	1	1	1	1	1	0	1	0	1	0	1	0	0	1	0	1	1	1	1	0	1	1	1	0	1	1	0	0	1	1	1
chromosome_1	4585323	T	G	0	1	0	1	1	0	1	1	0	0	0	0	1	1	1	1	1	1	1	1	0	1	0	1	0	1	0	0	1	0	1	1	1	1	0	1	1	1	0	1	1	0	0	1	1	1
chromosome_1	4585663	T	C	0	1	0	1	1	0	1	1	0	0	0	0	1	1	1	1	1	1	1	1	0	1	0	1	0	1	0	0	1	0	1	1	1	1	0	1	1	1	0	1	1	0	0	1	1	1
chromosome_1	4587327	C	T	0	1	0	1	1	0	1	1	0	0	0	0	1	1	1	1	1	1	1	1	0	1	0	1	0	1	0	0	1	0	1	1	1	1	0	1	1	1	0	1	1	0	0	1	1	1
chromosome_1	4588747	A	G	0	1	0	1	1	0	1	1	0	0	0	0	1	1	1	1	1	1	1	1	0	1	0	1	0	1	0	0	1	0	1	1	1	1	0	1	1	1	0	1	1	0	0	1	1	1
chromosome_1	4595875	AC	A	0	1	0	1	1	0	1	1	0	0	0	0	1	1	1	1	1	1	1	1	0	1	0	1	0	1	0	0	1	0	1	1	1	1	0	1	1	1	0	1	1	0	0	1	1	1
chromosome_1	4602196	G	T	0	1	0	1	1	0	1	1	0	0	0	0	1	1	1	1	1	1	1	1	0	1	0	1	0	1	0	0	1	0	1	1	1	1	0	1	1	1	0	1	1	0	0	1	1	1
chromosome_1	4611044	G	A	0	1	0	1	1	0	1	1	0	0	0	0	1	1	1	1	1	1	1	1	0	1	0	1	0	1	0	0	1	0	1	1	1	1	0	0	0	1	0	1	1	0	0	1	1	1
chromosome_1	4611413	A	T	0	1	0	1	1	0	1	1	0	0	0	0	1	1	1	1	1	1	1	1	0	1	0	1	0	1	0	0	1	0	1	1	1	1	0	0	0	1	0	1	1	0	0	1	1	1
chromosome_1	4611630	C	T	0	1	0	1	1	0	1	1	0	0	0	0	1	1	1	1	1	1	1	1	0	1	0	1	0	1	0	0	1	0	1	1	1	1	0	0	0	1	0	1	1	0	0	1	1	1
chromosome_1	4623794	G	T	0	1	0	1	1	0	1	1	0	0	0	0	1	1	1	1	1	1	1	1	0	1	0	1	0	1	0	0	1	0	1	1	1	1	0	0	0	1	0	1	1	0	0	1	1	1
chromosome_1	4628997	A	G	0	1	0	1	1	0	1	1	0	0	0	0	1	1	1	1	1	1	1	1	0	1	0	1	0	1	0	0	1	0	1	1	1	1	0	0	0	1	0	1	1	0	0	1	1	1
chromosome_1	4630344	T	C	0	1	0	1	1	0	1	1	0	0	0	0	1	1	1	1	1	1	1	1	0	1	0	1	0	1	0	0	1	0	1	1	1	1	0	0	0	1	0	1	1	0	0	1	1	1
chromosome_1	4632164	G	C	0	1	0	1	1	0	1	1	0	0	0	0	1	1	1	1	1	1	1	1	0	1	0	1	0	1	0	0	1	0	1	1	1	1	0	0	0	1	0	1	1	0	0	1	1	1
chromosome_1	4637428	C	T	0	1	0	1	1	0	1	1	0	0	0	0	1	1	1	1	1	1	1	1	0	1	0	1	0	1	0	0	1	0	1	1	1	1	0	0	0	1	0	1	1	0	0	1	1	1
chromosome_1	4642420	G	A	0	1	0	1	1	0	1	1	0	0	0	0	1	1	1	1	1	1	1	1	0	1	0	1	0	1	0	0	1	0	1	1	1	1	0	0	0	1	0	1	1	0	0	1	1	1
chromosome_1	4644147	A	G	0	1	0	1	1	0	1	1	0	0	0	0	1	1	1	1	1	1	1	1	0	1	0	1	0	1	0	0	1	0	1	1	1	1	0	0	0	1	0	1	1	0	0	1	1	1
chromosome_1	4649626	A	G	0	1	0	1	1	0	1	1	0	0	0	0	1	1	1	1	1	1	1	1	0	1	0	1	0	1	0	0	1	0	1	1	1	1	0	0	0	1	0	1	1	0	0	1	1	1
chromosome_1	4651585	C	T	0	1	0	1	1	0	1	1	0	0	0	0	1	1	1	1	1	1	1	1	0	1	0	1	0	1	0	0	1	0	1	1	1	1	0	0	0	1	0	1	1	0	0	1	1	1
chromosome_1	4653610	T	C	0	1	0	1	1	0	1	1	0	0	0	0	1	1	1	1	1	1	1	1	0	1	0	1	0	1	0	0	1	0	1	1	1	1	0	0	0	1	0	1	1	0	0	1	1	1
chromosome_1	4656228	G	A	0	1	0	1	1	0	1	1	0	0	0	0	1	1	1	1	1	1	1	1	0	1	0	1	0	1	0	0	1	0	1	1	1	1	0	0	0	1	0	1	1	0	0	1	1	1
chromosome_1	4658978	CA	C	0	1	0	1	1	0	1	1	0	0	0	0	1	1	1	1	1	1	1	1	0	1	0	1	0	1	0	0	1	0	1	1	1	1	0	0	0	1	0	1	1	0	0	1	1	1
chromosome_1	4672950	A	AT	0	1	0	1	1	0	1	1	0	0	0	0	1	1	1	1	1	1	1	1	0	1	0	1	0	1	0	0	1	0	1	1	1	1	0	0	0	1	0	1	1	0	0	1	1	1
chromosome_1	4677707	G	A	0	1	0	1	1	0	1	1	0	0	0	0	1	1	1	1	1	1	1	1	0	1	0	1	0	1	0	0	1	0	1	1	1	1	0	0	0	1	0	1	1	0	0	1	1	1
chromosome_1	4678003	A	C	0	1	0	1	1	0	1	1	0	0	0	0	1	1	1	1	1	1	1	1	0	1	0	1	0	1	0	0	1	0	1	1	1	1	0	0	0	1	0	1	1	0	0	1	1	1
chromosome_1	4680893	G	A	0	1	0	1	1	0	1	1	0	0	0	0	1	1	1	1	1	1	1	1	0	1	0	1	0	1	0	0	1	0	1	1	1	1	0	0	0	1	0	1	1	0	0	1	1	1
chromosome_1	4694904	T	C	0	1	0	1	1	0	1	1	0	0	0	0	1	1	1	1	1	1	1	1	0	1	0	1	0	1	0	0	1	0	1	1	1	1	0	0	0	1	0	1	1	0	0	1	1	1
chromosome_1	4703251	G	A	0	1	0	1	1	0	1	1	0	0	0	0	1	1	1	1	1	1	1	1	0	1	0	1	0	1	0	0	1	0	1	1	1	1	0	0	0	1	0	1	1	0	0	1	1	1
chromosome_1	4706739	C	G	0	1	0	1	1	0	1	1	0	0	0	0	1	1	1	1	1	1	1	1	0	1	0	1	0	1	0	0	1	0	1	1	1	1	0	0	0	1	0	1	1	0	0	1	1	1
chromosome_1	4711702	A	G	0	1	0	1	1	0	1	1	0	0	0	0	1	1	1	1	1	1	1	1	0	1	0	1	0	1	0	0	1	0	1	1	1	1	0	0	0	1	0	1	1	0	0	1	1	1
chromosome_1	4714637	G	A	0	1	0	1	1	0	1	1	0	0	0	0	1	1	1	1	1	1	1	1	0	1	0	1	0	1	0	0	1	0	1	1	1	1	0	0	0	1	0	1	1	0	0	1	1	1
chromosome_1	4722312	G	A	0	1	0	1	1	0	1	1	0	0	0	0	1	1	1	1	1	1	1	1	0	1	0	1	0	1	0	0	1	0	1	1	1	1	0	0	0	1	0	1	1	0	0	1	1	1
chromosome_1	4722661	A	G	0	1	0	1	1	0	1	1	0	0	0	0	1	1	1	1	1	1	1	1	0	1	0	1	0	1	0	0	1	0	1	1	1	1	0	0	0	1	0	1	1	0	0	1	1	1
chromosome_1	4723298	GA	G	0	1	0	1	1	0	1	1	0	0	0	0	1	1	1	1	1	1	1	1	0	1	0	1	0	1	0	0	1	0	1	1	1	1	0	0	0	1	0	1	1	0	0	1	1	1
chromosome_1	4723319	AC	A	0	1	0	1	1	0	1	1	0	0	0	0	1	1	1	1	1	1	1	1	0	1	0	1	0	1	0	0	1	0	1	1	1	1	0	0	0	1	0	1	1	0	0	1	1	1
chromosome_1	4724364	T	C	0	1	0	1	1	0	1	1	0	0	0	0	1	1	1	1	1	1	1	1	0	1	0	1	0	1	0	0	1	0	1	1	1	1	0	0	0	1	0	1	1	0	0	1	1	1
chromosome_1	4724478	T	C	0	1	0	1	1	0	1	1	0	0	0	0	1	1	1	1	1	1	1	1	0	1	0	1	0	1	0	0	1	0	1	1	1	1	0	0	0	1	0	1	1	0	0	1	1	1
chromosome_1	4725258	A	G	0	1	0	1	1	0	1	1	0	0	0	0	1	1	1	1	1	1	1	1	0	1	0	1	0	1	0	0	1	0	1	1	1	1	0	0	0	1	0	1	1	0	0	1	1	1
chromosome_1	4728203	C	T	0	1	0	1	1	0	1	1	0	0	0	0	1	1	1	1	1	1	1	1	0	1	0	1	0	1	0	0	1	0	1	1	1	1	0	0	0	1	0	1	1	0	0	1	1	1
chromosome_1	4733668	G	GA	0	1	0	1	1	0	1	1	0	0	0	0	1	1	1	1	1	1	1	1	0	1	0	1	0	1	0	0	1	0	1	1	1	1	0	0	0	1	0	1	1	0	0	1	1	1
chromosome_1	4737878	G	A	0	1	0	1	1	0	1	1	0	0	0	0	1	1	1	1	1	1	1	1	0	1	0	1	0	1	0	0	1	0	1	1	1	1	0	0	0	1	0	1	1	0	0	1	1	1
chromosome_1	4754085	T	C	0	1	0	1	1	0	1	1	0	0	0	0	1	1	1	1	1	1	1	1	0	1	0	1	0	1	0	0	1	0	1	1	1	1	0	0	0	1	0	1	1	0	0	1	1	1
chromosome_1	4764151	A	T	0	1	0	1	1	0	1	1	0	0	0	0	1	1	1	1	1	1	1	1	0	1	0	1	0	1	0	0	1	0	1	1	1	1	0	0	0	1	0	1	1	0	0	1	1	1
chromosome_1	4764253	GA	G	0	1	0	1	1	0	1	1	0	0	0	0	1	1	1	1	1	1	1	1	0	1	0	1	0	1	0	0	1	0	1	1	1	1	0	0	0	1	0	1	1	0	0	1	1	1
chromosome_1	4765896	A	G	0	1	0	1	1	0	1	1	0	0	0	0	1	1	1	1	1	1	1	1	0	1	0	1	0	1	0	0	1	0	1	1	1	1	0	0	0	1	0	1	1	0	0	1	1	1
chromosome_1	4779078	A	G	0	1	0	1	1	0	1	1	0	0	0	0	1	1	1	1	1	1	1	1	0	1	0	1	0	1	0	0	1	0	1	1	1	1	0	0	0	1	0	1	1	0	0	1	1	1
chromosome_1	4783551	T	C	0	1	0	1	1	0	1	1	0	0	0	0	1	1	1	1	1	1	1	1	0	1	0	1	0	1	0	0	1	0	1	1	1	1	0	0	0	1	0	1	1	0	0	1	1	1
chromosome_1	4787008	T	C	0	1	0	1	1	0	1	1	0	0	0	0	1	1	1	1	1	1	1	1	0	1	0	1	0	1	0	0	1	0	1	1	1	1	0	0	0	1	0	1	1	0	0	1	1	1
chromosome_1	4790800	A	G	0	1	0	1	1	0	1	1	0	0	0	0	1	1	1	1	1	1	1	1	0	1	0	1	0	1	0	0	1	0	1	1	1	1	0	0	0	1	0	1	1	0	0	1	1	1
chromosome_1	4791275	G	T	0	1	0	1	1	0	1	1	0	0	0	0	1	1	1	1	1	1	1	1	0	1	0	1	0	1	0	0	1	0	1	1	1	1	0	0	0	1	0	1	1	0	0	1	1	1
chromosome_1	4792631	C	A	0	1	0	1	1	0	1	1	0	0	0	0	1	1	1	1	1	1	1	1	0	1	0	1	0	1	0	0	1	0	1	1	1	1	0	0	0	1	0	1	1	0	0	1	1	1
chromosome_1	4797078	C	T	0	1	0	1	1	0	1	1	0	0	0	0	1	1	1	1	1	1	1	1	0	1	0	1	0	1	0	0	1	0	1	1	1	1	0	0	0	1	0	1	1	0	0	1	1	1
chromosome_1	4799232	C	A	0	1	0	1	1	0	1	1	0	0	0	0	1	1	1	1	1	1	1	1	0	1	0	1	0	1	0	0	1	0	1	1	1	1	0	0	0	1	0	1	1	0	0	1	1	1
chromosome_1	4806035	C	T	0	1	0	1	1	0	1	1	0	0	0	0	1	1	1	1	1	1	1	1	0	1	0	1	0	1	0	0	1	0	1	1	1	1	0	0	0	1	0	1	1	0	0	1	1	1
chromosome_1	4806881	A	G	0	1	0	1	1	0	1	1	0	0	0	0	1	1	1	1	1	1	1	1	0	1	0	1	0	1	0	0	1	0	1	1	1	1	0	0	0	1	0	1	1	0	0	1	1	1
chromosome_1	4808987	G	C	0	1	0	1	1	0	1	1	0	0	0	0	1	1	1	1	1	1	1	1	0	1	0	1	0	1	0	0	1	0	1	1	1	1	0	0	0	1	0	1	1	0	0	1	1	1
chromosome_1	4810275	T	C	0	1	0	1	1	0	1	1	0	0	0	0	1	1	1	1	1	1	1	1	0	1	0	1	0	1	0	0	1	0	1	1	1	1	0	0	0	1	0	1	1	0	0	1	1	1
chromosome_1	4816280	T	A	0	1	0	1	1	0	1	1	0	0	0	0	1	1	1	1	1	1	1	1	0	1	0	1	0	1	0	0	1	0	1	1	1	1	0	0	0	1	0	1	1	0	0	1	1	1
chromosome_1	4816625	G	T	0	1	0	1	1	0	1	1	0	0	0	0	1	1	1	1	1	1	1	1	0	1	0	1	0	1	0	0	1	0	1	1	1	1	0	0	0	1	0	1	1	0	0	1	1	1
chromosome_1	4822341	A	AT	0	1	0	1	1	0	1	1	0	0	0	0	1	1	1	1	1	1	1	1	0	1	0	1	0	1	0	0	1	0	1	1	1	1	0	0	0	1	0	1	1	0	0	1	1	1
chromosome_1	4837249	A	G	0	1	0	1	1	0	1	1	0	0	0	0	1	1	1	1	1	1	1	1	0	1	0	1	0	1	0	0	1	0	1	1	1	1	0	0	0	1	0	1	1	0	0	1	1	1
chromosome_1	4841463	A	C	0	1	0	1	1	0	1	1	0	0	0	0	1	1	1	1	1	1	1	1	0	1	0	1	0	1	0	0	1	0	1	1	1	1	0	0	0	1	0	1	1	0	0	1	1	1
chromosome_1	4855480	C	T	0	1	0	1	1	0	1	1	0	0	0	0	1	1	1	1	1	1	1	1	0	1	0	1	0	1	0	0	1	0	1	1	1	1	0	0	0	1	0	1	1	0	0	1	1	1
chromosome_1	4857478	A	G	0	1	0	1	1	0	1	1	0	0	0	0	1	1	1	1	1	1	1	1	0	1	0	1	0	1	0	0	1	0	1	1	1	1	0	0	0	1	0	1	1	0	0	1	1	1
chromosome_1	4869543	C	T	0	1	0	1	1	0	1	1	0	0	0	0	1	1	1	1	1	1	1	1	0	1	0	1	0	1	0	0	1	0	1	1	1	1	0	0	0	1	0	1	1	0	0	1	1	1
chromosome_1	4871168	A	G	0	1	0	1	1	0	1	1	0	0	0	0	1	1	1	1	1	1	1	1	0	1	0	1	0	1	0	0	1	0	1	1	1	1	0	0	0	1	0	1	1	0	0	1	1	1
chromosome_1	4872929	C	G	0	1	0	1	1	0	1	1	0	0	0	0	1	1	1	1	1	1	1	1	0	1	0	1	0	1	0	0	1	0	1	1	1	1	0	0	0	1	0	1	1	0	0	1	1	1
chromosome_1	4877836	G	C	0	1	0	1	1	0	1	1	0	0	0	0	1	1	1	1	1	1	1	1	0	1	0	1	0	1	0	0	1	0	1	1	1	1	0	0	0	1	0	1	1	0	0	1	1	1
chromosome_1	4878684	T	C	0	1	0	1	1	0	1	1	0	0	0	0	1	1	1	1	1	1	1	1	0	1	0	1	0	1	0	0	1	0	1	1	1	1	0	0	0	1	0	1	1	0	0	1	1	1
chromosome_1	4878876	G	A	0	1	0	1	1	0	1	1	0	0	0	0	1	1	1	1	1	1	1	1	0	1	0	1	0	1	0	0	1	0	1	1	1	1	0	0	0	1	0	1	1	0	0	1	1	1
chromosome_1	4880604	G	A	0	1	0	1	1	0	1	1	0	0	0	0	1	1	1	1	1	1	1	1	0	1	0	1	0	1	0	0	1	0	1	1	1	1	0	0	0	1	0	1	1	0	0	1	1	1
chromosome_1	4881223	T	C	0	1	0	1	1	0	1	1	0	0	0	0	1	1	1	1	1	1	1	1	0	1	0	1	0	1	0	0	1	0	1	1	1	1	0	0	0	1	0	1	1	0	0	1	1	1
chromosome_1	4881369	T	C	0	1	0	1	1	0	1	1	0	0	0	0	1	1	1	1	1	1	1	1	0	1	0	1	0	1	0	0	1	0	1	1	1	1	0	0	0	1	0	1	1	0	0	1	1	1
chromosome_1	4881901	A	T	0	1	0	1	1	0	1	1	0	0	0	0	1	1	1	1	1	1	1	1	0	1	0	1	0	1	0	0	1	0	1	1	1	1	0	0	0	1	0	1	1	0	0	1	1	1
chromosome_1	4883734	C	T	0	1	0	1	1	0	1	1	0	0	0	0	1	1	1	1	1	1	1	1	0	1	0	1	0	1	0	0	1	0	1	1	1	1	0	0	0	1	0	1	1	0	0	1	1	1
chromosome_1	4883867	T	G	0	1	0	1	1	0	1	1	0	0	0	0	1	1	1	1	1	1	1	1	0	1	0	1	0	1	0	0	1	0	1	1	1	1	0	0	0	1	0	1	1	0	0	1	1	1
chromosome_1	4890707	G	A	0	1	0	1	1	0	1	1	0	0	0	0	1	1	1	1	1	1	1	1	0	1	0	1	0	1	0	0	1	0	1	1	1	1	0	0	0	1	0	1	1	0	0	1	1	1
chromosome_1	4891246	T	C	0	1	0	1	1	0	1	1	0	0	0	0	1	1	1	1	1	1	1	1	0	1	0	1	0	1	0	0	1	0	1	1	1	1	0	0	0	1	0	1	1	0	0	1	1	1
chromosome_1	4894431	GA	G	0	1	0	1	1	0	1	1	0	0	0	0	1	1	1	1	1	1	1	1	0	1	0	1	0	1	0	0	1	0	1	1	1	1	0	0	0	1	0	1	1	0	0	1	1	1
chromosome_1	4895912	A	C	0	1	0	1	1	0	1	1	0	0	0	0	1	1	1	1	1	1	1	1	0	1	0	1	0	1	0	0	1	0	1	1	1	1	0	0	0	1	0	1	1	0	0	1	1	1
chromosome_1	4897042	T	C	0	1	0	1	1	0	1	1	0	0	0	0	1	1	1	1	1	1	1	1	0	1	0	1	0	1	0	0	1	0	1	1	1	1	0	0	0	1	0	1	1	0	0	1	1	1
chromosome_1	4899882	C	T	0	1	0	1	1	0	1	1	0	0	0	0	1	1	1	1	1	1	1	1	0	1	0	1	0	1	0	0	1	0	1	1	1	1	0	0	0	1	0	1	1	0	0	1	1	1
chromosome_1	4901603	C	T	0	1	0	1	1	0	1	1	0	0	0	0	1	1	1	1	1	1	1	1	0	1	0	1	0	1	0	0	1	0	1	1	1	1	0	0	0	1	0	1	1	0	0	1	1	1
chromosome_1	4902563	T	A	0	1	0	1	1	0	1	1	0	0	0	0	1	1	1	1	1	1	1	1	0	1	0	1	0	1	0	0	1	0	1	1	1	1	0	0	0	1	0	1	1	0	0	1	1	1
chromosome_1	4905294	T	C	0	1	0	1	1	0	1	1	0	0	0	0	1	1	1	1	1	1	1	1	0	1	0	1	0	1	0	0	1	0	1	1	1	1	0	0	0	1	0	1	1	0	0	1	1	1
chromosome_1	4905393	A	G	0	1	0	1	1	0	1	1	0	0	0	0	1	1	1	1	1	1	1	1	0	1	0	1	0	1	0	0	1	0	1	1	1	1	0	0	0	1	0	1	1	0	0	1	1	1
chromosome_1	4911115	C	T	0	1	0	1	1	0	1	1	0	0	0	0	1	1	1	1	1	1	1	1	0	1	0	1	0	1	0	0	1	0	1	1	1	1	0	0	0	1	0	1	1	0	0	1	1	1
chromosome_1	4912527	T	A	0	1	0	1	1	0	1	1	0	0	0	0	1	1	1	1	1	1	1	1	0	1	0	1	0	1	0	0	1	0	1	1	1	1	0	0	0	1	0	1	1	0	0	1	1	1
chromosome_1	4913539	G	A	0	1	0	1	1	0	1	1	0	0	0	0	1	1	1	1	1	1	1	1	0	1	0	1	0	1	0	0	1	0	1	1	1	1	0	0	0	1	0	1	1	0	0	1	1	1
chromosome_1	4916256	C	A	0	1	0	1	1	0	1	1	0	0	0	0	1	1	1	1	1	1	1	1	0	1	0	1	0	1	0	0	1	0	1	1	1	1	0	0	0	1	0	1	1	0	0	1	1	1
chromosome_1	4919475	A	G	0	1	0	1	1	0	1	1	0	0	0	0	1	1	1	1	1	1	1	1	0	1	0	1	0	1	0	0	1	0	1	1	1	1	0	0	0	1	0	1	1	0	0	1	1	1
chromosome_1	4923147	T	C	0	1	0	1	1	0	1	1	0	0	0	0	1	1	1	1	1	1	1	1	0	1	0	1	0	1	0	0	1	0	1	1	1	1	0	0	0	1	0	1	1	0	0	1	1	1
chromosome_1	4923813	A	AATAT	0	1	0	1	1	0	1	1	0	0	0	0	1	1	1	1	1	1	1	1	0	1	0	1	0	1	0	0	1	0	1	1	1	1	0	0	0	1	0	1	1	0	0	1	1	1
chromosome_1	4924004	GTACTCGTTA	G	0	1	0	1	1	0	1	1	0	0	0	0	1	1	1	1	1	1	1	1	0	1	0	1	0	1	0	0	1	0	1	1	1	1	0	0	0	1	0	1	1	0	0	1	1	1
chromosome_1	4928297	G	A	0	1	0	1	1	0	1	1	0	0	0	0	1	1	1	1	1	1	1	1	0	1	0	1	0	1	0	0	1	0	1	1	1	1	0	0	0	1	0	1	1	0	0	1	1	1
chromosome_1	4929349	G	A	0	1	0	1	1	0	1	1	0	0	0	0	1	1	1	1	1	1	1	1	0	1	0	1	0	1	0	0	1	0	1	1	1	1	0	0	0	1	0	1	1	0	0	1	1	1
chromosome_1	4929656	G	A	0	1	0	1	1	0	1	1	0	0	0	0	1	1	1	1	1	1	1	1	0	1	0	1	0	1	0	0	1	0	1	1	1	1	0	0	0	1	0	1	1	0	0	1	1	1
chromosome_1	4929842	A	G	0	1	0	1	1	0	1	1	0	0	0	0	1	1	1	1	1	1	1	1	0	1	0	1	0	1	0	0	1	0	1	1	1	1	0	0	0	1	0	1	1	0	0	1	1	1
chromosome_1	4930031	T	C	0	1	0	1	1	0	1	1	0	0	0	0	1	1	1	1	1	1	1	1	0	1	0	1	0	1	0	0	1	0	1	1	1	1	0	0	0	1	0	1	1	0	0	1	1	1
chromosome_1	4930551	C	A	0	1	0	1	1	0	1	1	0	0	0	0	1	1	1	1	1	1	1	1	0	1	0	1	0	1	0	0	1	0	1	1	1	1	0	0	0	1	0	1	1	0	0	1	1	1
chromosome_1	4934297	C	CTATATA	0	1	0	1	1	0	1	1	0	0	0	0	1	1	1	1	1	1	1	1	0	1	0	1	0	1	0	0	1	0	1	1	1	1	0	0	0	1	0	1	1	0	0	1	1	1
chromosome_1	4935034	T	C	0	1	0	1	1	0	1	1	0	0	0	0	1	1	1	1	1	1	1	1	0	1	0	1	0	1	0	0	1	0	1	1	1	1	0	0	0	1	0	1	1	0	0	1	1	1
chromosome_1	4936646	G	C	0	1	0	1	1	0	1	1	0	0	0	0	1	1	1	1	1	1	1	1	0	1	0	1	0	1	0	0	1	0	1	1	1	1	0	0	0	1	0	1	1	0	0	1	1	1
chromosome_1	4937678	G	T	0	1	0	1	1	0	1	1	0	0	0	0	1	1	1	1	1	1	1	1	0	1	0	1	0	1	0	0	1	0	1	1	1	1	0	0	0	1	0	1	1	0	0	1	1	1
chromosome_1	4937764	C	T	0	1	0	1	1	0	1	1	0	0	0	0	1	1	1	1	1	1	1	1	0	1	0	1	0	1	0	0	1	0	1	1	1	1	0	0	0	1	0	1	1	0	0	1	1	1
chromosome_1	4937779	A	T	0	1	0	1	1	0	1	1	0	0	0	0	1	1	1	1	1	1	1	1	0	1	0	1	0	1	0	0	1	0	1	1	1	1	0	0	0	1	0	1	1	0	0	1	1	1
chromosome_1	4937835	A	AT	0	1	0	1	1	0	1	1	0	0	0	0	1	1	1	1	1	1	1	1	0	1	0	1	0	1	0	0	1	0	1	1	1	1	0	0	0	1	0	1	1	0	0	1	1	1
chromosome_1	4937938	G	A	0	1	0	1	1	0	1	1	0	0	0	0	1	1	1	1	1	1	1	1	0	1	0	1	0	1	0	0	1	0	1	1	1	1	0	0	0	1	0	1	1	0	0	1	1	1
chromosome_1	4938881	G	T	0	1	0	1	1	0	1	1	0	0	0	0	1	1	1	1	1	1	1	1	0	1	0	1	0	1	0	0	1	0	1	1	1	1	0	0	0	1	0	1	1	0	0	1	1	1
chromosome_1	4938919	A	T	0	1	0	1	1	0	1	1	0	0	0	0	1	1	1	1	1	1	1	1	0	1	0	1	0	1	0	0	1	0	1	1	1	1	0	0	0	1	0	1	1	0	0	1	1	1
chromosome_1	4939004	G	C	0	1	0	1	1	0	1	1	0	0	0	0	1	1	1	1	1	1	1	1	0	1	0	1	0	1	0	0	1	0	1	1	1	1	0	0	0	1	0	1	1	0	0	1	1	1
chromosome_1	4939378	C	A	0	1	0	1	1	0	1	1	0	0	0	0	1	1	1	1	1	1	1	1	0	1	0	1	0	1	0	0	1	0	1	1	1	1	0	0	0	1	0	1	1	0	0	1	1	1
chromosome_1	4939589	A	G	0	1	0	1	1	0	1	1	0	0	0	0	1	1	1	1	1	1	1	1	0	1	0	1	0	1	0	0	1	0	1	1	1	1	0	0	0	1	0	1	1	0	0	1	1	1
chromosome_1	4941719	A	AGT	0	1	0	1	1	0	1	1	0	0	0	0	1	1	1	1	1	1	1	1	0	1	0	1	0	1	0	0	1	0	1	1	1	1	0	0	0	1	0	1	1	0	0	1	1	1
chromosome_1	4942064	TTAC	T	0	1	0	1	1	0	1	1	0	0	0	0	1	1	1	1	1	1	1	1	0	1	0	1	0	1	0	0	1	0	1	1	1	1	0	0	0	1	0	1	1	0	0	1	1	1
chromosome_1	4947071	T	C	0	1	0	1	1	0	1	1	0	0	0	0	1	1	1	1	1	1	1	1	0	1	0	1	0	1	0	0	1	0	1	1	1	1	0	0	0	1	0	1	1	0	0	1	1	1
chromosome_1	4949138	T	C	0	1	NA	1	1	0	1	1	0	0	0	0	1	1	1	1	1	1	1	1	0	1	0	1	0	1	0	0	1	0	1	1	1	1	0	0	0	1	0	1	1	0	0	1	1	1
chromosome_1	4961351	A	G	0	1	NA	1	1	0	1	1	0	0	0	0	1	1	1	1	1	1	1	1	0	NA	0	1	0	1	0	0	1	0	1	1	1	1	0	0	0	1	0	1	1	0	0	1	1	1
chromosome_1	4962262	A	C	0	1	NA	1	1	0	1	1	0	0	0	0	1	1	1	1	1	1	1	1	0	NA	0	1	0	1	0	0	1	0	1	1	1	1	0	0	0	1	0	1	1	0	0	1	1	1
chromosome_1	4962445	T	C	0	1	1	1	1	0	1	1	0	0	0	0	1	1	1	1	1	1	1	1	0	NA	0	1	0	1	0	0	1	0	1	1	1	1	0	0	0	1	0	1	1	0	0	1	1	1
chromosome_1	4967077	C	T	0	1	NA	1	1	0	1	1	1	0	0	0	1	1	1	1	1	1	1	1	0	NA	0	1	0	1	0	0	1	0	1	1	1	1	0	0	0	1	0	1	1	0	0	1	1	1
chromosome_1	4973364	T	TA	0	1	NA	1	1	0	1	1	1	0	0	0	1	1	1	1	1	1	1	1	0	NA	0	1	0	1	0	0	1	0	1	1	1	1	0	0	0	1	0	1	1	0	0	1	1	1
chromosome_1	4979931	A	AC	0	1	NA	1	1	0	1	1	1	0	0	0	1	1	1	1	1	1	1	1	0	NA	0	1	0	1	0	0	1	0	1	1	1	1	0	0	0	1	0	1	1	0	0	1	1	1
chromosome_1	4981826	A	G	0	1	NA	1	1	0	1	1	1	0	0	0	1	1	1	1	1	1	1	1	0	NA	0	1	0	1	0	0	1	0	1	1	1	1	0	0	0	1	0	1	1	0	0	1	1	1
chromosome_1	4991012	T	C	0	1	NA	1	1	0	1	1	1	0	0	0	1	1	1	1	NA	1	1	1	0	NA	0	1	0	1	0	0	1	0	1	1	1	1	0	0	0	1	0	1	1	0	0	1	1	1
chromosome_1	4992253	C	T	0	1	NA	1	1	0	1	1	1	0	0	0	1	1	1	1	NA	1	1	1	0	NA	0	1	0	1	0	0	1	0	1	1	1	1	0	0	0	1	0	1	1	0	0	1	1	1
chromosome_1	4993114	T	C	0	1	NA	1	1	0	1	1	1	0	0	0	1	1	1	1	NA	1	1	1	0	NA	0	1	0	1	0	0	1	0	1	1	1	1	0	0	0	1	0	1	1	0	0	1	1	1
chromosome_1	4994520	T	C	0	1	NA	1	1	0	1	1	1	0	0	NA	1	1	NA	NA	NA	1	1	NA	0	NA	0	1	NA	NA	0	0	NA	0	1	1	1	1	0	0	0	1	0	NA	1	0	0	1	1	1
chromosome_1	5020022	T	C	0	1	NA	1	1	0	1	1	1	0	0	NA	1	1	0	NA	NA	1	1	NA	0	NA	0	1	NA	NA	0	0	NA	0	1	1	1	1	0	0	0	1	0	NA	1	0	0	1	1	1
chromosome_1	5030169	G	A	0	1	NA	1	1	0	1	1	1	0	0	NA	NA	NA	0	NA	NA	1	1	NA	0	NA	0	NA	NA	0	0	0	NA	0	1	1	1	0	0	0	0	1	0	NA	1	0	0	1	1	1
chromosome_1	5049041	T	C	0	1	NA	NA	NA	NA	NA	NA	NA	NA	NA	NA	NA	NA	NA	NA	NA	NA	NA	NA	NA	NA	NA	NA	NA	NA	NA	NA	NA	NA	NA	NA	NA	NA	NA	NA	NA	NA	NA	NA	NA	NA	NA	NA	NA	NA
chromosome_1	5055030	G	GA	0	1	NA	NA	NA	NA	NA	NA	NA	NA	NA	NA	NA	NA	NA	NA	NA	NA	NA	NA	NA	NA	NA	NA	NA	NA	NA	NA	NA	NA	NA	NA	NA	NA	NA	NA	NA	NA	NA	NA	NA	NA	NA	NA	NA	NA
chromosome_1	5073632	C	T	0	1	NA	NA	NA	NA	NA	NA	NA	NA	NA	NA	NA	NA	NA	NA	NA	NA	NA	NA	NA	NA	NA	NA	NA	NA	NA	NA	NA	NA	NA	NA	NA	NA	NA	NA	NA	NA	NA	NA	NA	NA	NA	NA	NA	NA
chromosome_1	5120539	G	A	0	1	NA	1	0	0	1	1	1	0	0	0	1	1	0	1	NA	NA	1	0	0	1	0	0	0	0	0	0	1	0	1	1	1	0	0	0	0	1	0	NA	NA	1	0	0	1	1
chromosome_1	5123816	G	A	0	1	1	1	0	0	1	1	1	0	0	0	1	1	0	1	NA	NA	1	0	0	NA	0	0	0	0	0	0	1	0	1	1	1	0	0	0	0	1	0	NA	NA	1	0	0	1	1
chromosome_1	5123834	C	T	0	1	1	1	0	0	1	1	1	0	0	0	1	1	0	1	NA	NA	1	0	0	NA	0	0	0	0	0	0	1	0	1	1	1	0	0	0	0	1	0	NA	NA	1	0	0	1	1
chromosome_1	5128407	A	G	0	1	NA	1	0	0	1	1	0	0	0	0	1	1	0	1	NA	NA	1	0	0	NA	0	0	0	0	0	0	1	0	1	1	1	0	0	0	0	1	0	NA	NA	1	0	0	1	1
chromosome_1	5148744	A	G	0	1	NA	1	0	0	1	1	0	0	0	0	1	1	0	1	NA	NA	NA	0	0	NA	0	0	0	0	0	0	1	0	1	1	1	0	0	0	0	1	0	NA	NA	1	0	0	1	1
chromosome_1	5153377	T	G	0	1	NA	1	0	0	1	1	0	0	0	0	1	1	0	1	1	NA	NA	0	0	NA	0	0	0	0	0	0	1	0	1	1	1	0	0	0	0	1	0	1	1	1	0	0	1	1
chromosome_1	5159554	CT	C	0	1	NA	NA	NA	0	1	1	0	0	0	0	1	1	0	1	1	NA	NA	0	NA	NA	0	0	0	0	0	0	1	0	1	1	1	0	0	0	0	1	0	1	1	1	0	0	1	1
chromosome_1	5161435	CT	C	0	1	NA	NA	NA	0	1	1	0	0	0	0	1	1	0	1	1	NA	NA	0	NA	NA	0	0	0	0	0	0	1	0	1	1	1	0	0	0	0	1	0	1	1	1	0	0	1	1
chromosome_1	5200800	A	G	0	1	NA	NA	1	0	1	1	0	0	0	0	1	1	0	1	1	NA	NA	0	NA	NA	0	0	0	0	0	0	1	0	1	1	1	0	0	0	0	1	0	1	1	1	0	0	1	1
chromosome_1	5201900	T	G	0	1	NA	NA	1	0	1	1	0	0	0	0	1	1	0	1	1	NA	NA	0	NA	NA	0	0	0	0	0	0	1	0	1	1	1	0	0	0	0	1	0	1	1	1	0	0	1	1
chromosome_1	5202829	C	T	0	1	NA	0	1	0	1	1	0	0	0	0	1	1	0	1	1	NA	NA	0	1	NA	0	0	0	0	0	0	1	0	1	1	1	0	0	0	0	1	0	1	1	1	0	0	1	1
chromosome_1	5203011	G	T	0	1	NA	0	1	0	1	1	0	0	0	0	1	1	0	1	1	1	NA	0	1	NA	0	0	0	0	0	0	1	0	1	1	1	0	0	0	0	1	0	1	1	1	0	0	1	1
chromosome_1	5203555	C	T	0	1	NA	0	1	0	1	1	0	0	0	0	1	1	0	1	1	1	NA	0	1	1	0	0	0	0	0	0	1	0	1	1	1	0	0	0	0	1	0	1	1	1	0	0	1	1
chromosome_1	5214097	A	T	0	1	NA	0	1	0	1	1	0	0	0	0	1	1	0	1	1	1	NA	0	1	1	0	0	0	0	0	0	1	0	1	1	1	0	0	0	0	1	0	1	1	1	0	0	1	1
chromosome_1	5216014	T	C	0	1	NA	0	1	0	1	1	0	0	0	0	1	1	0	1	1	1	1	0	1	1	0	0	0	0	0	0	1	0	1	1	1	0	0	0	0	1	0	1	1	1	0	0	1	1
chromosome_1	5216331	A	G	0	1	NA	0	1	0	1	1	0	0	0	0	1	1	0	1	1	1	1	0	1	1	0	0	0	0	0	0	1	0	1	1	1	0	0	0	0	1	0	1	1	1	0	0	1	1
chromosome_1	5219342	T	C	0	1	NA	0	1	0	1	1	0	0	0	0	1	1	0	1	1	1	1	0	1	1	0	0	0	0	0	0	1	0	1	1	1	0	0	0	0	1	0	1	1	1	0	0	1	1
chromosome_1	5222186	A	G	0	1	1	0	1	0	1	1	0	0	0	0	1	1	0	1	1	1	1	0	1	1	0	0	0	0	0	0	1	0	1	1	1	0	0	0	0	1	0	1	1	1	0	0	1	1
chromosome_1	5224806	C	T	0	1	1	0	1	0	1	1	0	0	0	0	1	1	0	1	1	1	1	0	1	1	0	0	0	0	0	0	1	0	1	1	1	0	0	0	0	1	0	1	1	1	0	0	1	1
chromosome_1	5224994	T	TC	0	1	1	0	1	0	1	1	0	0	0	0	1	1	0	1	1	1	1	0	1	1	0	0	0	0	0	0	1	0	1	1	1	0	0	0	0	1	0	1	1	1	0	0	1	1
chromosome_1	5225183	T	C	0	1	1	0	1	0	1	1	0	0	0	0	1	1	0	1	1	1	1	0	1	1	0	0	0	0	0	0	1	0	1	1	1	0	0	0	0	1	0	1	1	1	0	0	1	1
chromosome_1	5227712	C	T	0	1	1	0	1	0	1	1	0	0	0	0	1	1	0	1	1	1	1	0	1	1	0	0	0	0	0	0	1	0	1	1	1	0	0	0	0	1	0	1	1	1	0	0	1	1
chromosome_1	5231322	T	G	0	1	1	0	1	0	1	1	0	0	0	0	1	1	0	1	1	1	1	0	1	1	0	0	0	0	0	0	1	0	1	1	1	0	0	0	0	1	0	1	1	1	0	0	1	1
chromosome_1	5232873	C	CT	0	1	1	0	1	0	1	1	0	0	0	0	1	1	0	1	1	1	1	0	1	1	0	0	0	0	0	0	1	0	1	1	1	0	0	0	0	1	0	1	1	1	0	0	1	1
chromosome_1	5233072	G	A	0	1	1	0	1	0	1	1	0	0	0	0	1	1	0	1	1	1	1	0	1	1	0	0	0	0	0	0	1	0	1	1	1	0	0	0	0	1	0	1	1	1	0	0	1	1
chromosome_1	5236136	C	T	0	1	1	0	1	0	1	1	0	0	0	0	1	1	0	1	1	1	1	0	1	1	0	0	0	0	0	0	1	0	1	1	1	0	0	0	0	1	0	1	1	1	0	0	1	1
chromosome_1	5240590	G	T	0	1	1	0	1	0	1	1	0	0	0	0	1	1	0	1	1	1	1	0	1	1	0	0	0	0	0	0	1	0	1	1	1	0	0	0	0	1	0	1	1	1	0	0	1	1
chromosome_1	5246341	G	A	0	1	1	0	1	0	1	1	0	0	0	0	1	1	0	1	1	1	1	0	1	1	0	0	0	0	0	0	1	0	1	1	1	0	0	0	0	1	0	1	1	1	0	0	1	1
chromosome_1	5248208	T	C	0	1	1	0	1	0	1	1	0	0	0	0	1	1	0	1	1	1	1	0	1	1	0	0	0	0	0	0	1	0	1	1	1	0	0	0	0	1	0	1	1	1	0	0	1	1
chromosome_1	5250142	G	A	0	1	1	0	1	0	1	1	0	0	0	0	1	1	0	1	1	1	1	0	1	1	0	0	0	0	0	0	1	0	1	1	1	0	0	0	0	1	0	1	1	1	0	0	1	1
chromosome_1	5255381	G	A	0	1	1	0	1	0	1	1	0	0	0	0	1	1	0	1	1	1	1	0	1	1	0	0	0	0	0	0	1	0	1	1	1	0	0	0	0	1	0	1	1	1	0	0	1	1
chromosome_1	5255734	C	CT	0	1	1	0	1	0	1	1	0	0	0	0	1	1	0	1	1	1	1	0	1	1	0	0	0	0	0	0	1	0	1	1	1	0	0	0	0	1	0	1	1	1	0	0	1	1
chromosome_1	5256380	A	G	0	1	1	0	1	0	1	1	0	0	0	0	1	1	0	1	1	1	1	0	1	1	0	0	0	0	0	0	1	0	1	1	1	0	0	0	0	1	0	1	1	1	0	0	1	1
chromosome_1	5256872	G	A	0	1	1	0	1	0	1	1	0	0	0	0	1	1	0	1	1	1	1	0	1	1	0	0	0	0	0	0	1	0	1	1	1	0	0	0	0	1	0	1	1	1	0	0	1	1
chromosome_1	5258235	G	A	0	1	1	0	1	0	1	1	0	0	0	0	1	1	0	1	1	1	1	0	1	1	0	0	0	0	0	0	1	0	1	1	1	0	0	0	0	1	0	1	1	1	0	0	1	1
chromosome_1	5261603	C	T	0	1	1	0	1	0	1	1	0	0	0	0	1	1	0	1	1	1	1	0	1	1	0	0	0	0	0	0	1	0	1	1	1	0	0	0	0	1	0	1	1	1	0	0	1	1
chromosome_1	5263353	GCAACTGGAGCAGCAGGCGGTTGGTGGACCGAAGGAGCTTCTGGTA	G	0	1	1	0	1	0	1	1	0	0	0	0	1	1	0	1	1	1	1	0	1	1	0	0	0	0	0	0	1	0	1	1	1	0	0	0	0	1	0	1	1	1	0	0	1	1
chromosome_1	5265604	AG	A	0	1	1	0	1	0	1	1	0	0	0	0	1	1	0	1	1	1	1	0	1	1	0	0	0	0	0	0	1	0	1	1	1	0	0	0	0	1	0	1	1	1	0	0	1	1
chromosome_1	5266141	A	G	0	1	1	0	1	0	1	1	0	0	0	0	1	1	0	1	1	1	1	0	1	1	0	0	0	0	0	0	1	0	1	1	1	0	0	0	0	1	0	1	1	1	0	0	1	1
chromosome_1	5266261	G	A	0	1	1	0	1	0	1	1	0	0	0	0	1	1	0	1	1	1	1	0	1	1	0	0	0	0	0	0	1	0	1	1	1	0	0	0	0	1	0	1	1	1	0	0	1	1
chromosome_1	5266596	ATT	A	0	1	1	0	1	NA	1	1	0	0	0	0	1	1	0	NA	1	1	1	0	1	1	0	0	0	0	0	0	1	0	1	1	1	0	0	0	0	1	0	1	1	1	0	0	1	1
chromosome_1	5267647	C	CAAACAAAAACAA	0	1	1	0	1	NA	1	1	0	0	0	0	1	1	0	NA	1	1	1	0	1	1	0	0	0	0	0	0	1	0	1	1	1	0	0	0	0	1	0	1	1	1	0	0	1	1
chromosome_1	5267865	T	A	0	1	1	0	1	NA	1	1	0	0	0	0	1	1	0	NA	1	1	1	0	1	1	0	0	0	0	0	0	1	0	1	1	1	0	0	0	0	1	0	1	1	1	0	0	1	1
chromosome_1	5269989	AT	A	0	1	1	0	1	NA	1	1	0	0	0	0	1	1	0	NA	1	1	1	0	1	1	0	0	0	0	0	0	1	0	1	1	1	0	0	0	0	1	0	1	1	1	0	0	1	1
chromosome_1	5270397	G	A	0	1	1	0	1	1	1	1	0	0	0	0	1	1	0	0	1	1	1	0	1	1	0	0	0	0	0	0	1	0	1	1	1	0	0	0	0	1	0	1	1	1	0	0	1	1
chromosome_1	5270959	A	G	0	1	1	0	1	1	1	1	0	0	0	0	1	1	0	0	1	1	1	0	1	1	0	0	0	0	0	0	1	0	1	1	1	0	0	0	0	1	0	1	1	1	0	0	1	1
chromosome_1	5271744	T	C	0	1	1	0	1	1	1	1	0	0	0	0	1	1	0	0	1	1	1	0	1	1	0	0	0	0	0	0	1	0	1	1	1	0	0	0	0	1	0	1	1	1	0	0	1	1
chromosome_1	5277108	A	T	0	1	1	0	1	1	1	1	0	0	0	0	1	1	0	0	1	1	1	0	1	1	0	0	0	0	0	0	1	0	1	1	1	0	0	0	0	1	0	1	1	1	0	0	1	1
chromosome_1	5284158	G	A	0	1	1	0	1	1	1	1	0	0	0	0	1	1	0	0	1	1	1	0	1	1	0	0	0	0	0	0	1	0	1	1	1	0	0	0	0	1	0	1	1	1	0	0	1	1
chromosome_1	5299897	A	C	0	1	1	0	1	1	1	1	0	0	0	0	1	1	0	0	1	1	1	0	1	1	0	0	0	0	0	0	1	0	1	1	1	0	0	0	0	1	0	1	1	1	0	0	1	1
chromosome_1	5300710	A	G	0	1	1	0	1	1	1	1	0	0	0	0	1	1	0	0	1	1	1	0	1	1	0	0	0	0	0	0	1	0	1	1	1	0	0	0	0	1	0	1	1	1	0	0	1	1
chromosome_1	5303296	T	G	0	1	1	0	1	1	1	1	0	0	0	0	1	1	0	0	1	1	1	0	1	1	0	0	0	0	0	0	1	0	1	1	1	0	0	0	0	1	0	1	1	1	0	0	1	1
chromosome_1	5306093	C	T	0	1	1	0	1	1	1	1	0	0	0	0	1	1	0	0	1	1	1	0	1	1	0	0	0	0	0	0	1	0	1	1	1	0	0	0	0	1	0	1	1	1	0	0	1	1
chromosome_1	5310680	TA	T	0	1	1	0	1	1	1	1	0	0	0	0	1	1	0	0	1	1	1	0	1	1	0	0	0	0	0	0	1	0	1	1	1	0	0	0	0	1	0	1	1	1	0	0	1	1
chromosome_1	5312005	T	A	0	1	1	0	1	1	1	1	0	0	0	0	1	1	0	0	1	1	1	0	1	1	0	0	0	0	0	0	1	0	1	1	1	0	0	0	0	1	0	1	1	1	0	0	1	1
chromosome_1	5314033	A	G	0	1	1	0	1	1	1	1	0	0	0	0	1	1	0	0	1	1	1	0	1	1	0	0	0	0	0	0	1	0	1	1	1	0	0	0	0	1	0	1	1	1	0	0	1	1
chromosome_1	5316360	T	A	0	1	1	0	1	1	1	1	0	0	0	0	1	1	0	0	1	1	1	0	1	1	0	0	0	0	0	0	1	0	1	1	1	0	0	0	0	1	0	1	1	1	0	0	1	1
chromosome_1	5319716	G	GTT	0	1	1	0	1	1	1	1	0	0	0	0	1	1	0	0	1	1	1	0	1	1	0	0	0	0	0	0	1	0	1	1	1	0	0	0	0	1	0	1	1	1	0	0	1	1
chromosome_1	5319862	C	T	0	1	1	0	1	1	1	1	0	0	0	0	1	1	0	0	1	1	1	0	1	1	0	0	0	0	0	0	1	0	1	1	1	0	0	0	0	1	0	1	1	1	0	0	1	1
chromosome_1	5340766	T	C	0	1	1	0	1	1	1	1	0	0	0	0	1	1	0	0	1	1	1	0	1	1	0	0	0	0	0	0	1	0	1	1	1	0	0	0	0	1	0	1	1	1	0	0	1	1
chromosome_1	5360505	T	C	0	1	1	0	1	1	1	1	0	0	0	0	1	1	0	0	1	1	1	0	1	1	0	0	0	0	0	0	1	0	1	1	1	0	0	0	0	1	0	1	1	1	0	0	1	1
chromosome_1	5361407	G	A	0	1	1	0	1	1	1	1	0	0	0	0	1	1	0	0	1	1	1	0	1	1	0	0	0	0	0	0	1	0	1	1	1	0	0	0	0	1	0	1	1	1	0	0	1	1
chromosome_1	5362050	A	T	0	1	1	0	1	1	1	1	0	0	0	0	1	1	0	0	1	1	1	0	1	1	0	0	0	0	0	0	1	0	1	1	1	0	0	0	0	1	0	1	1	1	0	0	1	1
chromosome_1	5363995	CA	C	0	1	1	0	1	1	1	1	0	0	0	0	1	1	0	0	1	1	1	0	1	1	0	0	0	0	0	0	1	0	1	1	1	0	0	0	0	1	0	1	1	1	0	0	1	1
chromosome_1	5365839	T	A	0	1	1	0	1	1	1	1	0	0	0	0	1	1	0	0	1	1	1	0	1	1	0	0	0	0	0	0	1	0	1	1	1	0	0	0	0	1	0	1	1	1	0	0	1	1
chromosome_1	5365985	G	A	0	1	1	0	1	1	1	1	0	0	0	0	1	1	0	0	1	1	NA	0	1	1	0	0	0	0	0	0	1	0	1	1	1	0	0	0	0	1	0	1	1	1	0	0	1	1
chromosome_1	5367971	C	T	0	1	1	0	1	1	1	1	0	0	0	0	1	1	0	0	1	1	0	0	1	1	0	0	0	0	0	0	1	0	1	1	1	0	0	0	0	1	0	1	1	1	0	0	1	1
chromosome_1	5373938	A	C	0	1	1	0	1	1	1	1	0	0	0	0	1	1	0	0	1	1	0	0	1	1	0	0	0	0	0	0	1	0	1	1	1	0	0	0	0	1	0	1	1	1	0	0	1	1
chromosome_1	5375137	A	T	0	1	1	0	1	1	1	1	0	0	0	0	1	1	0	0	1	1	0	0	1	1	0	0	0	0	0	0	1	0	1	1	1	0	0	0	0	1	0	1	1	1	0	0	1	1
chromosome_1	5376094	C	T	0	1	1	0	1	1	1	1	0	0	0	0	1	1	0	0	1	1	0	0	1	1	0	0	0	0	0	0	1	0	1	1	1	0	0	0	0	1	0	1	1	1	0	0	1	1
chromosome_1	5383505	G	A	0	1	NA	0	1	1	1	1	0	0	0	0	1	1	0	0	1	1	0	0	1	1	0	0	0	0	0	0	1	0	1	1	1	0	0	0	0	1	0	1	1	1	0	0	1	1
chromosome_1	5387396	G	A	0	1	NA	0	1	1	1	1	0	0	0	0	1	1	0	0	1	1	0	0	1	1	0	0	0	0	0	0	1	0	1	1	1	0	0	0	0	1	0	1	1	1	0	0	1	1
chromosome_1	5390469	T	C	0	1	NA	0	1	1	1	1	0	0	0	0	1	1	0	0	1	1	0	0	1	1	0	0	0	0	0	0	1	0	1	1	1	0	0	0	0	1	0	1	1	1	0	0	1	1
chromosome_1	5394093	T	G	0	1	NA	0	1	0	1	1	0	0	0	0	1	1	0	0	1	1	0	0	1	1	0	0	0	0	0	0	1	0	1	1	1	0	0	0	0	1	0	1	1	1	0	0	1	1
chromosome_1	5403412	A	G	0	1	NA	0	NA	0	NA	1	0	0	0	0	1	1	0	0	1	NA	0	0	1	1	0	0	NA	0	0	0	1	0	1	NA	NA	0	0	0	0	1	0	1	1	1	0	0	NA	1
chromosome_1	5426617	A	AT	0	1	NA	0	NA	0	NA	1	0	0	0	0	1	NA	0	0	1	NA	0	0	NA	1	0	NA	NA	0	0	0	1	0	NA	NA	NA	0	0	0	0	1	NA	1	1	1	NA	0	NA	1
chromosome_1	5426621	C	T	0	1	NA	0	NA	0	NA	1	0	0	0	0	1	NA	0	0	1	NA	0	0	NA	1	0	NA	NA	0	0	0	1	0	NA	NA	NA	0	0	0	0	1	NA	1	1	1	NA	0	NA	1
chromosome_1	5448529	G	A	0	1	NA	0	NA	0	NA	1	0	0	0	0	1	NA	0	0	1	NA	0	0	NA	1	0	NA	1	0	0	0	1	0	NA	NA	NA	0	0	0	0	1	NA	1	1	1	NA	0	NA	1
chromosome_1	5449783	A	G	0	1	NA	0	0	0	0	1	0	0	0	0	1	0	0	0	1	0	0	0	0	1	0	1	1	0	0	0	1	0	0	0	0	0	0	0	0	1	1	1	1	1	1	0	0	1
chromosome_1	5451430	A	G	0	1	NA	0	0	0	0	1	0	0	0	0	0	0	0	0	1	0	0	0	0	1	0	1	1	0	0	0	1	0	0	0	0	0	0	0	0	1	1	1	1	1	1	0	0	1
chromosome_1	5451709	T	C	0	1	NA	0	0	0	0	1	0	0	0	0	0	0	0	0	1	0	0	0	0	1	0	1	1	0	0	0	1	0	0	0	0	0	0	0	0	1	1	1	1	1	1	0	0	1
chromosome_1	5451734	T	TA	0	1	NA	0	0	0	0	1	0	0	0	0	0	0	0	0	1	0	0	0	0	1	0	1	1	0	0	0	1	0	0	0	0	0	0	0	0	1	1	1	1	1	1	0	0	1
chromosome_1	5451921	T	A	0	1	NA	0	0	0	0	1	0	0	0	0	0	0	0	0	1	0	0	0	0	1	0	1	1	0	0	0	1	0	0	0	0	0	0	0	0	1	1	1	1	1	1	0	0	1
chromosome_1	5451933	T	C	0	1	NA	0	0	0	0	1	0	0	0	0	0	0	0	0	1	0	0	0	0	1	0	1	1	0	0	0	1	0	0	0	0	0	0	0	0	1	1	1	1	1	1	0	0	1
chromosome_1	5452342	CTG	C	0	1	NA	0	0	0	0	1	0	0	0	0	0	0	0	0	1	0	0	0	0	1	0	1	1	0	0	0	1	0	0	0	0	0	0	0	0	1	1	1	1	1	1	0	0	1
chromosome_1	5452741	A	T	0	1	NA	1	0	0	0	1	0	0	0	0	0	0	0	0	1	0	0	0	0	1	0	1	1	0	0	0	1	0	0	0	0	0	0	0	0	1	1	1	1	1	1	0	0	1
chromosome_1	5453538	A	G	0	1	NA	1	0	0	0	1	0	0	0	0	0	0	0	0	1	0	0	0	0	1	0	1	1	0	0	0	1	0	0	0	0	0	0	0	0	1	1	1	1	1	1	0	0	1
chromosome_1	5453760	T	C	0	1	1	1	0	0	0	1	0	0	0	0	0	0	0	0	1	0	0	0	0	1	0	1	1	0	0	0	1	0	0	0	0	0	0	0	0	1	1	1	1	1	1	0	0	1
chromosome_1	5454098	C	A	0	1	1	1	0	0	0	1	0	0	0	0	0	0	0	0	1	0	0	0	0	1	0	1	1	0	0	0	1	0	0	0	0	0	0	0	0	1	1	1	1	1	1	0	0	1
chromosome_1	5456432	A	G	0	1	1	1	0	0	0	1	0	0	0	0	0	0	0	0	1	0	0	0	0	1	0	1	1	0	0	0	1	0	0	0	0	0	0	0	0	1	1	1	1	1	1	0	0	1
chromosome_1	5458387	C	A	0	1	1	1	0	0	0	1	0	0	0	0	0	0	0	0	1	0	0	0	0	1	0	1	1	0	0	0	1	0	0	0	0	0	0	0	0	1	1	1	1	1	1	0	0	1
chromosome_1	5459588	G	A	0	1	1	1	0	0	0	1	0	0	0	0	0	0	0	0	1	0	0	0	0	1	0	1	1	0	0	0	1	0	0	0	0	0	0	0	0	1	1	1	1	1	1	0	0	1
chromosome_1	5461226	T	C	0	1	1	1	0	0	0	1	0	0	0	0	0	0	0	0	1	0	0	0	0	1	0	1	1	0	0	0	1	0	0	0	0	0	0	0	0	1	1	1	1	1	1	0	0	1
chromosome_1	5462696	A	C	0	1	1	1	0	0	0	1	0	0	0	0	0	0	0	0	1	0	0	0	0	1	0	1	1	0	0	0	1	0	0	0	0	0	0	0	0	1	1	1	1	1	NA	0	0	1
chromosome_1	5463529	A	G	0	1	1	1	0	0	0	1	0	0	0	0	0	0	0	0	1	0	0	0	0	1	0	1	1	0	0	0	1	0	0	0	0	0	0	0	0	1	1	1	1	1	NA	0	0	1
chromosome_1	5463755	T	C	0	1	1	1	0	0	0	1	0	0	0	0	0	0	0	0	1	0	0	0	0	1	0	1	1	0	0	0	1	0	0	0	0	0	0	0	0	1	1	1	1	1	NA	0	0	1
chromosome_1	5466008	T	C	0	1	1	1	0	0	0	1	0	0	0	0	0	0	0	0	1	0	0	0	0	1	0	1	1	0	0	0	1	0	0	0	0	0	0	0	0	1	1	1	1	1	NA	0	0	1
chromosome_1	5466395	A	G	0	1	1	1	0	0	0	1	0	0	0	0	0	0	0	0	1	0	0	0	0	1	0	1	1	0	0	0	1	0	0	0	0	0	0	0	0	1	1	1	1	1	NA	0	0	1
chromosome_1	5466444	G	A	0	1	1	1	0	0	0	1	0	0	0	0	0	0	0	0	1	0	0	0	0	1	0	1	1	0	0	0	1	0	0	0	0	0	0	0	0	1	1	1	1	1	NA	0	0	1
chromosome_1	5466791	G	A	0	1	1	1	0	0	0	1	0	0	0	0	0	0	0	0	1	0	0	0	0	1	0	1	1	0	0	0	1	0	0	0	0	0	0	0	0	1	1	1	1	1	NA	0	0	1
chromosome_1	5468795	G	A	0	1	1	1	0	0	0	1	0	0	0	0	0	0	0	0	1	0	0	0	0	1	0	1	1	0	0	0	1	0	0	0	0	0	0	0	0	1	1	1	1	1	NA	0	0	1
chromosome_1	5468967	T	C	0	1	1	1	0	0	0	1	0	0	0	0	0	0	0	0	1	0	0	0	0	1	0	1	1	0	0	0	1	0	0	0	0	0	0	0	0	1	1	1	1	1	NA	0	0	1
chromosome_1	5470283	T	TA	0	1	1	1	0	0	0	1	0	0	0	0	0	0	0	0	1	0	0	0	0	1	0	1	1	0	0	0	1	0	0	0	0	0	0	0	0	1	1	1	1	1	NA	0	0	1
chromosome_1	5471135	C	T	0	1	1	1	0	0	0	1	0	0	0	0	0	0	0	0	1	0	0	0	0	1	0	1	1	0	0	0	1	0	0	0	0	0	0	0	0	1	1	1	1	1	NA	0	0	1
chromosome_1	5474300	T	C	0	1	1	1	0	0	0	1	0	0	0	0	0	0	0	0	1	0	0	0	0	1	0	1	1	0	0	0	1	0	0	0	0	0	0	0	0	1	1	1	1	1	0	0	0	1
chromosome_1	5481165	T	G	0	1	1	1	0	NA	0	1	0	0	0	0	0	0	0	0	1	0	0	0	0	1	0	1	1	0	0	0	1	0	0	0	0	0	0	0	0	1	1	1	1	1	0	0	0	1
chromosome_1	5487938	A	G	0	1	1	1	0	1	0	1	0	0	0	0	0	0	0	0	1	0	0	0	0	1	0	1	1	0	0	0	1	0	0	0	0	0	0	0	0	1	1	1	1	1	0	0	0	1
chromosome_1	5490189	A	G	0	1	1	1	0	1	0	1	0	0	0	0	0	0	0	0	1	0	0	0	0	1	0	1	1	0	0	0	1	0	0	0	0	0	0	0	0	1	1	1	1	1	0	0	0	1
chromosome_1	5493950	C	T	0	1	1	1	0	1	0	1	0	0	0	NA	NA	0	0	0	1	0	NA	0	0	1	0	1	NA	0	0	0	1	0	0	0	0	0	0	0	0	1	1	1	1	1	0	0	0	1
chromosome_1	5501962	C	T	0	1	1	1	0	1	0	1	0	0	0	NA	NA	0	0	0	1	0	NA	0	0	1	0	1	NA	0	0	0	1	0	0	0	0	0	0	0	0	1	1	1	1	1	0	0	0	1
chromosome_1	5508860	T	C	0	1	1	1	0	1	0	1	0	0	0	NA	NA	0	0	0	1	0	NA	0	0	1	0	1	NA	0	0	0	1	0	0	0	0	0	0	0	0	1	1	1	1	1	0	0	0	1
chromosome_1	5515751	T	A	0	1	1	1	0	1	0	1	0	0	0	NA	NA	0	0	0	1	0	NA	0	0	1	0	1	NA	0	0	0	1	0	0	0	0	0	0	0	0	1	1	1	1	1	0	0	0	1
chromosome_1	5516194	A	G	0	1	1	1	0	1	0	1	0	0	0	NA	NA	0	0	0	1	0	NA	0	0	1	0	1	NA	0	0	0	1	0	0	0	0	0	0	0	0	1	1	1	1	1	0	0	0	1
chromosome_1	5528515	T	C	0	1	1	1	0	1	0	1	0	0	0	NA	NA	0	0	0	1	0	NA	0	0	1	0	1	NA	0	0	0	1	0	0	0	0	0	0	0	0	1	1	1	1	1	0	0	0	1
chromosome_1	5529364	T	A	0	1	1	1	0	1	0	1	0	0	0	NA	NA	0	0	0	1	0	NA	0	0	1	0	1	NA	0	0	0	1	0	0	0	0	0	0	0	0	1	1	1	1	1	0	0	0	1
chromosome_1	5536460	A	G	0	1	1	1	0	1	0	1	0	0	0	NA	NA	0	0	0	1	0	NA	0	0	1	0	1	NA	0	0	0	1	0	0	0	0	0	0	0	0	1	1	1	1	1	0	0	0	1
chromosome_1	5541463	C	A	0	1	1	1	0	1	0	1	0	0	0	NA	NA	0	0	0	1	0	NA	0	0	1	0	1	NA	0	0	0	1	0	0	0	0	0	0	0	0	1	1	1	1	1	0	0	0	1
chromosome_1	5543827	T	C	0	1	1	1	0	1	0	1	0	0	0	NA	NA	0	0	0	1	0	NA	0	0	1	0	1	NA	0	0	0	1	0	0	0	0	0	0	0	0	1	1	1	1	1	0	0	0	1
chromosome_1	5544351	G	A	0	1	1	1	0	1	0	1	0	0	0	NA	NA	0	0	0	1	0	NA	0	0	1	0	1	NA	0	0	0	1	0	0	0	0	0	0	0	0	1	1	1	1	1	0	0	0	1
chromosome_1	5545601	A	G	0	1	1	1	0	1	0	1	0	0	0	NA	NA	0	0	0	1	0	NA	0	0	1	0	1	NA	0	0	0	1	0	0	0	0	0	0	0	0	1	1	1	1	1	0	0	0	1
chromosome_1	5547223	TA	T	0	1	1	1	0	1	0	1	0	0	0	NA	NA	0	0	0	1	0	NA	0	0	1	0	1	NA	0	0	0	1	0	0	0	0	0	0	0	0	1	1	1	1	1	0	0	0	1
chromosome_1	5548073	AT	A	0	1	1	1	0	1	0	1	0	0	0	NA	NA	0	0	0	1	0	NA	0	0	1	0	1	NA	0	0	0	1	0	0	0	0	0	0	0	0	1	1	1	1	1	0	0	0	1
chromosome_1	5553327	G	A	0	1	1	1	0	1	0	1	0	0	0	NA	NA	0	0	0	1	0	NA	0	0	1	0	1	NA	0	0	0	1	0	0	0	0	0	0	0	0	1	1	1	1	1	0	0	0	1
chromosome_1	5555715	A	G	0	1	1	1	0	1	0	1	0	0	0	NA	NA	0	0	0	1	0	NA	0	0	1	0	1	NA	0	0	0	1	0	0	0	0	0	0	0	0	1	1	1	1	1	0	0	0	1
chromosome_1	5558071	T	C	0	1	1	1	0	1	0	1	0	0	0	NA	NA	0	0	0	1	0	NA	0	0	1	0	1	NA	0	0	0	1	0	0	0	0	0	0	0	0	1	1	1	1	1	0	0	0	1
chromosome_1	5559279	TGG	T	0	1	1	1	0	1	0	1	0	0	0	NA	NA	0	0	0	1	0	NA	0	0	1	0	1	NA	0	0	0	1	0	0	0	0	0	0	0	0	1	1	1	1	1	0	0	0	1
chromosome_1	5568477	T	C	0	1	1	1	0	1	0	1	0	0	0	NA	NA	0	0	0	1	0	NA	0	0	1	0	1	NA	0	0	0	1	0	0	0	0	0	0	0	0	1	1	1	1	1	0	0	0	1
chromosome_2	31733	A	AT	0	1	1	1	0	0	0	1	1	0	1	1	1	1	1	1	0	1	1	0	1	1	0	1	0	1	1	1	0	0	1	0	0	1	1	1	1	1	1	1	1	0	1	0	1	1
chromosome_2	31908	A	T	0	1	1	1	0	0	0	1	1	0	1	1	1	1	1	1	0	1	1	0	1	1	0	1	0	1	1	1	0	0	1	0	0	1	1	1	1	1	1	1	1	0	1	0	1	1
chromosome_2	32852	TA	T	0	1	1	1	0	0	0	1	1	0	1	1	1	1	1	1	0	1	1	0	1	1	0	1	0	1	1	1	0	0	1	0	0	1	1	1	1	1	1	1	1	0	1	0	1	1
chromosome_2	35275	A	G	0	1	1	1	0	0	0	1	1	0	1	1	1	1	1	1	0	1	1	0	1	1	0	1	0	1	1	1	0	0	1	0	0	1	1	1	1	1	1	1	1	0	1	0	1	1
chromosome_2	35364	TC	T	0	1	1	1	0	0	0	1	1	0	1	1	1	1	1	1	0	1	1	0	1	1	0	1	0	1	1	1	0	0	1	0	0	1	1	1	1	1	1	1	1	0	1	0	1	1
chromosome_2	38221	A	G	0	1	1	1	0	0	0	1	1	0	1	1	1	1	1	1	0	1	1	0	1	1	0	1	0	1	1	1	0	0	1	0	0	1	1	1	1	1	1	1	1	0	1	0	1	1
chromosome_2	39218	T	G	0	1	1	1	0	0	0	1	1	0	1	1	1	1	1	1	0	1	1	0	1	1	0	1	0	1	1	1	0	0	1	0	0	1	1	1	1	1	1	1	1	0	1	0	1	1
chromosome_2	43203	A	G	0	1	1	1	0	0	0	1	1	0	1	1	1	1	1	1	0	1	1	0	1	1	0	1	0	1	1	1	0	0	1	0	0	1	1	1	1	1	1	1	1	0	1	0	1	1
chromosome_2	46866	T	C	0	1	1	1	0	0	0	1	1	0	1	1	1	1	1	1	0	1	1	0	1	1	0	1	0	1	1	1	0	0	1	0	0	1	1	1	1	1	1	1	1	0	1	0	1	1
chromosome_2	47265	T	TACCGAGA	0	1	1	1	0	0	0	1	1	0	1	1	1	1	1	1	0	1	1	0	1	1	0	1	0	1	1	1	0	0	1	0	0	1	1	1	1	1	1	1	1	0	1	0	1	1
chromosome_2	50765	C	A	0	1	1	1	0	0	0	1	1	0	1	1	1	1	1	1	0	1	1	0	1	1	0	1	0	1	1	1	0	0	1	0	0	1	1	1	1	1	1	1	1	0	1	0	1	1
chromosome_2	57064	G	C	0	1	1	1	0	0	0	1	1	0	1	1	1	1	1	1	0	1	1	0	1	1	0	1	0	1	1	1	0	0	1	0	0	1	1	1	1	1	1	1	1	0	1	0	1	1
chromosome_2	58098	C	T	0	1	1	1	0	0	0	1	1	0	1	1	1	1	1	1	0	1	1	0	1	NA	0	1	0	1	1	1	0	0	1	0	0	1	1	1	1	1	1	1	1	0	1	0	1	1
chromosome_2	60474	A	G	0	1	1	1	0	0	0	1	1	0	1	1	1	1	1	1	0	1	1	0	1	NA	0	1	0	1	1	1	0	0	1	0	0	1	1	1	1	1	1	1	1	0	1	0	1	1
chromosome_2	64433	C	T	0	1	1	1	0	0	0	1	1	0	1	1	1	1	1	1	0	1	1	0	1	NA	0	1	0	1	1	1	0	0	1	0	0	1	1	1	1	1	1	1	1	0	1	0	1	1
chromosome_2	67383	T	C	0	1	1	1	0	0	0	1	1	0	1	1	1	1	1	1	0	1	1	0	1	NA	0	1	0	1	1	1	0	0	1	0	0	1	1	1	1	1	1	1	1	0	1	0	1	1
chromosome_2	67416	T	G	0	1	1	1	0	0	0	1	1	0	1	1	1	1	1	1	0	1	1	0	1	NA	0	1	0	1	1	1	0	0	1	0	0	1	1	1	1	1	1	1	1	0	1	0	1	1
chromosome_2	70916	T	C	0	1	1	1	0	0	0	1	1	0	1	1	1	1	1	1	0	1	1	0	1	NA	0	1	0	1	1	1	0	0	1	0	0	1	1	1	1	1	1	1	1	0	1	0	1	1
chromosome_2	71084	C	A	0	1	1	1	0	0	0	1	1	0	1	1	1	1	1	1	0	1	1	0	1	NA	0	1	0	1	1	1	0	0	1	0	0	1	1	1	1	1	1	1	1	0	1	0	1	1
chromosome_2	73097	T	C	0	1	1	1	0	0	0	1	1	0	1	1	1	1	1	1	NA	1	1	0	1	NA	0	1	0	1	1	1	0	0	1	0	0	1	1	1	1	1	1	1	1	0	1	0	1	1
chromosome_2	73223	G	C	0	1	1	1	0	0	0	1	1	0	1	1	1	1	1	1	NA	1	1	0	1	NA	0	1	0	1	1	1	0	0	1	0	0	1	1	1	1	1	1	1	1	0	1	0	1	1
chromosome_2	73586	CT	C	0	1	1	1	0	0	0	1	1	0	1	1	1	1	1	1	NA	1	1	0	1	NA	0	1	0	1	1	1	0	0	1	0	0	1	1	1	1	1	1	1	1	0	1	0	1	1
chromosome_2	74548	C	T	0	1	1	1	0	0	0	1	1	0	1	1	1	1	1	1	NA	1	1	0	1	NA	0	1	0	1	1	1	0	0	1	0	0	1	1	1	1	1	1	1	1	0	1	0	1	1
chromosome_2	82108	A	C	0	1	1	1	0	0	0	1	1	0	1	1	1	1	1	1	NA	1	1	0	1	NA	0	1	0	1	1	1	0	0	1	0	0	1	1	1	1	1	1	1	1	0	1	0	1	1
chromosome_2	83269	A	G	0	1	1	1	0	0	0	1	1	0	1	1	1	1	1	1	NA	1	1	0	1	NA	0	1	0	1	1	1	0	0	1	0	0	1	1	1	1	1	1	1	1	0	1	0	1	1
chromosome_2	86010	A	G	0	1	1	1	0	0	0	1	1	0	1	1	1	1	1	1	NA	1	1	0	1	NA	0	1	0	1	1	1	0	0	1	0	0	1	1	1	1	1	1	1	1	0	1	0	1	1
chromosome_2	87473	A	G	0	1	1	1	0	0	0	1	1	0	1	1	1	1	1	1	NA	1	1	0	1	NA	0	1	0	1	1	1	0	0	1	0	0	1	1	1	1	1	1	1	1	0	1	0	1	1
chromosome_2	90551	C	T	0	1	1	1	0	0	0	1	1	0	1	1	1	1	1	1	NA	1	1	0	1	NA	0	1	0	1	1	1	0	0	1	0	0	1	1	1	1	1	1	1	1	0	1	0	1	1
chromosome_2	91143	A	C	0	1	1	1	0	0	0	1	1	0	1	1	1	1	1	1	NA	1	1	0	1	NA	0	1	0	1	1	1	0	0	1	0	0	1	1	1	1	1	1	1	1	0	1	0	1	1
chromosome_2	91167	T	C	0	1	1	1	0	0	0	1	1	0	1	1	1	1	1	1	NA	1	1	0	1	NA	0	1	0	1	1	1	0	0	1	0	0	1	1	1	1	1	1	1	1	0	1	0	1	1
chromosome_2	103666	A	C	0	1	1	1	0	0	0	1	1	0	1	1	1	1	1	1	NA	1	1	0	1	NA	0	1	0	1	1	1	0	0	1	0	0	1	1	1	1	1	1	1	1	0	1	0	1	1
chromosome_2	104126	G	A	0	1	1	1	0	0	0	1	1	0	1	1	1	1	1	1	NA	1	1	0	1	NA	0	1	0	1	1	1	0	0	1	0	0	1	1	1	1	1	1	1	1	0	1	0	1	1
chromosome_2	110838	T	TA	0	1	1	1	0	0	0	1	1	0	1	1	1	1	1	1	NA	1	1	0	1	NA	0	1	0	1	1	1	0	0	1	0	0	1	1	1	1	1	1	1	1	0	1	0	1	1
chromosome_2	113036	C	A	0	1	1	1	0	0	0	1	1	0	1	1	1	1	1	1	NA	1	1	0	1	NA	0	1	0	1	1	1	0	0	1	0	0	1	1	1	1	1	1	1	1	0	1	0	1	1
chromosome_2	113054	A	C	0	1	1	1	0	0	0	1	1	0	1	1	1	1	1	1	1	1	1	0	1	NA	0	1	0	1	1	1	0	0	1	0	0	1	1	1	1	1	1	1	1	0	1	0	1	1
chromosome_2	113945	A	T	0	1	1	1	0	0	0	1	1	0	1	1	1	1	1	1	1	1	1	0	1	NA	0	1	0	1	1	1	0	0	NA	0	0	1	1	1	1	1	1	1	1	0	1	0	1	1
chromosome_2	114850	A	G	0	1	1	1	0	0	0	1	1	0	1	1	1	1	1	1	1	1	1	0	1	NA	0	1	0	1	1	1	0	0	NA	0	0	1	1	1	1	1	1	1	1	0	1	0	1	1
chromosome_2	115633	A	G	0	1	1	1	0	0	0	1	1	0	1	1	1	1	1	1	1	1	1	0	1	NA	0	1	0	1	1	1	0	0	NA	0	0	1	1	1	1	1	1	1	1	0	1	0	1	1
chromosome_2	115838	T	A	0	1	1	1	0	0	0	1	1	0	1	1	1	1	1	1	1	1	1	0	1	NA	0	1	0	1	1	1	0	0	NA	0	0	1	1	1	1	1	1	1	1	0	1	0	1	1
chromosome_2	116532	G	A	0	1	1	1	0	0	0	1	1	0	1	1	1	1	1	1	1	1	1	0	1	NA	0	1	0	1	1	1	0	0	NA	0	0	1	1	1	1	1	1	1	1	0	1	0	1	1
chromosome_2	117005	A	T	0	1	1	1	0	0	0	1	1	0	1	1	1	1	1	1	1	1	1	0	1	NA	0	1	0	1	1	1	0	0	NA	0	0	1	1	1	1	1	1	1	1	0	1	0	1	1
chromosome_2	117703	T	A	0	1	1	1	0	0	0	1	1	0	1	1	1	1	1	1	1	1	1	0	1	NA	0	1	0	1	1	1	0	0	NA	0	0	1	1	1	1	1	1	1	1	0	1	0	1	1
chromosome_2	118007	TA	T	0	1	1	1	0	0	0	1	1	0	1	1	1	1	1	1	1	1	1	0	1	NA	0	1	0	1	1	1	0	0	NA	0	0	1	1	1	1	1	1	1	1	0	1	0	1	1
chromosome_2	118213	A	G	0	1	1	1	0	0	0	1	1	0	1	1	1	1	1	1	1	1	1	0	1	NA	0	1	0	1	1	1	0	0	NA	0	0	1	1	1	1	1	1	1	1	0	1	0	1	1
chromosome_2	118229	A	G	0	1	1	1	0	0	0	1	1	0	1	1	1	1	1	1	1	1	1	0	1	NA	0	1	0	1	1	1	0	0	NA	0	0	1	1	1	1	1	1	1	1	0	1	0	1	1
chromosome_2	118667	T	C	0	1	1	1	0	0	0	1	1	0	1	1	1	1	1	1	1	1	1	0	1	NA	0	1	0	1	1	1	0	0	NA	0	0	1	1	1	1	1	1	1	1	0	1	0	1	1
chromosome_2	118721	A	G	0	1	1	1	0	0	0	1	1	0	1	1	1	1	1	1	1	1	1	0	1	NA	0	1	0	1	1	1	0	0	NA	0	0	1	1	1	1	1	1	1	1	0	1	0	1	1
chromosome_2	118787	CCAGCAGT	C	0	1	1	1	0	0	0	1	1	0	1	1	1	1	1	1	1	1	1	0	1	NA	0	1	0	1	1	1	0	0	NA	0	0	1	1	1	1	1	1	1	1	0	1	0	1	1
chromosome_2	119202	A	G	0	1	1	1	0	0	0	1	1	0	1	1	1	1	1	1	1	1	1	0	1	NA	0	1	0	1	1	1	0	0	NA	0	0	1	1	1	1	1	1	1	1	0	1	0	1	1
chromosome_2	119297	C	T	0	1	1	1	0	0	0	1	1	0	1	1	1	1	1	1	1	1	1	0	1	NA	0	1	0	1	1	1	0	0	NA	0	0	1	1	1	1	1	1	1	1	0	1	0	1	1
chromosome_2	126452	C	T	0	1	1	1	0	0	0	1	1	0	1	1	1	1	1	1	1	1	1	0	1	NA	0	1	0	1	1	1	0	0	0	0	0	1	1	1	1	1	1	1	1	0	1	0	1	1
chromosome_2	126926	C	G	0	1	1	1	0	0	0	1	1	0	1	1	1	1	1	1	1	1	1	0	1	NA	0	1	0	1	1	1	0	0	0	0	0	1	1	1	1	1	1	1	1	0	1	0	1	1
chromosome_2	129800	A	G	0	1	1	1	0	0	0	1	1	0	1	1	1	1	1	1	1	1	1	0	1	NA	NA	1	0	1	1	1	0	0	0	0	0	1	1	1	1	1	1	1	1	0	1	0	1	1
chromosome_2	129802	A	G	0	1	1	1	0	0	0	1	1	0	1	1	1	1	1	1	1	1	1	0	1	NA	NA	1	0	1	1	1	0	0	0	0	0	1	1	1	1	1	1	1	1	0	1	0	1	1
chromosome_2	130140	C	A	0	1	1	1	0	0	0	1	1	0	1	1	1	1	1	1	1	1	1	0	1	NA	NA	1	0	1	1	1	0	0	0	0	0	1	1	1	1	1	1	1	1	0	1	0	1	1
chromosome_2	131045	C	T	0	1	1	1	0	0	0	1	1	0	1	1	1	1	1	1	1	1	1	0	1	NA	NA	1	0	1	1	1	0	0	0	0	0	1	1	1	1	1	1	1	1	0	1	0	1	1
chromosome_2	131656	C	A	0	1	1	1	0	0	0	1	1	0	1	1	1	1	1	1	1	1	1	0	1	NA	NA	1	0	1	1	1	0	0	0	0	0	1	1	1	1	1	1	1	1	0	1	0	1	1
chromosome_2	135141	A	G	0	1	1	1	0	0	0	1	1	0	1	1	1	1	1	1	1	1	1	0	1	NA	NA	1	0	1	1	1	0	0	0	0	0	1	1	1	1	1	1	1	1	0	1	0	1	1
chromosome_2	142175	G	A	0	1	1	1	0	0	0	1	1	0	1	1	1	1	1	1	1	1	1	0	1	NA	NA	1	0	1	1	1	0	0	0	0	0	1	1	1	1	1	1	1	1	0	1	0	1	1
chromosome_2	148307	A	G	0	1	1	1	0	0	0	1	1	0	1	1	1	1	1	1	1	1	1	0	1	NA	1	1	0	1	1	1	0	0	0	0	0	1	1	1	1	1	1	1	1	0	1	0	1	1
chromosome_2	166447	T	C	0	1	1	1	0	0	0	1	1	0	0	NA	1	1	1	1	1	1	1	0	1	NA	1	NA	0	1	1	0	0	0	0	0	1	1	0	0	1	1	1	NA	1	0	1	0	1	NA
chromosome_2	172876	A	AT	0	1	1	1	0	0	0	1	1	0	0	NA	1	1	1	1	1	1	1	0	1	NA	1	NA	0	1	1	0	0	0	0	0	1	1	0	0	1	1	1	NA	1	0	1	0	1	NA
chromosome_2	172897	G	A	0	1	1	1	0	0	0	1	1	0	0	0	1	1	1	1	1	1	1	0	1	NA	1	NA	0	1	1	0	0	0	0	0	1	1	0	0	1	1	1	0	1	0	1	0	1	0
chromosome_2	173231	A	G	0	1	1	1	0	0	0	1	1	0	0	0	1	1	1	1	1	1	1	0	1	NA	1	NA	0	1	1	0	0	0	0	0	1	1	0	0	1	1	1	0	1	0	1	0	1	0
chromosome_2	174056	G	A	0	1	1	1	0	0	0	1	1	0	0	0	1	1	1	1	1	1	1	0	1	NA	1	0	0	1	1	0	0	0	0	0	1	1	0	0	1	1	1	NA	1	0	1	0	1	0
chromosome_2	175409	G	A	0	1	1	1	0	0	0	1	1	0	0	0	1	1	1	1	1	1	1	0	1	NA	1	0	0	1	1	0	NA	0	0	0	1	1	0	0	1	1	1	NA	1	NA	1	0	1	0
chromosome_2	177201	A	T	0	1	1	1	0	0	0	1	1	0	0	0	1	1	1	1	1	1	1	0	1	NA	1	0	0	1	1	0	NA	0	0	0	1	1	0	0	1	1	1	NA	1	1	1	0	1	0
chromosome_2	177321	T	A	0	1	1	1	0	0	0	1	1	0	0	0	1	1	1	1	1	1	1	0	1	NA	1	0	0	1	1	0	NA	0	0	0	1	1	0	0	1	1	1	NA	1	1	1	0	1	0
chromosome_2	178434	ATTCACATTG	A	0	1	1	1	0	0	0	1	1	0	0	0	1	1	1	1	1	1	1	0	1	NA	1	0	0	1	1	0	NA	0	0	0	1	1	0	0	1	1	1	NA	1	1	1	0	1	0
chromosome_2	179610	C	A	0	1	1	1	0	0	0	1	1	0	0	0	1	1	1	1	1	1	1	0	1	NA	1	0	0	1	1	0	NA	0	0	0	1	1	0	0	1	1	1	NA	1	1	1	0	1	0
chromosome_2	183149	C	T	0	1	1	1	0	0	0	1	1	0	0	0	1	1	1	1	1	1	1	0	1	NA	1	0	0	1	1	0	1	0	0	0	1	1	0	0	1	1	1	1	1	1	1	0	1	0
chromosome_2	184783	T	TA	0	1	1	1	0	0	0	1	1	0	0	0	1	1	1	1	1	1	1	0	1	NA	1	0	0	1	1	0	1	0	0	0	1	1	0	0	1	1	1	1	1	1	1	0	1	0
chromosome_2	185948	C	T	0	1	1	1	0	0	0	1	1	0	0	0	1	1	1	1	1	1	1	0	1	NA	1	0	0	1	1	0	1	0	0	0	1	1	0	0	1	1	1	1	1	1	1	0	1	0
chromosome_2	189407	A	T	0	1	1	1	0	0	0	1	1	0	0	0	1	1	1	1	1	1	1	0	1	NA	1	0	0	1	1	0	1	0	0	0	1	1	0	0	1	1	1	1	1	1	1	0	1	0
chromosome_2	189661	A	G	0	1	1	1	0	0	0	1	1	0	0	0	1	1	1	1	1	1	1	0	1	NA	1	0	0	1	1	0	1	0	0	0	1	1	0	0	1	1	1	1	1	1	1	0	1	0
chromosome_2	190046	T	C	0	1	1	1	0	0	0	1	1	0	0	0	1	1	1	1	1	1	1	0	1	1	1	0	0	1	1	0	1	0	0	0	1	1	0	0	1	1	1	1	1	1	1	0	1	0
chromosome_2	190613	T	G	0	1	1	1	0	0	0	1	1	0	0	0	1	1	1	1	1	1	1	0	1	1	1	0	0	1	1	0	1	0	0	0	1	1	0	0	1	1	1	1	1	1	1	0	1	0
chromosome_2	191957	T	C	0	1	1	1	0	0	0	1	1	0	0	0	1	1	1	1	1	1	1	0	1	1	1	0	0	1	1	0	1	0	0	0	1	1	0	0	1	1	1	1	1	1	1	0	1	0
chromosome_2	193726	C	T	0	1	1	1	0	0	0	1	1	0	0	0	1	1	1	1	1	1	1	0	1	1	1	0	0	1	1	0	1	0	0	0	1	1	0	0	1	1	1	1	1	1	1	0	1	0
chromosome_2	194648	T	C	0	1	1	1	0	0	0	1	1	0	0	0	1	1	1	1	1	1	1	0	1	1	1	0	0	1	1	0	1	0	0	0	1	1	0	0	1	1	1	1	1	1	1	0	1	0
chromosome_2	199844	G	GCT	0	1	1	1	0	0	0	1	1	0	0	0	1	1	1	1	1	1	1	0	1	1	1	0	0	1	1	0	1	0	0	0	1	1	0	0	1	1	1	1	1	1	1	0	1	0
chromosome_2	199990	A	G	0	1	1	1	0	0	0	1	1	0	0	0	1	1	1	1	1	1	1	0	1	1	1	0	0	1	1	0	1	0	0	0	1	1	0	0	1	1	1	1	1	1	1	0	1	0
chromosome_2	199998	C	A	0	1	1	1	0	0	0	1	1	0	0	0	1	1	1	1	1	1	1	0	1	1	1	0	0	1	1	0	1	0	0	0	1	1	0	0	1	1	1	1	1	1	1	0	1	0
chromosome_2	200190	A	G	0	1	1	1	0	0	0	1	1	0	0	0	1	1	1	1	1	1	1	0	1	1	1	0	0	1	1	0	1	0	0	0	1	1	0	0	1	1	1	1	1	1	1	0	1	0
chromosome_2	200688	A	G	0	1	1	1	0	0	0	1	1	0	0	0	1	1	1	1	1	1	1	0	1	1	1	0	0	1	1	0	1	0	0	0	1	1	0	0	1	1	1	1	1	1	1	0	1	0
chromosome_2	201760	T	C	0	1	1	1	0	0	0	1	1	0	0	0	1	1	1	1	1	1	1	0	1	1	1	0	0	1	1	0	1	0	0	0	1	1	0	0	1	1	1	1	1	1	1	0	1	0
chromosome_2	201831	A	G	0	1	1	1	0	0	0	1	1	0	0	0	1	1	1	1	1	1	1	0	1	1	1	0	0	1	1	0	1	0	0	0	1	1	0	0	1	1	1	1	1	1	1	0	1	0
chromosome_2	205692	T	A	0	1	1	1	0	0	0	1	1	0	0	0	1	1	1	1	1	1	1	0	1	1	1	0	0	1	1	0	1	0	0	0	1	1	0	0	1	1	1	1	1	1	1	0	1	0
chromosome_2	206606	T	C	0	1	1	1	0	0	0	1	1	0	0	0	1	1	1	1	1	1	1	0	1	1	1	0	0	1	1	0	1	0	0	0	1	1	0	0	1	1	1	1	1	1	1	0	1	0
chromosome_2	223868	G	T	0	1	NA	1	0	0	0	1	1	0	0	0	1	1	1	1	1	1	1	0	1	1	1	0	0	1	1	0	1	0	0	0	1	1	0	0	NA	1	1	1	1	1	NA	0	1	0
chromosome_2	228098	AAAGGAGGAAGGAGG	A	0	1	NA	1	0	0	0	1	1	0	0	0	1	1	1	1	1	1	1	0	1	1	1	0	0	1	1	0	1	0	0	0	1	1	0	0	NA	1	1	1	1	1	NA	0	1	0
chromosome_2	228331	ATTTGTTTTTGTT	A	0	1	NA	1	0	0	0	1	1	0	0	0	1	1	1	1	1	1	1	0	1	1	1	0	0	1	1	0	1	0	0	0	1	1	0	0	NA	1	1	1	1	1	NA	0	1	0
chromosome_2	228767	G	A	0	1	NA	1	0	0	0	1	1	0	0	0	1	1	1	1	1	1	1	0	1	1	1	0	0	1	1	0	1	0	0	0	1	1	0	0	NA	1	1	1	1	1	NA	0	1	0
chromosome_2	229621	T	A	0	1	NA	1	0	0	0	1	1	0	0	0	1	1	1	1	1	1	1	0	1	1	1	0	0	1	NA	0	1	0	0	0	1	1	0	0	NA	1	1	1	1	1	NA	0	1	0
chromosome_2	229897	ATT	A	0	1	NA	1	0	0	0	1	1	0	0	0	1	NA	1	1	1	1	1	0	1	1	1	0	0	1	NA	0	1	0	0	0	NA	1	0	0	NA	1	1	1	1	1	NA	0	1	0
chromosome_2	247890	G	A	0	1	NA	1	0	0	0	1	1	0	0	0	1	0	1	1	1	1	1	0	1	1	1	0	0	1	0	0	1	0	0	0	0	1	0	0	0	1	1	1	1	1	0	0	1	0
chromosome_2	249852	G	A	0	1	NA	1	0	0	0	1	1	0	0	0	1	0	1	1	1	1	1	0	1	1	1	0	0	1	0	0	1	0	0	0	0	1	0	0	0	1	1	1	1	1	0	0	1	0
chromosome_2	252273	T	C	0	1	NA	1	0	0	0	1	1	0	0	0	1	0	1	1	1	1	1	0	1	1	1	0	0	1	0	0	1	0	0	0	0	1	0	0	0	1	1	1	1	1	0	0	1	0
chromosome_2	254484	C	G	0	1	NA	1	0	0	0	1	1	0	0	0	1	0	1	1	1	1	1	0	1	1	1	0	0	1	0	0	1	0	0	0	0	1	0	0	0	1	1	1	1	1	0	0	1	0
chromosome_2	268490	A	G	0	1	NA	1	0	0	0	1	1	0	0	0	1	0	1	1	1	1	1	0	1	1	1	0	0	1	0	0	1	0	0	0	0	1	0	0	0	1	1	1	1	1	0	0	1	0
chromosome_2	269761	G	A	0	1	NA	1	0	0	0	1	1	0	0	0	1	0	1	1	1	1	1	0	1	NA	1	0	0	1	0	0	1	0	0	0	0	1	0	0	0	1	1	1	1	1	0	0	1	0
chromosome_2	281282	G	T	0	1	NA	1	NA	0	0	1	1	0	0	0	1	0	1	1	1	1	1	0	1	NA	1	0	0	1	0	0	1	0	0	0	0	1	0	0	0	1	1	1	1	1	0	0	1	0
chromosome_2	281305	C	G	0	1	NA	1	NA	0	0	1	1	0	0	0	1	0	1	1	1	1	1	0	1	NA	1	0	0	1	0	0	1	0	0	0	0	1	0	0	0	1	1	1	1	1	0	0	1	0
chromosome_2	282552	G	A	0	1	1	1	1	0	0	1	1	0	0	0	1	0	1	1	1	1	1	0	1	NA	1	0	0	1	0	0	1	0	0	0	0	1	0	0	0	1	1	1	1	1	0	0	1	0
chromosome_2	304768	T	C	0	1	1	1	1	0	0	1	1	0	0	0	1	0	1	1	1	1	1	NA	1	0	1	0	0	1	0	0	1	0	0	0	0	1	0	0	0	1	1	1	1	1	0	0	1	0
chromosome_2	307846	A	T	0	1	1	1	1	0	0	1	1	0	0	0	1	0	1	1	NA	1	1	NA	1	NA	1	0	0	1	0	0	1	0	0	0	0	1	0	0	0	1	1	1	1	1	0	0	1	0
chromosome_2	308176	A	C	0	1	1	1	1	0	0	1	1	0	0	0	1	0	1	1	NA	1	1	NA	1	NA	1	0	0	1	0	0	1	0	0	0	0	1	0	0	0	1	1	1	1	1	0	0	1	0
chromosome_2	309185	G	A	0	1	1	1	1	0	0	1	1	0	0	0	1	0	1	1	NA	1	1	NA	1	NA	1	0	0	1	0	0	1	0	0	0	0	1	0	0	0	1	1	1	1	1	0	0	1	0
chromosome_2	309895	A	G	0	1	1	1	1	0	0	1	1	0	0	0	1	0	1	1	NA	1	1	NA	1	NA	1	0	0	1	0	0	1	0	0	0	0	1	0	0	0	1	1	1	1	1	0	0	1	0
chromosome_2	310243	GT	G	0	1	1	1	1	0	0	1	1	0	0	0	1	0	1	1	NA	1	1	NA	1	NA	1	0	0	1	0	0	1	0	0	0	0	1	0	0	0	1	1	1	1	1	0	0	1	0
chromosome_2	310824	T	C	0	1	1	1	1	0	0	1	1	0	0	0	1	0	1	1	NA	1	1	NA	1	NA	1	0	0	1	0	0	1	0	0	0	0	1	0	0	0	1	1	1	1	1	0	0	1	0
chromosome_2	311985	T	C	0	1	1	1	1	0	0	1	1	0	0	0	1	0	1	1	NA	1	1	NA	1	NA	1	0	0	1	0	0	1	0	0	0	0	1	0	0	0	1	1	1	1	1	0	0	1	0
chromosome_2	312013	C	T	0	1	1	1	1	0	0	1	1	0	0	0	1	0	1	1	NA	1	1	NA	1	NA	1	0	0	1	0	0	1	0	0	0	0	1	0	0	0	1	1	1	1	1	0	0	1	0
chromosome_2	312293	C	T	0	1	1	1	1	0	0	1	1	0	0	0	1	0	1	1	NA	1	1	NA	1	NA	1	0	0	1	0	0	1	0	0	0	0	1	0	0	0	1	1	1	1	1	0	0	1	0
chromosome_2	313656	C	T	0	1	1	1	1	0	0	1	1	0	0	0	1	0	1	1	NA	1	1	NA	1	NA	1	0	0	1	0	0	1	0	0	0	0	1	0	0	0	1	1	1	1	1	0	0	1	0
chromosome_2	314607	A	G	0	1	1	1	1	0	0	1	1	0	0	0	1	0	1	1	NA	1	1	NA	1	NA	1	0	0	1	0	0	1	0	0	0	0	1	0	0	0	1	1	1	1	1	0	0	1	0
chromosome_2	316888	G	A	0	1	1	1	1	0	0	1	1	0	0	NA	1	0	1	1	NA	1	1	NA	1	NA	1	0	0	1	0	0	1	0	0	0	0	1	0	0	0	1	1	1	1	1	0	0	1	0
chromosome_2	317300	G	A	0	1	1	1	1	0	0	1	1	0	0	NA	1	0	1	1	NA	1	1	NA	1	NA	1	0	0	1	0	0	1	0	0	0	0	1	0	0	0	1	1	1	1	1	0	0	1	0
chromosome_2	317914	T	TC	0	1	1	1	1	0	0	1	1	0	0	NA	1	0	1	1	NA	1	1	NA	1	NA	1	0	0	1	0	0	1	0	0	0	0	1	0	0	0	1	1	1	1	1	0	0	1	0
chromosome_2	318046	C	T	0	1	1	1	1	0	0	1	1	0	0	NA	1	0	1	1	NA	1	1	NA	1	NA	1	0	0	1	0	0	1	0	0	0	0	1	0	0	0	1	1	1	1	1	0	0	1	0
chromosome_2	318122	TA	T	0	1	1	1	1	0	0	1	1	0	0	NA	1	0	1	1	NA	1	1	NA	1	NA	1	0	0	1	0	0	1	0	0	0	0	1	0	0	0	1	1	1	1	1	0	0	1	0
chromosome_2	318529	T	C	0	1	1	1	1	0	0	1	1	0	0	NA	1	0	1	1	NA	1	1	NA	1	NA	1	0	0	1	0	0	1	0	0	0	0	1	0	0	0	1	1	1	1	1	0	0	1	0
chromosome_2	318683	T	G	0	1	1	1	1	0	0	1	1	0	0	NA	1	0	1	1	NA	1	1	NA	1	NA	1	0	0	1	0	0	1	0	0	0	0	1	0	0	0	1	1	1	1	1	0	0	1	0
chromosome_2	319742	A	C	0	1	1	1	1	0	0	1	1	0	0	NA	1	0	1	1	NA	1	1	NA	1	NA	1	0	0	1	0	0	1	0	0	0	0	1	0	0	0	1	1	1	1	1	0	0	1	0
chromosome_2	362470	CT	C	0	1	1	1	1	0	0	1	NA	0	NA	NA	1	0	1	1	NA	1	1	NA	1	NA	1	0	0	1	0	0	1	0	0	0	0	1	0	0	0	NA	1	1	NA	1	0	0	1	0
chromosome_2	376806	T	C	0	1	1	1	1	0	0	1	0	0	1	1	1	0	1	1	NA	1	1	0	1	0	1	0	0	1	0	0	1	0	0	0	0	1	0	0	0	0	1	1	0	1	0	0	1	0
chromosome_2	387522	G	A	0	1	1	1	1	0	0	1	0	0	1	1	1	0	1	1	1	1	1	0	1	0	1	0	0	1	0	0	1	0	0	0	0	1	0	0	0	0	1	1	0	1	0	0	1	0
chromosome_2	390890	T	A	0	1	NA	1	1	0	0	1	0	0	NA	1	1	0	1	1	1	1	1	0	1	0	1	0	NA	1	0	0	1	0	0	0	0	1	0	0	0	0	1	1	0	1	0	0	1	0
chromosome_2	400900	TA	T	0	1	NA	1	1	0	0	1	0	0	NA	1	1	0	1	1	1	1	1	0	1	0	1	0	NA	1	0	0	1	0	0	0	0	1	0	0	0	0	1	1	0	1	0	0	1	0
chromosome_2	401014	G	A	0	1	NA	1	1	0	0	1	0	0	NA	1	1	0	1	1	1	1	1	0	1	0	1	0	NA	1	0	0	1	0	0	0	0	1	0	0	0	0	1	1	0	1	0	0	1	0
chromosome_2	434585	G	T	0	1	NA	1	1	NA	0	1	0	0	NA	1	1	0	1	1	1	1	1	0	1	0	1	0	NA	1	0	0	1	NA	0	0	0	1	0	0	0	0	1	1	0	1	0	0	1	0
chromosome_2	446065	G	A	0	1	NA	1	1	1	0	1	0	0	0	1	1	0	1	1	1	1	1	0	1	0	1	0	NA	1	0	0	1	1	0	0	0	1	0	0	0	0	1	1	0	1	0	0	1	0
chromosome_2	453883	A	G	0	1	NA	1	1	1	0	1	0	0	0	1	1	0	1	1	1	1	1	0	1	0	1	0	NA	1	NA	0	1	1	0	0	NA	1	0	0	NA	NA	1	1	0	1	0	0	1	0
chromosome_2	455861	AGCATCATCG	A	0	1	NA	1	1	1	0	1	0	0	0	1	1	0	1	1	1	1	1	0	1	0	1	0	NA	1	NA	0	1	1	0	0	NA	1	0	0	NA	NA	1	1	0	1	0	0	1	0
chromosome_2	456252	C	T	0	1	NA	1	1	1	0	1	0	0	0	1	1	0	1	1	1	1	1	0	1	0	1	0	NA	1	1	0	1	1	0	0	1	1	0	0	NA	NA	1	1	0	1	0	0	1	0
chromosome_2	456674	T	C	0	1	NA	1	1	1	0	1	0	0	0	1	1	0	1	1	1	1	1	0	1	0	1	0	NA	1	1	0	1	1	0	0	1	1	0	0	NA	1	1	1	0	1	0	0	1	0
chromosome_2	458051	CA	C	0	1	NA	1	1	1	0	1	0	0	0	1	1	0	1	1	1	1	1	0	1	0	1	0	NA	1	1	0	1	1	0	0	1	1	0	0	NA	1	1	1	0	1	0	0	1	0
chromosome_2	458056	C	T	0	1	NA	1	1	1	0	1	0	0	0	1	1	0	1	1	1	1	1	0	1	0	1	0	NA	1	1	0	1	1	0	0	1	1	0	0	NA	1	1	1	0	1	0	0	1	0
chromosome_2	458422	C	CT	0	1	NA	1	1	1	0	1	0	0	0	1	1	0	1	1	1	1	1	0	1	0	1	0	NA	1	1	0	1	1	0	0	1	1	0	0	NA	1	1	1	0	1	0	0	1	0
chromosome_2	459484	T	C	0	1	1	1	1	1	0	1	0	0	0	1	1	0	1	1	1	1	1	0	1	0	1	0	NA	1	1	0	1	1	0	0	1	1	0	0	1	1	1	1	0	1	0	0	1	0
chromosome_2	459969	T	C	0	1	1	1	1	1	0	1	0	0	0	1	1	0	1	1	1	1	1	0	1	0	1	0	NA	1	1	0	1	1	0	0	1	1	0	0	1	1	1	1	0	1	0	0	1	0
chromosome_2	460244	GA	G	0	1	1	1	1	1	0	1	0	0	0	1	1	0	1	1	1	1	1	0	1	0	1	0	NA	1	1	0	1	1	0	0	1	1	0	0	1	1	1	1	0	1	0	0	1	0
chromosome_2	462654	G	A	0	1	1	1	1	1	0	1	0	0	0	1	1	0	1	1	1	1	1	0	1	0	1	0	NA	1	1	0	1	1	0	0	1	1	0	0	1	1	1	1	0	1	0	0	1	0
chromosome_2	468191	C	T	0	1	1	1	1	1	0	1	0	0	0	1	1	0	1	1	1	1	1	0	1	0	1	0	1	1	1	0	1	1	0	0	1	1	0	0	1	1	1	1	0	1	0	0	1	0
chromosome_2	489031	A	G	0	1	1	1	1	1	0	1	0	0	0	1	1	0	1	1	1	1	1	0	1	0	1	0	NA	1	1	0	1	1	0	0	1	1	0	0	1	1	1	1	0	1	0	0	1	0
chromosome_2	506740	A	G	0	1	1	1	1	1	0	1	0	0	0	1	1	0	1	1	1	1	1	0	1	0	1	0	NA	1	1	0	1	1	0	0	1	1	0	0	1	1	1	1	0	1	0	0	1	0
chromosome_2	518792	G	A	0	1	1	1	1	1	0	1	0	0	0	1	1	0	1	1	1	1	1	0	1	0	1	0	NA	1	1	0	1	1	0	0	1	1	0	0	1	1	1	1	0	1	0	0	1	0
chromosome_2	521731	G	GT	0	1	1	1	1	1	0	1	0	0	0	1	1	0	1	1	1	1	1	0	1	0	NA	0	NA	1	1	0	1	1	0	0	1	1	0	0	NA	1	1	1	NA	1	0	0	1	0
chromosome_2	521785	T	TACGG	0	1	1	1	1	1	0	1	0	0	0	1	1	0	1	1	1	1	1	0	1	0	NA	0	NA	1	1	0	1	1	0	0	1	1	0	0	NA	1	1	1	NA	1	0	0	1	0
chromosome_2	521847	TA	T	0	1	1	1	1	1	0	1	0	0	0	1	1	0	1	1	1	1	1	0	1	0	NA	0	NA	1	1	0	1	1	0	0	1	1	0	0	NA	1	1	1	NA	1	0	0	1	0
chromosome_2	521858	T	C	0	1	1	1	1	1	0	1	0	0	0	1	1	0	1	1	1	1	1	0	1	0	NA	0	NA	1	1	0	1	1	0	0	1	1	0	0	NA	1	1	1	NA	1	0	0	1	0
chromosome_2	522230	A	G	0	1	1	1	1	1	0	1	0	0	0	1	1	0	1	1	1	1	1	0	1	0	NA	0	NA	1	1	0	1	1	0	0	1	1	0	0	NA	1	1	1	NA	1	0	0	1	0
chromosome_2	522267	T	TGGATA	0	1	1	1	1	1	0	1	NA	0	0	1	1	0	1	1	1	1	1	0	1	0	NA	0	NA	1	1	0	1	1	0	0	1	1	0	0	NA	1	1	1	NA	1	0	0	1	0
chromosome_2	522401	G	A	0	1	1	1	1	1	0	1	NA	0	0	1	1	0	1	1	1	1	1	0	1	0	NA	0	NA	1	1	0	1	1	0	0	1	1	0	0	NA	1	1	1	NA	1	0	0	1	0
chromosome_2	522550	CTT	C	0	1	1	1	1	1	0	1	NA	0	0	1	1	0	1	1	1	1	1	0	1	0	NA	0	NA	1	1	0	1	1	0	0	1	1	0	0	NA	1	1	1	NA	1	0	0	1	0
chromosome_2	522616	AT	A	0	1	1	1	1	1	0	1	NA	0	0	1	1	0	1	1	1	1	1	0	1	0	NA	0	NA	1	1	0	1	1	0	0	1	1	0	0	NA	1	1	1	NA	1	0	0	1	0
chromosome_2	522641	T	G	0	1	1	1	1	1	0	1	NA	0	0	1	1	0	1	1	1	1	1	0	1	0	NA	0	NA	1	1	0	1	1	0	0	1	1	0	0	NA	1	1	1	NA	1	0	0	1	0
chromosome_2	522800	G	GAAA	0	1	1	1	1	1	0	1	NA	0	0	1	1	0	1	1	1	1	1	0	1	0	NA	0	NA	1	1	0	1	1	0	0	1	1	0	0	NA	1	1	1	NA	1	0	0	1	0
chromosome_2	522938	G	GGTGTGTAT	0	1	1	1	1	1	0	1	NA	0	0	1	1	0	1	1	1	1	1	0	1	0	NA	0	NA	1	1	0	1	1	0	0	1	1	0	0	NA	1	1	1	NA	1	0	0	1	0
chromosome_2	522946	T	TG	0	1	1	1	1	1	0	1	NA	0	0	1	1	0	1	1	1	1	1	0	1	0	NA	0	NA	1	1	0	1	1	0	0	1	1	0	0	NA	1	1	1	NA	1	0	0	1	0
chromosome_2	522952	A	AT	0	1	1	1	1	1	0	1	NA	0	0	1	1	0	1	1	1	1	1	0	1	0	NA	0	NA	1	1	0	1	1	0	0	1	1	0	0	NA	1	1	1	NA	1	0	0	1	0
chromosome_2	524304	ACTGCCCTGCC	A	0	1	1	1	1	1	0	1	NA	0	0	1	1	0	1	1	1	1	1	0	1	0	NA	0	NA	1	1	0	1	1	0	0	1	1	0	0	NA	1	1	1	NA	1	0	0	1	0
chromosome_2	526776	G	A	0	1	1	1	1	1	0	1	NA	0	0	1	1	0	1	1	1	1	1	0	1	0	0	0	NA	1	1	0	1	1	0	0	1	1	0	0	0	1	1	1	NA	1	0	0	1	0
chromosome_2	526874	G	GT	0	1	1	1	1	1	0	1	NA	0	0	1	1	0	1	1	1	1	1	0	1	0	0	0	NA	1	1	0	1	1	0	0	1	1	0	0	0	1	1	1	NA	1	0	0	1	0
chromosome_2	526904	GTT	G	0	1	1	1	1	1	0	1	NA	0	0	1	1	0	1	1	1	1	1	0	1	0	0	0	NA	1	1	0	1	1	0	0	1	1	0	0	0	1	1	1	NA	1	0	0	1	0
chromosome_2	527569	A	AT	0	1	1	1	1	1	0	1	NA	0	0	1	1	0	1	1	1	1	1	0	1	0	0	0	NA	1	1	0	1	1	0	0	1	1	0	0	0	1	1	1	NA	1	0	0	1	0
chromosome_2	529276	T	C	0	1	1	1	1	1	0	1	1	0	0	1	1	0	1	1	1	1	1	0	1	0	0	0	NA	1	1	0	1	1	0	0	1	1	0	0	0	1	1	1	1	1	0	0	1	0
chromosome_2	530256	T	C	0	1	1	1	1	1	0	1	1	0	0	1	1	0	1	1	1	1	1	0	1	0	0	0	NA	1	1	0	1	1	0	0	1	1	0	0	0	1	1	1	1	1	0	0	1	0
chromosome_2	532019	A	C	0	1	1	1	1	1	0	1	1	0	0	1	1	0	1	1	1	1	1	0	1	0	0	0	NA	1	1	0	1	1	0	0	1	1	0	0	0	1	1	1	1	1	0	0	1	0
chromosome_2	537933	G	T	0	1	1	1	1	1	0	1	1	0	0	1	1	0	1	1	1	1	1	0	1	0	0	0	NA	1	1	0	1	1	0	0	1	1	0	0	0	1	1	1	1	1	0	0	1	0
chromosome_2	538149	T	A	0	1	1	1	1	1	0	1	1	0	0	1	1	0	1	1	1	1	1	0	1	0	0	0	NA	1	1	0	1	1	0	0	1	1	0	0	0	1	1	1	1	1	0	0	1	0
chromosome_2	538238	A	C	0	1	1	1	1	1	0	1	1	0	0	1	1	0	1	1	1	1	1	0	1	0	0	0	NA	1	1	0	1	1	0	0	1	1	0	0	0	1	1	1	1	1	0	0	1	0
chromosome_2	538328	C	T	0	1	1	1	1	1	0	1	1	0	0	1	1	0	1	1	1	1	1	0	1	0	0	0	NA	1	1	0	1	1	0	0	1	1	0	0	0	1	1	1	1	1	0	0	1	0
chromosome_2	540780	C	T	0	1	1	1	1	1	0	1	1	0	0	1	1	0	1	1	1	1	1	0	1	0	0	0	NA	1	1	0	1	1	0	0	1	1	0	0	0	1	1	1	1	1	0	0	1	0
chromosome_2	547463	A	G	0	1	1	1	1	1	0	1	1	0	0	1	1	0	1	1	1	1	1	0	1	0	0	0	NA	1	1	0	1	1	0	0	1	1	0	0	0	1	1	1	1	1	0	0	1	0
chromosome_2	549453	G	A	0	1	1	1	1	1	0	1	1	0	0	1	1	0	1	1	1	1	1	0	1	0	0	0	NA	1	1	0	1	1	0	0	1	1	0	0	0	1	1	1	1	1	0	0	1	0
chromosome_2	552837	C	T	0	1	1	1	1	1	0	1	1	0	0	1	1	0	1	1	1	1	1	0	1	0	0	0	NA	1	1	0	1	1	0	0	1	1	0	0	0	1	1	1	1	1	0	0	1	0
chromosome_2	553162	G	A	0	1	1	1	1	1	0	1	1	0	0	1	1	0	1	1	1	1	1	0	1	0	0	0	NA	1	1	0	1	1	0	0	1	1	0	0	0	1	1	1	1	1	0	0	1	0
chromosome_2	553288	A	G	0	1	1	1	1	1	0	1	1	0	0	1	1	0	1	1	1	1	1	0	1	0	0	0	1	1	1	0	1	1	0	0	1	1	0	0	0	1	1	1	1	1	0	0	1	0
chromosome_2	554049	C	T	0	1	1	1	1	1	0	1	1	0	0	1	1	0	1	1	1	1	1	0	1	0	0	0	1	1	1	0	1	1	0	0	1	1	0	0	0	1	1	1	1	1	0	0	1	0
chromosome_2	554652	T	C	0	1	1	1	1	1	0	1	1	0	0	1	1	0	1	1	1	1	1	0	1	0	0	0	1	1	1	0	1	1	0	0	1	1	0	0	0	1	1	1	1	1	0	0	1	0
chromosome_2	559076	G	A	0	1	1	1	1	1	0	1	1	0	0	1	1	0	1	1	1	1	1	0	1	0	0	0	1	1	1	0	1	1	0	0	1	1	0	0	0	1	1	1	1	1	0	0	1	0
chromosome_2	559942	C	CT	0	1	1	1	1	1	0	1	1	0	0	1	1	0	1	1	1	1	1	0	1	0	0	0	NA	1	1	0	1	1	0	0	1	1	0	0	0	1	1	1	1	1	0	0	1	0
chromosome_2	562317	G	A	0	1	1	1	1	1	0	1	1	0	0	1	1	0	1	1	1	1	1	0	1	0	0	0	NA	1	1	0	1	1	0	0	1	1	0	0	0	1	1	1	1	1	0	0	1	0
chromosome_2	571311	T	C	0	1	1	1	1	1	0	1	1	0	0	1	1	0	1	1	1	NA	1	0	1	0	0	0	NA	1	1	0	1	1	0	0	1	1	0	0	0	1	1	1	1	1	0	0	1	0
chromosome_2	577078	G	A	0	1	1	1	1	1	0	1	1	0	0	1	1	0	1	1	1	NA	1	0	1	0	0	0	NA	1	1	0	1	1	0	0	1	NA	0	NA	0	1	1	NA	1	1	0	0	1	0
chromosome_2	578601	A	G	0	1	1	1	1	1	0	1	1	0	0	1	1	0	1	1	1	NA	1	0	1	0	0	NA	NA	1	1	0	1	1	0	0	1	NA	0	NA	0	1	1	NA	1	1	0	0	1	0
chromosome_2	586073	T	C	0	1	1	1	1	1	0	1	1	0	0	1	1	0	1	1	1	NA	1	0	1	0	0	NA	NA	1	1	0	NA	1	0	0	1	NA	0	NA	0	1	1	NA	1	1	0	0	1	0
chromosome_2	586282	C	T	0	1	1	1	1	1	0	1	1	0	0	1	1	0	1	1	1	NA	1	0	1	0	0	1	NA	1	1	0	NA	1	0	0	1	NA	0	NA	0	1	1	NA	1	1	0	0	1	0
chromosome_2	590033	G	A	0	1	1	1	1	1	0	1	1	0	0	1	1	0	1	1	1	0	1	0	1	0	0	1	NA	1	1	0	0	1	0	0	1	0	0	1	0	1	1	0	1	1	0	0	1	0
chromosome_2	598081	G	A	0	1	1	1	1	1	0	1	1	0	0	1	1	0	1	1	1	0	1	0	1	0	0	1	NA	1	1	0	0	1	0	0	1	0	0	1	1	1	1	0	1	1	0	0	1	0
chromosome_2	602639	T	C	0	1	1	1	1	1	0	1	1	0	0	1	1	0	1	1	1	0	1	0	1	0	0	1	NA	1	1	0	0	1	0	0	1	0	0	1	1	1	1	0	1	1	0	0	1	0
chromosome_2	605104	TA	T	0	1	1	1	1	1	0	1	1	0	0	1	1	0	1	1	1	0	1	0	1	0	0	1	NA	1	1	0	0	1	0	0	1	0	0	1	1	1	1	0	1	1	0	0	1	0
chromosome_2	621032	T	C	0	1	1	1	1	1	0	1	1	0	0	1	1	0	1	1	1	0	1	0	1	0	0	1	NA	1	1	0	0	1	0	0	1	0	0	1	1	1	1	0	1	1	0	0	1	0
chromosome_2	622256	G	T	0	1	1	1	1	1	0	1	1	0	0	1	1	0	1	1	1	0	1	0	NA	0	0	1	NA	1	1	0	0	1	0	0	1	0	0	1	1	1	1	0	1	1	0	0	1	0
chromosome_2	624921	A	G	0	1	1	1	1	1	0	1	1	0	0	1	1	0	1	1	1	0	1	0	NA	0	0	1	NA	1	1	0	0	1	0	0	1	0	0	1	1	1	1	0	1	1	0	0	1	0
chromosome_2	627904	C	A	0	1	1	1	1	1	0	1	1	0	0	1	1	0	1	1	1	0	1	0	NA	0	0	1	NA	1	1	0	0	1	0	0	1	0	0	1	1	1	1	0	1	1	0	0	1	0
chromosome_2	629720	A	G	0	1	1	1	1	1	0	1	1	0	0	1	1	0	1	1	1	0	1	0	0	0	0	1	NA	1	1	0	0	1	0	0	1	0	0	1	1	1	1	0	1	1	0	0	1	0
chromosome_2	630280	C	T	0	1	1	1	1	1	0	1	1	0	0	1	1	0	1	1	1	0	1	0	0	0	0	1	1	1	1	0	0	1	0	0	1	0	0	1	1	1	1	0	1	1	0	0	1	0
chromosome_2	631846	G	A	0	1	1	1	1	1	0	1	1	0	0	1	1	0	1	1	1	0	1	0	0	0	0	1	1	1	1	0	0	1	0	0	1	0	0	1	1	1	1	0	1	1	0	0	1	0
chromosome_2	632609	C	T	0	1	1	1	1	1	0	1	1	0	0	1	1	0	1	1	1	0	1	0	0	0	0	1	1	1	1	0	0	1	0	0	1	0	0	1	1	1	1	0	1	1	0	0	1	0
chromosome_2	633455	A	G	0	1	1	1	1	1	0	1	1	0	0	1	1	0	1	1	1	0	1	0	0	0	0	1	1	1	1	0	0	1	0	0	1	0	0	1	1	1	1	0	1	1	0	0	1	0
chromosome_2	633537	G	A	0	1	1	1	1	1	0	1	1	0	0	1	1	0	1	1	1	0	1	0	0	0	0	1	1	1	1	0	0	1	0	0	1	0	0	1	1	1	1	0	1	1	0	0	1	0
chromosome_2	634844	T	C	0	1	1	1	1	1	0	1	1	0	0	1	1	0	1	1	1	0	1	0	0	0	0	1	1	1	1	0	0	1	0	0	1	0	0	1	1	1	1	0	1	1	0	0	1	0
chromosome_2	635181	G	A	0	1	1	1	1	1	0	1	1	0	0	1	1	0	1	1	1	0	1	0	0	0	0	1	1	1	1	0	0	1	0	0	1	0	0	1	1	1	1	0	1	1	0	0	1	0
chromosome_2	636281	G	A	0	1	1	1	1	1	0	NA	1	0	0	1	1	0	1	1	1	0	1	0	0	0	0	1	1	1	1	0	0	1	0	0	1	0	0	1	1	1	1	0	1	1	0	0	1	0
chromosome_2	638217	A	G	0	1	1	1	1	1	0	0	1	0	0	1	1	0	1	1	1	0	1	0	0	0	0	1	1	1	1	0	0	1	0	0	1	0	0	1	1	1	1	0	1	1	0	0	1	0
chromosome_2	639147	T	C	0	1	1	1	1	1	0	0	1	0	0	1	1	0	1	1	1	0	1	0	0	0	0	1	1	1	1	0	0	1	0	0	1	0	0	1	1	1	1	0	1	1	0	0	1	0
chromosome_2	640381	A	T	0	1	1	1	1	1	0	0	1	0	0	1	1	0	1	1	1	0	1	0	0	0	0	1	1	1	1	0	0	1	0	0	1	0	0	1	1	1	1	0	1	1	0	0	1	0
chromosome_2	641457	A	G	0	1	1	1	1	1	0	0	1	0	0	1	1	0	1	1	1	0	1	0	0	0	0	1	1	1	1	0	0	1	0	0	1	0	0	1	1	1	1	0	1	1	0	0	1	0
chromosome_2	641600	C	T	0	1	1	1	1	1	0	0	1	0	0	1	1	0	1	1	1	0	1	0	0	0	0	1	1	1	1	0	0	1	0	0	1	0	0	1	1	1	1	0	1	1	0	0	1	0
chromosome_2	644049	C	T	0	1	1	1	1	1	0	0	1	0	0	1	1	0	1	1	1	0	1	0	0	0	0	1	1	1	1	0	0	1	0	0	1	0	0	1	1	1	1	0	1	1	0	0	1	0
chromosome_2	644204	C	A	0	1	1	1	1	1	0	0	1	0	0	1	1	0	1	1	1	0	1	0	0	0	0	1	1	1	1	0	0	1	0	0	1	0	0	1	1	1	1	0	1	1	0	0	1	0
chromosome_2	645098	C	CA	0	1	1	1	1	1	0	0	1	0	0	1	1	0	1	1	1	0	1	0	0	0	0	1	1	1	1	0	0	1	0	0	1	0	0	1	1	1	1	0	1	1	0	0	1	0
chromosome_2	646069	G	A	0	1	1	1	1	1	0	0	1	0	0	1	1	0	1	1	1	0	1	0	0	0	0	1	1	1	1	0	0	1	0	0	1	0	0	1	1	1	1	0	1	1	0	0	1	0
chromosome_2	646829	A	G	0	1	1	1	1	1	0	0	1	0	0	1	1	0	1	1	1	0	1	0	0	0	0	1	1	1	1	0	0	1	0	0	1	0	0	1	1	1	1	0	1	1	0	0	1	0
chromosome_2	647008	A	G	0	1	1	1	1	1	0	0	1	0	0	1	1	0	1	1	1	0	1	0	0	0	0	1	1	1	1	0	0	1	0	0	1	0	0	1	1	1	1	0	1	1	0	0	1	0
chromosome_2	647424	C	T	0	1	1	1	1	1	0	0	1	0	0	1	1	0	1	1	1	0	1	0	0	0	0	1	1	1	1	0	0	1	0	0	1	0	0	1	1	1	1	0	1	1	0	0	1	0
chromosome_2	647668	G	T	0	1	1	1	1	1	0	0	1	0	0	1	1	0	1	1	1	0	1	0	0	0	0	1	1	1	1	0	0	1	0	0	1	0	0	1	1	1	1	0	1	1	0	0	1	0
chromosome_2	648376	C	T	0	1	1	1	1	1	0	0	1	0	0	1	1	0	1	1	1	0	1	0	0	0	0	1	1	1	1	0	0	1	0	0	1	0	0	1	1	1	1	0	1	1	0	0	1	0
chromosome_2	648965	C	T	0	1	1	1	1	1	0	0	1	0	0	1	1	0	1	1	1	0	1	0	0	0	0	1	1	1	1	0	0	1	0	0	1	0	0	1	1	1	1	0	1	1	0	0	1	0
chromosome_2	649100	A	G	0	1	1	1	1	1	0	0	1	0	0	1	1	0	1	1	1	0	1	0	0	0	0	1	1	1	1	0	0	1	0	0	1	0	0	1	1	1	1	0	1	1	0	0	1	0
chromosome_2	649467	T	A	0	1	1	1	1	1	0	0	1	0	0	1	1	0	1	1	1	0	1	0	0	0	0	1	1	1	1	0	0	1	0	0	1	0	0	1	1	1	1	0	1	1	0	0	1	0
chromosome_2	649796	C	T	0	1	1	1	1	1	0	0	1	0	0	1	1	0	1	1	1	0	1	0	0	0	0	1	1	1	1	0	0	1	0	0	1	0	0	1	1	1	1	0	1	1	0	0	1	0
chromosome_2	650307	C	T	0	1	1	1	1	1	0	0	1	0	0	1	1	0	1	1	1	0	1	0	0	0	0	1	1	1	1	0	0	1	0	0	1	0	0	1	1	1	1	0	1	1	0	0	1	0
chromosome_2	651203	C	T	0	1	1	1	1	1	0	0	1	0	0	1	1	0	1	1	1	0	1	0	0	0	0	1	1	1	1	0	0	1	0	0	1	0	0	1	1	1	1	0	1	1	0	0	1	0
chromosome_2	652435	G	A	0	1	1	1	1	1	0	0	1	0	0	1	1	0	1	1	1	0	1	0	0	0	0	1	1	1	1	0	0	1	0	0	1	0	0	1	1	1	1	0	1	1	0	0	1	0
chromosome_2	652732	G	A	0	1	1	1	1	1	0	0	1	0	0	1	1	0	1	1	1	0	1	0	0	0	0	1	1	1	1	0	0	1	0	0	1	0	0	1	1	1	1	0	1	1	0	0	1	0
chromosome_2	652864	A	G	0	1	1	1	1	1	0	0	1	0	0	1	1	0	1	1	1	0	1	0	0	0	0	1	1	1	1	0	0	1	0	0	1	0	0	1	1	1	1	0	1	1	0	0	1	0
chromosome_2	655148	T	A	0	1	1	1	1	1	0	0	1	0	0	1	1	0	1	1	1	0	1	0	0	0	0	1	1	1	1	0	0	1	0	0	1	0	0	1	1	1	1	0	1	1	0	0	1	0
chromosome_2	656220	A	G	0	1	1	1	1	1	0	0	1	0	0	1	1	0	1	1	1	0	1	0	0	0	0	1	1	1	1	0	0	1	0	0	1	0	0	1	1	1	1	0	1	1	0	0	1	0
chromosome_2	657154	C	T	0	1	1	1	1	1	0	0	1	0	0	1	1	0	1	1	1	0	1	0	0	0	0	1	1	1	1	0	0	1	0	0	1	0	0	1	1	1	1	0	1	1	0	0	1	0
chromosome_2	657485	G	A	0	1	1	1	1	1	0	0	1	0	0	1	1	0	1	1	1	0	1	0	0	0	0	1	1	1	1	0	0	1	0	0	1	0	0	1	1	1	1	0	1	1	0	0	1	0
chromosome_2	658662	A	T	0	1	1	1	1	NA	0	0	1	0	0	1	1	0	1	1	1	0	1	0	0	0	0	1	1	1	1	0	0	1	0	0	1	0	0	1	1	1	1	0	1	1	0	0	1	0
chromosome_2	661645	G	A	0	1	1	1	1	0	0	0	1	0	0	1	1	0	1	1	1	0	1	0	0	0	0	1	1	1	1	0	0	1	0	0	1	0	0	1	1	1	1	0	1	1	0	0	1	0
chromosome_2	661813	G	A	0	1	1	1	1	0	0	0	1	0	0	1	1	0	1	1	1	0	1	0	0	0	0	1	1	1	1	0	0	1	0	0	1	0	0	1	1	1	1	0	1	1	0	0	1	0
chromosome_2	661884	A	G	0	1	1	1	1	0	0	0	1	0	0	1	1	0	1	1	1	0	1	0	0	0	0	1	1	1	1	0	0	1	0	0	1	0	0	1	1	1	1	0	1	1	0	0	1	0
chromosome_2	662406	ATTT	A	0	1	1	1	1	0	0	0	1	0	0	1	1	0	1	1	1	0	1	0	0	0	0	1	1	1	1	0	0	1	0	0	1	0	0	1	1	1	1	0	1	1	0	0	1	0
chromosome_2	663065	C	T	0	1	1	1	1	0	0	0	1	0	0	1	1	0	1	1	1	0	1	0	0	0	0	1	1	1	1	0	0	1	0	0	1	0	0	1	1	1	1	0	1	1	0	0	1	0
chromosome_2	663212	T	C	0	1	1	1	1	0	0	0	1	0	0	1	1	0	1	1	1	0	1	0	0	0	0	1	1	1	1	0	0	1	0	0	1	0	0	1	1	1	1	0	1	1	0	0	1	0
chromosome_2	663416	T	C	0	1	1	1	1	0	0	0	1	0	0	1	1	0	1	1	1	0	1	0	0	0	0	1	1	1	1	0	0	1	0	0	1	0	0	1	1	NA	1	0	NA	1	0	0	1	0
chromosome_2	664872	AAT	A	0	1	1	1	1	0	0	0	1	0	0	1	1	0	1	1	1	0	1	0	0	0	0	1	1	1	1	0	0	1	0	0	1	0	0	1	1	0	1	0	0	1	0	0	1	0
chromosome_2	665581	A	C	0	1	1	1	1	0	0	0	1	0	0	1	1	0	1	1	1	0	1	0	0	0	0	1	1	1	1	0	0	1	0	0	1	0	0	1	1	0	1	0	0	1	0	0	1	0
chromosome_2	667722	G	A	0	1	1	1	1	0	0	0	1	0	0	1	1	0	1	1	1	0	1	0	0	0	0	1	1	1	1	0	0	1	0	0	1	0	0	1	1	0	1	0	0	1	0	0	1	0
chromosome_2	669974	T	C	0	1	1	1	1	0	0	0	1	0	0	1	1	0	1	1	1	0	1	0	0	0	0	1	1	1	1	0	0	1	0	0	1	0	0	1	1	0	1	0	0	1	0	0	1	0
chromosome_2	670332	A	G	0	1	1	1	1	0	0	0	1	0	0	1	1	0	1	1	1	0	1	0	0	0	0	1	1	1	1	0	0	1	0	0	1	0	0	1	1	0	1	0	0	1	0	0	1	0
chromosome_2	671906	G	C	0	1	NA	1	1	0	0	0	1	0	0	1	1	0	1	1	1	NA	1	0	0	0	0	1	1	1	1	0	NA	1	0	0	1	0	0	1	1	0	1	0	0	1	0	0	1	0
chromosome_2	676314	G	T	0	1	NA	1	1	0	0	0	1	0	0	1	NA	0	1	1	1	NA	1	0	0	0	0	1	1	1	1	0	NA	1	0	0	1	0	0	1	1	0	1	NA	0	1	0	0	1	NA
chromosome_2	676733	C	CT	0	1	NA	1	1	0	0	0	1	0	0	1	NA	0	1	1	1	NA	1	0	0	0	0	1	1	1	1	0	NA	1	0	0	1	0	0	1	1	0	1	NA	0	1	0	0	1	NA
chromosome_2	676810	A	G	0	1	NA	1	1	0	0	0	1	0	0	1	0	0	1	1	1	1	1	0	0	0	0	1	1	1	1	0	1	1	0	0	1	0	0	1	1	0	1	1	0	1	0	0	1	1
chromosome_2	678243	A	G	0	1	NA	1	1	0	0	0	1	0	0	1	0	0	1	1	1	1	1	0	0	0	0	1	1	1	1	0	1	1	0	0	1	0	0	1	1	0	1	1	0	1	0	0	1	1
chromosome_2	679828	T	C	0	1	NA	1	1	0	0	0	1	0	0	1	0	0	1	1	1	1	1	0	0	0	0	1	1	1	1	0	1	1	0	0	1	0	0	1	1	0	1	1	0	1	0	0	1	1
chromosome_2	685818	T	A	0	1	NA	1	1	0	0	0	1	0	0	1	0	0	1	1	1	1	1	0	0	0	0	1	1	1	1	0	1	1	0	0	1	0	0	1	1	0	1	1	0	1	0	0	1	1
chromosome_2	688764	A	C	0	1	NA	1	1	0	0	0	1	0	0	1	0	0	1	1	1	1	1	0	0	0	0	1	1	1	1	0	1	1	0	0	1	0	0	1	1	NA	1	1	NA	1	0	0	1	1
chromosome_2	699823	G	T	0	1	NA	1	1	0	0	0	1	0	0	1	0	0	1	1	1	1	1	0	0	0	0	1	1	1	1	0	1	1	0	0	1	0	0	1	1	1	1	1	1	1	0	0	1	1
chromosome_2	704814	C	T	0	1	NA	1	1	0	0	0	1	0	0	1	0	0	1	1	1	1	1	0	0	0	0	1	1	1	1	0	1	1	0	0	1	0	0	1	1	1	1	1	1	1	0	0	1	1
chromosome_2	706266	C	T	0	1	NA	1	1	0	0	0	1	0	0	1	0	0	1	1	1	1	1	0	0	0	0	1	1	1	1	0	1	1	0	0	1	0	0	1	1	1	1	1	1	1	0	0	1	1
chromosome_2	707294	C	A	0	1	NA	1	1	0	0	0	1	0	0	1	0	0	1	1	1	1	1	0	0	0	0	1	1	1	1	0	1	1	0	0	1	0	0	1	1	1	1	1	1	1	0	0	1	1
chromosome_2	710401	A	G	0	1	NA	1	1	0	0	0	1	0	0	1	0	0	1	1	1	1	1	0	0	0	0	1	1	1	1	0	1	1	0	0	1	0	0	1	1	1	1	1	1	1	0	0	1	1
chromosome_2	720635	CT	C	0	1	NA	1	1	0	NA	0	1	0	0	1	0	NA	1	1	1	1	1	0	0	0	0	1	1	1	1	0	1	NA	0	0	1	0	0	1	1	1	1	1	1	1	0	0	1	1
chromosome_2	729240	G	A	0	1	NA	1	1	0	1	0	1	0	0	1	0	1	1	1	1	1	1	0	0	0	0	1	1	1	1	0	1	0	0	0	1	0	0	1	1	1	1	1	1	1	0	0	1	1
chromosome_2	730179	A	C	0	1	NA	1	1	0	1	0	1	0	0	1	0	1	1	1	1	1	1	0	0	0	0	1	1	1	1	0	1	0	0	0	1	0	0	1	1	1	1	1	1	1	0	0	1	1
chromosome_2	738366	C	T	0	1	NA	1	1	0	1	0	1	0	0	0	0	1	1	1	1	1	1	0	0	0	0	1	1	1	1	0	1	0	0	0	1	0	0	1	1	1	1	1	1	1	0	0	1	1
chromosome_2	739181	C	G	0	1	NA	1	1	0	1	0	1	0	0	0	0	1	1	1	1	1	1	0	0	0	0	1	1	1	1	0	1	0	0	0	1	0	0	1	1	1	1	1	1	1	0	0	1	1
chromosome_2	740024	TA	T	0	1	NA	1	1	0	1	0	1	0	0	0	0	1	1	1	1	1	1	0	0	0	0	1	1	1	1	0	1	0	0	0	1	0	0	1	1	1	1	1	1	1	0	0	1	1
chromosome_2	740032	C	T	0	1	NA	1	1	0	1	0	1	0	0	0	0	1	1	1	1	1	1	0	0	0	0	1	1	1	1	0	1	0	0	0	1	0	0	1	1	1	1	1	1	1	0	0	1	1
chromosome_2	740035	T	C	0	1	NA	1	1	0	1	0	1	0	0	0	0	1	1	1	1	1	1	0	0	0	0	1	1	1	1	0	1	0	0	0	1	0	0	1	1	1	1	1	1	1	0	0	1	1
chromosome_2	744593	C	T	0	1	NA	1	1	0	1	0	1	0	0	0	0	1	1	1	1	1	1	0	0	0	0	1	1	1	1	0	1	0	0	0	1	0	0	1	1	1	1	1	1	1	0	0	1	1
chromosome_2	750020	T	A	0	1	NA	1	1	0	1	0	1	0	0	0	0	1	1	1	1	1	1	0	0	0	0	1	1	1	1	0	1	0	0	0	1	0	0	1	1	1	1	1	1	1	0	0	1	1
chromosome_2	752796	G	A	0	1	NA	1	1	0	1	0	1	0	0	0	0	1	1	1	1	1	1	0	0	0	0	1	1	1	1	0	1	0	0	0	1	0	0	1	1	1	1	1	1	1	0	0	1	1
chromosome_2	767643	C	T	0	1	NA	1	1	0	1	0	1	0	0	0	0	NA	1	1	1	1	NA	0	0	0	0	1	NA	1	0	0	1	0	1	1	0	0	1	1	0	1	1	1	NA	1	1	0	1	1
chromosome_2	771542	G	T	0	1	NA	1	1	0	1	0	1	0	0	0	0	0	1	1	1	1	NA	0	0	0	0	1	NA	1	0	0	1	0	1	1	0	0	1	1	0	1	1	1	0	1	1	0	1	1
chromosome_2	775513	C	T	0	1	1	1	1	0	1	0	1	0	0	0	0	0	1	1	1	1	NA	0	0	0	0	1	NA	1	0	0	1	0	1	1	0	0	1	1	0	1	1	1	0	1	1	0	1	1
chromosome_2	776272	C	A	0	1	1	1	1	0	1	0	1	0	0	0	0	0	1	1	1	1	NA	0	0	0	0	1	0	1	0	0	1	0	1	1	0	0	1	1	0	1	1	1	0	1	1	0	1	1
chromosome_2	780636	T	C	0	1	1	1	1	0	1	0	1	0	0	0	0	0	1	1	1	1	NA	0	0	0	0	1	0	1	0	0	1	0	1	1	0	0	1	1	0	1	1	1	0	1	1	0	1	1
chromosome_2	782574	G	A	0	1	1	1	1	0	1	0	1	0	0	0	0	0	1	1	1	1	NA	0	0	0	0	1	0	1	0	0	1	0	1	1	0	0	1	1	0	1	1	1	0	1	1	0	1	1
chromosome_2	788440	T	C	0	1	1	1	1	0	1	0	1	0	0	0	0	0	1	1	1	1	NA	0	0	0	0	1	0	1	0	0	1	0	1	1	0	0	1	1	0	1	1	1	0	1	1	0	1	1
chromosome_2	792174	TAAA	T	0	1	1	1	1	0	1	0	1	0	0	0	0	0	1	1	1	1	NA	0	0	0	0	1	0	1	0	0	1	0	1	1	0	0	1	1	0	1	1	1	0	1	1	0	1	1
chromosome_2	800822	AT	A	0	1	1	1	1	0	1	0	1	0	0	0	0	0	1	1	1	1	NA	0	0	0	0	1	0	1	0	0	1	0	1	1	0	0	1	1	0	1	1	1	0	1	1	0	1	1
chromosome_2	808514	T	C	0	1	1	1	1	0	1	0	1	0	0	0	0	0	1	1	1	1	NA	0	0	0	0	1	0	1	0	0	1	0	1	1	0	0	1	1	0	1	1	1	0	1	1	0	1	1
chromosome_2	813287	G	A	0	1	1	1	1	0	1	0	1	0	0	0	0	0	1	1	1	1	NA	0	0	0	0	1	0	1	0	0	1	0	1	NA	0	0	1	1	0	1	1	1	0	1	1	0	1	1
chromosome_2	828758	C	T	0	1	1	1	1	0	1	0	1	0	0	0	1	0	1	1	1	1	1	0	1	0	0	1	0	1	0	0	1	0	1	0	0	0	1	1	0	1	1	1	0	1	1	0	1	1
chromosome_2	839848	T	C	0	1	1	1	1	0	1	0	1	0	0	0	1	0	1	1	1	1	1	0	1	NA	0	1	NA	1	0	0	1	0	1	0	0	0	1	1	0	1	1	1	0	1	1	0	1	1
chromosome_2	845911	C	CA	0	1	NA	1	1	0	1	0	1	0	0	0	1	0	1	1	1	1	1	0	1	NA	0	1	NA	1	0	0	1	0	1	0	0	0	1	1	0	1	1	1	0	1	1	0	1	1
chromosome_2	852801	A	G	0	1	NA	1	1	0	1	0	1	0	0	0	1	0	1	1	1	1	1	0	1	NA	0	1	NA	1	0	0	1	0	1	0	0	0	1	1	0	1	1	1	0	1	1	0	1	1
chromosome_2	861179	CT	C	0	1	NA	1	NA	NA	1	0	1	0	NA	NA	1	0	1	1	NA	1	1	0	1	NA	0	NA	NA	1	0	0	1	NA	1	0	0	0	1	1	0	1	1	1	0	1	1	0	1	NA
chromosome_2	891290	CA	C	0	1	NA	1	NA	NA	1	0	1	0	NA	NA	1	0	1	1	NA	1	1	0	1	NA	0	NA	NA	1	0	0	1	NA	1	0	0	0	1	1	0	1	1	1	0	1	1	0	1	NA
chromosome_2	903483	C	A	0	1	NA	1	0	1	1	0	1	0	1	1	1	0	1	1	NA	1	1	0	1	NA	0	0	0	1	0	0	1	1	1	0	0	0	1	1	0	1	1	1	0	1	1	0	1	0
chromosome_2	918731	T	C	0	1	NA	NA	0	1	1	0	1	0	1	1	1	0	1	1	NA	1	1	0	1	NA	0	0	0	1	0	0	1	1	1	0	0	0	1	1	0	1	1	1	0	1	1	0	1	0
chromosome_2	934158	C	CA	0	1	NA	NA	0	1	1	0	1	0	1	1	1	0	1	1	NA	1	1	0	1	NA	0	0	0	1	0	0	1	1	1	0	0	0	1	1	0	1	1	1	0	1	1	0	1	0
chromosome_2	938476	G	A	0	1	NA	NA	0	1	1	0	1	0	1	1	1	0	1	1	NA	1	1	0	1	NA	0	0	0	1	0	0	1	1	1	0	0	0	1	1	0	1	1	1	0	1	1	0	1	0
chromosome_2	947419	T	TA	0	1	NA	NA	0	1	1	0	1	0	1	1	1	0	1	1	NA	1	1	0	1	NA	0	0	0	1	0	0	1	1	1	0	0	0	1	1	0	1	1	1	0	1	1	0	1	0
chromosome_2	947629	A	T	0	1	NA	NA	0	1	1	0	1	0	1	1	1	0	1	1	NA	1	1	0	1	NA	0	0	0	1	0	0	1	1	1	0	0	0	1	1	0	1	1	1	0	1	1	0	1	0
chromosome_2	950619	T	A	0	1	NA	0	0	1	1	0	1	0	1	1	1	0	1	1	NA	1	1	0	1	NA	0	0	0	1	0	0	1	1	1	0	0	0	1	1	0	1	1	1	0	1	1	0	1	0
chromosome_2	954394	C	G	0	1	NA	0	0	1	1	0	1	0	1	1	1	0	1	1	NA	1	1	0	1	NA	0	0	0	1	0	0	1	1	1	0	0	0	1	1	0	1	1	1	0	1	1	0	1	0
chromosome_2	959488	A	G	0	1	NA	0	0	1	1	0	1	0	1	1	1	0	1	1	NA	1	1	0	1	NA	0	0	0	1	0	0	1	1	1	0	0	0	1	1	0	1	1	1	0	1	1	0	1	0
chromosome_2	961380	T	C	0	1	NA	0	0	1	1	0	1	0	1	1	1	0	1	1	1	1	1	0	1	0	0	0	0	1	0	0	1	1	1	0	0	0	1	1	0	1	1	1	0	1	1	0	1	0
chromosome_2	963900	T	C	0	1	NA	0	0	1	1	0	1	0	1	1	1	0	1	1	1	1	1	0	1	0	0	0	0	1	0	0	1	1	1	0	0	0	1	1	0	1	1	1	0	1	1	0	1	0
chromosome_2	972337	T	C	0	1	NA	0	0	1	1	0	1	0	1	1	1	0	1	1	1	1	1	0	1	0	0	0	0	1	0	0	1	1	1	0	0	0	1	1	0	1	1	1	0	1	1	0	1	0
chromosome_2	981623	C	A	0	1	0	0	0	1	1	0	1	0	1	1	1	0	1	1	1	1	1	0	1	0	0	0	0	1	0	0	1	1	1	0	0	0	1	1	0	1	1	1	0	1	1	0	1	0
chromosome_2	984448	C	T	0	1	0	0	0	1	1	0	1	0	1	1	1	0	1	1	1	1	1	0	1	0	0	0	0	1	0	0	1	1	1	0	0	0	1	1	0	1	1	1	0	1	1	0	1	0
chromosome_2	997566	T	C	0	1	0	0	0	1	1	0	1	0	1	1	1	0	1	1	1	1	1	0	1	0	0	0	0	1	0	0	1	1	1	0	0	0	1	1	0	1	1	1	0	1	1	0	1	0
chromosome_2	1014533	G	A	0	1	0	0	0	1	1	0	1	0	1	1	1	0	1	1	1	1	1	0	1	0	0	0	0	1	0	0	1	1	1	0	0	0	1	1	0	1	1	1	0	1	1	0	1	0
chromosome_2	1029416	G	A	0	1	0	0	0	1	1	0	1	0	1	1	1	0	1	1	1	1	1	0	1	0	0	0	0	1	0	0	1	1	1	0	0	0	1	1	0	1	1	1	0	1	1	0	1	0
chromosome_2	1035190	G	A	0	1	0	0	0	1	1	0	1	0	1	1	1	0	1	1	1	1	1	0	1	0	0	0	0	1	0	0	1	1	1	0	0	0	1	1	0	1	1	1	0	1	1	0	1	0
chromosome_2	1036481	A	G	0	1	0	0	0	1	1	0	1	0	1	1	1	0	1	1	1	1	1	0	1	0	0	0	0	1	0	0	1	1	1	0	0	0	1	1	0	1	1	1	0	1	1	0	1	0
chromosome_2	1040015	C	T	0	1	0	0	0	1	1	0	1	0	1	1	1	0	1	1	1	1	1	0	1	0	0	0	0	1	0	0	1	1	1	0	0	0	1	1	0	1	1	1	0	1	1	0	1	0
chromosome_2	1043809	C	A	0	1	0	0	0	1	1	0	1	0	1	1	1	0	1	1	1	1	1	0	1	0	0	0	0	1	0	0	1	1	1	0	0	0	1	1	0	1	1	1	0	1	1	0	1	0
chromosome_2	1044267	A	T	0	1	0	0	0	1	1	0	1	0	1	1	1	0	1	1	1	1	1	0	1	0	0	0	0	1	0	0	1	1	1	0	0	0	1	1	0	1	1	1	0	1	1	0	1	0
chromosome_2	1044340	T	G	0	1	0	0	0	1	1	0	1	0	1	1	1	0	1	1	1	1	1	0	1	0	0	0	0	1	0	0	1	1	1	0	0	0	1	1	0	1	1	1	0	1	1	0	1	0
chromosome_2	1049402	G	C	0	1	0	0	0	1	1	0	1	0	1	1	1	0	1	1	1	1	1	0	1	0	0	0	0	1	0	0	1	1	1	0	0	0	1	1	0	1	1	1	0	1	1	0	1	0
chromosome_2	1056373	A	G	0	1	0	0	0	1	1	0	1	0	1	1	1	1	1	1	1	1	1	0	1	0	0	0	NA	1	1	0	1	1	1	1	1	0	1	1	1	1	1	1	0	1	1	0	1	0
chromosome_2	1069791	C	CA	0	1	0	0	0	1	1	0	1	0	1	1	1	1	1	1	1	1	1	0	1	0	0	0	NA	1	1	0	1	1	1	1	1	0	1	1	1	1	1	1	0	1	1	0	1	0
chromosome_2	1072429	G	A	0	1	0	0	0	1	1	0	1	0	1	1	1	1	1	1	1	1	1	0	1	0	0	0	NA	1	1	0	1	1	1	1	1	0	1	1	1	1	1	1	0	1	1	0	1	0
chromosome_2	1077196	C	T	0	1	0	0	0	1	1	0	1	0	1	1	1	1	1	1	1	1	1	0	1	0	0	0	1	1	1	0	1	1	1	1	1	0	1	1	1	1	1	1	0	1	1	0	1	0
chromosome_2	1077751	T	C	0	1	0	0	0	1	1	0	1	0	1	1	1	1	1	1	1	1	1	0	1	0	0	0	1	1	1	0	1	1	1	1	1	0	1	1	1	1	1	1	0	1	1	0	1	0
chromosome_2	1078646	T	C	0	1	0	0	0	1	1	0	1	0	1	1	1	1	1	1	1	1	1	0	1	0	0	0	1	1	1	0	1	1	1	1	1	0	1	1	1	1	1	1	0	1	1	0	1	0
chromosome_2	1082354	A	G	0	1	0	0	0	1	1	0	1	0	1	1	1	1	1	1	1	1	1	0	1	0	0	0	1	1	1	0	1	1	1	1	1	0	1	1	1	1	1	1	0	1	1	0	1	0
chromosome_2	1084267	A	G	0	1	0	0	0	1	1	0	1	0	1	1	1	1	1	1	1	1	1	0	1	0	0	0	1	1	1	0	1	1	1	1	1	0	1	1	1	1	1	1	0	1	1	0	1	0
chromosome_2	1088889	T	TA	0	1	0	0	0	1	1	0	1	0	1	1	1	1	1	1	1	1	1	0	1	0	0	0	1	1	1	0	1	1	1	1	1	0	1	1	1	1	1	1	0	1	1	0	1	0
chromosome_2	1089583	C	T	0	1	0	0	0	1	1	0	1	0	1	1	1	1	1	1	1	1	1	0	1	0	0	0	1	1	1	0	1	1	1	1	1	0	1	1	1	1	1	1	0	1	1	0	1	0
chromosome_2	1095127	T	C	0	1	0	0	0	1	1	0	1	0	1	1	1	1	1	1	1	1	1	0	1	0	0	0	1	1	1	0	1	1	1	1	1	0	1	1	1	1	1	1	0	1	1	0	1	0
chromosome_2	1095201	T	A	0	1	0	0	0	1	1	0	1	0	1	1	1	1	1	1	1	1	1	0	1	0	0	0	1	1	1	0	1	1	1	1	1	0	1	1	1	1	1	1	0	1	1	0	1	0
chromosome_2	1098534	G	A	0	1	0	0	0	1	1	0	1	0	1	1	1	1	1	1	1	1	1	0	1	0	0	0	1	1	1	0	1	1	1	1	1	0	1	1	1	1	1	1	0	1	1	0	1	0
chromosome_2	1098557	A	C	0	1	0	0	0	1	1	0	1	0	1	1	1	1	1	1	1	1	1	0	1	0	0	0	1	1	1	0	1	1	1	1	1	0	1	1	1	1	1	1	0	1	1	0	1	0
chromosome_2	1098943	G	A	0	1	0	0	0	1	1	0	1	0	1	1	1	1	1	1	1	1	1	0	1	0	0	0	1	1	1	0	1	1	1	1	1	0	1	1	1	1	1	1	0	1	1	0	1	0
chromosome_2	1103253	C	T	0	1	0	0	0	1	1	0	1	0	1	1	1	1	1	1	1	1	1	0	1	0	0	0	1	1	1	0	1	1	1	1	1	0	1	1	1	1	1	1	0	1	1	0	1	0
chromosome_2	1103916	G	A	0	1	0	0	0	1	1	0	1	0	1	1	1	1	1	1	1	1	1	0	1	0	0	0	1	1	1	0	1	1	1	1	1	0	1	1	1	1	1	1	0	1	1	0	1	0
chromosome_2	1104245	G	A	0	1	0	0	0	1	1	0	1	0	1	1	1	1	1	1	1	1	1	0	1	0	0	0	1	1	1	0	1	1	1	1	1	0	1	1	1	1	1	1	0	1	1	0	1	0
chromosome_2	1104247	C	T	0	1	0	0	0	1	1	0	1	0	1	1	1	1	1	1	1	1	1	0	1	0	0	0	1	1	1	0	1	1	1	1	1	0	1	1	1	1	1	1	0	1	1	0	1	0
chromosome_2	1107973	C	T	0	1	0	0	0	1	1	0	1	0	1	1	1	1	1	1	1	1	1	0	1	0	0	0	1	1	1	0	1	1	1	1	1	0	1	1	1	1	1	1	0	1	1	0	1	0
chromosome_2	1110301	A	G	0	1	0	0	0	1	1	0	1	0	1	1	1	1	1	1	1	1	1	0	1	0	0	0	1	1	1	0	1	1	1	1	1	0	1	1	1	1	1	1	0	1	1	0	1	0
chromosome_2	1111869	A	G	0	1	0	0	0	1	1	0	1	0	1	1	1	1	1	1	1	1	1	0	1	0	0	0	1	1	1	0	1	1	1	1	1	0	1	1	1	1	1	1	0	1	1	0	1	0
chromosome_2	1112714	CT	C	0	1	0	0	0	1	1	0	1	0	1	1	1	1	1	1	NA	1	1	0	1	0	0	0	1	1	1	0	NA	NA	1	1	1	0	1	1	1	1	1	NA	0	NA	1	0	1	0
chromosome_2	1113256	G	A	0	1	0	0	0	1	1	0	1	0	1	1	1	1	1	1	NA	1	1	0	1	0	0	0	1	1	1	0	NA	NA	1	1	1	0	1	1	1	1	1	NA	0	NA	1	0	1	0
chromosome_2	1118705	C	T	0	1	0	0	0	1	1	0	1	0	1	1	1	1	1	1	NA	1	1	0	1	0	0	0	1	1	1	0	NA	0	1	1	1	0	1	1	1	1	1	NA	0	NA	1	0	1	0
chromosome_2	1126345	G	A	0	1	0	0	0	1	1	NA	1	0	1	1	1	1	1	1	NA	1	1	0	1	0	0	0	1	1	1	0	0	0	1	1	1	0	1	1	1	1	1	NA	0	NA	1	0	1	0
chromosome_2	1127615	C	T	0	1	0	0	0	1	1	1	1	0	1	1	1	1	1	1	NA	1	1	0	1	0	0	0	1	1	1	0	0	0	1	1	1	0	1	1	1	1	1	0	0	0	1	0	1	0
chromosome_2	1129739	G	A	0	1	0	0	0	1	1	1	1	0	1	1	1	1	1	1	0	1	NA	0	1	0	0	0	1	1	1	0	0	0	1	1	1	0	1	1	1	1	1	0	0	0	1	0	1	0
chromosome_2	1131703	C	T	0	1	0	0	0	1	1	1	1	0	1	1	1	1	1	1	0	1	NA	0	1	0	0	0	1	1	1	0	0	0	1	1	1	0	1	1	1	1	1	0	0	0	1	0	1	0
chromosome_2	1133398	A	G	0	1	0	0	0	1	1	1	1	0	1	1	1	1	1	1	0	1	NA	0	1	0	0	0	1	NA	1	0	0	0	1	1	1	0	1	1	1	1	1	0	0	0	1	0	1	0
chromosome_2	1134117	C	A	0	1	0	0	0	1	1	1	1	0	1	1	1	1	1	1	0	1	NA	0	1	0	0	0	1	NA	1	0	0	0	1	1	1	0	1	1	1	1	1	0	0	0	1	0	1	0
chromosome_2	1136249	C	CT	0	1	0	0	0	1	1	1	1	0	1	1	1	1	1	1	0	1	NA	0	1	0	0	0	1	NA	1	0	0	0	1	1	1	0	1	1	1	1	1	0	0	0	1	0	1	0
chromosome_2	1141304	CA	C	0	1	0	0	0	1	1	1	1	0	1	1	1	1	1	1	0	1	NA	0	1	0	0	0	1	NA	1	0	0	0	1	1	1	0	1	1	1	1	1	0	0	0	1	0	1	0
chromosome_2	1141354	T	C	0	1	0	0	0	1	1	1	1	0	1	1	1	1	1	1	0	1	NA	0	1	0	0	0	1	NA	1	0	0	0	1	1	1	0	1	1	1	1	1	0	0	0	1	0	1	0
chromosome_2	1143111	A	G	0	1	0	0	0	1	1	1	1	0	1	1	1	1	1	1	0	1	0	0	1	0	0	0	1	NA	1	0	0	0	1	1	1	0	1	1	1	1	1	0	0	0	1	0	1	0
chromosome_2	1149207	C	G	0	1	0	0	0	1	1	1	1	0	1	NA	1	1	NA	1	0	1	0	0	1	0	0	NA	1	NA	1	0	0	0	1	1	1	0	1	NA	1	NA	NA	0	0	0	1	0	1	0
chromosome_2	1149909	A	ACCCCC	0	1	0	0	0	1	1	1	1	0	1	NA	1	1	NA	1	0	1	0	0	1	0	0	NA	1	NA	1	0	0	0	1	1	1	0	1	NA	1	NA	NA	0	0	0	1	0	1	0
chromosome_2	1152197	A	T	0	1	0	0	0	1	1	1	1	0	1	0	1	1	0	1	0	1	0	0	1	0	0	1	1	0	1	0	0	0	1	1	1	0	1	0	1	0	0	0	0	0	1	0	1	0
chromosome_2	1155925	T	A	0	1	0	0	0	1	1	1	1	0	1	0	1	1	0	1	0	1	0	0	1	0	0	1	1	0	1	0	0	0	1	1	1	0	1	0	1	0	0	0	0	0	1	0	1	0
chromosome_2	1156191	C	T	0	1	0	0	0	1	1	1	1	0	1	0	1	1	0	1	0	1	0	0	1	0	0	1	1	0	1	0	0	0	1	1	1	0	1	0	1	0	0	0	0	0	1	0	1	0
chromosome_2	1157117	A	AAT	0	1	0	0	0	1	1	1	1	0	1	0	1	1	0	1	0	1	0	0	1	0	0	1	1	0	1	0	0	0	1	1	1	0	1	0	1	0	0	0	0	0	1	0	1	0
chromosome_2	1160781	TG	T	0	1	0	0	0	1	1	1	1	0	1	0	1	1	0	1	0	1	0	0	1	0	0	1	1	0	1	0	0	0	1	1	1	0	1	0	1	0	0	0	0	0	1	0	1	0
chromosome_2	1165118	T	TGTA	0	1	0	0	0	1	1	1	1	0	1	0	1	1	0	1	0	1	0	0	1	0	0	1	1	0	1	0	0	0	1	1	1	0	1	0	1	0	0	0	0	0	1	0	1	0
chromosome_2	1165720	G	A	0	1	0	0	0	1	1	1	1	0	1	0	1	1	0	1	0	1	0	0	1	0	0	1	1	0	1	0	0	0	1	1	1	0	1	0	1	0	0	0	0	0	1	0	1	0
chromosome_2	1169040	C	G	0	1	0	0	0	1	1	1	1	0	1	0	1	1	0	1	0	1	0	0	1	0	0	1	1	0	1	0	0	0	1	1	1	0	1	0	1	0	0	0	0	0	1	0	1	0
chromosome_2	1169213	G	GGAAA,GGATTT	0	1	0	0	0	1	1	1	1	0	1	0	1	1	0	1	0	1	0	0	1	0	0	1	1	0	1	0	0	0	1	1	1	0	1	0	1	0	0	0	0	0	1	0	1	0
chromosome_2	1169469	C	CAA	0	1	0	0	0	1	1	1	1	0	1	0	1	1	0	1	0	1	0	0	1	0	0	1	1	0	1	0	0	0	1	1	1	0	1	0	1	0	0	0	0	0	1	0	1	0
chromosome_2	1170743	T	C	0	1	0	0	0	1	1	1	1	0	1	0	1	1	0	1	0	1	0	0	1	0	0	1	1	0	1	0	0	0	1	1	1	0	1	0	1	0	0	0	0	0	1	0	1	0
chromosome_2	1171165	C	T	0	1	0	0	0	1	1	1	1	0	1	0	1	1	0	1	0	1	0	0	1	0	0	1	1	0	1	0	0	0	1	1	1	0	1	0	1	0	0	0	0	0	1	0	1	0
chromosome_2	1171666	T	C	0	1	0	0	0	1	1	1	1	0	1	0	1	1	0	1	0	1	0	0	1	0	0	1	1	0	1	0	0	0	1	1	1	0	1	0	1	0	0	0	0	0	1	0	1	0
chromosome_2	1172654	T	C	0	1	0	0	0	1	1	1	1	0	1	0	1	1	0	1	0	1	0	0	NA	0	0	1	1	0	1	0	0	0	1	1	1	0	1	0	1	0	0	0	0	0	1	0	1	0
chromosome_2	1173261	G	A	0	1	0	0	0	1	1	1	1	0	1	0	1	1	0	1	0	1	0	0	NA	0	0	1	1	0	1	0	0	0	1	1	1	0	1	0	1	0	0	0	0	0	1	0	1	0
chromosome_2	1174437	T	A	0	1	0	0	0	1	1	1	1	0	1	0	1	1	0	1	0	1	0	0	NA	0	0	1	1	0	1	0	0	0	1	1	1	0	1	0	1	0	0	0	0	0	1	0	1	0
chromosome_2	1187496	C	T	0	1	0	0	0	1	1	1	1	0	1	0	1	1	0	1	0	1	0	0	NA	0	0	1	1	0	1	0	0	0	1	1	1	0	1	0	1	0	0	0	0	0	1	0	1	0
chromosome_2	1190191	T	A	0	1	0	0	0	1	1	1	1	0	1	0	1	1	0	1	0	1	0	0	0	0	0	1	1	0	1	0	0	0	1	1	1	0	1	0	1	0	0	0	0	0	1	0	1	0
chromosome_2	1193449	G	A	0	1	0	0	0	1	1	1	1	0	1	0	1	1	0	1	0	1	0	0	0	0	0	1	1	0	1	0	0	0	1	1	1	0	1	0	1	0	0	0	0	0	1	0	1	0
chromosome_2	1197894	G	A	0	1	0	0	0	1	1	1	1	0	1	0	1	1	0	1	0	1	0	0	0	0	0	1	1	0	1	0	0	0	1	1	1	0	1	0	1	0	0	0	0	0	1	0	1	0
[truncated: 2,497 more rows]
