# Supplementary material for: Natural genetic variation impacts expression levels of coding, non-coding, and antisense transcripts in fission yeast
Source: Mol Syst Biol. 2014 Nov 28;10(11):764. doi: 10.15252/msb.20145123 (PMC4299605; doi:10.15252/msb.20145123)
Supplement: Supplementary file 9 — Supplementary Dataset S8 [file msb0010-0764-sd9.zip › SupplementaryDataset_S8_recombinations.tsv]

# Supplementary Dataset S8. This file contains thelocation of the recombination points in fision yeast cross.
#
# Note than we could only locate the break points in between the two closest informative polymotphisms
#
# This data allow replication of the published results and the
# development of new analysis methods. If you intend to perform
# and/or publish new analyses, do not hesitate to contact us.
#
# The file is tab-delimited.
# each row correspond to a recombimation break point
# First field is the strain ID.
# 2nd field is the chromosome
# 3rd field is the closest 5' postion before the break-point
$ 4th field is the closest 3' postion after the break-point
# next fields are genotypes of parents :
# 0: reference allelle, 1: alternate allelle
#
# if you have questions mail:
# mathieu.clement-ziza(at)uni-koeln.de
# andreas.beyer(at)uni-koeln.de
# j.bahler(at)ucl.ac.uk
#
segregant	chromsome	start	end
R1_1	chromosome_1	850242	907801
R1_1	chromosome_1	1352363	1635240
R1_1	chromosome_1	2292434	2306350
R1_1	chromosome_1	4947071	4962445
R1_1	chromosome_2	839848	981623
R1_1	chromosome_2	1951060	2201006
R1_1	chromosome_2	2438531	2447678
R1_1	chromosome_2	2447678	2504242
R1_1	chromosome_2	2585748	2594690
R1_1	chromosome_2	3002444	3010646
R1_1	chromosome_2	3106726	3159888
R1_1	chromosome_2	3507355	3626526
R1_1	chromosome_2	3867539	3878311
R1_1	chromosome_3	273397	327195
R1_1	chromosome_3	1720320	1726347
R1_1	chromosome_3	2001433	2025234
R1_1	chromosome_3	2025234	2076359
R1_2	chromosome_1	228675	268164
R1_2	chromosome_1	763187	769941
R1_2	chromosome_1	861201	893979
R1_2	chromosome_1	1404507	1474835
R1_2	chromosome_1	1665974	1667965
R1_2	chromosome_1	5153377	5202829
R1_2	chromosome_1	5452342	5452741
R1_2	chromosome_2	903483	950619
R1_2	chromosome_2	2813594	2870909
R1_2	chromosome_3	273461	277743
R1_2	chromosome_3	1327338	1360511
R1_2	chromosome_3	1391899	1400483
R1_2	chromosome_3	1720320	1724735
R1_2	chromosome_3	2128231	2138108
R1_4	chromosome_1	512086	522530
R1_4	chromosome_1	1004346	1011187
R1_4	chromosome_1	1110692	1149636
R1_4	chromosome_1	1352363	1404507
R1_4	chromosome_1	5266261	5270397
R1_4	chromosome_1	5390469	5394093
R1_4	chromosome_1	5474300	5487938
R1_4	chromosome_2	401014	446065
R1_4	chromosome_2	657485	661645
R1_4	chromosome_2	852801	903483
R1_4	chromosome_2	1265217	1269493
R1_4	chromosome_2	1437183	1445074
R1_4	chromosome_2	1452255	1455201
R1_4	chromosome_2	1951060	2201006
R1_4	chromosome_3	224356	241773
R1_4	chromosome_3	348358	350841
R1_4	chromosome_3	516296	524354
R1_4	chromosome_3	655654	658266
R1_4	chromosome_3	773241	784058
R1_4	chromosome_3	956422	1048120
R1_4	chromosome_3	1257973	1268592
R1_4	chromosome_3	1720320	1724735
R1_4	chromosome_3	1770492	1784525
R1_4	chromosome_3	1853717	1862254
R1_3	chromosome_1	379072	396286
R1_3	chromosome_1	5030169	5120539
R1_3	chromosome_1	5153377	5200800
R1_3	chromosome_1	5394093	5449783
R1_3	chromosome_2	269761	282552
R1_3	chromosome_2	852801	903483
R1_3	chromosome_2	1305421	1308029
R1_3	chromosome_2	1538123	1575367
R1_3	chromosome_2	3625214	3626526
R1_3	chromosome_2	3635637	3706008
R1_3	chromosome_2	4221110	4227280
R1_3	chromosome_3	1400483	1412902
R1_5	chromosome_1	817058	830171
R1_5	chromosome_1	1149636	1155617
R1_5	chromosome_1	1352363	1474835
R1_5	chromosome_1	1744268	1750050
R1_5	chromosome_1	1804967	1826604
R1_5	chromosome_1	1867289	1888755
R1_5	chromosome_1	2315905	2339902
R1_5	chromosome_1	2661698	2666457
R1_5	chromosome_1	4046551	4056859
R1_5	chromosome_1	4056914	4089310
R1_5	chromosome_1	5394093	5449783
R1_5	chromosome_2	710401	729240
R1_5	chromosome_2	1265217	1269493
R1_5	chromosome_2	1452255	1460842
R1_5	chromosome_2	4272797	4273640
R1_5	chromosome_2	4273664	4273780
R1_5	chromosome_3	53819	57101
R1_5	chromosome_3	277743	296062
R1_5	chromosome_3	764063	767970
R1_6	chromosome_1	1014062	1016633
R1_6	chromosome_1	1233642	1279461
R1_6	chromosome_1	1404507	1474835
R1_6	chromosome_1	1513782	1584495
R1_6	chromosome_1	2541698	2547852
R1_6	chromosome_1	3315647	3326503
R1_6	chromosome_1	4140413	4141458
R1_6	chromosome_2	635181	638217
R1_6	chromosome_2	1118705	1127615
R1_6	chromosome_2	1269493	1305421
R1_6	chromosome_3	2255450	2264486
R1_7	chromosome_1	4962445	4967077
R1_7	chromosome_1	5123834	5128407
R1_7	chromosome_2	319742	376806
R1_7	chromosome_2	522230	529276
R1_7	chromosome_2	3930354	3951952
R1_8	chromosome_1	1888755	2206059
R1_8	chromosome_3	631380	635966
R1_9	chromosome_1	228675	268164
R1_9	chromosome_1	615742	619866
R1_9	chromosome_1	1832697	1867289
R1_9	chromosome_2	148307	172897
R1_9	chromosome_2	671906	676810
R1_9	chromosome_2	852801	903483
R1_9	chromosome_2	3507355	3623095
R1_9	chromosome_2	3775865	3799228
R1_9	chromosome_3	107682	124916
R1_9	chromosome_3	206097	210341
R1_9	chromosome_3	956422	1046300
R1_9	chromosome_3	1720320	1724735
R1_9	chromosome_3	2128231	2135369
R1_10	chromosome_1	1474835	1513782
R1_10	chromosome_1	2315905	2339902
R1_10	chromosome_2	148307	166447
R1_10	chromosome_2	319742	376806
R1_10	chromosome_2	387522	446065
R1_10	chromosome_2	852801	903483
R1_10	chromosome_2	1230251	1235053
R1_10	chromosome_2	1265217	1269493
R1_10	chromosome_2	1538123	1575367
R1_10	chromosome_2	1740747	1829071
R1_10	chromosome_2	3377711	3383539
R1_10	chromosome_2	3507355	3623095
R1_10	chromosome_3	469041	490193
R1_10	chromosome_3	1853717	1862254
R1_10	chromosome_3	2078298	2093353
R1_10	chromosome_3	2192600	2203478
R1_11	chromosome_1	559475	584187
R1_11	chromosome_1	763187	769941
R1_11	chromosome_1	1109508	1149636
R1_11	chromosome_1	1750050	1783898
R1_11	chromosome_1	1888755	2055773
R1_11	chromosome_1	2288969	2291972
R1_11	chromosome_2	148307	172897
R1_11	chromosome_2	314607	376806
R1_11	chromosome_2	730179	738366
R1_11	chromosome_2	852801	903483
R1_11	chromosome_2	1143111	1152197
R1_11	chromosome_2	1538123	1740747
R1_11	chromosome_2	2086507	2201006
R1_11	chromosome_2	3325926	3334661
R1_11	chromosome_2	3759840	3768144
R1_11	chromosome_3	1327338	1351700
R1_11	chromosome_3	1799378	1821085
R1_11	chromosome_3	1853717	1883135
R1_11	chromosome_3	2025234	2078298
R1_11	chromosome_3	2117330	2123837
R1_12	chromosome_1	318681	351533
R1_12	chromosome_1	1474835	1513782
R1_12	chromosome_1	1750050	1779275
R1_12	chromosome_1	1888755	2206059
R1_12	chromosome_1	2285959	2288125
R1_12	chromosome_1	5449783	5451430
R1_12	chromosome_2	671906	676810
R1_12	chromosome_2	813287	828758
R1_12	chromosome_2	1261632	1269493
R1_12	chromosome_2	1455394	1460842
R1_12	chromosome_2	1575367	1812190
R1_12	chromosome_2	2086507	2201006
R1_12	chromosome_3	101575	124916
R1_12	chromosome_3	196587	215957
R1_12	chromosome_3	224356	262287
R1_12	chromosome_3	273461	277743
R1_12	chromosome_3	327525	350235
R1_12	chromosome_3	956422	1046300
R1_12	chromosome_3	1360600	1364633
R1_13	chromosome_1	1404507	1474835
R1_13	chromosome_1	1888755	2055773
R1_13	chromosome_1	2479545	2526720
R1_13	chromosome_1	5403412	5449783
R1_13	chromosome_2	229621	247890
R1_13	chromosome_2	710401	729240
R1_13	chromosome_2	752796	771542
R1_13	chromosome_2	1049402	1056373
R1_13	chromosome_2	1740747	1750558
R1_13	chromosome_2	2803880	2870909
R1_13	chromosome_2	2899020	2906164
R1_13	chromosome_3	229552	262287
R1_13	chromosome_3	565659	570155
R1_13	chromosome_3	956375	1046300
R1_13	chromosome_3	1592252	1595380
R1_13	chromosome_3	1596244	1627353
R1_13	chromosome_3	1896009	1925336
R1_13	chromosome_3	2025234	2076845
R1_15	chromosome_1	60438	109681
R1_15	chromosome_1	1149636	1155617
R1_15	chromosome_1	1474835	1652483
R1_15	chromosome_1	1832697	1852082
R1_15	chromosome_1	5266261	5270397
R1_15	chromosome_2	1221982	1230251
R1_15	chromosome_2	1308029	1314587
R1_15	chromosome_2	1460842	1575367
R1_15	chromosome_2	2899020	2906580
R1_15	chromosome_2	2983553	3011838
R1_15	chromosome_2	3635637	3712576
R1_15	chromosome_3	764063	767970
R1_15	chromosome_3	1391899	1412902
R1_15	chromosome_3	1540794	1587644
R1_15	chromosome_3	1724735	1761652
R1_15	chromosome_3	1885177	1925336
R1_15	chromosome_3	2025234	2077429
R1_16	chromosome_1	1109508	1149636
R1_16	chromosome_1	1653023	1665974
R1_16	chromosome_1	1888755	2055773
R1_16	chromosome_1	2290591	2291972
R1_16	chromosome_1	2482423	2526720
R1_16	chromosome_1	3440649	3456618
R1_16	chromosome_1	4115061	4135582
R1_16	chromosome_1	4993114	5020022
R1_16	chromosome_2	1143111	1152197
R1_16	chromosome_2	1740747	1829071
R1_16	chromosome_2	2086507	2228418
R1_16	chromosome_2	2524266	2549699
R1_16	chromosome_2	2734472	2742289
R1_16	chromosome_2	3242902	3248080
R1_16	chromosome_2	3325926	3334410
R1_16	chromosome_2	3489185	3498761
R1_16	chromosome_2	3759342	3768144
R1_16	chromosome_3	563455	570702
R1_16	chromosome_3	676403	681957
R1_16	chromosome_3	767970	784406
R1_16	chromosome_3	956422	1046300
R1_16	chromosome_3	1631405	1641818
R1_16	chromosome_3	1853717	1865983
R1_17	chromosome_1	619866	657777
R1_17	chromosome_1	1584495	1653023
R1_17	chromosome_1	1832697	1867289
R1_17	chromosome_1	2454467	2526720
R1_17	chromosome_1	2538964	2561529
R1_17	chromosome_2	71084	113054
R1_17	chromosome_2	1111869	1129739
R1_17	chromosome_2	1256904	1269493
R1_17	chromosome_2	1685885	1812190
R1_17	chromosome_2	2201006	2228418
R1_17	chromosome_2	2329747	2378455
R1_17	chromosome_2	2803880	2870909
R1_17	chromosome_2	2870909	2894685
R1_17	chromosome_2	3635637	3713091
R1_17	chromosome_2	3724190	3735773
R1_17	chromosome_3	229552	262287
R1_17	chromosome_3	512002	527461
R1_17	chromosome_3	527467	527896
R1_17	chromosome_3	949449	953789
R1_17	chromosome_3	1185573	1209564
R1_18	chromosome_1	512086	522530
R1_18	chromosome_1	1077059	1149636
R1_18	chromosome_1	1279461	1291995
R1_18	chromosome_1	1352363	1404507
R1_18	chromosome_1	1888755	2206059
R1_18	chromosome_1	4135582	4141458
R1_18	chromosome_1	4178023	4185931
R1_18	chromosome_1	5394093	5449783
R1_18	chromosome_2	562317	590033
R1_18	chromosome_2	670332	676810
R1_18	chromosome_2	1261632	1269493
R1_18	chromosome_2	2201006	2228418
R1_18	chromosome_2	2330408	2378455
R1_18	chromosome_2	3635637	3712576
R1_18	chromosome_3	229552	262287
R1_18	chromosome_3	353226	371684
R1_18	chromosome_3	949449	955392
R1_23	chromosome_1	351533	365930
R1_23	chromosome_1	450023	461925
R1_23	chromosome_1	1513782	1584495
R1_23	chromosome_1	1665974	1667965
R1_23	chromosome_1	1907362	2055773
R1_23	chromosome_1	2288969	2291972
R1_23	chromosome_1	2569788	2573658
R1_23	chromosome_1	2602912	2604820
R1_23	chromosome_1	2661698	2666457
R1_23	chromosome_2	126926	148307
R1_23	chromosome_2	518792	526776
R1_23	chromosome_2	1575367	1740747
R1_23	chromosome_2	1951060	2086507
R1_23	chromosome_3	205365	210341
R1_23	chromosome_3	563455	565659
R1_23	chromosome_3	1543321	1587644
R1_23	chromosome_3	1596244	1627353
R1_23	chromosome_3	1799378	1803234
R1_24	chromosome_1	152637	156754
R1_24	chromosome_1	2479545	2526720
R1_24	chromosome_1	5020022	5120539
R1_24	chromosome_1	5403412	5449783
R1_24	chromosome_2	148307	174056
R1_24	chromosome_2	577078	586282
R1_24	chromosome_2	852801	903483
R1_24	chromosome_2	1143111	1152197
R1_24	chromosome_2	1575367	1812190
R1_24	chromosome_2	1931257	1944246
R1_24	chromosome_2	2503487	2528629
R1_24	chromosome_2	2585748	2588585
R1_24	chromosome_2	2936853	2949279
R1_24	chromosome_2	3139222	3159888
R1_24	chromosome_3	784406	813304
R1_25	chromosome_1	1663041	1665974
R1_25	chromosome_1	1888755	2055773
R1_25	chromosome_1	2290591	2291972
R1_25	chromosome_1	2541698	2547852
R1_25	chromosome_1	4993114	5030169
R1_25	chromosome_2	1131703	1152197
R1_25	chromosome_2	1538123	1575367
R1_25	chromosome_2	1951060	2201006
R1_25	chromosome_2	3325926	3334410
R1_25	chromosome_2	3759608	3768144
R1_25	chromosome_3	101575	124916
R1_25	chromosome_3	506126	506536
R1_25	chromosome_3	1724953	1731234
R1_25	chromosome_3	2025234	2052888
R1_25	chromosome_3	2117330	2123837
R1_26	chromosome_1	152637	156754
R1_26	chromosome_1	1404507	1474835
R1_26	chromosome_1	1867289	2055773
R1_26	chromosome_1	2482423	2526720
R1_26	chromosome_1	2661698	2666457
R1_26	chromosome_1	2937800	2955088
R1_26	chromosome_1	3917561	3926065
R1_26	chromosome_2	228767	247890
R1_26	chromosome_2	446065	456252
R1_26	chromosome_2	752796	767643
R1_26	chromosome_2	1049402	1056373
R1_26	chromosome_2	2086507	2202682
R1_26	chromosome_2	2803880	2890249
R1_26	chromosome_2	3354901	3364058
R1_26	chromosome_2	3538097	3623095
R1_26	chromosome_2	3635637	3706008
R1_26	chromosome_2	3827447	3858377
R1_26	chromosome_2	4028112	4056074
R1_26	chromosome_3	124916	142791
R1_26	chromosome_3	159869	160716
R1_26	chromosome_3	229552	243294
R1_26	chromosome_3	563407	570155
R1_26	chromosome_3	956422	1046300
R1_26	chromosome_3	1592252	1595380
R1_26	chromosome_3	1596244	1627353
R1_27	chromosome_1	1109508	1149636
R1_27	chromosome_1	2290591	2291972
R1_27	chromosome_2	148307	166447
R1_27	chromosome_2	1538123	1575367
R1_27	chromosome_2	2086507	2228418
R1_27	chromosome_2	2524266	2549699
R1_27	chromosome_2	2734472	2742289
R1_27	chromosome_2	3241111	3248080
R1_27	chromosome_2	3325926	3334410
R1_27	chromosome_2	3489185	3499816
R1_27	chromosome_2	3759342	3768144
R1_27	chromosome_3	565659	570702
R1_27	chromosome_3	676403	681957
R1_27	chromosome_3	2025234	2078298
R1_27	chromosome_3	2117330	2123837
R1_29	chromosome_1	95401	109681
R1_29	chromosome_1	146734	152637
R1_29	chromosome_1	156754	162963
R1_29	chromosome_1	196598	203208
R1_29	chromosome_1	523735	535185
R1_29	chromosome_1	596119	615742
R1_29	chromosome_1	619866	640809
R1_29	chromosome_1	760993	763187
R1_29	chromosome_1	1024664	1029446
R1_29	chromosome_1	1352363	1404507
R1_29	chromosome_1	1720785	1723056
R1_29	chromosome_1	1907362	2053296
R1_29	chromosome_1	2288969	2291972
R1_29	chromosome_2	401014	446065
R1_29	chromosome_2	710401	729240
R1_29	chromosome_2	852801	903483
R1_29	chromosome_2	1111869	1118705
R1_29	chromosome_2	1538123	1575367
R1_29	chromosome_2	1575367	1740747
R1_29	chromosome_2	1740747	1829071
R1_29	chromosome_2	2086507	2228418
R1_29	chromosome_2	2524266	2549699
R1_29	chromosome_2	2734472	2742289
R1_29	chromosome_2	3241111	3248080
R1_29	chromosome_2	3325926	3334410
R1_29	chromosome_2	3489185	3498761
R1_29	chromosome_2	3758715	3768144
R1_29	chromosome_3	124916	142791
R1_29	chromosome_3	210341	215957
R1_29	chromosome_3	565659	570155
R1_29	chromosome_3	660926	663002
R1_29	chromosome_3	664017	665506
R1_29	chromosome_3	1164594	1181483
R1_29	chromosome_3	1383788	1390065
R1_29	chromosome_3	2025234	2077429
R1_29	chromosome_3	2078298	2084775
R1_30	chromosome_1	1155617	1172781
R1_30	chromosome_1	1888755	2055773
R1_30	chromosome_1	2315905	2339902
R1_30	chromosome_1	5403412	5449783
R1_30	chromosome_2	113054	126452
R1_30	chromosome_2	752796	767643
R1_30	chromosome_2	1740747	1812190
R1_30	chromosome_2	2805722	2870926
R1_30	chromosome_2	2899020	2906164
R1_30	chromosome_3	229552	243294
R1_30	chromosome_3	563407	570155
R1_30	chromosome_3	816209	820357
R1_30	chromosome_3	919447	939531
R1_30	chromosome_3	1543321	1592069
R1_30	chromosome_3	1592252	1595380
R1_30	chromosome_3	1596244	1627353
R1_30	chromosome_3	1896009	1925336
R1_30	chromosome_3	2025234	2076845
R1_31	chromosome_1	152637	156754
R1_31	chromosome_1	1352363	1404507
R1_31	chromosome_1	5394093	5449783
R1_31	chromosome_2	752796	767643
R1_31	chromosome_2	808514	828758
R1_31	chromosome_2	1049402	1056373
R1_31	chromosome_2	2091743	2201006
R1_31	chromosome_2	2803880	2870909
R1_31	chromosome_2	3377711	3383539
R1_31	chromosome_3	229290	243294
R1_31	chromosome_3	563455	570155
R1_31	chromosome_3	1587644	1592069
R1_31	chromosome_3	1896009	1925336
R1_31	chromosome_3	2123837	2125061
R1_31	chromosome_3	2222419	2227224
R1_32	chromosome_1	152637	156754
R1_32	chromosome_1	1155617	1172781
R1_32	chromosome_1	5394093	5449783
R1_32	chromosome_2	148307	166447
R1_32	chromosome_2	229621	247890
R1_32	chromosome_2	446065	456252
R1_32	chromosome_2	752796	767643
R1_32	chromosome_2	1049402	1056373
R1_32	chromosome_2	1685885	1812190
R1_32	chromosome_2	2803880	2894685
R1_32	chromosome_2	2899020	2906164
R1_32	chromosome_3	423984	447382
R1_32	chromosome_3	1592252	1595778
R1_32	chromosome_3	1596244	1627353
R1_32	chromosome_3	1901202	1925336
R1_32	chromosome_3	2123837	2125061
R1_32	chromosome_3	2306134	2311533
R1_35	chromosome_1	152637	156754
R1_35	chromosome_1	1404507	1474835
R1_35	chromosome_1	2658731	2666457
R1_35	chromosome_2	148307	166447
R1_35	chromosome_2	752796	767643
R1_35	chromosome_2	1951060	2228418
R1_35	chromosome_2	2805722	2813594
R1_35	chromosome_2	2899020	2906164
R1_35	chromosome_3	229552	243294
R1_35	chromosome_3	1295368	1321833
R1_35	chromosome_3	1471477	1479674
R1_35	chromosome_3	1592252	1595380
R1_35	chromosome_3	1596244	1631405
R1_36	chromosome_1	478094	490432
R1_36	chromosome_1	760993	763636
R1_36	chromosome_1	836767	847765
R1_36	chromosome_1	1109508	1149636
R1_36	chromosome_1	1663041	1665974
R1_36	chromosome_1	1711746	1712900
R1_36	chromosome_1	1713176	1715079
R1_36	chromosome_1	1907362	2055773
R1_36	chromosome_1	2288969	2291972
R1_36	chromosome_1	3988184	4006684
R1_36	chromosome_1	4323910	4330012
R1_36	chromosome_1	4359787	4366536
R1_36	chromosome_1	4602196	4611044
R1_36	chromosome_2	148307	166447
R1_36	chromosome_2	571311	590033
R1_36	chromosome_2	1143111	1152197
R1_36	chromosome_2	1538123	1545886
R1_36	chromosome_2	2086507	2228418
R1_36	chromosome_2	2524266	2549699
R1_36	chromosome_2	2734472	2742289
R1_36	chromosome_2	3242902	3248080
R1_36	chromosome_2	3325926	3332194
R1_36	chromosome_2	3489185	3498761
R1_36	chromosome_2	3635637	3706008
R1_36	chromosome_3	334351	350235
R1_36	chromosome_3	352978	371684
R1_36	chromosome_3	773241	784058
R1_36	chromosome_3	816771	820357
R1_36	chromosome_3	1633278	1638291
R1_36	chromosome_3	1720320	1724735
R1_36	chromosome_3	1853717	1865983
R1_37	chromosome_1	88372	109681
R1_37	chromosome_1	1155617	1172781
R1_37	chromosome_1	1888755	2053296
R1_37	chromosome_1	2055773	2217437
R1_37	chromosome_1	2423311	2428322
R1_37	chromosome_1	2482423	2526720
R1_37	chromosome_1	2661698	2666457
R1_37	chromosome_1	3809960	3816912
R1_37	chromosome_1	4602196	4611044
R1_37	chromosome_2	206606	247890
R1_37	chromosome_2	446065	459484
R1_37	chromosome_2	518792	526776
R1_37	chromosome_2	590033	598081
R1_37	chromosome_2	752796	767643
R1_37	chromosome_2	1049402	1056373
R1_37	chromosome_2	2086507	2228418
R1_37	chromosome_2	2803880	2890249
R1_37	chromosome_2	2899020	2906164
R1_37	chromosome_3	124916	142791
R1_37	chromosome_3	159869	160716
R1_37	chromosome_3	423984	447382
R1_37	chromosome_3	730564	732326
R1_37	chromosome_3	881201	896430
R1_37	chromosome_3	1282285	1287182
R1_37	chromosome_3	1543321	1592069
R1_38	chromosome_1	739951	749810
R1_38	chromosome_1	1867289	2055773
R1_38	chromosome_1	2288969	2291972
R1_38	chromosome_1	2315905	2339902
R1_38	chromosome_1	3723871	3745990
R1_38	chromosome_1	4268319	4288609
R1_38	chromosome_2	319742	376806
R1_38	chromosome_2	446065	456674
R1_38	chromosome_2	663212	664872
R1_38	chromosome_2	685818	699823
R1_38	chromosome_2	1143111	1152197
R1_38	chromosome_2	1308029	1314587
R1_38	chromosome_2	1445074	1460842
R1_38	chromosome_3	1295368	1321833
R1_38	chromosome_3	1525844	1529335
R1_38	chromosome_3	2078298	2084775
R1_39	chromosome_1	379072	396286
R1_39	chromosome_1	948072	970338
R1_39	chromosome_1	1109508	1149636
R1_39	chromosome_1	1663041	1665974
R1_39	chromosome_1	1711746	1712900
R1_39	chromosome_1	1713176	1715079
R1_39	chromosome_1	1888755	2055773
R1_39	chromosome_1	2288969	2291972
R1_39	chromosome_1	5403412	5449783
R1_39	chromosome_2	1143111	1152197
R1_39	chromosome_2	2505327	2516209
R1_39	chromosome_2	2803880	2813594
R1_39	chromosome_2	3241111	3248080
R1_39	chromosome_2	3325926	3332194
R1_39	chromosome_2	3489185	3499816
R1_39	chromosome_2	3759342	3768144
R1_39	chromosome_2	4425069	4442863
R1_39	chromosome_3	447382	455991
R1_39	chromosome_3	1668443	1674339
R1_39	chromosome_3	2029382	2052888
R1_40	chromosome_1	619866	640809
R1_40	chromosome_1	1109508	1149636
R1_40	chromosome_1	2339902	2362151
R1_40	chromosome_2	148307	172897
R1_40	chromosome_2	173231	183149
R1_40	chromosome_2	571311	590033
R1_40	chromosome_2	671906	676810
R1_40	chromosome_2	1111869	1127615
R1_40	chromosome_2	1347404	1352324
R1_40	chromosome_2	2330408	2364604
R1_40	chromosome_2	3635637	3712576
R1_40	chromosome_3	229552	262287
R1_40	chromosome_3	949449	953789
R1_40	chromosome_3	1185573	1209512
R1_41	chromosome_1	739951	749810
R1_41	chromosome_1	1832697	1867289
R1_41	chromosome_1	3030626	3034677
R1_41	chromosome_1	3295609	3307217
R1_41	chromosome_1	3723871	3745990
R1_41	chromosome_1	4268319	4290671
R1_41	chromosome_2	319742	376806
R1_41	chromosome_2	518792	529276
R1_41	chromosome_2	663212	664872
R1_41	chromosome_2	685818	699823
R1_41	chromosome_2	752796	771542
R1_41	chromosome_2	1384960	1392672
R1_41	chromosome_2	1538123	1575367
R1_41	chromosome_2	4028112	4056419
R1_41	chromosome_2	4105300	4112153
R1_41	chromosome_3	101575	124916
R1_41	chromosome_3	206097	215957
R1_41	chromosome_3	400145	423764
R1_41	chromosome_3	423984	447382
R1_41	chromosome_3	1295368	1321833
R1_41	chromosome_3	1525844	1529335
R1_41	chromosome_3	2078298	2084775
R1_41	chromosome_3	2347226	2394154
R1_43	chromosome_1	95401	115309
R1_43	chromosome_1	152637	156754
R1_43	chromosome_1	1404507	1474835
R1_43	chromosome_1	1888755	2055773
R1_43	chromosome_1	2482423	2526720
R1_43	chromosome_1	2661698	2666457
R1_43	chromosome_1	5403412	5449783
R1_43	chromosome_1	5461226	5474300
R1_43	chromosome_2	206606	247890
R1_43	chromosome_2	752796	767643
R1_43	chromosome_2	1740747	1829071
R1_43	chromosome_2	2803880	2894685
R1_43	chromosome_2	2899020	2906164
R1_43	chromosome_3	229552	262287
R1_43	chromosome_3	1592252	1595380
R1_43	chromosome_3	1596244	1627353
R1_43	chromosome_3	1896009	1925336
R1_43	chromosome_3	2123837	2125061
R1_43	chromosome_3	2222419	2227224
R1_46	chromosome_1	351533	400592
R1_46	chromosome_1	1149636	1155617
R1_46	chromosome_1	1352363	1404507
R1_46	chromosome_1	1474835	1513782
R1_46	chromosome_1	1888755	2053296
R1_46	chromosome_1	2602912	2611769
R1_46	chromosome_1	5030169	5120539
R1_46	chromosome_2	1360937	1367058
R1_46	chromosome_2	1951060	2086507
R1_46	chromosome_2	2588600	2589579
R1_46	chromosome_2	2803880	2894685
R1_46	chromosome_2	3144379	3161849
R1_46	chromosome_2	3930354	3942052
R1_46	chromosome_2	3976879	4023346
R1_46	chromosome_3	563407	570155
R1_46	chromosome_3	726604	730564
R1_46	chromosome_3	732326	738768
R1_46	chromosome_3	1926413	1938291
R1_46	chromosome_3	2347226	2388524
R1_47	chromosome_1	95401	114557
R1_47	chromosome_1	196598	203208
R1_47	chromosome_1	282593	292805
R1_47	chromosome_1	619866	640809
R1_47	chromosome_1	1233642	1279461
R1_47	chromosome_1	2292434	2306350
R1_47	chromosome_1	2925637	2955088
R1_47	chromosome_1	4141458	4154587
R1_47	chromosome_1	5394093	5449783
R1_47	chromosome_2	1575367	1685885
R1_47	chromosome_2	1949561	1951060
R1_47	chromosome_2	1951060	2086507
R1_47	chromosome_2	3507355	3623095
R1_47	chromosome_2	3623095	3626526
R1_47	chromosome_2	4288821	4290322
R1_47	chromosome_3	956375	1046300
R1_47	chromosome_3	1185573	1209512
R1_47	chromosome_3	1543321	1587644
R1_47	chromosome_3	2288067	2295758
R1_28	chromosome_1	619866	640809
R1_28	chromosome_1	1109508	1155617
R1_28	chromosome_1	1832697	1867289
R1_28	chromosome_1	2378252	2394458
R1_28	chromosome_1	2447403	2452268
R1_28	chromosome_1	3554341	3557103
R1_28	chromosome_1	4178023	4185931
R1_28	chromosome_2	174056	183149
R1_28	chromosome_2	578601	590033
R1_28	chromosome_2	670332	676810
R1_28	chromosome_2	1111869	1126345
R1_28	chromosome_2	1261632	1269493
R1_28	chromosome_2	1852020	1897778
R1_28	chromosome_2	2813594	2870909
R1_28	chromosome_2	2870909	2889260
R1_28	chromosome_3	229552	241941
R1_28	chromosome_3	447382	461337
R1_28	chromosome_3	949449	953789
R1_28	chromosome_3	1181962	1209512
R1_28	chromosome_3	1391899	1396998
R1_28	chromosome_3	1592252	1595380
R1_28	chromosome_3	1720320	1724735
R1_33	chromosome_1	228675	268164
R1_33	chromosome_1	5020022	5030169
R1_33	chromosome_2	571311	590033
R1_33	chromosome_2	1575367	1829071
R1_33	chromosome_2	2086507	2201006
R1_33	chromosome_2	3325926	3334661
R1_33	chromosome_2	3635637	3706008
R1_33	chromosome_3	353501	371684
R1_33	chromosome_3	501341	506126
R1_33	chromosome_3	563455	575809
R1_33	chromosome_3	1853717	1865983
R1_42	chromosome_1	615742	640809
R1_42	chromosome_1	1109508	1149636
R1_42	chromosome_1	1200356	1232814
R1_42	chromosome_1	1404507	1513782
R1_42	chromosome_1	1513782	1635240
R1_42	chromosome_1	1888755	2206059
R1_42	chromosome_1	5030169	5120539
R1_42	chromosome_2	174056	177201
R1_42	chromosome_2	1111869	1127615
R1_42	chromosome_2	1252566	1256904
R1_42	chromosome_2	1261632	1269493
R1_42	chromosome_2	2803880	2870909
R1_42	chromosome_2	2870909	2890249
R1_42	chromosome_2	4075581	4090174
R1_42	chromosome_3	229552	270740
R1_42	chromosome_3	447382	455991
R1_42	chromosome_3	949449	953789
R1_42	chromosome_3	1185573	1209512
R1_42	chromosome_3	1391899	1412902
R1_42	chromosome_3	1420516	1422068
R1_42	chromosome_3	1715638	1724735
R1_19	chromosome_1	512086	522530
R1_19	chromosome_1	1109508	1149636
R1_19	chromosome_1	1352363	1404507
R1_19	chromosome_1	1867289	2206059
R1_19	chromosome_1	2315905	2400113
R1_19	chromosome_1	5365839	5367971
R1_19	chromosome_2	1127615	1143111
R1_19	chromosome_3	949449	955392
R1_19	chromosome_3	1181483	1209512
R1_19	chromosome_3	1543321	1592069
R1_20	chromosome_1	749810	769941
R1_20	chromosome_1	4993114	5120539
R1_20	chromosome_2	1538123	1575367
R1_20	chromosome_2	1829071	1897778
R1_20	chromosome_2	2602016	2646387
R1_20	chromosome_2	3165194	3171020
R1_20	chromosome_3	273461	277743
R1_20	chromosome_3	1926413	1941865
R1_21	chromosome_1	314269	351533
R1_21	chromosome_1	1155617	1172781
R1_21	chromosome_1	1352363	1404507
R1_21	chromosome_1	3919690	3926238
R1_21	chromosome_1	4463093	4471094
R1_21	chromosome_1	5153377	5202829
R1_21	chromosome_1	5403412	5449783
R1_21	chromosome_2	621032	629720
R1_21	chromosome_2	813287	828758
R1_21	chromosome_2	1171666	1190191
R1_21	chromosome_2	1258005	1269493
R1_21	chromosome_2	1740747	1897778
R1_21	chromosome_2	2330408	2364604
R1_21	chromosome_2	3139222	3161849
R1_21	chromosome_3	516296	526145
R1_21	chromosome_3	563407	570155
R1_21	chromosome_3	816209	824156
R1_21	chromosome_3	881201	896430
R1_21	chromosome_3	956858	1046300
R1_21	chromosome_3	1715342	1724735
R1_21	chromosome_3	1724953	1743815
R1_21	chromosome_3	2078298	2093353
R1_22	chromosome_1	1513782	1665974
R1_22	chromosome_1	1665974	1667965
R1_22	chromosome_1	1830832	2217437
R1_22	chromosome_1	2315905	2375223
R1_22	chromosome_1	2479545	2536026
R1_22	chromosome_2	268490	304768
R1_22	chromosome_2	1456148	1460842
R1_22	chromosome_2	1575367	1931257
R1_22	chromosome_2	3973261	4023346
R1_22	chromosome_3	956266	1058932
R1_22	chromosome_3	1420516	1440881
R1_22	chromosome_3	1592252	1627353
R1_22	chromosome_3	1836768	1838397
R1_22	chromosome_3	1838928	1853303
R1_22	chromosome_3	1885177	1925336
R1_14	chromosome_1	152637	163061
R1_14	chromosome_1	1352363	1474835
R1_14	chromosome_1	1888755	2055773
R1_14	chromosome_1	2479545	2526720
R1_14	chromosome_1	2648315	2666457
R1_14	chromosome_1	5394093	5448529
R1_14	chromosome_2	387522	468191
R1_14	chromosome_2	752796	776272
R1_14	chromosome_2	1049402	1077196
R1_14	chromosome_2	1951060	2304929
R1_14	chromosome_3	391244	447382
R1_14	chromosome_3	563407	570155
R1_14	chromosome_3	707305	709290
R1_14	chromosome_3	1853717	1957758
R1_14	chromosome_3	2123837	2159781
R1_14	chromosome_3	2222419	2234660
