# Supplementary material for: Natural genetic variation impacts expression levels of coding, non-coding, and antisense transcripts in fission yeast
Source: Mol Syst Biol. 2014 Nov 28;10(11):764. doi: 10.15252/msb.20145123 (PMC4299605; doi:10.15252/msb.20145123)
Supplement: Supplementary file 10 — Supplementary Dataset S9 [file msb0010-0764-sd10.zip › SupplementaryDataset_S9_genotype_for_mapping.tsv]

# Supplementary dataset S9: Tab delimited file containing the genotype data for the 708 markers used for QTL mapping.
#
# This data allow replication of the published results and the
# development of new analysis methods. If you intend to perform
# and/or publish new analyses, do not hesitate to contact us.
#
# The file contain the genotype matrix that was used
# for all QTL mapping after grouping identical markers.
# Each mapping marker correspond to a genomic interval in
# which all polymorphism are in complete LD.
#
# First field is the name of the mapping marker
# 2nd field is the name of the chromosome
# 3rd and 4th field define the begining and the end position
# of the mapping marker interval.
# next fields are genotypes of parents and segregants for the mapping markers:
# 0: 968, 1: Y0036, NA: missing data.
#
# if you have questions mail:
# mathieu.clement-ziza(at)uni-koeln.de
# andreas.beyer(at)uni-koeln.de
# j.bahler(at)ucl.ac.uk
#
#
marker_name	chromosome	start	end	R1_1	R1_2	R1_4	R1_3	R1_5	R1_6	R1_7	R1_8	R1_9	R1_10	968	Y0036	R1_11	R1_12	R1_13	R1_15	R1_16	R1_17	R1_18	R1_23	R1_24	R1_25	R1_26	R1_27	R1_29	R1_30	R1_31	R1_32	R1_35	R1_36	R1_37	R1_38	R1_39	R1_40	R1_41	R1_43	R1_46	R1_47	R1_28	R1_33	R1_42	R1_19	R1_20	R1_21	R1_22	R1_14
MM001	chromosome_1	54120	60438	1	0	0	0	1	0	0	1	0	0	0	1	0	0	0	1	0	0	0	1	1	1	1	0	1	0	1	1	1	1	1	1	0	0	1	0	1	1	0	0	0	0	0	1	0	1
MM002	chromosome_1	71120	88372	1	0	0	0	1	0	0	1	0	0	0	1	0	0	0	NA	0	0	0	1	1	1	1	0	1	0	1	1	1	1	1	1	0	0	1	0	1	1	0	0	0	0	0	1	0	1
MM003	chromosome_1	95401	95401	1	0	0	0	1	0	0	1	0	0	0	1	0	0	0	NA	0	0	0	1	1	1	1	0	1	0	1	1	1	1	NA	1	0	0	1	0	1	1	0	0	0	0	0	1	0	1
MM004	chromosome_1	107624	107624	1	0	0	0	1	0	0	1	0	0	0	1	0	0	0	NA	0	0	0	1	1	1	1	0	NA	0	1	1	1	1	NA	1	0	0	1	NA	1	NA	0	0	0	0	0	1	0	1
MM005	chromosome_1	109681	109681	1	0	0	0	1	0	0	1	0	0	0	1	0	0	0	0	0	0	0	1	1	1	1	0	0	0	1	1	1	1	0	1	0	0	1	NA	1	NA	0	0	0	0	0	1	0	1
MM006	chromosome_1	114557	114557	1	0	0	0	1	0	0	1	0	0	0	1	0	0	0	0	0	0	0	1	1	1	1	0	0	0	1	1	1	1	0	1	0	0	1	NA	1	0	0	0	0	0	0	1	0	1
MM007	chromosome_1	115309	146734	1	0	0	0	1	0	0	1	0	0	0	1	0	0	0	0	0	0	0	1	1	1	1	0	0	0	1	1	1	1	0	1	0	0	1	1	1	0	0	0	0	0	0	1	0	1
MM008	chromosome_1	149074	150277	1	0	0	0	1	0	0	1	0	0	0	1	0	0	0	0	0	0	0	1	1	1	1	0	NA	0	1	1	1	1	0	1	0	0	1	1	1	0	0	0	0	0	0	1	0	1
MM009	chromosome_1	152637	152637	1	0	0	0	1	0	0	1	0	0	0	1	0	0	0	0	0	0	0	1	1	1	1	0	1	0	1	1	1	1	0	1	0	0	1	1	1	0	0	0	0	0	0	1	0	1
MM010	chromosome_1	156754	156754	1	0	0	0	1	0	0	1	0	0	0	1	0	0	0	0	0	0	0	1	0	1	0	0	1	0	0	0	0	1	0	1	0	0	1	0	1	0	0	0	0	0	0	1	0	NA
MM011	chromosome_1	162963	162963	1	0	0	0	1	0	0	1	0	0	0	1	0	0	0	0	0	0	0	1	0	1	0	0	0	0	0	0	0	1	0	1	0	0	1	0	1	0	0	0	0	0	0	1	0	NA
MM012	chromosome_1	163061	196598	1	0	0	0	1	0	0	1	0	0	0	1	0	0	0	0	0	0	0	1	0	1	0	0	0	0	0	0	0	1	0	1	0	0	1	0	1	0	0	0	0	0	0	1	0	0
MM013	chromosome_1	203208	206750	1	0	0	0	1	0	0	1	0	0	0	1	0	0	0	0	0	0	0	1	0	1	0	0	1	0	0	0	0	1	0	1	0	0	1	0	1	1	0	0	0	0	0	1	0	0
MM014	chromosome_1	208331	228675	1	0	0	0	1	0	0	1	0	0	0	1	0	0	0	0	0	0	0	1	0	1	0	0	1	0	0	0	0	1	0	1	0	0	1	0	1	1	0	0	0	0	0	1	0	NA
MM015	chromosome_1	232688	264802	NA	NA	0	0	1	0	0	1	NA	0	0	1	0	0	0	0	0	0	0	1	0	1	0	0	1	0	0	0	0	1	0	1	0	0	1	0	1	1	0	NA	0	0	0	1	0	NA
MM016	chromosome_1	268164	274342	NA	1	0	0	1	0	0	1	1	0	0	1	0	0	0	0	0	0	0	1	0	1	0	0	1	0	0	0	0	1	0	1	0	0	1	0	1	1	0	1	0	0	0	1	0	NA
MM017	chromosome_1	279180	282593	NA	1	0	0	1	0	0	1	1	0	0	1	0	0	0	0	0	0	0	1	0	1	0	0	1	0	0	0	0	1	0	1	0	0	1	0	1	1	0	1	0	0	0	1	0	0
MM018	chromosome_1	292805	314269	NA	1	0	0	1	0	0	1	1	0	0	1	0	0	0	0	0	0	0	1	0	1	0	0	1	0	0	0	0	1	0	1	0	0	1	0	1	0	0	1	0	0	0	1	0	0
MM019	chromosome_1	318681	318681	NA	1	0	0	1	0	0	1	1	0	0	1	0	0	0	0	0	0	0	1	0	1	0	0	1	0	0	0	0	1	0	1	0	0	1	0	1	0	0	1	0	0	0	NA	0	0
MM020	chromosome_1	326464	326464	NA	1	0	0	1	0	0	1	1	0	0	1	0	NA	0	0	0	0	0	1	0	1	0	0	1	0	0	0	0	1	0	1	0	0	1	0	1	0	0	1	0	0	0	NA	0	0
MM021	chromosome_1	351533	351533	1	1	0	0	1	0	0	1	1	0	0	1	0	1	0	0	0	0	0	1	0	1	0	0	1	0	0	0	0	1	0	1	0	0	1	0	1	0	0	1	0	0	0	0	0	0
MM022	chromosome_1	365930	379072	1	1	0	0	1	0	0	1	1	0	0	1	0	1	0	0	0	0	0	0	0	1	0	0	1	0	0	0	0	1	0	1	0	0	1	0	NA	0	0	1	0	0	0	0	0	0
MM023	chromosome_1	381680	382788	1	1	0	NA	1	0	0	1	1	0	0	1	0	1	0	0	0	0	0	0	0	1	0	0	1	0	0	0	0	1	0	1	NA	0	1	0	NA	0	0	1	0	0	0	0	0	0
MM024	chromosome_1	396286	396286	NA	1	0	1	1	0	0	1	1	0	0	1	0	1	0	0	0	0	0	0	0	1	0	0	1	0	0	0	0	1	0	1	1	0	1	0	NA	0	0	1	0	0	0	0	0	0
MM025	chromosome_1	400592	450023	NA	1	0	1	1	0	0	1	1	0	0	1	0	1	0	0	0	0	0	0	0	1	0	0	1	0	0	0	0	1	0	1	1	0	1	0	0	0	0	1	0	0	0	0	0	0
MM026	chromosome_1	455460	460756	NA	1	0	1	1	0	0	1	1	0	0	1	0	1	0	0	0	0	0	NA	0	1	0	0	1	0	0	0	0	1	0	1	1	0	1	0	0	0	0	1	0	0	0	0	0	0
MM027	chromosome_1	461925	478094	1	1	0	1	1	0	0	1	1	0	0	1	0	1	0	0	0	0	0	1	0	1	0	0	1	0	0	0	0	1	0	1	1	0	1	0	0	0	0	1	0	0	0	0	0	0
MM028	chromosome_1	490432	512086	1	1	0	1	1	0	0	1	1	0	0	1	0	1	0	0	0	0	0	1	0	1	0	0	1	0	0	0	0	0	0	1	1	0	1	0	0	0	0	1	0	0	0	0	0	0
MM029	chromosome_1	521845	521845	1	1	NA	1	1	0	0	1	1	0	0	1	0	1	0	0	0	0	NA	1	0	1	0	0	1	0	0	0	0	0	0	1	1	0	1	0	0	0	0	1	0	NA	0	0	0	0
MM030	chromosome_1	522530	523735	1	1	1	1	1	0	0	1	1	0	0	1	0	1	0	0	0	0	1	1	0	1	0	0	1	0	0	0	0	0	0	1	1	0	1	0	0	0	0	1	0	1	0	0	0	0
MM031	chromosome_1	528541	528541	1	1	1	1	1	0	0	1	1	0	0	1	0	1	0	0	0	0	1	1	0	1	0	0	NA	0	0	0	0	0	0	1	1	0	1	0	0	0	0	1	0	1	0	0	0	0
MM032	chromosome_1	535185	559475	1	1	1	1	1	0	0	1	1	0	0	1	0	1	0	0	0	0	1	1	0	1	0	0	0	0	0	0	0	0	0	1	1	0	1	0	0	0	0	1	0	1	0	0	0	0
MM033	chromosome_1	578088	578088	1	1	1	1	1	0	0	1	1	0	0	1	NA	1	0	0	0	0	1	1	0	1	0	0	0	0	0	0	0	0	0	1	1	0	1	0	0	0	0	1	0	1	0	0	0	0
MM034	chromosome_1	584187	596119	1	1	1	1	1	0	0	1	1	0	0	1	1	1	0	0	0	0	1	1	0	1	0	0	0	0	0	0	0	0	0	1	1	0	1	0	0	0	0	1	0	1	0	0	0	0
MM035	chromosome_1	615742	615742	1	1	1	1	1	0	0	1	1	0	0	1	1	1	0	0	0	0	1	1	0	1	0	0	1	0	0	0	0	0	0	1	1	0	1	0	0	0	0	1	0	1	0	0	0	0
MM036	chromosome_1	619866	619866	1	1	1	1	1	0	0	1	0	0	0	1	1	1	0	0	0	0	1	1	0	1	0	0	1	0	0	0	0	0	0	1	1	0	1	0	0	0	0	1	NA	1	0	0	0	0
MM037	chromosome_1	640809	657648	1	1	1	1	1	0	0	1	0	0	0	1	1	1	0	0	0	NA	1	1	0	1	0	0	0	0	0	0	0	0	0	1	1	1	1	0	0	1	1	1	1	1	0	0	0	0
MM038	chromosome_1	657777	739951	1	1	1	1	1	0	0	1	0	0	0	1	1	1	0	0	0	1	1	1	0	1	0	0	0	0	0	0	0	0	0	1	1	1	1	0	0	1	1	1	1	1	0	0	0	0
MM039	chromosome_1	749810	749810	1	1	1	1	1	0	0	1	0	0	0	1	1	1	0	0	0	1	1	1	0	1	0	0	0	0	0	0	0	0	0	0	1	1	0	0	0	1	1	1	1	1	0	0	0	0
MM040	chromosome_1	758659	760993	1	1	1	1	1	0	0	1	0	0	0	1	1	1	0	0	0	1	1	1	0	1	0	0	0	0	0	0	0	0	0	0	1	1	0	0	0	1	1	1	1	1	NA	0	0	0
MM041	chromosome_1	763187	763187	1	1	1	1	1	0	0	1	0	0	0	1	1	1	0	0	0	1	1	1	0	1	0	0	1	0	0	0	0	NA	0	0	1	1	0	0	0	1	1	1	1	1	NA	0	0	0
MM042	chromosome_1	763636	767340	1	NA	1	1	1	0	0	1	0	0	0	1	NA	1	0	0	0	1	1	1	0	1	0	0	1	0	0	0	0	1	0	0	1	1	0	0	0	1	1	1	1	1	NA	0	0	0
MM043	chromosome_1	769941	769941	1	0	1	1	1	0	0	1	0	0	0	1	0	1	0	0	0	1	1	1	0	1	0	0	1	0	0	0	0	1	0	0	1	1	0	0	0	1	1	1	1	1	1	0	0	0
MM044	chromosome_1	771666	817058	1	0	1	1	1	0	0	1	0	0	0	1	0	1	0	0	0	1	1	1	0	1	0	0	1	0	0	0	0	1	0	0	1	1	0	0	0	1	1	1	1	1	NA	0	0	0
MM045	chromosome_1	830171	836767	1	0	1	1	0	0	0	1	0	0	0	1	0	1	0	0	0	1	1	1	0	1	0	0	1	0	0	0	0	1	0	0	1	1	0	0	0	1	1	1	1	1	NA	0	0	0
MM046	chromosome_1	838208	844407	1	0	1	1	0	0	0	1	0	0	0	1	0	1	0	0	0	1	1	1	0	1	0	0	1	0	0	0	0	NA	0	0	1	1	0	0	0	1	1	1	1	1	NA	0	0	0
MM047	chromosome_1	847765	850242	1	0	1	1	0	0	0	1	0	0	0	1	0	1	0	0	0	1	1	1	0	1	0	0	1	0	0	0	0	0	0	0	1	1	0	0	0	1	1	1	1	1	NA	0	0	0
MM048	chromosome_1	855284	861201	NA	0	1	1	0	0	0	1	0	0	0	1	0	1	0	0	0	1	1	1	0	1	0	0	1	0	0	0	0	0	0	0	1	1	0	0	0	1	1	1	1	1	1	0	0	0
MM049	chromosome_1	867809	887872	NA	NA	1	1	0	0	0	1	0	0	0	1	0	1	0	0	0	1	1	1	0	1	0	0	1	0	0	0	0	0	0	0	1	1	0	0	0	1	1	1	1	1	1	0	0	0
MM050	chromosome_1	893979	906754	NA	1	1	1	0	0	0	1	0	0	0	1	0	1	0	0	0	1	1	1	0	1	0	0	1	0	0	0	0	0	0	0	1	1	0	0	0	1	1	1	1	1	1	0	0	0
MM051	chromosome_1	907801	948072	0	1	1	1	0	0	0	1	0	0	0	1	0	1	0	0	0	1	1	1	0	1	0	0	1	0	0	0	0	0	0	0	1	1	0	0	0	1	1	1	1	1	1	0	0	0
MM052	chromosome_1	950729	967713	0	1	1	1	0	0	0	1	0	0	0	1	0	1	0	0	0	1	1	1	0	1	0	0	1	0	0	0	0	0	0	0	NA	1	0	0	0	1	1	1	1	1	1	0	0	0
MM053	chromosome_1	970338	1004346	0	1	1	1	0	0	0	1	0	0	0	1	0	1	0	0	0	1	1	1	0	1	0	0	1	0	0	0	0	0	0	0	0	1	0	0	0	1	1	1	1	1	1	0	0	0
MM054	chromosome_1	1011187	1014062	0	1	0	1	0	0	0	1	0	0	0	1	0	1	0	0	0	1	1	1	0	1	0	0	1	0	0	0	0	0	0	0	0	1	0	0	0	1	1	1	1	1	1	0	0	0
MM055	chromosome_1	1015941	1015941	0	1	0	1	0	NA	0	1	0	0	0	1	0	1	0	0	0	1	1	1	0	1	0	0	1	0	0	0	0	0	0	0	0	1	0	0	0	1	1	1	1	1	1	0	0	0
MM056	chromosome_1	1016633	1024664	0	1	0	1	0	1	0	1	0	0	0	1	0	1	0	0	0	1	1	1	0	1	0	0	1	0	0	0	0	0	0	0	0	1	0	0	0	1	1	1	1	1	1	0	0	0
MM057	chromosome_1	1029446	1073237	0	1	0	1	0	1	0	1	0	0	0	1	0	1	0	0	0	1	1	1	0	1	0	0	0	0	0	0	0	0	0	0	0	1	0	0	0	1	1	1	1	1	1	0	0	0
MM058	chromosome_1	1074240	1075590	NA	1	0	1	0	1	0	1	0	0	0	1	0	1	0	0	0	1	1	1	0	1	0	0	0	0	0	0	0	0	0	0	0	1	0	0	0	1	1	1	1	1	1	0	0	0
MM059	chromosome_1	1077059	1077059	NA	1	0	1	0	1	0	NA	0	0	0	1	0	1	0	0	0	1	1	1	0	1	0	0	0	0	0	0	0	0	0	0	0	1	0	0	0	1	1	1	1	1	1	0	NA	0
MM060	chromosome_1	1077838	1109508	NA	1	0	1	0	1	0	NA	0	0	0	1	0	1	0	0	0	NA	NA	NA	0	1	0	0	0	0	0	0	0	0	0	0	0	1	0	0	0	1	1	1	1	1	1	0	NA	0
MM061	chromosome_1	1110692	1110692	NA	1	0	1	0	1	0	NA	0	0	0	1	NA	1	0	0	NA	NA	NA	NA	0	1	0	NA	0	0	0	0	0	NA	0	0	NA	NA	0	0	0	1	NA	1	NA	NA	1	0	NA	0
MM062	chromosome_1	1118766	1118766	NA	1	NA	1	0	1	0	NA	0	0	0	1	NA	1	0	0	NA	NA	NA	NA	0	1	0	NA	0	0	0	0	0	NA	0	0	NA	NA	0	0	0	1	NA	1	NA	NA	1	0	NA	0
MM063	chromosome_1	1149636	1149636	NA	1	1	1	0	1	0	1	0	0	0	1	1	1	0	0	1	1	0	1	0	1	0	1	0	0	0	0	0	1	0	0	1	0	0	0	0	1	NA	1	0	0	1	0	0	0
MM064	chromosome_1	1149852	1149946	NA	1	1	1	NA	1	0	1	0	0	0	1	1	NA	0	NA	1	NA	0	1	0	1	0	1	0	0	0	0	0	1	0	0	1	0	0	0	NA	1	NA	1	0	0	NA	0	0	0
MM065	chromosome_1	1155617	1155617	0	1	1	1	1	1	0	1	0	0	0	1	1	NA	0	1	1	NA	0	1	0	1	0	1	0	0	0	0	0	1	0	0	1	0	0	0	1	1	0	1	0	0	NA	0	0	0
MM066	chromosome_1	1162878	1162878	0	1	1	1	NA	1	0	1	0	0	0	1	1	NA	0	NA	1	NA	NA	NA	0	1	0	1	0	NA	0	NA	0	1	NA	0	1	0	0	0	1	1	0	1	0	0	NA	NA	NA	0
MM067	chromosome_1	1172781	1172781	0	1	1	1	NA	1	0	1	0	0	0	1	1	NA	0	NA	1	NA	NA	NA	0	1	0	1	0	1	0	1	0	1	1	0	1	0	0	0	1	1	0	1	0	0	NA	1	NA	0
MM068	chromosome_1	1185797	1200356	0	1	1	1	NA	1	0	1	0	0	0	1	1	NA	0	NA	1	NA	NA	NA	0	1	0	1	0	1	0	1	0	1	1	0	1	0	0	0	1	1	0	1	0	NA	NA	NA	NA	NA
MM069	chromosome_1	1232814	1233642	0	1	1	1	1	1	0	1	0	0	0	1	1	1	0	1	1	NA	NA	1	0	1	0	1	0	1	0	1	0	1	1	0	1	0	0	0	1	1	0	1	1	NA	NA	NA	NA	NA
MM070	chromosome_1	1243065	1243065	0	1	1	1	1	NA	0	1	0	0	0	1	1	1	0	1	1	NA	NA	1	0	1	0	1	0	1	0	1	0	1	1	0	1	0	0	0	1	NA	0	1	1	NA	NA	NA	NA	NA
MM071	chromosome_1	1279461	1279461	0	1	1	1	1	0	0	1	0	0	0	1	1	1	0	1	1	NA	0	1	0	1	0	1	0	1	0	1	0	1	1	0	1	0	0	0	1	0	0	1	1	NA	NA	NA	NA	NA
MM072	chromosome_1	1287339	1287339	0	1	1	1	1	0	0	1	0	0	0	1	1	1	0	1	1	NA	NA	1	0	1	0	1	0	1	0	1	0	1	1	0	1	0	0	0	1	0	0	1	1	NA	1	1	NA	0
MM073	chromosome_1	1291995	1310563	0	1	1	1	1	0	0	1	0	0	0	1	1	1	0	1	1	NA	1	1	0	1	0	1	0	1	0	1	0	1	1	0	1	0	0	0	1	0	0	1	1	0	1	1	0	0
MM074	chromosome_1	1352363	1352363	0	1	1	1	1	0	0	1	0	0	0	1	1	1	0	1	1	1	1	1	0	1	0	1	0	1	0	1	0	1	1	0	1	0	0	0	1	0	0	1	1	0	1	1	0	0
MM075	chromosome_1	1376403	1376403	NA	1	NA	1	NA	0	0	1	0	0	0	1	1	1	0	1	1	1	NA	1	0	1	0	1	NA	1	NA	1	0	1	1	0	1	0	0	0	NA	0	0	1	1	NA	NA	NA	NA	NA
MM076	chromosome_1	1404507	1404507	NA	1	0	1	NA	0	0	1	0	0	0	1	1	1	0	1	1	1	0	1	0	1	0	1	1	1	1	1	0	1	1	0	1	0	0	0	0	0	0	1	1	1	NA	0	NA	NA
MM077	chromosome_1	1474835	1474835	NA	0	NA	1	0	1	0	1	0	0	0	1	1	1	1	1	1	1	NA	1	NA	1	1	1	1	1	1	1	1	1	1	0	1	0	0	1	0	0	0	1	NA	1	1	NA	NA	1
MM078	chromosome_1	1513782	1513782	NA	0	0	1	0	1	0	1	0	1	0	1	1	0	1	NA	1	1	NA	1	0	1	1	1	1	1	1	1	1	1	1	0	1	0	0	1	1	0	0	1	0	NA	NA	0	0	NA
MM079	chromosome_1	1584495	1584495	NA	NA	0	1	0	0	0	1	NA	1	0	1	1	NA	NA	NA	NA	1	0	0	NA	1	1	1	1	1	1	1	1	1	NA	0	1	0	0	1	1	0	0	NA	NA	NA	NA	0	NA	NA
MM080	chromosome_1	1598358	1598358	NA	NA	0	1	0	0	0	1	NA	1	0	1	1	NA	NA	NA	NA	NA	NA	0	NA	1	1	1	1	1	1	1	1	1	NA	0	1	0	0	1	1	0	0	NA	NA	NA	NA	0	NA	NA
MM081	chromosome_1	1599070	1629835	NA	NA	0	1	0	0	0	1	0	1	0	1	1	0	NA	NA	NA	NA	NA	0	NA	1	1	1	1	1	1	1	1	1	NA	0	1	0	0	1	1	0	0	NA	NA	NA	NA	0	NA	NA
MM082	chromosome_1	1635240	1645854	1	0	0	1	0	0	0	1	0	1	0	1	1	0	1	NA	1	NA	NA	0	NA	1	1	1	1	1	1	1	1	1	1	0	1	0	0	1	1	0	0	1	1	NA	1	0	NA	NA
MM083	chromosome_1	1652483	1652483	1	0	0	1	0	0	0	1	0	1	0	1	1	0	1	0	1	NA	NA	0	NA	1	1	1	1	1	1	1	1	1	1	0	1	0	0	1	1	0	0	1	1	NA	1	0	NA	1
MM084	chromosome_1	1653023	1653023	1	0	0	1	0	0	0	1	0	1	0	1	1	0	1	0	1	0	NA	0	NA	1	1	1	1	1	1	1	1	1	1	0	1	0	0	1	1	0	0	1	1	NA	1	0	NA	1
MM085	chromosome_1	1662949	1663041	1	0	0	1	0	0	0	1	0	1	0	1	1	0	1	0	NA	0	0	0	0	1	1	1	1	1	1	1	1	1	1	0	1	0	0	1	1	0	0	1	1	NA	1	0	NA	1
MM086	chromosome_1	1665974	1665974	1	0	0	1	0	0	0	1	0	1	0	1	1	0	1	0	0	0	0	0	0	0	1	1	1	1	1	1	1	0	1	0	0	0	0	1	1	0	0	1	1	1	1	0	1	1
MM087	chromosome_1	1666321	1666321	1	NA	0	1	0	0	0	1	0	1	0	1	1	0	1	0	0	0	0	NA	0	0	1	1	1	1	1	1	1	0	1	0	0	0	0	1	1	0	0	1	1	1	1	0	NA	1
MM088	chromosome_1	1667965	1667965	1	1	0	1	0	0	0	1	0	1	0	1	1	0	1	0	0	0	0	1	0	0	1	1	1	1	1	1	1	0	1	0	0	0	0	1	1	0	0	1	1	1	1	0	0	1
MM089	chromosome_1	1668957	1711746	NA	1	0	1	0	0	0	1	0	1	0	1	1	0	1	0	0	0	0	1	0	0	1	1	1	1	1	1	1	0	1	0	0	0	0	1	1	0	0	1	1	1	1	0	0	1
MM090	chromosome_1	1712900	1713176	NA	1	0	1	0	0	0	1	0	1	0	1	1	0	1	0	0	0	0	1	0	0	1	1	1	1	1	1	1	1	1	0	1	0	0	1	1	0	0	1	1	1	1	0	0	1
MM091	chromosome_1	1715079	1720785	NA	1	0	1	0	0	0	1	0	1	0	1	1	0	1	0	0	0	0	1	0	0	1	1	1	1	1	1	1	0	1	0	0	0	0	1	1	0	0	1	1	1	1	0	0	1
MM092	chromosome_1	1723056	1741020	NA	1	0	1	0	0	0	1	0	1	0	1	1	0	1	0	0	0	0	1	0	0	1	1	0	1	1	1	1	0	1	0	0	0	0	1	1	0	0	1	1	1	1	0	0	1
MM093	chromosome_1	1742403	1742403	1	1	0	1	0	0	0	1	0	1	0	1	1	0	1	0	0	0	0	1	0	0	1	1	0	1	1	1	1	0	1	0	0	0	0	1	1	0	0	1	1	1	1	0	0	1
MM094	chromosome_1	1743127	1744268	NA	1	0	1	0	0	0	1	0	1	0	1	1	0	1	0	0	0	0	1	0	0	1	1	0	1	1	1	1	0	1	0	0	0	0	1	1	0	0	1	1	1	1	0	0	1
MM095	chromosome_1	1750050	1750050	NA	1	0	1	1	0	0	1	0	1	0	1	1	0	1	0	0	0	0	1	0	0	1	1	0	1	1	1	1	0	1	0	0	0	0	1	1	0	0	1	1	1	1	0	0	1
MM096	chromosome_1	1778175	1778175	NA	1	0	1	1	0	0	1	0	1	0	1	NA	NA	1	0	0	0	0	1	0	0	1	1	0	1	1	1	1	0	1	0	0	0	0	1	1	0	0	1	1	1	1	0	0	1
MM097	chromosome_1	1779275	1779275	NA	1	0	1	1	0	0	1	0	1	0	1	NA	1	1	0	0	0	0	1	0	0	1	1	0	1	1	1	1	0	1	0	0	0	0	1	1	0	0	1	1	1	1	0	0	1
MM098	chromosome_1	1783898	1804967	NA	1	0	1	1	0	0	1	0	1	0	1	0	1	1	0	0	0	0	1	0	0	1	1	0	1	1	1	1	0	1	0	0	0	0	1	1	0	0	1	1	1	1	0	0	1
MM099	chromosome_1	1810462	1823823	NA	1	0	1	NA	0	0	1	0	1	0	1	0	1	1	0	0	0	0	1	0	0	1	1	0	1	1	1	1	0	1	0	0	0	0	1	1	0	0	1	1	1	1	0	0	1
MM100	chromosome_1	1826604	1830832	NA	1	0	1	0	0	0	1	0	1	0	1	0	1	1	0	0	0	0	1	0	0	1	1	0	1	1	1	1	0	1	0	0	0	0	1	1	0	0	1	1	1	1	0	0	1
MM101	chromosome_1	1831858	1832697	NA	1	0	1	0	0	0	1	0	1	0	1	0	1	1	0	0	0	0	1	0	0	1	1	0	1	1	1	1	0	1	0	0	0	0	1	1	0	0	1	1	1	1	0	NA	1
MM102	chromosome_1	1835068	1850614	NA	1	0	1	0	0	0	1	NA	1	0	1	0	1	1	NA	0	NA	0	1	0	0	1	1	0	1	1	1	1	0	1	0	0	0	NA	1	1	0	NA	1	1	1	1	0	NA	1
MM103	chromosome_1	1852082	1866803	NA	1	0	1	0	0	0	1	NA	1	0	1	0	1	1	1	0	NA	0	1	0	0	1	1	0	1	1	1	1	0	1	0	0	0	NA	1	1	0	NA	1	1	1	1	0	NA	1
MM104	chromosome_1	1867289	1867289	NA	1	0	1	0	0	0	1	1	1	0	1	0	1	1	1	0	1	0	1	0	0	1	1	0	1	1	1	1	0	1	0	0	0	1	1	1	0	1	1	1	1	1	0	NA	1
MM105	chromosome_1	1888755	1888755	NA	NA	0	1	1	0	0	1	1	NA	0	1	0	1	1	1	0	NA	0	1	0	0	NA	1	0	1	1	1	1	0	1	NA	0	0	1	1	1	0	1	1	1	NA	NA	0	NA	1
MM106	chromosome_1	2055773	2055773	NA	NA	0	1	NA	0	0	NA	1	1	0	1	1	NA	0	NA	1	NA	NA	0	0	1	0	1	1	0	NA	1	1	1	0	1	1	0	NA	0	0	0	1	NA	NA	NA	NA	NA	NA	0
MM107	chromosome_1	2206059	2206059	NA	1	0	NA	1	0	0	0	1	1	0	1	NA	0	0	1	NA	1	1	0	0	NA	0	NA	NA	0	NA	1	NA	1	NA	NA	1	0	NA	0	0	0	NA	NA	0	0	1	0	NA	NA
MM108	chromosome_1	2213620	2213620	NA	1	0	NA	1	0	0	0	1	1	0	1	NA	0	0	1	NA	1	1	0	0	NA	0	NA	NA	0	NA	1	NA	1	NA	NA	1	0	1	0	0	0	NA	NA	0	0	1	0	NA	NA
MM109	chromosome_1	2215281	2215776	NA	1	0	1	1	0	0	0	1	1	0	1	NA	0	0	1	NA	1	1	0	0	NA	0	NA	NA	0	NA	1	NA	1	NA	NA	1	0	1	0	0	0	NA	NA	0	0	1	0	NA	NA
MM110	chromosome_1	2217437	2285959	1	1	0	1	1	0	0	0	1	1	0	1	1	0	0	1	1	1	1	0	0	1	0	1	1	0	1	1	1	1	1	1	1	0	1	0	0	0	1	1	0	0	1	0	1	0
MM111	chromosome_1	2288125	2288969	1	1	0	1	1	0	0	0	1	1	0	1	1	1	0	1	1	1	1	0	0	1	0	1	1	0	1	1	1	1	1	1	1	0	1	0	0	0	1	1	0	0	1	0	1	0
MM112	chromosome_1	2290591	2290591	1	1	0	1	1	0	0	0	1	1	0	1	NA	1	0	1	1	1	1	NA	0	1	0	1	NA	0	1	1	1	NA	1	NA	NA	0	1	0	0	0	1	1	0	0	1	0	1	0
MM113	chromosome_1	2291972	2292434	1	1	0	1	1	0	0	0	1	1	0	1	0	1	0	1	0	1	1	1	0	0	0	0	0	0	1	1	1	0	1	0	0	0	1	0	0	0	1	1	0	0	1	0	1	0
MM114	chromosome_1	2306350	2315905	0	1	0	1	1	0	0	0	1	1	0	1	0	1	0	1	0	1	1	1	0	0	0	0	0	0	1	1	1	0	1	0	0	0	1	0	0	1	1	1	0	0	1	0	1	0
MM115	chromosome_1	2339902	2339902	0	1	0	1	0	0	0	0	1	0	0	1	0	1	0	1	0	1	1	1	0	0	0	0	0	1	1	1	1	0	1	1	0	0	1	0	0	1	1	1	0	NA	1	0	NA	0
MM116	chromosome_1	2362151	2372001	0	1	0	1	0	0	0	0	1	0	0	1	0	1	0	1	0	1	1	1	0	0	0	0	0	1	1	1	1	0	1	1	0	1	1	0	0	1	1	1	0	NA	1	0	NA	0
MM117	chromosome_1	2375223	2378252	0	1	0	1	0	0	0	0	1	0	0	1	0	1	0	1	0	1	1	1	0	0	0	0	0	1	1	1	1	0	1	1	0	1	1	0	0	1	1	1	0	NA	1	0	0	0
MM118	chromosome_1	2381199	2381199	0	1	0	1	0	0	0	0	1	0	0	1	0	1	0	1	0	1	1	1	0	0	0	0	0	1	1	1	1	0	1	1	0	1	1	0	0	1	NA	1	0	NA	1	0	0	0
MM119	chromosome_1	2394458	2397149	0	1	0	1	0	0	0	0	1	0	0	1	0	1	0	1	0	1	1	1	0	0	0	0	0	1	1	1	1	0	1	1	0	1	1	0	0	1	0	1	0	NA	1	0	0	0
MM120	chromosome_1	2400113	2423311	0	1	0	1	0	0	0	0	1	0	0	1	0	1	0	1	0	1	1	1	0	0	0	0	0	1	1	1	1	0	1	1	0	1	1	0	0	1	0	1	0	1	1	0	0	0
MM121	chromosome_1	2428322	2447403	0	1	0	1	0	0	0	0	1	0	0	1	0	1	0	1	0	1	1	1	0	0	0	0	0	1	1	1	1	0	0	1	0	1	1	0	0	1	0	1	0	1	1	0	0	0
MM122	chromosome_1	2452020	2452020	0	1	0	1	0	0	0	0	1	0	0	1	0	1	0	1	0	1	1	1	0	0	0	0	0	1	1	1	1	0	0	1	0	1	1	0	0	1	NA	1	0	1	1	0	0	0
MM123	chromosome_1	2452268	2454467	0	1	0	1	0	0	0	0	1	0	0	1	0	1	0	1	0	1	1	1	0	0	0	0	0	1	1	1	1	0	0	1	0	1	1	0	0	1	1	1	0	1	1	0	0	0
MM124	chromosome_1	2456452	2479545	0	NA	0	1	0	0	0	0	1	0	0	1	0	NA	0	1	0	NA	1	1	0	0	0	0	0	1	1	1	1	0	0	1	0	1	1	0	0	1	1	1	0	1	NA	0	0	0
MM125	chromosome_1	2482423	2482423	0	NA	0	1	0	0	0	0	1	0	0	1	0	NA	NA	1	0	NA	1	1	NA	0	0	0	0	1	1	1	1	0	0	1	0	1	1	0	0	1	1	1	0	1	NA	0	NA	NA
MM126	chromosome_1	2520612	2525721	0	NA	0	1	0	0	0	0	1	0	0	1	0	NA	NA	1	NA	NA	1	1	NA	0	NA	0	0	1	1	1	1	0	NA	1	0	1	1	NA	0	1	1	1	0	1	NA	0	NA	NA
MM127	chromosome_1	2526720	2526720	0	NA	0	1	0	0	0	0	1	0	0	1	0	1	1	1	1	0	1	1	1	0	1	0	0	1	1	1	1	0	1	1	0	1	1	1	0	1	1	1	0	1	1	0	NA	1
MM128	chromosome_1	2528993	2531296	0	1	0	1	0	0	0	0	1	0	0	1	0	1	1	1	1	0	1	1	1	0	1	0	0	1	1	1	1	0	1	1	0	1	1	1	0	1	1	1	0	1	1	0	NA	1
MM129	chromosome_1	2536026	2538964	0	1	0	1	0	0	0	0	1	0	0	1	0	1	1	1	1	0	1	1	1	0	1	0	0	1	1	1	1	0	1	1	0	1	1	1	0	1	1	1	0	1	1	0	1	1
MM130	chromosome_1	2539126	2541698	0	1	0	1	0	0	0	0	1	0	0	1	0	1	1	1	1	NA	1	1	1	0	1	0	0	1	1	1	1	0	1	1	0	1	1	1	0	1	1	1	0	1	1	0	1	1
MM131	chromosome_1	2543911	2545110	0	1	0	1	0	NA	0	0	1	0	0	1	0	1	1	1	1	NA	1	1	1	NA	1	0	0	1	1	1	1	0	1	1	0	1	1	1	0	1	1	1	0	1	1	0	1	1
MM132	chromosome_1	2547852	2559665	0	1	0	1	0	1	0	0	1	0	0	1	0	1	1	1	1	NA	1	1	1	1	1	0	0	1	1	1	1	0	1	1	0	1	1	1	0	1	1	1	0	1	1	0	1	1
MM133	chromosome_1	2561529	2569788	0	1	0	1	0	1	0	0	1	0	0	1	0	1	1	1	1	1	1	1	1	1	1	0	0	1	1	1	1	0	1	1	0	1	1	1	0	1	1	1	0	1	1	0	1	1
MM134	chromosome_1	2573658	2602912	0	1	0	1	0	1	0	0	1	0	0	1	0	1	1	1	1	1	1	0	1	1	1	0	0	1	1	1	1	0	1	1	0	1	1	1	0	1	1	1	0	1	1	0	1	1
MM135	chromosome_1	2604820	2605777	0	1	0	1	0	1	0	0	1	0	0	1	0	1	1	1	1	1	1	1	1	1	1	0	0	1	1	1	1	0	1	1	0	1	1	1	NA	1	1	1	0	1	1	0	1	1
MM136	chromosome_1	2611769	2648315	0	1	0	1	0	1	0	0	1	0	0	1	0	1	1	1	1	1	1	1	1	1	1	0	0	1	1	1	1	0	1	1	0	1	1	1	1	1	1	1	0	1	1	0	1	1
MM137	chromosome_1	2649924	2658731	0	1	0	1	0	1	0	0	1	0	0	1	0	1	1	1	1	1	1	1	1	1	1	0	0	1	1	1	1	0	1	1	0	1	1	1	1	1	1	1	0	1	1	0	1	NA
MM138	chromosome_1	2661698	2661698	0	1	0	1	0	1	0	0	1	0	0	1	0	1	1	1	1	1	1	1	1	1	1	0	0	1	1	1	NA	0	1	1	0	1	1	1	1	1	1	1	0	1	1	0	1	NA
MM139	chromosome_1	2662692	2665053	0	1	0	1	NA	1	0	0	1	0	0	1	0	1	1	1	1	1	1	NA	1	1	NA	0	0	1	1	1	NA	0	NA	1	0	1	1	NA	1	1	1	1	0	1	1	0	1	NA
MM140	chromosome_1	2666457	2810876	0	1	0	1	1	1	0	0	1	0	0	1	0	1	1	1	1	1	1	0	1	1	0	0	0	1	1	1	0	0	0	1	0	1	1	0	1	1	1	1	0	1	1	0	1	0
MM141	chromosome_1	2811385	2811385	0	1	0	1	1	1	0	0	1	0	0	1	0	1	1	1	1	1	1	0	1	1	0	0	0	1	1	1	0	0	0	1	0	1	1	0	1	1	1	1	0	1	1	0	1	NA
MM142	chromosome_1	2813185	2813185	0	NA	0	1	1	1	0	0	NA	0	0	1	0	NA	1	NA	1	1	1	0	NA	1	0	0	0	1	1	1	0	0	0	NA	0	1	1	0	1	1	1	1	0	NA	NA	0	NA	NA
MM143	chromosome_1	2831736	2831736	0	NA	0	1	1	1	0	0	NA	0	0	1	0	NA	NA	NA	1	1	1	0	NA	1	0	0	0	1	1	1	0	0	0	NA	0	1	1	0	1	1	1	1	0	NA	NA	0	NA	NA
MM144	chromosome_1	2859007	2893934	0	NA	0	1	1	1	0	0	NA	0	0	1	NA	NA	NA	NA	1	1	1	0	NA	1	0	0	0	1	1	1	0	0	0	NA	0	1	1	0	1	1	1	1	0	NA	NA	0	NA	NA
MM145	chromosome_1	2901962	2901962	0	1	0	1	1	1	0	0	1	0	0	1	0	NA	1	NA	1	1	1	0	1	1	0	0	0	1	1	1	0	0	0	1	0	1	1	0	1	1	1	1	0	NA	NA	0	NA	NA
MM146	chromosome_1	2905076	2925637	0	1	0	1	1	1	0	0	1	0	0	1	0	1	1	1	1	1	1	0	1	1	0	0	0	1	1	1	0	0	0	1	0	1	1	0	1	1	1	1	0	1	1	0	1	0
MM147	chromosome_1	2926804	2937800	0	1	0	1	1	1	0	0	1	0	0	1	0	1	1	1	1	1	1	0	1	1	0	0	0	1	1	1	0	0	0	1	0	1	1	0	1	NA	1	1	0	1	1	0	1	0
MM148	chromosome_1	2950891	2950891	0	1	0	1	1	1	0	0	1	0	0	1	0	1	1	1	1	1	1	0	1	1	NA	0	0	1	1	1	0	0	0	1	0	1	1	0	1	NA	1	1	0	1	1	0	1	0
MM149	chromosome_1	2955088	3030626	0	1	0	1	1	1	0	0	1	0	0	1	0	1	1	1	1	1	1	0	1	1	1	0	0	1	1	1	0	0	0	1	0	1	1	0	1	0	1	1	0	1	1	0	1	0
MM150	chromosome_1	3030977	3030977	0	1	0	1	1	1	0	0	1	0	0	1	0	1	1	1	1	1	1	0	1	1	1	0	0	1	1	1	0	0	0	1	0	1	NA	0	1	0	1	1	0	1	1	0	1	0
MM151	chromosome_1	3034677	3295609	0	1	0	1	1	1	0	0	1	0	0	1	0	1	1	1	1	1	1	0	1	1	1	0	0	1	1	1	0	0	0	1	0	1	0	0	1	0	1	1	0	1	1	0	1	0
MM152	chromosome_1	3301454	3304235	0	1	0	1	1	1	0	0	1	0	0	1	0	1	1	1	1	1	1	0	1	1	1	0	0	1	1	1	0	0	0	1	0	1	NA	0	1	0	1	1	0	1	1	0	1	0
MM153	chromosome_1	3307217	3315647	0	1	0	1	1	1	0	0	1	0	0	1	0	1	1	1	1	1	1	0	1	1	1	0	0	1	1	1	0	0	0	1	0	1	1	0	1	0	1	1	0	1	1	0	1	0
MM154	chromosome_1	3318540	3321289	0	1	0	1	1	NA	0	0	1	0	0	1	0	1	1	1	1	1	1	0	1	1	1	0	0	1	1	1	0	0	0	1	0	1	1	0	1	0	1	1	0	1	1	0	1	0
MM155	chromosome_1	3326503	3440649	0	1	0	1	1	0	0	0	1	0	0	1	0	1	1	1	1	1	1	0	1	1	1	0	0	1	1	1	0	0	0	1	0	1	1	0	1	0	1	1	0	1	1	0	1	0
MM156	chromosome_1	3442884	3443342	0	1	0	1	1	0	0	0	1	0	0	1	0	1	1	1	NA	1	1	0	1	1	1	0	0	1	1	1	0	0	0	1	0	1	1	0	1	0	1	1	0	1	1	0	1	0
MM157	chromosome_1	3456618	3554341	0	1	0	1	1	0	0	0	1	0	0	1	0	1	1	1	0	1	1	0	1	1	1	0	0	1	1	1	0	0	0	1	0	1	1	0	1	0	1	1	0	1	1	0	1	0
MM158	chromosome_1	3556754	3556754	0	1	0	1	1	0	0	0	1	0	0	1	0	1	1	1	0	1	1	0	1	1	1	0	0	1	1	1	0	0	0	1	0	1	1	0	1	0	NA	1	0	1	1	0	1	0
MM159	chromosome_1	3557103	3723871	0	1	0	1	1	0	0	0	1	0	0	1	0	1	1	1	0	1	1	0	1	1	1	0	0	1	1	1	0	0	0	1	0	1	1	0	1	0	0	1	0	1	1	0	1	0
MM160	chromosome_1	3745734	3745734	0	1	0	1	1	0	0	0	1	0	0	1	0	1	1	1	0	1	1	0	1	1	1	0	0	1	1	1	0	0	0	NA	0	1	NA	0	1	0	0	1	0	1	1	0	1	0
MM161	chromosome_1	3745990	3809960	0	1	0	1	1	0	0	0	1	0	0	1	0	1	1	1	0	1	1	0	1	1	1	0	0	1	1	1	0	0	0	0	0	1	0	0	1	0	0	1	0	1	1	0	1	0
MM162	chromosome_1	3816912	3917561	0	1	0	1	1	0	0	0	1	0	0	1	0	1	1	1	0	1	1	0	1	1	1	0	0	1	1	1	0	0	1	0	0	1	0	0	1	0	0	1	0	1	1	0	1	0
MM163	chromosome_1	3919690	3919690	0	1	0	1	1	0	0	0	1	0	0	1	0	1	1	1	0	1	1	0	1	1	NA	0	0	1	1	1	0	0	1	0	0	1	0	0	1	0	0	1	0	1	1	0	1	0
MM164	chromosome_1	3920943	3921447	0	1	0	1	1	0	0	0	1	0	0	1	0	1	1	1	0	1	1	0	1	1	NA	0	0	1	1	1	0	0	1	0	0	1	0	0	1	0	0	1	0	1	1	NA	1	0
MM165	chromosome_1	3926065	3926065	0	1	0	1	1	0	0	0	1	0	0	1	0	1	1	1	0	1	1	0	1	1	0	0	0	1	1	1	0	0	1	0	0	1	0	0	1	0	0	1	0	1	1	NA	1	0
MM166	chromosome_1	3926238	3988184	0	1	0	1	1	0	0	0	1	0	0	1	0	1	1	1	0	1	1	0	1	1	0	0	0	1	1	1	0	0	1	0	0	1	0	0	1	0	0	1	0	1	1	1	1	0
MM167	chromosome_1	3991338	3996024	0	1	0	1	1	0	0	0	1	0	0	1	0	1	1	1	0	1	1	0	1	1	0	0	0	1	1	1	0	NA	1	0	0	1	0	0	1	0	0	1	0	1	1	1	1	0
MM168	chromosome_1	4006684	4046551	0	1	0	1	1	0	0	0	1	0	0	1	0	1	1	1	0	1	1	0	1	1	0	0	0	1	1	1	0	1	1	0	0	1	0	0	1	0	0	1	0	1	1	1	1	0
MM169	chromosome_1	4047995	4047995	0	1	0	1	NA	0	0	0	1	0	0	1	0	1	1	1	0	1	1	0	1	1	0	0	0	1	1	1	0	1	1	0	0	1	0	0	1	0	0	1	0	1	1	1	1	0
MM170	chromosome_1	4056859	4056914	0	1	0	1	0	0	0	0	1	0	0	1	0	1	1	1	0	1	1	0	1	1	0	0	0	1	1	1	0	1	1	0	0	1	0	0	1	0	0	1	0	1	1	1	1	0
MM171	chromosome_1	4065499	4088670	0	1	0	1	NA	0	0	0	1	0	0	1	0	1	1	1	0	1	1	0	1	1	0	0	0	1	1	1	0	1	1	0	0	1	0	0	1	0	0	1	0	1	1	1	1	0
MM172	chromosome_1	4089310	4115061	0	1	0	1	1	0	0	0	1	0	0	1	0	1	1	1	0	1	1	0	1	1	0	0	0	1	1	1	0	1	1	0	0	1	0	0	1	0	0	1	0	1	1	1	1	0
MM173	chromosome_1	4121749	4121749	0	1	0	1	1	0	0	0	1	0	0	1	0	1	1	1	NA	1	1	0	1	1	0	0	0	1	1	1	0	1	1	0	0	1	0	0	1	0	0	1	0	1	1	1	1	0
MM174	chromosome_1	4135582	4135582	0	1	0	1	1	0	0	0	1	0	0	1	0	1	1	1	1	1	1	0	1	1	0	0	0	1	1	1	0	1	1	0	0	1	0	0	1	0	0	1	0	1	1	1	1	0
MM175	chromosome_1	4138919	4140413	0	1	0	1	1	0	0	0	1	0	0	1	0	1	1	1	1	1	NA	0	1	1	0	0	0	1	1	1	0	1	1	0	0	1	0	0	1	0	0	1	0	1	1	1	1	0
MM176	chromosome_1	4141458	4141458	0	1	0	1	1	1	0	0	1	0	0	1	0	1	1	1	1	1	0	0	1	1	0	0	0	1	1	1	0	1	1	0	0	1	0	0	1	0	0	1	0	1	1	1	1	0
MM177	chromosome_1	4141555	4142796	0	1	0	1	1	1	0	0	1	0	0	1	0	1	1	1	1	1	0	0	1	1	0	0	0	1	1	1	0	1	1	0	0	1	0	0	1	NA	0	1	0	1	1	1	1	0
MM178	chromosome_1	4154587	4178023	0	1	0	1	1	1	0	0	1	0	0	1	0	1	1	1	1	1	0	0	1	1	0	0	0	1	1	1	0	1	1	0	0	1	0	0	1	1	0	1	0	1	1	1	1	0
MM179	chromosome_1	4183961	4184603	0	1	0	1	1	1	0	0	1	0	0	1	0	1	1	1	1	1	NA	0	1	1	0	0	0	1	1	1	0	1	1	0	0	1	0	0	1	1	NA	1	0	1	1	1	1	0
MM180	chromosome_1	4185931	4268319	0	1	0	1	1	1	0	0	1	0	0	1	0	1	1	1	1	1	1	0	1	1	0	0	0	1	1	1	0	1	1	0	0	1	0	0	1	1	1	1	0	1	1	1	1	0
MM181	chromosome_1	4274675	4281981	0	1	0	1	1	1	0	0	1	0	0	1	0	1	1	1	1	1	1	0	1	1	0	0	0	1	1	1	0	1	1	NA	0	1	NA	0	1	1	1	1	0	1	1	1	1	0
MM182	chromosome_1	4288609	4288609	0	1	0	1	1	1	0	0	1	0	0	1	0	1	1	1	1	1	1	0	1	1	0	0	0	1	1	1	0	1	1	1	0	1	NA	0	1	1	1	1	0	1	1	1	1	0
MM183	chromosome_1	4290671	4323910	0	1	0	1	1	1	0	0	1	0	0	1	0	1	1	1	1	1	1	0	1	1	0	0	0	1	1	1	0	1	1	1	0	1	1	0	1	1	1	1	0	1	1	1	1	0
MM184	chromosome_1	4325746	4325746	0	1	0	1	1	1	0	0	1	0	0	1	0	1	1	1	1	1	1	0	1	1	0	0	0	1	1	1	0	NA	1	1	0	1	1	0	1	1	1	1	0	1	1	1	1	0
MM185	chromosome_1	4330012	4359787	0	1	0	1	1	1	0	0	1	0	0	1	0	1	1	1	1	1	1	0	1	1	0	0	0	1	1	1	0	0	1	1	0	1	1	0	1	1	1	1	0	1	1	1	1	0
MM186	chromosome_1	4364759	4364759	0	1	0	1	1	1	0	0	1	0	0	1	0	1	1	1	1	1	1	0	1	1	0	0	0	1	1	1	0	NA	1	1	0	1	1	0	1	1	1	1	0	1	1	1	1	0
MM187	chromosome_1	4366536	4463093	0	1	0	1	1	1	0	0	1	0	0	1	0	1	1	1	1	1	1	0	1	1	0	0	0	1	1	1	0	1	1	1	0	1	1	0	1	1	1	1	0	1	1	1	1	0
MM188	chromosome_1	4467160	4467160	0	1	0	1	1	1	0	0	1	0	0	1	0	1	1	1	1	1	1	0	1	1	0	0	0	1	1	1	0	1	1	1	0	1	1	0	1	1	1	1	0	1	1	NA	1	0
MM189	chromosome_1	4471094	4602196	0	1	0	1	1	1	0	0	1	0	0	1	0	1	1	1	1	1	1	0	1	1	0	0	0	1	1	1	0	1	1	1	0	1	1	0	1	1	1	1	0	1	1	0	1	0
MM190	chromosome_1	4611044	4947071	0	1	0	1	1	1	0	0	1	0	0	1	0	1	1	1	1	1	1	0	1	1	0	0	0	1	1	1	0	0	0	1	0	1	1	0	1	1	1	1	0	1	1	0	1	0
MM191	chromosome_1	4949138	4949138	NA	1	0	1	1	1	0	0	1	0	0	1	0	1	1	1	1	1	1	0	1	1	0	0	0	1	1	1	0	0	0	1	0	1	1	0	1	1	1	1	0	1	1	0	1	0
MM192	chromosome_1	4961351	4962262	NA	1	0	1	1	1	0	0	1	0	0	1	0	1	1	1	1	1	1	0	1	1	0	0	0	1	1	1	0	0	0	1	0	1	1	0	1	1	1	1	0	1	1	0	NA	0
MM193	chromosome_1	4962445	4962445	1	1	0	1	1	1	0	0	1	0	0	1	0	1	1	1	1	1	1	0	1	1	0	0	0	1	1	1	0	0	0	1	0	1	1	0	1	1	1	1	0	1	1	0	NA	0
MM194	chromosome_1	4967077	4981826	NA	1	0	1	1	1	1	0	1	0	0	1	0	1	1	1	1	1	1	0	1	1	0	0	0	1	1	1	0	0	0	1	0	1	1	0	1	1	1	1	0	1	1	0	NA	0
MM195	chromosome_1	4991012	4993114	NA	1	0	1	1	1	1	0	1	0	0	1	0	1	1	1	1	NA	1	0	1	1	0	0	0	1	1	1	0	0	0	1	0	1	1	0	1	1	1	1	0	1	1	0	NA	0
MM196	chromosome_1	4994520	4994520	NA	1	0	1	1	1	1	0	1	0	0	1	NA	1	1	NA	NA	NA	1	0	1	NA	0	0	0	1	1	1	0	0	0	1	0	NA	1	0	1	1	NA	1	0	1	NA	0	NA	NA
MM197	chromosome_1	5020022	5020022	NA	1	0	1	1	1	1	0	1	0	0	1	NA	1	1	NA	0	NA	1	0	1	NA	0	0	0	1	1	1	0	0	0	1	0	NA	1	0	1	1	NA	1	0	1	NA	0	NA	NA
MM198	chromosome_1	5030169	5030169	NA	1	0	1	1	1	1	0	1	0	0	1	NA	NA	NA	NA	0	NA	1	0	NA	0	0	0	0	1	1	1	0	0	0	1	0	NA	1	0	1	1	NA	0	0	1	NA	0	NA	NA
MM199	chromosome_1	5120539	5120539	NA	1	0	0	1	1	1	0	1	0	0	1	0	1	1	1	0	NA	NA	0	0	0	0	0	0	1	1	1	0	0	0	1	0	NA	NA	0	0	1	1	0	1	1	0	0	1	0
MM200	chromosome_1	5123816	5123834	1	1	0	0	1	1	1	0	1	0	0	1	0	1	1	1	0	NA	NA	0	0	0	0	0	0	1	1	1	0	0	0	1	0	NA	NA	0	0	1	1	0	1	1	0	0	NA	0
MM201	chromosome_1	5128407	5128407	NA	1	0	0	1	1	0	0	1	0	0	1	0	1	1	1	0	NA	NA	0	0	0	0	0	0	1	1	1	0	0	0	1	0	NA	NA	0	0	1	1	0	1	1	0	0	NA	0
MM202	chromosome_1	5148744	5148744	NA	1	0	0	1	1	0	0	1	0	0	1	0	1	1	1	0	NA	NA	0	0	0	0	0	0	1	1	1	0	0	0	1	0	NA	NA	0	0	1	1	0	1	NA	0	0	NA	0
MM203	chromosome_1	5153377	5153377	NA	1	0	0	1	1	0	0	1	0	0	1	0	1	1	1	0	1	NA	0	0	0	0	0	0	1	1	1	0	0	0	1	0	1	1	0	0	1	1	0	1	NA	0	0	NA	0
MM204	chromosome_1	5159554	5161435	NA	NA	0	NA	1	1	0	0	1	0	0	1	0	1	1	1	0	1	NA	0	0	0	0	0	0	1	1	1	0	0	0	1	0	1	1	0	0	1	1	0	1	NA	0	NA	NA	0
MM205	chromosome_1	5200800	5201900	NA	NA	0	1	1	1	0	0	1	0	0	1	0	1	1	1	0	1	NA	0	0	0	0	0	0	1	1	1	0	0	0	1	0	1	1	0	0	1	1	0	1	NA	0	NA	NA	0
MM206	chromosome_1	5202829	5202829	NA	0	0	1	1	1	0	0	1	0	0	1	0	1	1	1	0	1	NA	0	0	0	0	0	0	1	1	1	0	0	0	1	0	1	1	0	0	1	1	0	1	NA	0	1	NA	0
MM207	chromosome_1	5203011	5203011	NA	0	0	1	1	1	0	0	1	0	0	1	0	1	1	1	0	1	1	0	0	0	0	0	0	1	1	1	0	0	0	1	0	1	1	0	0	1	1	0	1	NA	0	1	NA	0
MM208	chromosome_1	5203555	5214097	NA	0	0	1	1	1	0	0	1	0	0	1	0	1	1	1	0	1	1	0	0	0	0	0	0	1	1	1	0	0	0	1	0	1	1	0	0	1	1	0	1	NA	0	1	1	0
MM209	chromosome_1	5216014	5219342	NA	0	0	1	1	1	0	0	1	0	0	1	0	1	1	1	0	1	1	0	0	0	0	0	0	1	1	1	0	0	0	1	0	1	1	0	0	1	1	0	1	1	0	1	1	0
MM210	chromosome_1	5222186	5266261	1	0	0	1	1	1	0	0	1	0	0	1	0	1	1	1	0	1	1	0	0	0	0	0	0	1	1	1	0	0	0	1	0	1	1	0	0	1	1	0	1	1	0	1	1	0
MM211	chromosome_1	5266596	5269989	1	0	NA	1	1	1	0	0	1	0	0	1	0	1	1	NA	0	1	1	0	0	0	0	0	0	1	1	1	0	0	0	1	0	1	1	0	0	1	1	0	1	1	0	1	1	0
MM212	chromosome_1	5270397	5365839	1	0	1	1	1	1	0	0	1	0	0	1	0	1	1	0	0	1	1	0	0	0	0	0	0	1	1	1	0	0	0	1	0	1	1	0	0	1	1	0	1	1	0	1	1	0
MM213	chromosome_1	5365985	5365985	1	0	1	1	1	1	0	0	1	0	0	1	0	1	1	0	0	1	1	0	0	0	0	0	0	1	1	1	0	0	0	1	0	1	1	0	0	1	1	0	1	NA	0	1	1	0
MM214	chromosome_1	5367971	5376094	1	0	1	1	1	1	0	0	1	0	0	1	0	1	1	0	0	1	1	0	0	0	0	0	0	1	1	1	0	0	0	1	0	1	1	0	0	1	1	0	1	0	0	1	1	0
MM215	chromosome_1	5383505	5390469	NA	0	1	1	1	1	0	0	1	0	0	1	0	1	1	0	0	1	1	0	0	0	0	0	0	1	1	1	0	0	0	1	0	1	1	0	0	1	1	0	1	0	0	1	1	0
MM216	chromosome_1	5394093	5394093	NA	0	0	1	1	1	0	0	1	0	0	1	0	1	1	0	0	1	1	0	0	0	0	0	0	1	1	1	0	0	0	1	0	1	1	0	0	1	1	0	1	0	0	1	1	0
MM217	chromosome_1	5403412	5403412	NA	0	0	NA	NA	1	0	0	1	0	0	1	0	1	1	0	0	1	NA	0	0	0	0	0	0	1	NA	NA	0	0	0	1	0	1	1	0	0	NA	1	0	1	0	0	1	1	NA
MM218	chromosome_1	5426617	5426621	NA	0	0	NA	NA	1	0	0	1	0	0	1	0	1	NA	0	0	1	NA	0	NA	0	0	0	0	NA	NA	NA	0	0	0	1	NA	1	1	NA	0	NA	1	0	1	0	0	NA	1	NA
MM219	chromosome_1	5448529	5448529	NA	0	0	NA	NA	1	0	0	1	0	0	1	0	1	NA	0	0	1	NA	0	NA	0	0	0	0	NA	NA	NA	0	0	0	1	NA	1	1	NA	0	NA	1	0	1	0	0	NA	1	1
MM220	chromosome_1	5449783	5449783	NA	0	0	0	0	1	0	0	1	0	0	1	0	1	0	0	0	1	0	0	1	0	0	0	0	0	0	0	0	0	0	1	1	1	1	1	0	0	1	0	1	0	0	0	1	1
MM221	chromosome_1	5451430	5452342	NA	0	0	0	0	1	0	0	1	0	0	1	0	0	0	0	0	1	0	0	1	0	0	0	0	0	0	0	0	0	0	1	1	1	1	1	0	0	1	0	1	0	0	0	1	1
MM222	chromosome_1	5452741	5453538	NA	1	0	0	0	1	0	0	1	0	0	1	0	0	0	0	0	1	0	0	1	0	0	0	0	0	0	0	0	0	0	1	1	1	1	1	0	0	1	0	1	0	0	0	1	1
MM223	chromosome_1	5453760	5461226	1	1	0	0	0	1	0	0	1	0	0	1	0	0	0	0	0	1	0	0	1	0	0	0	0	0	0	0	0	0	0	1	1	1	1	1	0	0	1	0	1	0	0	0	1	1
MM224	chromosome_1	5462696	5471135	1	1	0	0	0	1	0	0	1	0	0	1	0	0	0	0	0	1	0	0	1	0	0	0	0	0	0	0	0	0	0	1	1	1	1	NA	0	0	1	0	1	0	0	0	1	1
MM225	chromosome_1	5474300	5474300	1	1	0	0	0	1	0	0	1	0	0	1	0	0	0	0	0	1	0	0	1	0	0	0	0	0	0	0	0	0	0	1	1	1	1	0	0	0	1	0	1	0	0	0	1	1
MM226	chromosome_1	5481165	5481165	1	1	NA	0	0	1	0	0	1	0	0	1	0	0	0	0	0	1	0	0	1	0	0	0	0	0	0	0	0	0	0	1	1	1	1	0	0	0	1	0	1	0	0	0	1	1
MM227	chromosome_1	5487938	5490189	1	1	1	0	0	1	0	0	1	0	0	1	0	0	0	0	0	1	0	0	1	0	0	0	0	0	0	0	0	0	0	1	1	1	1	0	0	0	1	0	1	0	0	0	1	1
MM228	chromosome_1	5493950	5568477	1	1	1	0	0	1	0	0	1	0	0	1	NA	NA	0	0	0	1	0	0	1	0	0	0	0	0	0	0	0	0	0	1	1	1	1	0	0	0	1	0	1	NA	0	0	1	NA
MM229	chromosome_2	31733	57064	1	1	0	0	0	1	1	0	1	1	0	1	1	1	1	1	1	0	1	0	1	1	1	1	0	1	0	0	1	1	1	1	1	1	1	1	0	1	0	1	0	1	0	1	1	0
MM230	chromosome_2	58098	71084	1	1	0	0	0	1	1	0	1	1	0	1	1	1	1	1	1	0	1	0	1	1	1	1	0	1	0	0	1	1	1	1	1	1	1	1	0	1	0	1	0	1	0	1	NA	0
MM231	chromosome_2	73097	113036	1	1	0	0	0	1	1	0	1	1	0	1	1	1	1	1	1	NA	1	0	1	1	1	1	0	1	0	0	1	1	1	1	1	1	1	1	0	1	0	1	0	1	0	1	NA	0
MM232	chromosome_2	113054	113054	1	1	0	0	0	1	1	0	1	1	0	1	1	1	1	1	1	1	1	0	1	1	1	1	0	1	0	0	1	1	1	1	1	1	1	1	0	1	0	1	0	1	0	1	NA	0
MM233	chromosome_2	113945	119297	1	1	0	0	0	1	1	0	1	1	0	1	1	1	1	1	1	1	1	0	1	1	1	1	0	NA	0	0	1	1	1	1	1	1	1	1	0	1	0	1	0	1	0	1	NA	0
MM234	chromosome_2	126452	126926	1	1	0	0	0	1	1	0	1	1	0	1	1	1	1	1	1	1	1	0	1	1	1	1	0	0	0	0	1	1	1	1	1	1	1	1	0	1	0	1	0	1	0	1	NA	0
MM235	chromosome_2	129800	142175	1	1	0	0	0	1	1	0	1	1	0	1	1	1	1	1	1	1	1	NA	1	1	1	1	0	0	0	0	1	1	1	1	1	1	1	1	0	1	0	1	0	1	0	1	NA	0
MM236	chromosome_2	148307	148307	1	1	0	0	0	1	1	0	1	1	0	1	1	1	1	1	1	1	1	1	1	1	1	1	0	0	0	0	1	1	1	1	1	1	1	1	0	1	0	1	0	1	0	1	NA	0
MM237	chromosome_2	166447	172876	1	1	0	0	0	1	1	0	NA	0	0	1	NA	1	1	1	1	1	1	1	NA	1	1	0	0	0	0	1	0	0	1	1	1	NA	1	1	0	1	0	1	0	1	0	1	NA	0
MM238	chromosome_2	172897	173231	1	1	0	0	0	1	1	0	0	0	0	1	0	1	1	1	1	1	1	1	NA	1	1	0	0	0	0	1	0	0	1	1	1	0	1	1	0	1	0	1	0	1	0	1	NA	0
MM239	chromosome_2	174056	174056	1	1	0	0	0	1	1	0	0	0	0	1	0	1	1	1	1	1	1	1	0	1	1	0	0	0	0	1	0	0	1	1	1	NA	1	1	0	1	0	1	0	1	0	1	NA	0
MM240	chromosome_2	175409	175409	1	1	0	0	0	1	1	0	0	0	0	1	0	1	1	1	1	1	1	1	0	1	1	0	0	0	0	1	0	0	1	1	1	NA	1	1	0	1	NA	1	NA	1	0	1	NA	0
MM241	chromosome_2	177201	179610	1	1	0	0	0	1	1	0	0	0	0	1	0	1	1	1	1	1	1	1	0	1	1	0	0	0	0	1	0	0	1	1	1	NA	1	1	0	1	NA	1	1	1	0	1	NA	0
MM242	chromosome_2	183149	189661	1	1	0	0	0	1	1	0	0	0	0	1	0	1	1	1	1	1	1	1	0	1	1	0	0	0	0	1	0	0	1	1	1	1	1	1	0	1	1	1	1	1	0	1	NA	0
MM243	chromosome_2	190046	206606	1	1	0	0	0	1	1	0	0	0	0	1	0	1	1	1	1	1	1	1	0	1	1	0	0	0	0	1	0	0	1	1	1	1	1	1	0	1	1	1	1	1	0	1	1	0
MM244	chromosome_2	223868	228767	NA	1	0	0	0	1	1	0	0	0	0	1	0	1	1	1	1	1	1	1	0	1	1	0	0	0	0	1	0	0	NA	1	1	1	1	NA	0	1	1	1	1	1	0	1	1	0
MM245	chromosome_2	229621	229621	NA	1	0	0	0	1	1	0	0	0	0	1	0	1	1	1	1	1	1	1	0	1	NA	0	0	0	0	1	0	0	NA	1	1	1	1	NA	0	1	1	1	1	1	0	1	1	0
MM246	chromosome_2	229897	229897	NA	1	0	0	0	1	1	0	0	0	0	1	0	1	NA	1	1	1	1	1	0	1	NA	0	0	0	0	NA	0	0	NA	1	1	1	1	NA	0	1	1	1	1	1	0	1	1	0
MM247	chromosome_2	247890	268490	NA	1	0	0	0	1	1	0	0	0	0	1	0	1	0	1	1	1	1	1	0	1	0	0	0	0	0	0	0	0	0	1	1	1	1	0	0	1	1	1	1	1	0	1	1	0
MM248	chromosome_2	269761	269761	NA	1	0	0	0	1	1	0	0	0	0	1	0	1	0	1	1	1	1	1	0	1	0	0	0	0	0	0	0	0	0	1	1	1	1	0	0	1	1	1	1	1	0	1	NA	0
MM249	chromosome_2	281282	281305	NA	1	0	NA	0	1	1	0	0	0	0	1	0	1	0	1	1	1	1	1	0	1	0	0	0	0	0	0	0	0	0	1	1	1	1	0	0	1	1	1	1	1	0	1	NA	0
MM250	chromosome_2	282552	282552	1	1	0	1	0	1	1	0	0	0	0	1	0	1	0	1	1	1	1	1	0	1	0	0	0	0	0	0	0	0	0	1	1	1	1	0	0	1	1	1	1	1	0	1	NA	0
MM251	chromosome_2	304768	304768	1	1	0	1	0	1	1	0	0	0	0	1	0	1	0	1	1	1	1	1	0	1	0	0	0	0	0	0	0	0	0	1	1	1	1	0	0	1	1	1	1	1	NA	1	0	0
MM252	chromosome_2	307846	314607	1	1	0	1	0	1	1	0	0	0	0	1	0	1	0	1	1	NA	1	1	0	1	0	0	0	0	0	0	0	0	0	1	1	1	1	0	0	1	1	1	1	1	NA	1	NA	0
MM253	chromosome_2	316888	319742	1	1	0	1	0	1	1	0	0	0	0	1	NA	1	0	1	1	NA	1	1	0	1	0	0	0	0	0	0	0	0	0	1	1	1	1	0	0	1	1	1	1	1	NA	1	NA	0
MM254	chromosome_2	362470	362470	1	1	0	1	0	1	NA	0	0	NA	0	1	NA	1	0	1	1	NA	1	1	0	1	0	0	0	0	0	0	0	0	0	NA	1	1	NA	0	0	1	1	1	1	1	NA	1	NA	0
MM255	chromosome_2	376806	376806	1	1	0	1	0	1	0	0	0	1	0	1	1	1	0	1	1	NA	1	1	0	1	0	0	0	0	0	0	0	0	0	0	1	1	0	0	0	1	1	1	1	1	0	1	0	0
MM256	chromosome_2	387522	387522	1	1	0	1	0	1	0	0	0	1	0	1	1	1	0	1	1	1	1	1	0	1	0	0	0	0	0	0	0	0	0	0	1	1	0	0	0	1	1	1	1	1	0	1	0	0
MM257	chromosome_2	390890	401014	NA	1	0	1	0	1	0	0	0	NA	0	1	1	1	0	1	1	1	1	1	0	1	0	0	0	0	0	0	0	0	0	0	1	1	0	0	0	1	1	1	1	1	0	1	0	NA
MM258	chromosome_2	434585	434585	NA	1	NA	1	0	1	0	0	0	NA	0	1	1	1	0	1	1	1	1	1	0	1	0	0	NA	0	0	0	0	0	0	0	1	1	0	0	0	1	1	1	1	1	0	1	0	NA
MM259	chromosome_2	446065	446065	NA	1	1	1	0	1	0	0	0	0	0	1	1	1	0	1	1	1	1	1	0	1	0	0	1	0	0	0	0	0	0	0	1	1	0	0	0	1	1	1	1	1	0	1	0	NA
MM260	chromosome_2	453883	455861	NA	1	1	1	0	1	0	0	0	0	0	1	1	1	0	1	1	1	1	1	0	1	NA	0	1	0	0	NA	0	0	NA	NA	1	1	0	0	0	1	1	1	1	1	0	1	0	NA
MM261	chromosome_2	456252	456252	NA	1	1	1	0	1	0	0	0	0	0	1	1	1	0	1	1	1	1	1	0	1	1	0	1	0	0	1	0	0	NA	NA	1	1	0	0	0	1	1	1	1	1	0	1	0	NA
MM262	chromosome_2	456674	458422	NA	1	1	1	0	1	0	0	0	0	0	1	1	1	0	1	1	1	1	1	0	1	1	0	1	0	0	1	0	0	NA	1	1	1	0	0	0	1	1	1	1	1	0	1	0	NA
MM263	chromosome_2	459484	462654	1	1	1	1	0	1	0	0	0	0	0	1	1	1	0	1	1	1	1	1	0	1	1	0	1	0	0	1	0	0	1	1	1	1	0	0	0	1	1	1	1	1	0	1	0	NA
MM264	chromosome_2	468191	468191	1	1	1	1	0	1	0	0	0	0	0	1	1	1	0	1	1	1	1	1	0	1	1	0	1	0	0	1	0	0	1	1	1	1	0	0	0	1	1	1	1	1	0	1	0	1
MM265	chromosome_2	489031	518792	1	1	1	1	0	1	0	0	0	0	0	1	1	1	0	1	1	1	1	1	0	1	1	0	1	0	0	1	0	0	1	1	1	1	0	0	0	1	1	1	1	1	0	1	0	NA
MM266	chromosome_2	521731	522230	1	1	1	1	0	1	0	0	0	0	0	1	1	1	0	1	1	1	1	NA	0	1	1	0	1	0	0	1	0	0	NA	1	1	1	NA	0	0	1	1	1	1	1	0	1	0	NA
MM267	chromosome_2	522267	524304	1	1	1	1	0	1	NA	0	0	0	0	1	1	1	0	1	1	1	1	NA	0	1	1	0	1	0	0	1	0	0	NA	1	1	1	NA	0	0	1	1	1	1	1	0	1	0	NA
MM268	chromosome_2	526776	527569	1	1	1	1	0	1	NA	0	0	0	0	1	1	1	0	1	1	1	1	0	0	1	1	0	1	0	0	1	0	0	0	1	1	1	NA	0	0	1	1	1	1	1	0	1	0	NA
MM269	chromosome_2	529276	553162	1	1	1	1	0	1	1	0	0	0	0	1	1	1	0	1	1	1	1	0	0	1	1	0	1	0	0	1	0	0	0	1	1	1	1	0	0	1	1	1	1	1	0	1	0	NA
MM270	chromosome_2	553288	559076	1	1	1	1	0	1	1	0	0	0	0	1	1	1	0	1	1	1	1	0	0	1	1	0	1	0	0	1	0	0	0	1	1	1	1	0	0	1	1	1	1	1	0	1	0	1
MM271	chromosome_2	559942	562317	1	1	1	1	0	1	1	0	0	0	0	1	1	1	0	1	1	1	1	0	0	1	1	0	1	0	0	1	0	0	0	1	1	1	1	0	0	1	1	1	1	1	0	1	0	NA
MM272	chromosome_2	571311	571311	1	1	1	1	0	1	1	0	0	0	0	1	1	1	0	1	1	1	NA	0	0	1	1	0	1	0	0	1	0	0	0	1	1	1	1	0	0	1	1	1	1	1	0	1	0	NA
MM273	chromosome_2	577078	577078	1	1	1	1	0	1	1	0	0	0	0	1	1	1	0	1	1	1	NA	0	0	1	1	0	1	0	0	1	0	NA	0	1	1	NA	1	0	0	1	1	NA	1	1	0	1	0	NA
MM274	chromosome_2	578601	578601	1	1	1	1	0	1	1	0	0	0	0	1	1	1	0	1	1	1	NA	0	NA	1	1	0	1	0	0	1	0	NA	0	1	1	NA	1	0	0	1	1	NA	1	1	0	1	0	NA
MM275	chromosome_2	586073	586073	1	1	1	1	0	1	1	0	0	0	0	1	1	1	0	1	1	1	NA	0	NA	1	1	0	1	0	0	1	0	NA	0	1	1	NA	1	0	0	1	NA	NA	1	1	0	1	0	NA
MM276	chromosome_2	586282	586282	1	1	1	1	0	1	1	0	0	0	0	1	1	1	0	1	1	1	NA	0	1	1	1	0	1	0	0	1	0	NA	0	1	1	NA	1	0	0	1	NA	NA	1	1	0	1	0	NA
MM277	chromosome_2	590033	590033	1	1	1	1	0	1	1	0	0	0	0	1	1	1	0	1	1	1	0	0	1	1	1	0	1	0	0	1	0	1	0	1	1	0	1	0	0	1	0	0	1	1	0	1	0	NA
MM278	chromosome_2	598081	621032	1	1	1	1	0	1	1	0	0	0	0	1	1	1	0	1	1	1	0	0	1	1	1	0	1	0	0	1	0	1	1	1	1	0	1	0	0	1	0	0	1	1	0	1	0	NA
MM279	chromosome_2	622256	627904	1	1	1	1	0	1	1	0	0	0	0	1	1	1	0	1	1	1	0	0	1	1	1	0	1	0	0	1	0	1	1	1	1	0	1	0	0	1	0	0	1	1	0	NA	0	NA
MM280	chromosome_2	629720	629720	1	1	1	1	0	1	1	0	0	0	0	1	1	1	0	1	1	1	0	0	1	1	1	0	1	0	0	1	0	1	1	1	1	0	1	0	0	1	0	0	1	1	0	0	0	NA
MM281	chromosome_2	630280	635181	1	1	1	1	0	1	1	0	0	0	0	1	1	1	0	1	1	1	0	0	1	1	1	0	1	0	0	1	0	1	1	1	1	0	1	0	0	1	0	0	1	1	0	0	0	1
MM282	chromosome_2	636281	636281	1	1	1	1	0	NA	1	0	0	0	0	1	1	1	0	1	1	1	0	0	1	1	1	0	1	0	0	1	0	1	1	1	1	0	1	0	0	1	0	0	1	1	0	0	0	1
MM283	chromosome_2	638217	657485	1	1	1	1	0	0	1	0	0	0	0	1	1	1	0	1	1	1	0	0	1	1	1	0	1	0	0	1	0	1	1	1	1	0	1	0	0	1	0	0	1	1	0	0	0	1
MM284	chromosome_2	658662	658662	1	1	NA	1	0	0	1	0	0	0	0	1	1	1	0	1	1	1	0	0	1	1	1	0	1	0	0	1	0	1	1	1	1	0	1	0	0	1	0	0	1	1	0	0	0	1
MM285	chromosome_2	661645	663212	1	1	0	1	0	0	1	0	0	0	0	1	1	1	0	1	1	1	0	0	1	1	1	0	1	0	0	1	0	1	1	1	1	0	1	0	0	1	0	0	1	1	0	0	0	1
MM286	chromosome_2	663416	663416	1	1	0	1	0	0	1	0	0	0	0	1	1	1	0	1	1	1	0	0	1	1	1	0	1	0	0	1	0	1	1	NA	1	0	NA	0	0	1	0	0	1	1	0	0	0	1
MM287	chromosome_2	664872	670332	1	1	0	1	0	0	1	0	0	0	0	1	1	1	0	1	1	1	0	0	1	1	1	0	1	0	0	1	0	1	1	0	1	0	0	0	0	1	0	0	1	1	0	0	0	1
MM288	chromosome_2	671906	671906	NA	1	0	1	0	0	1	0	0	0	0	1	1	1	0	1	1	1	NA	0	1	1	1	0	1	0	0	1	0	1	1	0	1	0	0	0	0	1	NA	0	1	1	0	0	0	1
MM289	chromosome_2	676314	676733	NA	1	0	1	0	0	1	0	NA	0	0	1	1	NA	0	1	1	1	NA	0	1	1	1	0	1	0	0	1	0	1	1	0	1	NA	0	0	0	1	NA	0	1	1	0	0	0	1
MM290	chromosome_2	676810	685818	NA	1	0	1	0	0	1	0	1	0	0	1	1	0	0	1	1	1	1	0	1	1	1	0	1	0	0	1	0	1	1	0	1	1	0	0	0	1	1	0	1	1	0	0	0	1
MM291	chromosome_2	688764	688764	NA	1	0	1	0	0	1	0	1	0	0	1	1	0	0	1	1	1	1	0	1	1	1	0	1	0	0	1	0	1	1	NA	1	1	NA	0	0	1	1	0	1	1	0	0	0	1
MM292	chromosome_2	699823	710401	NA	1	0	1	0	0	1	0	1	0	0	1	1	0	0	1	1	1	1	0	1	1	1	0	1	0	0	1	0	1	1	1	1	1	1	0	0	1	1	0	1	1	0	0	0	1
MM293	chromosome_2	720635	720635	NA	1	0	1	NA	0	1	0	1	0	0	1	1	0	NA	1	1	1	1	0	1	1	1	0	NA	0	0	1	0	1	1	1	1	1	1	0	0	1	1	0	1	1	0	0	0	1
MM294	chromosome_2	729240	730179	NA	1	0	1	1	0	1	0	1	0	0	1	1	0	1	1	1	1	1	0	1	1	1	0	0	0	0	1	0	1	1	1	1	1	1	0	0	1	1	0	1	1	0	0	0	1
MM295	chromosome_2	738366	752796	NA	1	0	1	1	0	1	0	1	0	0	1	0	0	1	1	1	1	1	0	1	1	1	0	0	0	0	1	0	1	1	1	1	1	1	0	0	1	1	0	1	1	0	0	0	1
MM296	chromosome_2	767643	767643	NA	1	0	1	1	0	1	0	1	0	0	1	0	0	NA	1	1	1	1	0	1	1	0	0	0	1	1	0	1	1	0	1	1	1	NA	1	0	1	1	0	1	NA	0	0	0	NA
MM297	chromosome_2	771542	771542	NA	1	0	1	1	0	1	0	1	0	0	1	0	0	0	1	1	1	1	0	1	1	0	0	0	1	1	0	1	1	0	1	1	1	0	1	0	1	1	0	1	NA	0	0	0	NA
MM298	chromosome_2	775513	775513	1	1	0	1	1	0	1	0	1	0	0	1	0	0	0	1	1	1	1	0	1	1	0	0	0	1	1	0	1	1	0	1	1	1	0	1	0	1	1	0	1	NA	0	0	0	NA
MM299	chromosome_2	776272	808514	1	1	0	1	1	0	1	0	1	0	0	1	0	0	0	1	1	1	1	0	1	1	0	0	0	1	1	0	1	1	0	1	1	1	0	1	0	1	1	0	1	NA	0	0	0	0
MM300	chromosome_2	813287	813287	1	1	0	1	1	0	1	0	1	0	0	1	0	0	0	1	1	1	1	0	1	1	0	0	0	1	NA	0	1	1	0	1	1	1	0	1	0	1	1	0	1	NA	0	0	0	0
MM301	chromosome_2	828758	828758	1	1	0	1	1	0	1	0	1	0	0	1	0	1	0	1	1	1	1	0	1	1	0	0	0	1	0	0	1	1	0	1	1	1	0	1	0	1	1	0	1	1	0	1	0	0
MM302	chromosome_2	839848	839848	1	1	0	1	1	0	1	0	1	0	0	1	0	1	0	1	1	1	1	0	1	1	0	0	0	1	0	0	1	1	0	1	1	1	0	1	0	1	1	0	1	1	0	1	NA	NA
MM303	chromosome_2	845911	852801	NA	1	0	1	1	0	1	0	1	0	0	1	0	1	0	1	1	1	1	0	1	1	0	0	0	1	0	0	1	1	0	1	1	1	0	1	0	1	1	0	1	1	0	1	NA	NA
MM304	chromosome_2	861179	891290	NA	1	NA	NA	1	0	1	0	NA	NA	0	1	NA	1	0	1	1	NA	1	0	NA	1	0	0	NA	1	0	0	1	1	0	1	1	1	0	1	0	1	1	0	1	1	0	1	NA	NA
MM305	chromosome_2	903483	903483	NA	1	1	0	1	0	1	0	0	1	0	1	1	1	0	1	1	NA	1	0	0	1	0	0	1	1	0	0	1	1	0	1	1	1	0	1	0	1	1	0	1	1	0	1	NA	0
MM306	chromosome_2	918731	947629	NA	NA	1	0	1	0	1	0	0	1	0	1	1	1	0	1	1	NA	1	0	0	1	0	0	1	1	0	0	1	1	0	1	1	1	0	1	0	1	1	0	1	1	0	1	NA	0
MM307	chromosome_2	950619	959488	NA	0	1	0	1	0	1	0	0	1	0	1	1	1	0	1	1	NA	1	0	0	1	0	0	1	1	0	0	1	1	0	1	1	1	0	1	0	1	1	0	1	1	0	1	NA	0
MM308	chromosome_2	961380	972337	NA	0	1	0	1	0	1	0	0	1	0	1	1	1	0	1	1	1	1	0	0	1	0	0	1	1	0	0	1	1	0	1	1	1	0	1	0	1	1	0	1	1	0	1	0	0
MM309	chromosome_2	981623	1049402	0	0	1	0	1	0	1	0	0	1	0	1	1	1	0	1	1	1	1	0	0	1	0	0	1	1	0	0	1	1	0	1	1	1	0	1	0	1	1	0	1	1	0	1	0	0
MM310	chromosome_2	1056373	1072429	0	0	1	0	1	0	1	0	0	1	0	1	1	1	1	1	1	1	1	0	0	1	1	0	1	1	1	1	1	1	1	1	1	1	0	1	0	1	1	0	1	1	0	1	0	NA
MM311	chromosome_2	1077196	1111869	0	0	1	0	1	0	1	0	0	1	0	1	1	1	1	1	1	1	1	0	0	1	1	0	1	1	1	1	1	1	1	1	1	1	0	1	0	1	1	0	1	1	0	1	0	1
MM312	chromosome_2	1112714	1113256	0	0	1	0	1	0	1	0	0	1	0	1	1	1	1	1	1	NA	1	0	0	1	1	0	NA	1	1	1	1	1	1	1	1	NA	0	1	0	1	NA	0	NA	1	0	1	0	1
MM313	chromosome_2	1118705	1118705	0	0	1	0	1	0	1	0	0	1	0	1	1	1	1	1	1	NA	1	0	0	1	1	0	0	1	1	1	1	1	1	1	1	NA	0	1	0	1	NA	0	NA	1	0	1	0	1
MM314	chromosome_2	1126345	1126345	0	0	1	0	1	NA	1	0	0	1	0	1	1	1	1	1	1	NA	1	0	0	1	1	0	0	1	1	1	1	1	1	1	1	NA	0	1	0	1	0	0	NA	1	0	1	0	1
MM315	chromosome_2	1127615	1127615	0	0	1	0	1	1	1	0	0	1	0	1	1	1	1	1	1	NA	1	0	0	1	1	0	0	1	1	1	1	1	1	1	1	0	0	1	0	1	0	0	0	1	0	1	0	1
MM316	chromosome_2	1129739	1131703	0	0	1	0	1	1	1	0	0	1	0	1	1	1	1	1	1	0	1	0	0	1	1	0	0	1	1	1	1	1	1	1	1	0	0	1	0	1	0	0	0	NA	0	1	0	1
MM317	chromosome_2	1133398	1141354	0	0	1	0	1	1	1	0	0	1	0	1	1	1	1	1	1	0	1	0	0	NA	1	0	0	1	1	1	1	1	1	1	1	0	0	1	0	1	0	0	0	NA	0	1	0	1
MM318	chromosome_2	1143111	1143111	0	0	1	0	1	1	1	0	0	1	0	1	1	1	1	1	1	0	1	0	0	NA	1	0	0	1	1	1	1	1	1	1	1	0	0	1	0	1	0	0	0	0	0	1	0	1
MM319	chromosome_2	1149207	1149909	0	0	1	0	1	1	1	0	0	1	0	1	NA	1	1	1	NA	0	1	0	NA	NA	1	0	0	1	1	1	1	NA	1	NA	NA	0	0	1	0	1	0	0	0	0	0	1	0	1
MM320	chromosome_2	1152197	1171666	0	0	1	0	1	1	1	0	0	1	0	1	0	1	1	1	0	0	1	0	1	0	1	0	0	1	1	1	1	0	1	0	0	0	0	1	0	1	0	0	0	0	0	1	0	1
MM321	chromosome_2	1172654	1187496	0	0	1	0	1	1	1	0	0	1	0	1	0	1	1	1	0	0	1	0	1	0	1	0	0	1	1	1	1	0	1	0	0	0	0	1	0	1	0	0	0	0	0	NA	0	1
MM322	chromosome_2	1190191	1221982	0	0	1	0	1	1	1	0	0	1	0	1	0	1	1	1	0	0	1	0	1	0	1	0	0	1	1	1	1	0	1	0	0	0	0	1	0	1	0	0	0	0	0	0	0	1
MM323	chromosome_2	1227523	1228037	0	0	1	0	1	1	1	0	0	1	0	1	0	1	1	NA	0	0	1	0	1	0	1	0	0	1	1	1	1	0	1	0	0	0	0	1	0	1	0	0	0	0	0	0	0	1
MM324	chromosome_2	1230251	1230251	0	0	1	0	1	1	1	0	0	1	0	1	0	1	1	0	0	0	1	0	1	0	1	0	0	1	1	1	1	0	1	0	0	0	0	1	0	1	0	0	0	0	0	0	0	1
MM325	chromosome_2	1235053	1252566	0	0	1	0	1	1	1	0	0	0	0	1	0	1	1	0	0	0	1	0	1	0	1	0	0	1	1	1	1	0	1	0	0	0	0	1	0	1	0	0	0	0	0	0	0	1
MM326	chromosome_2	1254778	1254778	0	0	1	0	1	1	1	0	0	0	0	1	0	1	1	0	0	0	1	0	1	0	1	0	0	1	1	1	1	0	1	0	0	0	0	1	0	1	0	0	NA	0	0	0	0	1
MM327	chromosome_2	1256904	1256904	0	0	1	0	1	1	1	0	0	0	0	1	0	1	1	0	0	0	1	0	1	0	1	0	0	1	1	1	1	0	1	0	0	0	0	1	0	1	0	0	1	0	0	0	0	1
MM328	chromosome_2	1258005	1258005	0	0	1	0	1	1	1	0	0	0	0	1	0	1	1	0	0	NA	1	0	1	0	1	0	0	1	1	1	1	0	1	0	0	0	0	1	0	1	0	0	1	0	0	0	0	1
MM329	chromosome_2	1261632	1261632	0	0	1	0	1	1	1	0	0	0	0	1	0	1	1	0	0	NA	1	0	1	0	1	0	0	1	1	1	1	0	1	0	0	0	0	1	0	1	0	0	1	0	0	NA	0	1
MM330	chromosome_2	1265105	1265217	0	0	1	0	1	1	1	0	0	0	0	1	0	NA	1	0	0	NA	NA	0	1	0	1	0	0	1	1	1	1	0	1	0	0	0	0	1	0	1	NA	0	NA	0	0	NA	0	1
MM331	chromosome_2	1269493	1269493	0	0	0	0	0	1	1	0	0	1	0	1	0	0	1	0	0	1	0	0	1	0	1	0	0	1	1	1	1	0	1	0	0	0	0	1	0	1	1	0	0	0	0	1	0	1
MM332	chromosome_2	1277368	1301850	0	0	0	0	0	NA	1	0	0	1	0	1	0	0	1	0	0	1	0	0	1	0	1	0	0	1	1	1	1	0	1	0	0	0	0	1	0	1	1	0	0	0	0	1	0	1
MM333	chromosome_2	1305421	1305421	0	0	0	0	0	0	1	0	0	1	0	1	0	0	1	0	0	1	0	0	1	0	1	0	0	1	1	1	1	0	1	0	0	0	0	1	0	1	1	0	0	0	0	1	0	1
MM334	chromosome_2	1306392	1306392	0	0	0	NA	0	0	1	0	0	1	0	1	0	0	1	0	0	1	0	0	1	0	1	0	0	1	1	1	1	0	1	0	0	0	0	1	0	1	1	0	0	0	0	1	0	1
MM335	chromosome_2	1308029	1308029	0	0	0	1	0	0	1	0	0	1	0	1	0	0	1	0	0	1	0	0	1	0	1	0	0	1	1	1	1	0	1	0	0	0	0	1	0	1	1	0	0	0	0	1	0	1
MM336	chromosome_2	1313029	1313029	0	0	0	1	0	0	1	0	0	1	0	1	0	0	1	NA	0	1	0	0	1	0	1	0	0	1	1	1	1	0	1	NA	0	0	0	1	0	1	1	0	0	0	0	1	0	1
MM337	chromosome_2	1314587	1347404	0	0	0	1	0	0	1	0	0	1	0	1	0	0	1	1	0	1	0	0	1	0	1	0	0	1	1	1	1	0	1	1	0	0	0	1	0	1	1	0	0	0	0	1	0	1
MM338	chromosome_2	1347996	1350204	0	0	0	1	0	0	1	0	0	1	0	1	0	0	1	1	0	1	0	0	1	0	1	0	0	1	1	1	1	0	1	1	0	NA	0	1	0	1	1	0	0	0	0	1	0	1
MM339	chromosome_2	1352324	1360937	0	0	0	1	0	0	1	0	0	1	0	1	0	0	1	1	0	1	0	0	1	0	1	0	0	1	1	1	1	0	1	1	0	1	0	1	0	1	1	0	0	0	0	1	0	1
MM340	chromosome_2	1363775	1365999	0	0	0	1	0	0	1	0	0	1	0	1	0	0	1	1	0	1	0	0	1	0	1	0	0	1	1	1	1	0	1	1	0	1	0	1	NA	1	1	0	0	0	0	1	0	1
MM341	chromosome_2	1367058	1384960	0	0	0	1	0	0	1	0	0	1	0	1	0	0	1	1	0	1	0	0	1	0	1	0	0	1	1	1	1	0	1	1	0	1	0	1	1	1	1	0	0	0	0	1	0	1
MM342	chromosome_2	1385425	1389393	0	0	0	1	0	0	1	0	0	1	0	1	0	0	1	1	0	1	0	0	1	0	1	0	0	1	1	1	1	0	1	1	0	1	NA	1	1	1	1	0	0	0	0	1	0	1
MM343	chromosome_2	1392672	1437183	0	0	0	1	0	0	1	0	0	1	0	1	0	0	1	1	0	1	0	0	1	0	1	0	0	1	1	1	1	0	1	1	0	1	1	1	1	1	1	0	0	0	0	1	0	1
MM344	chromosome_2	1443435	1444694	0	0	NA	1	0	0	1	0	0	1	0	1	0	0	1	1	0	1	0	0	1	0	1	0	0	1	1	1	1	0	1	1	0	1	1	1	1	1	1	0	0	0	0	1	0	1
MM345	chromosome_2	1445074	1445074	0	0	1	1	0	0	1	0	0	1	0	1	0	0	1	1	0	1	0	0	1	0	1	0	0	1	1	1	1	0	1	1	0	1	1	1	1	1	1	0	0	0	0	1	0	1
MM346	chromosome_2	1451705	1452255	0	0	1	1	0	0	1	0	0	1	0	1	0	0	1	1	0	1	0	0	1	0	1	0	0	1	1	1	1	0	1	NA	0	1	1	1	1	1	1	0	0	0	0	1	0	1
MM347	chromosome_2	1454466	1454466	0	0	NA	1	NA	0	1	0	0	1	0	1	0	0	1	1	0	1	0	0	1	0	1	0	0	1	1	1	1	0	1	NA	0	1	1	1	1	1	1	0	0	0	0	1	0	1
MM348	chromosome_2	1455201	1455394	0	0	0	1	NA	0	1	0	0	1	0	1	0	0	1	1	0	1	0	0	1	0	1	0	0	1	1	1	1	0	1	NA	0	1	1	1	1	1	1	0	0	0	0	1	0	1
MM349	chromosome_2	1456148	1456148	0	0	0	1	NA	0	1	0	0	1	0	1	0	NA	1	1	0	1	0	0	1	0	1	0	0	1	1	1	1	0	1	NA	0	1	1	1	1	1	1	0	0	0	0	1	0	1
MM350	chromosome_2	1456162	1458993	0	0	0	1	NA	0	1	0	0	1	0	1	0	NA	1	1	0	1	0	0	1	0	1	0	0	1	1	1	1	0	1	NA	0	1	1	1	1	1	1	0	0	0	0	1	NA	1
MM351	chromosome_2	1460842	1460842	0	0	0	1	1	0	1	0	0	1	0	1	0	1	1	1	0	1	0	0	1	0	1	0	0	1	1	1	1	0	1	0	0	1	1	1	1	1	1	0	0	0	0	1	1	1
MM352	chromosome_2	1466104	1488801	0	0	0	1	1	0	1	0	0	1	0	1	0	1	1	NA	0	1	0	0	NA	0	1	0	0	1	1	1	1	0	1	0	0	1	1	1	1	1	1	0	0	0	0	1	1	1
MM353	chromosome_2	1494128	1538123	0	0	0	1	1	0	1	0	0	1	0	1	0	1	1	NA	0	NA	0	0	NA	0	1	0	0	1	1	1	1	0	1	0	0	1	1	1	1	1	1	0	0	0	0	NA	1	NA
MM354	chromosome_2	1545886	1546908	NA	0	0	NA	1	0	1	0	0	NA	0	1	NA	1	1	NA	0	NA	0	0	NA	NA	1	NA	NA	1	1	1	1	1	1	0	0	1	NA	1	1	1	1	0	0	0	NA	NA	1	NA
MM355	chromosome_2	1575367	1575367	NA	0	0	0	1	0	1	0	0	0	0	1	NA	1	1	0	0	1	0	0	1	1	1	1	1	1	1	1	1	1	1	0	0	1	0	1	1	1	1	0	0	0	1	1	1	1
MM356	chromosome_2	1685885	1685885	0	0	0	0	1	NA	1	0	0	0	0	1	NA	NA	1	0	NA	1	NA	NA	NA	NA	1	NA	NA	1	1	1	1	1	NA	0	0	1	0	NA	NA	0	NA	NA	0	NA	NA	NA	NA	NA
MM357	chromosome_2	1740747	1740747	NA	0	0	0	NA	0	1	0	0	0	0	1	1	NA	1	NA	0	NA	NA	1	NA	1	1	1	0	1	1	NA	1	1	1	0	0	1	0	1	1	0	1	NA	NA	NA	1	1	NA	NA
MM358	chromosome_2	1829071	1829071	NA	0	0	0	1	0	1	0	0	1	0	1	1	NA	0	0	1	NA	0	1	0	1	1	1	1	0	1	0	1	1	1	0	0	1	0	0	NA	0	1	1	NA	NA	1	NA	NA	NA
MM359	chromosome_2	1852020	1852020	NA	0	0	0	1	0	1	0	0	1	0	1	1	NA	0	0	1	NA	0	1	0	1	1	1	1	0	1	0	1	1	1	0	0	1	0	0	NA	0	1	1	NA	NA	NA	NA	NA	NA
MM360	chromosome_2	1890505	1890505	NA	0	0	0	1	0	1	0	0	1	0	1	1	NA	0	0	1	NA	0	1	0	1	1	1	1	0	1	0	1	1	1	0	0	1	0	0	NA	0	NA	1	NA	NA	NA	NA	NA	NA
MM361	chromosome_2	1897778	1928449	0	0	0	0	1	0	1	0	0	1	0	1	1	0	0	0	1	0	0	1	0	1	1	1	1	0	1	0	1	1	1	0	0	1	0	0	1	0	0	1	NA	0	0	0	NA	NA
MM362	chromosome_2	1931257	1931257	0	0	0	0	1	0	1	0	0	1	0	1	1	0	0	0	1	0	0	1	0	1	1	1	1	0	1	0	1	1	1	0	0	1	0	0	1	0	0	1	0	0	0	0	0	1
MM363	chromosome_2	1942534	1942534	0	0	0	0	1	0	1	0	0	1	0	1	1	0	0	0	1	0	0	1	NA	1	1	1	1	0	1	0	1	1	1	0	0	1	0	0	1	0	0	1	0	0	0	0	0	1
MM364	chromosome_2	1944246	1945701	0	0	0	0	1	0	1	0	0	1	0	1	1	0	0	0	1	0	0	1	1	1	1	1	1	0	1	0	1	1	1	0	0	1	0	0	1	0	0	1	0	0	0	0	0	1
MM365	chromosome_2	1946769	1949254	0	0	0	0	NA	0	1	0	0	1	0	1	NA	0	0	0	1	0	0	1	1	1	1	1	1	0	1	0	1	1	1	0	0	1	0	0	1	0	0	1	0	0	0	0	0	1
MM366	chromosome_2	1949561	1949561	0	0	0	0	NA	0	1	0	0	1	0	1	NA	0	NA	NA	1	0	0	1	1	1	1	1	1	0	1	0	1	1	1	0	0	1	0	0	1	0	0	1	0	0	0	0	0	1
MM367	chromosome_2	1950540	1950540	0	NA	0	NA	NA	0	1	0	NA	1	0	1	NA	0	NA	NA	1	0	0	1	1	1	1	1	1	0	NA	0	1	1	1	0	0	NA	0	0	1	NA	0	NA	0	NA	0	0	0	1
MM368	chromosome_2	1951060	1951060	0	NA	0	NA	NA	0	1	0	NA	1	0	1	NA	0	NA	NA	1	0	0	1	1	1	1	1	1	0	NA	0	1	1	1	0	0	NA	0	0	1	1	0	NA	0	NA	0	0	0	1
MM369	chromosome_2	2086507	2086507	NA	0	NA	0	NA	0	1	0	0	NA	0	1	1	0	0	0	1	0	0	0	NA	NA	1	1	1	0	1	0	NA	1	1	0	0	1	0	0	0	0	0	1	0	0	0	0	0	NA
MM370	chromosome_2	2201006	2201006	1	0	1	0	1	0	1	0	0	NA	0	1	0	1	0	0	NA	0	0	0	1	0	NA	NA	NA	0	0	0	NA	NA	NA	0	0	1	NA	NA	NA	NA	0	0	NA	0	NA	NA	NA	NA
MM371	chromosome_2	2202682	2202682	NA	0	1	0	1	0	1	0	0	NA	0	1	0	1	0	0	NA	NA	NA	0	1	0	0	NA	NA	0	0	0	NA	NA	NA	0	0	1	NA	NA	0	NA	0	0	NA	0	NA	NA	NA	NA
MM372	chromosome_2	2228418	2228418	NA	0	1	0	1	0	1	0	0	NA	0	1	0	1	0	0	0	1	1	0	1	0	0	0	0	0	0	0	0	0	0	0	0	1	0	0	0	0	0	0	0	0	0	0	0	NA
MM373	chromosome_2	2304929	2304929	NA	0	1	0	1	0	1	0	0	1	0	1	0	NA	0	NA	0	NA	NA	0	NA	0	0	0	0	0	0	0	0	0	0	0	0	1	0	0	0	0	0	NA	0	0	0	0	NA	0
MM374	chromosome_2	2305695	2305695	NA	0	1	0	1	0	1	0	0	1	0	1	0	1	0	0	0	NA	1	0	NA	0	0	0	0	0	0	0	0	0	0	0	0	1	0	0	0	0	0	0	0	0	0	0	0	0
MM375	chromosome_2	2310884	2311107	NA	0	1	0	1	0	1	0	0	1	0	1	0	1	0	0	0	NA	1	0	1	0	0	0	0	0	0	0	0	0	0	0	0	1	0	0	0	0	0	0	0	0	0	0	0	0
MM376	chromosome_2	2312083	2312083	1	0	1	0	1	0	1	0	0	1	0	1	0	1	0	0	0	1	1	0	1	0	0	0	0	0	0	0	0	0	0	0	0	1	0	0	0	0	0	0	0	0	0	0	0	0
MM377	chromosome_2	2316554	2329747	NA	0	1	0	1	0	1	0	0	1	0	1	0	1	0	0	0	1	1	0	1	0	0	0	0	0	0	0	0	0	0	0	0	1	0	0	0	0	0	0	0	0	0	0	0	0
MM378	chromosome_2	2330408	2330408	NA	0	1	0	1	0	1	0	0	1	0	1	0	1	0	0	0	NA	1	0	1	0	0	0	0	0	0	0	0	0	0	0	0	1	0	0	0	0	0	0	0	0	0	0	0	0
MM379	chromosome_2	2334988	2363654	NA	0	1	0	1	0	1	0	0	1	0	1	0	1	0	0	0	NA	NA	0	1	0	0	0	0	0	0	0	0	0	0	0	0	NA	0	0	0	0	0	0	0	0	0	NA	0	0
MM380	chromosome_2	2364604	2367068	NA	0	1	0	1	0	1	0	0	1	0	1	0	1	0	0	0	NA	NA	0	1	0	0	0	0	0	0	0	0	0	0	0	0	0	0	0	0	0	0	0	0	0	0	1	0	0
MM381	chromosome_2	2378455	2438335	NA	0	1	0	1	0	1	0	0	1	0	1	0	1	0	0	0	0	0	0	1	0	0	0	0	0	0	0	0	0	0	0	0	0	0	0	0	0	0	0	0	0	0	1	0	0
MM382	chromosome_2	2438531	2438531	1	0	1	0	1	0	1	0	0	1	0	1	0	1	0	0	0	0	0	0	1	0	0	0	0	0	0	0	0	0	0	0	0	0	0	0	0	0	0	0	0	0	0	1	0	0
MM383	chromosome_2	2439430	2447183	NA	0	1	0	1	0	1	0	0	1	0	1	0	1	0	0	0	0	0	0	1	0	0	0	0	0	0	0	0	0	0	0	0	0	0	0	0	0	0	0	0	0	0	1	0	0
MM384	chromosome_2	2447678	2447678	0	0	1	0	1	0	1	0	0	1	0	1	0	1	0	0	0	0	0	0	1	0	0	0	0	0	0	0	0	0	0	0	0	0	0	0	0	0	0	0	0	0	0	1	0	0
MM385	chromosome_2	2449202	2503487	NA	0	1	0	1	0	1	0	0	1	0	1	0	1	0	0	0	0	0	0	1	0	0	0	0	0	0	0	0	0	0	0	0	0	0	0	0	0	0	0	0	0	0	1	0	0
MM386	chromosome_2	2504242	2505327	1	0	1	0	1	0	1	0	0	1	0	1	0	1	0	0	0	0	0	0	NA	0	0	0	0	0	0	0	0	0	0	0	0	0	0	0	0	0	0	0	0	0	0	1	0	0
MM387	chromosome_2	2512008	2512008	1	0	1	0	1	0	1	0	0	1	0	1	0	1	0	0	0	0	0	0	NA	0	0	0	0	0	0	0	0	0	0	0	NA	0	0	0	0	0	0	0	0	0	0	1	0	0
MM388	chromosome_2	2516209	2524266	1	0	1	0	1	0	1	0	0	1	0	1	0	1	0	0	0	0	0	0	NA	0	0	0	0	0	0	0	0	0	0	0	1	0	0	0	0	0	0	0	0	0	0	1	0	0
MM389	chromosome_2	2527314	2527344	1	0	1	0	1	0	1	0	0	1	0	1	0	1	0	0	NA	0	0	0	NA	0	0	NA	NA	0	0	0	0	NA	0	0	1	0	0	0	0	0	0	0	0	0	0	1	0	0
MM390	chromosome_2	2528629	2536217	1	0	1	0	1	0	1	0	0	1	0	1	0	1	0	0	NA	0	0	0	0	0	0	NA	NA	0	0	0	0	NA	0	0	1	0	0	0	0	0	0	0	0	0	0	1	0	0
MM391	chromosome_2	2549699	2585748	1	0	1	0	1	0	1	0	0	1	0	1	0	1	0	0	1	0	0	0	0	0	0	1	1	0	0	0	0	1	0	0	1	0	0	0	0	0	0	0	0	0	0	1	0	0
MM392	chromosome_2	2588585	2588600	NA	0	1	0	1	0	1	0	0	1	0	1	0	1	0	0	1	0	0	0	1	0	0	1	1	0	0	0	0	1	0	0	1	0	0	0	0	0	0	0	0	0	0	1	0	0
MM393	chromosome_2	2589579	2592354	NA	0	1	0	1	0	1	0	0	1	0	1	0	1	0	0	1	0	0	0	1	0	0	1	1	0	0	0	0	1	0	0	1	0	0	0	1	0	0	0	0	0	0	1	0	0
MM394	chromosome_2	2594690	2602016	0	0	1	0	1	0	1	0	0	1	0	1	0	1	0	0	1	0	0	0	1	0	0	1	1	0	0	0	0	1	0	0	1	0	0	0	1	0	0	0	0	0	0	1	0	0
MM395	chromosome_2	2605195	2640722	0	0	1	0	1	0	1	0	0	1	0	1	0	1	0	0	1	0	0	0	1	0	0	1	1	0	0	0	0	1	0	0	1	0	0	0	1	0	0	0	0	0	NA	1	0	0
MM396	chromosome_2	2646387	2734472	0	0	1	0	1	0	1	0	0	1	0	1	0	1	0	0	1	0	0	0	1	0	0	1	1	0	0	0	0	1	0	0	1	0	0	0	1	0	0	0	0	0	1	1	0	0
MM397	chromosome_2	2742289	2803880	0	0	1	0	1	0	1	0	0	1	0	1	0	1	0	0	0	0	0	0	1	0	0	0	0	0	0	0	0	0	0	0	1	0	0	0	1	0	0	0	0	0	1	1	0	0
MM398	chromosome_2	2805722	2805722	0	0	1	0	1	0	1	0	0	1	0	1	NA	1	NA	NA	0	NA	0	0	1	0	NA	0	0	0	NA	NA	0	0	NA	0	NA	0	0	NA	NA	0	0	0	NA	0	NA	1	NA	NA
MM399	chromosome_2	2813594	2813594	0	0	1	0	1	0	1	0	0	1	0	1	NA	1	NA	NA	0	NA	NA	0	NA	0	NA	0	0	NA	NA	NA	1	0	NA	0	0	0	0	NA	NA	0	0	0	NA	0	NA	1	NA	NA
MM400	chromosome_2	2870909	2870909	NA	1	NA	0	1	0	1	0	0	1	0	1	NA	1	1	NA	0	1	NA	0	NA	0	NA	0	0	NA	1	NA	1	0	NA	0	0	NA	0	NA	NA	0	1	0	1	NA	NA	1	NA	NA
MM401	chromosome_2	2870926	2887828	NA	1	NA	0	1	0	1	0	0	1	0	1	NA	1	1	NA	0	NA	NA	0	NA	0	NA	0	0	1	1	NA	1	0	NA	0	0	NA	0	NA	NA	0	NA	0	NA	NA	NA	1	NA	NA
MM402	chromosome_2	2889260	2890004	0	1	NA	0	1	0	1	0	0	1	0	1	NA	1	1	NA	0	NA	NA	0	NA	0	NA	0	0	1	1	NA	1	0	NA	0	0	NA	0	NA	NA	0	0	0	NA	NA	NA	1	NA	NA
MM403	chromosome_2	2890249	2894538	0	1	NA	0	1	0	1	0	0	1	0	1	NA	1	1	NA	0	NA	NA	0	NA	0	1	0	0	1	1	NA	1	0	1	0	0	0	0	NA	NA	0	0	0	0	NA	NA	1	NA	NA
MM404	chromosome_2	2894685	2898950	0	1	1	0	1	0	1	0	0	1	0	1	0	1	1	0	0	0	0	0	1	0	1	0	0	1	1	1	1	0	1	0	0	0	0	1	0	0	0	0	0	0	NA	1	NA	NA
MM405	chromosome_2	2899020	2899020	0	1	1	0	1	0	1	0	0	1	0	1	0	1	1	0	0	0	0	0	1	0	1	0	0	1	1	1	1	0	1	0	0	0	0	1	0	0	0	0	0	0	1	1	0	NA
MM406	chromosome_2	2900957	2902515	0	1	1	0	1	0	1	0	0	1	0	1	0	1	NA	NA	0	0	0	0	1	0	1	0	0	NA	1	NA	NA	0	NA	0	0	0	0	NA	0	0	0	0	0	0	1	1	0	NA
MM407	chromosome_2	2906164	2906164	0	1	1	0	1	0	1	0	0	1	0	1	0	1	0	NA	0	0	0	0	1	0	1	0	0	0	1	0	0	0	0	0	0	0	0	0	0	0	0	0	0	0	1	1	0	0
MM408	chromosome_2	2906580	2936853	0	1	1	0	1	0	1	0	0	1	0	1	0	1	0	1	0	0	0	0	1	0	1	0	0	0	1	0	0	0	0	0	0	0	0	0	0	0	0	0	0	0	1	1	0	0
MM409	chromosome_2	2937377	2937377	0	1	1	0	1	0	1	0	0	1	0	1	0	1	0	1	0	0	0	0	NA	0	1	0	0	0	1	0	0	0	0	0	0	0	0	0	0	0	0	0	0	0	1	1	0	0
MM410	chromosome_2	2943264	2943264	0	1	1	0	1	0	1	0	0	1	0	1	0	1	0	1	0	0	0	0	NA	0	1	0	0	0	1	0	0	0	0	0	0	0	0	0	0	0	0	0	0	0	NA	1	0	0
MM411	chromosome_2	2949279	2983553	0	1	1	0	1	0	1	0	0	1	0	1	0	1	0	1	0	0	0	0	0	0	1	0	0	0	1	0	0	0	0	0	0	0	0	0	0	0	0	0	0	0	NA	1	0	0
MM412	chromosome_2	2988467	3002444	0	1	1	0	1	0	1	0	0	1	0	1	0	1	0	NA	0	0	0	0	0	0	1	0	0	0	1	0	0	0	0	0	0	0	0	0	0	0	0	0	0	0	NA	1	0	0
MM413	chromosome_2	3010646	3010646	1	1	1	0	1	0	1	0	0	1	0	1	0	1	0	NA	0	0	0	0	0	0	1	0	0	0	1	0	0	0	0	0	0	0	0	0	0	0	0	0	0	0	NA	1	0	0
MM414	chromosome_2	3011838	3013966	1	1	1	0	1	0	1	0	0	1	0	1	0	1	0	0	0	0	0	0	0	0	1	0	0	0	1	0	0	0	0	0	0	0	0	0	0	0	0	0	0	0	NA	1	0	0
MM415	chromosome_2	3014508	3106726	1	1	1	0	1	0	1	0	0	1	0	1	0	1	0	0	0	0	0	0	0	0	1	0	0	0	1	0	0	0	0	0	0	0	0	0	0	0	0	0	0	0	1	1	0	0
MM416	chromosome_2	3110776	3139222	NA	1	1	0	1	0	1	0	0	1	0	1	0	1	0	0	0	0	0	0	0	0	1	0	0	0	1	0	0	0	0	0	0	0	0	0	0	0	0	0	0	0	1	1	0	0
MM417	chromosome_2	3144379	3144379	NA	1	1	0	1	0	1	0	0	1	0	1	0	1	0	0	0	0	0	0	NA	0	1	0	0	0	1	0	0	0	0	0	0	0	0	0	0	0	0	0	0	0	1	NA	0	0
MM418	chromosome_2	3146912	3153754	NA	1	1	0	1	0	1	0	0	1	0	1	0	1	0	0	0	0	0	0	NA	0	1	0	0	0	1	0	0	0	0	0	0	0	0	0	NA	0	0	0	0	0	1	NA	0	0
MM419	chromosome_2	3159888	3159888	0	1	1	0	1	0	1	0	0	1	0	1	0	1	0	0	0	0	0	0	1	0	1	0	0	0	1	0	0	0	0	0	0	0	0	0	NA	0	0	0	0	0	1	NA	0	0
MM420	chromosome_2	3161849	3165194	0	1	1	0	1	0	1	0	0	1	0	1	0	1	0	0	0	0	0	0	1	0	1	0	0	0	1	0	0	0	0	0	0	0	0	0	1	0	0	0	0	0	1	0	0	0
MM421	chromosome_2	3165493	3166406	0	1	1	0	1	0	1	0	0	1	0	1	0	1	0	0	0	0	0	0	1	0	1	0	0	0	1	0	0	0	0	0	0	0	0	0	1	0	0	0	0	0	NA	0	0	0
MM422	chromosome_2	3171020	3241111	0	1	1	0	1	0	1	0	0	1	0	1	0	1	0	0	0	0	0	0	1	0	1	0	0	0	1	0	0	0	0	0	0	0	0	0	1	0	0	0	0	0	0	0	0	0
MM423	chromosome_2	3241901	3242902	0	1	1	0	1	0	1	0	0	1	0	1	0	1	0	0	0	0	0	0	1	0	1	NA	NA	0	1	0	0	0	0	0	NA	0	0	0	1	0	0	0	0	0	0	0	0	0
MM424	chromosome_2	3245021	3245021	0	1	1	0	1	0	1	0	0	1	0	1	0	1	0	0	NA	0	0	0	1	0	1	NA	NA	0	1	0	0	NA	0	0	NA	0	0	0	1	0	0	0	0	0	0	0	0	0
MM425	chromosome_2	3248080	3325926	0	1	1	0	1	0	1	0	0	1	0	1	0	1	0	0	1	0	0	0	1	0	1	1	1	0	1	0	0	1	0	0	1	0	0	0	1	0	0	0	0	0	0	0	0	0
MM426	chromosome_2	3332194	3333022	0	1	1	0	1	0	1	0	0	1	0	1	NA	1	0	0	NA	0	0	0	1	NA	1	NA	NA	0	1	0	0	0	0	0	0	0	0	0	1	0	0	NA	0	0	0	0	0	0
MM427	chromosome_2	3334410	3334410	0	1	1	0	1	0	1	0	0	1	0	1	NA	1	0	0	0	0	0	0	1	1	1	0	0	0	1	0	0	0	0	0	0	0	0	0	1	0	0	NA	0	0	0	0	0	0
MM428	chromosome_2	3334661	3354901	0	1	1	0	1	0	1	0	0	1	0	1	1	1	0	0	0	0	0	0	1	1	1	0	0	0	1	0	0	0	0	0	0	0	0	0	1	0	0	1	0	0	0	0	0	0
MM429	chromosome_2	3356862	3361127	0	1	1	0	1	0	1	0	0	1	0	1	1	1	0	0	0	0	0	0	1	1	NA	0	0	0	1	0	0	0	0	0	0	0	0	0	1	0	0	1	0	0	0	0	0	0
MM430	chromosome_2	3364058	3377711	0	1	1	0	1	0	1	0	0	1	0	1	1	1	0	0	0	0	0	0	1	1	0	0	0	0	1	0	0	0	0	0	0	0	0	0	1	0	0	1	0	0	0	0	0	0
MM431	chromosome_2	3379702	3379702	0	1	1	0	1	0	1	0	0	NA	0	1	1	1	0	0	0	0	0	0	1	1	0	0	0	0	NA	0	0	0	0	0	0	0	0	0	1	0	0	1	0	0	0	0	0	0
MM432	chromosome_2	3383539	3428992	0	1	1	0	1	0	1	0	0	0	0	1	1	1	0	0	0	0	0	0	1	1	0	0	0	0	0	0	0	0	0	0	0	0	0	0	1	0	0	1	0	0	0	0	0	0
MM433	chromosome_2	3429091	3489185	0	1	1	0	1	0	1	0	0	0	0	1	1	1	0	0	0	0	0	0	1	1	0	0	0	0	0	0	0	0	0	0	0	0	0	0	1	0	0	1	0	0	0	0	0	NA
MM434	chromosome_2	3489302	3496318	0	1	1	0	1	0	1	0	0	0	0	1	1	1	0	0	NA	0	0	0	1	1	0	NA	NA	0	0	0	0	NA	0	0	NA	0	0	0	1	0	0	1	0	0	0	0	0	NA
MM435	chromosome_2	3498761	3498761	0	1	1	0	1	0	1	0	0	0	0	1	1	1	0	0	1	0	0	0	1	1	0	NA	1	0	0	0	0	1	0	0	NA	0	0	0	1	0	0	1	0	0	0	0	0	NA
MM436	chromosome_2	3499816	3501813	0	1	1	0	1	0	1	0	0	0	0	1	1	1	0	0	1	0	0	0	1	1	0	1	1	0	0	0	0	1	0	0	1	0	0	0	1	0	0	1	0	0	0	0	0	0
MM437	chromosome_2	3502419	3504156	0	1	1	0	1	0	1	0	0	0	0	1	1	1	0	0	1	0	0	0	1	1	0	1	1	0	0	0	0	1	0	0	1	0	0	0	1	0	0	1	0	0	0	0	0	NA
MM438	chromosome_2	3505007	3505007	0	1	1	0	1	0	1	0	0	0	0	1	1	1	0	0	NA	NA	0	0	1	1	0	1	1	0	0	0	0	1	0	0	1	0	0	0	1	0	0	1	0	0	0	0	NA	NA
MM439	chromosome_2	3505294	3505294	0	1	1	0	1	0	NA	0	0	0	0	1	1	1	0	0	NA	NA	0	0	NA	1	0	1	1	0	0	0	0	1	0	0	1	0	0	0	1	0	0	1	0	0	0	0	NA	NA
MM440	chromosome_2	3505955	3505955	0	1	1	0	1	0	NA	0	0	0	0	1	1	1	0	NA	NA	NA	0	0	NA	1	0	1	1	0	0	0	0	1	0	0	1	0	0	0	1	0	0	1	0	0	0	0	NA	NA
MM441	chromosome_2	3507355	3507355	0	NA	1	0	1	0	NA	0	0	0	0	1	NA	1	0	NA	NA	NA	NA	0	NA	1	0	1	1	0	0	0	NA	1	NA	0	1	NA	NA	NA	1	0	0	1	0	NA	NA	NA	NA	NA
MM442	chromosome_2	3623095	3623095	NA	NA	1	0	1	0	1	0	1	1	0	1	1	NA	NA	NA	NA	NA	NA	NA	NA	1	1	1	1	0	0	0	0	1	0	0	1	0	0	0	1	1	NA	1	0	NA	NA	NA	NA	NA
MM443	chromosome_2	3625214	3625214	NA	NA	1	0	1	0	1	0	1	1	0	1	1	NA	0	NA	1	NA	NA	NA	NA	1	1	1	1	0	0	0	0	1	0	0	1	0	0	0	1	NA	0	1	0	NA	NA	NA	NA	NA
MM444	chromosome_2	3626526	3626526	1	1	1	1	1	0	1	0	1	1	0	1	NA	1	0	0	1	NA	NA	0	NA	1	1	1	1	0	0	0	0	1	0	0	1	0	0	0	1	0	0	1	0	NA	0	NA	NA	NA
MM445	chromosome_2	3635637	3635637	NA	1	1	1	1	0	1	0	1	1	0	1	NA	1	0	0	1	0	0	NA	1	1	1	1	1	0	0	0	0	1	0	0	1	0	0	0	1	0	0	1	0	0	0	NA	0	NA
MM446	chromosome_2	3706008	3706008	NA	NA	NA	0	NA	0	NA	0	NA	NA	0	1	NA	NA	0	NA	NA	NA	NA	0	NA	1	0	NA	1	0	0	0	0	0	0	0	1	NA	0	0	NA	0	NA	0	0	0	0	NA	NA	NA
MM447	chromosome_2	3712576	3712576	NA	1	1	0	1	0	1	0	1	1	0	1	1	1	0	1	1	NA	1	0	NA	1	0	1	1	0	0	0	0	0	0	0	1	1	0	0	1	0	0	0	0	0	0	NA	0	NA
MM448	chromosome_2	3713091	3715149	NA	1	1	0	1	0	1	0	1	1	0	1	1	1	0	1	1	1	1	0	NA	1	0	1	1	0	0	0	0	0	0	0	1	1	0	0	1	0	0	0	0	0	0	0	0	NA
MM449	chromosome_2	3724190	3724190	1	1	1	0	1	0	1	0	1	1	0	1	1	1	0	1	1	1	1	0	1	1	0	1	1	0	0	0	0	0	0	0	1	1	0	0	1	0	0	0	0	0	0	0	0	NA
MM450	chromosome_2	3724888	3735247	1	1	1	0	1	0	1	0	1	1	0	1	1	1	0	1	1	NA	1	0	1	1	0	1	1	0	0	0	0	0	0	0	1	1	0	0	1	0	0	0	0	0	0	0	0	0
MM451	chromosome_2	3735773	3758715	1	1	1	0	1	0	1	0	1	1	0	1	1	1	0	1	1	0	1	0	1	1	0	1	1	0	0	0	0	0	0	0	1	1	0	0	1	0	0	0	0	0	0	0	0	0
MM452	chromosome_2	3759342	3759342	1	1	1	0	1	0	1	0	1	1	0	1	1	1	0	1	1	0	1	0	1	1	0	1	NA	0	0	0	0	0	0	0	1	1	0	0	1	0	0	0	0	0	0	0	0	0
MM453	chromosome_2	3759608	3759608	1	1	1	0	1	0	1	0	1	1	0	1	1	1	0	1	NA	0	1	0	1	1	0	NA	NA	0	0	0	0	0	0	0	NA	1	0	0	1	0	0	0	0	0	0	0	0	0
MM454	chromosome_2	3759840	3759840	1	1	1	0	1	0	1	0	1	1	0	1	1	1	0	1	NA	0	1	0	1	NA	0	NA	NA	0	0	0	0	0	0	0	NA	1	0	0	1	0	0	0	0	0	0	0	0	0
MM455	chromosome_2	3762067	3762867	1	1	1	0	1	0	1	0	1	1	0	1	NA	1	0	1	NA	0	1	0	1	NA	0	NA	NA	0	0	0	0	0	0	0	NA	1	0	0	1	0	0	0	0	0	0	0	0	0
MM456	chromosome_2	3768144	3775865	1	1	1	0	1	0	1	0	1	1	0	1	0	1	0	1	0	0	1	0	1	0	0	0	0	0	0	0	0	0	0	0	0	1	0	0	1	0	0	0	0	0	0	0	0	0
MM457	chromosome_2	3783732	3798692	1	1	1	0	1	0	1	0	NA	1	0	1	0	1	0	1	0	0	1	0	1	0	0	0	0	0	0	0	0	0	0	0	0	1	0	0	1	0	0	0	0	0	0	0	0	0
MM458	chromosome_2	3799228	3827447	1	1	1	0	1	0	1	0	0	1	0	1	0	1	0	1	0	0	1	0	1	0	0	0	0	0	0	0	0	0	0	0	0	1	0	0	1	0	0	0	0	0	0	0	0	0
MM459	chromosome_2	3829500	3839530	1	1	1	0	1	0	1	0	0	1	0	1	0	1	0	1	0	0	1	0	1	0	NA	0	0	0	0	0	0	0	0	0	0	1	0	0	1	0	0	0	0	0	0	0	0	0
MM460	chromosome_2	3858377	3867539	1	1	1	0	1	0	1	0	0	1	0	1	0	1	0	1	0	0	1	0	1	0	1	0	0	0	0	0	0	0	0	0	0	1	0	0	1	0	0	0	0	0	0	0	0	0
MM461	chromosome_2	3868726	3877471	NA	1	1	0	1	0	1	0	0	1	0	1	0	1	0	1	0	0	1	0	1	0	1	0	0	0	0	0	0	0	0	0	0	1	0	0	1	0	0	0	0	0	0	0	0	0
MM462	chromosome_2	3878311	3930354	0	1	1	0	1	0	1	0	0	1	0	1	0	1	0	1	0	0	1	0	1	0	1	0	0	0	0	0	0	0	0	0	0	1	0	0	1	0	0	0	0	0	0	0	0	0
MM463	chromosome_2	3942052	3942052	0	1	1	0	1	0	NA	0	0	1	0	1	0	1	0	1	0	0	1	0	1	0	1	0	0	0	0	0	0	0	0	0	0	1	0	0	0	0	0	0	0	0	0	0	0	0
MM464	chromosome_2	3951952	3973261	0	1	1	0	1	0	0	0	0	1	0	1	0	1	0	1	0	0	1	0	1	0	1	0	0	0	0	0	0	0	0	0	0	1	0	0	0	0	0	0	0	0	0	0	0	0
MM465	chromosome_2	3975412	3976879	0	1	1	0	1	0	0	0	0	1	0	1	0	1	0	1	0	0	1	0	1	0	1	0	0	0	0	0	0	0	0	0	0	1	0	0	0	0	0	0	0	0	0	0	NA	0
MM466	chromosome_2	3978065	4007012	0	1	1	0	1	0	0	0	0	1	0	1	0	1	0	1	0	0	1	0	1	0	1	0	0	0	0	0	0	0	0	0	0	1	0	0	NA	0	0	0	0	0	0	0	NA	0
MM467	chromosome_2	4023346	4028112	0	1	1	0	1	0	0	0	0	1	0	1	0	1	0	1	0	0	1	0	1	0	1	0	0	0	0	0	0	0	0	0	0	1	0	0	1	0	0	0	0	0	0	0	1	0
MM468	chromosome_2	4033817	4034700	0	1	1	0	1	0	0	0	0	1	0	1	0	1	0	1	0	0	1	0	1	0	NA	0	0	0	0	0	0	0	0	0	0	1	NA	0	1	0	0	0	0	0	0	0	1	0
MM469	chromosome_2	4056074	4056074	0	1	1	0	1	0	0	0	0	1	0	1	0	1	0	1	0	0	1	0	1	0	0	0	0	0	0	0	0	0	0	0	0	1	NA	0	1	0	0	0	0	0	0	0	1	0
MM470	chromosome_2	4056419	4075581	0	1	1	0	1	0	0	0	0	1	0	1	0	1	0	1	0	0	1	0	1	0	0	0	0	0	0	0	0	0	0	0	0	1	1	0	1	0	0	0	0	0	0	0	1	0
MM471	chromosome_2	4079368	4079368	0	1	1	0	1	0	0	0	0	1	0	1	0	1	0	1	0	0	1	0	1	0	0	0	0	0	0	0	0	0	0	0	0	1	1	0	1	0	0	0	NA	0	0	0	1	0
MM472	chromosome_2	4090174	4105300	0	1	1	0	1	0	0	0	0	1	0	1	0	1	0	1	0	0	1	0	1	0	0	0	0	0	0	0	0	0	0	0	0	1	1	0	1	0	0	0	1	0	0	0	1	0
MM473	chromosome_2	4107176	4110844	0	1	1	0	1	0	0	0	0	1	0	1	0	1	0	1	0	0	1	0	1	0	0	0	0	0	0	0	0	0	0	0	0	1	NA	0	1	0	0	0	1	0	0	0	1	0
MM474	chromosome_2	4112153	4221110	0	1	1	0	1	0	0	0	0	1	0	1	0	1	0	1	0	0	1	0	1	0	0	0	0	0	0	0	0	0	0	0	0	1	0	0	1	0	0	0	1	0	0	0	1	0
MM475	chromosome_2	4222004	4222004	0	1	1	NA	1	0	0	0	0	1	0	1	0	1	0	1	0	0	1	0	1	0	0	0	0	0	0	0	0	0	0	0	0	1	0	0	1	0	0	0	1	0	0	0	1	0
MM476	chromosome_2	4227280	4272797	0	1	1	1	1	0	0	0	0	1	0	1	0	1	0	1	0	0	1	0	1	0	0	0	0	0	0	0	0	0	0	0	0	1	0	0	1	0	0	0	1	0	0	0	1	0
MM477	chromosome_2	4273268	4273372	0	1	1	1	NA	0	0	0	0	1	0	1	0	1	0	1	0	0	1	0	1	0	0	0	0	0	0	0	0	0	0	0	0	1	0	0	1	0	0	0	1	0	0	0	1	0
MM478	chromosome_2	4273640	4273664	0	1	1	1	0	0	0	0	0	1	0	1	0	1	0	1	0	0	1	0	1	0	0	0	0	0	0	0	0	0	0	0	0	1	0	0	1	0	0	0	1	0	0	0	1	0
MM479	chromosome_2	4273713	4273713	0	1	1	1	NA	0	0	0	0	1	0	1	0	1	0	1	0	0	1	0	1	0	0	0	0	0	0	0	0	0	0	0	0	1	0	0	1	0	0	0	1	0	0	0	1	0
MM480	chromosome_2	4273780	4288821	0	1	1	1	1	0	0	0	0	1	0	1	0	1	0	1	0	0	1	0	1	0	0	0	0	0	0	0	0	0	0	0	0	1	0	0	1	0	0	0	1	0	0	0	1	0
MM481	chromosome_2	4289304	4289304	0	1	1	1	1	0	0	0	0	1	0	1	0	1	0	1	0	0	1	0	1	0	0	0	0	0	0	0	0	0	0	0	0	1	0	0	1	NA	0	0	1	0	0	0	1	0
MM482	chromosome_2	4290322	4360743	0	1	1	1	1	0	0	0	0	1	0	1	0	1	0	1	0	0	1	0	1	0	0	0	0	0	0	0	0	0	0	0	0	1	0	0	1	1	0	0	1	0	0	0	1	0
MM483	chromosome_2	4362796	4425069	0	1	1	1	1	0	0	0	0	1	0	1	0	1	0	1	0	0	1	0	1	0	0	0	0	0	0	0	0	0	0	0	0	1	0	0	1	1	0	0	1	0	0	0	NA	0
MM484	chromosome_2	4440334	4442440	0	1	1	1	1	0	0	0	0	1	0	1	0	1	0	1	0	0	1	0	1	0	0	0	0	0	0	0	0	0	0	0	NA	1	0	0	1	1	0	0	1	0	0	0	NA	0
MM485	chromosome_2	4442863	4513083	0	1	1	1	1	0	0	0	0	1	0	1	0	1	0	1	0	0	1	0	1	0	0	0	0	0	0	0	0	0	0	0	1	1	0	0	1	1	0	0	1	0	0	0	1	0
MM486	chromosome_3	41504	53819	1	0	1	0	0	0	1	0	0	0	0	1	1	1	0	1	0	0	0	1	1	1	0	0	1	0	0	0	0	1	0	1	1	0	1	0	1	1	0	0	0	0	1	0	0	0
MM487	chromosome_3	55276	55276	1	0	1	0	NA	0	1	0	0	0	0	1	1	1	0	1	0	0	0	1	1	1	0	0	1	0	0	0	0	1	0	1	1	0	1	0	1	1	0	0	0	0	1	0	0	0
MM488	chromosome_3	57101	62150	1	0	1	0	1	0	1	0	0	0	0	1	1	1	0	1	0	0	0	1	1	1	0	0	1	0	0	0	0	1	0	1	1	0	1	0	1	1	0	0	0	0	1	0	0	0
MM489	chromosome_3	62706	101575	NA	0	1	0	1	0	1	0	0	0	0	1	1	1	0	1	0	0	0	1	1	1	0	0	1	0	0	0	0	1	0	1	1	0	1	0	1	1	0	0	0	0	1	0	0	0
MM490	chromosome_3	107682	107682	NA	0	1	0	1	0	1	0	0	0	0	1	1	NA	0	1	0	0	0	1	1	NA	0	0	1	0	0	0	0	1	0	1	1	0	NA	0	1	1	0	0	0	0	1	0	0	0
MM491	chromosome_3	122956	122956	NA	0	1	0	1	0	1	0	NA	0	0	1	1	NA	0	1	0	0	0	1	1	NA	0	0	1	0	0	0	0	1	0	1	1	0	NA	0	1	1	0	0	0	0	1	0	0	0
MM492	chromosome_3	124916	124916	NA	0	1	0	1	0	1	0	1	0	0	1	1	0	0	1	0	0	0	1	1	0	0	0	1	0	0	0	0	1	0	1	1	0	0	0	1	1	0	0	0	0	1	0	0	0
MM493	chromosome_3	126127	141478	NA	0	1	0	1	0	1	0	1	0	0	1	1	0	0	1	0	0	0	1	1	0	NA	0	NA	0	0	0	0	1	NA	1	1	0	0	0	1	1	0	0	0	0	1	0	0	0
MM494	chromosome_3	142791	143478	NA	0	1	0	1	0	1	0	1	0	0	1	1	0	0	1	0	0	0	1	1	0	1	0	0	0	0	0	0	1	1	1	1	0	0	0	1	1	0	0	0	0	1	0	0	0
MM495	chromosome_3	143756	159869	1	0	1	0	1	0	1	0	1	0	0	1	1	0	0	1	0	0	0	1	1	0	1	0	0	0	0	0	0	1	1	1	1	0	0	0	1	1	0	0	0	0	1	0	0	0
MM496	chromosome_3	160716	196587	1	0	1	0	1	0	1	0	1	0	0	1	1	0	0	1	0	0	0	1	1	0	0	0	0	0	0	0	0	1	0	1	1	0	0	0	1	1	0	0	0	0	1	0	0	0
MM497	chromosome_3	197727	205365	1	0	1	0	1	0	1	0	1	0	0	1	1	NA	0	1	0	0	0	1	1	0	0	0	0	0	0	0	0	1	0	1	1	0	0	0	1	1	0	0	0	0	1	0	0	0
MM498	chromosome_3	206097	206097	1	0	1	0	1	0	1	0	1	0	0	1	1	NA	0	1	0	0	0	NA	1	0	0	0	0	0	0	0	0	1	0	1	1	0	0	0	1	1	0	0	0	0	1	0	0	0
MM499	chromosome_3	210341	210341	1	0	1	0	1	0	1	0	0	0	0	1	1	NA	0	1	0	0	0	0	1	0	0	0	0	0	0	0	0	1	0	1	1	0	NA	0	1	1	0	0	0	0	1	0	0	0
MM500	chromosome_3	210364	210364	1	0	1	0	1	0	1	0	0	0	0	1	1	NA	0	1	0	0	0	0	1	0	0	0	NA	0	0	0	0	1	0	1	1	0	NA	0	1	1	0	0	0	0	1	0	0	0
MM501	chromosome_3	215957	224356	1	0	1	0	1	0	1	0	0	0	0	1	1	1	0	1	0	0	0	0	1	0	0	0	1	0	0	0	0	1	0	1	1	0	1	0	1	1	0	0	0	0	1	0	0	0
MM502	chromosome_3	228913	229290	1	0	NA	0	1	0	1	0	0	0	0	1	1	NA	0	1	0	0	0	0	1	0	0	0	1	0	0	0	0	1	0	1	1	0	1	0	1	1	0	0	0	0	1	0	0	0
MM503	chromosome_3	229552	229552	1	0	NA	0	1	0	1	0	0	0	0	1	1	NA	0	1	0	0	0	0	1	0	0	0	1	0	NA	0	0	1	0	1	1	0	1	0	1	1	0	0	0	0	1	0	0	0
MM504	chromosome_3	234982	237134	1	0	NA	0	1	0	1	0	0	0	0	1	1	NA	NA	1	0	NA	NA	0	1	0	NA	0	1	NA	NA	0	NA	1	0	1	1	NA	1	NA	1	1	NA	0	NA	0	1	0	0	0
MM505	chromosome_3	241773	241773	1	0	0	0	1	0	1	0	0	0	0	1	1	NA	NA	1	0	NA	NA	0	1	0	NA	0	1	NA	NA	0	NA	1	0	1	1	NA	1	NA	1	1	NA	0	NA	0	1	0	0	0
MM506	chromosome_3	241941	241941	1	0	0	0	1	0	1	0	0	0	0	1	1	NA	NA	1	0	NA	NA	0	1	0	NA	0	1	NA	NA	0	NA	1	0	1	1	NA	1	NA	1	1	1	0	NA	0	1	0	0	0
MM507	chromosome_3	243294	253996	1	0	0	0	1	0	1	0	0	0	0	1	1	NA	NA	1	0	NA	NA	0	1	0	1	0	1	1	1	0	1	1	0	1	1	NA	1	NA	1	1	1	0	NA	0	1	0	0	0
MM508	chromosome_3	262287	270115	1	0	0	0	1	0	1	0	0	0	0	1	1	0	1	1	0	1	1	0	1	0	1	0	1	1	1	0	1	1	0	1	1	1	1	1	1	1	1	0	NA	0	1	0	0	0
MM509	chromosome_3	270740	273397	1	0	0	0	1	0	1	0	0	0	0	1	1	0	1	1	0	1	1	0	1	0	1	0	1	1	1	0	1	1	0	1	1	1	1	1	1	1	1	0	1	0	1	0	0	0
MM510	chromosome_3	273461	273461	NA	0	0	0	1	0	1	0	0	0	0	1	1	0	1	1	0	1	1	0	1	0	1	0	1	1	1	0	1	1	0	1	1	1	1	1	1	1	1	0	1	0	1	0	0	0
MM511	chromosome_3	277435	277567	NA	NA	0	0	1	0	1	0	0	0	0	1	1	NA	1	1	0	1	1	0	1	0	1	0	1	1	1	0	1	1	0	1	1	1	1	1	1	1	1	0	1	0	NA	0	0	0
MM512	chromosome_3	277743	277743	NA	1	0	0	1	0	1	0	0	0	0	1	1	1	1	1	0	1	1	0	1	0	1	0	1	1	1	0	1	1	0	1	1	1	1	1	1	1	1	0	1	0	0	0	0	0
MM513	chromosome_3	286478	295303	NA	1	0	0	NA	0	1	0	0	0	0	1	1	1	1	1	0	1	1	0	1	0	1	0	1	1	1	0	1	1	0	1	1	1	1	1	1	1	1	0	1	0	0	0	0	0
MM514	chromosome_3	296062	324045	NA	1	0	0	0	0	1	0	0	0	0	1	1	1	1	1	0	1	1	0	1	0	1	0	1	1	1	0	1	1	0	1	1	1	1	1	1	1	1	0	1	0	0	0	0	0
MM515	chromosome_3	327195	327525	0	1	0	0	0	0	1	0	0	0	0	1	1	1	1	1	0	1	1	0	1	0	1	0	1	1	1	0	1	1	0	1	1	1	1	1	1	1	1	0	1	0	0	0	0	0
MM516	chromosome_3	327681	334351	0	1	0	0	0	0	1	0	0	0	0	1	1	NA	1	1	0	1	1	0	1	0	1	0	1	1	1	0	1	1	0	1	1	1	1	1	1	1	1	0	1	0	0	0	0	0
MM517	chromosome_3	348358	348358	0	1	0	0	0	0	1	0	0	0	0	1	1	NA	1	1	0	1	1	0	1	0	1	0	1	1	1	0	1	NA	0	1	1	1	1	1	1	1	1	0	1	0	0	0	0	0
MM518	chromosome_3	348705	348705	0	1	NA	0	0	0	1	0	0	0	0	1	1	NA	1	1	0	1	1	0	1	0	1	0	1	1	1	0	1	NA	0	1	1	1	1	1	1	1	1	0	1	0	0	0	0	0
MM519	chromosome_3	350235	350235	0	1	NA	0	0	0	1	0	0	0	0	1	1	0	1	1	0	1	1	0	1	0	1	0	1	1	1	0	1	0	0	1	1	1	1	1	1	1	1	0	1	0	0	0	0	0
MM520	chromosome_3	350841	352978	0	1	1	0	0	0	1	0	0	0	0	1	1	0	1	1	0	1	1	0	1	0	1	0	1	1	1	0	1	0	0	1	1	1	1	1	1	1	1	0	1	0	0	0	0	0
MM521	chromosome_3	353226	353226	0	1	1	0	0	0	1	0	0	0	0	1	1	0	1	1	0	1	1	0	1	0	1	0	1	1	1	0	1	NA	0	1	1	1	1	1	1	1	1	0	1	0	0	0	0	0
MM522	chromosome_3	353501	353501	0	1	1	0	0	0	1	0	0	0	0	1	1	0	1	1	0	1	NA	0	1	0	1	0	1	1	1	0	1	NA	0	1	1	1	1	1	1	1	1	0	1	0	0	0	0	0
MM523	chromosome_3	355210	355230	0	1	1	0	0	0	1	0	0	0	0	1	1	0	1	1	0	1	NA	0	1	0	1	0	1	1	1	0	1	NA	0	1	1	1	1	1	1	1	1	NA	1	0	0	0	0	0
MM524	chromosome_3	371684	387146	0	1	1	0	0	0	1	0	0	0	0	1	1	0	1	1	0	1	0	0	1	0	1	0	1	1	1	0	1	1	0	1	1	1	1	1	1	1	1	1	1	0	0	0	0	0
MM525	chromosome_3	389293	391244	NA	1	1	0	0	0	1	0	0	0	0	1	1	0	1	1	0	1	0	0	1	0	1	0	1	1	1	0	1	1	0	1	1	1	1	1	1	1	1	1	1	0	0	0	0	0
MM526	chromosome_3	398030	400145	NA	1	1	0	0	0	1	0	0	0	0	1	1	0	1	1	0	1	0	0	1	0	1	0	1	1	1	0	1	1	0	1	1	1	1	1	1	1	1	1	1	0	0	0	0	NA
MM527	chromosome_3	423764	423984	NA	1	1	0	0	0	1	0	0	0	0	1	1	0	1	1	0	1	0	0	1	0	1	0	1	1	1	0	1	1	0	1	1	1	0	1	1	1	1	1	1	0	0	0	0	NA
MM528	chromosome_3	447382	447382	NA	1	1	0	0	0	1	0	0	0	0	1	NA	0	1	1	0	1	0	0	NA	0	1	0	1	1	1	1	1	1	1	1	1	1	1	1	1	1	1	1	1	0	0	0	0	1
MM529	chromosome_3	455991	455991	NA	1	1	0	0	0	1	0	0	0	0	1	NA	0	1	1	0	1	0	0	NA	0	1	0	1	1	1	1	1	1	1	1	0	1	1	1	1	1	NA	1	0	0	0	0	0	1
MM530	chromosome_3	461337	469041	0	1	1	0	0	0	1	0	0	0	0	1	NA	0	1	1	0	1	0	0	NA	0	1	0	1	1	1	1	1	1	1	1	0	1	1	1	1	1	0	1	0	0	0	0	0	1
MM531	chromosome_3	486622	489515	0	1	1	0	0	0	1	0	0	NA	0	1	NA	0	1	1	0	1	0	0	NA	0	1	0	1	1	1	1	1	1	1	1	0	1	1	1	1	1	0	1	0	0	0	0	0	1
MM532	chromosome_3	490193	490193	0	1	1	0	0	0	1	0	0	1	0	1	NA	0	1	1	0	1	0	0	NA	0	1	0	1	1	1	1	1	1	1	1	0	1	1	1	1	1	0	1	0	0	0	0	0	1
MM533	chromosome_3	496241	501341	0	1	1	0	0	0	1	0	0	1	0	1	NA	0	1	1	0	1	0	0	1	0	1	0	1	1	1	1	1	1	1	1	0	1	1	1	1	1	0	1	0	0	0	0	0	1
MM534	chromosome_3	506126	506126	0	1	1	0	0	0	1	0	0	1	0	1	1	0	1	1	0	1	0	0	1	0	1	0	1	1	1	1	1	1	1	1	0	1	1	1	1	1	0	0	0	0	0	0	0	1
MM535	chromosome_3	506185	506185	0	1	1	0	0	0	1	0	0	1	0	1	1	0	1	1	0	1	0	0	1	NA	1	0	1	1	1	1	1	1	1	1	0	1	1	1	1	1	0	0	0	0	0	0	0	1
MM536	chromosome_3	506536	512002	0	1	1	0	0	0	1	0	0	1	0	1	1	0	1	1	0	1	0	0	1	1	1	0	1	1	1	1	1	1	1	1	0	1	1	1	1	1	0	0	0	0	0	0	0	1
MM537	chromosome_3	513997	516296	0	1	1	0	0	0	1	0	0	1	0	1	1	0	1	1	0	NA	0	0	1	1	1	0	1	1	1	1	1	1	1	1	0	1	1	1	1	1	0	0	0	0	0	0	0	1
MM538	chromosome_3	517608	523918	0	1	NA	0	0	0	1	0	0	1	0	1	1	0	1	1	0	NA	0	0	1	1	1	0	1	1	1	1	1	1	1	1	0	1	1	1	1	1	0	0	0	0	0	NA	0	1
MM539	chromosome_3	524354	524513	0	1	0	0	0	0	1	0	0	1	0	1	1	0	1	1	0	NA	0	0	1	1	1	0	1	1	1	1	1	1	1	1	0	1	1	1	1	1	0	0	0	0	0	NA	0	1
MM540	chromosome_3	526145	527138	0	1	0	0	0	0	1	0	0	1	0	1	1	0	1	1	0	NA	0	0	1	1	1	0	1	1	1	1	1	1	1	1	0	1	1	1	1	1	0	0	0	0	0	1	0	1
MM541	chromosome_3	527461	527467	0	1	0	0	0	0	1	0	0	1	0	1	1	0	1	1	0	0	0	0	1	1	1	0	1	1	1	1	1	1	1	1	0	1	1	1	1	1	0	0	0	0	0	1	0	1
MM542	chromosome_3	527701	527710	0	1	0	0	0	0	1	0	0	1	0	1	1	0	1	1	0	NA	0	0	1	1	1	0	1	1	1	1	1	1	1	1	0	1	1	1	1	1	0	0	0	0	0	1	0	1
MM543	chromosome_3	527896	563407	0	1	0	0	0	0	1	0	0	1	0	1	1	0	1	1	0	1	0	0	1	1	1	0	1	1	1	1	1	1	1	1	0	1	1	1	1	1	0	0	0	0	0	1	0	1
MM544	chromosome_3	563455	563455	0	1	0	0	0	0	1	0	0	1	0	1	1	0	1	1	0	1	0	0	1	1	NA	0	1	NA	1	1	1	1	1	1	0	1	1	1	NA	1	0	0	0	0	0	NA	0	NA
MM545	chromosome_3	565400	565531	0	1	0	0	0	0	1	0	0	1	0	1	1	0	1	1	NA	1	0	NA	1	1	NA	0	1	NA	NA	1	1	1	1	1	0	1	1	1	NA	1	0	NA	0	0	0	NA	0	NA
MM546	chromosome_3	565659	565659	0	1	0	0	0	0	1	0	0	1	0	1	1	0	1	1	NA	1	0	1	1	1	NA	0	1	NA	NA	1	1	1	1	1	0	1	1	1	NA	1	0	NA	0	0	0	NA	0	NA
MM547	chromosome_3	570155	570155	0	1	0	0	0	0	1	0	0	1	0	1	1	0	0	1	NA	1	0	1	1	1	0	NA	0	0	0	1	1	1	1	1	0	1	1	1	0	1	0	NA	0	0	0	0	0	0
MM548	chromosome_3	570702	570702	0	1	0	0	0	0	1	0	0	1	0	1	1	0	0	1	1	1	0	1	1	1	0	1	0	0	0	1	1	1	1	1	0	1	1	1	0	1	0	NA	0	0	0	0	0	0
MM549	chromosome_3	575809	631380	0	1	0	0	0	0	1	0	0	1	0	1	1	0	0	1	1	1	0	1	1	1	0	1	0	0	0	1	1	1	1	1	0	1	1	1	0	1	0	1	0	0	0	0	0	0
MM550	chromosome_3	631614	631614	0	1	0	0	0	0	1	NA	0	1	0	1	1	0	0	1	1	1	0	1	1	1	0	1	0	0	0	1	1	1	1	1	0	1	1	1	0	1	0	1	0	0	0	0	0	0
MM551	chromosome_3	635966	655654	0	1	0	0	0	0	1	1	0	1	0	1	1	0	0	1	1	1	0	1	1	1	0	1	0	0	0	1	1	1	1	1	0	1	1	1	0	1	0	1	0	0	0	0	0	0
MM552	chromosome_3	657150	657594	0	1	NA	0	0	0	1	1	0	1	0	1	1	0	0	1	1	1	0	1	1	1	0	1	0	0	0	1	1	1	1	1	0	1	1	1	0	1	0	1	0	0	0	0	0	0
MM553	chromosome_3	658266	660926	0	1	1	0	0	0	1	1	0	1	0	1	1	0	0	1	1	1	0	1	1	1	0	1	0	0	0	1	1	1	1	1	0	1	1	1	0	1	0	1	0	0	0	0	0	0
MM554	chromosome_3	661512	661512	0	1	1	0	0	0	1	1	0	1	0	1	1	0	0	1	1	1	0	1	1	1	0	1	NA	0	0	1	1	1	1	1	0	1	1	1	0	1	0	1	0	0	0	0	0	0
MM555	chromosome_3	663002	664017	0	1	1	0	0	0	1	1	0	1	0	1	1	0	0	1	1	1	0	1	1	1	0	1	1	0	0	1	1	1	1	1	0	1	1	1	0	1	0	1	0	0	0	0	0	0
MM556	chromosome_3	664186	664186	0	1	1	0	0	0	1	1	0	1	0	1	1	0	0	1	1	1	0	1	1	1	0	1	NA	0	0	1	1	1	1	1	0	1	1	1	0	1	0	1	0	0	0	0	0	0
MM557	chromosome_3	665506	676403	0	1	1	0	0	0	1	1	0	1	0	1	1	0	0	1	1	1	0	1	1	1	0	1	0	0	0	1	1	1	1	1	0	1	1	1	0	1	0	1	0	0	0	0	0	0
MM558	chromosome_3	677595	677725	0	1	1	0	0	0	1	1	0	1	0	1	1	0	0	1	NA	1	0	1	1	1	0	NA	0	0	0	1	1	1	1	1	0	1	1	1	0	1	0	1	0	0	0	0	0	0
MM559	chromosome_3	681957	707305	0	1	1	0	0	0	1	1	0	1	0	1	1	0	0	1	0	1	0	1	1	1	0	0	0	0	0	1	1	1	1	1	0	1	1	1	0	1	0	1	0	0	0	0	0	0
MM560	chromosome_3	707776	708733	0	1	1	0	0	0	1	1	0	1	0	1	1	0	0	1	0	1	0	1	1	1	0	0	0	0	0	1	1	1	1	1	0	1	1	1	0	1	0	1	0	0	0	0	0	NA
MM561	chromosome_3	709290	726604	0	1	1	0	0	0	1	1	0	1	0	1	1	0	0	1	0	1	0	1	1	1	0	0	0	0	0	1	1	1	1	1	0	1	1	1	0	1	0	1	0	0	0	0	0	1
MM562	chromosome_3	728658	728738	0	1	1	0	0	0	1	1	0	1	0	1	1	0	0	1	0	1	0	1	1	1	0	0	0	0	0	1	1	1	1	1	0	1	1	1	NA	1	0	1	0	0	0	0	0	1
MM563	chromosome_3	730564	730564	0	1	1	0	0	0	1	1	0	1	0	1	1	0	0	1	0	1	0	1	1	1	0	0	0	0	0	1	1	1	1	1	0	1	1	1	1	1	0	1	0	0	0	0	0	1
MM564	chromosome_3	732326	732326	0	1	1	0	0	0	1	1	0	1	0	1	1	0	0	1	0	1	0	1	1	1	0	0	0	0	0	1	1	1	0	1	0	1	1	1	1	1	0	1	0	0	0	0	0	1
MM565	chromosome_3	736784	736784	0	1	1	0	0	0	1	1	0	1	0	1	1	0	0	1	0	1	0	1	1	1	0	0	0	0	0	1	1	1	0	1	0	1	1	1	NA	1	0	1	0	0	0	0	0	1
MM566	chromosome_3	738768	764063	0	1	1	0	0	0	1	1	0	1	0	1	1	0	0	1	0	1	0	1	1	1	0	0	0	0	0	1	1	1	0	1	0	1	1	1	0	1	0	1	0	0	0	0	0	1
MM567	chromosome_3	764479	766299	0	1	1	0	NA	0	1	1	0	1	0	1	1	0	0	NA	0	1	0	1	1	1	0	0	0	0	0	1	1	1	0	1	0	1	1	1	0	1	0	1	0	0	0	0	0	1
MM568	chromosome_3	767970	767970	0	1	1	0	1	0	1	1	0	1	0	1	1	0	0	0	0	1	0	1	1	1	0	0	0	0	0	1	1	1	0	1	0	1	1	1	0	1	0	1	0	0	0	0	0	1
MM569	chromosome_3	772087	773241	0	1	1	0	1	0	1	1	0	1	0	1	1	0	0	0	NA	1	0	1	1	1	0	0	0	0	0	1	1	1	0	1	0	1	1	1	0	1	0	1	0	0	0	0	0	1
MM570	chromosome_3	777516	777516	0	1	NA	0	1	0	1	1	0	1	0	1	1	0	0	0	NA	1	0	1	1	1	0	0	0	0	0	1	1	NA	0	1	0	1	1	1	0	1	0	1	0	0	0	0	0	1
MM571	chromosome_3	784058	784058	0	1	0	0	1	0	1	1	0	1	0	1	1	0	0	0	NA	1	0	1	1	1	0	0	0	0	0	1	1	0	0	1	0	1	1	1	0	1	0	1	0	0	0	0	0	1
MM572	chromosome_3	784406	784406	0	1	0	0	1	0	1	1	0	1	0	1	1	0	0	0	1	1	0	1	1	1	0	0	0	0	0	1	1	0	0	1	0	1	1	1	0	1	0	1	0	0	0	0	0	1
MM573	chromosome_3	786940	810363	0	1	0	0	1	0	1	1	0	1	0	1	1	0	0	0	1	1	0	1	NA	1	0	0	0	0	0	1	1	0	0	1	0	1	1	1	0	1	0	1	0	0	0	0	0	1
MM574	chromosome_3	813304	816209	0	1	0	0	1	0	1	1	0	1	0	1	1	0	0	0	1	1	0	1	0	1	0	0	0	0	0	1	1	0	0	1	0	1	1	1	0	1	0	1	0	0	0	0	0	1
MM575	chromosome_3	816771	816771	0	1	0	0	1	0	1	1	0	1	0	1	1	0	0	0	1	1	0	1	0	1	0	0	0	NA	0	1	1	0	0	1	0	1	1	1	0	1	0	1	0	0	0	NA	0	1
MM576	chromosome_3	816772	820320	0	1	0	0	1	0	1	1	0	1	0	1	1	0	0	0	1	1	0	1	0	1	0	0	0	NA	0	1	1	NA	0	1	0	1	1	1	0	1	0	1	0	0	0	NA	0	1
MM577	chromosome_3	820357	822701	0	1	0	0	1	0	1	1	0	1	0	1	1	0	0	0	1	1	0	1	0	1	0	0	0	1	0	1	1	1	0	1	0	1	1	1	0	1	0	1	0	0	0	NA	0	1
MM578	chromosome_3	824156	881201	0	1	0	0	1	0	1	1	0	1	0	1	1	0	0	0	1	1	0	1	0	1	0	0	0	1	0	1	1	1	0	1	0	1	1	1	0	1	0	1	0	0	0	1	0	1
MM579	chromosome_3	883179	891682	0	1	0	0	1	0	1	1	0	1	0	1	1	0	0	0	1	1	0	1	0	1	0	0	0	1	0	1	1	1	NA	1	0	1	1	1	0	1	0	1	0	0	0	NA	0	1
MM580	chromosome_3	896430	919447	0	1	0	0	1	0	1	1	0	1	0	1	1	0	0	0	1	1	0	1	0	1	0	0	0	1	0	1	1	1	1	1	0	1	1	1	0	1	0	1	0	0	0	0	0	1
MM581	chromosome_3	927757	927757	0	1	0	0	1	0	1	1	0	1	0	1	1	0	0	0	1	1	0	1	0	1	0	0	0	NA	0	1	1	1	1	1	0	1	1	1	0	1	0	1	0	0	0	0	0	1
MM582	chromosome_3	939531	949449	0	1	0	0	1	0	1	1	0	1	0	1	1	0	0	0	1	1	0	1	0	1	0	0	0	0	0	1	1	1	1	1	0	1	1	1	0	1	0	1	0	0	0	0	0	1
MM583	chromosome_3	950406	950406	0	1	0	0	1	0	1	1	0	1	0	1	1	0	0	0	1	NA	NA	1	0	1	0	0	0	0	0	1	1	1	1	1	0	NA	1	1	0	1	NA	1	NA	NA	0	0	0	1
MM584	chromosome_3	953789	955136	0	1	0	0	1	0	1	1	0	1	0	1	1	0	0	0	1	0	NA	1	0	1	0	0	0	0	0	1	1	1	1	1	0	0	1	1	0	1	1	1	1	NA	0	0	0	1
MM585	chromosome_3	955392	955392	0	1	0	0	1	0	1	1	0	1	0	1	1	0	0	0	1	0	1	1	0	1	0	0	0	0	0	1	1	1	1	1	0	0	1	1	0	1	1	1	1	1	0	0	0	1
MM586	chromosome_3	955917	956266	0	1	0	0	1	0	1	1	0	1	0	1	1	0	0	NA	1	0	1	1	0	1	0	0	0	0	NA	1	1	1	1	1	0	0	1	1	0	1	1	1	1	1	0	0	0	1
MM587	chromosome_3	956375	956375	0	NA	0	0	NA	0	1	1	0	1	0	1	1	0	0	NA	1	0	NA	1	0	1	0	0	0	0	NA	1	1	1	1	1	0	NA	1	1	0	1	1	NA	1	NA	NA	0	NA	1
MM588	chromosome_3	956422	956422	NA	NA	0	0	NA	0	1	1	0	1	0	1	NA	0	NA	NA	1	NA	NA	NA	NA	1	0	0	0	0	NA	NA	1	1	1	NA	0	NA	1	1	0	NA	1	NA	1	NA	NA	0	NA	1
MM589	chromosome_3	1046300	1046300	0	1	NA	0	1	0	1	1	1	NA	0	1	NA	1	1	0	0	0	1	1	0	1	1	0	0	0	0	1	1	1	1	1	0	0	1	1	0	0	1	1	1	1	NA	1	NA	NA
MM590	chromosome_3	1048120	1048120	0	1	1	0	1	0	1	1	1	1	0	1	1	1	1	0	0	0	1	1	0	1	1	0	0	0	0	1	1	1	1	1	0	0	1	1	0	0	1	1	1	1	NA	1	NA	NA
MM591	chromosome_3	1058932	1058932	NA	1	1	0	1	0	1	1	1	1	0	1	1	1	1	0	0	0	1	1	0	1	1	0	0	0	0	1	1	1	1	1	0	0	1	1	0	0	1	1	1	1	0	1	1	1
MM592	chromosome_3	1156580	1156580	0	1	1	0	1	0	1	1	1	1	0	1	1	1	1	0	0	0	1	1	0	1	1	0	0	0	0	1	1	1	1	1	0	0	1	1	0	0	1	1	1	1	NA	NA	1	NA
MM593	chromosome_3	1156712	1160697	0	1	1	0	1	0	1	1	1	1	0	1	1	1	1	0	0	0	1	1	0	1	1	0	0	0	0	1	1	1	1	1	0	0	1	1	0	0	1	1	1	1	0	NA	1	NA
MM594	chromosome_3	1163989	1164594	0	1	1	0	1	0	1	1	1	1	0	1	1	1	1	0	0	0	1	1	0	1	1	0	0	0	0	1	1	1	1	1	0	0	1	1	0	0	1	1	1	1	0	1	1	1
MM595	chromosome_3	1165987	1165987	0	1	1	0	1	0	1	1	1	1	0	1	1	1	1	0	0	0	1	1	0	1	1	0	NA	0	0	1	1	1	1	1	0	0	1	1	0	0	1	1	1	1	0	1	1	1
MM596	chromosome_3	1181483	1181483	0	1	1	0	1	0	1	1	1	1	0	1	1	1	1	0	0	0	1	1	0	1	1	0	1	0	0	1	1	1	1	1	0	0	1	1	0	0	1	1	1	1	0	1	1	1
MM597	chromosome_3	1181962	1181962	0	1	1	0	1	0	1	1	1	1	0	1	1	1	1	0	0	0	1	1	0	1	1	0	1	0	0	1	1	1	1	1	0	0	1	1	0	0	1	1	1	NA	0	1	1	1
MM598	chromosome_3	1185573	1185573	0	1	1	0	1	0	1	1	1	1	0	1	1	1	1	0	0	0	1	1	0	1	1	0	1	0	0	1	1	1	1	1	0	0	1	1	0	0	NA	1	1	NA	0	1	1	1
MM599	chromosome_3	1206829	1206829	0	1	1	0	1	0	1	1	1	1	0	1	1	1	1	0	0	NA	1	1	0	1	1	0	1	0	0	1	1	1	1	1	0	NA	1	1	0	NA	NA	1	NA	NA	0	1	1	NA
MM600	chromosome_3	1209512	1209512	0	1	1	0	1	0	1	1	1	1	0	1	1	1	1	0	0	NA	1	1	0	1	1	0	1	0	0	1	1	1	1	1	0	1	1	1	0	1	0	1	0	0	0	1	1	NA
MM601	chromosome_3	1209564	1210828	0	1	1	0	1	0	1	1	1	1	0	1	1	1	1	0	0	1	1	1	0	1	1	0	1	0	0	1	1	1	1	1	0	1	1	1	0	1	0	1	0	0	0	1	1	NA
MM602	chromosome_3	1216306	1257973	0	1	1	0	1	0	1	1	1	1	0	1	1	1	1	0	0	1	1	1	0	1	1	0	1	0	0	1	1	1	1	1	0	1	1	1	0	1	0	1	0	0	NA	1	1	NA
MM603	chromosome_3	1266271	1266977	0	1	NA	0	1	0	1	1	1	1	0	1	1	1	1	0	0	1	1	1	0	1	1	0	1	0	0	1	1	1	1	1	0	1	1	1	0	1	0	1	0	0	NA	1	1	NA
MM604	chromosome_3	1268592	1276315	0	1	0	0	1	0	1	1	1	1	0	1	1	1	1	0	0	1	1	1	0	1	1	0	1	0	0	1	1	1	1	1	0	1	1	1	0	1	0	1	0	0	NA	1	1	1
MM605	chromosome_3	1282285	1282285	0	1	0	0	1	0	1	1	1	1	0	1	1	1	1	0	0	1	1	1	0	1	1	0	1	0	0	1	1	1	1	1	0	1	1	1	0	1	0	1	0	0	0	1	1	1
MM606	chromosome_3	1287182	1295368	0	1	0	0	1	0	1	1	1	1	0	1	1	1	1	0	0	1	1	1	0	1	1	0	1	0	0	1	1	1	0	1	0	1	1	1	0	1	0	1	0	0	0	1	1	1
MM607	chromosome_3	1317663	1317663	0	1	0	0	1	0	1	1	1	1	0	1	1	1	1	0	0	1	1	1	0	1	1	0	1	0	0	1	NA	1	0	NA	0	1	NA	1	0	1	0	1	0	0	0	1	1	1
MM608	chromosome_3	1321833	1327338	0	1	0	0	1	0	1	1	1	1	0	1	1	1	1	0	0	1	1	1	0	1	1	0	1	0	0	1	0	1	0	0	0	1	0	1	0	1	0	1	0	0	0	1	1	1
MM609	chromosome_3	1328487	1351573	0	NA	0	0	1	0	1	1	1	1	0	1	NA	1	1	0	0	1	1	1	0	1	1	0	1	0	0	1	0	1	0	0	0	1	0	1	0	1	0	1	0	0	0	1	1	1
MM610	chromosome_3	1351700	1351700	0	NA	0	0	1	0	1	1	1	1	0	1	0	1	1	0	0	1	1	1	0	1	1	0	1	0	0	1	0	1	0	0	0	1	0	1	0	1	0	1	0	0	0	1	1	1
MM611	chromosome_3	1360511	1360600	0	0	0	0	1	0	1	1	1	1	0	1	0	1	1	0	0	1	1	1	0	1	1	0	1	0	0	1	0	1	0	0	0	1	0	1	0	1	0	1	0	0	0	1	1	1
MM612	chromosome_3	1364633	1383788	0	0	0	0	1	0	1	1	1	1	0	1	0	0	1	0	0	1	1	1	0	1	1	0	1	0	0	1	0	1	0	0	0	1	0	1	0	1	0	1	0	0	0	1	1	1
MM613	chromosome_3	1390065	1391899	0	0	0	0	1	0	1	1	1	1	0	1	0	0	1	0	0	1	1	1	0	1	1	0	0	0	0	1	0	1	0	0	0	1	0	1	0	1	0	1	0	0	0	1	1	1
MM614	chromosome_3	1392452	1395701	0	NA	0	0	1	0	1	1	1	1	0	1	0	0	1	NA	0	1	1	1	0	1	1	0	0	0	0	1	0	1	0	0	0	1	0	1	0	1	NA	1	NA	0	0	1	1	1
MM615	chromosome_3	1396998	1399858	0	NA	0	0	1	0	1	1	1	1	0	1	0	0	1	NA	0	1	1	1	0	1	1	0	0	0	0	1	0	1	0	0	0	1	0	1	0	1	1	1	NA	0	0	1	1	1
MM616	chromosome_3	1400483	1400483	0	1	0	0	1	0	1	1	1	1	0	1	0	0	1	NA	0	1	1	1	0	1	1	0	0	0	0	1	0	1	0	0	0	1	0	1	0	1	1	1	NA	0	0	1	1	1
MM617	chromosome_3	1412902	1420516	0	1	0	1	1	0	1	1	1	1	0	1	0	0	1	1	0	1	1	1	0	1	1	0	0	0	0	1	0	1	0	0	0	1	0	1	0	1	1	1	1	0	0	1	1	1
MM618	chromosome_3	1422068	1438053	0	1	0	1	1	0	1	1	1	1	0	1	0	0	1	1	0	1	1	1	0	1	1	0	0	0	0	1	0	1	0	0	0	1	0	1	0	1	1	1	0	0	0	1	NA	1
MM619	chromosome_3	1440881	1471477	0	1	0	1	1	0	1	1	1	1	0	1	0	0	1	1	0	1	1	1	0	1	1	0	0	0	0	1	0	1	0	0	0	1	0	1	0	1	1	1	0	0	0	1	0	1
MM620	chromosome_3	1479235	1479235	0	1	0	1	1	0	1	1	1	1	0	1	0	0	1	1	0	1	1	1	0	1	1	0	0	0	0	1	NA	1	0	0	0	1	0	1	0	1	1	1	0	0	0	1	0	1
MM621	chromosome_3	1479674	1525844	0	1	0	1	1	0	1	1	1	1	0	1	0	0	1	1	0	1	1	1	0	1	1	0	0	0	0	1	1	1	0	0	0	1	0	1	0	1	1	1	0	0	0	1	0	1
MM622	chromosome_3	1529335	1540794	0	1	0	1	1	0	1	1	1	1	0	1	0	0	1	1	0	1	1	1	0	1	1	0	0	0	0	1	1	1	0	1	0	1	1	1	0	1	1	1	0	0	0	1	0	1
MM623	chromosome_3	1542296	1543321	0	1	0	1	1	0	1	1	1	1	0	1	0	0	1	NA	0	1	1	1	0	1	1	0	0	0	0	1	1	1	0	1	0	1	1	1	0	1	1	1	0	0	0	1	0	1
MM624	chromosome_3	1555043	1555043	0	1	0	1	1	0	1	1	1	1	0	1	0	0	1	NA	0	1	1	NA	0	1	1	0	0	NA	0	1	1	1	NA	1	0	1	1	1	0	NA	1	1	0	NA	0	1	0	1
MM625	chromosome_3	1587644	1587644	0	1	0	1	1	0	1	1	1	1	0	1	0	0	1	0	0	1	1	0	0	1	1	0	0	NA	0	1	1	1	NA	1	0	1	1	1	0	0	1	1	0	NA	0	1	0	1
MM626	chromosome_3	1588903	1590141	0	1	0	1	1	0	1	1	1	1	0	1	0	0	1	0	0	1	1	0	0	1	1	0	0	NA	NA	1	1	1	NA	1	0	1	1	1	0	0	1	1	0	NA	0	1	0	1
MM627	chromosome_3	1592069	1592252	0	1	0	1	1	0	1	1	1	1	0	1	0	0	1	0	0	1	1	0	0	1	1	0	0	1	1	1	1	1	1	1	0	1	1	1	0	0	1	1	0	1	0	1	0	1
MM628	chromosome_3	1593491	1595315	0	1	0	1	1	0	1	1	1	1	0	1	0	0	NA	0	0	1	1	0	0	1	NA	0	0	NA	1	NA	NA	1	1	1	0	1	1	NA	0	0	NA	1	0	1	0	1	NA	1
MM629	chromosome_3	1595380	1595380	0	1	0	1	1	0	1	1	1	1	0	1	0	0	0	0	0	1	1	0	0	1	0	0	0	0	1	NA	0	1	1	1	0	1	1	0	0	0	0	1	0	1	0	1	NA	1
MM630	chromosome_3	1595778	1596244	0	1	0	1	1	0	1	1	1	1	0	1	0	0	0	0	0	1	1	0	0	1	0	0	0	0	1	0	0	1	1	1	0	1	1	0	0	0	0	1	0	1	0	1	NA	1
MM631	chromosome_3	1611234	1611234	0	1	0	1	1	0	1	1	1	1	0	1	0	0	NA	0	0	1	1	NA	0	1	NA	0	0	NA	1	NA	NA	1	1	1	0	1	1	NA	0	0	0	1	0	1	0	1	NA	1
MM632	chromosome_3	1627353	1627353	0	1	0	1	1	0	1	1	1	1	0	1	0	0	1	0	0	1	1	1	0	1	1	0	0	1	1	1	NA	1	1	1	0	1	1	1	0	0	0	1	0	1	0	1	1	1
MM633	chromosome_3	1631405	1631405	0	1	0	1	1	0	1	1	1	1	0	1	0	0	1	0	0	1	1	1	0	1	1	0	0	1	1	1	1	1	1	1	0	1	1	1	0	0	0	1	0	1	0	1	1	1
MM634	chromosome_3	1631712	1633278	0	1	0	1	1	0	1	1	1	1	0	1	0	0	1	0	NA	1	1	1	0	1	1	0	0	1	1	1	1	1	1	1	0	1	1	1	0	0	0	1	0	1	0	1	1	1
MM635	chromosome_3	1638291	1638291	0	1	0	1	1	0	1	1	1	1	0	1	0	0	1	0	NA	1	1	1	0	1	1	0	0	1	1	1	1	0	1	1	0	1	1	1	0	0	0	1	0	1	0	1	1	1
MM636	chromosome_3	1641818	1668443	0	1	0	1	1	0	1	1	1	1	0	1	0	0	1	0	1	1	1	1	0	1	1	0	0	1	1	1	1	0	1	1	0	1	1	1	0	0	0	1	0	1	0	1	1	1
MM637	chromosome_3	1670249	1670249	0	1	0	1	1	0	1	1	1	1	0	1	0	0	1	0	1	1	1	1	0	1	1	0	0	1	1	1	1	0	1	1	NA	1	1	1	0	0	0	1	0	1	0	1	1	1
MM638	chromosome_3	1674339	1715342	0	1	0	1	1	0	1	1	1	1	0	1	0	0	1	0	1	1	1	1	0	1	1	0	0	1	1	1	1	0	1	1	1	1	1	1	0	0	0	1	0	1	0	1	1	1
MM639	chromosome_3	1715638	1715638	0	1	0	1	1	0	1	1	1	1	0	1	0	0	1	0	1	1	1	1	0	1	1	0	0	1	1	1	1	0	1	1	1	1	1	1	0	0	0	1	0	1	0	NA	1	1
MM640	chromosome_3	1716280	1720320	0	1	0	1	1	0	1	1	1	1	0	1	0	0	1	0	1	1	1	1	0	1	1	0	0	1	1	1	1	0	1	1	1	1	1	1	0	0	0	1	NA	1	0	NA	1	1
MM641	chromosome_3	1721869	1721869	NA	NA	NA	1	1	0	1	1	NA	1	0	1	0	0	1	0	1	1	1	1	0	1	1	0	0	1	1	1	1	NA	1	1	1	1	1	1	0	0	NA	1	NA	1	0	NA	1	1
MM642	chromosome_3	1724735	1724735	NA	0	1	1	1	0	1	1	0	1	0	1	0	0	1	0	1	1	1	1	0	1	1	0	0	1	1	1	1	1	1	1	1	1	1	1	0	0	1	1	1	1	0	0	1	1
MM643	chromosome_3	1724953	1724953	NA	0	1	1	1	0	1	1	0	1	0	1	0	0	1	NA	1	1	1	1	0	1	1	0	0	1	1	1	1	1	1	1	1	1	1	1	0	0	1	1	1	1	0	0	1	1
MM644	chromosome_3	1726347	1728453	1	0	1	1	1	0	1	1	0	1	0	1	0	0	1	NA	1	1	1	1	0	NA	1	0	0	1	1	1	1	1	1	1	1	1	1	1	0	0	1	1	1	1	0	NA	1	1
MM645	chromosome_3	1731234	1741292	1	0	1	1	1	0	1	1	0	1	0	1	0	0	1	NA	1	1	1	1	0	0	1	0	0	1	1	1	1	1	1	1	1	1	1	1	0	0	1	1	1	1	0	NA	1	1
MM646	chromosome_3	1743815	1743815	1	0	1	1	1	0	1	1	0	1	0	1	0	0	1	NA	1	1	1	1	0	0	1	0	0	1	1	1	1	1	1	1	1	1	1	1	0	0	1	1	1	1	0	1	1	1
MM647	chromosome_3	1744661	1748024	1	0	1	1	1	0	1	1	0	1	0	1	0	0	1	NA	1	1	1	1	0	0	1	0	0	1	1	1	1	1	1	1	1	1	1	1	0	0	1	1	1	1	0	1	1	NA
MM648	chromosome_3	1761652	1770492	1	0	1	1	1	0	1	1	0	1	0	1	0	0	1	1	1	1	1	1	0	0	1	0	0	1	1	1	1	1	1	1	1	1	1	1	0	0	1	1	1	1	0	1	1	NA
MM649	chromosome_3	1777324	1783336	1	0	NA	1	1	0	1	1	0	1	0	1	0	0	1	1	1	1	1	1	0	0	1	0	0	1	1	1	1	1	1	1	1	1	1	1	0	0	1	1	1	1	0	1	1	NA
MM650	chromosome_3	1784525	1799378	1	0	0	1	1	0	1	1	0	1	0	1	0	0	1	1	1	1	1	1	0	0	1	0	0	1	1	1	1	1	1	1	1	1	1	1	0	0	1	1	1	1	0	1	1	NA
MM651	chromosome_3	1802522	1802522	1	0	0	1	1	0	1	1	0	1	0	1	NA	0	1	1	1	1	1	NA	0	0	1	0	0	1	1	1	1	1	1	1	1	1	1	1	0	0	1	1	1	1	0	1	1	NA
MM652	chromosome_3	1803234	1814068	1	0	0	1	1	0	1	1	0	1	0	1	NA	0	1	1	1	1	1	0	0	0	1	0	0	1	1	1	1	1	1	1	1	1	1	1	0	0	1	1	1	1	0	1	1	NA
MM653	chromosome_3	1821085	1835054	1	0	0	1	1	0	1	1	0	1	0	1	1	0	1	1	1	1	1	0	0	0	1	0	0	1	1	1	1	1	1	1	1	1	1	1	0	0	1	1	1	1	0	1	1	1
MM654	chromosome_3	1835255	1836768	NA	0	0	1	1	0	1	1	0	1	0	1	1	0	1	1	1	1	1	0	0	0	1	0	0	1	1	1	1	1	1	1	1	1	1	1	0	0	1	1	1	1	0	1	1	1
MM655	chromosome_3	1837182	1838091	NA	0	0	1	1	0	1	1	0	1	0	1	1	0	1	1	1	1	1	0	0	0	1	0	0	1	1	1	1	1	1	1	1	1	1	1	0	0	1	1	1	1	0	1	NA	1
MM656	chromosome_3	1838397	1838928	NA	0	0	1	1	0	1	1	0	1	0	1	1	0	1	1	1	1	1	0	0	0	1	0	0	1	1	1	1	1	1	1	1	1	1	1	0	0	1	1	1	1	0	1	0	1
MM657	chromosome_3	1839258	1850566	NA	0	0	1	1	0	1	1	0	1	0	1	1	0	1	1	1	1	1	0	0	0	1	0	0	1	1	1	1	1	1	1	1	1	1	1	0	0	1	1	1	1	0	1	NA	1
MM658	chromosome_3	1853303	1853717	NA	0	0	1	1	0	1	1	0	1	0	1	1	0	1	1	1	1	1	0	0	0	1	0	0	1	1	1	1	1	1	1	1	1	1	1	0	0	1	1	1	1	0	1	1	1
MM659	chromosome_3	1854972	1859653	NA	0	NA	1	1	0	1	1	0	NA	0	1	NA	0	1	1	NA	NA	1	0	0	0	1	0	0	1	1	1	1	NA	1	1	1	1	1	1	0	0	1	NA	1	1	0	1	1	NA
MM660	chromosome_3	1862254	1862254	NA	0	1	1	1	0	1	1	0	0	0	1	NA	0	1	1	NA	NA	1	0	0	0	1	0	0	1	1	1	1	NA	1	1	1	1	1	1	0	0	1	NA	1	1	0	1	1	NA
MM661	chromosome_3	1865983	1878070	NA	0	1	1	1	0	1	1	0	0	0	1	NA	0	1	1	0	NA	1	0	0	0	1	0	0	1	1	1	1	0	1	1	1	1	1	1	0	0	1	0	1	1	0	1	1	NA
MM662	chromosome_3	1883135	1885177	NA	0	1	1	1	0	1	1	0	0	0	1	0	0	1	1	0	NA	1	0	0	0	1	0	0	1	1	1	1	0	1	1	1	1	1	1	0	0	1	0	1	1	0	1	1	NA
MM663	chromosome_3	1890795	1896009	NA	0	1	1	1	0	1	1	0	0	0	1	0	0	1	NA	0	NA	1	0	0	0	1	0	0	1	1	1	1	0	1	1	1	1	1	1	0	0	1	0	1	1	0	1	NA	NA
MM664	chromosome_3	1897818	1901202	NA	0	1	1	1	0	1	1	0	0	0	1	0	0	NA	NA	0	NA	1	0	0	0	1	0	0	NA	NA	1	1	0	1	1	1	1	1	NA	0	0	1	0	1	1	0	1	NA	NA
MM665	chromosome_3	1919150	1919150	NA	0	1	1	1	0	1	1	0	0	0	1	0	0	NA	NA	0	NA	1	0	0	0	1	0	0	NA	NA	NA	1	0	1	1	1	1	1	NA	0	0	1	0	1	1	0	1	NA	NA
MM666	chromosome_3	1925336	1926413	NA	0	1	1	1	0	1	1	0	0	0	1	0	0	0	0	0	NA	1	0	0	0	1	0	0	0	0	0	1	0	1	1	1	1	1	0	0	0	1	0	1	1	0	1	0	NA
MM667	chromosome_3	1926775	1936571	NA	0	1	1	1	0	1	1	0	0	0	1	0	0	0	0	0	NA	1	0	0	0	1	0	0	0	0	0	1	0	1	1	1	1	1	0	NA	0	1	0	1	1	NA	1	0	NA
MM668	chromosome_3	1938291	1941637	NA	0	1	1	1	0	1	1	0	0	0	1	0	0	0	0	0	1	1	0	0	0	1	0	0	0	0	0	1	0	1	1	1	1	1	0	1	0	1	0	1	1	NA	1	0	NA
MM669	chromosome_3	1941865	1957155	NA	0	1	1	1	0	1	1	0	0	0	1	0	0	0	0	0	1	1	0	0	0	1	0	0	0	0	0	1	0	1	1	1	1	1	0	1	0	1	0	1	1	1	1	0	NA
MM670	chromosome_3	1957758	1985671	NA	0	1	1	1	0	1	1	0	0	0	1	0	0	0	0	0	1	1	0	0	0	1	0	0	0	0	0	1	0	1	1	1	1	1	0	1	0	1	0	1	1	1	1	0	0
MM671	chromosome_3	1990316	1994325	NA	0	1	1	1	0	1	1	0	0	0	1	0	0	0	0	0	1	1	0	0	0	1	0	0	0	0	0	1	0	1	1	1	1	1	0	1	0	1	0	1	1	NA	1	0	0
MM672	chromosome_3	1999527	1999529	NA	0	1	1	1	0	1	1	0	0	0	1	0	0	0	0	0	1	1	0	0	0	1	0	0	0	0	0	1	0	1	1	1	1	1	0	1	0	1	0	1	NA	NA	1	0	0
MM673	chromosome_3	2001433	2001433	1	0	1	1	1	0	1	1	0	0	0	1	0	0	0	0	0	1	1	0	0	0	1	0	0	0	0	0	1	0	1	1	1	1	1	0	1	0	1	0	1	NA	NA	1	0	0
MM674	chromosome_3	2010864	2021634	NA	0	1	1	1	0	1	1	0	0	0	1	0	0	0	0	0	NA	NA	0	0	0	1	0	0	0	0	0	1	0	1	1	1	1	1	0	1	0	1	0	1	NA	NA	NA	0	0
MM675	chromosome_3	2024780	2024780	NA	0	1	1	1	0	1	1	0	0	0	1	0	0	0	0	0	NA	NA	0	0	0	1	0	0	0	0	0	1	0	1	1	1	NA	1	0	1	0	1	0	1	NA	NA	NA	0	0
MM676	chromosome_3	2025234	2025234	0	0	1	1	1	0	1	1	0	0	0	1	0	0	0	0	0	NA	NA	0	0	0	1	0	0	0	0	0	1	0	1	1	1	NA	1	0	1	0	1	0	1	NA	NA	NA	0	0
MM677	chromosome_3	2029382	2029382	NA	0	1	1	1	0	1	1	0	0	0	1	NA	0	NA	NA	0	NA	NA	0	0	NA	1	NA	NA	NA	0	0	1	0	1	1	1	NA	1	0	1	0	1	0	1	NA	NA	NA	0	0
MM678	chromosome_3	2034303	2045151	NA	0	1	1	1	0	1	1	0	0	0	1	NA	0	NA	NA	0	NA	NA	0	0	NA	1	NA	NA	NA	0	0	1	0	1	1	NA	NA	1	0	1	0	1	0	1	NA	NA	NA	0	0
MM679	chromosome_3	2052888	2075876	NA	0	1	1	1	0	1	1	0	0	0	1	NA	0	NA	NA	0	NA	NA	0	0	1	1	NA	NA	NA	0	0	1	0	1	1	0	NA	1	0	1	0	1	0	1	NA	NA	NA	0	0
MM680	chromosome_3	2076359	2076412	1	0	1	1	1	0	1	1	0	0	0	1	NA	0	NA	NA	0	NA	NA	0	0	1	1	NA	NA	NA	0	0	1	0	1	1	0	NA	1	0	1	0	1	0	1	NA	NA	NA	0	0
MM681	chromosome_3	2076845	2076980	1	0	1	1	1	0	1	1	0	0	0	1	NA	0	1	NA	0	NA	NA	0	0	1	1	NA	NA	1	0	0	1	0	1	1	0	NA	1	0	1	0	1	0	1	NA	NA	NA	0	0
MM682	chromosome_3	2077429	2077429	1	0	1	1	1	0	1	1	0	0	0	1	NA	0	1	1	0	NA	1	0	0	1	1	NA	1	1	0	0	1	0	1	1	0	NA	1	0	1	0	1	0	1	1	NA	NA	0	0
MM683	chromosome_3	2078298	2078298	1	0	1	1	1	0	1	1	0	0	0	1	1	0	1	1	0	NA	1	0	0	1	1	1	1	1	0	0	1	0	1	1	0	NA	1	0	1	0	1	0	1	1	1	1	0	0
MM684	chromosome_3	2081191	2084276	1	0	1	1	1	0	1	1	0	NA	0	1	1	0	1	1	0	NA	1	0	0	1	1	1	NA	1	0	0	1	0	1	NA	0	NA	NA	0	1	0	1	0	1	1	1	NA	0	0
MM685	chromosome_3	2084775	2087770	1	0	1	1	1	0	1	1	0	NA	0	1	1	0	1	1	0	NA	1	0	0	1	1	1	0	1	0	0	1	0	1	0	0	NA	0	0	1	0	1	0	1	1	1	NA	0	0
MM686	chromosome_3	2093353	2101294	1	0	1	1	1	0	1	1	0	1	0	1	1	0	1	1	0	NA	1	0	0	1	1	1	0	1	0	0	1	0	1	0	0	NA	0	0	1	0	1	0	1	1	1	0	0	0
MM687	chromosome_3	2101881	2102509	1	0	1	1	1	0	1	1	0	1	0	1	1	0	1	1	0	NA	1	0	0	1	1	1	0	1	0	0	1	0	1	0	0	1	0	0	1	0	1	0	1	1	1	0	0	0
MM688	chromosome_3	2104480	2117330	1	0	1	1	1	0	1	1	0	1	0	1	1	0	1	1	0	1	1	0	0	1	1	1	0	1	0	0	1	0	1	0	0	1	0	0	1	0	1	0	1	1	1	0	0	0
MM689	chromosome_3	2119802	2123265	1	0	1	1	1	0	1	1	0	1	0	1	NA	0	1	1	0	1	1	0	0	NA	1	NA	0	1	0	0	1	0	1	0	0	1	0	0	1	0	1	0	1	1	1	0	0	0
MM690	chromosome_3	2123837	2123837	1	0	1	1	1	0	1	1	0	1	0	1	0	0	1	1	0	1	1	0	0	0	1	0	0	1	0	0	1	0	1	0	0	1	0	0	1	0	1	0	1	1	1	0	0	0
MM691	chromosome_3	2125061	2128231	1	0	1	1	1	0	1	1	0	1	0	1	0	0	1	1	0	1	1	0	0	0	1	0	0	1	1	1	1	0	1	0	0	1	0	1	1	0	1	0	1	1	1	0	0	NA
MM692	chromosome_3	2131422	2131422	1	NA	1	1	1	0	1	1	NA	1	0	1	0	0	1	1	0	1	1	0	0	0	1	0	0	1	1	1	1	0	1	0	0	1	0	1	1	0	1	0	1	1	1	0	0	NA
MM693	chromosome_3	2135369	2135369	1	NA	1	1	1	0	1	1	1	1	0	1	0	0	1	1	0	1	1	0	0	0	1	0	0	1	1	1	1	0	1	0	0	1	0	1	1	0	1	0	1	1	1	0	0	NA
MM694	chromosome_3	2138108	2159498	1	1	1	1	1	0	1	1	1	1	0	1	0	0	1	1	0	1	1	0	0	0	1	0	0	1	1	1	1	0	1	0	0	1	0	1	1	0	1	0	1	1	1	0	0	NA
MM695	chromosome_3	2159781	2192600	1	1	1	1	1	0	1	1	1	1	0	1	0	0	1	1	0	1	1	0	0	0	1	0	0	1	1	1	1	0	1	0	0	1	0	1	1	0	1	0	1	1	1	0	0	1
MM696	chromosome_3	2200139	2200140	1	1	1	1	1	0	1	1	1	NA	0	1	0	0	1	1	0	1	1	0	0	0	1	0	0	1	1	1	1	0	1	0	0	1	0	1	1	0	1	0	1	1	1	0	0	1
MM697	chromosome_3	2203478	2222419	1	1	1	1	1	0	1	1	1	0	0	1	0	0	1	1	0	1	1	0	0	0	1	0	0	1	1	1	1	0	1	0	0	1	0	1	1	0	1	0	1	1	1	0	0	1
MM698	chromosome_3	2227224	2232524	1	1	1	1	1	0	1	1	1	0	0	1	0	0	1	1	0	1	1	0	0	0	1	0	0	1	0	1	1	0	1	0	0	1	0	0	1	0	1	0	1	1	1	0	0	NA
MM699	chromosome_3	2234660	2255450	1	1	1	1	1	0	1	1	1	0	0	1	0	0	1	1	0	1	1	0	0	0	1	0	0	1	0	1	1	0	1	0	0	1	0	0	1	0	1	0	1	1	1	0	0	0
MM700	chromosome_3	2264486	2288067	1	1	1	1	1	1	1	1	1	0	0	1	0	0	1	1	0	1	1	0	0	0	1	0	0	1	0	1	1	0	1	0	0	1	0	0	1	0	1	0	1	1	1	0	0	0
MM701	chromosome_3	2292005	2294089	1	1	1	1	1	1	1	1	1	0	0	1	0	0	1	1	0	1	1	0	0	0	1	0	0	1	0	1	1	0	1	0	0	1	0	0	1	NA	1	0	1	1	1	0	0	0
MM702	chromosome_3	2295758	2306134	1	1	1	1	1	1	1	1	1	0	0	1	0	0	1	1	0	1	1	0	0	0	1	0	0	1	0	1	1	0	1	0	0	1	0	0	1	1	1	0	1	1	1	0	0	0
MM703	chromosome_3	2308613	2311049	1	1	1	1	1	1	1	1	1	0	0	1	0	0	1	1	0	1	1	0	0	0	1	0	0	1	0	NA	1	0	1	0	0	1	0	0	1	1	1	0	1	1	1	0	0	0
MM704	chromosome_3	2311533	2347226	1	1	1	1	1	1	1	1	1	0	0	1	0	0	1	1	0	1	1	0	0	0	1	0	0	1	0	0	1	0	1	0	0	1	0	0	1	1	1	0	1	1	1	0	0	0
MM705	chromosome_3	2354383	2382301	1	1	1	1	1	1	1	1	1	0	0	1	0	0	1	1	0	NA	1	0	0	0	1	0	0	1	0	0	1	0	1	0	0	1	NA	0	NA	1	1	0	1	1	1	0	0	0
MM706	chromosome_3	2388524	2388524	1	1	1	1	1	1	1	1	1	0	0	1	0	0	1	1	0	NA	1	0	0	0	1	0	0	1	0	0	1	0	1	0	0	1	NA	0	0	1	1	0	1	1	1	0	0	0
MM707	chromosome_3	2394154	2426173	1	1	1	1	1	1	1	1	1	0	0	1	0	0	1	1	0	NA	1	0	0	0	1	0	0	1	0	0	1	0	1	0	0	1	1	0	0	1	1	0	1	1	1	0	0	0
MM708	chromosome_3	2427197	2427357	1	1	1	1	1	1	1	1	1	0	0	1	0	0	1	1	0	1	1	0	0	0	1	0	0	1	0	0	1	0	1	0	0	1	1	0	0	1	1	0	1	1	1	0	0	0
