# Supplementary material for: Natural genetic variation impacts expression levels of coding, non-coding, and antisense transcripts in fission yeast
Source: Mol Syst Biol. 2014 Nov 28;10(11):764. doi: 10.15252/msb.20145123 (PMC4299605; doi:10.15252/msb.20145123)
Supplement: Supplementary file 11 — Supplementary Dataset S10 [file msb0010-0764-sd11.zip › Dataset_S10_sense_eQTL_mapping.tsv]

# dataset E10. This tab delmited table contains the results of the eQTL mapping of the 6464 sense traits as q-value of the linkage.
#
# First field is the name of expression trait (target gene)
# Next fields are the significance of the linkage between the
# genes expression and all mappimg markers indicated as q-value.
# Mapping marker names are indicated as column names. The poistion
# of the mapping markers are also provided as supplementary data (dataset E9).
#
# if you have questions mail:
# mathieu.clement-ziza(at)uni-koeln.de
# andreas.beyer(at)uni-koeln.de
# j.bahler(at)ucl.ac.uk
#
#
gene_name	MM001	MM002	MM003	MM004	MM005	MM006	MM007	MM008	MM009	MM010	MM011	MM012	MM013	MM014	MM015	MM016	MM017	MM018	MM019	MM020	MM021	MM022	MM023	MM024	MM025	MM026	MM027	MM028	MM029	MM030	MM031	MM032	MM033	MM034	MM035	MM036	MM037	MM038	MM039	MM040	MM041	MM042	MM043	MM044	MM045	MM046	MM047	MM048	MM049
SPAC1002.01	0.930389450008183	0.945219294609961	0.941361810041274	0.923110044059515	0.922718367254249	0.922112807544415	0.957248576228164	0.960197031130574	0.946230793981823	0.93357733428884	0.911878388099664	0.925399177853727	0.919431770725636	0.921784363764824	0.984676887010315	0.995034042644385	1	1	0.996626947195734	0.998444902846907	1	0.950243932344695	0.956647848606253	0.977545824937809	0.955508025459017	0.975851033293655	1	1	0.775135047580482	1	0.974894531505005	1	1	0.959368483779986	0.986739098655315	1	1	0.953781694945384	1	1	0.963654200267828	0.985227506335138	1	1	1	1	1	1	1
SPAC1002.02	0.903799358593894	0.931892942052918	0.90946744719785	1	0.988043807787484	0.989802042755217	0.937326441631171	0.999818544499013	1	1	1	1	1	1	0.698975550647243	0.982213471557391	1	1	1	1	0.977100321567449	0.997149995067793	0.78825354426226	1	1	1	0.977137371390691	0.982676361887835	1	0.990084428870199	1	1	0.991937405345295	1	1	1	0.957441116742763	0.963102802099447	1	0.932213292193762	0.980496267539545	0.934533791510292	0.97735976372377	0.919326138340205	0.922119063877577	0.939041050569158	0.939064954508241	0.971953702744246	0.974588020507808
SPAC1002.03c	1	0.983411394821654	1	0.999519131850449	0.961239499716278	1	1	1	1	1	1	0.952088931426382	1	0.975496501070004	1	0.980063116990523	0.988072839567483	0.971382091602507	0.931980088640274	0.924676191204319	0.946016900458189	0.933163713250113	0.720652693498517	1	0.973213191828107	0.942783486735706	0.9435364355991	0.972775877982563	0.936503990633839	0.638945379173062	0.662663405690464	0.737835470125376	0.710815475819588	0.610825543668589	0.530490093296567	1	1	1	0.973428492806993	1	1	1	1	0.96336785800724	0.966712827392109	0.939195320374469	0.956249517645786	0.934028854691868	0.945995778758018
SPAC1002.04c	1	1	1	0.847601454897328	0.741270000882477	0.74464133647782	0.803186124793679	1	0.982513629183571	0.917934485626626	0.718370139125466	0.936621327141441	1	0.894408043289224	0.802722349844301	0.963943661971831	1	0.969183738415111	0.996453223903673	1	1	0.955998786030797	0.485657549229481	1	1	0.986214024961112	0.970078129584108	0.98347843123396	0.938702981214954	1	1	1	1	1	1	0.937566065887183	1	1	1	0.979177632427136	0.971609829970922	0.998876664788081	1	1	0.942389629780447	0.94139051379409	0.922540317538779	1	1
SPAC1002.05c	1	1	1	1	1	0.975321148612226	1	1	0.99231126532965	1	1	1	0.961570459270586	0.952315606186992	0.821322090724711	1	1	0.826983486391638	0.761670968953842	0.757977323953282	1	1	1	1	0.99730804446192	0.946298819804341	1	1	1	1	0.981742536629814	1	1	1	0.999019772226939	0.989927544304649	1	1	1	0.967687682640462	0.996198807409294	1	1	1	0.906444596440636	1	1	0.977331950170081	1
SPAC1002.06c	0.92995861760088	0.942519671045094	0.930628909026809	1	0.963846471086278	0.97559705273964	0.715879599382343	0.832816501829603	0.907524655483353	1	0.97197583255823	0.915997438628829	1	1	0.923130394237966	0.994545868354363	1	1	1	0.991754396799569	1	0.998426034081978	0.554783008301772	0.93866359694011	1	1	1	1	1	1	1	1	0.814479912595704	0.6617393871526	0.952229067324704	0.982350234117376	0.93557578995785	0.932823450413413	1	1	0.919988271836003	0.94312771553597	0.997095892246252	0.938208087506798	0.96274492270233	1	1	1	1
SPAC1002.07c	0.958618344855647	0.986469621780273	1	1	1	0.97357810194785	1	1	1	0.961589662551381	1	1	1	0.965540572486363	1	0.968123270460909	1	0.990858876318892	1	0.966485289862162	0.93268685246267	0.987611475465233	0.907494619812332	0.895616198684737	0.798369813547801	0.72419026076868	1	1	0.97852129525437	1	0.973831491540034	0.954803393030084	1	1	1	0.994557442288862	0.984137945574071	1	0.947658860798036	1	0.955308936045414	1	0.952348773510462	0.971908276925857	0.970697646144995	0.979387980576114	1	1	1
SPAC1002.08c	0.967599884183394	0.967381092508869	0.99711478086907	0.949341397132628	1	1	1	0.932717884181983	0.946850870740786	0.93292267051202	0.939822558279101	0.968260014140143	1	0.984538960101974	0.893512632655981	1	0.996172249536684	1	1	0.999270906109181	0.981753592153368	0.957378562759549	0.903748535595638	1	1	0.99400240805681	0.920066782622696	0.927572504110232	1	0.980607694903952	0.937388035421815	1	1	1	1	1	1	0.982931199382925	0.868675810549842	0.824095228815486	0.997266518943892	0.984438180476709	0.979085867186556	1	1	0.964298878592589	0.766761483737469	0.842348924595409	0.854974250891953
SPAC1002.09c	0.933896625424687	0.99741513667024	0.982458243164154	1	1	1	0.972750053799468	0.954122265728725	0.962694946855317	1	1	1	0.962556425864604	0.980889852440806	1	0.914276599200527	0.922037592702442	0.927073210192087	0.91231124905101	0.920187061310406	0.927691371439082	0.972450959591635	0.671658303971319	0.9749975521229	1	1	0.97187342547482	0.969828900577783	1	0.968820862856653	0.97843319134753	0.968484705399974	0.997428257101497	1	0.993745095892828	0.953411040984131	0.915449953989139	0.943118935842724	0.987532249679525	1	0.995605000587087	1	1	1	0.807130314764406	0.780112829460852	0.816335714948112	0.911759295403533	0.908674617955951
SPAC1002.10c	1	1	1	1	0.983872961757111	0.943660290540526	0.986290008043775	1	1	1	1	0.984466289317369	1	1	0.920594047545207	0.987469299906457	0.989002168917855	0.974298653674675	0.970913755550427	0.95359500492886	1	0.965752128857412	0.790059053160955	1	0.945886015210937	0.964449382060991	1	0.957025155986795	0.938400389352803	0.858080016665317	0.910596814985914	1	0.956201121761463	1	0.974844166174937	1	0.699639683803867	0.544641854651351	0.90147349381676	0.92574405538716	0.98962034293878	1	0.9734169316213	0.93242959643105	1	1	0.876054045600325	0.642398236080488	0.712844104785489
SPAC1002.11	0.991817848693191	0.857511303991305	0.944532638146013	1	1	1	0.999098545500465	1	0.991299682963406	1	0.991206830980475	1	1	1	0.990873097925541	1	1	1	0.986564583538811	1	0.983975093655988	0.727317023139792	0.421153369410767	0.616921229483282	0.575658481749643	0.538567406045281	0.407359915638193	0.677274157038361	0.422505526473964	0.519530941392082	0.600743277610118	0.784126071936872	1	1	0.883275231775071	0.972761700408875	0.989036020229467	1	1	1	1	1	0.999062295890533	1	1	1	1	1	1
SPAC1002.12c	1	0.90231673344358	0.978858938266109	1	1	1	1	1	1	1	0.977559326664596	0.948455673602515	0.994118265730785	0.949167230300815	0.918513554714877	1	1	0.985441766343756	0.978535187644275	0.981299698496513	1	1	0.726710544650283	0.960074088466714	0.808426800172006	0.842393475990352	0.737856139294298	0.916515382727379	0.710577675071669	1	0.890614187837384	0.922216121619037	1	1	0.993232939411493	0.982689989025362	0.937511899731602	0.857564566824779	0.986231509670409	0.963761609338341	1	1	0.963099162752382	0.917378672721638	0.97777929952189	1	1	0.992120992551506	1
SPAC1002.13c	1	1	1	1	1	1	1	0.992387233722713	0.972787523625979	1	1	0.971918742722262	1	1	0.789592181864814	0.975879418429111	1	0.976627943593746	0.995258857142957	1	0.980508400800905	1	0.794147416832746	0.95318117657496	0.93838765590573	0.956958945715029	0.938544970760207	0.921618163106735	1	0.926764964875554	0.945327615659664	0.953973510634975	0.945850646636753	0.967979236247154	0.953267739257684	0.936936621462447	1	1	1	1	0.993995883819762	1	0.98564700739765	0.997346243139762	0.987040552766916	0.983682927572314	1	1	1
SPAC1002.14	1	1	1	1	1	1	1	0.99518641655668	0.962105275286341	0.973770832887766	1	0.954312437663677	0.979241822402815	1	0.982828983816825	1	1	1	0.879013383375414	0.982779137969438	0.903536711633734	0.97854457771912	0.790939529158332	0.995688042607264	1	1	1	1	1	0.926425513722989	0.957697380696344	0.961197324490327	0.959436796620882	0.980312732069475	1	0.958305153382849	0.993654009679309	1	1	1	0.925197163000334	0.994508001656873	0.979180238610727	0.996729698768972	1	1	1	0.984922689068661	0.990807403514236
SPAC1002.15c	1	0.993114106248126	0.992570096083201	0.959209122823196	1	1	1	1	1	0.674805126876158	0.934356903808745	0.859390154154012	1	1	0.855925422805208	1	1	0.9588765606705	0.759122948869711	0.886985410763498	0.867377524422798	0.986820637922599	0.722998238064112	1	1	0.935467396300024	0.729955661599818	0.973736043532936	0.781673718852845	1	1	1	1	1	0.995370528783067	1	0.971438507180288	0.975699559744805	0.979132280482285	0.993265006888695	0.987851577838778	1	1	1	1	1	1	0.991600476085559	0.991126646875568
SPAC1002.16c	0.934337155915528	0.961376863006081	0.991383831244319	0.977515242117255	0.976522943896637	0.832652925777361	0.991901200957174	1	1	0.974421653596582	1	1	0.970140023054393	0.988963524211451	0.913134666818948	1	1	0.994463222574399	1	1	1	1	0.70082257409511	1	1	1	1	0.974969582718326	1	0.547881924026814	0.811848855235688	1	1	1	0.853961840452149	0.687509933339901	0.883502004041103	0.995656716525671	0.948129780178276	1	0.816202913124453	0.773693370820419	0.935690936470131	0.867753575082277	1	1	1	0.881093222929299	0.685241934408921
SPAC1002.17c	0.933837705979738	0.945867635335017	0.988409513850231	0.951229943333819	1	0.971308496297389	0.987598967698394	0.984361338875193	0.967715310840233	0.927070335701417	0.926375276295654	0.970511390598837	0.956275147324121	0.925448084276702	1	0.935221367115379	0.925442631084976	0.941786316806263	0.923371892099453	0.941075280629711	0.952718134896502	1	0.967333840656709	0.988219156671854	1	0.963575382128603	1	1	1	1	1	0.987461088016417	1	1	1	0.960423684876511	0.973524985206234	0.972882796073571	0.944434050007025	0.971122115393166	0.980800164784853	0.991283684146048	1	1	1	1	0.993049134057269	0.939306791077603	0.988254615848677
SPAC1002.18	1	1	1	1	0.995656941988534	1	0.983726054778393	0.946996129228299	0.961475327608279	0.996142821367882	1	0.988525839098919	0.925846753963448	0.949839009118041	0.953614357971116	0.925293143146309	0.923319819778781	1	0.937907795320782	1	0.932459625608325	0.952913947141775	0.928650837441368	1	1	1	1	0.816539538959921	0.573495118974985	0.524428797834596	0.681053767792256	1	1	0.983866724565357	0.82674200980696	0.953556565808573	0.992165495628502	0.986446915807472	0.932155338972269	0.958022289608957	0.940921694657069	0.949082778322042	0.948084737111301	0.938669299283395	0.978257629292056	0.989396098438286	0.809852859176043	0.889388916047631	0.952061060602524
SPAC1002.19	1	1	0.997447494891721	0.991451366327286	1	1	0.990511168657048	1	0.997360585675141	1	1	1	1	1	0.910418794813869	1	1	0.998033435990396	1	1	1	1	0.830477940784483	0.989464188043089	1	1	1	1	0.947857582576997	1	1	0.954984697522357	0.928029974444234	0.928645938064732	0.984571726034436	0.984473494703046	0.960408141422156	0.977309822352137	0.9614495364037	0.961384202375484	0.94348194698843	0.970511117274006	0.98555075625726	0.992517360448716	0.958418550282238	0.929782160049737	0.949597153646745	0.969224306275015	0.9606240997624
SPAC1002.20	1	1	0.991371557182836	1	0.966431739792027	0.973448838403845	0.924686701206558	0.940970303776186	0.941907064640784	0.97065571237167	0.93008584537662	0.933431273197922	0.968280472726307	0.923468842926755	0.916295636290856	1	1	1	1	0.981904006372628	0.914817058424748	0.932106102872642	1	0.981461943351327	1	1	0.92846439743459	0.935106398286878	0.975352800147009	1	0.982019472023465	0.983625664093532	0.986482270907376	0.997751925722814	1	1	0.973680255111417	1	1	0.998761867728003	0.971167484976659	0.927885217740924	0.918965472445443	0.922637990800948	0.959838056661946	0.959469322446529	1	1	1
SPAC1006.01	0.981393349619022	0.961665708440988	0.991678710939317	0.960315318185919	0.947725261379002	0.984898665218321	1	1	1	0.967438179812012	0.936456799989384	0.990252067439484	0.921732579833031	0.921215134465522	0.921043848358133	0.95178566901926	0.949583438323154	0.922688757816226	0.920388272908761	0.972044428451314	0.97050641456451	0.943373784201679	0.695508275657554	1	0.968806751776814	0.88166665080818	1	0.919924667068442	0.995779597810317	0.94511511811597	0.938162948212826	0.937925981934524	0.942047736215854	0.933227628771139	0.939417941431586	0.928450191284455	0.915025349912271	0.91154710115682	0.961996618645876	0.992953085206651	0.928134284603466	0.97925744943976	0.928041997987262	0.970344622041666	0.939595456653964	1	0.876265868665479	0.936563357487627	1
SPAC1006.02	1	1	1	0.97803026217075	1	0.959619484726712	0.974053473202865	0.972473100298964	0.981956022034743	1	1	1	0.949373533669446	0.954239373264064	1	1	1	1	1	1	1	1	0.626831115526762	1	1	1	1	1	0.945840257162018	0.97193232413766	0.995629677154768	1	1	0.99855046011407	0.992289145695319	0.975563814215997	0.933401983174331	0.966100820039445	0.98627935173489	1	0.995881159736194	1	0.860342138241921	0.90874470851562	0.90577335383194	0.961060477214023	0.987912125399932	0.905651945759129	0.916483069655218
SPAC1006.03c	1	1	1	0.991230673375998	0.972079951474321	0.978130252272936	0.991114760778633	1	1	0.992660355369436	0.970473145956926	0.925266313849218	0.981083506150414	1	0.818864408660841	0.975083569474713	1	1	1	1	1	1	0.632103214160356	0.968834329528122	0.992771287204365	0.997776297775426	0.962595337525641	0.947870302842715	0.973799086312747	1	0.941912299599392	0.965927465498996	0.983361461908097	0.982439448215283	0.98575757049855	1	1	0.985858017471132	0.990809195692449	0.993543612385219	1	1	1	0.979332376149304	0.630118341655297	0.538196287331395	0.493417859259474	0.792822551996862	0.797416345699355
SPAC1006.04c	1	1	1	1	1	1	1	1	0.978714107745131	0.969764853451315	1	1	1	0.945931449103171	1	0.938459534256667	0.988677756784314	1	1	1	1	0.996705327582261	1	0.665500040155416	0.753244546652448	0.801241741931738	1	0.992532051356543	0.743846653979547	0.908437029825482	0.599471555876881	0.452974868838588	0.386973147783385	0.330370544292926	0.71139698934183	0.557263957635907	0.773684846762554	0.858020632812562	0.932905030685933	0.868934557299378	1	1	1	1	1	1	1	0.926129984233019	0.905104079869082
SPAC1006.05c	0.991619506083049	0.995805853765685	1	1	1	1	1	1	1	1	0.860777222797525	1	0.978335985300261	1	1	0.929246646188539	1	1	1	1	1	0.968044584350856	0.545919584454468	0.997356236330345	0.998006723089477	0.87794158877751	0.949158004398942	1	0.786214359400351	1	1	1	0.976421271353538	0.793345153122372	1	0.954221455022059	0.94553053954107	0.96056632643303	0.825605073605322	0.931457685129663	0.965817028223999	0.779930706600196	0.899452778787807	0.797107176083021	0.921734244404525	0.990868440348151	1	0.996198965639829	0.972501644913322
SPAC1006.06	0.915737251091098	0.911818746314925	0.913726431270891	0.914201001045805	0.924291154199676	0.918541939231019	0.928775126177552	0.92206814300575	0.914439797248385	0.91601132723416	0.914252728314577	0.914458739297021	0.928400045375172	0.918796778885552	1	0.975086443564651	1	0.995567302101739	0.976652189554125	0.938213579383809	0.921996892109575	0.932350131766588	0.837912420040476	0.990439001750587	0.977867533199871	0.943567905960666	0.936354390596965	0.965899169969564	1	1	0.999317932218711	1	1	1	1	1	1	1	1	1	0.990327499987048	1	1	1	0.97734760983763	0.987634224540048	1	0.978351728043983	1
SPAC1006.07	0.994041735323494	0.975171040183667	0.960774553282721	0.987785446822101	0.995531161324958	0.996520924634847	0.953040193765094	0.968486374735985	0.94847565971423	1	0.96625989464211	1	0.99146535587363	0.958459366458356	1	0.947701437759426	0.981315391172543	0.985603667243655	1	1	1	1	0.602714846353438	0.614094817819037	0.725917250901701	0.683216241017232	0.837819675778053	0.851157290985561	0.83527988777933	0.986266052822874	0.970112349588077	0.900955047576022	0.825690309956326	0.77250451893704	0.860392022371129	0.930845154221412	0.816890330583839	0.884361432995377	0.995988558286745	0.990334012321054	0.934913791303673	0.970465866082947	1	1	1	1	0.884487091860341	1	0.936814036285823
SPAC1006.08	1	1	1	1	0.993735911286752	0.989098018912443	1	1	1	0.95906379971519	0.981643106173674	1	1	0.972735716690151	0.986070579759416	1	0.994136263564503	1	0.96932346570239	0.988203478874841	0.940966442069561	0.967803384532324	0.976265832319876	1	1	0.99329196291797	0.995188407720641	0.988028089409476	1	1	0.981494928489878	0.973011784760963	0.965035844138289	0.983062947384887	0.990131252226913	1	1	0.995462475888887	0.959106376516011	0.979342821750301	0.998665061263527	0.981521215622504	1	0.969317408161566	0.999624591523929	0.976299219615282	0.984143797994152	0.995506221316438	0.999975224273582
SPAC1006.09	0.982690226609108	1	1	1	1	1	1	1	1	0.971839824929224	1	0.987491438322211	0.901522128428036	0.764836915297092	0.582915892152732	0.825164379552286	0.99626470825107	1	1	1	0.963533383572626	1	0.588912151402423	0.999613746753037	0.999444604732414	1	0.984225790235852	1	0.893882620936282	0.938776738109041	0.957636678629778	1	1	0.994524923588199	1	0.99131373215377	1	1	1	1	1	1	1	1	0.993427808982938	0.978520410460541	0.933711631413594	1	1
SPAC1039.01	0.997329162106368	1	1	0.996317789245867	1	1	1	1	1	0.971061137359437	1	0.996161709123191	1	1	1	1	1	0.774719699348586	1	1	0.934104706989547	1	0.426361865779989	0.777626973949527	0.786395312602142	0.869307845848204	0.994766948593418	0.996387346046083	0.758244624827535	1	0.93252493729831	0.921108335464928	0.940437571696809	0.932776664975811	1	0.981001641558576	0.941716557909611	0.929668910164687	0.931715273421945	0.921655945380639	0.912987122972816	0.91241395766712	0.912023859284772	0.911592958791166	0.912832004622173	0.912297752814479	0.918328822941115	0.928146943250417	0.916527332181397
SPAC1039.02	1	0.982859942526847	1	0.95796027333421	1	0.944998666976185	0.928102653233167	0.963819636623632	1	0.983742957208632	0.944806724719365	0.931464197331438	0.975539830884306	0.982744931683979	0.948752494950419	0.994010552934411	0.998666131545132	1	1	1	0.97424877791859	0.912537491907045	0.800870424778767	1	1	1	0.952912560504231	1	1	1	0.983292073978274	0.9880291748477	0.994079501154932	1	1	1	1	0.94011658378127	0.743871327423334	0.698789159102352	0.998858393761303	0.91381814190092	0.999118241400608	0.987430298213093	0.660131368023284	0.777163432665397	0.764242208828937	0.882357393722706	0.954395547852522
SPAC1039.03	1	1	1	1	0.978212893089043	0.963256742140474	0.987421188546191	0.987082807155607	1	0.915144751421503	0.938257702885714	0.94028596004744	0.919843535380512	0.913976426064036	0.959299973821605	0.923769718985526	0.968134680237777	1	1	1	0.932638527404604	0.729750736918136	0.155312837255212	0.442643541106881	0.41267004143925	0.508160189738107	0.739481625855087	0.737057357611947	0.508715564018665	0.5035144947791	0.363293409003867	0.312319530263202	0.314972000358975	0.367150469043152	0.577233065842063	1	0.970830980547729	1	1	0.956999727120816	1	1	0.924083416309232	0.990038843175404	0.93079117294649	0.932241152505302	0.977069958119223	0.920418693954164	0.981065583682002
SPAC1039.04	0.793052181784905	0.881419557698354	1	1	1	1	1	1	1	1	1	1	1	0.995655230212842	0.850148114988049	1	0.980153578011113	1	0.996025947861664	0.976022173162331	0.951904326004058	0.97680007426035	0.550667486977745	0.963927884898878	0.844619537543099	0.967889380656652	1	0.79164683789077	1	0.967469951553919	1	1	0.962968297745521	0.882016022270853	1	1	1	1	1	1	0.921134772986964	0.93756013957811	1	1	1	1	0.979795841892105	0.989008959484706	0.98132791528591
SPAC1039.05c	0.965120308886365	0.997407980237533	1	1	0.800403552394048	0.708898304494265	0.898974873202786	0.964337776065121	1	1	1	1	1	0.990514141584158	0.668622322217653	0.96590085031556	1	0.871100644422902	0.929272140742686	0.818588764731742	0.991853432293004	0.99244130789921	0.443525271123874	1	0.996018662378553	1	1	1	1	1	1	1	1	1	1	0.985793537751753	1	0.997204435904977	0.963570654138715	1	1	0.903028190603171	0.436720455836535	0.581756175687047	0.504989957525269	0.650285787225341	0.89191062829833	0.702749642350187	0.74340297312316
SPAC1039.06	0.931581602116023	0.931026048362287	0.944192697646422	0.930142535583739	0.94618285257095	0.972498231340644	0.916285616981264	0.914474617987303	0.920810735516069	0.963980969676691	0.999615547095277	1	0.963657566260538	0.974886226833624	0.984003717017189	1	0.985920438325103	0.984823859428254	1	0.996996623508888	1	1	0.553348384108581	0.332611743441938	0.198071747746846	0.154452623301744	0.534740473946205	0.626135225164606	0.930999985231276	0.980338878062541	0.996359335027942	0.998033692077806	1	1	1	1	1	1	1	0.975380136179241	0.944067433290677	0.941375524905458	0.913721499687182	0.92511258276848	0.911378890935864	0.931465751479016	0.951630755708616	0.961569663687252	0.933330485951956
SPAC1039.07c	1	0.976184844019346	0.988639130229246	1	0.994862238003605	1	0.937535864704647	0.953490270383062	0.958233352145132	1	1	1	0.94107692959896	1	0.929760319180276	0.97933377629222	1	0.948552808278438	0.936616534319173	0.941677500270912	1	0.995398241212792	0.633755728487838	1	1	0.992004793747024	1	1	0.582380213634254	0.461685260839132	0.359188019919443	0.360090212157769	0.339589503685506	0.396498048275314	0.573407982145327	0.755523190601586	0.83012000293748	0.839140117045414	0.774870373308257	0.808164872831765	0.972303222866067	0.962266087326708	0.849215303532849	0.740423672956717	0.637081548080092	0.43306268629998	0.3147751300177	0.757944703423193	0.77571682453528
SPAC1039.08	0.833147561457683	0.752329640931029	0.807141653756173	0.948996943410438	0.997872071421436	0.994478652264782	1	1	1	0.98112457569511	0.953420858682477	0.952266842333991	1	1	0.925682958166378	1	0.97342323926994	1	1	0.996376393241357	1	1	0.777888905279267	0.847824433532241	1	0.973665449003461	0.944174277056104	0.937643905092915	0.547880908446899	0.744275262506907	0.767294461796612	0.768385351319861	0.859452046328171	0.952929352067078	0.916170322919099	1	1	1	0.93783838677914	1	1	0.743992832762352	0.756084832280504	0.562480940294141	0.951386442666223	0.997850699399189	1	0.912253692427894	0.934836167122935
SPAC1039.09	0.919199644655571	0.915038681297428	0.945882504975684	0.934038203101762	1	1	0.99033833297155	1	0.984848772710993	0.935595212018915	0.982708510359594	0.933654054347483	0.916747355000501	0.91579764571455	1	1	0.988201052922348	1	1	1	0.931496392760313	0.989093614378898	0.597408353595083	0.840582301606963	0.671620305493367	0.748575504044851	1	1	1	1	0.94448176732607	0.961187476484402	0.998747884399922	1	0.777474092930993	0.895254448922381	0.995224934674497	1	1	1	0.856680945466583	1	0.996921183064887	1	0.954304662041523	0.939332000722915	1	1	0.992818179790608
SPAC1039.10	0.924556120954308	0.920317364284895	0.936482266752859	0.946416658419998	1	0.995364805091658	0.987187125541613	0.946420319031404	0.925272386155645	0.971413188210669	1	0.945381180247408	0.945573891156443	0.941912997607757	1	0.991511741392355	1	0.958829568179447	1	1	0.952391164610262	0.944962180303553	0.933402518997138	0.98023239648717	0.993784879123188	0.985793827167018	0.929566209274803	0.93111727370374	0.7280620330081	1	0.988052612981871	1	0.988855786158048	1	0.957326706804303	0.858919401311065	0.939705300490891	0.967830445428505	0.935603977070222	0.944249462644113	0.952936186432029	0.929830132395769	0.994333662779267	0.995960602488728	0.974648450019213	1	1	1	1
SPAC1039.11c	0.929748913703147	0.923472261904323	0.916322515529456	0.920440063776327	0.924468126664353	0.921110186948372	0.926172929131268	0.924263443705039	0.93604094810987	0.960439650102786	0.962170838873644	0.981346881726141	1	0.998214365133027	1	1	1	1	1	0.981816993391131	1	1	0.940572156288959	0.547736196374041	0.460659116282678	0.446384309820435	0.550083091651089	0.575056794852955	0.521079456125035	0.993677255616025	1	1	0.920086875727429	0.81310569001039	0.908827197624438	0.966172005643515	0.979789497956311	0.955004680104084	0.953873894994217	0.956425364488841	1	1	0.922031696711175	0.987783285721908	1	0.988575419574552	0.881345706049602	0.988410602216912	1
SPAC105.01c	1	1	0.951864202005293	0.921974671921323	0.909766604802164	0.910416325355383	0.914002321416059	0.913349730677606	0.917462966362884	1	0.920276755121362	0.925961616654202	0.946943709535447	1	0.961110951407667	0.938110480887772	0.985257590255103	0.954483477296342	0.95119117668893	0.995328021085891	0.918505246038193	0.969011154663015	0.657132810605214	0.651794620299836	1	1	0.717772465369016	0.965064339187409	0.898174351897312	1	1	0.974837363939189	0.974962660302641	0.941203827411925	0.9898989724985	0.966042928846128	0.926552231122522	0.914623955876689	0.97321619502417	0.997168294236939	0.953523142769523	1	0.854900844741504	0.891017245603348	0.837887799401465	0.942641981721307	1	1	0.975285168929482
SPAC105.02c	0.956730238426542	0.986862597472615	0.968294021220623	0.986309755340993	1	0.995529634958011	0.966802460983141	0.94905266187998	0.944128008027057	1	0.955069056757598	0.987858616485721	0.981464534731699	0.990591162924474	0.798779170908225	1	1	1	1	1	0.924547320224571	1	0.754621861242637	0.979544755283477	0.97960180195336	1	1	1	1	1	1	1	1	1	1	1	0.993878542802385	0.953509720330449	0.970930060385602	0.986884861354402	1	1	1	0.975453975636292	0.944377080511788	0.936533154869553	0.927320202518556	0.919291432998614	0.926590717125746
SPAC105.03c	1	1	0.774305769749028	1	0.9575150619449	0.978077679622874	0.965929259745465	1	1	1	0.948429155179103	0.976026597278657	1	1	0.868500834776778	1	1	1	1	1	1	0.942040493095213	0.684243230650931	0.920033749169836	0.898755590513123	0.961549111963084	0.996476694486497	0.925510208964415	0.936825346385923	0.984437177655635	0.995618395994357	0.98155152857881	0.980008802780446	0.998456003332749	0.925093839759543	1	0.991619115765794	1	1	1	1	0.967090457503137	0.973862510197205	0.99384615038605	0.968551313343364	0.961384283473833	1	1	1
SPAC1071.01c	1	1	0.997158078024327	0.963828079369662	0.986293602365836	0.964623308945452	0.950286081742774	0.970545758703552	1	0.719249756930994	1	0.988195991575712	0.386392451360316	0.515937655896785	0.497639348942788	0.693647129183425	0.522601963304895	0.676883113896636	0.620756455846169	0.775750478001941	0.663935655213958	1	0.662783486370609	1	1	1	0.854158299748115	1	1	0.985706877984352	0.969061674946896	0.959792077635794	0.948601756954612	0.931791199095964	0.972017659400949	1	1	0.986739275446226	0.952220671414611	0.96833988179547	1	1	0.947074609830212	0.927462740531279	0.953375080909091	0.919962172275791	0.917334552721977	0.966891202757751	0.98964848182272
SPAC1071.02	0.952737079135951	0.962716797623834	0.999917177665413	0.937214903878639	0.999472628418584	0.989845213255103	0.951760309817703	0.94460761064649	0.943877699553635	0.953679763829605	1	1	0.970261071196159	0.993291049105725	1	0.932118595741458	0.940090630840927	0.947983733643236	0.929756133755156	1	0.611693627371273	0.966296821806968	0.545509872722269	1	1	0.747733592948427	0.219519838785552	0.746779841337498	0.326322890550937	0.584683771163205	0.902370997800215	1	0.942640858750002	0.84692118749699	0.313396726521249	1	0.942119421763062	0.953352759905141	1	1	0.980167608308534	1	0.972400618395497	0.949458793808376	0.952797644493757	0.941935879044403	0.970234682307664	0.977680920150301	1
SPAC1071.03c	0.773606390914041	0.582975122009711	0.607496750751171	0.824106662581927	0.78171651004165	0.970568754363474	0.99742310426274	0.854600589946417	0.854198090525256	0.898315053625322	1	0.977958238884525	0.570322876557854	0.696591896914774	0.747153387851986	0.627976595272476	0.548942831623736	0.915534634172228	0.710905741033243	0.853129881334789	0.567570120554414	0.617754542506461	0.291833902711849	0.909750215473015	0.812860026697267	0.981098966984384	0.570497902427114	0.878009204596237	0.359311074276916	0.5570255571816	0.677497392867782	0.816340762334303	1	0.939311349324202	1	0.928749443773402	0.972021633911055	1	1	0.988169723050078	0.982143630057976	1	0.917101874773287	0.957807374943812	0.942260540731543	0.954114702738573	0.952259332737319	1	1
SPAC1071.04c	1	1	1	0.990421635156046	1	1	1	1	1	0.962957574580612	0.977639820584356	0.973172733448954	1	1	0.999312449853811	0.955826600998078	0.967652242117596	0.916774836036901	0.937829705745769	0.916848934113429	0.985614239920403	0.956029881304318	0.703069847134544	1	1	0.989224213217453	1	0.975954332404097	1	1	1	0.927556098343603	1	1	0.993164702361009	0.956871445997398	1	0.999377836050667	1	1	0.994417545697331	0.968767136611154	0.842408263876867	0.89756177157188	0.653949505268518	0.636516318580883	0.608162346603369	0.719688271469993	0.968919983403338
SPAC1071.05	0.920548550272547	0.863635416988631	0.695429705701363	1	0.985921490530313	1	1	1	1	1	0.997482025848902	0.998547207111024	0.933359547183344	0.794702459367141	0.854142259414226	1	1	1	1	0.968219039426247	0.926979524749481	0.949221737585311	0.883958623296086	1	1	0.998275059997379	0.940268541334826	1	0.956702325370463	0.970165408663263	1	1	1	0.999650735387606	0.979776106591017	0.986637916591239	0.998167045587485	0.843791772532968	0.971166959620681	1	1	1	0.973719839383802	1	1	1	1	1	1
SPAC1071.06	0.677169849777092	0.834309689865369	1	1	0.949093977461079	0.962349224141952	0.919013341352522	0.932103885901919	0.951500966687717	0.944400908973939	0.934278630263884	0.944736406079569	0.924678434342754	0.968654225931643	0.986292293818291	0.94588051122554	0.934228193845657	0.93735420116251	0.972889670002282	0.954356498617568	0.921673493101545	0.940507472265275	1	0.814532674614679	0.977273213455242	0.945403087063842	0.989801570986198	0.9698346415361	0.956753038140223	0.960148348049967	0.946637550008494	0.987705361005541	0.939048587800151	0.965013076758691	0.944388973796439	0.947612706104638	0.956668485201139	0.97926784191141	0.991753440355559	0.953028248110459	0.991533850938565	0.934035512066819	0.924162394870797	0.952754224626746	0.943612270684898	1	0.975873534301647	0.991863279672333	1
SPAC1071.07c	0.988925243538673	1	0.996494437012151	1	0.868584667533221	0.63600694090963	0.983540844404412	1	1	1	0.960631520947349	1	0.950823153314391	0.95753261940155	0.991190557198781	0.94074872821295	0.935814010297224	0.944922183965885	1	1	1	0.929504207387065	0.671580390834567	0.963987483232664	0.858188435972177	0.831789074086053	1	1	0.953253660765731	0.961866732144348	0.988214737425232	0.998106347156249	1	0.967135798560625	0.951899005199116	0.942554105379042	0.962398527950516	0.980946933068052	0.945159180641595	0.945488230683254	0.939817144888085	0.931833624812371	0.958906991365463	0.965488527474288	0.939826393476056	0.952796305394638	0.97954715937376	0.988117385763983	1
SPAC1071.08	1	0.941652542345743	0.998590168280598	1	0.979403949880766	0.926729115819705	0.886431288672935	0.94067045931403	0.905648252237563	0.774248168987879	0.710438289229683	0.713029317495502	0.928201546594609	0.98397478952885	0.827078306597227	1	0.962108850830952	1	1	1	1	0.990887976167764	1	1	1	1	0.872292522580285	0.822719098609584	0.51063081205178	0.730739795794158	0.721459884763302	0.713915239609477	0.894555405852987	1	1	0.844986443370345	0.987009521998844	0.994340297136765	1	1	1	1	0.982309499708739	0.958595049976968	1	1	0.960537889831195	0.874598792770831	0.967087218176631
SPAC1071.09c	0.994338579558591	1	1	0.944286674731677	1	1	1	0.973316376921151	0.964020028536036	1	1	1	0.950989596174987	1	0.934018034947609	1	1	1	1	1	1	0.994919637173398	0.619762660324965	0.996766133676034	1	1	1	0.958664496058123	0.94886663794322	1	1	1	1	0.992106193244634	1	1	0.980083774480059	0.972507211996927	0.993927385493507	0.955473056893015	0.9558000298522	0.956814897901345	1	1	1	0.964068489123306	0.962157316877421	1	1
SPAC1071.10c	0.995904254438072	1	1	1	0.988094644164545	0.962820717086901	0.954206263500231	0.985428380550241	0.950483984017551	0.949589777987114	0.923572829749036	0.943993970237775	1	1	0.938571067260475	0.978644447775357	0.997435712699469	0.951319439372382	0.922798860351354	0.945431551188157	0.921701201164281	0.979321681315713	0.934215544378957	1	0.969424164685171	0.91895485985966	1	0.920410500803307	0.986306995598298	0.939043257560086	0.936604482790569	0.9441148479482	0.961797845126304	0.935595830338996	1	1	0.931637362820591	0.95732968824952	0.939508586657305	0.971618916397676	1	0.931563907042675	0.92538925138523	0.927635100821689	0.93045283752424	0.916848045870567	0.93870997499997	0.959105286332402	0.946093433976826
SPAC1071.11	0.96989579012796	0.986588557809653	0.955297953322141	0.963117740839796	0.984701180855827	0.939895774601405	1	0.976649023256183	1	1	0.988016979939948	1	0.998416829864742	1	1	0.955345996522377	0.959196957336302	1	0.956537036141081	0.972223566316734	1	1	0.835366634565644	1	0.983136305341718	0.997585615963355	0.965696581238519	0.970613204117388	1	0.96114114064157	0.985284157601918	0.952428600659631	0.928258014667639	0.945641786149527	0.978858840440155	0.936102892341213	0.987646122489994	0.987909365096511	1	1	1	1	1	1	0.99331037889372	1	1	1	1
SPAC1071.12c	1	1	1	0.971074261800733	1	1	1	1	1	1	1	1	0.925715767503681	1	0.886564280254018	0.917318130335373	0.779481068407025	0.989964679184037	0.962323990411902	1	0.701262320391442	1	0.600997083822282	0.844673295821683	0.871981569257066	0.595204653048381	0.556105276571345	0.931442473069421	0.299576796241418	0.660450995274588	0.763267894616092	0.965766515644473	0.604909834437151	0.448099251397341	0.250771705280455	0.934313886098549	0.609247919637149	0.823744337329514	0.627109932764477	0.719474152020813	0.696986882849953	0.949675172941221	0.942471179938347	0.957004720867737	0.95173373783046	0.920855816541667	0.932699627951757	0.999255622711806	0.996881526718769
SPAC1071.13	1	0.989992417516007	0.997998735872506	1	0.98321723958222	0.999637366112328	0.947773466816102	0.941420888324338	0.966584808285466	0.93384722158793	0.995670108461544	1	0.962413468547649	0.93779229803487	1	1	1	1	1	0.998329350009765	0.952414609880465	1	0.571200334486841	0.837995623490741	0.806143470353068	0.799368043572651	0.987597456478476	1	0.708606957513082	1	1	1	0.939921076808147	0.820642944546907	1	0.805097847074258	0.550448918782968	0.665126601721361	0.347826856687613	0.458462028410038	0.97850690215662	0.937216936191235	0.939173920181858	0.928045894363148	1	1	1	1	1
SPAC1093.01	0.922797531218688	0.915595044673952	0.9152236428949	0.91580552399524	0.923542286165153	0.932766208514004	0.930910863391386	0.926430234410338	0.936204927360993	0.961345293926416	0.989513225648144	0.981180544238599	1	1	0.943913412476677	0.949201908517332	0.952928920398496	0.95477185083116	0.973539903220317	0.996214050808738	0.930766830197556	0.913527927879826	1	1	1	0.966692967970585	0.932481952291932	0.921552875484946	0.735256185649163	0.91451300158322	0.955881002048583	1	1	1	1	1	0.988916254956344	0.967610705269424	0.931003832496592	0.982558558109023	0.964180297225268	0.993372299083762	1	0.991802669106847	0.950998376836052	1	1	1	1
SPAC1093.02	1	1	0.988714963780316	0.977031024235648	0.908917817046248	0.917665022929593	1	1	1	0.867233370042333	0.650434096190268	0.852490188776739	0.908081348949216	0.788856867503017	0.88081774989308	1	1	1	1	0.982761668201176	0.914802810512434	1	0.768449975832079	0.992091635759555	1	1	1	0.919399424371655	0.813082137913522	1	1	1	1	0.926122306995548	0.990450265438422	0.980561959922773	1	0.992508027690458	0.906070712743169	0.955871371896097	0.939843474472794	0.892022866728014	1	1	1	0.990925629042293	1	1	1
SPAC1093.03	1	1	0.997996514803342	0.919698833072459	0.911270065444252	0.918492709876293	0.912388948963892	0.926206666307948	0.92424924542295	1	0.983552982410834	0.957258171543549	0.998408175095557	1	0.802457946700187	1	1	0.982839725182056	0.992477335426195	1	1	1	0.570080093364195	1	0.975054761069315	0.961026292565007	1	0.991679114003798	1	0.988710867179996	1	0.974270768363116	0.995783513105368	0.998804488314585	0.962857163780388	1	0.98468006458181	1	1	1	0.974713737157016	1	1	1	1	0.990284349026259	0.965577829306089	0.996750357959255	1
SPAC1093.04c	1	1	0.980718854559995	1	1	1	0.95879909506969	0.960859174272081	0.963635926648757	0.995844913094688	0.957564774513319	0.916111606822262	0.995455831496043	1	1	1	0.968819879097423	0.965801598880019	0.816738045260384	0.991810664807845	0.900704154711083	0.966222422342236	0.862012725595586	0.931865863654767	0.971398389243244	0.935609218606897	0.9813240097641	0.962972582625889	0.943958205915558	1	0.967398738664796	0.966590878079402	0.93563812494042	0.92097262109759	0.97639299355821	1	0.996484421556559	0.896571212244928	1	1	1	0.957316352712107	0.919616074542027	0.915829755706415	0.93188296939376	0.963468982257989	0.973801497993595	0.957877760180199	0.985415027023978
SPAC1093.05	0.995071033418552	1	0.891825038262355	1	0.773364223877595	0.93801077278855	0.879401956450956	0.915572254543202	1	0.931308351031034	0.964215562401257	0.931100126136838	0.962143079035534	1	0.891584045882171	0.683579736130214	0.932674231286008	1	0.913755116544011	0.871620202785185	0.362908184085242	0.71758023575004	0.340538446639552	0.483163158354062	0.574242432157377	0.515438739243577	0.130087423820541	0.586317608329735	0.105889971629444	0.141124490285442	0.310124740172596	0.570783278072668	0.788120125361852	1	0.476281463747058	1	1	1	0.984466216334235	1	0.926666331759948	0.963094433026034	0.935365574794788	0.98799270313591	0.955656887534012	0.955474800831583	0.938698638495208	0.945862476012346	0.965004167264779
SPAC1093.06c	0.940599438248401	0.952523237145409	0.997716161413887	0.987730034965589	1	1	1	1	0.989414238837281	1	1	1	0.95356378794905	1	0.953340361181805	0.978758712288435	1	1	1	0.983931758075356	1	0.989421985296863	0.781750365227879	0.691658080461294	0.589526460909087	0.639641217972593	0.348997116668346	0.935032328774746	0.404334408667598	0.42708275053593	0.58861226705265	0.818733725335948	0.975533892660792	1	0.71201599907575	0.508724239063247	1	0.976188291295433	1	0.965032763059641	1	1	1	0.996351743721146	0.752045002012181	0.973686680205047	1	0.993786211712361	1
SPAC1093.07	0.97800316102666	0.984110620110442	0.971549732902373	0.977481519014354	0.992413645168171	1	1	0.995548576078226	0.878439237691047	0.985450075501104	0.956793648997054	0.95313539457072	1	1	1	0.988735362102536	1	0.989090967187063	1	1	0.996741914023653	0.972162328356694	0.567460075616499	0.989089316053309	1	1	1	1	0.834780782375228	1	1	1	1	0.966417677998481	0.92958320708346	1	1	1	1	1	1	0.997815509258453	0.987824508607989	0.966228230134471	0.98028743748256	0.988188012200635	1	1	0.864518060498767
SPAC10F6.01c	0.995367167289397	1	1	0.930868585852544	0.913471042992239	0.919814446510997	0.918141398999524	0.912887236116027	0.927769692874782	0.972354661607684	0.943544956158161	0.970332232094784	1	1	0.951049318019305	0.950011124134561	0.981682472444348	0.921483073346747	0.921206007061678	0.915674849007232	0.960784456902748	1	0.478760650218243	1	1	0.989424296240443	0.931268825729835	0.986639398953099	1	0.989539765079575	1	0.8747087408931	0.840579859823631	0.914647707936267	0.975746225909004	0.936366548742163	1	0.940402796523106	0.951171410997532	0.980843081634444	0.91709875894597	0.98054196992816	1	1	0.963973494961918	0.99782454831426	1	0.977668320305305	1
SPAC10F6.02c	1	0.994952969329535	0.956649627790939	1	1	1	1	1	1	1	0.937513207343709	0.966156382813999	1	1	0.682073554011362	0.802173477408428	1	0.996961230491567	1	1	0.925340139451079	0.964114375735082	0.671772839280948	0.979862918825417	0.977489917801156	0.95946535957154	1	1	1	1	0.994380334574795	0.982373462208307	0.974030094832081	0.957611181434877	1	1	0.978643395597129	0.962202420810196	1	1	0.950367357856135	0.941361926660102	0.925662406558958	0.933264107193466	0.917844365707466	0.920284823972906	0.968834826987449	0.958948352833925	0.964512417624789
SPAC10F6.03c	0.99391197440234	1	1	1	0.932436223554291	1	0.997348594716268	0.939198069973517	0.997537695661716	0.943285952052082	1	0.994667670111311	0.846648411814349	0.805700016270854	0.890798102136697	0.559653821480938	0.724298586365691	0.766673341251629	0.934199516127141	0.822035924908026	0.831042960188781	0.918163938814706	0.618477880565151	0.955760447998129	0.985040147078845	0.968705615779196	0.751754173403673	1	0.98815151840896	0.929313072578905	0.94549181417955	0.988795302801806	1	1	0.970631828562751	1	0.940449505949235	0.947304737178201	0.937922393143393	0.947864564245948	0.973034775322313	1	0.999821425154299	0.948840545540379	0.953298754578445	0.935412207588451	0.916039455098705	0.958332414471922	0.970643437629783
SPAC10F6.04	0.628858887432104	0.801615425163469	0.737974625004593	0.844365550009855	0.901567184457949	0.841550518317391	1	1	1	0.987233173730888	0.973341508351595	1	1	1	0.989699387129724	1	0.997278313637597	1	1	1	1	0.988040244827849	0.900868753251333	1	1	0.994529509727568	0.976703082881993	1	1	0.966504221842497	1	1	1	0.997402320756302	1	1	1	1	1	1	0.91985775684767	0.922746108359042	1	0.970549745025689	0.93909278128642	0.98980564523086	1	1	0.966820179914521
SPAC10F6.05c	0.922174593528003	0.994867828946814	0.972461340472495	0.941724084523753	0.926457996041201	0.92639264967902	0.945161934718793	0.918509958193112	0.963966172639288	0.937444885328563	0.915719936867342	0.913047078253691	0.911515784582745	0.915182579949606	1	0.984570458225541	1	0.969136899762661	1	1	1	0.928924477254656	0.994539718288804	0.920710991389841	0.943632006539365	0.937394699639129	0.94650838908477	1	0.823468434149326	0.968675664485708	0.949373873973655	0.929543917126305	0.978134964200876	0.969631442180614	1	0.979242336649526	0.914496409972048	0.929115601144976	0.933079855495642	0.918374813356213	0.92376128665811	0.924173059850715	0.983361598133109	0.936714630379456	0.915109573084871	0.910353664621283	0.913916867771505	0.931758182377176	0.950569438636953
SPAC10F6.06	1	1	0.987039547868718	1	1	1	0.967321672313241	0.991261117273948	0.975199356058229	1	0.655429192555329	0.554096869154991	0.923186762826854	0.978082233326054	0.918806746023407	0.932498418029014	0.743478002340513	0.811379679144385	0.662965207083834	0.579404421891193	0.871040132574536	1	0.676294253276052	0.604732079090822	0.624719183324997	0.510156209987195	0.840824164607521	1	0.817813998053152	1	0.973726629671089	0.716321679754463	0.961773912975862	1	1	1	1	1	1	1	1	0.989121860653441	0.992685678986336	0.976961401448477	0.992719400087155	1	1	1	1
SPAC10F6.07c	0.91068530830423	0.922125455773307	0.915511937742152	0.916687135123488	0.977179503462982	0.985101784771182	0.929651022238316	0.940381367485305	0.930186068751927	1	1	1	1	0.998379688464417	0.946140412875866	1	0.994982643903365	0.983775474405673	0.948416109539563	1	0.985423233693631	1	0.878013497310726	0.876773136889917	0.849646956033281	1	0.945973436020013	0.929756085046932	1	0.945284239340892	0.978352029539682	1	0.935949612690723	0.832000931421477	1	1	0.928866733374357	0.952319623132739	0.926570955641843	0.943392622681131	1	0.975090607181475	0.912686181085343	0.934302841326985	0.928534431047863	0.918420425233588	0.938223967194297	0.967608893614234	0.954772129894926
SPAC10F6.08c	0.95004996547985	1	0.990320583241786	0.932939294094884	0.986700483167524	0.951757711443102	0.966773155405127	0.979966905621511	0.971697838896218	1	1	1	1	1	0.88462585462496	0.974174152255361	0.812593712792582	1	0.828162477180172	0.884151770250872	1	0.961966331351752	0.552916627447672	0.913614005516396	0.994323311755191	0.865063412829797	1	0.957566727355793	1	0.931638181061335	0.915596070233666	0.924197653423204	0.965554400300342	0.964160421425311	1	0.939746436612135	1	1	1	0.947790846515597	1	0.991548030129899	0.997159463050008	0.997698547373584	0.976405933450013	0.978756826222933	0.991809224652435	0.971385158269646	0.967361548603519
SPAC10F6.09c	0.864581261950287	0.935915224319848	0.991491979764608	1	0.978618960203883	0.980712680074924	0.954956200615778	0.940888342541925	0.954866238480426	0.937491494132808	0.94161930263083	0.966820015828755	1	0.95502386463848	0.989119400879044	0.961030293480733	1	1	0.995158343609528	1	0.98530884221898	1	0.522900574313395	1	0.991283315039845	1	1	1	1	0.875880117307646	0.959823249356629	0.973195340776336	0.967694772644354	0.96931960313699	0.70321619409232	0.93559395093535	0.998024740574867	0.983940238594972	0.98594863883651	0.974687496881971	1	1	0.994234959351532	1	0.971946618297092	0.950644090900578	0.983359490427927	0.974517851989048	0.929706912997243
SPAC10F6.10	0.933372395396751	0.921532041692885	0.927405781146595	0.940668565902926	0.984602971829685	0.938194326856816	0.961699074113813	0.994967468798222	0.986920910786164	0.989994316869834	1	1	0.944420256512286	0.947709647904627	1	1	1	0.989269389199524	0.989753818168522	1	1	1	0.909267819877447	0.943940196473424	0.917869438842261	0.9465911172717	0.945116634832911	1	0.658267107725342	0.882768872285014	0.991317515997906	1	1	1	1	0.972956734525209	0.930508219880013	1	0.968258892945326	1	1	1	1	1	0.954532414704063	1	0.959382078219914	0.944341513598612	1
SPAC10F6.11c	0.959193663241169	0.990821600411506	0.930105150006613	0.912258692828713	0.921683971843976	0.91946006348827	0.913033730493784	0.920186160261191	0.939439542607707	1	0.96654918038777	0.943598638846667	1	1	0.925631258088701	0.992406667209057	0.964610886438656	0.941488869775123	1	1	0.959207318258522	0.91154710115682	0.754698755123189	0.923062526512839	0.810660953314726	0.743541124938844	0.944583072181839	0.936792375690716	0.751889062896386	0.805914704527501	0.856581673096854	0.827948871123606	0.874602911404608	0.859369653893265	0.805012946559569	0.99741940024653	0.957833661277309	0.9669042888114	0.989992905187303	0.982013154027883	1	1	0.943560064785093	0.96952913266332	0.970518780878769	0.946822023426627	0.943766674661768	0.964349877303153	1
SPAC10F6.12c	0.964854440277604	0.966477505739333	0.926082275923897	0.945152656458315	0.956766724573042	1	1	1	1	0.911457107138268	0.920272843205639	0.9184729992326	0.917989188030573	0.929304518055021	0.990392520521134	1	0.946857382366025	0.966488237636268	0.992702042702951	1	0.964927803067103	0.930442839789755	0.530623795715669	1	1	1	1	1	0.837174682689331	0.993876511097667	1	0.975837138132444	0.935352175664798	0.963481740401082	0.974769417101067	0.95311951397687	0.970968409758176	0.949027502676632	0.945726158662513	0.920458116253635	0.919070842458693	0.985244762873137	0.977076647291913	1	0.645212430874039	0.631986375879607	0.599992852237019	0.523559587546179	0.619059698951293
SPAC10F6.13c	0.983529459617475	0.947159116152143	0.976572585203645	0.914023948146326	0.912176371462747	0.91372897479614	0.916746971410684	0.915350186069117	0.92023647982419	0.991146853626424	1	0.970057416631953	0.971661482581254	0.959092120571563	0.931034432834117	0.977369020367843	0.9780303463049	0.94998039076774	0.938110877397457	0.969455954202813	0.954112506024649	0.928412075889548	0.655950652700369	1	1	1	0.968144154128839	0.964896138928776	0.938911318798704	0.866657650595023	0.637089324408981	0.514429014266992	0.249944275076214	0.222692642072625	0.538930313399534	0.788020736014368	0.857470512311009	0.933262435828847	0.664988501698215	0.663208085845199	0.991966415338216	1	1	1	1	1	0.973122365083459	1	1
SPAC10F6.14c	1	1	0.986291348514234	1	0.977030007620621	0.938400340879772	0.948083463572423	0.808898377602943	0.804765680158743	0.692609554800821	0.985553481680532	0.977600004727052	0.903512332560112	1	1	1	0.931495765129566	0.970805899624591	0.849552854945377	0.925741501177296	0.904299846345954	0.994639307525931	0.663198353765806	1	1	0.99997739311067	0.941394303950754	1	0.800357523125265	0.820443406324323	0.959478897946548	0.959490693101341	0.771760347768787	0.570506276107894	0.458459975570526	0.536878362947613	0.981902524962023	0.937744756615953	0.93692082544058	0.925315130986978	0.959636164728565	0.97182427671783	0.963336111354441	1	0.996870374280237	0.973555149001587	0.998070417989423	0.931834524826691	0.953283837571653
SPAC10F6.15	1	1	0.988543588308492	0.973946824836886	0.91640268846233	0.912158183805638	0.928904306978356	0.911136560141177	0.920321234145429	0.936506695588529	0.913989205017875	0.911989100684883	1	1	0.947165869844899	0.960128885363964	0.97932919381063	0.938341962661648	0.924373698879771	0.960244982075389	1	0.960927099773336	0.560826885935044	0.984775544096952	1	1	0.835608584112115	0.928935191648923	0.603145680909393	1	0.982689728779474	1	1	1	1	0.967224107502871	0.917854435860198	0.918133172413043	0.919009530247755	0.934093210544942	0.978762310075655	1	0.907561950943099	0.938433251099449	1	1	0.989936651189967	0.985333416598863	0.940138569097331
SPAC10F6.16	1	1	0.981008541578287	0.977667102847195	0.674076874265457	0.657805374135887	0.617990201154279	0.717108099230061	0.797174163026358	0.923301898026814	0.959166610144087	0.980610074379765	0.926321437159079	0.935362084370702	0.988110771803518	1	0.988759442170737	0.963150838098718	0.972877940912256	0.93822281965493	1	1	0.879513726509743	1	1	0.990995584201984	0.999345673903713	1	0.834058470740117	1	1	1	1	1	1	0.948555998911398	0.881945946904763	0.892795555320707	0.64002675575865	0.658246685871979	1	1	1	1	1	0.891534337947139	0.901935879654842	0.969972597552767	0.9592483564118
SPAC10F6.17c	1	1	1	1	0.998547572294201	1	1	0.985046890541621	1	0.979877670415616	0.991329862816963	1	1	1	0.953333596123623	0.767105415893753	0.86817886174131	0.841649932127471	0.820125172036924	0.989443706891039	0.965247919367148	0.959529485993417	0.788614497725383	1	1	1	1	1	1	0.98488255192418	1	0.977488296289211	0.881070331963885	0.849225791812928	1	1	0.994783238734711	1	1	1	0.924344025226663	0.947197614944012	0.973532302301571	0.948142431614616	0.915072799183542	0.916866149790647	0.923554387984663	0.947506459322064	0.956689487823902
SPAC110.01	0.915592845628544	0.931803744666415	0.925936849465543	0.915799840412556	0.934942030058068	0.933437807708224	0.982511037441489	1	1	0.999097911389642	0.966482581967496	0.993530918958287	0.969432841598945	0.957089253096366	1	0.918362287151036	0.944869687120498	0.953642320083018	0.968753951851154	0.977470636082767	0.964650451806298	1	0.761917846258856	0.920538669247484	0.843442499910472	0.678247175315209	0.57817311998434	0.712811701874515	0.509694530120062	1	0.995567739308751	0.986434406793116	0.909499607021221	0.939636763075272	0.898374757895177	0.740900698035741	0.744441607374923	1	0.778682742076032	0.931057082315094	1	0.977066670284255	0.964753018047061	0.925180482802675	0.984622398147024	1	1	0.993322671264274	1
SPAC110.02	0.988418884777074	1	0.9979676585481	0.943783006262152	0.93884101027957	0.960821861823792	0.958694495553527	0.945807181125825	0.952082530468237	0.987157563468527	0.959604605024365	0.990333412638883	0.978937077978943	1	0.965891926342161	0.996371261675296	1	0.983325702600365	0.99827955143686	0.99238937656482	0.975473001221599	0.97045010056494	0.79430742922637	1	1	1	0.957552437851301	0.951065422927127	0.919518389353645	0.992325984069825	1	1	1	0.933685495103729	1	1	1	1	0.960498799450639	1	1	1	1	1	0.993942149167059	1	1	0.988027425575689	0.952246440413989
SPAC110.03	0.684972640492675	0.762535667528725	0.920159933046817	0.893890894907602	1	0.994702206318445	1	0.993456507122331	1	0.864709459452554	0.909420568312378	0.953681353643788	0.951835319363867	0.983320364512009	1	0.9732162071487	0.975247248731934	1	0.991398053422556	1	0.997055210889139	1	0.655732150107743	0.978951948995701	0.971909241071377	0.891585749166392	0.788905929224986	0.922085512072084	1	0.986820735522844	0.993597668116565	1	1	1	0.985648846936921	0.950162123344942	0.975484519386589	0.968117438184844	0.985733824324601	1	0.9362311427922	0.963651633654501	0.983838951585901	1	1	1	0.99791354523715	1	1
SPAC110.04c	0.974215460723926	0.995509761781803	0.97115303829539	0.989526100848532	0.975251844208306	0.979243180402885	0.996724755749767	1	1	0.816590499443256	0.986906283951016	1	1	1	0.929635855351231	1	1	1	1	1	1	1	0.731948013889604	1	0.93280556826291	1	0.986440494455315	1	1	0.995151451564082	1	1	1	1	0.969016464442665	0.95745130923603	0.984387336789819	0.986947075164137	0.95409679524373	0.968063640878921	1	1	1	1	1	1	0.92020943897557	0.903863023171657	0.998267566090418
SPAC110.05	0.970110716173181	0.994565839259398	0.974711828475699	0.964496928015224	0.953277188948693	1	0.942627066209204	0.973243872474175	1	0.934393455377271	0.910132197442384	0.916030177105116	0.912814525563601	0.921563501045236	1	1	0.961734938337751	1	1	0.980415060445387	0.935088674745236	0.927138234984498	0.789897653754408	0.980491908772682	1	1	0.995065779323903	0.994306709551443	0.953669856518628	1	1	1	1	0.861064512015452	0.982060125250179	1	0.97203849615317	0.784555959829126	0.900888708854858	0.956636119465002	1	1	0.988444457962323	0.920057170013191	0.763102506260913	0.722622462297578	0.788803689237515	0.934250467789339	0.952575852086553
SPAC1142.01	0.97182494429977	0.930870673882141	0.929593850076337	0.959308988419635	1	1	1	0.960293409342034	0.935048573619443	1	0.841056460250739	0.974905247239331	0.96105845243179	1	0.992528719527694	0.950775948543867	0.934921382083022	0.975004917844092	0.938749588774451	0.962706047896953	0.967354787869938	0.917222420871979	0.874390105837126	0.92850069297183	0.953124106726314	0.925358307837351	1	1	1	0.900091516374591	0.993077998804691	1	1	0.996621161353227	0.941871164128251	1	0.938453806758741	0.825318420569982	0.34104048905406	0.484454344817653	0.655528119603712	0.950965589277495	1	0.989851869827341	1	0.901181020187339	0.773605865226057	1	1
SPAC1142.02c	0.303042364569547	0.348262342009319	0.311865042174326	0.606649954634315	0.782833624243971	0.995218385358911	1	1	1	0.935181557539019	0.919785030779899	0.956856906970474	0.934772372843345	0.928146943250417	0.904303999744323	0.992596960732898	1	0.987371342540044	1	1	1	0.974116972861514	0.768794104074588	1	1	1	1	1	1	1	1	1	0.974664975591879	0.991738124306932	1	1	1	0.984066002940537	1	0.995453283571301	0.946227453033864	0.952897378830463	0.919143482868427	0.924686322921858	0.938170508032928	0.923825011066713	0.925000886689997	0.981194371774896	0.968195170818457
SPAC1142.03c	0.915535865682864	0.863783297483529	0.614957654491731	1	1	1	0.962588318025894	1	1	0.903557098319376	1	1	0.725011543592219	0.631887688542388	0.435437031954317	0.641957442847604	0.724856423446482	1	1	0.976746423417536	0.978396323865705	0.984405125209827	0.788907360903859	0.962759465955666	0.933517126005469	0.982649298528191	0.975460052921475	0.946070614880182	0.942205890618852	0.981373335815278	0.971905856794032	1	0.970339547959441	0.975380238981784	0.953658609790556	0.939012475074069	1	1	1	1	0.997934155721898	1	0.873845220700094	1	1	1	1	1	1
SPAC1142.04	1	1	1	1	1	1	1	0.996177034619479	1	0.964323550306849	0.917149816066454	0.93525038817807	1	1	0.954164522722214	0.473372206453746	0.311389450733296	1	0.736724128733049	0.632732430841122	0.611106578009415	0.748007132570091	0.345945452262165	0.195968086512678	0.308378284298027	0.232507813356728	0.264115474017474	0.58563052122666	0.0355519880530192	0.0831237334094583	0.126826753132845	0.342195465607787	0.515354017924162	0.946336422926378	0.40597348610362	1	1	0.986325481901332	0.919869234208489	0.935928751110618	0.932145350076774	0.950232146524787	0.989348136506511	0.972289701500338	1	1	1	1	0.994518038263087
SPAC1142.05	0.959120683156079	0.973354421151355	0.965479340039208	1	1	1	0.985635004622261	0.98032558478738	0.98476544838164	1	1	1	0.999173785888441	1	0.969432037308552	0.602731654204727	0.472585627417033	0.720337777592538	0.752189939807029	0.69587013956351	0.860033993023875	0.628071062115868	0.236953587936273	0.0963976959679552	0.170407196969691	0.354219704098178	0.609041862182494	0.5958699869695	0.599184492935657	1	0.991487048800655	0.848330194258855	0.976530398486306	1	0.965397580314101	0.967531010607267	0.93239967425411	0.950081630000685	0.919515739349266	0.960871042502847	0.977897834087206	0.720214339233449	0.591364328259008	0.542732911759587	1	0.987372920415192	0.951193335730772	0.969517636623566	0.925157438307052
SPAC1142.06	0.968226428830151	0.999255702294545	0.985905549838195	0.976429145633034	1	0.984974260619118	0.956214898766889	0.973978729368186	0.952423102365952	0.950036672426523	1	1	0.963823327670039	0.936862016419134	1	0.997568671126868	0.990565485350344	1	1	1	1	1	0.892458541782005	0.98638208912574	0.973404149350722	0.764511993698204	1	0.871004440239736	0.553362235804923	0.675826831169506	0.681408195427051	0.710983242243182	0.835668845364168	0.861092728752989	0.907343022628565	1	1	1	0.97353561387414	0.994519975463019	1	1	1	1	1	1	1	0.875229084720446	0.771720508992798
SPAC1142.07c	0.95572726332073	0.940177253963395	0.957267966333912	0.959318909920459	0.950407989156539	1	0.95669880745712	0.95194334144558	0.930152303878138	0.955791547390481	0.935326897215534	0.914354770530742	0.926331567847988	0.912009056380226	0.970231482875737	0.927951422157556	0.955083547293633	1	1	0.96882483015564	0.754475676894665	1	0.683621551853398	1	1	0.940573108645548	0.920562491496302	0.751076340736088	0.682996179175401	0.960362866683353	1	0.967142351148077	0.693564033847527	0.624121786962474	0.725729229246038	1	0.981106491121429	1	1	1	0.976555919561181	0.960605775165399	0.953431166677527	0.963617887359938	0.983963149582258	0.940629560867689	0.939764609200052	0.992482082840414	0.971597688978607
SPAC1142.08	0.860441096460791	0.843808611813133	0.956764115663188	1	0.971431875121352	0.917581808578691	0.918072799244143	0.913226683319758	0.933905674790003	1	0.950528036893435	0.980856168372537	0.847284786459647	1	0.880620377701029	0.918426422827044	0.678143640180397	0.953210415388723	0.90260489788599	0.915066707271607	1	1	0.83952008128758	0.983301900386142	0.952387220365639	0.968480887372228	0.972426454149797	0.946037327267328	0.978967986513897	0.931092437378092	0.94197099945073	1	0.977226049682563	0.940409612579353	0.930672594634933	0.943949990699254	0.923408837117621	0.937907463463485	0.930813426571518	0.914299934291378	0.950938345822936	0.962794988179764	1	0.944078204861286	1	1	1	0.949947897997319	0.948703116075909
SPAC1142.09	0.980129698737132	0.983288036533783	1	1	1	1	0.920385662873607	0.925030149005956	0.945842846166801	0.996733954004188	0.927696942329015	0.987618175312169	1	1	1	1	1	0.952353201880545	0.968967334498513	0.967604183676299	1	0.990666919561195	0.652664996380981	0.957810653452096	0.972310247101767	0.988917612233122	0.937471154773181	0.924712958107895	0.995702504146077	0.920140435098201	0.986272017568231	0.990642709127778	1	1	0.973452972629952	1	0.986896951466007	0.991425373894525	1	1	0.952149336391238	0.939691393987939	0.991375197210695	0.999771427306166	1	1	0.987035742761726	1	1
SPAC11D3.01c	1	1	1	1	1	0.979277288278518	1	1	1	0.795522769258832	0.628533881778113	0.579874625153865	0.838934854230833	0.962271468744809	0.88230313600531	1	1	0.898876303901807	0.95106108023357	1	0.9418526015097	0.995432683693308	0.709912126396405	1	0.984066081150541	0.995442358994581	0.891720381829894	1	0.843045584143879	1	1	0.947557686045237	0.963434587528443	0.991732615750516	1	1	1	1	0.592975055126268	0.784224518095618	0.524368595041322	0.264610842400511	0.559169173395988	0.270570455249309	0.666784588168574	0.630446036602235	0.750484007181041	1	1
SPAC11D3.02c	0.962248578603025	0.927938693451712	0.960493473204979	0.914345366551683	0.917106854564782	0.948871086529782	0.924100247956882	0.960111486502919	0.973759369332656	1	1	0.994469064681842	0.871958535247023	0.923277240439077	0.765891143992029	1	0.959817323110512	1	0.943063065870284	0.97179709233835	0.927274548232329	0.939047252832747	0.769631866906619	0.985023508833585	0.962741676688362	0.941378503339219	0.941076343828069	0.99187977730292	0.819614527713685	1	1	0.992331653807309	1	1	1	1	1	1	1	1	1	0.949911562537183	0.915512581268431	0.919537710742541	0.909304395444373	0.911194131394992	0.909646339708912	0.914195362437745	0.912640346087714
SPAC11D3.03c	1	1	1	1	0.968001551204231	1	0.953074320670616	1	0.968852729504235	1	0.950094419950637	0.983763377435726	0.994550425678903	0.953971371485055	1	1	1	0.986856692310778	1	0.998887179677804	1	0.964640510147381	0.689880054960981	0.970132467953852	0.967964064654616	0.970869647527165	0.911810495815106	1	0.969139302435867	0.956850776886063	0.978437949861492	0.987697917436603	0.94821616344237	0.926920663507499	0.993819913159939	0.948813553472345	0.940480471451336	0.97748824365836	0.985353549341107	1	0.889734489087756	0.607510984154637	0.793566192814808	0.660664877990237	0.870637452326857	0.931545363873021	0.960500165204132	1	1
SPAC11D3.04c	0.981663267880171	0.997002709574382	0.995757522148987	0.986384694994568	0.995047815813875	1	1	1	0.959891292333861	0.573412832014132	0.911737097602261	1	0.931013915423972	0.848010951359743	0.797340857266665	0.688570648591884	0.8350349007463	0.64862579281184	0.622481692812389	0.518551695612823	0.57967680507512	0.749137796654331	0.413425084455126	0.784620012348741	0.669451128847752	0.575888136694319	0.537050903127798	0.854686088835092	0.476275849388556	0.469368278048226	0.481736394369778	0.673836596931275	0.692152160683456	0.928682130191581	0.709047635941503	0.99376294779987	1	0.960083914732937	0.961148123782301	0.975072586380915	0.994949618926801	1	0.967538380375896	0.91749498989339	1	1	0.998502323389393	1	0.977873797520635
SPAC11D3.05	0.967960909150718	0.950581551540316	0.93060147747579	0.928199182508312	0.915795751227685	0.914118188910395	0.91872105360208	0.913361708639459	0.926105083947399	0.982855547039864	1	1	0.972861039898889	1	0.891776906239318	0.967356187853049	0.931951139929229	0.917563702090838	0.92196401465926	0.927007602340967	0.970965189891227	1	1	0.912958388550225	0.918258572168964	0.917065617194785	0.919283272807499	0.91070270981616	1	1	0.825032376445671	0.591884711851824	0.587702534390704	0.609945745822022	1	1	0.612888186511251	0.756269684271675	0.886821177154097	1	0.973801497993595	0.958139056346427	0.996089023083207	0.999002581958886	1	0.95317675658608	0.746383223207374	0.778220420907815	0.886151176749613
SPAC11D3.06	0.948016980681025	0.961879668174309	0.963972922917293	0.977676512283536	0.957698186471218	0.989522963541652	1	0.972003476050118	0.820871969803178	0.950748031233005	0.954081666491531	0.978969275198809	0.95616691678	0.958600000492825	0.787878577505358	1	1	1	1	0.977400562675639	1	0.997546193662428	0.809139652413618	0.598682341693338	0.559406705806808	0.662545263033382	0.968548597544767	1	0.990260015427564	0.961202018539041	0.996530095321559	0.936578165132047	1	1	1	0.957796308724427	1	1	0.935908336916311	0.954381878017029	0.979139525430476	0.937083089700009	0.924838445650078	0.947416716635655	0.96575677502623	0.949309985339568	1	1	1
SPAC11D3.07c	0.932486227192499	0.922032413981121	0.923861396549774	0.917930219384639	0.914845486849516	0.928837927185081	0.942466907499524	0.947455433254047	0.961540707191356	1	1	1	0.918860110955261	0.969506968893066	1	0.982168670974581	1	0.994023925006949	1	1	0.990613558594746	0.967307130013885	0.607602084543616	1	0.975622202925656	0.999924095706384	0.933261695943441	0.667457986628144	1	1	0.960003114479823	0.996784220298855	1	1	1	1	1	1	1	1	0.99675464701762	0.993858452698892	1	1	1	1	1	1	1
SPAC11D3.08c	0.990559458514828	1	0.984399602651988	0.934500187077804	0.938005736782845	0.94758730441919	0.964212178526898	0.96832152696794	0.96221946010053	0.946378863993517	1	1	0.829756857769744	0.931394660523586	0.831606375418235	1	1	0.990453439557511	0.99039857477135	0.985254058763842	0.872099077652185	1	0.776459839947792	0.992479622849997	0.989356787106762	0.950230028908455	0.962999925049383	0.986856002576102	0.91534877934052	0.988340641018413	1	1	1	0.959489685382788	1	1	0.976341114362818	0.974713659537167	0.997244723250577	0.957721181210806	1	0.967000462305584	0.54541584451825	0.745478274966959	0.868807362854613	0.90775023053899	1	1	1
SPAC11D3.09	0.9462081365728	0.895622526575705	0.971110565900666	0.965151775933132	0.912143787492645	0.916556644242641	0.920312756137075	0.920515102673058	0.925588344762857	1	0.99068533251481	0.996648725550278	0.993744306327851	0.877927691991401	1	1	1	0.934926395749882	0.927668000680758	0.911993630621378	0.917410490074327	0.91901236317751	0.85705355446126	0.988184719005656	0.726736704703355	0.634027612085551	0.471645687455116	0.525047337135265	0.623868540016332	1	1	1	0.995122033336857	0.992140913026652	0.979684827603039	0.996221675453839	1	1	1	1	1	0.986129359726157	1	1	1	0.964105511561689	0.964846677363271	0.940659134155524	0.930108402646184
SPAC11D3.10	1	1	1	1	0.994640212920056	0.969042734465572	0.963229242342918	0.963649892459818	0.981549746296243	0.989684309645408	1	1	0.995035945035418	1	0.886615520769634	1	1	0.965512352736916	0.98512415739564	1	1	1	1	1	0.998650912122618	1	0.990476604794281	0.95310518696758	1	0.946825317010017	0.966061468589674	1	1	1	0.94316995699538	0.961343121410629	0.984919651389182	1	0.974873695263831	1	0.928938019714614	0.96745278436146	0.935171953742379	0.968787024990558	0.928809071352801	0.931770573989779	0.980597574945011	0.973375271598591	0.987353376951282
SPAC11D3.11c	1	0.881490737052341	0.938542463734134	0.932942017109551	0.628921742657929	0.540752347439284	0.636775940990236	0.62884783173706	0.656441216724096	0.973368898278898	0.952487096286955	0.922575569470515	0.929649757343584	0.931831905814843	0.996209639574568	1	1	1	1	1	0.980364618460897	1	0.522411872211715	0.990490437798677	1	1	0.955592292093476	0.998739075192286	0.710269171021798	0.822971823696881	0.807805010709472	0.713642198724357	0.733104527226731	0.746564413932769	0.898961266140251	0.928040130452922	1	1	0.991460050801213	1	1	1	1	0.991632304491985	0.979597415630387	1	1	0.943561608105032	0.984196967837343
SPAC11D3.13	0.969020301801048	0.9506858667029	0.988588912489261	0.933329992364272	0.96184828200818	0.972862852545398	0.994379812986419	0.975730743745111	0.984236076767134	1	0.878059919030428	0.772090713477051	1	1	0.911571681596334	1	1	1	1	1	1	0.94881265522627	1	1	0.958304414880393	0.974069998364524	0.887562318595113	0.893160601518628	0.937899514371339	1	1	0.989868510520628	1	0.929334713061369	1	1	0.720892724838386	0.779719183359013	0.76699995928836	0.713318436451945	1	1	1	1	1	1	1	0.976835241217359	1
SPAC11D3.14c	1	0.951169850826223	0.957908008912088	0.993050592837615	1	1	0.988492541245086	0.998004288012457	1	1	1	1	0.952059741684199	0.93172785349709	0.907396950804877	0.977124234480689	0.984226460349262	1	1	1	0.802307621496069	0.51219693698927	0.209765497863381	0.809637720488466	0.793729528919125	0.845173317357802	0.838767306642871	1	0.879903119100934	1	1	1	1	0.928862133754834	0.996461156067144	0.993187155597205	0.792622772388614	0.621832058577518	0.888803482410802	1	1	1	0.953668756366683	0.938799233852681	0.966564080677551	0.977872440070632	0.946697733778833	0.999767429536836	0.980522819664905
SPAC11D3.15	0.988210376905609	1	0.942100918176569	0.478669921994689	0.3064137562767	0.131596150517105	0.262666830656785	0.386194850995487	0.571116660637731	0.936172850354896	0.610316310419354	0.512072226556808	1	0.969560559527529	0.746590417484672	0.932719102735456	0.992711282281842	1	0.932950831807571	0.883376329380919	1	0.355873320641534	0.0873110086224234	0.372794312496288	0.195053289168825	0.331865047233467	0.361877815038798	0.949405220919515	0.741357340913154	0.675854262591705	0.524436706719232	0.428657524250435	0.228503195543412	0.196589095998483	0.470193497282477	0.59062268117417	0.898313968167456	0.950786311541137	1	0.96811121353343	0.97057202751347	0.943439550186835	0.940685883832642	0.936876574158239	0.915060527387578	0.923059796457183	0.944360251533398	0.921913431749068	0.918358606964372
SPAC11D3.16c	0.971430612005711	0.98173760436263	0.991070848177488	0.949357494154843	0.981334229753376	0.997402094035179	1	0.970078880025985	1	0.970434735847768	1	1	1	0.978288518450075	0.950835177480375	1	0.997758184928214	0.94580407224538	0.951062586390579	0.997049568455332	1	1	0.632707277179615	1	0.985153938611207	1	1	1	1	1	0.933758800444952	0.778352168800842	0.910690904632441	0.991909604492719	1	0.989186181999733	0.887522575748827	0.689125871943187	0.633520456180409	0.705307979865072	1	0.981071535171702	1	0.97315158605646	0.973642720570534	1	1	0.992770020894582	1
SPAC11D3.17	0.975980775570547	0.828335843496539	0.762625531939598	0.849929784520958	0.663159282669337	0.659619489447622	0.887007359970469	0.961774692169113	0.957607596997026	1	1	0.975334475336058	0.83941994581096	0.998860753142702	1	1	1	1	1	0.963390673996023	0.929609802968836	0.916395412968794	0.833127752340144	0.976455387049456	0.96631268813281	0.955191927124867	0.916858238225266	0.945322354637015	1	0.935616645104581	0.622432487553659	0.570245589619746	0.546660241464223	0.541158598529378	0.912053380769119	0.935438945395329	0.563647732266731	0.422575147509114	0.583129873578666	0.712885246703751	0.763184058998943	0.818027497039971	1	1	1	1	0.996537496514601	0.981253772699588	0.944428907769023
SPAC11D3.18c	0.911527864351147	0.910111552806934	0.910336020959369	0.910245740292016	0.913831122607496	0.910391918733889	0.919515269727867	0.909855230377882	0.909179206489165	0.922457162499861	1	0.961299692635964	1	1	1	0.933073634108301	0.922279865894969	0.934185513288149	0.970246195772294	0.934103161223334	0.945282395882029	0.983089172315348	0.728060413501398	0.920763708025356	0.914679004881602	0.942218920676006	0.94612520961431	0.960091358122209	1	1	1	0.97842861726769	1	1	0.953430151051945	0.99726970868684	0.346946515047435	0.276926318769878	0.923163957853059	0.836069087484642	1	0.973005074408555	0.983572090087028	0.98101873254318	0.934395780100219	1	1	1	1
SPAC11D3.19	1	1	1	1	1	0.967409131319382	0.988223911849541	0.991873749547598	0.942225668413127	0.991524272903165	0.999258003059703	1	0.993199595660894	1	0.619651068937387	1	1	0.884152046777513	0.987024864302131	0.970648274014304	1	1	0.651358060003558	0.944777687484346	1	0.951492960379976	1	0.985016432299925	0.967798372989879	0.927394373562692	0.922138709613411	0.926294850677866	0.978580223062874	1	1	1	1	0.995438306918571	1	1	0.973191671900353	0.995225086777652	0.964002535212477	0.944962972366588	0.944865050704132	0.992087697167843	1	0.983892927568007	0.945088785945924
SPAC11E3.01c	0.987634141224278	0.969797973962551	0.97525481512974	1	0.995701438599723	1	1	0.981775803437593	0.947768855795661	1	0.863176737299824	0.881572342971023	1	1	0.981841566587866	0.961168256376632	0.945324307905189	0.98696549963119	0.969448952705817	0.964354627174359	0.963645555277171	0.915104605258769	0.816036553399037	0.956568269310324	0.980265737655229	0.964994124033551	0.922073299112045	0.957000426528799	0.97194529916832	0.992752834920632	0.988379609977692	1	1	1	1	0.997633834421264	0.966685084376701	1	0.78832683805799	0.657493664879285	1	0.937635244196118	0.991801942732841	0.93673040797417	0.975850677967039	1	0.765607420532771	0.730385531784688	0.852594746993824
SPAC11E3.02c	0.966176174113512	0.963238888393161	0.945404765677547	0.921080620177451	0.913804442965297	0.909766604802164	0.913453814177778	0.913213196775316	0.931758182377176	1	0.954776463113094	1	0.945234935124201	1	1	0.926578540407519	0.928284723779937	0.944718183038323	0.931357003371856	0.934746715240424	1	0.961750670834197	1	0.91267040717246	0.967608562528591	0.951500164834663	0.989604547539279	0.980834695679855	0.794221224150176	1	1	1	0.967102155567808	0.949223843864494	1	0.944870488508191	0.935368086685586	0.983628612924399	0.99517435270262	0.964382813176492	0.912670707643373	0.992786243063088	1	1	1	1	1	0.960923248541269	1
SPAC11E3.03	0.970792591703334	1	0.99057791010503	1	1	1	0.949984475071701	0.952209981145015	0.992654253855371	1	0.992766240348828	0.975289253593824	0.992087950673519	0.987967929066011	1	0.972503222160308	0.953052394978351	0.955753199227933	0.930128768726695	0.981686416976383	0.922703214653811	1	0.771322897984322	0.978619798467629	0.945953010429365	0.952313321979371	0.994783662381525	1	0.995802602573679	0.999270353192324	0.989684336895229	1	1	1	1	1	1	0.987405415170816	0.757342889448744	0.896678829141501	1	0.999293509102301	0.951585009511045	0.942437612333507	0.943321026659694	0.964818685541678	1	1	1
SPAC11E3.04c	0.947892603622842	0.961111252615991	0.963510522825796	0.965992811223916	1	1	0.99236190499357	0.963274356571014	0.996836803651315	0.932546248987746	0.918397507012343	0.950991101599496	0.923259437563346	0.967952085662291	0.997418657278402	0.990122159543219	1	0.999265378210128	0.988896409023751	1	0.996706640528952	0.9601641461158	1	0.686001263955761	0.616892441707305	0.600268140467715	0.368573282548527	0.615427494869176	0.280281667574578	0.290562200956944	0.420056943475225	0.681698066842881	0.755800417022165	0.707646488301048	0.398910511831752	0.922529335614941	0.952147741371413	0.937930588193777	0.960182440027934	1	0.988030543512315	1	1	1	1	1	1	0.771353506598997	0.919597602877061
SPAC11E3.05	1	1	1	1	0.861378010382457	0.847570974633871	1	1	1	0.654883528929229	0.792274410619833	0.773424323881744	0.816992922923883	0.834729676340195	0.811084961209031	0.838959942429561	0.963261542988432	0.64457891441855	0.707763245983546	0.677527014608817	1	0.994956908634684	0.649376125044819	1	0.965257767302456	0.864824010216012	0.734080913674642	0.649289945200756	0.795973554990284	0.990537256314944	0.974085121214718	0.993401056325932	1	0.994535668499423	0.979552978157559	0.974583413821419	1	1	1	1	0.993251212232229	1	1	1	0.997180653695824	0.984302536829618	1	0.974279040980201	1
SPAC11E3.06	0.917024165370911	0.980423186749201	0.956564891125824	0.949187710599683	1	1	1	1	1	0.949356828375438	0.958378012523823	0.965144963513169	1	0.975057910339198	0.944340520498299	0.918703809710706	0.98386319588773	0.955028327276304	0.9421035313141	0.965402617630103	0.917029549236643	0.925772802268119	0.767105465760135	1	0.99431374363219	0.939079416344797	1	1	0.969259549995706	0.94522964920253	0.922793789899511	0.921835929577843	0.960119997181465	0.941094377162889	0.93469739689291	0.968531312446218	1	1	1	0.996469182121842	0.983422706749221	0.938091952134597	1	1	0.994052457160907	1	1	1	1
SPAC11E3.07	1	0.998808629692104	1	0.968020853769414	1	0.998496241297391	0.942826813079263	1	0.97261702067439	0.994914496724225	0.976434566651309	1	0.975781370896001	0.96569886095175	0.959033510384506	1	1	0.989538379967656	1	1	1	1	1	1	1	1	0.958400363563064	1	1	1	1	1	0.776582750523342	0.594435630472921	0.891534667159939	0.947927821698225	0.97126180921122	0.966858452084198	1	1	0.989079357155968	1	0.983844848423981	0.971143117694231	1	1	0.974833157825951	0.998766486555916	0.927790840687919
SPAC11E3.08c	1	0.96455730570509	1	1	1	1	0.944091612952764	0.978147008070973	1	1	1	1	0.802293195935651	0.838102220096257	0.974265415385049	0.935202756494789	0.811072278694926	0.970174506835977	1	1	0.822536829789343	1	0.613689593833936	0.885796776061415	0.83559331669422	0.731546799025505	0.630752524260825	0.957576392820303	0.57329844715799	0.987695159248388	1	0.983490151900804	1	1	1	0.939900752779297	1	1	0.964217821055758	0.97590646583253	1	0.852577032207395	0.941637071705712	0.9581212647823	0.873105093421233	1	0.943866939304184	1	0.992188236113414
SPAC11E3.09	0.970771246491947	0.932505762419987	0.946516154511782	0.929910667937311	0.930245727358386	0.920074539440015	0.920988287170349	0.925169640479622	0.927120492033346	1	1	1	0.99593365871935	1	0.796157679982128	1	1	1	0.854672775530569	0.932101955774482	0.971036312469418	1	0.78979491294093	0.982060241998822	0.869530635017843	0.448856735914402	0.697286175868887	0.550178536300986	0.580047842568391	0.75929997258084	0.988169141916524	1	0.98796130680245	0.964941972876811	0.721396732299958	0.942019102274755	0.948807124071651	0.965693322267526	0.991825181431981	1	0.990031116853206	1	1	0.926216122690742	1	1	0.973065678524423	0.655904348032108	0.487723118017313
SPAC11E3.10	0.994333797244989	1	0.968650913508864	0.979296365231001	1	0.967082986210951	1	1	1	0.947086017300254	0.919025855509642	0.940539011060098	0.918589899128723	0.936213449715035	0.996716257790344	1	1	1	1	0.973464063189862	0.922570364779686	0.975755701675477	0.830447000162056	1	1	0.9863707227546	0.947270714550838	1	1	0.921525664177119	0.935050286541369	0.929942849376188	0.993672893303608	0.996754951951741	0.98347747598219	0.950254401943297	0.996800315558117	1	0.993898176664645	1	1	1	1	1	1	0.949984060077107	0.771635988678157	0.613045841157627	0.859522120847441
SPAC11E3.11c	0.546523537962652	0.500408677213655	0.585592217858442	0.845679997911246	1	1	1	0.996425189868358	1	0.991667431300517	1	0.87244747604637	0.919062457613656	0.926729138595845	1	0.97974022937815	1	1	0.978462155033278	1	1	1	0.845401210214327	0.96838503222753	1	0.998834411200693	0.947922676212216	0.959097001609117	0.964712782930401	0.963304768076302	0.997675590343799	1	0.97649389039244	0.945300347066232	0.950497938714601	0.947650211033426	0.986521817869551	1	0.934447293070863	0.960163069209278	0.94390986953062	0.966387968831327	0.932173211772131	0.939184379739101	0.959494850801144	0.952054425057001	0.928229828910647	0.91896215061037	0.913246002679199
SPAC11E3.12	0.557765780062267	0.639755960365193	0.550280747611095	0.610986389599978	0.946326159754298	1	0.924778327737364	0.719248598979576	0.631982773851591	1	0.973240198219884	0.94192159439228	0.993389886697302	0.977234282456214	0.928412215231029	0.937710000616429	0.937569263198799	0.984411808291134	0.97759682451265	0.977775455037865	0.985882955275652	1	0.703836290009348	0.995890991594335	1	0.9998505642811	1	1	0.974085203055125	1	0.995696426020359	1	1	1	0.984803036214352	0.985726207924333	1	1	0.915575941502281	0.977617895060253	1	1	0.986293642741058	1	1	1	1	0.998223813734415	1
SPAC11E3.13c	0.765912365358937	0.902333180729626	0.973673798232856	1	0.997613537166392	1	0.947669294661851	0.927798078372261	0.926954485637925	1	1	1	0.658959973853161	0.701474038459298	0.876674398509192	0.985792516583298	1	0.974952081420925	0.952948224229245	0.966686970881742	0.995758103362976	1	0.901676341540992	0.961430176137891	0.971188122392828	0.972971475164899	1	0.978552969600443	0.893371489885853	0.988472611685928	0.900960140955227	0.848109728987395	0.926562396067489	0.928278769218345	0.921536009786795	1	0.83602573838675	0.680158749338824	1	0.995287822569643	0.990502676471527	0.996566305924987	0.962847579374605	0.985460477683401	1	1	0.93246018321942	0.930659252454867	0.914611097578038
SPAC11E3.14	1	0.990869200754171	1	0.992241445030379	0.995757171038937	1	1	0.986274164482561	0.831236005393329	0.578045141837301	0.748919883048698	0.771598506594318	0.913289840498438	0.858737344734104	0.709006650898579	1	0.98653056215495	0.972640114298141	0.953477340946865	0.956660751313712	0.870698065457877	0.941771682101105	0.43572253733673	1	1	0.995934689467244	0.923138525384103	0.884873996684822	0.915417326485581	1	1	1	1	1	1	1	0.993015923748319	0.962490472709373	1	1	1	1	1	0.936526561527859	0.76153994730077	0.770283601932176	0.734781498250989	1	1
SPAC11E3.15	1	1	1	1	1	0.981846632895521	1	1	1	0.98565637163636	1	0.982319781317312	0.938264902808969	0.946690086316084	1	0.993272326006509	0.995468313843227	0.946876293197961	0.932175211787325	0.964424957239737	0.923468842926755	0.928376009791519	0.881644424786827	0.996012997889611	0.967100765404387	0.959884070331247	1	1	0.941879562048173	1	0.953409634935857	0.810448843044327	0.91294742149447	1	1	0.963750711387749	0.973693419896501	0.992394323295287	1	0.991338274909467	1	1	0.959743959916776	0.964984971013045	1	0.970184926472651	0.91980518648095	1	0.994649938331946
SPAC11G7.01	1	0.9941046423292	1	0.988730331013139	1	1	1	1	0.987514031059019	0.990423343939264	1	1	1	1	1	1	1	0.986335817356851	1	1	1	0.989534689720742	0.979136927376751	0.966782185698952	0.96882963769359	0.933504664044539	1	0.993895909398126	1	0.959593002019539	1	0.982593062470052	1	1	1	0.978437614119642	1	1	0.957442783592251	0.957285833989085	0.9532333947566	0.916813324949072	0.925630186354858	0.946060479906606	0.927100782663654	0.924594217591736	0.943588602086561	0.949980464178951	0.971802776512669
SPAC11G7.02	0.992395733398626	1	1	1	0.956268771917489	1	0.999679530229487	1	1	0.974967636935848	0.777556136612154	0.951628983071547	1	0.90085815906264	0.637436876938887	0.729563032524666	0.905604456154725	1	1	1	1	0.991141479660069	0.922281629230278	0.96593987029839	0.969056204675114	0.945758748097559	1	1	1	0.994813866808144	1	1	1	0.980496086527831	1	0.956124509418897	0.964228683938885	1	1	0.993421019375546	0.990575457231145	0.978798352368461	0.976691410073026	0.931037197727266	0.921051840359853	0.951284867755456	0.970460591332447	0.994113876832736	0.955875206181757
SPAC11G7.03	0.952068645311196	0.93100255897379	0.943354675998512	0.916361841787916	0.911085533848677	0.916382967887568	0.918214608349255	0.919406215945979	0.92350542707957	0.832036394399268	1	1	0.884032399015089	0.929727443479679	1	1	1	0.953031761329257	0.951517054574639	0.895052141207627	0.544066442755667	0.948018855081184	0.522555650255525	0.501608412775089	0.335003773038172	0.247342307011106	0.233020739404877	0.31091829376335	0.497314125714446	0.995076683607034	0.979748740797687	1	1	1	1	1	0.931280358860454	0.916327284441526	0.935756745434947	0.919793166373582	1	1	1	1	0.971696882692939	0.985619385084411	0.977843267011744	1	1
SPAC11G7.04	0.469389423875144	0.633493157780103	0.664218659710505	0.447621458500404	0.901897944422751	0.683508262250398	0.955921516204819	0.977040522310984	1	0.895538704590156	0.754274452350035	0.974394947772428	1	1	0.949839992530494	0.938495396523864	0.941033939347252	1	0.959302546903733	0.929067654283917	0.940166568951014	1	0.895331721273003	0.845353807767176	0.855344403558261	0.944974836947226	0.984500213892325	1	1	1	0.992962405375007	1	1	1	1	1	0.969484939901976	0.967926171143966	1	1	1	1	0.987150496282515	0.986068936204413	0.958714060730811	1	0.989250377670421	1	0.985477019671016
SPAC11G7.05c	1	1	0.98227202604775	0.9864545619676	0.998580135443826	1	1	1	1	0.993802289227806	0.981513346325984	0.97084094182379	0.971497334648619	0.942489860208702	0.993232388691269	0.951502011055058	0.946776083649238	0.932351099582559	0.972637186003911	0.976444264255316	0.967875569501856	0.95400228462914	0.930854738313689	1	0.937118611416399	1	0.950408886873986	0.942179278518094	1	0.993159863544325	0.978529847785527	0.958619110957966	0.933230992258194	0.953445356577363	0.952937401457636	0.960661098113528	1	0.979965886947456	0.556304005413667	0.354148422261519	0.734917441789557	0.916268640366165	0.802965226347425	0.978862925204861	0.902426654671668	0.881590997943692	0.781903197064286	0.579850162295258	0.771268168822601
SPAC11G7.06c	0.977770702997248	0.96384791733087	0.980737979423452	0.976915817344986	0.983407109231945	1	1	1	1	0.857543227486714	0.95595632463865	1	0.661732118188773	0.7783923496837	0.877920496359849	1	1	1	1	1	1	0.929299951577194	0.822041527732782	0.952027789803929	0.912803108882342	0.938497776494346	0.986059164115441	0.920822759876878	1	0.989345124879095	1	1	0.932787032428545	0.918050842477465	0.928639254035204	0.919243882777595	1	0.981756986383031	1	1	1	1	0.986056934259186	1	0.992517621477417	0.976253312138206	0.953167020885894	0.98039510356084	0.99815241163114
SPAC11H11.01	0.94391360480003	0.959025621555197	0.969888325189799	0.963482381007393	1	0.974243175455531	0.947299018123851	0.949760550353243	0.96007595772066	1	1	0.996394561524095	1	1	0.949508921856194	0.956085808759242	1	1	0.984336391548035	1	0.96130992323879	0.967553647158776	0.688987544314802	0.969801656546641	0.990141448050976	0.971387118079934	0.95194334144558	0.968507674743195	0.990113373473192	0.920156399173032	0.922079445426473	0.932444048760444	0.947873481678935	1	0.940467518737509	0.935819852519985	1	0.920772418516978	0.961587717079477	0.866293530711202	0.95293256743305	1	1	0.980634925049412	1	0.987937317276031	0.996708481938389	0.968758773171859	0.958040633205692
SPAC11H11.02c	1	0.991235060734386	0.996747802690387	0.932812076592137	0.919584722298436	0.929759378868536	0.940400330318982	0.921022438918053	0.937337151580563	0.984835230899905	0.945264660055626	0.95102397721279	1	1	1	1	1	1	0.965602808998922	1	0.988694268428208	1	0.616560801329097	0.962882165536645	0.995887516696986	0.962647428164403	1	0.971674464402865	1	1	1	0.984149256438203	1	0.960463139459622	1	1	1	0.942847705869723	0.992793216981251	0.966228230134471	1	1	1	1	0.886125535993208	0.992635601555742	1	1	1
SPAC11H11.03c	1	0.992616517609027	1	1	1	1	1	1	1	1	0.995120235011736	0.927187044302983	1	0.980656664874071	0.968662213323408	0.922413049189342	0.897426019557471	1	1	1	0.949522699064724	1	0.837497932789767	0.634199861757596	0.479612278038715	0.406109084343184	0.510538925526029	0.63702283293406	0.54166846819024	0.962439526921889	1	0.968650442132794	0.977622704240541	0.88497079529306	0.889239808468324	0.584573453981742	0.997720201644281	0.961710392493205	0.972692047244974	1	0.993500586933465	1	1	1	0.999760352859519	0.977631821469138	0.966688865555522	0.944656787805007	0.97691745811021
SPAC11H11.04	0.915893817228025	0.918712523604345	0.923520000976538	0.928710083926861	0.948417420188659	0.982268082966325	0.928558167431342	0.930090866267331	0.923555340068546	1	0.965820509231432	0.762183872210098	0.996938966776964	0.952708866666235	1	0.921435874764633	0.915763901298382	0.961719515437627	1	0.980122183265632	0.958298154051925	0.962405299894141	0.768479414623713	1	1	1	0.989062091562629	0.946326801232073	0.993662142616246	0.980082126782617	0.998829529506933	1	0.991486879148046	1	0.999756258464548	1	0.990320290228556	0.933659385828566	0.941810005637872	0.999484632107045	0.962634788278377	0.953369662652099	0.853118378880325	0.859215143246597	0.913399637301385	0.936742529489602	0.926767459173968	0.857362115350947	0.887330182612062
SPAC11H11.05c	0.964679395557926	0.998236982286569	0.946643111346633	0.984960700703008	0.988019941269225	0.986979014047483	1	1	1	0.997640920211131	0.974870222795467	0.976015423258273	0.973077719371896	0.93692411505808	1	0.923436333612821	0.960268128550802	0.969429043761811	0.964668800537672	0.955985959565194	0.999239775739898	0.995500453082531	0.560032711758008	0.938072135885049	0.92570515221387	0.907921409245977	0.664143228412092	0.758330722349465	0.85845226693616	1	0.971321375779095	0.964374639045401	1	1	1	1	1	1	0.997923394138848	1	1	1	1	1	1	1	1	1	1
SPAC11H11.06	0.957130275276141	0.9256723537705	0.940869444364192	0.920258118836691	0.975248908251912	1	1	1	1	0.956759512753273	0.931271765850359	0.968045329113591	0.958737664508426	0.940347265882304	1	1	0.986675550588432	1	1	1	0.98272927665147	1	0.659301490637284	0.957271071603384	1	1	0.991678988202703	1	0.787636640342712	1	1	1	1	1	1	0.947356716998389	1	1	0.902056302392601	0.965348722140618	1	1	0.993222786233197	1	1	0.992889087629943	0.953044545846356	1	0.999446919212991
SPAC1250.01	1	1	1	1	1	1	1	1	1	1	1	1	0.97085859428417	0.952653406582675	1	1	1	0.991864602807981	1	0.999704364560916	0.978379758362818	0.921501632581999	0.802886468431663	1	0.993467180060621	1	0.981087539973975	0.942680632443325	1	0.925458674491042	1	1	1	1	0.947465657935966	0.920172813618903	0.845171084152959	0.730923612202021	0.825708495436458	0.933586986813001	0.960502946318992	1	0.985238664614798	0.971532112105348	0.98964054255812	0.958078865035137	0.969463377812942	0.952803269386788	1
SPAC1250.02	0.92599696957495	0.939498496830295	0.924185707667616	0.936683036700023	0.941702381653772	0.956499739072419	0.99441540427249	0.956228615823916	0.969778257359823	0.966032233790914	0.982008453433808	0.932772221890604	0.922226839277974	0.910288881152025	0.975761933964268	0.913558272601857	0.912038615382867	0.911879246744179	0.913029611218894	0.921232578147405	0.939837779005718	0.977854110953251	0.828702815703518	0.9332368950424	0.97241450635586	0.931629554893182	0.989479278079747	0.926558628537443	0.988225845187279	0.971165991579797	0.963602965922756	0.981257228659994	0.958179002885332	0.947008194799606	0.920025315987642	1	0.957656901347791	0.935535466711417	0.963078846998422	1	0.943864385516659	0.945058133748114	0.93411214237344	0.928473400468092	0.979800901209526	0.964466103415969	0.929885112503792	0.937036737551143	0.931053152914457
SPAC1250.03	0.928725371997219	0.921756684798052	0.971856187991431	1	0.991553524529106	1	1	1	1	1	1	0.952130078058817	0.951404224061245	0.987381458486161	1	1	1	1	1	1	0.973539110589931	0.982427352324389	0.605692347594828	0.978704806831486	1	1	0.94440336783409	1	1	0.932852637621637	0.97516045710071	0.997971002798843	0.935500195050905	0.951142344522655	0.953822889512545	1	0.917982407889782	0.748053554267972	0.623886672129957	0.705304207865139	0.853592172991492	1	1	1	1	1	1	1	1
SPAC1250.04c	1	0.997268708134213	0.828421838617451	0.968243907452526	0.743438910817227	0.611468885593495	0.838989480188288	0.894079617565378	0.857542931978589	1	1	1	0.997153287342997	0.995006216633011	1	0.969844548836674	0.968818876652027	1	0.979045315339191	0.985419022201483	1	1	0.568807955417888	1	1	1	1	0.966812146800541	1	0.933899093982011	0.979639263313928	1	1	1	0.972208008491913	0.930422313262472	0.978088110929163	1	0.997529947325949	1	0.962613020711872	0.920689531649358	1	1	0.997433179037065	1	0.971714761458964	0.93377285281189	0.997776810535265
SPAC1250.05	0.990670422023359	1	0.992361795684093	0.891079389758061	0.766153167028496	0.782341826756	0.755539688611217	0.773150975878489	0.819997729367901	1	0.953532929433224	1	1	1	0.787672030931111	1	0.962214163420703	0.871072191918197	0.639052279858773	0.733639021456991	1	0.710167660620348	0.47470452407423	0.815672310687147	0.729282656125345	0.397457794004553	0.625220494141583	0.723332376344064	0.537737891347538	0.931248407839813	0.54463562602565	0.432480948628925	0.522413624631329	0.674913183829795	1	0.938897560253121	1	1	0.976364173065623	1	0.949348289155323	1	1	1	1	0.984092046913148	1	1	1
SPAC1250.07	1	0.993795521398967	1	1	0.91158683066679	0.914769003074344	0.910984611900144	0.995259703947118	1	0.96491496334605	0.75376290351483	0.948852300318321	1	1	0.93870782543741	1	1	1	0.977715879485073	1	1	1	0.668096514335182	1	0.986010236955605	0.993098140228076	1	1	0.839903580960854	1	1	1	1	0.922231673649617	0.936619794598157	0.84828179033259	0.974822086404093	1	1	1	0.992627037565436	0.92722149013686	0.921183908271762	0.921755693633828	0.910630121210383	0.93710778765657	0.945903474189395	0.981981694033054	0.982885962984455
SPAC1296.01c	1	1	1	1	1	1	1	1	1	0.984580262020823	1	1	0.970269950415247	0.946621459936502	0.871052509696063	0.97840230699974	1	0.998406657261414	1	1	1	0.960816028226364	0.820887829567242	1	1	1	1	1	0.95516684928451	1	0.993067545887377	0.99197465271702	0.965131498981677	0.967921983126193	1	0.977191066097476	1	0.97751055139734	0.997749460439827	1	1	1	1	0.957012514514003	0.974009450738182	0.954819814696274	0.994612637908894	1	1
SPAC1296.02	0.920594755756688	0.999176221296754	1	1	0.916032073110948	0.920537832632003	0.968372038725236	0.954832682164844	0.967357423142321	0.946682870528433	0.947871074519479	1	1	0.998750167674574	0.834627780185906	0.989276094885771	1	1	1	0.997901335699027	0.98714947010403	1	0.954108495378717	0.99389060345373	1	0.962287070866641	0.947889736439062	0.952281068739832	1	0.932858616357129	0.940879083256038	0.987785696856356	0.965077744344331	0.942760203504149	0.965803295877611	0.932140216570593	0.92456022886836	1	0.992041996592933	0.937824144311594	0.940684198226556	0.918893449056155	0.944955640227475	0.925124755222522	0.928979372157801	0.914183943900798	0.914238082503914	0.947651546892527	0.937192304880373
SPAC1296.03c	0.982716980362984	0.968295175922766	0.991566507537191	1	1	1	0.99795937674265	1	1	0.929309047189538	1	1	1	0.985150737107046	1	0.946946764106728	0.924550895039205	1	0.947829162705703	0.97073861514589	1	0.922942805703555	0.602259598936001	1	0.996792368259798	0.91954182659652	1	0.939115289235174	0.873655626432313	0.921895034408792	1	1	1	0.907784932130558	0.868722518303827	1	0.977605150376611	0.935690270126214	1	1	0.960869171886093	0.935323796046885	0.969933429613946	0.960322446029022	1	0.925432732809143	0.829478485638982	1	1
SPAC1296.04	1	0.998777052297748	0.986887500544071	0.969195464071985	0.976516520637001	0.995053398307904	0.958744022960724	0.990331931377637	0.99246605503416	1	1	1	0.94062434380428	0.988543095888624	0.981007881066016	1	0.974281781385681	1	1	1	0.985906758144619	0.947469644023929	0.614790092261399	0.965204276281904	0.996809880243153	0.989204992666186	0.923267661475781	0.960413422865508	0.72442703879749	0.913697420914481	0.979242446652593	0.882223136612304	0.82951777732014	0.804328998449601	0.924499680509512	0.959536817729094	1	1	0.98408263620165	0.946970818721597	0.997336773758527	0.927124261716989	0.942025763616802	0.876501585027684	0.745561242790528	0.723642464327901	0.780379633049395	0.891093607422217	0.910215524933082
SPAC1296.05c	0.991808420543902	0.982362962253346	0.943125433741855	0.920945538344295	0.938103350707672	0.941714062274749	0.922782561077763	0.948602177482531	0.956314996370294	1	1	0.939043762188334	0.961602143080801	1	1	1	1	1	1	1	1	0.977246679714396	0.976023038622931	1	1	1	1	0.990265643007942	0.904856485222323	1	0.949982979461485	0.922183810657739	1	0.997734516310504	1	0.811529952687699	0.95063869437223	0.891754290725352	1	1	1	0.964916154822924	1	1	1	1	1	1	1
SPAC1296.06	0.987452379306013	0.961788901653532	0.954031264324319	1	0.983336136639809	1	0.993244666263685	0.987790022021652	0.982097610934978	0.964874149694026	1	0.996825086754948	0.992580709682545	1	0.980515698669268	0.976902566567798	1	1	1	1	0.690413029570378	1	0.63036395842385	0.895782727457491	0.884912728209907	1	1	0.958739304003022	1	0.852067683299938	1	0.960416173596964	1	0.942795904853488	0.540752192568841	0.192931182590439	0.904756007091934	0.940439494344592	0.705562509036365	0.840021763258386	0.292970044454694	0.415530619572176	0.826914483979958	0.858320710379221	1	1	0.98838549299451	0.965724267018073	1
SPAC12B10.01c	1	0.996182122566444	0.98336933472163	0.95508932162033	0.961629246994112	0.93446511463763	0.931242303968325	0.930945345242308	0.923764590708465	0.980445868686622	1	1	0.998360515569494	0.980346184156546	1	1	1	1	1	0.999022450612136	1	0.954030044713295	0.749785101543633	1	1	1	0.999583213489919	0.916872618026402	0.992961298871245	1	1	1	0.820465096350568	0.663939944693835	0.903822375692409	0.97094764673271	0.744190639321528	0.809785015012163	0.788223315617722	0.775468124806208	1	0.98856017803735	0.944362366104693	0.93525951499965	0.9622974094197	0.946448565984878	0.966066693583219	1	1
SPAC12B10.02c	1	1	1	0.987262150583572	0.989250732284139	0.897411159884401	0.810807185217755	0.845168630270841	0.753387764322423	0.974066271594791	0.913981293493563	0.913033470778585	0.921796328552408	0.945340771255536	0.993142575623142	0.981280283506718	0.978463999172123	1	1	1	1	1	0.560527769425868	0.833485766314536	0.832938083139415	0.825911895704344	0.770718299712549	1	1	0.977472096220733	0.996618262107639	0.962707320213256	0.964860592677047	1	0.962910476646279	0.955567442201108	1	1	1	0.97006231115857	0.999591934074137	1	1	0.993649961488163	1	1	0.992768224306498	1	1
SPAC12B10.03	1	1	1	1	1	1	0.969172808224528	0.990098510055423	0.970120483651071	1	1	0.996835523540968	0.994494977094426	0.936068467817607	0.713723024269848	1	1	0.994393009095764	0.975087328458442	0.99220176700341	0.959375711371187	1	0.771268168822601	1	1	1	1	1	1	1	1	1	1	1	0.961275693624488	1	0.923906872759043	0.952709190074999	0.988445822856897	1	0.941793758863131	0.983609030385216	1	0.976733280091163	0.85978085011222	0.911614791410909	0.909720556003453	0.695584273383856	0.752582381793717
SPAC12B10.04	0.956635383699896	1	1	1	1	0.969638229149336	0.992882926188033	1	1	0.986280741632081	1	1	1	0.987179707860175	1	1	0.790129613341341	1	0.770304801567876	1	0.931444402575962	1	0.553056708205262	0.949132876659156	0.826724793950693	0.673732667935003	0.434972399130998	0.62170298680954	0.203944497182451	0.253210741281493	0.236289926289933	0.333540344744478	0.449279560690646	0.694272783148013	0.587025154656462	0.727933660217513	0.997125648430112	1	1	1	0.822520019349314	0.776614726148109	0.830727856489224	0.808044391472494	0.913777909067284	0.929099609601853	0.944192109955781	0.946140412875866	1
SPAC12B10.05	0.972178471502991	0.968215729679636	0.974788943448316	1	0.966118714761838	0.970170778338152	0.980681851059298	0.959324599081102	0.760744022012738	0.909723033904263	0.909231728367301	0.9097963597382	0.912450111833079	0.909196210796276	1	0.93867657125314	0.923337418006815	0.930902685147296	0.917275603663614	0.941407088952918	0.915980748945841	0.918923172036484	0.878064881332938	0.914842672960987	0.920419760569017	0.910309345679217	0.9359810995775	0.951331365987047	0.938162992939556	0.969272649354439	1	1	1	0.992237866093733	0.645587382724701	0.687905276906145	1	1	0.921246781161645	0.930549181820826	0.991946808250482	0.934571367133094	0.939633865719194	0.918997058806803	0.949004646401803	0.940661908221852	0.853976630865226	0.64285621185623	0.833134735348535
SPAC12B10.06c	0.963510202944572	0.982879512028273	0.997176147118434	1	1	1	1	1	1	0.995185218977092	0.980726572983662	1	0.996946042909388	0.964158010934384	0.921498731092681	0.953648927074698	0.952186124344426	0.992360082515132	0.975203467613085	0.987739695037093	1	1	0.60972067642272	1	0.98762726723716	0.949263357567802	0.937474289506253	1	0.944081325904418	0.950393607705177	0.951760829497882	0.931769396175734	0.983175134026203	1	1	1	0.924313695131258	0.955010817669235	0.972115223219014	1	1	0.991985603043381	0.997620030204247	1	0.724038050208733	0.730490110278367	0.689509259656034	0.589950893113794	0.724383747523792
SPAC12B10.07	0.913417831136217	0.923206581738279	0.9136459407479	0.912125248133706	0.913671475359535	0.91735234854492	0.919237458426643	0.923874560709295	0.958551262767863	0.920472607490102	0.977379944942492	0.941810736391376	0.930951151703557	0.912239559176383	0.900540748402231	1	1	1	1	1	1	1	0.822104134240383	0.943051916206425	0.998487648181672	1	1	1	0.898753282204563	0.926965758604679	0.979357760068652	1	0.841175428259859	0.79537518559966	0.854580058321772	0.812453538035815	0.986232647850436	0.953371859994161	1	0.98707460641243	1	1	1	0.994551082215821	1	0.980686233449849	0.983273301989593	1	1
SPAC12B10.08c	0.975580227204774	0.947756669806253	0.96411679404469	0.958659733998771	0.980102492965577	0.956605560911143	0.969974003390504	1	0.96298512811952	1	0.980480326836486	0.924221887066832	0.996702440246761	0.984394401840367	1	0.982538610002918	0.958332414471922	1	0.974857130710734	1	0.975369756860966	0.943946769642809	0.954222771357955	0.978632437564756	0.993228248675424	0.944980460072695	0.923173850348509	0.954020612197379	0.999020131618872	0.96672627259965	0.954448176292911	0.95398212045159	0.94351642846667	0.930735500743224	0.972990940127683	0.966620286287402	0.944893826524269	0.953905158211011	0.934363951149908	0.94248045784933	1	1	1	1	1	1	1	0.900359083544638	0.811447721179624
SPAC12B10.09	0.991622417668349	0.963774395416658	0.982060029544937	1	1	1	1	1	0.978700728404252	1	0.902997033655062	0.940576800030732	0.988603102509549	1	1	0.960777624365419	0.954592669701764	0.987593385584538	0.979480257952072	0.966891449731471	0.952609353866376	0.993310714392413	0.624042631537458	0.973609602064014	1	1	0.962529273984537	1	0.861733029899418	1	1	1	1	0.962216836177184	1	1	1	1	0.998667676291777	0.942864568517351	1	1	1	1	1	1	1	1	1
SPAC12B10.10	0.951920352723652	0.992646108770517	0.952322615985189	0.945050147406515	0.967207380451302	0.926225193822177	0.940263933997463	0.937732171394417	0.967875069886165	0.987368596860763	0.934759042301998	1	0.818051093823141	0.967914923079878	1	0.948540821598264	1	0.966549919044416	0.95973666389251	0.994429872031227	1	1	0.597623925791714	0.94523489724056	0.967055052142797	0.985040587531798	1	0.958305153382849	1	1	0.944942040587178	1	1	1	1	1	1	0.954380086609321	0.98866863944452	1	0.998323184799972	0.993769351059947	0.961345180561822	1	1	1	1	1	1
SPAC12B10.11	0.86494331461915	0.872040079553188	0.980577103073783	0.9845933958713	0.94571721630628	1	0.997665838616738	1	0.979125569977727	0.855874440699882	1	1	1	1	1	0.98956857626097	0.964955981661961	1	0.929906565838113	1	1	1	0.619377521124368	0.975187564851121	0.980631128301685	1	1	0.848916809939026	1	1	0.98682620023936	1	1	0.970904757684088	1	1	0.970019742932006	1	1	1	1	0.964761913770342	0.934684409405222	0.95429493240627	0.959439288013021	0.973908403122807	1	1	0.986778181318714
SPAC12B10.12c	0.989439181896567	0.983449350330516	1	1	1	1	1	0.953963133289866	0.953073940344126	1	0.936524824887674	0.821741127920754	1	1	0.956169542942375	0.953010812767869	0.994173323262393	0.976833033398972	1	1	0.622480588985391	1	0.80703140671251	0.918663260269694	0.934427718965742	0.925039837806663	0.965725571171366	0.9825205296105	0.941319878403186	0.938810826660612	0.663072116968201	0.552019732273177	0.733877061173887	0.914590760319281	1	0.974071120218301	1	0.997411632457709	1	1	0.951727968134275	0.997838485831801	1	1	1	0.994512457006272	0.984096485721735	1	1
SPAC12B10.13	1	1	1	1	0.987459605354477	0.980236291628625	1	1	1	1	1	1	0.980922159485973	0.972860480201032	1	0.983056634381619	1	1	0.972940689922945	0.995806780409094	1	0.954226843149482	0.818949415659531	1	0.99934567907848	1	0.997988441694991	0.994311765806653	0.775606622054515	1	1	1	0.809547348179307	0.58095305067743	0.821144409887733	0.89139435373987	0.797196619473703	0.698764146035005	0.850905172439761	0.886363375466199	1	1	0.998900405752961	0.973117774458525	1	0.993734172969947	1	1	1
SPAC12B10.14c	0.875664954875546	0.922853855405576	0.990682627196494	0.970875267108303	1	1	1	1	0.989251263546412	0.84353792714402	0.670364330119937	0.914521778358877	1	1	0.773335535540413	0.802421172007221	0.992516179371899	0.747150149532629	0.621451639161867	0.510531529815202	0.532187151515152	0.524450285964386	0.345992412357018	0.434230779117291	0.516527771915244	0.550850091918717	0.759304997470172	0.860508352758353	0.709066742641458	0.806219634087031	0.844952587143069	0.925486396592095	0.621844433618472	0.666542085940206	0.778888807676713	1	0.994217113741414	0.945474558796057	0.980838693372522	0.967855991257041	0.979000133552306	0.996223969685449	1	1	1	0.933253739693004	0.886127184307249	0.907681138131484	1
SPAC12B10.15c	0.795896951532505	0.738746106503455	0.660676319544888	0.611303627155062	0.699710397285758	0.615798603076533	0.773782427412426	0.70268091906258	0.600758327201364	1	0.98499380741044	0.926441250394624	0.96313962213569	1	0.867510261442464	0.986370230936672	0.986249542820428	0.949179830524455	0.936449414671094	0.930866414393654	0.945566082464901	1	0.726612574523014	0.993913467399203	1	1	0.965549031408032	0.940789088817207	1	1	1	0.961008887677363	0.968692353920175	0.959231607360033	0.981001054611649	1	0.987342906225675	1	1	1	0.953493606294979	1	1	0.971369071967965	0.943203618962724	0.976194504464289	1	1	1
SPAC12B10.16c	0.93564254740172	0.955479971329584	0.918359379173464	0.921549058877072	0.925834532622064	0.919648084592607	0.951081179641186	0.935615092420539	0.921388241115814	0.988673138618902	0.997243530825627	0.930159442045624	1	1	0.954502252690261	0.911966157634537	0.910113917856338	0.910935219207802	0.909763305295288	0.912102555126144	0.931253767160942	0.991949713776075	0.785269742275226	0.976548882371072	0.993212549606851	0.947416711666338	0.990834058932899	0.987389666263833	1	0.966525428216107	0.947820990462206	0.975112227540189	0.957374449291254	1	1	1	0.99927553061729	1	1	0.982523176287699	1	0.929174223106643	0.763536989177485	0.909691490255141	1	1	0.964832488748896	0.807966544697224	0.926825753089812
SPAC12G12.01c	0.995360553090355	1	0.977191766278673	0.916475445994938	0.914259835803672	0.922173766027211	0.916458132557998	0.910219328545913	0.909862825821207	1	0.986597366350207	1	0.802370961285162	0.874081972553584	1	0.953117959230767	0.943339254644413	0.91789815473058	0.915218396062671	0.929321195203527	0.934523543341778	0.911503105905878	0.921410762665235	1	1	1	0.969246810569134	0.982468812370054	1	0.981018549468616	1	0.99613120445179	0.985458686452837	1	0.985680394402759	0.91531033501005	0.958344722656822	0.997534618900878	1	1	0.692468859181084	0.615013426641713	0.81398895930667	0.952476399322623	1	0.999289871764657	1	1	1
SPAC12G12.02	1	1	1	1	1	1	1	1	1	1	1	1	1	1	0.912782211399315	0.969076059770493	0.988519954102189	1	1	1	0.986587775679663	0.967848448014426	0.496499781483756	0.51501429511653	0.449497822870207	0.111188299546971	0.143323055112535	0.598601872039481	0.378437905530233	0.552463726312515	0.774220955293746	0.988854024644162	0.602048893634697	0.539316637809472	0.227221626199895	0.936992135580245	1	0.982721599893956	0.972024485590078	1	0.987143234143606	0.960201122029043	0.977917613804603	1	1	1	1	1	0.999864966985
SPAC12G12.03	0.976584139138499	0.994457129323209	1	1	1	1	0.993929633528596	0.955984833719129	0.966649777478395	0.999081687190044	1	1	0.962236730730232	0.942126913159146	0.879128501025614	0.949485103483108	0.966272052434564	0.987913483439362	1	0.981461687106126	1	1	0.792436069325524	0.969372218672882	0.95924837167132	0.951070218448199	0.964410928632481	0.979913001856916	0.977899810321268	0.969918431472005	0.982574244155861	1	1	1	0.969556249202297	0.961525697519658	1	0.971308151728653	0.979194279194487	1	0.983775892364941	1	0.994567240751761	0.980209964876088	0.981335322805072	0.960854597626443	0.964092631427733	0.934595565205731	0.998329309720217
SPAC12G12.04	1	1	1	1	1	0.955140381327987	0.871271880538944	0.933666864538288	1	0.967105364002245	1	1	0.985794204258314	0.955668820658376	1	1	0.982595592334174	0.988730646643553	0.962829985316832	0.967766382631037	1	1	0.770651515746055	0.835288602039659	0.624611751521532	0.690233126545082	0.942727326077631	1	0.763339269556923	1	0.999983218284906	1	1	1	1	1	1	1	1	0.985869091932761	0.96496752391252	1	1	1	0.97997859615008	1	0.957437395632367	1	1
SPAC12G12.05c	0.983099928791835	0.947275393361525	0.96885280401743	0.9596508643924	0.961927142999492	1	1	0.992780741798637	0.984517648842566	0.983766519243677	1	1	0.988105192886832	1	0.987780319058952	1	1	0.94041607947692	0.931420357038163	0.983666198924593	0.966756666709429	0.96230842699933	1	0.851073499980917	0.794127009169332	0.7939365206977	1	1	0.988964901061489	1	1	1	1	1	0.99786555210941	0.987581608044094	1	1	1	1	0.951065644628914	1	0.949841426554566	0.940910215496225	0.96160927022768	0.929482463525052	0.980350063316739	0.994749518851896	0.995573092208957
SPAC12G12.06c	0.947626680527034	0.981443436413457	1	0.967577317873126	0.996871666596146	0.989084306761957	1	1	1	0.980501053196505	0.992148297760508	0.947258820197277	1	1	0.97426496647308	0.920295276015581	0.964209743276527	1	1	1	0.957637172528436	1	0.557326602955657	0.633106645781102	0.623117553765146	0.296566772790063	0.14736768730609	0.493643902427201	0.100557511454069	0.167954520388624	0.297169868278643	0.575565711922241	0.802726552129617	1	0.619649614958926	1	1	0.953427231022875	1	1	0.988134844428833	0.908615764758091	0.980347046619869	0.871042805242709	0.980421812604336	1	0.999883842306209	1	0.952959243504606
SPAC12G12.07c	0.965012428654899	0.985272374514895	1	0.995185508991258	1	0.972237024549058	1	1	1	0.967132425861474	0.958209257735204	0.934797463858459	0.971705875321909	0.958032333522655	1	1	1	1	1	1	0.852618308035437	0.955629270638838	0.774693975000826	0.75416013236852	0.87681486072017	0.73858292852186	0.669688658884133	0.643915560048448	0.749017952183325	1	1	1	1	1	1	0.958462507703804	0.951049447000657	1	1	1	0.953158300370673	0.991662973519433	1	1	1	0.952547945128474	0.969006893858851	1	1
SPAC12G12.08	0.951830484987896	0.974089483343486	0.93754537867704	0.928414634469763	0.952657239348819	0.999050071892976	0.995716018680006	0.943384466943077	0.916947236875085	0.975780557387226	1	1	0.985271915980349	0.99037075470079	0.985337867027708	0.94486746401118	0.936770011210332	0.94401294922365	0.965424068100666	0.948659882923611	0.977705589427108	0.981901976108862	0.527640210012116	1	0.999232818205067	0.99547374102763	0.80686248368769	1	0.744481152044522	0.932622261253108	0.986983617063368	0.978779142334401	1	0.933279468976402	0.843756408216122	1	0.982703776405975	0.998123438396028	1	0.970080802851581	1	0.937443093407538	1	1	1	1	1	0.966120322641586	0.973030810040753
SPAC12G12.09	0.672404148526776	0.774183845862776	0.687602159314999	0.927515193876596	1	1	1	1	1	1	0.964409314500637	1	0.994180915129921	1	0.786610921722456	1	1	1	1	0.993447325235113	0.956433480324798	0.95696010562302	0.701071819223781	0.823399113174736	0.885155420038186	0.894552180640616	0.999701768652039	1	1	1	1	1	1	1	0.998118895781039	1	1	0.979687640123466	1	1	0.971225844451003	0.980870898170869	0.956773553311009	0.990935694360241	0.963217078664643	0.971588377499823	0.994107518525696	1	0.968523067730546
SPAC12G12.10	0.946121644093007	0.99589503659607	1	0.966411531715037	0.914101630630546	0.925649084988436	0.752494449221419	0.668277860562996	0.565059483106778	0.967525108147389	1	1	1	1	0.961951001565709	0.999758565473446	1	1	0.919407545265654	1	0.975877154415226	1	0.559327478775706	0.849273020590077	0.988705820379486	0.985827647547683	0.887380238637407	0.869385645750184	0.703097718682646	0.934680958325431	0.981654927010727	1	1	1	0.977800794106171	1	0.937733251120719	0.982769931755105	1	1	0.94822346363244	0.950870544616776	0.933385682621089	0.952989161113776	0.984037716835416	0.976241319028933	0.982750522460083	1	1
SPAC12G12.11c	0.965090870749498	0.950152510580823	0.964413429521153	0.960077679274703	1	1	1	1	1	1	0.976670181085324	1	1	1	0.963533241370029	0.99101233650213	1	0.964989261853885	0.9465911172717	0.981572275862871	0.949835539589064	1	0.73991164247242	0.987706972983657	0.875594162082175	0.979195497151506	1	0.989980736853002	1	0.954075923028384	0.979340751225335	0.982845068020468	1	1	0.957413557071829	0.974142572030962	1	1	0.920692695246492	1	1	0.980911195844707	0.958010110995607	0.950906877393151	0.93816825671955	1	0.959909304548945	1	0.982774532326522
SPAC12G12.12	0.980158877160369	1	1	0.990304286538131	1	0.930625439859445	0.862602885261272	0.96762399199093	0.965614126037105	0.998949984435371	0.954630344961321	0.937436301268899	0.962753472409308	0.936079053772686	1	0.948229787547153	0.957141961580556	0.992978806427941	0.988953225045906	0.979801613794357	1	1	0.795662995418078	1	1	0.995271074042184	0.977695894103747	1	1	1	0.995665699903944	1	0.990837599306895	1	0.961998838350258	1	1	1	0.987233598241147	0.866210390122875	0.956874286891534	1	1	1	0.992261235270319	1	1	0.914452369377154	0.897409456265241
SPAC12G12.13c	0.910947534684999	0.844043375043221	0.791117873458259	0.944678643402597	1	1	1	0.996588316379939	0.946250204490494	0.753429955977342	0.9866027279853	1	0.458700075096583	0.486909760253135	0.847672757564357	0.881072146224613	0.852935512972084	1	1	0.98921381281864	0.552425318532593	1	0.671566831226595	0.570948151364596	0.751302680956909	0.791981798525464	0.442069688236834	0.889174220263392	0.330176621609086	0.159389133315675	0.25343957486984	0.639892472360605	0.528478311392687	0.486148954570891	0.0963976959679552	0.793867824148355	1	0.934152248332316	0.977020292870849	0.980883720381701	0.641139371296476	0.40437205213131	0.604345714231556	0.420007385721195	0.574553664753322	0.767335943754901	1	0.990027708468696	0.967050780303535
SPAC12G12.14c	1	1	1	1	0.90980251686042	0.777071259251134	0.720063414548981	0.762144724051016	0.868446889690973	0.468968151469141	0.535908762576944	0.793867354003282	0.949067196891375	0.639170985856483	0.855985241899009	1	0.947431487068387	0.978110871180408	0.963613949488713	0.987391486126219	0.982500002033373	1	0.749514766653578	1	1	0.993612405756607	0.964139586850994	0.975690491528511	1	1	1	1	1	1	1	0.98768712296584	0.941978294378615	0.93765218843521	1	1	1	0.954907604998256	0.651946299923139	0.781831228601188	0.690183185313353	0.513487737512424	0.262233776305126	0.577827650010279	0.410845356707868
SPAC12G12.15	0.962846520807366	0.986530500682389	1	0.982258795659538	0.982278792566938	0.933737155092931	0.935874281557843	0.9480166240245	0.980524843589145	1	0.947462394444552	0.938180943870273	0.985144088874845	0.990508162742208	0.905157799513659	1	0.969154095817989	1	0.993578353133337	0.955570718576284	0.986889925319936	0.97595266389045	0.984457764827032	1	0.987643762161751	0.999184932085049	0.953385405261017	1	0.852081110944483	0.623037603634318	0.781642537640294	0.973827520439833	0.978637510135456	1	0.702587546945817	1	0.941884297304072	0.987838171513526	1	0.996770181654028	0.929900098000413	1	1	0.998958319125759	1	1	1	1	1
SPAC12G12.16c	0.673682257888822	0.736114005393753	0.841695244328863	1	1	0.996982822272261	0.97544513779858	1	0.986246243951423	0.636823859361105	0.703952469686419	0.941499275376546	0.639281285631693	0.524879899539163	0.705580871127446	0.975813864236028	1	0.990095080360658	1	0.99905152997321	1	1	0.656095349945603	0.967884974500722	1	1	1	0.955983469766364	1	0.948161095649429	1	0.998578540763659	1	1	0.968560446494909	1	0.971249856509591	0.958555415037837	1	0.984263409547631	0.924601329846802	0.748489874161333	0.804775002684722	0.637087138708254	0.942871070272953	0.995472479705886	1	1	1
SPAC12G12.17	1	0.95490809890507	1	1	1	1	1	1	1	0.980264531373356	0.946403039203743	0.981289923719097	1	1	0.923602748333444	0.979392058070081	0.980560454816037	1	1	1	1	0.964350907100454	0.581102950066086	0.958216200523109	0.971858094572611	1	1	1	0.818294933749803	0.993754587906514	0.978933987012048	1	1	1	1	1	0.98436596427671	0.951076843064034	1	1	1	0.997265129097878	0.988068181741303	0.967361356955629	0.933639723602365	0.929071180678699	0.965353954877511	0.996818454143435	1
SPAC1327.01c	1	1	0.992044149141784	0.989079199133708	1	1	1	0.977076519010046	0.981765993191267	1	0.963252079462059	0.872664065146754	1	1	0.967922202313325	1	0.984067732296882	1	1	0.912310764609054	0.84032175980732	0.583724419054711	0.249138107729475	0.82182178159411	0.851416403576107	0.880998875570963	0.944096526468024	0.925164416412988	0.810199196903695	1	1	1	0.734359238815542	0.575271283830098	0.803676792771346	1	0.901897581513757	0.793778779497559	1	1	0.99651519442679	0.93658624445797	0.982538333557986	0.937821127449903	1	0.985036629369355	1	1	0.995726582426307
SPAC139.01c	0.994795868594926	1	1	0.929313570136375	0.950258468269337	0.94494285193542	0.914255701016618	0.91683507368089	0.910586664547178	0.978407627574337	0.912274625003044	0.912959709871447	0.948830951012349	0.915537214976137	0.910021002521555	0.913440979939437	0.90972033151187	0.911855593399013	0.921498978830722	0.915818425851773	0.986115382969092	0.967777455915699	0.778413626576317	0.938196778138348	0.957019546984908	0.933469312466702	0.911200565185821	0.949146842062253	1	0.963679294477926	0.933901036970314	0.960614017236267	0.948095843001313	0.985721297109205	0.946163696681066	0.999260943784428	1	0.997439713991237	0.99686835080021	0.967681776060206	1	1	0.97259882618286	0.990274738326136	0.928543128990172	0.935086073981654	0.925831163697087	1	0.984089671934817
SPAC139.02c	1	0.987491614729705	1	0.970235361706157	0.994090325865173	1	0.981374532257924	0.985807592987376	1	0.992169581389543	1	1	0.927280988130113	0.976698980880948	1	0.991519407173655	1	1	1	1	1	1	0.518811525280535	0.674284196473994	0.695446364289995	0.79121740989508	0.929308476191749	0.96958753066352	0.814167584933186	0.729808667670952	0.582995599600305	0.522732295328981	0.584268778948423	0.736585342126586	0.838007783893751	0.867416010352077	0.687096557178289	0.611300700233361	0.857072736920545	0.833474498881982	0.658489071422154	0.639778775186822	0.806960305022241	0.869197909328551	0.457248517736911	0.459315606574988	0.745738592983921	1	0.94400760995924
SPAC139.03	0.982875065843883	1	1	1	0.970108171950799	1	0.980609678517501	0.969988793808363	1	1	1	1	1	1	0.652083218529863	1	1	1	1	1	0.988604584705377	0.987603190399232	0.78463442803953	1	1	1	1	0.98013485004443	0.978086395871772	0.956524970200948	1	1	1	0.995818554822413	0.940366890027742	0.973390145741677	0.958577957438499	0.961592997842333	1	1	0.979946974511347	1	1	1	1	0.981732120877067	0.985526352639556	0.951154900073778	0.98161496753138
SPAC139.04c	1	1	1	1	1	0.964653843070615	0.980878251830668	1	1	0.89562133153719	0.811218034121596	0.983558026972769	1	0.941228061433643	0.871443626594781	0.988309737094692	0.97554528778468	1	1	1	0.96437415438112	0.9265299228649	0.710550726472222	0.949178231570717	0.986383819311139	0.996628726830896	0.996464896586296	0.992829759739296	0.960460194733014	1	0.996023090208217	0.998912534574247	0.995226600396455	0.967047070489289	0.974396547071976	0.973469480773012	0.941218581373735	0.915092518420453	0.9635149366119	0.983400612327879	0.959089613246718	0.965591986940371	1	1	0.898766604804549	0.874921533393981	0.745665792540792	0.401807958659226	0.390284155510314
SPAC139.05	1	1	1	0.994098137847566	0.999128009003421	0.984075750493442	0.953308309214463	0.974716354330977	0.937063943252853	0.96457588527737	0.920649497084188	0.964490145213109	0.972966709658676	0.954531625099953	1	1	1	1	1	1	0.96266304550644	0.797813954702101	0.556561221086293	0.995673498160635	1	1	1	0.974665003903205	0.683252055637529	0.891368880026038	0.916962489386361	1	1	1	1	1	0.919165077001503	0.942496980282819	1	0.991424159892548	1	1	1	0.993683145694477	0.6139274736906	0.442377352884438	0.276112354943202	0.591249497615618	0.708874886954574
SPAC139.06	0.925298806616597	0.911413821754112	0.921847485263646	0.76054114814013	0.779717314487632	0.710973046383061	0.661032864116212	0.620785846780251	0.5886858187218	1	0.97280833329611	1	1	1	1	0.959312269531296	0.988680499272153	0.972681915190345	0.996664650311065	0.950793962414863	1	0.923633219805123	0.697045561497326	0.992755576332924	1	1	0.937364913697693	0.955590695456621	0.766773292873431	1	1	0.963011418029129	0.613693463185169	0.453124830346919	0.646448510361195	1	1	0.966300487504669	1	0.98007702428063	1	0.975127265741473	1	0.996502468837494	0.995117189395507	0.957140149467392	1	1	1
SPAC1399.01c	0.886873723233352	0.958050186704128	1	0.799172846565043	1	0.950049001130795	0.950719598633822	0.914736083926605	0.898753938317128	0.926376556100035	0.946959600722723	0.957717203009201	0.953184967844702	0.932663969333615	1	1	1	1	0.971676239983903	1	0.974840638115194	1	0.594690407795297	0.636545160921978	0.641014805966196	0.752565872913376	1	0.986531239985592	0.739216288198927	1	1	1	1	1	0.976062173523062	1	1	1	1	0.999871421975917	1	0.918327358678193	0.972141896830711	0.940233974772284	0.978398989700062	1	1	1	1
SPAC1399.02	0.970285156804416	1	1	1	1	1	1	1	1	0.949912347352968	0.940053836648515	0.93674425458283	0.956479038296469	0.940439497605882	0.909287809009177	0.91661231023333	0.931433155014452	0.970635461374132	0.931743435117834	0.936912081608959	0.989075290977179	0.94729747659894	0.63182017090033	0.940520657714437	0.966976445501763	1	1	1	1	1	1	1	1	1	1	0.924978539858196	1	1	0.96154507666647	0.933420086845868	1	1	1	1	1	1	0.934315214342776	0.946415030185216	1
SPAC1399.03	0.966245970599771	0.917790647680321	0.917039303655807	0.930162985299293	0.98074931248327	0.933134653613494	0.93820290902032	0.950348712449394	0.944393821498208	1	0.953189810424595	1	0.97604861575058	0.94039310239228	0.930631778283823	0.972128813385054	0.9643558378873	0.939759023792442	0.981514292752572	0.975556119204784	1	1	0.945717249949372	1	1	1	1	0.981029067211894	0.967150042243512	1	1	1	1	0.999731654700438	0.996709485972272	0.961502298870996	1	0.954399193842052	1	1	0.959790893016761	0.932525333061834	0.938447578716778	0.918083118003682	0.960801118154281	0.926404537562165	0.964282597695748	1	1
SPAC1399.04c	0.994912884577139	0.932031113566225	0.999467032550326	1	1	0.976156927081013	0.975608538589733	0.944968393987354	0.942527410309458	1	1	1	0.997756847925719	0.994716782222211	1	0.973841942795049	0.973533670977412	0.841229729663575	0.879472957730421	0.812589526083924	0.954634977147642	0.823474523148563	0.613153246240194	0.398945906324333	0.363355824271426	0.464987521560054	0.885892415623177	0.759774499422367	0.858051835290923	0.955505855893346	0.94322335418886	0.971974585950788	1	1	1	1	0.941381598470638	0.918151395329788	1	0.977790660969553	1	1	1	1	0.968672423644975	0.986781138362416	1	1	1
SPAC1399.05c	1	0.962195523665693	0.940415526186001	0.955283144129305	0.960860349289351	0.979710491855749	1	0.95038707324764	0.933289165937238	0.972026986832801	0.960451375636221	0.994365880339687	0.928501564040018	0.930476082391156	0.990198023894926	0.956030653633893	0.997458791980909	0.931710879168502	0.984068930710322	0.980761857796023	0.930324631444539	1	0.553890383425183	1	0.991960887333528	1	0.972280915866408	0.96867433017092	1	0.936609764516293	0.984740067952834	0.963629832692574	0.984174171335747	1	1	0.985415136811205	1	1	1	1	0.994872368892391	0.94893847803457	0.979258077131428	1	0.957644071064456	0.942182979490829	0.964879945738145	0.946525231345731	0.950565554980852
SPAC1399.06	0.964914362519052	1	0.97389761709734	0.994508744403147	1	0.992880943123817	1	1	1	0.999490458894557	1	1	0.965461942607562	0.982461674658347	0.971373406938192	1	1	0.99431374363219	0.870846121972784	0.92703945062137	0.847389254469764	0.471837182065771	0.0640429994756096	0.116810495668123	0.20342717793748	0.208103234345271	0.586989188409976	0.942959466450293	0.825898855108769	0.897811202275794	0.886541300077726	0.870475377672293	0.85340963909293	0.860646597906697	0.970142097697862	0.995476087003056	1	1	1	1	0.950011410435446	1	1	1	1	0.965580595330324	0.970535472548502	0.987113014146782	0.937507059738346
SPAC13A11.01c	0.911332895261776	0.912454965896407	0.919354052492906	0.911277158172336	0.930373814235175	0.918940164709387	0.935771568546351	0.952336807915714	0.968166723428975	1	0.973087435239626	0.99721996282188	0.976520755863941	0.938346178942235	1	0.976398822263143	1	0.97931830262913	0.985526834418894	1	1	1	0.70215848345171	1	1	1	0.985858228611335	0.954168904556466	0.971083011737361	0.938324183960102	0.91292122320542	0.914539110965339	0.931857598087597	0.931351364106439	0.922975523566489	0.91438390288372	0.967885188443387	0.943286321644061	0.95180272637214	0.9658257041367	1	0.954749608115296	0.915575293802858	0.930444565902769	0.916280668101481	0.923833508371467	0.934110153926804	1	0.985550452154567
SPAC13A11.02c	0.975318391762035	1	0.968402660411341	1	1	0.974677327155085	1	1	1	0.991029354828203	1	0.997128202830317	1	1	0.647837212201672	0.975800259615666	0.949000153509543	1	0.994761281276529	1	0.974200754734631	0.943080052617577	1	0.973307661889036	0.970929908506953	0.990089795250109	0.998107165138099	0.990886659796821	0.988990332640111	1	1	0.959439700963883	0.921496445432134	1	0.77859676010813	0.904244763527822	1	1	0.990166393796409	1	0.767082204441992	1	0.989169546254075	0.956355174114053	0.995599805841803	1	1	1	0.930272440557407
SPAC13A11.03	1	1	1	1	0.97876148051579	0.997015626644201	1	0.971657074377096	0.774762179911496	0.74990659956028	1	1	0.678238451199242	0.740019837259701	0.980548760471318	1	1	0.99471508686247	0.998430865705654	0.981820332962581	0.799180826306549	1	0.67407053455137	1	1	0.89580083775252	0.464823711690833	0.950388387071595	0.98861075461352	1	1	1	1	1	0.767176931348725	0.568232975811822	0.942309343319871	0.92413921012055	0.916971256011632	0.923507293373144	0.925722048734984	1	0.97104203687977	0.950162314495353	0.940643780989105	0.987625659965228	0.977484508348597	0.961195113254406	0.930735989238915
SPAC13A11.04c	0.985921939185926	0.96342942150799	0.976378608605991	0.996265752652408	1	1	1	1	1	0.551767028208773	0.531638695614995	0.792500614592843	1	0.928123540587933	0.660938048925929	1	1	1	1	1	0.99565190671567	1	0.825531877670726	1	0.969731849472712	0.966714303101786	1	1	1	0.909201641930396	0.965172990614203	0.933189781697718	0.984821702452903	0.915277131065039	0.898269998857718	0.953783812758443	1	1	0.961134526859168	1	0.850213151594257	0.963955730943326	1	1	1	1	1	0.998762920631505	1
SPAC13A11.05	0.905093488613228	0.975669718933903	0.817576911284439	0.950503558434741	0.997734189349411	1	1	0.992794078479387	0.893129217449924	0.64282033299648	0.933738162770312	1	0.999357027243818	0.854003834846454	0.776400400539685	0.871822286192995	1	0.929786827120285	0.945918385506548	1	0.616157857737435	0.582088389291844	0.503415641814717	0.995030357216264	0.981472772482164	1	0.818522013858716	1	0.78121615102146	0.774357256385121	0.926567300396753	1	1	1	1	1	1	1	0.987766372462243	0.943416387574819	1	0.947754889933984	0.75687724496567	0.908844862501117	0.962044745343446	1	1	0.99876455272368	0.996220937404771
SPAC13A11.06	1	1	1	1	0.996878630609041	0.918650681878365	1	0.987573310479511	0.993168115197264	0.895364776699837	0.940557534864856	0.978335605039009	0.980177618910504	0.968571444024351	1	0.969895913711614	0.852821292824765	0.933643988639271	0.991961924299899	0.953278292095797	0.737750342013001	1	0.50323215325673	1	1	1	0.959176052440963	0.830217575503648	0.624513527370868	0.964174646913876	1	1	1	1	1	0.951032025305752	0.95578343163092	0.996841108442733	1	1	1	0.982743560299033	0.947415034678563	0.951792521964986	0.929852645679839	0.994032903163054	0.990254301801784	0.962399011713931	1
SPAC13C5.01c	1	1	1	1	1	1	1	1	1	0.813573463166192	0.975754477652516	1	1	0.907310674425775	1	1	0.990472471764512	1	0.99032853467023	0.990913169160882	0.994121358969936	1	0.917780323117999	0.951716884186883	0.990199224129343	1	0.858432209220853	1	1	0.988153455335094	1	0.957806672586182	0.944421502707548	0.954411081611855	0.940759805128932	1	1	0.985839341465659	0.997416446870311	1	1	0.943028692267568	0.850904622998342	0.98295442685961	0.99741591583245	1	1	1	1
SPAC13C5.02	0.924819532868426	0.91972652072753	0.931456750911891	0.934220236217482	0.989137681503138	0.986298366084498	1	0.935603587734386	0.960889529137487	0.933841203623124	0.954565686520289	0.99453487845464	0.953086159178805	0.955569425163751	1	0.984645800413083	0.990616641845255	0.97989863980617	0.943909213298599	1	0.984634247185048	1	0.78206448972149	0.90259183509959	0.915978082448167	1	1	1	0.909315776826903	1	0.995763847792861	1	0.976860483595896	0.967931096832399	1	0.97085833837852	1	0.965766718340536	0.957883325487844	1	0.962674396239088	0.988833938779219	1	0.999086157026635	1	0.956848076542323	0.926218494058426	0.590650890002925	0.731467118799563
SPAC13C5.03	1	1	0.951467907194813	0.977105556738344	0.940692580581701	0.950804742765477	0.945443506495348	0.921471491155642	0.935940965169535	0.951648807542892	1	1	0.935602431964487	0.926670013302714	1	0.951976559596134	0.963353858777691	0.964382304484604	0.944200695267848	0.955894242002995	0.932488868620005	0.918111472924522	1	0.889122800201893	0.906077654349733	0.979196161920131	1	0.991852385192427	1	1	0.968167854027596	0.897768862782407	0.974851388706261	1	0.950670017255896	0.685069496806278	0.984814702329824	1	0.63584716626183	0.806156489228165	0.384700307852086	0.58150233464635	1	0.924469546321841	1	1	0.996287097081782	0.940861354095937	0.961275446188258
SPAC13C5.04	0.931112310488098	0.948551991778195	0.948786126005875	1	0.970408442052495	0.968706126262557	1	0.97217969512602	0.953505608367667	0.993786237613426	0.719921929106056	0.942481018866688	0.984089898698471	1	0.969272119682323	1	0.994979848482655	0.987235763953122	1	0.999538023992028	0.94310146300209	0.925235918836125	0.71927104455483	0.951879986743394	0.965300927683686	1	0.973731739344304	0.929786427882721	0.949718933395638	0.962429349498793	1	0.91743724360009	0.939088881880848	0.951189098894836	0.977007433040165	0.937936246289726	1	1	0.79392009254843	0.734250455465678	0.983400110627093	1	1	0.995426489903367	0.962616432080149	0.951410722440166	1	1	0.989922602599071
SPAC13C5.05c	0.842744028789951	0.844202073614106	0.859970225814617	1	1	1	1	1	1	0.952079993488923	0.927989349786254	0.760478624430385	0.790452408988331	0.92072963652835	1	0.772505473810028	0.651704515832937	0.619065313344962	0.641794242110497	0.593230136453324	0.611807985996428	0.478814771151549	0.515681495977145	0.429558921624123	0.628363587158387	0.650480236129393	0.771334253726755	0.942240504227439	0.819853835617117	0.970386765415439	0.951058231183122	0.871848787480472	1	1	0.966073140961272	1	1	1	0.973626626973912	0.959456443475463	0.941884936428238	0.949720895680618	0.862467435518728	0.884504184300781	0.70083442647799	0.710440239904224	0.845973738814417	0.817512472175635	0.854207481142223
SPAC13C5.06c	0.614505567422894	0.600768023548075	0.749419601751366	0.793174990863555	1	1	1	1	1	1	0.933080958737297	0.9651912787069	1	0.931086431029457	1	0.981291557089857	1	1	1	1	1	0.962600684558337	0.825712003550033	0.990327038574301	0.953935242751734	0.968240447483956	1	1	0.971244659239939	1	1	0.975252872890721	0.954572690221175	0.96051278603975	0.963891679857376	0.98427257751568	0.996882575461319	1	1	0.950870470792628	0.952858081823692	1	0.974357444588982	1	0.948995111232805	0.922699712542611	0.988887667746732	0.88278469491799	0.90463038659017
SPAC13C5.07	1	0.954544987788009	0.970852624071695	0.908779420263132	0.939221690732384	1	1	1	1	0.921102316614043	0.99362789434651	0.995170113126261	1	0.994486786145224	0.851016755443743	1	1	1	0.969978559106157	1	1	1	0.866480995328399	1	1	1	1	1	1	1	1	1	1	1	1	1	0.782153465382525	0.729166065902593	0.704684730464773	0.771868121762107	1	1	0.990157442654409	0.986379986355939	1	0.981539561558374	0.901832674921038	1	0.990289912113336
SPAC13D6.01	0.919819270612217	0.94264400950688	0.970397852211615	0.962014427508054	0.940580755111992	0.964841741345101	0.975390237772806	0.994059232433789	1	1	0.909009771449143	0.988113763719066	0.990717715361359	1	0.762024499946776	1	0.990346999985892	0.949905648854696	1	1	0.972241034237115	0.981320614208786	0.662948140052063	1	0.985615862584122	0.966270582403533	0.938238253276941	0.997845137534442	0.985127886399448	0.956663550902093	0.958242150841045	0.970522951567922	0.937693459188297	0.958750282660168	0.929403743279146	0.955813545479268	1	1	1	0.987552396979228	0.926130168950877	0.940169883599012	0.945334545046392	0.927866607718617	0.951525231517951	0.938829777523808	0.978344917916561	1	1
SPAC13D6.02c	0.997139317973766	0.979390059581036	0.961770782294669	1	0.991497900468105	0.983804801692283	1	1	1	0.957959883223562	0.991730491017872	1	1	1	0.984263303440583	1	0.997142660594813	0.977568535708785	1	0.995161295524744	1	0.986384646543707	0.864487591732065	0.935051840527229	0.971766087368938	0.946045894591446	0.935185382271972	0.946038544575743	0.999201307736468	0.990218738036618	0.992728825526903	1	1	1	0.996114772165979	1	1	1	0.924648521519358	0.987387122061508	0.96661674297009	0.951695409999404	0.926880276926583	0.974625205263399	0.954827412566176	1	1	0.997611720163665	1
SPAC13D6.03c	1	1	1	1	1	0.988472297133689	1	1	1	1	1	0.981755315171006	1	0.997244218183526	0.82497358272022	1	0.983834436603043	1	1	1	0.92273223741478	0.996532350844201	0.528640492455521	0.782627096754221	0.880818303648937	0.941468659271539	0.903902435142493	0.982893217575166	0.686427215500799	1	1	1	0.978180690219018	0.786782671667242	0.991517432213662	0.946340306239887	1	0.99956403348607	0.958843524510183	0.964544144639933	1	0.930965622694012	1	1	0.967292862023986	1	1	0.939544825623495	0.980754520904896
SPAC13D6.04c	1	0.974641779864249	0.997178948425462	1	1	0.979188371496833	0.951307081482085	0.959417002419168	0.943329649009227	0.99872929202445	1	1	0.957519693105634	1	1	0.974629120070756	0.957062752360302	1	1	1	1	1	0.770825446398262	0.99823429227957	1	1	0.980755045050199	1	0.855366256639404	0.969467208101909	0.989761591466018	1	1	1	0.974737434633358	0.907561797303637	1	0.905497643988674	1	1	1	1	1	1	0.99895871513433	1	1	1	0.981602641462147
SPAC13D6.05	1	1	0.966653910062945	0.984282676417433	0.93968334395763	0.92619733244231	0.949504931740383	0.956919483044537	1	1	0.934239865282837	0.930791123414896	0.924827515385917	0.949278892167467	1	0.931721239257792	0.953320865555829	0.98342041648941	1	1	1	0.999016307060599	1	0.990833611466073	1	1	1	0.988251290576603	1	0.933606930008003	1	1	0.700636556733774	0.54998230533664	0.932403548338394	1	0.858076978156964	0.862221674420622	0.991508995344742	1	0.934790197715295	0.937261552756171	0.937071513773036	0.919892461071701	0.94978194788543	0.920925275599396	0.952248793644164	1	1
SPAC13F5.01c	1	1	1	1	0.94472458315207	1	0.876836703596471	0.907987845644655	0.855722068476977	0.97461788314355	1	1	0.874466502855114	1	1	0.98247259720942	1	0.962910155824385	0.983861732674218	1	1	0.961945474851734	0.722651250616489	1	1	1	0.937752620593402	1	1	1	1	1	1	1	1	0.792899262024415	0.922972917289967	0.927326400006989	0.953392646890094	1	0.520354040299155	0.618850436900427	0.897126546300615	1	0.631319284076299	0.740444493493669	0.989282186918534	1	1
SPAC13F5.02c	0.988401082178192	1	0.959607811208302	0.973972744852833	0.941320061509445	0.989137240915625	1	1	1	0.92664346632922	0.937132567452229	0.923505903039105	1	0.985804273091215	1	1	0.979421747370889	1	1	0.966591779087151	0.917571226320107	1	0.421548075486105	0.829709700497764	0.744444991194151	0.864620886768514	0.988189740685927	0.84662447120154	0.540015408521078	0.691785019110403	0.548319560581599	0.509515631057157	0.524432071313274	0.538770669782538	0.836092728195583	0.729182474497281	0.691475287177221	0.532089524195847	0.823621006830579	0.940570015377093	0.899671238348439	0.945761736200158	0.912874997196059	0.945720987460815	1	0.963966569723331	0.96601991055865	1	1
SPAC13F5.03c	0.943763829764669	0.988816592507388	1	1	0.979254559080325	0.975096224302661	0.988375000545633	1	1	1	1	1	0.983953860594472	0.988614628324327	0.91614216933342	1	1	1	1	1	0.915547508085781	1	0.699425820483278	1	1	1	0.968493527547837	1	0.931462751368979	0.934385362354354	1	1	0.947415460254214	0.887040331817759	0.741451159520098	0.827588435395919	0.915701551873455	0.959810690783671	0.845095852157375	1	0.860465703236312	1	0.984793296261199	1	0.979517402800263	0.965423011639998	0.973018832089621	0.945833318005075	0.950796966593652
SPAC13F5.04c	1	1	1	0.959183612526578	1	0.987658247330522	0.933145298251228	0.937907795625917	0.968460950248475	0.977020426420588	0.996550320951847	0.970168005083485	0.996704111548888	1	0.943967461621641	1	1	0.935837845338615	0.925499670959857	0.928807455857762	0.959156053444607	0.950509325824241	0.616168777599845	0.978980454073524	1	1	1	1	0.996020940961124	1	1	1	1	0.942673876624594	1	0.909560577520818	1	1	1	1	1	0.99123531466333	1	1	1	1	1	1	1
SPAC13F5.05	0.965825867864747	0.964640428083488	0.943982739454104	0.981653187900515	0.948446674880548	0.979387554134456	0.974973170477175	0.965270727653946	0.973897442167719	0.949516799362643	1	1	0.949116641214807	0.966487092203361	0.981318296969702	0.918720198517612	0.929189573325604	0.942248373474981	0.933970957331966	0.935903453134713	0.974111936276036	0.950080697408449	0.977213878508465	1	1	1	1	1	0.89133006777749	1	1	1	0.996510499588709	1	1	1	0.974804644256811	0.945894059870335	1	0.993862659984493	1	1	0.971519174767104	1	1	0.967002671492185	0.959887814123761	0.991229117996597	0.986803582576346
SPAC13F5.06c	0.995749633915278	0.987238252316193	0.98834692841199	1	1	1	1	1	1	1	1	0.985608203710675	0.920862662697408	1	0.715877922133726	0.966874623912687	0.932931011086623	0.950623912906112	1	0.937751438113888	0.924996644690567	0.928481742845809	0.795280326176002	1	1	0.962397869811632	1	0.986994054600961	1	1	1	0.984017426004064	0.970036510209892	1	0.953342068561961	0.926935434767868	0.920080476027573	0.963340756212318	0.957032074375557	0.949691073163074	0.94229103884312	0.952731525475789	0.931898644184291	0.932090933268098	0.939021051882677	0.946614983315688	0.963666712872237	1	0.962554123318165
SPAC13F5.07c	0.931721648538812	0.961186609962273	0.92123827108046	0.928206354383735	0.941827931425549	0.977779767492851	0.997248443719237	0.958995315403716	0.941340709680423	1	0.966746810168883	1	0.974705159000385	0.936848336282617	0.958271375145654	0.978080138553098	0.982602772428878	0.982888985013179	0.979470333248853	0.981058169606035	1	1	0.642458962334556	0.969376833397118	0.966626904616024	0.963034656361401	0.983919735541197	0.936925318842125	0.910519288877964	0.97073395150548	1	0.993924056461244	0.960991597038067	0.982437960247258	0.965005137202506	0.975534042123117	0.968199653793899	1	0.971424385408126	1	0.951947332899021	1	0.989368758726371	0.989696377011159	0.974186953468959	0.995987856004722	0.942932736466508	0.985746190097768	1
SPAC13G6.01c	0.959134754894619	0.976034726379587	0.986229676146017	0.977770486430823	0.950685195991556	0.969832880199239	0.985882213253509	1	1	0.998008129151023	1	1	0.965054048961718	1	0.920811268852863	0.920442808463365	0.938499056914951	0.962528022784999	1	1	0.651378871298896	1	0.490339477871238	0.827411641169843	0.641234777406074	0.554016447311903	0.36468444928325	0.312067093328719	0.460737191059178	0.963437049159701	1	1	1	1	1	0.984493732490123	0.998600855767421	1	0.99997606792246	0.994724866896345	1	1	0.95194266779056	1	0.98658781112363	0.918647432891216	0.900372956579312	1	1
SPAC13G6.02c	0.896621718117299	0.679128584415474	0.824235819163654	0.640301260899648	0.845083642497324	0.85603413527625	0.999998839353642	1	1	1	0.789157412832607	0.766389903390122	0.999316451239322	1	0.879671649393064	0.954790363078055	0.987114514353558	0.981058158044544	0.993032816774299	0.979235359556332	0.949069416434852	0.955683015210392	0.93611382962528	0.961675460681098	0.958401131527363	0.958102184479317	0.991633489305269	1	0.935174823696135	0.940856568501688	0.93516744788341	0.939058646316022	0.924568699304557	0.972724539789817	1	1	0.943736818130178	0.920657884233152	0.927459161821229	0.921271472394316	0.946645168582199	0.916900847195549	0.971624370645159	0.942808576855505	0.979496980140475	0.982068240569998	0.999633762618401	1	0.977732884804543
SPAC13G6.03	1	1	1	0.99089934716834	1	1	1	1	1	0.93654911109666	1	1	0.751096005758066	0.885742362280041	0.872853305530818	1	1	0.993322076549017	1	1	0.931386128120366	1	0.629294959180132	0.957930308491167	0.928966551242698	0.9689314567488	0.948275311520696	0.812529354217864	0.667296434185852	0.884216640031294	0.96927345337176	1	1	0.984504322824665	0.977650478815024	0.966878552607611	1	1	0.998282355864598	1	1	1	1	1	1	1	1	1	0.982543259777768
SPAC13G6.04	1	1	1	1	1	1	1	1	1	1	1	1	1	0.981978050936499	0.985502725077794	0.952969428302757	0.952014116462791	0.963939717638408	0.981579685141731	0.943922710466739	1	0.966051097164003	0.994922722106405	0.985175338550128	0.969216203438374	0.970908598521977	0.937292240679709	1	1	1	0.979522537699052	0.900582530163129	1	0.996907677448082	0.988293046570543	0.997373804869038	1	1	1	1	1	0.988076479795183	1	0.986782978254818	0.967017551476894	1	1	0.899679844430885	0.895379793941172
SPAC13G6.05c	0.867214766744489	0.801000883032146	0.968131566394493	1	1	0.979664238509422	0.97223711853565	1	1	1	0.972058999731619	0.950700052914351	1	0.952418637881428	0.892048121962613	1	1	1	1	1	1	1	0.662304293399195	1	1	1	0.98017351143269	1	0.876493785805371	1	1	0.99021826882986	0.924576295099477	0.83405132004347	0.966659011280363	1	1	1	1	0.965755796841259	1	1	1	1	1	1	1	1	0.978542294812622
SPAC13G6.06c	0.934470799512428	0.918683372652633	0.983205513893798	0.967310676456548	0.995950831852737	1	1	1	1	1	1	1	0.974323429510371	1	0.812907062779219	1	1	0.961845784352341	0.986466670183837	1	1	1	0.789487618791449	0.979499279337465	1	1	1	1	1	1	1	1	1	0.970026852771059	0.9572710035945	1	0.979034556021762	0.952479970401554	0.757256503940416	0.821123047715833	0.982684842496737	1	1	1	1	1	1	1	0.965072801990587
SPAC13G6.07c	0.524195379761677	0.55274384478159	0.635119493577424	0.890826516646395	1	1	1	0.987795513135327	0.980288763448058	1	0.929785032175782	0.930695504386085	0.918974700742061	1	0.945660938576761	1	1	1	0.984226398026649	1	0.980541426706086	0.946574098082653	0.671403270292891	1	0.971946417976512	1	0.917329875936181	0.934628934360797	0.975681393747922	1	1	1	1	0.96941372729762	0.950422477315798	1	0.981293836446379	0.979526440029264	0.976630547274372	1	0.940396433407681	0.939616621679691	0.950912176152406	0.994353609857622	0.970401121763675	0.994966502988416	1	0.957268043262363	0.984737891600604
SPAC13G6.08	1	1	1	0.895518624831059	0.762324224753192	0.623460275847668	0.861063629907025	0.702601009585685	0.662462649478157	0.407487129105183	0.451094742980937	0.824421992884985	1	0.871214112433509	0.777264928061561	0.732571775103468	1	0.752495504188054	0.907260753423312	0.994170382792774	1	0.949800163095998	0.851524687656514	1	1	1	0.980798048762389	1	0.515136882967005	1	0.991380864973001	1	1	0.996399583322062	0.870727692482342	1	0.947302707636142	0.95347241099193	1	1	1	1	1	1	1	1	1	1	1
SPAC13G6.09	1	1	0.985950722951018	0.964221193269774	0.989543208343138	0.942371293632887	0.991636319614818	0.977791957964006	0.998725181085264	1	0.986947574740002	0.918424716816594	0.912077992153024	0.948355949697753	1	1	0.998319169023324	1	1	0.951811817365396	0.990651128456953	0.538050432538778	0.333812117169025	0.635120035358819	0.638696522830817	0.601424454468347	0.903805717376751	0.760527750975375	0.375923010360997	0.607570911697444	0.393377338381551	0.312831184415968	0.233459858987023	0.263218453188605	0.526214112790589	1	0.927377134536784	0.980546855071633	0.952923672420915	0.955817755764382	0.912652499689127	0.92920841253124	0.967579211647604	0.973059126221813	1	1	1	0.986658343141503	1
SPAC13G6.10c	0.856329622409791	0.905482527380886	0.844428968087233	0.952648213270621	1	0.986253602795118	1	1	1	0.827942145735138	0.807157358136207	0.862006161217687	0.999686481114735	0.985143326363832	0.991734278886453	1	1	1	1	0.920289051315138	0.4154891080863	0.94288868411898	0.522982395352952	1	1	1	0.733031132853965	1	0.784379626105824	0.896494007286797	0.979178981984558	1	1	0.917461305843892	0.542451521081658	0.958659967480027	0.764449019045881	1	1	1	0.780940239173301	0.796014289845817	1	1	1	0.963674805415354	0.947950528337013	1	1
SPAC13G6.11c	1	1	1	1	1	1	1	1	0.978968543807183	0.928854811627387	0.969177588228893	0.954894539783414	0.936983917607401	0.92371300432039	1	1	1	0.949720611443637	1	1	0.952977628386336	0.9267290823291	0.970721004409565	0.967329411568835	0.970528125436518	0.951703525424486	0.983992729086037	0.955608784887323	1	0.949363205323605	0.939616735296491	0.965432275953728	0.944941319725694	1	0.993122832708981	1	0.899841337571536	0.937200458606803	0.930855628685346	0.947594498955478	0.974707163933657	0.921149324319235	0.917058063027639	0.918422519725756	0.917982001152707	0.922179192267602	0.925377697640066	0.997458442256437	0.988733186237293
SPAC13G6.12c	0.967227934477125	0.979866004906221	1	1	1	1	1	1	1	1	1	1	0.662170379355012	0.759749651664525	0.897087235278084	0.955289665281616	1	0.997229096434603	1	1	0.963703907420748	0.938764743882986	0.914138124815387	1	1	0.984441349919912	1	0.967074569954864	0.899618783633938	1	1	1	1	0.973180448362276	1	1	0.978282903942847	0.994162753372299	1	1	0.990504530000643	0.824822350459992	0.93130792273811	0.728718764506836	0.658947481500673	0.818424650959395	1	1	0.964409550012966
SPAC13G6.14	0.973028920614655	0.93004411904269	0.943141688203275	1	0.93644892865388	0.953875791021344	1	0.991789959102569	0.965012509472627	0.938210346876734	1	0.991367203414547	0.92488729841111	0.921874252990184	1	1	0.943037870841904	0.995334984679354	1	0.978807938941512	0.996453888491595	0.934963006947658	0.724437906639788	0.977725578423888	1	1	1	1	0.8262009768268	1	0.945796633627821	0.851561387631468	0.647853908409454	0.55491825471207	0.914841776898856	0.803550267615672	0.61629025247892	0.784035227451048	1	0.989512037846144	0.965197039131724	1	1	1	1	0.995731659291286	1	1	1
SPAC13G6.15c	1	0.983710872866936	0.971388569855066	1	1	1	1	0.994070148106411	1	0.992901413762037	0.76036228494713	0.64961626038771	0.714345510038222	0.903358533854054	0.980977156311803	0.958840181798272	0.979063078826499	0.953819392142662	0.933954630225176	0.954486078090373	0.995333646829601	1	0.627955660384468	1	1	1	1	0.939666691057474	1	1	1	1	1	1	1	0.998414477421074	1	1	0.992872762846409	1	1	0.979053360637535	1	0.993133024935917	0.998284846139912	1	1	1	0.957274946223719
SPAC13G7.01c	0.980456342542135	0.966388215654365	0.967049956158385	0.94838524917974	1	1	0.979649652786074	0.999911378396582	0.974624772117431	1	1	1	1	1	1	0.973156752038485	1	1	0.980949559125711	0.951429357489449	0.926980215525501	0.985897162723311	0.82771008659487	0.966978094302908	0.989814998602381	1	1	1	0.740751584813505	0.995903115198938	0.98555708202037	1	0.9942715803905	0.93279505193234	1	0.972651789764508	1	0.909289396171872	0.983362401557283	1	0.904567117154782	0.579513568626948	0.468729709526348	0.514774906816602	0.862624884868647	0.96222772691208	1	0.994791352176643	0.839653629527777
SPAC13G7.02c	1	0.978934440686306	0.94352340906628	0.945506541403672	0.953386535110108	0.928810863916159	0.919094143439983	0.928007065552247	0.924348832456168	0.968268010304732	0.915866811438151	0.993290759816764	1	1	0.811117063357712	0.987281399980074	1	0.946959851913828	0.963674483306836	0.933990233470243	0.967088487327416	0.946836039254642	0.704256882226168	1	1	0.961986857655676	1	0.99569902381211	0.906323470795007	1	1	1	1	1	0.962247229806816	0.948533065065815	0.903991684206854	0.966463529385018	1	0.994743098917915	1	1	0.997877857183726	1	1	1	1	1	0.99529105248456
SPAC13G7.03	1	0.957413557071829	0.972572220757858	0.923793337484573	0.935000357762295	0.965213590819793	0.961762334643251	0.993432121447803	1	0.987223951979427	0.97829480462169	0.96175927614012	0.95870656675912	0.980097710161307	0.997525295312271	0.951358520335988	0.945201233469116	0.927642725950409	0.968364836719657	0.965754899206604	0.941435144669719	0.930749943587318	0.765561236364885	0.990491376326108	1	0.999181617157912	0.792134055298043	0.870955946303607	0.726092679650772	0.963629372306553	1	1	1	0.928772077747095	0.849694401154439	1	0.957570012366872	1	1	1	0.763449073355886	0.675829900057114	0.702492730377588	0.665439420670925	0.97353470236611	1	1	1	0.985194645789572
SPAC13G7.04c	0.669289749811376	0.799332208285558	0.783046599960631	0.949316090203255	1	1	0.989731359584787	1	0.991293374066215	0.961502480109662	1	0.968443071275959	0.95754278518726	1	0.992041520384703	0.948378782477616	0.956132100976641	0.933056919678765	0.929595471340751	0.944153612002904	1	1	0.58590187088274	0.904974405207119	1	0.997717611064957	0.877136151055044	1	0.895613542168914	0.968788459360643	0.950808696032185	0.971551341024932	0.945033793371917	0.94842417220925	0.98061902563147	1	0.976791748232417	0.962743966452957	0.965521297884758	0.957817494966405	1	1	1	0.99844080962824	0.994358715523745	1	1	0.981548930091454	1
SPAC13G7.05	0.94410054693355	0.939457773118264	0.942432478963047	1	1	1	1	0.942896650296616	0.990388174739688	0.920661245669924	0.937064905130644	0.919544960147574	0.9226679348847	0.91696878871631	1	1	1	1	1	1	0.976893114402158	0.883098263992854	0.723908955515774	0.625039431632677	0.617253248213445	0.559087913690651	0.906739067828264	0.933453497453424	0.825210557351633	1	1	1	1	0.984930535295488	1	1	1	1	0.953449359722706	0.86585821371135	0.969451773966368	1	1	1	1	0.858504229286193	0.727063299345595	0.962468065902194	0.755633082942626
SPAC13G7.06	1	0.980702620150363	1	0.94541934925492	1	0.999700724013423	0.966433867212407	1	1	0.998739100562145	0.966112095145952	0.967459814617311	0.988519787155311	0.978096900729969	0.98396924293686	1	1	0.988138960205074	0.975558452137675	0.980702233420773	1	1	0.601768604141351	0.943001123365045	0.978037855150642	0.934871523324155	1	1	0.976724897397597	0.974546943632369	0.914090451375282	0.931997795035571	0.842357604679803	0.789794004854206	0.934145027990097	0.872818550127032	0.656835750513189	0.556305212875018	0.588590472537848	0.534292952870906	0.707417937219731	0.989910158833762	1	1	0.990832963454001	1	1	1	1
SPAC13G7.07	1	1	1	0.966533609908595	0.982158534693099	0.958257361556766	0.990100894207599	0.958076618483176	0.972722740688177	1	1	1	1	1	1	0.968938916268674	0.929962953070382	0.926773120075827	0.922670730181075	0.923890243027955	0.935530211812515	0.927194439148442	0.881049106724014	1	1	0.96037130990439	1	1	0.887042739100549	1	1	1	1	1	1	1	0.970421281921865	0.992049559380694	1	1	0.999189522347561	0.989279416322944	0.992859150926058	1	0.99637054064926	0.978030870716875	1	1	0.992539775929807
SPAC13G7.08c	1	1	1	1	0.978767919371677	1	1	1	1	1	1	0.986534674068177	0.96521951540693	0.960205654162705	0.954971579394199	0.975826163062793	1	1	1	1	1	0.93304413198643	0.63384118267375	0.925758695980662	1	0.825089436276518	0.644998384416686	0.929420340066344	0.524896735018171	0.869535733430342	0.629307787626972	0.499283764436976	0.500570414801049	0.619432824545562	0.787749855115615	0.929562121773307	0.985215048233228	0.902063933313199	0.829912956853777	0.882660938677941	0.714876899825696	0.785450969267742	1	0.876929601611615	0.783409205370177	0.858887105929892	0.928017310175888	1	1
SPAC13G7.09c	1	1	1	1	0.944092881259047	0.883728386624727	0.975982864170997	0.985270763859486	0.996763880169786	0.943992277142638	1	1	0.990664061976073	0.993056562086383	1	0.972765290181722	1	0.997347754211717	1	1	1	0.928268716546089	0.495305964418227	1	1	1	1	1	0.874603446512329	1	0.981494112664125	0.814769217608735	0.865394568372176	0.849539778520526	1	1	1	0.982373892402145	0.993395773677511	1	1	0.977669260999392	0.961568124842244	0.910820609315836	0.867228455684599	0.914710265624611	1	0.995503834758945	1
SPAC13G7.10	0.98554722518953	1	0.972765989531633	0.954708251768662	0.946877704954626	0.936933683358544	0.961470993778878	0.968711337382929	0.986319674457458	0.957699533289614	0.976360873755423	0.961558946826266	0.987113109411182	0.963244250760657	0.990339087875775	0.867791615693997	0.763804973584057	0.923962508089749	0.954400756177065	1	0.964371409421842	0.949100773972147	0.7480546679913	0.775248271219509	1	0.990340471925004	0.999345205124111	1	1	0.985678827533789	0.971741751882273	0.946897329443403	1	0.992772116937383	0.984249255384471	0.995824773005526	1	1	1	0.993795729949998	0.978898149681065	0.936850934553788	0.91666815032869	0.940192190860851	0.943206204054506	0.987733718890818	1	0.956427653844398	1
SPAC13G7.11	1	0.975915041492246	0.993717429227507	1	1	0.993789030681119	1	0.977219850833827	1	0.984261017055199	0.99249838982137	1	0.971479326225403	1	0.993526704159392	1	1	1	1	1	1	1	0.453101384640504	0.855778024004422	0.738522320409663	0.540951833998645	0.781518042806122	1	0.810413822618476	1	1	1	1	0.960402712595935	0.602840785370595	0.946663339131563	0.998579144573305	1	1	1	0.812245353039252	0.933265304877952	0.993632365998227	1	1	1	1	0.964190920053964	0.985655810230319
SPAC13G7.12c	0.992907948201994	0.978351371806438	0.992307348548688	1	1	1	1	0.994425468607171	0.950384698789557	1	1	0.951115986331553	0.964459281162566	0.983829650100295	0.910829783821354	0.928614086912281	0.971396560114017	1	1	1	0.967479022009311	0.919645601788188	0.74810676241412	0.949852009955301	0.86368400491419	0.981551335584591	0.996226678241845	0.984824630312417	1	1	0.973515556106037	1	0.964916921187724	0.919079018926139	0.899937901743366	0.888706661510448	0.901704627863838	0.902318570140369	1	1	1	1	1	0.913533457544567	0.997690050221188	1	1	1	1
SPAC13G7.13c	0.960958521460948	0.94227409089855	0.934970310960913	0.952675850761102	0.933403618465906	1	0.959380445971159	0.915284846371529	0.917991136657132	0.941372512751955	0.979553113274828	0.941733086792767	0.947337600056219	0.938681367651422	0.958650146227885	1	0.995331403516476	1	1	0.999539361978138	1	0.982014972666125	0.662948140052063	0.911179967379776	0.950444847974911	1	1	0.989357500355552	0.987025125181569	1	0.962156205808175	1	0.939252232521859	0.949705379397936	1	0.935595830338996	0.965335436768799	0.931787050348979	0.953241212870039	0.963746778780613	0.929652173651297	0.915110678773803	0.92218548479976	0.919251959996441	0.918801095857448	0.926247747399174	0.932797615783644	0.924979586639396	0.920739567696049
SPAC140.01	0.97280479712889	0.957363376237301	0.968735742117177	0.964263979804828	0.910071509630046	0.913776112616217	0.922010174790638	1	1	0.444018623832585	0.810715023807807	0.807636663888274	0.591347109412632	0.651645886865739	0.545940232777602	0.605015397923876	0.753936892729927	0.510628701505811	0.526283342048097	0.528538411789868	0.86327150051945	1	0.6308788684272	1	0.964100065361841	0.786581230540239	0.643075413930553	0.970506503633514	0.808925202045109	0.943137649812295	1	0.984578284028237	1	0.986143469806896	1	1	0.980597131252553	0.947933797072268	0.975368253092419	1	0.974701742811537	1	1	1	1	0.990368067815012	0.967879788537883	0.984580728887548	0.951973323915439
SPAC140.02	0.950307294330593	0.970318763084695	0.952402757591165	0.923756797706898	0.940893035729711	1	0.973968558152204	1	1	0.986091516128357	1	1	1	1	0.873562581787206	0.85342506462151	0.949935271898979	0.657888110020927	0.72075562136442	0.919754429870444	1	1	0.517295912141551	1	1	0.979246595560249	0.860101700864071	0.955004542853832	0.924552318616212	0.997109277265179	1	1	1	1	1	0.980756054568171	0.830286525091795	0.78531868023937	0.823083709635557	0.868236763617839	1	1	1	0.982186655474753	0.942944860814036	0.954998407125877	1	1	1
SPAC140.03	0.942562347452145	0.934420096179378	0.927604360141473	0.920556633112896	0.923955434271015	0.932750082548792	0.919034518969862	0.932558259653199	0.935526410163384	0.981745172953744	0.974362337845109	0.98877420505532	0.978962095824302	0.931730742278007	1	1	1	0.967033236168243	0.754803092972821	0.785774116407315	0.773677216320608	0.945576899301939	0.790551406762379	0.918156515238167	0.918213958246592	1	1	0.943347122690348	0.949443774602591	0.990416050200912	0.981535597690773	0.935198275552956	0.951589903919976	0.947489209567528	0.980745990889833	0.941402603788229	0.984138226286779	0.960239270032701	1	1	0.973626713042126	0.920708918559054	0.923234093801923	0.953135094983169	0.948122699106914	0.944046670292184	0.933080634814717	0.981510935743109	1
SPAC140.04	0.911316695957821	0.99606698856114	0.927103039157261	0.821612120009479	0.968889962173859	0.892264796508971	0.932046075505749	0.939186609146005	0.96981645665839	0.94747960719617	0.988203928573946	1	0.951554009013295	0.956348624144867	1	1	1	0.973334932847291	0.989256324093486	0.985024435137231	1	0.947258577787719	0.827803492111564	0.989832069494455	0.988626495302089	1	1	0.906003804649114	0.762505457433078	1	1	0.984558298970631	0.999606241231504	1	1	1	0.960689165155879	0.946771039274278	0.973073732786039	0.998229606406529	0.995598325066501	1	0.972199996918191	1	0.619273719897554	0.834209361684916	1	0.856730072736299	0.960548818803678
SPAC1420.01c	0.662120552396058	0.550830616285623	0.56999652808128	0.644187272521024	0.623320421303371	0.70551993268397	0.895364776699837	0.820794870251415	0.775404233895806	0.96494818878778	0.908406800484254	0.878624675194589	0.958136999622988	0.964129484990447	0.798183508740051	0.938023575644598	0.928479100902125	0.920954562413264	0.981639307049436	0.989702543377153	0.953623026770506	0.947954628482379	0.924529976925115	0.976932902884099	1	1	1	1	1	1	1	1	1	1	0.998802573341942	1	0.956032529228484	0.951640970648155	0.970886399850114	1	1	1	0.97372666640293	1	1	1	1	0.915811803159595	0.80450256008199
SPAC1420.02c	1	1	1	1	0.991420466139801	0.997767264808982	1	1	1	1	0.990808951840792	1	1	1	1	0.914259639062643	1	1	1	1	0.564226103571628	0.325795491503802	0.346082865064448	1	1	0.996508500395985	0.972315553586633	1	0.999744523816729	1	1	0.99491700818707	1	1	0.97617549023697	1	1	1	1	0.985011149132092	0.998785168962416	0.965531056606295	0.990889589324877	0.996355467107782	0.964878001367356	0.931728332610191	0.946061133640664	0.926541870771409	0.957986891044383
SPAC1420.03	1	0.999411742128074	1	0.988386018846692	1	1	1	1	1	1	1	1	0.996676652518374	1	1	1	1	0.999652033886478	1	1	0.94946998782737	1	0.527359207067353	0.854143684049143	0.782215970560054	0.927484787532196	1	1	0.949019806001369	0.888842247633251	0.882214264806014	0.947684129398339	1	1	1	1	1	1	0.989363350279618	1	1	0.94962398910776	0.703557636811158	0.77453609082872	0.969753705656004	0.998597050454244	1	1	1
SPAC1420.04c	1	1	1	0.988421214821663	0.991438638993658	0.991049704056077	0.931719354915563	0.988077419463382	0.976996929542702	1	1	1	1	1	0.9413529840822	1	1	1	0.984089350783331	1	0.949632160092429	0.984405901807045	0.63707908066169	1	1	1	1	1	0.965963219983436	0.898822642108373	0.96150865583194	0.973854810042511	1	0.992742967237411	1	1	1	0.981776460822695	0.978557567751193	0.993225552713162	1	1	0.990186161415133	0.966872082552416	0.977629226931196	0.979735832658449	0.965170189935049	0.953155270819964	0.935623778904222
SPAC144.01	0.997115909326938	1	1	0.997069755342592	1	1	1	1	1	1	1	1	0.950234271474703	0.974696592725484	1	1	1	1	1	1	1	1	0.834463045513021	0.601271456154251	0.677697139512915	0.53736845816316	0.943137310183324	1	0.717529362899317	0.947682997664742	1	0.8202250566849	0.446374539434576	0.301349180854485	0.683170953949673	0.943042421755452	0.804349299454503	0.901834439743194	1	1	1	0.994217113741414	0.978785067415728	0.961839162420109	0.954805442416483	0.957095124500665	0.972608771753613	0.994268870390304	1
SPAC144.02	0.925263332053301	0.917395083432661	0.931243413780821	0.919842942515667	0.965459178793974	0.947611821346926	0.941001839403154	0.969424099043651	0.96807266482225	1	0.880125965175962	1	0.957364615799498	0.979876740916307	1	0.994195407563704	1	1	1	0.965913536798094	0.971773328055326	1	0.719495930401247	0.653894075982922	0.441848942665387	0.49220135128738	0.214590346044988	0.3064137562767	0.448743927827895	1	1	1	1	1	1	1	0.95941319669246	0.929433582202304	0.959462924818466	1	1	1	1	0.989279486557562	1	0.999357612789647	1	0.951517218751874	0.892865349442283
SPAC144.03	1	0.975345925592826	0.94533824746056	1	1	1	1	1	1	1	1	0.989285304370821	0.942920713684195	1	0.95934274180402	1	0.985638454621405	0.997411206662242	1	0.941983555358479	0.99965544006468	0.611408831692512	0.478880884076732	0.934666391533415	0.804682106598053	0.916754417600875	0.971542514078914	1	1	1	1	1	1	1	1	1	1	1	1	1	1	1	1	0.98540718334206	0.946677648956836	0.92184618602737	0.938902819003025	1	1
SPAC144.04c	1	0.871890835293441	0.839495374698477	1	1	1	0.997999275674782	0.989017166794419	0.997192730278191	1	1	1	0.918072166131984	0.979786776180017	0.677855952728584	0.904279935298309	0.79596001683572	0.969757280891419	1	0.867454459249042	1	1	0.810478619311202	0.736954197405113	0.834115211716298	0.70602559396496	0.789601456776249	1	0.742779377398228	1	1	1	1	1	0.988843674054219	1	0.963933532342671	0.982787848313694	0.951626156752477	0.936420294100477	0.930624053869984	0.957719120632378	1	1	1	1	0.964365813623022	0.802663009570274	0.902339584652593
SPAC144.05	0.987459431661644	1	0.978805893871498	0.827129136805441	0.931133323325468	0.83745226286296	0.66852730016531	0.714820186462952	0.759516157272649	0.985190970574334	1	1	0.996312888936347	0.998501739570026	0.956558202822379	0.976180537167567	0.964768062397232	0.981617466959689	0.995832431051276	1	0.989248312266946	0.925805504342755	0.610062810861456	1	0.977666116386438	0.975010039449321	1	1	0.976807499020906	1	0.990926756652049	1	0.9631122211339	0.982386680478594	0.967967222814839	1	0.986254788068865	1	1	1	1	1	1	1	1	1	1	1	1
SPAC144.06	1	1	0.993917613870168	0.962503340577554	1	0.937400261614942	0.956830242358366	0.952073406139678	0.943519077962687	1	1	1	1	1	1	0.920071948204408	0.674942372305132	0.849574439473292	0.899061553020109	1	0.963161701307828	0.964171992625234	0.691257013866495	0.965874220340871	0.937777114761278	0.937428814182202	0.91323613074227	0.919587050736366	1	0.957203922277106	0.937541741312555	0.933177765478863	0.927153432262423	0.928493707833983	0.934108845710892	0.975555423289776	1	1	0.959130408181607	0.947259505449706	1	0.996868210533222	1	1	0.997000702847061	1	0.991545763466427	0.988189843724943	0.93888298253963
SPAC144.07c	0.954296522500874	0.986886715760623	1	0.945787917284547	0.983142722237548	0.988876769113269	0.948769903111047	0.941007727010236	0.961752151075599	0.966168002841198	0.982013783935879	0.975043901323523	0.948991452372225	0.958345796868067	0.876038259839138	0.991495174314843	0.931402455230238	0.987566988762825	0.964872386571323	0.913417369387322	0.87131216297581	0.994573985420399	0.630567714033147	0.975558736963263	1	0.992923514085456	0.698716140423764	1	0.893318912118159	1	0.996234017122478	0.98975377882814	1	0.938077670564969	0.592861044534864	0.736952072862276	1	1	1	1	0.728966283972493	0.892783188072547	1	1	1	1	0.976251308658562	1	0.947432235108246
SPAC144.08	0.843692286832856	0.8149923971236	0.911521029263415	0.940572162145382	1	1	1	0.952467857352521	0.834809444853836	1	1	1	0.978591061494018	1	0.816399475500276	1	1	1	1	1	0.991232398825567	1	0.629873932721455	1	1	1	1	1	0.799221575057217	1	0.978487968815667	0.972924584098164	0.998920057356547	1	1	1	1	1	1	1	0.978037855150642	0.983104426289037	0.952004149463911	0.964978488696896	0.970375332008489	0.9574336344828	0.956471957712107	0.996874966115182	0.986152352749059
SPAC144.09c	0.958186683550892	0.975795078985549	1	1	0.975139056641508	1	0.989127434665578	0.9811577316184	0.995446501757055	1	0.978414825216294	0.954995991622844	0.986727681507444	0.956073750087204	1	0.961726830089018	0.958479300638119	0.948395334664241	1	0.999700572857824	0.967523327879641	0.984217070905201	0.789200711303662	1	1	0.962436009588393	1	1	0.948892928721683	0.952136882201654	0.995006122420346	1	0.995419383580057	0.989865075622492	0.919292024641337	0.915780191752184	0.960967082183192	0.993857445170556	0.958317899580635	0.992738174153506	0.961142207231004	0.98931073840454	0.995250924854336	0.990643754629181	0.993796272551132	0.97793515585869	0.951188210812021	1	1
SPAC144.10c	0.983752367081339	0.971307462595452	0.93802173016397	0.941947585333786	0.99074122625761	1	1	1	0.987581774660282	0.960411605111967	0.921868340543834	0.923943293523207	0.979734752852599	0.963222096448397	1	1	1	0.992246228498238	1	1	0.959751609761802	0.947348870860928	0.897056202274498	0.979955928323289	0.975498843160826	0.997533664940567	0.960721844067164	0.999663634313796	1	1	0.962101221426267	0.957401012104799	0.99036153954091	1	0.947986972992825	0.933058191677151	1	1	1	0.97304000278912	1	1	0.987967232593147	0.978795565483983	0.964407140191856	0.974062455550994	0.973790255637257	1	1
SPAC144.11	0.871575085656466	0.753844653318682	0.804291506974326	0.991874982371653	1	1	0.978785246134729	1	1	0.958806426689035	0.933715091795046	0.972699885392576	0.932846321941406	0.950217302871627	1	1	0.986783738479309	0.984579306436206	0.941887926327416	0.937608469923945	0.916763008803855	1	0.463537454451648	0.996695408791316	0.974282716020898	1	0.998532078124601	0.984054108043841	0.969300732450768	1	1	1	1	0.877855822232757	1	1	1	0.925714238201638	1	1	0.96260894603763	0.970255296256285	1	0.955339629803903	1	1	1	0.973464497185056	1
SPAC144.12	1	0.967074085895332	1	1	1	1	0.981047082246928	1	1	0.921845794250395	0.969348020891219	0.950102075193542	0.915597739526551	0.914280912927794	1	0.976423989163284	0.983536368563559	1	1	0.993376767484359	0.945413571265813	1	0.460368493781666	0.495600508209759	0.582852819356382	0.667825109433788	1	0.918299977703699	1	0.961332882168973	0.975039540426759	1	0.96906704496919	0.996555922173118	0.929551036490598	0.92503754474198	1	0.986615259625721	1	1	0.993018688802312	1	1	0.994189310296777	1	1	1	1	0.995377093963654
SPAC144.13c	0.966474640045444	0.951884665103687	0.953930923742823	0.98335229059212	1	0.989811026207896	0.992371612011395	1	1	1	1	1	1	0.98770935225469	1	0.980143763863179	1	1	1	0.8596169708115	0.792788926080738	0.877941381770701	0.26708472223413	0.60636472545991	0.855775232362574	0.962227274379609	1	1	1	1	0.975894871563163	0.990824973067163	0.985572234196463	0.946710387558242	0.925693886584057	0.948066524681614	1	0.952464981113656	1	1	0.995569249312486	0.934993582450256	0.99480266675969	0.975804540676562	0.93429447360849	0.976168741800451	0.838193116831859	0.775239480245334	0.783107864507916
SPAC144.14	0.984917051158671	0.964040583623076	0.95357776331052	0.937563492482283	0.929318103328435	0.932400678012624	0.922696942473058	0.954936952997938	0.990577576199635	1	0.944626873840321	0.926478414832269	0.925729554495409	0.952791696442304	1	0.95689992474406	0.942384190627992	0.99565210195164	1	0.975454437941243	0.978611379828854	0.952546017602595	0.658562658930719	1	1	1	1	0.997591778571266	1	1	1	1	1	1	1	1	1	1	1	1	0.979420782214611	1	0.993968012291923	0.979529079706277	1	1	1	0.997209843636274	0.965380031036771
SPAC144.15c	0.899655682052467	0.771163043511432	0.867412288959174	1	1	0.989732420064614	1	1	1	0.989776879981947	1	1	1	1	1	1	1	1	1	1	1	1	0.779088418592382	0.973950162477737	0.972775397082864	0.950638060533883	0.970146506442197	0.981001592577129	1	1	1	1	0.999644052737373	0.966663949811355	1	1	0.64574799260755	0.66913169419326	0.770959993132509	0.819042220645155	1	0.999652746727436	1	1	1	1	1	0.975992454509749	1
SPAC144.16	1	1	0.860375187134193	0.905061288147322	0.722913621591043	0.628947881790863	0.875762176034192	0.804620301301655	0.735289429099599	1	1	0.993278730778747	0.954582743088332	0.999411649749205	1	1	1	1	1	0.986047374174779	1	0.996280118847658	0.8859925998622	0.728204789613204	0.828253668261563	0.896435549179154	1	1	1	0.989143829614388	1	1	1	1	1	1	0.894976610835669	0.907126243705009	0.792331861412256	0.813901518448968	0.801794337083404	0.863776648899024	0.890650850513417	0.865422611067418	0.831144237334811	0.785183727842275	0.826649579849377	0.897180827145568	0.861941159406137
SPAC144.17c	0.461754792943838	0.640418701890003	0.66898576151503	0.663784608783871	1	1	1	0.963951768053109	0.962324066357957	0.846747743318279	1	0.998618149272998	0.931867696156057	0.981374971104502	0.842519501492855	0.992111977820465	1	1	0.998477094348293	1	1	0.904207686175504	0.610161837709022	0.952755248028432	1	1	1	0.936013492296882	1	0.958631085531379	0.977929165186302	0.999123066075999	0.963210853650358	0.980780812099208	0.962600920872951	0.976134310526278	0.86735593446479	0.953553108256943	0.997666220856678	1	1	0.997393438520938	1	1	0.997220603453592	0.980592333138515	0.997220936707047	0.938032081292331	0.992176503353263
SPAC144.18	1	1	1	0.991560639835994	0.978695640333313	0.962918469376785	0.952372878197932	0.990371132019629	0.981235345185894	0.97184772912898	0.92850195064197	0.940375107343431	0.928267493792528	0.948752122785664	0.985254335975174	1	1	1	0.979542112428227	1	0.989679388488845	1	0.626496343933238	0.951513588049979	0.953245628579628	0.900291981633583	0.97862383352494	1	0.924911193742787	1	1	1	0.99963273843653	1	0.992097519933717	1	1	1	0.946132133324151	0.780062695025239	0.895541000189845	0.883301848280227	0.996472471398752	1	1	1	1	1	0.971294729427075
SPAC1486.01	1	1	1	0.935860780380955	0.979332737417821	0.935526584068713	0.956517544339239	0.949906250754121	0.990306760797891	0.98912540462846	0.916049645795174	0.918066016770277	0.937522112051463	0.972326142215613	1	0.940934759509546	0.912574962698015	0.936578435421997	0.919053556816094	0.923763782049931	1	0.965411310202967	0.959754565908114	0.929227574830378	0.928320027190679	0.960998532500063	0.962532318432368	1	0.992603815748022	0.943979346084151	0.955557561530194	0.927147349788028	0.988354199752513	1	1	1	0.978697055015576	1	0.994031130114697	1	0.973973613820456	0.917248035973277	0.932066750881587	0.924791680669069	1	1	1	1	1
SPAC1486.02c	0.92549126804346	0.937536625182798	0.933448763528907	0.99950230424233	1	0.94055788614624	0.841306524843699	0.840015716814427	1	1	0.989823950110178	1	0.948660546094875	0.975516373759167	1	0.920673103686022	0.91554635741178	0.930021960946542	0.933645048294923	0.953864338394179	0.949834741802234	0.91586836232078	0.67750244354053	1	1	1	1	1	0.980685331168361	1	1	1	0.976798755965055	1	0.959398503779905	0.963002865440088	0.986815568910584	1	1	1	0.983006925540569	0.991292987542916	0.995725602672659	0.958532680035492	1	0.992764886507515	1	1	0.995184541575729
SPAC1486.03c	0.975658415518854	1	0.935296322843298	1	1	0.920697434944416	1	0.982051664060551	1	0.356279324713449	0.443689280671428	0.73389612134158	0.857962608023449	0.541422744555823	0.805212077477761	0.888962891755049	1	0.960495428566583	0.808939418444047	0.871959742384759	0.610238214778717	0.751796081844149	0.4027156868896	1	1	1	0.89109559908635	1	0.96117118260804	0.973391119772576	1	1	1	0.988985405485713	0.969814510602365	1	0.937523979855302	1	1	0.944864391512191	1	0.952587589867162	0.996745825798465	1	1	1	1	1	1
SPAC1486.04c	0.958731615324744	0.982884498062482	1	0.950225875085775	0.919173010465854	0.933948119890536	0.924582496108856	0.93807267222863	0.938232636779164	1	1	0.993517155758385	0.719525323082078	0.790171229751436	0.794831646096496	0.908681488330344	0.752506442715591	0.883301089786895	0.808898584012994	0.722645399483948	0.667576627971939	1	0.517388967889151	1	1	1	1	1	1	0.952583970093134	0.940405323027901	0.995483133199057	0.989545896450951	0.739481155508065	1	0.995790050118539	0.617231325820994	0.588641234933279	0.729819013080151	0.857109532617633	1	1	0.990150697423884	0.996767795758455	0.928490030420879	0.960682368718291	0.933405931485359	0.961459005787702	0.948617815117008
SPAC1486.05	1	1	0.895416451812369	0.988719470695269	0.849897667590415	0.795054211325019	0.933799665059018	0.808209943758969	0.849432282201642	1	1	1	1	1	1	1	1	1	1	1	1	1	0.575314011572713	1	1	1	1	0.850808021196766	0.857867236618808	0.997358610313661	1	0.966018551876998	1	1	1	1	0.95726495811877	0.97527068068893	0.984916888498187	0.996369154844681	0.957079871169882	0.977637988864315	0.987862344086233	1	0.982417032771086	0.98892623155188	1	0.987824004691133	1
SPAC1486.06	1	1	1	1	1	1	1	1	1	0.986213976227853	0.982171949910861	0.956371045176148	0.94211514108658	0.970518823319923	1	0.912186903037351	0.702009104746445	1	0.743168348533158	0.941759615441542	0.981152721371272	0.945845164857595	0.589917917484657	0.928205334538616	0.898023155801587	0.88056684083154	0.860865199240382	0.945928268133691	0.393558369281139	0.467348919934595	0.60113374191653	0.860583780235225	0.881008347689368	0.74165760908946	0.627474545908071	0.984123943666239	1	1	1	1	0.88691989355993	0.835475416328165	0.790331186399782	0.708576437407656	1	1	1	0.909627286980428	0.947594759004687
SPAC1486.07c	0.949166630505896	0.951752940435624	0.965148531755757	0.931372434089712	0.944422505024424	0.967035550367734	0.983680516697201	0.943120764157322	0.960663821199913	1	1	1	1	1	1	1	1	0.996661740185074	0.993993532234017	0.991102404156466	0.966949579056017	0.974273507412685	0.910224463535612	1	1	1	1	0.999036976111275	0.974846496441972	1	1	1	0.999368499529659	0.969863244669188	0.947180711087178	0.988892553227881	1	1	0.990935468866822	0.949304595289354	0.986342762603542	1	1	0.975511667676599	0.940981207530092	0.974080204485472	1	1	1
SPAC1486.08	1	0.988316328153735	1	0.962115465929419	0.999943985272769	0.995834369194125	0.984190266166022	1	0.999376987289331	0.968666544528327	1	1	0.965702361626869	0.99694365288099	1	0.988364436037615	0.988131918310292	0.944339790906735	1	1	0.957705431868099	1	0.582465100577139	0.996025212947506	1	0.949557704974802	0.693983121325418	0.860399934888671	0.954722070834507	0.95305935084026	1	1	0.981755089372979	0.997227798155111	0.952380859536342	0.982460066823408	1	0.947326947041794	0.648985811770278	0.590094367414149	0.994637906260064	1	1	1	1	1	0.883509527198929	0.792871645448518	0.683970393434116
SPAC1486.09	0.956709073802278	0.959620648103213	0.952921826760325	0.997722287360493	0.987019256875865	1	1	1	1	0.923528738204296	0.928210896864904	0.926789036644008	0.910963238075491	0.928380152686067	0.955763510528641	0.610062810861456	0.96660965783765	0.732849859437177	0.68983359286424	0.614639289299606	0.663246979174728	0.873319525074427	0.540810736280907	0.542371161865822	0.539864679819928	0.372831096342446	0.325456998912863	0.847840057425697	0.261336106056664	0.249466135158988	0.375877481778936	0.756463625730317	0.838903898053998	0.868683822095068	0.400890372467414	1	1	0.974713361120094	0.959907660537623	0.977430250293633	0.944585892191071	0.919268809351261	0.937316689687755	0.922715907298367	1	0.973718947467076	1	1	0.99920441018025
SPAC1486.10	0.998531924923451	0.979858892326266	0.992626007143802	0.934686185072873	0.947017043464339	0.968674993385866	0.949530705116072	0.952132417112606	0.953997657025518	0.997563143583422	0.931457471951642	0.937444545709898	0.938316666256475	0.944965914106664	0.49597675395603	0.680341260547561	0.660989403346275	1	0.948788220785899	0.890969284714874	0.930505388589628	1	0.737751083974174	1	1	0.983878493413036	1	0.99086872382304	0.980946089109255	1	1	0.97773325241897	0.994549699376134	1	1	1	0.9973223921946	0.962886869426249	0.991315197333175	0.994962994501884	0.828029193778146	0.728768189339618	0.767346698233029	0.732283225037456	0.724879346836008	0.826465660563977	1	1	1
SPAC1486.11	0.898904016049625	0.966412030070967	0.87648816767604	0.571566848750135	0.809625599790249	0.709138877061986	0.612636328701236	0.567391035014476	0.553213639196368	1	0.990547407142392	1	0.999971173673158	1	0.939934552849493	0.931635514084508	0.941281058458293	0.974710006580519	0.950462426432912	0.958016748665921	0.933289725441598	0.997791141170322	0.798068883777277	1	0.958577319651051	1	0.946288305416926	1	1	0.971515266508424	0.978048474825332	0.988645062506608	0.976186959315677	1	1	1	0.975065354596711	0.968986674631442	1	0.941346123264599	0.94582346234879	0.987992386717318	0.982026298669552	1	1	1	0.962739284116132	1	1
SPAC14C4.01c	0.91619970656296	0.928808263603819	0.915041698584265	0.910292102368523	0.909442941995462	0.910196513083594	0.90961136649256	0.910817335375052	0.910805512841261	1	1	1	1	1	1	0.912465110468213	0.9396202726877	1	0.983177729103613	1	1	1	0.648789568466627	0.484831946072182	0.462948718954761	0.427144254492896	0.504518028801912	0.624808599587798	0.545839883763086	0.992777584253094	1	1	1	1	0.97619536947342	1	0.977117452927274	0.984745691439771	1	0.963439100299696	0.950668504337647	0.9595683377563	0.947815398023401	0.966610972395666	0.965663769524275	0.957247572287889	0.940390243821836	0.933852456452502	0.920016826968393
SPAC14C4.02c	1	1	1	1	0.943990505978005	0.976624157221933	0.962073430251752	0.966288163586033	1	0.80116015347263	1	1	0.803983201565028	0.843246810320333	0.829392561442485	1	1	0.901637146392788	0.944045016943067	0.994173094133442	0.908008813946905	1	0.883445694015022	1	1	1	0.962430456755137	1	1	0.99214891595794	0.994702608451702	0.998831722351329	1	1	1	1	1	0.994788335038017	1	1	0.995129546881917	1	1	1	1	1	1	0.93784045892582	0.967950430486148
SPAC14C4.03	1	0.991812384294408	1	0.966650627271237	1	1	1	0.975991310823553	1	0.97284289296195	1	0.95668826460217	0.984809786955198	0.942050262079478	1	0.965296705788677	1	1	1	0.993476037790874	1	0.997721897998897	0.571609934467077	1	1	0.952456797550389	0.925122636389949	1	0.92321874651793	1	1	1	1	1	1	0.938899679103876	0.923280272223381	0.933428090115607	0.924217407780472	0.955552526042102	0.966533528029875	0.951597784235112	1	0.981467999509771	0.971009556512864	0.940210015065321	0.982179774303609	1	1
SPAC14C4.04	1	1	0.963760737065794	0.989267690836836	0.976848277284704	0.981848257274484	0.978375181106288	0.990547983643849	0.963366414491929	0.983150549554418	0.931973750753218	0.93428867623129	1	0.969782473005828	0.927468134434682	0.914552503169009	0.919179454529114	0.92265640491215	0.934417556802918	0.957707503919491	0.929515767299478	0.977018710494749	0.818799808486991	0.984570531512657	0.972313827333508	0.958834070110821	0.976067853510315	0.954643657339918	1	0.954868076868517	0.97542160567829	1	0.941540745085156	0.942725329857205	0.947976159517327	0.953413037665141	0.95971446339612	1	0.926580522306187	0.954939816047658	0.987248616116467	1	1	1	1	0.94326246459109	0.984251077559358	0.915402823743539	1
SPAC14C4.05c	0.824507142501167	0.779173705498957	0.871027997936034	0.985565358509809	1	1	1	1	1	1	1	1	1	0.97215479995674	1	1	0.986491483549759	0.992966053351015	0.975653604215405	0.975781611854598	1	0.975289421909663	0.598855941059778	1	0.953448847293772	1	1	0.98638261519967	0.788633037561777	0.972216272608151	1	1	0.990032208350905	0.954680710628032	0.910519416775368	0.823420217628078	0.950421531662173	0.955310381047449	0.601854087684767	0.57504728126804	0.501461556815886	0.989719357583392	0.998944206354157	1	0.983461072460704	1	1	0.959512120874531	0.779856139897489
SPAC14C4.06c	0.9727096875799	0.960618169383343	0.940562444346182	0.944814141342642	0.999925613987204	0.943806322293693	0.980468907827392	0.967847292344651	0.954240382557401	0.923103190895303	0.960374890145395	1	0.959273889097592	0.972143589248678	1	0.968971420276854	0.948546228689486	0.928672222519241	0.944738953291254	0.936517432149427	0.983344790170023	0.990265335331933	0.78833904406587	1	1	0.999009188677289	1	0.932100007907927	0.914704931635544	0.991803763788404	0.983218931504329	0.951033946751728	0.962676310507962	0.980224267605564	1	0.975560348738824	1	1	0.933186410818481	0.935308903455901	0.958941124692909	0.940289370933058	1	0.93925468477421	0.9736893083687	0.977386835067606	1	0.908534849302734	0.958454809987169
SPAC14C4.07	0.983634123807049	0.94989555093103	0.922083382452564	0.938371481747555	0.927949119719015	0.942300769795752	0.941613129344271	0.925999959631216	0.920101941602679	0.987281543840648	0.988678155719786	0.963753604714797	1	0.938001826744961	0.973678491320001	0.992248109043181	0.929502331755911	0.998964420942458	1	1	0.868576342736798	0.842417809108895	0.665058680305168	1	1	1	1	0.911207499972206	0.794988572591719	0.836331949851601	1	1	0.999313124881578	0.96012606029859	1	1	1	1	1	0.994700921721737	0.954474743192174	1	0.950910073289548	0.992385001749623	0.791024296929113	0.689423882658339	0.568428777964678	0.629581951786883	0.600765557885357
SPAC14C4.08	0.921090257051292	0.923663130280568	0.918420689649893	0.912741905152457	0.932119906831155	0.941634005018249	0.930902685147296	0.928153791996156	0.92535837112513	1	1	0.987841402530586	1	0.999563956574491	1	1	1	0.971778515166933	0.936254731320382	1	1	1	0.597270208468121	1	1	1	1	1	0.948991299538898	1	1	1	1	1	0.98676312282762	0.987824572602012	1	1	1	1	1	0.981526306189529	0.982054261419676	1	1	1	1	0.985894304711738	1
SPAC14C4.09	0.994679051626728	1	0.959575795756069	1	1	1	0.994851721802338	1	1	1	0.936377961306857	0.988197125158774	1	1	0.744489799186924	1	0.959826212472056	1	1	1	1	0.903201803935063	0.476433990403319	1	1	1	1	1	0.999808899171517	0.99722521271332	1	1	1	1	0.999982809548575	1	1	0.910575593158094	0.787132735704811	0.969548169199436	0.39878953476918	0.391817440671186	0.969047898617934	0.740157024793389	0.291330519768989	0.392577204514449	0.577288843386753	1	0.993919590504388
SPAC14C4.10c	0.731684921987073	0.929767799404018	0.949317276171347	0.972733352516037	1	1	0.996167137313388	0.996076054777919	0.99707247678263	1	1	1	0.996932631330684	1	1	0.994643583754149	0.975703994865917	1	1	1	0.999919107078168	0.932989443708813	0.48919573527929	0.666688317783636	0.630685021958165	0.731727628491964	0.829598376518611	0.994941481237198	1	0.982581554588659	0.968491819668475	0.989569808100454	1	1	1	1	1	1	0.978990427293573	1	1	1	0.967169219149003	0.96696880374161	0.999427265735221	1	0.977517966383746	0.984474240611132	1
SPAC14C4.11	0.9895543998455	1	1	1	1	1	1	1	0.982821602515597	0.991470503839542	0.954513413782469	0.952818733337795	1	1	0.786235765949577	1	0.9820103259735	0.955796790934755	1	0.972652485086562	1	0.998777236384598	0.683360395544793	0.814098696362468	0.704577551715868	0.364571760640479	0.09644505247	0.570396636072081	0.2348441780706	0.493531246513479	0.610715067593454	0.977797963345838	1	0.99067558459508	0.727222186741207	0.829685293653806	0.931112594970291	1	1	1	1	0.866644721530932	0.963975982875547	0.921628848878068	1	0.985552469067245	1	0.986642855155406	1
SPAC14C4.12c	1	1	1	1	1	0.980371582127791	0.982743614805015	0.989237586354877	1	1	1	0.964342592644041	1	1	0.895523737403574	1	1	1	1	1	0.974119566596429	1	0.611819349514046	0.992249569244424	0.984553368225282	0.957320343393446	1	0.996469921895264	1	1	1	0.986124568068765	1	1	1	0.947525573456041	0.983851483401931	1	0.948105452992922	0.960008265825713	1	0.931958236861648	0.634913486739377	0.806176722438304	1	1	1	1	0.997921616362737
SPAC14C4.13	0.88297356104516	0.967731427107179	0.909288303580117	1	1	1	1	1	1	1	0.987451059799732	0.978550110754198	0.984685791944883	0.991985089961928	1	0.982847399360563	0.966216213266324	0.959364802545795	0.975015433761785	0.963867894325705	0.87131216297581	1	0.901973149607053	1	0.973691092807101	0.950073275024519	0.865781829123526	0.89263553896932	0.583520317448	0.585027915004166	0.558991906440481	0.545258164456271	0.555350410481382	0.559223764980999	0.591833730402836	0.543259808484632	0.818187025758371	0.716580010864155	1	1	1	1	0.956637947792453	0.991647807572313	1	0.95904531061083	1	0.980467865851179	1
SPAC14C4.14	1	0.952488500898156	0.942760996591789	0.993261480626049	0.939081775727764	0.949727271116498	0.96266179873141	1	0.886476591504675	0.479726560535018	0.975215547329716	1	1	0.776326363422608	0.977601175956326	1	0.944656996131642	0.95339394564708	0.925064600578053	0.952907393995379	1	0.946856502189319	0.917318356539239	0.919407563078295	0.917964312797989	0.934946452793584	0.970969806247551	1	0.992507850328606	1	1	1	1	1	0.991020329135839	0.818218517703651	0.718018570184716	0.67340872445281	0.832043237004925	0.632948870562544	0.712301965849837	0.952463395343738	1	1	0.926911370591392	0.880938861627466	0.74440997140926	0.911538685047243	0.816301125662624
SPAC14C4.15c	1	0.970486440571843	1	0.963852092379265	0.933151588147171	0.96366286935514	0.915371858632023	0.934149260496226	0.932395335276339	0.932103329094886	0.918290729023652	0.947058931715735	0.955100537009748	0.946208622076126	1	1	1	0.956213087694933	1	1	0.977162131104776	1	0.990678422184321	1	0.991364048344088	0.925121560841817	0.771281652652284	1	0.993346985679612	1	0.990861565150837	0.965444466665212	0.983372534230624	0.947122666987262	1	1	1	0.940248890152601	0.989850381284054	1	1	1	1	0.989100506906777	1	1	1	0.998144040280964	0.992283478985336
SPAC14C4.16	0.989639200787497	1	1	0.989401006947776	1	0.993710936089191	1	1	1	0.700315896768586	0.775597406588494	0.803275877495662	0.945459385552402	0.849857150584143	0.956327971142758	1	1	1	1	1	0.97368951777502	0.820381599278033	0.69513915655067	0.940371223597089	0.97835011811865	0.960625348811365	0.991685547117615	1	0.986545172119287	0.995392389063776	0.966252427691564	1	1	0.975668087718086	0.981663376707294	0.965217162330362	0.99819611306557	1	1	1	1	1	0.944450280790372	1	0.996412812669206	1	1	0.968493645828586	1
SPAC1527.01	0.953567398310562	0.954589082994489	0.987392822664339	0.966763633650193	0.948159132176461	0.942029600248658	0.999879317725307	1	1	1	0.985403025613227	1	0.989068199970498	0.97877909982524	1	1	1	1	1	1	1	1	0.524890765717241	1	0.968833542836284	0.993443035918401	1	0.994230968522234	1	1	0.974253060097512	1	1	1	0.999534952093468	1	1	0.990372869306156	0.956983431655	0.981555542650012	1	0.943953417254965	0.552297690010454	0.718735107834465	0.756768748607888	0.721776831863789	0.669640477346535	0.761905375758176	0.876730517964032
SPAC1527.02	1	0.94845694195291	0.990873594143597	0.958811070203516	0.969235335400644	0.98620959086007	1	1	1	0.984768126478573	0.993080240524146	0.989094114619299	0.955747747853285	0.967690025836275	1	0.951828818156645	0.986249559213024	0.999979943528947	1	0.96668056069569	1	0.931431095850772	0.963802254844253	0.99719226992821	0.958494899177665	0.985180361272147	0.987592164312406	0.99051809180186	1	1	1	0.990868721398927	1	1	1	1	1	0.967751285334554	0.986504464819737	0.987664811858937	0.940961353404229	0.971467093838358	0.957739983539165	0.999263492058685	1	1	1	0.975806465356087	0.993469015339925
SPAC1527.03	0.940277549077305	0.944505581460417	0.96521846065243	0.98384628127457	0.993675573272539	0.969368272115225	1	1	1	1	0.9398897862642	0.956292692151354	1	1	1	0.989928212935635	0.980736940778226	0.912552828285488	0.936652469793407	0.881762988058329	0.855960136839461	0.893022155746068	0.684487054555343	0.974560342519807	0.989855129263531	1	0.992767889844721	1	0.541459484918001	0.640328923929233	0.896859178066157	1	0.893720398159445	0.802192257162674	0.506835238640246	0.396887476725013	1	1	0.967346576548276	0.982662418042389	0.987183072650361	0.970878858596824	0.930795687440055	0.917550526712507	0.973561675564402	0.948482163586547	0.944224287593138	0.931422122967259	0.937108627283554
SPAC1556.01c	1	1	0.97300498480495	1	1	0.993146073749319	0.916185220334341	0.942328407491178	0.943956824129229	0.923252411660983	1	1	0.913257671251836	0.914941994773232	0.912464591971752	0.9677920950067	0.998787217037236	1	1	1	1	0.990772776020526	0.617942163693639	1	1	0.99315280726781	1	0.974009257150917	0.786233907801373	1	0.998358774609014	0.976073864013645	1	0.980261332529182	0.928137603887607	0.925905792132153	1	1	0.973447561583725	1	0.99594670669144	0.940810750951405	0.922935462899787	0.941909801498351	0.945896843302548	0.943957180133977	1	0.990553109805665	1
SPAC1556.02c	0.921325558463678	0.919878557865563	0.929785713812848	0.909892340031827	0.915357856714629	0.931194511712672	0.916155929261545	0.915134404694129	0.914757933463496	0.927775081335011	0.943297873599069	0.955720189923368	0.973359604138995	0.922230118015144	1	1	1	1	0.982369233557128	1	1	1	0.665911228987198	0.827307184770117	0.946567765443167	0.910365684332093	0.971611856089997	1	1	1	0.944403106910847	0.89949299376894	0.910526992800488	0.897916680646666	1	0.954100861120441	0.970437017386071	0.927850328717521	0.963269544972472	0.98032651304046	1	0.965980338460682	1	1	1	1	0.954647292917645	0.983800676108051	1
SPAC1556.03	1	1	0.983237035276648	0.98132035196551	0.960926307002605	0.961065294706824	0.964707766734351	0.98729297640637	0.989377244844618	0.963363771046741	0.998081502103565	1	1	1	0.6544369479029	0.997300729978675	0.961747258729294	1	1	0.969816924307994	0.979449536208519	0.934262100527672	0.62073403365755	1	0.981518153509596	1	1	0.997612391184721	0.956001624279879	1	0.815799394497164	0.745735536362726	0.666289232853611	0.694289085105281	0.852551441856722	0.99219995223793	0.911210205044175	0.894533668166676	0.870848010548976	0.915074022130849	1	1	0.940555914011606	0.961706854691009	0.935546903325904	0.924375571632862	0.920061259078558	0.974297844429892	0.94926415364112
SPAC1556.04c	0.92373850521536	0.918474239826543	0.916401698309574	0.925135709298759	0.950389162883803	0.964916063746867	0.939546563827219	0.917165306139145	0.938754580778626	0.918427034077318	0.959278485649482	0.944428765989842	0.930366835532817	0.919953704660535	1	1	0.998614033551014	0.993069679835613	0.996937280652996	0.975453938845227	0.973431473694594	0.990703071454839	0.587357575118159	1	1	1	1	1	0.967002683980685	0.968813474638192	1	0.975862464188319	0.973938178743315	0.958471256320303	0.973358447731048	0.968442607201602	0.970920620582267	0.980551670058869	1	1	0.646787079977219	0.926245519238061	1	0.962844580274521	1	0.940948575444536	0.917228279799494	0.947258280042553	0.839281292724307
SPAC1556.05c	1	0.996413245730764	1	0.995191584420404	1	0.996251032562279	0.961688454529488	1	1	0.92993236491951	0.99997086083358	1	0.965600670029965	1	1	1	1	1	1	1	1	0.991801495778457	1	0.886975882272958	0.862289866988828	0.956957108778845	1	1	1	0.947260038186514	1	0.982279874993555	0.995070149123265	0.94075900800753	0.951850642628964	0.964505241708556	0.953081804610441	1	0.977049262968848	0.937984160533754	0.952697396067026	1	1	1	0.971538097323441	0.999314202450379	1	0.995624768064094	0.998220153495598
SPAC1556.06.1	0.996151563008941	1	0.987675053393251	0.977304791721443	1	1	1	1	0.98934737373641	1	0.983484478482664	1	1	0.99994502608669	0.971543364976841	0.977421159082352	1	1	1	1	0.964998014428699	1	0.621107880649232	1	1	1	0.979324455074799	1	1	0.970481570663618	0.972552669975225	1	1	1	1	0.97137929941169	1	1	1	1	1	1	1	1	0.97555588519063	1	1	1	0.989274471614211
SPAC1556.06.2	0.984774813531331	1	0.99180246463349	0.942937756348882	1	1	1	0.995439980637255	1	0.922304214532264	0.960160191321841	0.959562338001075	0.933143878458678	0.988292732570756	1	1	1	1	0.991225526752859	0.984603169097594	1	0.931729267137405	0.673618833953219	0.982349646863397	0.985321483771947	0.982078982211262	1	0.952057713999659	0.979747779552471	0.986250125312037	0.960320111319866	0.991771899533811	0.997535896715461	1	1	1	0.985292138833555	1	0.979521777316511	0.930377583524724	1	0.998363286078953	0.977697781108873	0.939334187189729	1	0.999565983736787	0.981235072144023	0.960747552212305	1
SPAC1556.07	0.94305917861534	0.949344052307812	0.940600592110856	1	1	0.918300390697164	0.982401615349598	1	0.999270998314931	0.933022684378847	1	0.984374036786585	0.936167646808558	0.934153409260243	1	0.912749085858587	0.91837749712499	0.927876023996739	0.923002331615158	0.946542425592018	1	0.994138279455556	0.550196533244151	1	1	1	1	1	0.963848025430956	1	1	1	1	0.994555698796459	1	1	0.953966074686038	1	0.889123962331902	0.853021819252045	0.875542701342227	0.981348227204971	0.966220718235789	0.97936931572341	1	1	0.974772423401586	0.915039337870787	0.898824710875622
SPAC1556.08c	0.999539140542145	1	0.748587076658021	1	0.988832420014064	1	0.963592447996807	0.977778716446067	0.998416488077239	0.935982688361615	0.925011257927798	0.948616028319371	0.959118546357214	0.946609818336814	1	0.984167285846328	1	0.971717159904301	0.97197921000124	0.988004847174573	0.924552643114743	0.932248846143148	0.978427990459681	0.956622821050248	0.960678729751054	1	0.962352649380731	1	0.938011972251788	0.939406777496359	0.949986747300616	0.937682553580172	0.997182060997654	1	1	0.941488441401253	0.937814519552273	0.949368543378237	1	1	1	1	0.812040499595631	0.925443310312102	0.961047583903514	0.884305384895689	0.85123079917909	0.736575880841875	0.968565400442917
SPAC1565.01	0.909403049582149	0.915571103908633	0.917839087947122	0.917967744784742	0.97985537197278	0.986737081658767	0.944809179703122	0.963962878176471	0.959992418046804	0.995926389970826	0.990554596351058	0.997666064988954	0.944871118579171	0.926331168407259	1	0.970243077583633	0.964806715590649	1	1	0.949757962119547	0.954195559991619	0.935044053856278	1	0.920371575094822	0.944019797956495	0.936786022633253	1	1	1	1	1	1	1	0.999440684324315	1	1	1	0.965874503886792	1	0.935581892688665	1	1	0.982392082998827	1	1	1	1	1	0.986584883581258
SPAC1565.02c	0.938215900164442	0.974731548475965	0.812712386197651	0.942382474793165	0.969979107929431	0.955852898655922	1	0.965322496744898	0.996105109493119	0.925979096367252	0.816518494648239	1	1	0.953415516293204	0.930485549326665	0.97389742894061	0.962603859238575	1	0.961383736045243	0.961112274343901	0.966282033125017	0.942381627324509	0.90933026867533	0.982260179675283	1	1	1	0.861056777723981	0.858463262946859	1	0.992712815890611	1	1	1	1	0.988982929998241	1	1	1	1	0.989989819803768	0.978233032487244	0.994583661302371	0.993796356158084	0.966237336625238	1	1	0.98521023287326	1
SPAC1565.03	0.968095730753232	0.990771481138663	1	0.94652508768886	0.959254526303429	0.939145287026375	0.951704315260996	0.940526471513054	0.997720769953668	1	0.994793176746239	0.995636289856427	1	1	1	1	1	1	1	1	1	0.998552352207509	0.546490649064906	0.938155095107383	0.993658571197294	0.992165108105502	1	1	1	0.97696795825291	1	0.873405096736784	0.918360238579706	0.960682215144354	1	0.994918059637179	0.987192615728013	1	0.727917247244502	0.770010625881624	1	1	1	1	1	1	0.973536640261518	0.994700619967965	0.999227928858785
SPAC1565.04c	1	1	1	1	1	1	1	1	1	1	1	0.91477731671666	0.963801244299901	1	0.822887131626507	1	1	1	1	0.975746411536137	0.926046000436123	0.926753788796263	0.850452272564319	0.998363064458956	1	1	1	0.924627090303765	1	0.996021857840106	1	1	0.977423068117483	0.699054620086826	0.987705625710037	0.984916587024976	1	0.988469246278811	0.850864691629892	0.998312684671727	0.984440066604383	0.962211992482608	0.948449534414047	0.979440025715724	0.999748355059771	0.979197765791738	0.980101253140189	1	0.994097145877652
SPAC1565.05	1	1	1	0.997257460445326	0.894405349998925	1	0.953179076642241	0.947851217266355	0.896497538226443	0.983250647628678	0.981538512513432	0.958703399098297	1	1	0.662963277636175	0.613658938785195	0.566931326808157	0.946093050780153	0.862684694094929	0.816065035614481	1	0.974747207450071	0.619484656892331	0.816988077427702	0.75992517007409	0.502660317161145	0.440922915644529	1	0.211607223389295	0.0574230924452903	0.0902293967714304	0.309137990440364	0.488287935786277	0.826849738898626	0.364012175758034	1	1	0.975080294979189	1	1	0.962761132489129	1	1	1	1	0.996888183066173	1	1	1
SPAC1565.06c	0.960426500474728	0.979637524433251	0.974758184499351	0.952060763653885	0.960288148299481	0.973207229058862	0.958067754545193	0.950485699326956	0.957104001269746	1	1	1	0.997136760206972	0.958389616721393	1	1	1	0.991138506134202	0.963363284453794	0.957054209935275	1	1	0.559806914142222	0.842599396485238	0.872247610830769	0.803015209200773	0.836999415937421	1	0.588738139034583	0.983622002943479	0.787826168477411	0.780568750316285	0.67729809755493	0.762366358462824	0.899835518317438	0.947183593301297	1	0.994918517478154	0.95593763622204	0.977353140519312	0.931493326707457	0.929228659356376	0.935912393530926	0.953697097526239	1	1	1	0.985307632504628	1
SPAC1565.07c	1	1	1	0.992874376901515	0.93527554791226	0.970925848293341	0.969535890155207	0.974810357706943	1	1	1	1	0.998263530276756	1	0.925351149585678	1	1	1	1	1	1	0.998038811126069	0.720066457618577	1	1	1	1	1	1	0.934552826352349	0.964473359621008	1	1	1	0.965196876458323	0.962470631623721	0.882357477804937	0.849612795218436	0.935827314621091	1	1	0.99351256026025	0.93811831870477	0.997016629679246	1	0.965822201478797	0.970829475524124	1	1
SPAC1565.08	0.849855229171875	0.826790754474142	0.927092804939012	0.913535174654365	1	0.972047534662389	0.921211378321715	0.955263415616507	0.968755394421954	1	1	0.993558232523661	0.983031451829206	0.982424543515684	0.831124478739503	1	1	1	1	0.989274822322108	0.970886332269388	0.990913025030772	0.686494849611968	0.633707451836227	0.481035710409962	0.406694315367139	0.790316352326153	1	0.578166081385282	0.932110895205379	0.946755033952272	0.993530601422336	1	0.99593075088563	0.910139573033909	1	1	1	0.996524386802335	1	1	1	0.995136032110974	1	0.974164133991403	0.998422253849538	0.982913635815379	0.983513269689195	0.934422969132762
SPAC15A10.01	1	0.977030041170181	0.891157495256167	0.982428065389934	0.981333071612488	0.936814160860943	0.965915768572938	1	0.999998009437251	0.590292680544595	0.772497361617736	0.70813321703833	0.420310531241172	0.47471233517331	0.556861411249477	0.975351943468826	0.978034311335302	1	1	0.994399048830764	0.764952075076116	1	0.493332599015475	0.989209802995156	0.949203953760056	0.961401088483301	0.988381466608112	0.937767887809783	1	0.946705705483021	0.961354315768905	0.954048223449375	0.92953045109371	0.917012362987517	0.931383856961423	0.922666405506366	0.940417486051879	0.934519615158601	0.927064098215535	0.957684689642581	0.998666329736766	0.817117039891495	0.521749190727694	0.590390311388459	0.419724508663912	0.601851986122949	1	0.994844380509562	1
SPAC15A10.02	0.748135262037826	0.810610355057955	0.766424211992916	0.617019929300931	0.996476892080432	0.81669935117288	1	0.982768423989851	0.810702849064879	0.999055116035717	1	0.949718867645096	1	1	1	1	1	1	1	1	0.940588082727547	0.974654980920051	0.982752298648432	0.892331577286888	0.988199071830732	1	1	1	0.990818795282178	0.977952699075057	0.997041121571761	0.946985238328417	0.942023957542509	0.976192855718776	0.951952260876784	1	0.964287196322896	0.950619699951569	1	0.998788816969703	0.936603671799796	0.996932613970528	0.999440563938613	0.970974304215403	1	0.991771318135878	1	1	0.998395348189249
SPAC15A10.03c	0.967027986018573	0.941340767970932	0.951572572384013	0.925676073316026	0.953849218543009	0.965406354542114	0.933132350846524	0.933596593562566	0.916999693669537	1	1	1	1	0.958136808918224	0.975872305273383	1	1	0.997181765730582	1	1	0.991401984598585	1	0.444115839328972	0.601990520531052	0.540949092604276	0.564063060742021	0.874148167602163	0.97056833113085	0.858696447595983	0.819270292651419	0.946568610187893	0.919568049132967	1	0.999497982314903	1	1	1	0.968514381144206	1	1	0.986070455928264	0.966798934241676	0.94164837405888	0.994417508543816	0.980723244874584	1	0.975933387434415	0.931689080818657	0.965192090359969
SPAC15A10.04c	0.981284471816903	1	1	1	1	1	1	1	1	1	0.985450638892009	0.934674111910211	0.991915945814579	1	0.916516182300189	1	1	1	1	1	1	0.718073056063459	0.375878491590665	0.507168382988236	0.576716763447539	0.626783139836101	0.796972304011778	1	0.775045252930502	0.964957491289691	0.999401029062923	0.916437451793211	1	1	0.975601422342004	0.93877478369549	0.999946963430055	1	0.9665325471286	0.975495105294373	0.977247253423483	0.994517010088969	1	1	1	1	0.97458171497094	0.949963611896213	0.958328354350219
SPAC15A10.05c	0.966468824412787	0.969013117869143	0.951989834938528	0.971537386637995	0.97803886594543	1	0.992751977394699	0.930028214826892	0.951155262996042	0.805079739829354	0.882850638257288	0.945375735808057	0.987660697896909	0.950088500729989	0.783129847765931	0.801702652951117	0.938792093852402	0.653738636807684	0.814139132557561	0.795480829477338	0.939145742984886	1	0.398010646300663	0.590534182475406	0.550001549683913	0.539576225585398	0.737512227231672	0.79140836542413	0.808441012922244	1	1	1	1	1	1	1	0.959863677536843	0.988630026464671	1	0.978140625768008	1	1	0.991066274654986	0.973601660594693	1	0.963923562019429	0.974329311004001	1	1
SPAC15A10.06	1	0.954607681405654	0.9365313132519	0.916744688278545	0.818189504916862	0.667662931826875	0.787694460564057	0.8337074407021	0.894141424815101	0.920047552026017	0.948462297869211	0.973939780121916	0.963335564328362	0.950439614276706	0.732258454989858	1	1	0.984251242052133	1	1	0.991317646412421	0.962240404517722	0.440893006244961	1	1	1	1	1	1	1	1	0.995473327304591	0.973666781629802	0.902353034947696	0.994559181381419	1	0.878136187199141	0.851859183771222	1	1	1	0.935670942197761	1	1	1	1	1	1	1
SPAC15A10.07	0.999080856613363	1	0.995843473915296	0.977819505534799	1	0.997324234888314	0.964753990919926	0.971861279051941	0.998286857547196	0.96410318072258	0.965694952527032	0.947647049968322	1	1	0.935162845892978	0.946457773540173	0.929434166314863	0.914834970545676	0.911218799358146	0.911014506154698	0.954899968417857	0.998654880248468	0.657285193602183	0.980362580355761	1	1	1	1	0.922519257735251	0.921045121044774	0.984226698637821	1	1	1	0.9891301707741	1	1	1	1	1	1	0.982585075751638	1	1	0.983163999010083	1	0.951106788303013	0.965802600833115	0.934052097853147
SPAC15A10.08	0.96158553148537	1	1	0.965804436203783	1	0.952204721300671	0.92215326260339	0.933459984414108	0.976106129594664	0.963829124388085	1	1	0.983275617119891	1	1	1	0.983579772269338	0.999565286204168	1	1	0.939375006683372	0.940369725839093	0.960457580711223	1	1	1	0.967232338508217	0.982057297853698	0.926505403003329	0.939982509270869	1	1	0.82102340285949	0.703618709236461	1	0.986283850549332	1	1	0.807666680866639	0.936286388487731	0.995391300798436	0.979284179043784	0.981157822577569	0.95531940676265	1	0.978017375618357	0.958761396063983	1	0.987080960160084
SPAC15A10.09c	1	1	1	1	0.960311869409214	0.964149390609436	0.958948595843417	1	0.976813994985315	1	1	0.941766088856645	1	1	1	0.980162437506425	0.952114173135626	0.909811267106485	0.918848613909139	0.912078851257704	0.922525304797976	0.990770855212091	0.782193427927673	0.94454124931071	0.948021361536363	0.954635995804072	0.923801821775513	0.929158055915928	1	0.992805274092493	0.951491557236812	0.922513235622609	0.871580670347843	0.801887027126453	1	0.995225155837415	0.654424509696989	0.783160884294494	0.987574627581577	1	1	1	0.939910104414767	1	0.94015994507625	0.98909609722042	1	0.995221312431474	0.987087427551867
SPAC15A10.10	0.970401378800368	1	1	0.999711952709959	0.913582827936214	0.91007421432758	0.913837960609749	0.917410490074327	0.916010360152793	1	1	1	1	1	0.675538576414816	0.785014568191398	0.89582501904167	0.911691536631592	0.921740781868082	0.983777608923409	1	1	0.900843009016043	1	1	0.962222322611658	0.989424019536832	1	0.787329820549532	0.908971616097645	0.923920246636125	0.968026454972717	0.994731019073845	0.992421756951278	1	1	0.931782188484504	0.875329797193514	0.923569075270397	0.974301934868162	1	1	0.991824488202097	1	1	1	0.986942126574987	0.911888538491573	0.930587700583514
SPAC15A10.11	1	1	0.98880567681371	0.955009589538213	0.889190540643844	1	0.813179865201865	0.837480703807371	0.750404435916567	0.823125335736005	1	1	0.823756658369435	0.964517832980593	0.98084147315927	1	1	1	1	1	0.95993765057456	1	0.71379311388401	0.982031729345112	0.984051916889349	1	1	1	0.931247468008891	1	1	0.979066157126837	0.975191670822618	0.990484907046455	1	1	0.969724175371453	0.98421533500809	1	0.948094294935649	1	1	1	0.981842802751756	1	1	1	1	1
SPAC15A10.12c	1	0.993430230131156	0.998834818325124	1	0.970479732402096	0.995713682358731	1	1	1	0.973728819529699	1	0.966386493113091	1	0.977765735502587	0.992068086224917	0.952012561381315	0.957884101667283	0.959786607415691	0.969526720090463	0.957173135266837	1	0.968154285803899	0.715781240329034	1	1	1	0.946277757459	0.979406966944969	0.93925823354859	1	1	1	1	1	0.987108558728434	1	0.977581658845604	1	0.9757693306687	0.973876200034677	0.870864048172506	0.839294075436157	1	1	0.982678390952121	0.986040155608296	1	0.935781181548461	0.915408787602393
SPAC15A10.13	0.996450762585507	0.997418927930603	1	0.997911479007792	1	1	1	1	1	0.991170765766382	1	1	1	1	0.86910956712361	0.979178761728649	0.969667960618908	1	1	1	0.990979360792675	0.98259903239099	0.944360182619932	1	1	0.974049661980369	1	1	0.967954660448481	1	1	0.989852163187821	0.971104923430872	0.886102282923476	1	1	1	1	1	1	1	1	0.954571638733002	0.909186215907431	0.820915605602774	0.903132538466001	0.998838806127599	0.803990774392566	0.826424022569923
SPAC15A10.15	0.886881474604947	0.966720960284917	1	0.981207252983568	0.964914147396677	0.998517144824462	0.991618153769211	0.973711583472537	1	0.989876032953182	1	1	0.957020771678895	0.927583126586716	0.833930595729979	0.98571513174114	1	1	1	0.965553993549341	0.950232072999455	0.935707257501321	0.674032675363307	1	1	1	1	1	1	1	1	1	1	0.975400931369977	0.949696414903572	1	0.984351748953821	0.989153989892023	0.941582783828976	0.993585578764176	0.983302873376605	1	0.975087594433574	0.991242537006158	1	1	1	1	0.973899622711657
SPAC15A10.16	1	1	0.996338718769407	1	1	1	1	1	1	1	0.987465138845042	1	0.894506803548784	0.998295132742681	1	1	0.985937841807449	1	1	1	1	0.970180154648303	0.793962603708939	0.996312097544957	1	1	1	1	1	1	1	1	1	1	1	1	0.984983121622424	0.995198684230144	1	0.977001581718637	1	1	0.994962655251784	0.996612261840848	0.952734999674602	0.980295343719514	1	1	1
SPAC15A10.17	1	1	1	1	1	0.981515708286027	1	1	1	0.955760769646845	0.982027892960276	0.998948940110679	0.971571834806477	0.921025068057128	1	0.929628644022948	0.941389957144391	0.978336149683707	1	1	1	0.950666798809059	0.655565312161251	1	1	1	1	1	0.806912309506257	1	0.999793984617887	0.991859966587394	1	1	0.993059132119806	1	0.981045007702197	0.977410009575169	0.986996945519382	1	1	1	0.981084475098023	0.966099958320828	0.982047039949497	1	1	1	1
SPAC15E1.02c	0.979834997911394	0.958287293014251	0.979197974416553	0.943534270696912	0.971307471665479	0.947868060284279	0.919636848707112	0.913332544389951	0.912128261447652	0.954552017057492	1	0.968228414517216	0.961228921141385	0.995352155419949	0.970805921427387	1	0.994308371016905	0.961411323143106	0.935041263905563	0.926129007077499	0.930317214343446	0.913196359324681	1	0.920913473688327	0.956635721696019	0.932127500068846	0.939388797850405	0.919486072680749	0.960391241766375	0.961951934484493	0.934141776765182	0.967489882540752	0.937885345799442	0.958572532359362	0.952946659289022	0.967398824998465	0.9561398673171	0.943438252865646	0.966706919603486	0.95884701625456	0.934907288089037	0.943716104521678	0.962567004489166	0.954509770680053	0.976686675053276	1	1	0.726303655734643	0.706255363781128
SPAC15E1.03	1	0.990620752769557	1	0.946608102555621	0.930241776292665	0.950794858595926	0.945107954651453	0.958474658042476	1	1	0.875287246863681	1	0.977619949071381	1	0.911099999777534	1	1	0.984583519637062	0.974868124050193	0.991529528487444	1	1	0.695769710739889	0.736069456119679	0.694973338260916	0.843641014842491	0.863273401861701	0.954017786037928	0.636542672882505	0.891321638664147	0.742874101248518	0.571849261149679	0.752501737497881	0.921913133563604	1	1	1	0.931026794974337	1	0.985085428777893	0.980081095023452	1	0.92519262298711	0.976722724741742	0.990190949949036	1	0.980165280322044	0.801097485470408	0.794990994171406
SPAC15E1.04	0.943282262397316	0.984597511063096	0.985617015359247	1	1	1	0.989168109776573	0.996853226001464	0.952919564500523	0.95851230718105	1	1	0.925028343653571	0.989072255837947	1	0.919750899416567	0.933422785820553	0.914785491023439	0.917413794403635	0.945342458555383	0.996059501356941	0.805056418681982	0.165454036986007	0.263041673846434	0.16168696634857	0.419209339996024	0.372751334959458	0.680078321107261	0.223673061148129	0.340061559467274	0.14678712876969	0.0950335570469907	0.210698584202686	0.488692022860889	0.774015098760929	1	1	1	0.938007355124672	0.914984233337394	0.959127714273666	1	1	0.976801872176768	0.849967905219728	1	1	0.95706373048658	0.920000217402531
SPAC15E1.05c	1	1	0.975748678454851	0.989343619111026	0.967438590796232	0.956887505362358	0.968157287784035	0.991841967773347	0.98937513670776	0.983805148277564	0.975069676219196	1	1	0.956283357371468	0.97383368142067	1	0.9274536658277	0.984461106596974	1	1	0.942579198289189	0.954786178652657	0.758056903116804	1	1	1	0.928777065676316	0.983539412380945	0.836772182337168	1	1	0.938558604290165	0.990376085499938	0.98884629412696	1	0.937471656197173	0.946733621788449	1	1	1	0.999531593768071	1	1	1	1	1	1	0.978809068120121	1
SPAC15E1.06	0.999429430952824	1	0.980763415744621	0.943534693696814	0.95108988225931	0.98828688148015	0.924932366187025	0.919984998062428	0.91628454529197	1	1	0.95636889480215	0.944181312180834	0.968412253479454	1	0.985869187366115	1	0.999343536260948	1	1	0.942566446015996	1	0.637022903942434	0.862882330623772	0.912090689781976	0.697694730540455	0.378070746037766	0.641230317908105	0.363150307095871	0.84568307935751	0.803946585833196	0.877982911109713	0.453650762738026	0.349261783544098	0.267147693730624	0.475070908164181	0.620412971960798	0.696202032714885	0.549450359212141	0.634552470322373	0.726692912052908	1	0.957459805462531	0.967861946347999	0.978810884464099	1	1	1	1
SPAC15E1.07c	1	0.927984987656217	0.979393716995587	1	1	1	1	1	0.879466824329583	1	1	1	1	1	0.883217128587937	0.965189168848983	0.992916812223888	0.96038478839181	0.973277678289677	0.981516372927639	1	0.989575803820882	0.800706746259053	1	1	0.973494752775678	1	1	0.614560986763124	0.603989233044299	0.822931289983671	1	1	1	0.714812780947522	0.701898646549708	0.841031017485727	0.889026918773541	1	1	0.982335249622545	0.977453863783257	0.975344577029382	0.991358202791114	1	0.772968573887118	0.559000287165581	0.834463013255441	0.990678883314935
SPAC15E1.08	1	1	0.975727598859493	1	1	1	0.961857171332238	1	1	1	1	1	0.856192315512719	0.775056449392235	0.916514839816367	1	1	0.935801036652509	0.928993616788003	0.9386342800911	0.947834363024632	0.9765782757208	0.927626083914566	0.922940673941499	0.859127003150492	0.921690500352142	1	1	1	1	1	1	1	1	0.966076161458233	1	1	0.977110248842517	0.969874385984607	1	0.982859474841186	0.99618002520018	1	0.963728770704131	0.998009182760298	1	1	0.958622084664063	0.920967888626456
SPAC15E1.09	1	1	1	1	1	1	1	1	0.995223828244478	0.9306178783795	0.963635846367238	0.935138330274035	0.984225826851407	0.941139194212599	1	1	1	0.985678725336786	0.991948787028095	1	1	1	0.644458145524187	0.94809848740242	0.942724747339708	0.928161311463445	0.985909726286451	0.997802064297315	1	0.966928712521955	0.954115439919976	0.977026806957841	0.967539430623062	0.983054346996931	0.953704290072243	0.941934357979589	0.938223663820994	0.95843807923164	1	1	0.923580986230729	0.975241450985971	1	1	1	1	0.94456640630911	0.931984593390829	1
SPAC15E1.10	1	1	0.987463238349884	1	1	1	1	1	1	0.997616027169924	1	1	0.908385849978454	0.856055364039563	0.5791287559381	0.807696472096309	0.847128725380517	1	0.99152482057673	0.996656210166799	1	0.97017965082261	0.967560236533569	1	1	1	1	0.955293072904427	0.909728444787244	0.960958678474676	0.892050153940206	0.773780655743971	0.658089814468416	0.634842981677406	0.722061771613119	0.942180206415348	1	1	1	1	0.960842313973723	0.957271763972074	0.932470795121339	0.923775393224413	0.936371488325237	0.953975585670037	0.996897886190528	1	1
SPAC15F9.01c	0.948676406085404	0.933010773549965	0.948948265839533	0.976836656403849	0.98153934223753	1	0.953907301762667	1	1	0.925383367780719	1	1	0.969445549425022	1	0.831681791854744	0.830580178104417	0.715990741845427	0.650614824361125	0.663367849957729	0.607671298289894	0.576534558832791	0.659370887288271	0.675396705634741	1	1	0.920481929550824	0.927398225188785	0.922483728728176	0.897169367502655	1	0.976015193957153	0.992818058343837	1	1	0.933747373527826	0.786058678130858	1	0.961674983433462	0.959595059171993	0.985721540025623	0.928696723969494	1	1	1	1	1	1	1	1
SPAC15F9.02	0.981413127747637	0.992481263789009	1	0.978092231590245	0.954123267594086	0.961672380258584	0.975208081160249	0.971619761433975	0.978189651407209	0.977385767498564	0.958367820839229	0.941451802428157	0.913289751449748	0.915571545675264	0.948634771826694	0.944752260090999	0.929162357644096	0.965192089432803	0.952581650259279	0.944531077518351	0.937652962252937	0.949991563802007	0.852530329793735	0.99064937589959	0.970094996054655	0.970608610793115	1	1	0.899707272344729	0.973889246381932	1	0.991005169564698	1	1	1	1	1	1	1	1	1	0.91828101293066	0.949122179146209	0.94263505759353	0.920244934161027	1	0.976640658928449	0.928073574376565	1
SPAC15F9.03c	0.90767299577423	0.904949674302526	0.999382165474122	1	1	1	0.985515813158287	1	1	1	1	1	1	1	0.980400839645935	0.95402282992224	0.970278948740594	0.948346609407287	0.920361559702256	0.947753719007478	0.958593923432797	1	0.659494450224714	0.580676796703384	0.596566433757232	0.726198882050908	1	0.935692435046093	0.984677212322561	0.97566252351426	1	0.997896633310505	1	0.988452017832734	0.950591899196488	0.937585563706727	1	0.967459390314791	0.99226008095942	0.976593995744338	0.98760768132211	0.951030681217429	0.932566776855503	0.918366800493947	0.927514866456922	0.955025451676874	0.980140616933544	1	1
SPAC16.01	0.939155409468241	0.970335500405757	0.994108645527632	0.925505676734001	0.923306128093147	0.926912799093129	0.921018638590592	0.928483468103201	0.953929510191865	0.953695883415814	0.927189361639093	0.926269087392923	0.981236997139457	0.955423755138442	0.933764395741169	0.920681043836158	0.931797259406983	0.91113901384513	0.910416325355383	0.916940379379236	0.938701805273153	0.935576046659166	0.754764842587849	0.927100846581404	0.938484477505467	1	0.98032392376905	0.982557988089051	1	0.929893733780114	0.95838701294672	0.936843927220956	0.918477493617093	0.917302017296072	0.916360085765179	0.914343056332935	1	1	1	1	0.972506269398018	1	0.999160675784335	0.999730563174819	0.972298079192541	0.96505967193864	0.943544442020661	0.919485807268096	0.949165008330341
SPAC16.02c	1	1	1	0.98975423325131	0.970622299170305	0.962094172003814	0.974461092624191	1	1	0.982914625829961	1	1	0.918203245234275	0.837081664714524	0.777731306450085	0.878384899952079	0.874306497818481	1	0.956049899387772	1	1	1	1	1	1	1	1	1	0.90972178842621	0.980357576666083	0.969159253100474	0.996918083142085	0.944654253339179	0.999944978297239	1	1	0.978862925253788	0.885717957042729	0.904972947913358	0.858908441589218	1	0.947685113231584	0.999624599957781	0.93714391580885	0.899788000633323	0.892674373778685	0.73995884054481	0.984960860857616	0.984505866407231
SPAC16.03c	0.787466268686152	0.933713388235843	0.860553652801764	0.882352131717521	0.989122231610515	1	1	1	1	1	1	0.966763633650193	1	1	1	0.926681660986606	0.965235177920974	0.958051908380834	0.946739607956422	0.942082095954695	0.99833602174482	0.994712141122539	0.428198935184347	0.506076546038004	0.547378113656716	0.74767392324008	1	0.97091817277992	0.922623185175547	1	0.970595269558918	0.981614976260227	0.948339586171924	0.921602002287011	0.939807211609223	0.961639932002017	0.956454786435099	0.963670159498861	1	1	0.901997014999829	0.817675346600501	0.886623987915651	0.776996154050806	0.99180859465125	1	0.989094278767004	1	1
SPAC16.04	0.930764434768695	0.928407024864875	0.912611489570392	0.981992619639436	1	1	0.901217115261483	0.893324496024868	0.918695001416224	0.683838891592129	0.645013646774964	0.872439656307257	1	0.916545183091627	0.584218794267349	0.672886724924421	0.8346266109196	0.68701930925066	0.760406442724402	0.805002572326341	1	1	0.58077868904548	0.901442096503792	0.917761442852481	0.877683456754038	0.982218094552975	0.914061487197523	0.998801484543687	1	1	1	1	1	1	0.868968819848222	0.972496532871451	0.926391352205441	0.926331567847988	0.94629841985746	0.968643927067899	0.996940381591531	1	0.962228952089191	0.94799199966898	0.947303671799002	0.9591150356607	0.92023647982419	0.960771570305062
SPAC16.05c	0.970832197139137	0.969839608611675	0.998633580247765	1	1	1	1	1	0.978764417749219	1	0.965206045985386	0.965311320429751	0.979244334862453	0.983159708680036	0.993930643174179	0.966822069690078	0.939327550902271	0.942144655699479	0.920156399173032	0.929393311228447	0.998665606931029	0.949017640364938	0.74964556844532	0.925495962444107	0.940454129860226	0.916856134236686	0.997527212915933	0.951749192458561	1	1	1	1	1	1	1	0.943997899140243	0.971975968080828	0.982249910256607	0.974944581977465	0.933674903377963	0.955136070630651	0.980447020617896	0.984850299822187	0.978318252533615	0.945326831493125	0.966890956514127	0.991982508908691	0.942629503408669	0.955758846237435
SPAC1610.01	1	1	1	1	0.987417234806979	1	1	0.978419376476621	0.978915927230121	0.946790226106863	1	1	1	0.994999463167881	1	0.945918423629682	1	0.960692527991733	0.956069736596802	0.928417165483552	0.974964492916679	0.98321060313857	0.960020787791009	0.973011703013248	0.995280602903596	1	1	0.981735733193263	0.993583796483847	1	0.921851487973791	0.748077764047082	0.9016408234537	1	1	1	1	1	1	0.99466508622736	0.964263658501325	1	1	0.99552804658798	1	1	0.997134962786478	1	0.985864575303514
SPAC1610.02c	0.966084491809653	0.986472325007633	0.943940994160512	0.941920378252667	0.970561297087656	0.981608660784114	0.943902188263629	0.949792779989855	0.92580882729913	0.949428324963499	0.969037119919157	0.93559893570808	0.937563411610988	0.929641746167747	0.986573307927178	0.996222462516727	1	1	1	1	0.994327151617999	0.962442890014341	0.84901904535832	0.912052181966634	0.987701055375081	0.941938415811144	0.966564466202142	0.984717836272426	0.948063301497387	1	1	1	1	1	1	1	1	1	1	0.996989762817707	1	1	1	1	1	1	1	1	1
SPAC1610.03c	0.983639697943587	0.995636035537332	0.975275977675184	0.998963366090456	0.999498577176418	1	0.989566202800698	1	1	0.948373485541596	0.951813750150094	0.960409091517737	1	0.96369445280971	1	0.952399027550493	0.86556626501117	0.987447445685719	0.97050329540166	0.997964101192842	0.925684673933259	1	0.616680623865161	1	1	1	1	0.985402673472533	1	1	1	0.997017254973917	1	0.955343580225958	0.964113326663926	0.979708788520607	0.954561701414409	1	1	1	1	1	1	1	1	0.983108769636983	1	1	1
SPAC1610.04	1	1	0.991630106969332	0.949405244976889	0.990792298518161	0.98035796031329	0.949853383631136	0.948847005148183	0.980780045293356	1	1	0.951617140919367	1	1	0.826341299872225	0.996883065754216	0.980836194312183	1	1	0.990172962409503	1	0.983690260274663	0.739662533725549	0.994458035611282	1	1	0.999448732689138	1	0.99829056048495	1	1	0.946495641871745	0.985117817214234	1	1	0.959228169040897	0.961044963992447	0.984085622777582	0.968877404651191	0.947981099192819	0.953938011470084	1	1	1	1	0.981143356564209	0.938759846166114	1	0.972113015121061
SPAC1635.01	0.732330760653758	0.80118023859543	0.940395696797528	0.933599527902224	1	0.9937095345382	1	1	1	1	1	1	1	1	0.930932859883854	0.950153113172727	0.940170907665694	0.915171132721754	0.99122476393282	0.991781321575562	1	1	0.513612966847351	0.178854590682942	0.112768150429961	0.11052873494827	0.373265306122446	0.880441445155303	0.853024345428173	1	0.96499206490015	0.856708203683213	0.874640608784983	0.903202824100173	1	0.98198052208899	1	1	1	1	0.975664595337808	0.94761667906879	0.944437320965236	0.954864647942486	0.975147035303605	0.977802132340906	0.792055422277682	1	0.967769383225281
SPAC1639.01c	1	1	1	1	0.994054694014696	0.991356545993648	0.975252311894592	0.948745380318835	0.800185685635535	0.91232129480548	0.934743141072839	0.932212456611446	0.933008008921633	0.928033356525546	1	0.951808551662895	0.957838278101814	0.944685593654946	0.951984388093982	0.920826843767221	0.920066004938751	0.945553373095108	0.704798479585818	1	0.998712671950758	1	1	1	0.909465850415248	1	1	0.988513724622837	1	1	0.979168193344285	0.9616858379506	1	1	0.944331424137455	0.962838261066733	1	1	1	1	1	0.950984456787341	0.985001431640013	1	1
SPAC1639.02c	1	0.972155568514433	0.976829388183969	0.989781707700688	1	1	1	1	1	1	0.997674971038166	0.862144707932419	1	0.990266761381423	0.820421906343813	1	1	1	0.998855745682326	1	0.992540795535435	1	0.602433229051785	0.955380329515287	0.981414522883014	0.960196714779922	0.998611057258588	1	1	0.971787501214352	1	1	0.956166036653771	0.870467708176387	1	0.973641262281543	0.69336923069108	0.571454667118562	0.541392704512787	0.472284374453389	0.976508824721843	1	0.981765321073228	0.995312295481445	0.923847254517316	0.949689430957657	0.986637016590096	1	0.999639946249418
SPAC167.01	0.996186986753252	1	1	0.988762088779649	1	1	0.980011031252584	1	1	0.950032574311906	0.94012421544555	0.962352171868811	0.970921753092887	0.986930433333726	0.625762625298825	0.992237548875141	0.925837455347075	1	1	0.985969169397127	0.981511383109079	0.97171101589485	0.727060973542538	1	1	1	1	0.994094178812159	1	0.959265023510919	0.979834727745384	1	1	1	1	1	1	1	1	1	0.961702649268235	0.960758995733076	0.965261554062733	0.947063074419957	0.958328438838842	0.935894621248405	0.963083544920925	0.972857894431999	0.934224781336246
SPAC167.02	1	0.949306391469658	0.910771966554002	1	1	1	1	1	0.921228536074481	0.985138358248024	1	1	1	0.939649667674185	1	1	0.967853172965544	0.996788406027308	0.946776785291678	0.973237015363405	0.998431377126418	1	0.707949947407329	1	1	0.91492924602426	0.978941714313091	0.923153162256329	1	0.974472144295343	0.974023740387848	0.890264850210372	1	1	1	1	1	1	0.979341670125353	0.96956743886272	1	1	1	1	1	1	1	1	0.998738745279633
SPAC167.03c	0.879211358826924	0.942873841687133	0.737971399316494	0.860276363821577	0.89791278473664	0.921065376999772	0.830151447918669	0.804370383989467	0.6834128046753	0.995737492098496	0.97526821078034	1	1	1	0.752484063209738	0.983106675975419	0.991267842872701	1	1	0.989761738349832	1	1	0.520408681688066	0.966074130952367	0.981510971007934	0.979899884154013	0.965969436220522	0.893764331025711	0.528446322339241	0.984058857968793	1	1	0.929933650811137	0.979220817829568	0.867189400147857	1	0.977917959556388	0.979094888134274	1	0.99684292915789	0.956308039383595	0.919193587554352	0.948059641449899	0.955203569382352	1	1	1	1	0.98653610522198
SPAC167.04	0.982042452618554	0.991471643726442	0.977584078266916	0.937114235931405	0.979843751377413	0.959256407639329	0.959872393483037	0.966137095308747	0.958892688749691	1	1	0.975548695041303	1	0.995739953351359	0.872035579895734	1	1	1	1	1	1	1	0.716220943613349	0.9036935600231	0.958072146006526	0.721479543265947	0.642636352916919	0.859998379882733	0.740921851801078	0.93044458977893	0.993106596298363	1	0.952037929909744	0.824438489562529	0.835771559421389	1	1	0.975630723175682	0.943720449817836	0.964393179416115	1	1	0.995810205664974	1	0.908095232990058	0.855752662171648	0.829992518780237	0.881722946652262	1
SPAC167.05	1	0.98138149832064	1	0.944134830632286	0.982143180936586	0.950751150599973	0.953408160659419	0.928491142443319	0.933226855958791	1	0.987977159270423	0.940846063733911	0.994066098865941	0.971836809960613	0.957586309169157	1	0.992901808594757	1	1	1	0.953064097096232	1	0.788117734659707	0.568350688063225	0.472125034386494	0.548345310573044	0.860095925722846	0.812428205605802	0.734491248051217	1	1	0.987783376519164	1	1	0.93607130644142	1	0.955026756665886	0.937002569761956	0.956511844477969	0.946534290675828	0.973242928391962	0.983981361386946	0.986227943384846	1	1	1	1	0.99483800240521	0.96486968642219
SPAC167.06c	0.996089471083985	1	0.95862257000779	1	0.955748196823732	0.975846668193	1	1	1	0.981723274695535	0.898917261192271	0.942445837171502	1	0.994500302741827	1	0.973874349829479	1	1	0.967499482127905	0.968646092377908	0.963902036661849	0.964148606003268	0.722572477377569	1	1	1	0.980394531029522	0.933592714409672	1	0.99317056489611	1	0.995982943668706	1	1	1	0.941417352471836	1	0.962948430091513	0.59233914669225	0.770789752336475	0.775121155962211	0.817258222191771	0.95962725448713	0.76134067730378	0.720788076222027	0.674787721679711	0.479391209364649	0.920337272388799	1
SPAC167.07c	1	0.9227968166711	0.962583419824099	1	1	1	0.97551899395504	0.982117618632076	0.965475356326242	0.990048804956664	1	1	0.945694415150081	0.99944813557365	0.936850524737483	1	1	0.991114708072004	0.935001213952427	0.961095704884582	0.955121432782424	0.949177704778278	0.867989556018806	1	1	1	1	1	0.942562905066808	1	1	1	1	1	1	0.986579859227509	0.997927255668742	1	1	0.984986765818196	1	1	1	1	0.833218425817013	0.958882391634245	1	1	1
SPAC167.09	1	0.989966670856838	1	0.981852323757759	0.961983407514567	0.84434383331443	0.739722233820418	0.795274686559146	0.823647058584322	1	0.951855686315922	0.988724180274803	0.972526983243151	0.983504287594533	0.970090863307977	1	0.949026481174934	0.963013304362144	0.953601858265237	0.923948369743168	0.918504446884948	0.928490755865566	0.858977488247249	0.971284323367514	1	1	0.96305430545608	0.931955009387485	0.997636526146997	0.986646970032073	0.711417748204318	0.67516576882417	0.874893233404683	1	1	0.994284901861358	1	0.966311052962544	1	1	0.989769124023184	0.940149725766392	0.985707449450298	1	0.979181551903094	0.984364425151037	0.989277212970676	1	1
SPAC1687.01	1	1	0.994799491874857	0.972014151178678	0.916524244562649	0.916992710206515	0.914743293522157	0.93460333775717	0.932038177744985	0.991156273955103	0.931325979784108	0.961406242979272	0.966956728624315	0.969385331964926	1	1	0.965199267416636	0.981911148123944	0.997278386303671	1	1	0.920292421003522	0.77873320911339	0.594546682465346	0.6592097835017	0.394873061720885	0.69626850548832	0.737258431165317	0.491508355238068	0.671829126967486	0.472966902942573	0.363832906957588	0.56379570879546	0.846930638543325	0.985530733677881	1	1	0.943981642547134	1	1	0.961551938090169	0.955484676032501	1	1	1	0.972804820051113	0.963744124030278	0.99379825360853	1
SPAC1687.02	1	1	1	1	1	0.984158979057478	0.975186520109566	0.945891855394372	0.963702540572052	1	1	1	0.999976631314343	1	0.88233822550686	1	1	0.979538614580215	0.978649185236145	0.976422637367566	0.95929495329235	0.979620133805028	0.849324464603368	0.950458602311735	0.998802765488249	1	1	0.972917851268293	1	1	1	1	0.995306799991793	0.976673729585813	1	0.5466521959125	0.993636476578444	0.947226425834843	0.842795662805456	0.99840681205473	0.403876835260295	0.372359634045458	0.838550341218446	0.648124940526148	0.234620630803296	0.28445435697682	0.514746064462503	0.941637481484293	0.822246328031128
SPAC1687.03c	0.964673479601556	1	0.987472977950324	0.941948754252453	0.958043367234901	0.842832429909548	1	1	1	1	1	1	1	0.979598819376482	0.49722070235992	0.87671851771095	0.899422521960098	0.741831968034514	0.899512476126907	0.959149138092081	1	1	0.979813330815322	0.979871994757855	0.956960796575958	0.95545863340069	0.927330953619786	0.917420766546436	1	0.972266339713663	0.951447543453627	0.98385618629155	0.977087379472187	0.989480055148753	1	1	1	0.986120306269907	1	1	1	1	0.98598192266076	0.975193278446845	1	0.939382356103228	0.892854597985121	0.764536128631706	0.76414569119169
SPAC1687.04	0.957321891950954	0.976250732004404	0.925682386228825	1	1	1	1	0.935861703016843	0.925955646897621	1	1	1	0.992839952975542	1	0.879197329562892	0.77018696837187	0.933817716241507	1	1	1	0.935866123009427	0.954704917458613	0.76258957828691	0.934582534017334	0.994997682385228	0.952750052970283	0.94645077350344	0.946218945848988	1	0.93277676723022	0.948060213317164	0.999314762566352	0.963314603662366	1	0.922435319101527	0.914955471308151	1	1	0.928848554256246	0.995949761756159	0.939385745594484	0.993744761450021	1	0.992176205386946	1	1	1	0.968003820307783	0.871953504069187
SPAC1687.05	1	1	1	0.99485820370237	0.991966428164301	0.984311231867598	1	1	1	0.543528409523789	0.883247810183818	1	1	0.82691556263222	0.712943033428719	0.679126610158525	0.89978995968057	0.826459328591568	0.870205421213031	0.951516539793713	1	0.978885150903923	0.970997393471976	0.965359959477051	1	1	0.991793769332024	1	0.929183343571314	1	1	0.984318089759492	0.985567974252113	0.90935014391811	0.978767790113758	0.97015349628638	0.976700990953114	0.963468068008263	0.9989311022483	1	0.972452175905254	0.956887275150256	0.945204685636067	0.961404574161808	0.924700673226719	0.970033480981473	1	1	0.995744919292288
SPAC1687.06c	0.821049193391044	0.729841834527186	0.841062698823467	1	1	1	1	1	0.971031495478489	0.920590750440636	0.965943588453662	0.90327790729982	0.968591590203434	1	0.902236633751136	1	1	1	1	1	0.988819561135264	0.963261063009828	0.776798026868636	1	1	1	0.986153309641294	0.99547488514208	0.8776605263849	0.743276102312512	0.835630680924461	1	0.993880953374875	0.950240520789362	1	0.95620681834458	0.941188088995465	0.953633782682542	0.961934488698119	0.997745826892625	0.953269526552654	0.958433568830854	1	1	0.974054940844685	0.973596270281501	0.984273034018501	0.97922311844114	0.973190691951967
SPAC1687.07	0.99318281236678	0.998841490713655	0.98896599948652	1	0.998778796791674	1	0.992920822891482	0.945919926236495	0.948621534778197	1	0.95226793232503	1	0.994739501859685	0.972537620417667	0.987310585943733	1	0.990452810454188	1	0.948130082621589	0.96041254521956	1	0.972655126477631	0.966377445225736	1	1	1	1	0.994546496911769	1	0.989309012487003	0.949811673899393	0.976424235212435	1	0.867037063147232	1	0.785351127786946	0.709041199847325	1	1	1	0.97696000323883	0.962394962367511	1	1	0.933920818582858	0.887180091629003	0.918907737198124	0.752220187031826	1
SPAC1687.08	0.938664901160469	0.939733850374589	0.991404143915988	1	0.985398125630038	0.926148234723287	1	1	1	0.959099439916739	0.939709078932923	0.97897919856895	0.962263449751166	0.918885769245085	1	0.935619584453882	1	0.980020051248145	0.992068221265116	0.970676718259124	1	0.951882711943087	0.489863197714045	1	1	1	1	1	0.936161927316446	0.99127465223761	0.967591288921785	0.968300658599718	0.957820954462054	0.998607972518095	0.943232473505962	0.976461399940256	0.935242084008052	0.950700196608916	1	1	0.941743701238675	1	1	1	0.977955171846236	1	1	0.985870898364939	0.981512947933748
SPAC1687.09	0.949182209541483	0.961539361537031	1	1	1	0.953849982888124	1	1	1	0.991316128520218	1	1	0.924099057431008	0.974913733339002	0.986839526989443	1	0.862749150746722	1	0.989212517358602	1	1	1	1	1	1	1	0.953267209630881	0.998727936459558	0.954228292798718	1	1	0.991197562932425	1	1	1	0.996549209600689	0.955331970002829	0.968616597476353	0.940081573589736	1	0.952242150993728	0.947930285424169	0.98266242738076	1	0.970766418449879	0.983549172566273	1	1	1
SPAC1687.10	1	0.993415391426866	1	1	1	1	1	1	1	1	1	1	0.958775707852542	0.99988910407902	0.769821266756721	1	1	0.886928395294796	0.855261502426204	0.895514216850597	0.878628383102887	1	0.530746261905927	1	1	1	1	1	0.988364615698505	1	0.984405808659507	1	0.986922932390211	1	1	1	1	1	0.9396599292256	0.962722533906708	1	1	1	1	1	0.973749992052995	0.972924506244277	1	1
SPAC1687.11	0.934768868668871	0.977204865026152	0.995988575147338	1	1	1	1	1	1	0.968721180326606	0.977188985525829	0.965598822580874	0.930394412678607	0.985556811707988	0.823601627837231	0.776718506833798	1	1	1	0.96338538209797	1	0.956837358704973	0.968687621605023	0.763190767170478	0.936930541387177	0.594166877544917	0.765555698273133	0.972063568865796	0.405332824331045	0.153633454984489	0.142177649405959	0.203956383021683	0.149526839504487	0.17696715969154	0.154707295940883	0.507861723195267	0.747172505701345	0.809428232485898	0.999733370370872	1	0.930424055103138	0.934597667668351	0.924108766136649	0.986654017876517	0.934823353229286	1	1	0.98331477953403	1
SPAC1687.12c	0.961547599508079	0.99331487694301	0.986856270433163	0.964334221796692	0.946736722067685	0.9065207880197	1	1	1	0.952866634482827	0.966874856001642	1	1	1	0.944498717048535	0.983223558351304	0.993480151456998	0.971077035727182	0.981087981187589	0.957666292343829	0.928429902186554	0.961666185666186	0.75108202151952	1	1	1	1	1	0.963202843148518	0.925644566455395	0.972213880402003	1	0.989279743950312	1	0.925693777645511	0.970525934238059	1	0.996550054559887	0.966806486190699	0.957508922735889	0.952114978758962	0.98847096140781	1	1	1	1	0.94508205639323	0.966769311724997	0.948237898836948
SPAC1687.13c	0.928689219433423	0.952452791421537	0.928527883925064	0.937614611338182	0.916380987707738	0.925349666687306	0.915271743598549	0.933739133639102	0.915238155613979	0.915391092296569	1	1	0.970551494535717	1	0.948847350948479	0.993357888031702	1	0.980109124216582	1	1	1	1	0.77549295198061	1	1	1	1	1	0.971968921887779	0.814704119087924	0.720413823361732	0.739119250823749	0.892330278434583	0.998618149272998	0.998408981733718	1	0.973138995195137	1	1	1	0.938232990634284	0.941584907213236	0.936073785795277	0.942732774780926	0.913249746288283	0.931648884085059	0.937412738038033	1	0.987636433606237
SPAC1687.14c	0.988230063918196	1	0.944821491171685	1	0.836797304590223	0.902175772068762	0.994786982632274	0.93550036538944	0.999503198958734	0.994436616392501	0.95339587289285	0.96718983399783	1	1	0.995560208391894	1	1	0.942709635635347	0.999388926909819	0.923037060854564	0.98833990132322	1	1	1	0.968058007870635	1	0.988260315228889	0.999156904949485	0.767331585990274	1	1	1	0.96665020540218	1	1	0.970363553184822	0.964991060078603	0.834999532299499	0.992816231175381	1	0.999745939094716	1	0.979534050727854	1	1	1	1	1	1
SPAC1687.15	1	1	1	1	0.984932547785926	1	1	1	1	0.932855300262106	0.876477400884316	1	1	1	1	1	0.978223266289588	0.949734885961694	0.947414601326456	0.980287288614875	0.951735445043373	1	0.907475415310126	1	1	1	0.989028766044226	0.95987810438083	1	0.93433954194461	0.972687452508329	0.97313150030438	1	0.999001792555382	1	1	1	1	1	1	1	1	1	1	0.99920141344991	0.990286681930379	1	1	0.968403019347212
SPAC1687.16c	0.837514898339503	0.707282340232138	0.755343922345868	0.872798371058239	0.656122993879223	0.749943659653511	0.783411187298674	0.80728766715407	0.771159022968815	0.960459124634037	0.989098995205095	0.822443801262764	1	1	0.651743673838012	0.138488215037524	0.117478870655971	0.0682246584584167	0.0435807245867233	0.11123868899442	0.417882971998879	0.581023326851765	0.389104185116068	0.765609361637006	0.896562189297029	1	0.774267018203368	0.584948780125698	0.626953995417739	1	1	0.805561327101992	0.397784675997453	0.285056646910058	0.612866299971469	0.659731271650826	0.601655204595465	0.666489644899067	0.744806122559718	0.789200460324591	0.925993136082797	0.917225559461273	0.913208733215715	0.921994027646384	0.910442526838843	0.917305035739326	0.913047798257	0.909370888176768	0.909437855843237
SPAC1687.17c	0.91907184143429	0.916512724485823	0.935109523984909	0.920516680981928	0.924883745564324	0.924700844099411	0.925287621601258	0.931758885105697	0.936142047101449	0.931607186461959	0.934812387591833	0.953242492912099	0.938390071972632	0.971820732344979	1	1	1	1	0.999997498206484	1	1	1	0.757064502367307	0.938900745460151	0.957688193765895	0.731015449894985	0.871059128275778	0.958984070600411	1	0.988416599965758	0.982270356959304	0.953514796910659	0.954603249419936	0.984943728191374	1	0.957641078646118	0.927083066815699	0.951712909540565	0.473277916091126	0.173064835292755	0.332018910888056	0.538871134777952	0.581825560078023	0.910526110014075	0.261543843916485	0.0602801428178973	0.0259104895104655	0.0865671751314164	0.074901800584468
SPAC1687.18c	0.953034783811769	0.972317425442749	0.936649950122181	0.917781558478067	0.916577478305135	0.914770476934713	0.925839841033284	0.919488685982272	0.935155190027315	0.918701712997193	0.937294985094261	0.956414658032192	1	0.971766433560643	1	0.974028064738517	1	1	1	1	1	0.924988648010705	0.864024072361968	0.976871752212033	0.950141061328865	1	1	0.991982127318398	0.887411251449225	0.99281038467309	0.959428788362907	0.928822995411114	0.921607024903478	0.917560741533261	0.918416519908501	0.917001453708047	0.918670506951034	0.978388627055452	0.929992023654122	0.919303490092294	0.916612129330601	0.993819578372485	0.996821333038823	1	0.951744970966435	0.999235553194836	1	0.892644221181246	1
SPAC1687.19c	1	1	0.993342051217618	0.976687126794455	0.985164251029572	1	1	1	0.963759940259809	0.988713254841363	1	1	1	1	0.666714065471457	0.630540153173236	0.497397606154122	0.935093532301981	0.660133232208822	0.779673067761839	0.983736270046941	0.984159677723876	0.746516528822519	0.685694228473853	0.768392811040379	0.641293903956445	1	0.992351449782147	0.786233254378439	1	1	1	1	0.942113223590017	1	1	1	0.974070488662303	0.808303525003889	0.863942948904544	1	1	1	1	1	0.964330001300351	1	0.980133278891202	1
SPAC1687.20c	0.997899415792023	1	0.989137641663335	0.988747671774108	1	0.961894255694157	1	1	1	0.973058681858828	0.927056960912255	1	0.636705367362128	0.812255256328958	0.843211515008762	1	1	0.949900291434096	0.936151482970055	0.94108560389337	0.934494301192026	0.939881278275495	0.867454596639821	0.95869191608706	0.954420062893981	0.96626469744294	1	0.957288972383935	0.854142937068792	0.949324280303351	0.910979610871382	0.939921993778252	1	0.99767181845964	1	0.991087211673368	0.919263178883037	0.950738199543717	1	1	0.693609719247038	0.744107255164822	0.954676672633797	1	1	1	1	1	0.996537890504731
SPAC1687.21	0.994623757500036	0.962335737520974	1	1	1	0.999451403427319	1	1	1	0.949648295544316	0.971711475918811	0.954723006507461	0.951503675475	0.947320316147924	1	0.985178286538196	1	1	0.998100929842286	0.953942255368134	0.947740968556009	0.941251238989511	0.821026013402906	0.969047643476965	0.973294823620029	0.969194546643233	0.993374882273222	0.982496776245404	1	1	0.988341377554463	0.987381458486161	1	1	1	0.918529528206562	0.678280675839935	0.824176864986122	0.991553942134511	1	1	0.976527931766305	0.982838896361614	0.930468660230819	1	1	1	1	0.962672239622388
SPAC1687.22c	0.991038838828177	1	1	1	1	1	1	1	1	0.951857509418848	1	0.957501317835368	0.980931172298756	0.983746500221278	0.911367921519388	0.986791071639146	0.960407149914345	1	1	1	0.961151759619566	0.945590646180485	0.612698188308093	1	1	1	0.962305735070811	0.71982213258049	0.808428174249865	1	0.99835554911355	0.989227923220051	1	0.980269571294683	0.937245680165574	0.950037406797039	0.939496093340809	0.924217533542973	0.92118285988308	0.922750991540823	0.927324172444442	1	0.688513137464584	0.710106160004305	0.446291553676478	0.485201124268535	0.635776328865976	0.829139901348491	0.98104078397497
SPAC16A10.01	1	1	1	1	1	1	1	0.972532142398071	0.980102779409514	0.918059659887401	0.93731439798275	0.935285750992586	0.934484364423988	0.936995949681733	1	0.960520855358157	0.939590393765029	0.917528059215597	0.919885447999695	0.91844564197909	0.921359184712818	0.918860245328743	0.942800000286545	0.99060719629494	1	1	1	0.947852075901752	0.962684200183709	1	1	0.974938100672657	0.98300920585254	0.973702508977661	0.992932529402425	1	0.950042660869889	0.933617473435655	1	1	1	1	1	0.987112663699694	1	1	0.994599447012447	0.999499620839147	1
SPAC16A10.02	0.998618638011188	0.999562243288547	0.9967989946342	1	0.981291872970599	0.990996174399913	1	0.99753466638239	1	1	0.968548541391878	0.964228280289089	0.999462141956717	1	0.978427465965014	1	0.931196652957234	0.940224467957659	0.927320475711644	0.924644781926461	0.973116207138231	0.992612818115681	0.905067914874366	0.975471341767466	0.976198724030293	1	1	1	0.92476009663549	0.997274246649182	1	1	0.892590771513661	0.692428771065408	0.991090425567156	0.988318563514721	1	1	1	1	0.960282204174678	0.991771374585214	0.997653776102361	0.969034376106969	1	0.937123842123272	0.977177289990862	1	0.971153886670094
SPAC16A10.03c	0.972878466060438	0.970962768949465	1	0.931225386018062	1	1	0.988138535694118	0.948212542229072	0.971455929742455	0.995437369808533	1	1	0.94149008902722	1	1	1	1	1	1	1	1	1	0.725734628371129	0.932450025780312	0.939302018442612	0.93068197689875	0.943584209073775	0.918118382385379	0.917392651554783	0.982799397551596	0.932636585957931	0.969253620150207	1	1	0.962476207291171	0.949342501524316	1	1	0.935452777523622	0.930518030463362	1	0.965056040895383	0.673949833930927	0.778114769063454	1	0.967256387836685	0.970799311820829	0.9528410470636	0.933797998524158
SPAC16A10.04	1	0.975945891446639	1	1	1	0.995612971673304	1	1	0.996624456942875	0.947638346043278	0.99338313549388	1	1	0.962166486012853	0.801498211034043	1	1	1	1	0.981470005466402	0.942885993229081	0.994850986365021	1	0.997173468222073	1	0.999082023967309	0.963067504679376	1	0.947607530774126	1	1	1	1	1	1	0.998740201328322	1	0.992413393085619	1	1	1	1	0.942119174993146	0.984408492465864	1	0.978546896757536	1	1	1
SPAC16A10.05c	1	0.988709470667384	0.92986508051072	0.942188397608209	0.934955220742562	0.978989958613586	1	0.952838630494199	0.964349555719623	1	0.995784688021424	1	1	0.996478578666428	0.994522458806652	0.911918511628485	0.912953409080677	0.936029267764379	0.935767370882764	0.925794229092734	0.939369963373059	0.924994866757623	0.823362072523105	0.942262822558027	0.92793045843353	0.975115353302345	0.964147954300218	1	0.901619212849065	1	0.968597634685479	0.973704984747346	1	0.975791010965676	0.93838009420188	0.951411516411253	1	1	0.763190713463151	0.774399436018405	0.596978877166576	0.710083957688201	0.903733580112931	0.805258158130042	0.974289097747865	0.95355346363093	0.972126276473866	0.827506293492864	0.801992968121468
SPAC16A10.06c	0.941744322262722	1	0.925180443269296	1	1	1	0.987198235245151	1	0.981093315254949	0.980179395870175	1	1	1	0.981661311178825	0.971995789286322	1	1	1	0.969588446290749	1	1	1	0.652181014597257	1	0.974287498750981	0.959591905415578	1	1	1	1	0.993329572790438	1	1	0.968109140286027	0.964754313801961	1	1	1	1	0.97962074800152	1	0.917267457072111	0.956204822943408	0.927314824747972	0.937817812743649	0.968247810967858	0.925299505333522	0.972396439115504	0.968050069858787
SPAC16A10.07c	1	1	0.983878472098157	0.988971474157467	0.866114826738796	0.771371557929381	0.769346638121451	0.890234334785713	0.743233054529873	0.930754106495419	0.751800609553513	0.70897485235116	1	1	1	1	0.995229582461441	0.89859190190288	0.801330533744849	0.832863228803002	0.741908593448226	0.899671937072954	0.543104697321978	0.966383096733374	0.892603260221854	0.908642288815124	1	1	0.986608901960607	0.944502640388836	0.970529898390294	0.965390349118708	0.992854246846695	0.958157152113149	1	1	0.95649108768096	1	0.964776411169835	0.912053978735432	0.926128671716989	1	1	0.968725854356413	0.954509343897529	0.930128768726695	0.947448609367381	1	1
SPAC16A10.08c	0.962080730347238	0.959336735549856	1	1	1	1	0.996948017502084	1	1	0.957361455818107	0.993613125631511	0.972355720613739	1	0.98418311338799	0.932701724963883	0.752764547650972	0.77895521889163	1	1	1	0.972475655257171	1	0.6725384843925	0.91525667933818	1	0.981759031942495	0.926644776326634	0.937613429705188	0.962757470783855	1	1	1	1	1	1	0.954822459684074	1	0.980306496183854	0.968155953098576	0.977127239698223	1	1	1	1	1	0.994252590969053	0.987994460646073	1	1
SPAC16C9.01c	1	0.976360926151753	1	1	0.992338448661582	0.950200653068837	0.961262413638002	0.96424504611606	0.956516476968278	0.947873047055516	0.921472087694992	0.944418322798116	0.995014546484385	0.998890753837946	0.953472154585072	1	1	1	1	1	0.98431114900162	1	0.928895580609509	0.945150824359324	1	1	0.958322037156276	0.975902390913208	1	0.957910083766445	0.960961197696246	1	1	0.96220308088815	1	1	1	0.943085026412036	1	1	1	0.949696289518394	0.877306480802774	0.888650737682547	1	1	1	1	0.978688667663083
SPAC16C9.02c	0.733401225690053	0.828153829047624	0.869358746040956	0.986003619812643	1	1	1	1	1	0.848385552730779	0.958006865875383	0.933041910381748	0.706701422005481	0.785738044765511	0.995469574979952	0.972262931042612	1	1	0.996247802071145	0.963310766106314	1	0.985226611761936	1	0.938707019422418	0.940913244341791	0.941515425093748	0.925199192349772	1	0.925906044217998	1	0.978512902308212	0.937479038600755	0.937800534714193	0.950670751673794	0.940951072864049	0.920644413433312	0.955135873180736	1	1	1	0.76042879918622	0.545989021481608	0.670048598774126	0.509410417950833	0.519587203805922	0.657148614580308	0.99858793407733	1	1
SPAC16C9.03	0.950420026440245	0.936068261120204	0.947395547166658	0.963372021036031	1	0.991547229708066	1	0.989781699872778	1	0.972315045671899	0.947652951185696	0.966744760103173	0.969466141211306	1	0.752489965871815	0.591203768517532	0.848897266885248	0.977972530387318	1	1	1	0.943229215725609	0.769799030866427	1	1	1	1	0.9965317290699	0.920760722225379	0.526061995711935	0.636443449679872	0.739684953193402	0.808978891442962	0.871465977649635	0.764844456594988	0.954482564988756	0.855984097508993	0.825262516987843	1	0.962718554228008	1	0.991770337322964	0.983612308960446	0.994232528007118	0.965179841480854	0.97886249548005	1	0.991613411749688	1
SPAC16C9.04c	1	1	1	1	0.980763415744621	1	1	1	0.982298913303782	1	0.905005884061947	0.828471422677172	1	1	0.797434744491324	0.986791071639146	0.8857264923111	0.836900288867423	0.772300068638211	0.670754742157685	0.705554014311495	1	0.553202841367759	0.959846105214678	1	0.8829728843734	0.510688323739932	0.991630664247617	0.913364448440977	1	0.995898610688447	1	0.902159480882651	0.801669119541314	0.822149664836352	0.807703370325559	0.831083926082092	0.89215602894431	0.783687252735012	0.724295644007624	0.69373565795068	0.766590788125787	1	0.999673412316809	1	1	1	0.787839968134522	0.877425768680701
SPAC16C9.05	0.930253991676482	0.932176675122983	0.936851002234906	0.952224007136675	0.969348161916579	0.984414802714728	0.951454508471386	0.946869258189044	0.938036979746564	0.965733472500501	1	1	0.96394582279525	0.945599156809272	1	0.924999135556496	0.921558110824732	0.923898923967913	0.948076309203115	0.95562325790182	0.987317571699456	0.927486200801731	0.97276116620422	0.997277854504103	0.978314054247723	0.990782692593593	0.956879622612685	0.980389011072763	0.921590042984881	0.949555943871857	1	0.872136494548413	0.924195915035103	0.981693848765934	0.940205454864313	1	0.928506952823843	0.940772280288136	1	0.94249754445059	0.959742432631083	0.993089250703465	0.980877035708084	0.964180291286135	0.552270935628954	0.458918642107206	0.364029780115966	0.617754956978676	0.887353598271059
SPAC16C9.06c	0.989527801796426	0.986800758056439	0.974766722457441	0.980532284124273	1	1	1	1	1	0.990969266039271	0.946052921719719	0.938602171732233	1	1	0.997420517025021	0.931142676543543	0.953470442005833	0.91375021838251	0.915926587768755	0.93061396836534	0.965436664327671	0.912903916994084	0.821976860000478	0.93463979004209	0.934474736505719	0.919119057358502	0.955881257165148	0.942521524922727	1	0.925005246411768	0.921089518031414	0.933755321623615	0.92685643325349	0.986574171057977	0.955668288011405	0.93332198098824	0.986855361380592	0.97277861867688	1	1	0.953253011984555	1	1	1	0.643769414622642	0.862465016865798	1	1	1
SPAC16C9.07	0.989636705587092	0.954395661291318	0.99244688428182	0.959569245972773	1	1	1	0.982074346354539	1	0.363191721759123	0.768380778637825	0.771495692473793	0.712861254692256	0.783329911525814	0.949137377081552	0.91391363760328	0.968867104732229	1	0.964383579376412	0.983094039789312	0.979603563931417	0.930049724098936	0.830685739069187	0.936829398330345	0.929147830365984	0.948319437937039	0.939364413163638	0.941558428077328	1	0.948939230938	0.942630797479572	0.96784720970996	0.941035893602507	0.992402285480934	0.985226998664341	0.925636249122912	0.923501963823591	0.971280764301925	0.968022013401617	0.964677615616898	0.933450067592336	0.95153451759177	0.961858276479763	0.968451626657119	0.974311759816149	0.997237694792669	0.988434098189831	1	1
SPAC16E8.01	0.9743861891543	0.956587859182677	0.998248517786561	1	1	0.982224690758654	1	1	0.984992337846781	0.931418394519694	0.975924645779347	0.991392370137471	0.938169062734916	0.915325097748021	0.989714341984352	0.92694862270559	0.958917089296011	0.964343223998089	1	1	1	0.902263385495572	0.640305891511415	0.963353124059974	0.986161077621352	0.961385875198524	0.962639168906489	1	1	1	0.975475606315823	0.928405770238309	0.759307915257821	0.677109963770007	0.776178943022433	0.947503103784498	0.603514298757002	0.644010681569475	0.701131476314532	0.800781131743378	0.76065258190359	0.833923291949975	0.866242206767355	0.746287253046703	0.730994227749762	0.679550999893071	0.716244762544866	0.785992179452943	0.884361866406672
SPAC16E8.02	0.983884851983657	0.981522948720374	0.973760447008072	0.934781158441855	0.967076152916238	0.973108526445727	0.959774270881465	0.934009711196652	0.931525029723149	0.986747535471684	0.9938267071194	1	1	0.961269605529913	0.858371921330638	0.967615670636582	1	1	1	1	0.945563174115297	0.990642607889524	0.744417046441904	1	1	1	1	0.960740126132206	1	1	1	0.918413827913305	1	1	0.999499556655178	0.993938925437879	0.965200514950535	0.897024546079821	1	0.998432734260055	0.953649753684291	0.991408529082553	1	1	0.930049584555868	1	1	1	1
SPAC16E8.03	1	1	1	0.970089114563639	0.961861355802895	1	0.966502247552144	0.941753970827035	0.965437314515652	1	0.989618071763979	0.973964279763281	1	1	1	0.997336947626005	1	1	1	1	0.894234468239102	0.96440982140502	0.621106671071894	1	0.993172020037299	1	1	1	1	0.973992153739629	1	1	1	1	1	1	0.962403822265698	0.957254981058441	0.953850207936306	0.927885748358751	0.958302368387156	0.964740339368462	1	0.970443573909796	0.961950671476204	0.970151363606678	0.998648434656368	1	1
SPAC16E8.04c	0.935756879915643	0.99468833527652	0.958744120500263	0.968131622098765	1	1	0.996882276449706	0.974308272732836	0.977991834795644	0.987618736821613	1	0.978614366796383	0.999547117490859	0.99872933752617	0.988185906025794	1	1	1	1	1	1	1	0.628852407856054	0.936289098005865	1	1	1	1	0.853883816939277	0.993782997273031	1	0.995159813559522	1	0.993943541808955	1	1	1	0.957233625009986	1	1	0.975938673279449	0.92722732461038	0.92117825762205	0.998568734258237	0.83227275536355	0.804865751705105	0.731099214703425	0.614314756912514	0.605932679035938
SPAC16E8.05c	1	1	0.995568492517824	0.943562856749413	0.9343421233625	0.939307041558353	0.948541476263691	0.920970587898915	0.925745728167714	0.919887104111871	0.922873865057131	0.937286038754489	0.921178379626254	0.941273513572332	1	0.974723114942959	0.943351575231618	0.951788876882468	0.939985132582128	0.963358191086438	0.99993876747664	0.921889434357255	0.785145917003048	0.923223465238876	0.914685308587389	0.951931484874045	1	0.945008323223815	1	1	1	0.993239113877189	1	1	1	0.972349058560505	0.923681466807956	0.917497122660319	0.950747736171785	0.919123012806852	0.91211170024896	0.909468456245452	0.909204017768283	0.909621004479807	0.911085791998887	0.909798664704326	0.916281537482016	0.92982802251551	0.972494177237171
SPAC16E8.06c	0.508236886850991	0.421303835699183	0.409917311604058	0.501357141217784	0.514172634035888	0.685070536950551	0.817367110048462	0.78276777613156	0.774483486115261	1	0.989643426949153	0.928030038702983	0.950463538103349	1	0.731813641776142	0.304918195269418	0.514256133705992	0.480293426889733	0.277912987012992	0.311907640959703	0.307984331312719	1	0.440783169306527	0.730181840958457	0.951811325713821	0.563294939711125	0.283914615017393	0.630900690788744	0.0421027039458424	0.0506366043988986	0.0844830751362601	0.314493637578098	0.38333456093161	0.548145064654015	0.167954520388624	0.858422558310888	0.99660594290477	1	1	1	1	0.963145423610877	0.98637539987835	0.998072741603087	0.965431544665467	0.947025293907164	0.96677282398838	0.985284378090191	0.986804935562974
SPAC16E8.07c	0.959156368139497	0.959547863445771	0.973798813529803	0.972480033135587	1	1	1	1	1	0.933393430850247	0.92934117792243	0.940558325507951	0.959929074016101	0.943286532816548	1	0.955554508823608	0.982100391567602	0.950094721168469	0.974110950034276	0.955130203201575	0.977211172315781	0.938794639769543	0.640321822566183	0.945563174115297	0.956246519292367	0.97855750646672	1	1	0.971295011114841	0.990866976612086	0.946314498899726	0.975981839216365	1	0.958408857304412	1	0.943342052749352	0.964093518644826	0.98582839555826	0.965163457916005	1	1	1	0.945311737858022	0.97982906740483	0.936805375690678	1	1	1	0.89696193562
SPAC16E8.08	0.936537625999423	0.967534734819893	0.951768242195735	0.959845764687659	0.990719266170776	0.976611141603208	0.961587725387216	0.951270199348309	1	0.952937308489927	0.998548320282138	0.957194893549176	0.951458179727849	0.96152538288295	1	0.855646874155208	0.760298707172037	0.954584681546482	0.898713936632129	0.921968738236127	1	0.945396140567375	0.506902151385355	0.521994519451944	0.41178396522969	0.304188557801836	0.575358470175809	0.855223872964404	0.551054893620516	0.710110687430254	0.82622085505612	0.964225929645502	0.960763853143334	0.920628153075853	0.786512703748794	1	1	1	0.936705707679509	1	1	0.970196926726616	1	1	0.998766230878319	0.957824656940756	0.965119985667562	0.96497289904634	0.996444395694054
SPAC16E8.09	0.990667541020052	0.927993823638563	0.974201410905322	0.950013194870781	1	1	0.926828798080094	0.917986996423002	0.915640932503647	1	1	0.990251641570494	0.925977766978012	1	0.945569594097933	0.925187154355013	0.943147778562869	0.969930912583756	0.983370975448723	0.979976044899193	1	0.984215136171203	0.753742357973081	1	1	1	1	1	0.988892263238537	1	0.971417036764405	0.885113635062976	0.896480283995089	0.936449945596168	1	0.96871360855336	0.971092403308488	0.95339818113693	0.951452420270077	0.937404844051431	0.911175980798206	0.916387393222711	0.978573274833365	0.938997587450233	0.951135193538401	0.967271209849933	0.992355537428608	1	1
SPAC16E8.10c	1	0.954363308374725	0.979287993053287	1	0.997333324787602	1	0.989413063201983	0.999927382447328	1	0.995165329980409	1	1	0.998149253481303	1	1	0.922877007735622	0.944223975182674	0.965517069422744	0.959778964048447	0.983278336229246	1	0.947889736439062	0.774703698126513	0.958825349906126	1	1	1	0.98659327435527	0.823475074123465	1	1	0.993801987126327	0.967098695591766	0.977998698620399	0.957222503428427	0.983747718440584	1	0.97552290715748	1	0.978529510601468	1	0.999925215677621	0.952678707015017	0.97401380169741	0.915028105670366	0.942109595936418	0.969198398543816	0.995421756551506	0.997607098742064
SPAC16E8.11c	0.986909602208786	1	0.967944635611126	0.998844404093456	1	1	1	0.995712223031648	1	0.942982369813672	0.926752907201463	0.939011321632986	0.983072031561071	0.97029000173933	0.943879026774961	0.990166261269856	1	1	1	1	1	1	0.641455901813813	1	1	1	1	1	0.964599729961893	0.990517979680221	1	1	1	1	1	1	1	1	1	1	1	1	1	1	0.868643882211667	0.817613161078068	0.826248296195002	0.895567168645016	0.974919598491972
SPAC16E8.12c	1	1	1	0.982771234657027	1	1	0.98206517347482	1	1	1	0.981170271931794	0.958907846841348	1	1	0.928924798635438	1	1	0.954406151682703	0.935745190792657	0.964911853385101	1	1	0.861718132598565	0.907100684497669	0.720199237880217	0.538787711480064	0.40925234623595	0.736985269872767	0.461560190136662	0.680159020833161	0.66498116616443	0.668144757301627	0.414149720447965	0.292658906440588	0.310837338660528	0.900153730244962	0.827589106716863	0.903936729085595	1	1	0.97397162111451	1	1	1	1	1	1	1	0.959687153895475
SPAC16E8.13	0.982682817421518	1	0.957517639800683	1	1	1	0.99750316495508	1	1	0.97351457746617	0.83470385814109	0.846583263335468	0.877869795809332	0.920709435851808	0.672334250072353	1	0.984067960016367	1	1	1	1	1	0.93810521429091	1	1	1	0.9983040428445	0.989840860625687	0.952624053365483	0.921253708639885	0.931736619226072	0.923873149639815	0.944163619146707	0.973218221136393	0.968396930558608	0.93755926886985	1	0.985786878955115	0.975154111715487	0.98471226018799	1	0.93996448215478	0.935570561765026	0.941081771842284	0.965964587330577	1	1	0.994101876713553	1
SPAC16E8.14c	0.946435029956899	0.822014079865056	0.782626110707128	0.867748167651315	0.827961352569561	0.855075639633413	0.857271968411675	0.877330282731994	0.847727825884997	0.930671289632056	0.930547326110298	0.928564994692674	0.987147772921443	0.981738084200807	0.841476588703411	0.821276757231058	0.799669710767704	0.905874025936038	0.808464665502168	0.8138390837224	1	0.995737644106328	0.962848790735113	0.435515849396574	0.390462484753702	0.179653292599188	0.515290014009663	0.750098151679488	0.533947469383004	1	0.996767049138081	0.85754406704979	1	1	0.985567500893075	0.926830915721217	1	1	1	1	0.969356192808746	1	1	1	1	1	0.957128891843138	0.982274692226884	0.956844202359578
SPAC16E8.15	1	0.918087272274926	0.802688277227664	1	0.911106409331029	0.83591422672878	1	0.970803773002111	0.84148991567336	0.992248685612098	1	0.971634978853709	0.981063476369302	1	1	0.937458690783692	0.919448917546597	0.937947835459054	0.914394821469783	0.912588906240584	0.91365127777484	0.919085438315265	0.933746801134531	0.985117451407595	1	1	0.949866922836151	0.968035445105209	1	0.965486576029879	0.993857466913019	0.983016486058483	0.968959094371457	1	0.953708672929774	1	1	1	0.982527109759242	0.96953345754766	0.983768706143478	0.967436783075667	0.96895256916996	1	1	1	1	1	1
SPAC16E8.16	1	0.968910452110251	0.95914299857271	0.960378011251458	0.978887732983052	1	1	0.97276876038216	0.993647629653285	0.918723862848477	0.962204007645512	0.97291230191408	0.929862142165304	0.99334957004846	1	0.99556046265893	0.981194542909614	1	1	1	1	0.98826920046483	0.810161714307018	1	0.999455191408643	1	0.994726830701292	0.933650849487026	0.670494376172643	0.943957122703222	0.645480946680517	0.43599275220146	0.482589148066514	0.540132819592337	0.90971044860198	0.429420201645983	0.682513074500077	0.508691701892551	0.319748015414089	0.436033590420133	0.917502921808911	0.954580529573378	0.960872764666592	0.936243968258691	0.943412972936228	1	1	1	1
SPAC16E8.17c	1	1	1	0.905861424944376	1	0.922543795148902	0.918553593309083	1	1	0.921443123048285	0.95694273934205	1	0.92858278988742	0.918898765978152	1	0.994177209281285	1	1	1	1	0.941188344293697	0.93884958438652	0.7336443608688	1	1	0.977010383249558	0.986505642158764	1	1	0.974939398818313	0.988886204632837	1	0.992467398280893	0.948581666069523	1	1	1	1	0.982070718715014	1	1	1	0.95750553247614	0.957095763804824	0.954048405172784	1	1	1	1
SPAC16E8.18	0.999850526853612	1	1	0.922986242173243	0.956602033127378	0.955453282272003	0.941112546567028	0.981465399407132	0.988701946417675	0.971916895826091	0.975555868003547	1	0.94707845586414	0.972342368870707	0.95812579518063	1	1	0.991511163462477	0.988588777273379	0.967729446432327	0.938666294726162	0.935064574468752	0.91753210698384	0.97841923122214	1	0.996013496302734	0.985758027455646	0.990237013819212	0.855851403504818	1	1	0.996586083121753	1	0.998279896057674	1	0.969404747773415	0.982496748523446	1	0.950001681493277	0.933928706342222	0.912861990007196	0.937185681762893	0.970686052205864	0.938367960495133	0.954961065264042	0.957255519502418	0.945053634590874	1	1
SPAC16E8.18c	0.933299796942848	0.920164646550879	0.933410366334097	0.932176001686684	0.937477152537761	0.968070597011509	0.973702659648499	0.95133238822371	0.95044347146253	1	0.996138673660444	1	1	1	0.946372847519729	1	1	1	1	0.993800196592331	1	0.892018477933736	0.583191339224866	1	1	1	1	0.944543915474869	0.99655681280632	0.98244864125491	0.974339872916192	1	1	0.951179366876229	0.942582152687946	1	1	1	1	0.934518212932247	1	1	1	1	0.979306328615731	0.96815869564476	0.982938209117366	1	1
SPAC1705.02	1	0.966398395790044	0.972553562366202	0.979579148549066	1	0.964592025629679	1	0.999755876703682	0.98603915931968	1	0.973504656007166	0.969229920598228	1	1	0.872999734602244	0.947728765195904	0.955113270497136	0.989462849977834	1	1	0.945232487234504	1	0.759772695158452	1	1	1	1	1	0.737840086164276	1	1	1	0.970586203150156	0.993761614976813	1	0.887178295718586	1	1	1	1	0.957073911294538	0.946033871819698	0.979119306993789	0.991725699402645	0.945598656944174	1	1	1	1
SPAC1705.03c	0.999423332595134	0.974743422413973	0.983888880141637	0.848829911109982	0.982382691731496	0.905844364663663	0.82479404289203	0.729466296514272	0.713445474486475	1	0.97018902054994	1	1	1	0.95600105191042	0.984924782205208	1	1	1	1	1	1	0.412826763670118	0.48075908438097	0.636443552999616	0.696008265027289	0.47801058246373	0.519457605041874	0.833551980365342	1	0.98522763578175	0.961112668979128	0.942581861610644	0.956873824616124	1	1	0.979248928488061	0.947330970515865	0.976582747747885	0.972995904816965	1	1	0.979762439887095	1	0.955694436344728	1	1	0.978116312840366	1
SPAC1751.01c	0.976685451495412	0.990292054579624	0.961367314371688	1	1	1	1	1	0.970553504685291	0.971218365383004	0.972613507122094	0.95487211179786	0.976477159955165	1	0.71193445671739	0.822118070042753	0.849294796678248	1	1	1	1	0.954773937034425	0.473072433961169	0.684163961715785	0.801334700394791	0.868619617727509	1	0.987320378648682	1	1	0.949123420277655	0.99362724346532	1	1	1	1	0.924568158580376	0.960584317269969	0.994828159008644	0.977665761976709	0.970185951188941	0.942850524584634	0.955955961816962	0.960929451118592	1	1	1	1	1
SPAC1751.02c	1	0.98572466682542	0.972421974762295	0.977453257276069	0.952012768443676	0.967469562035365	0.975110136427548	0.941134773549117	0.926305577317844	0.974873901443338	1	0.939042789725198	0.930244833221448	0.982578235937707	1	1	1	1	0.985379240893308	0.991763521385373	1	0.991064927736693	0.746547388600525	0.892449527992422	0.802233112415443	0.717574612212841	0.538051129834622	0.52823084579654	0.440447577994047	0.909994156830665	0.789603170045369	0.761698697650515	0.577280641619432	0.532482389972248	0.804060573693433	1	1	0.978388818174125	0.972246568228302	1	1	0.998655091405395	1	1	0.963949904613165	0.846518961278902	0.771516145647233	0.57386909832966	0.54489058455017
SPAC1751.03	0.996442058525171	0.994869912930373	0.976351051130286	0.986764334411862	1	1	1	1	1	1	1	1	1	1	0.954236826282814	1	1	1	0.986835171566313	0.977295930873867	0.98833990132322	1	0.784726664033469	0.93216335875909	0.943441682696792	0.944300228988211	0.980124934460056	0.972362567258573	1	0.965371988968964	1	1	1	1	1	1	0.998478734446867	0.992071792523654	0.944907064181266	0.952121048239457	0.926112810780751	0.946124368188045	0.940739823178258	0.929947786500842	0.951204077914356	0.946932797315363	0.921245957442809	0.916843006130229	0.980648066906892
SPAC1751.04	0.974822315601542	0.98252099828695	1	0.992719811559525	1	1	1	1	1	0.966011327415939	0.933701914865275	0.992637118608545	1	0.978980517675022	1	0.919928061398155	0.963595580907152	0.974288613615573	0.925554651244989	0.927034096888747	1	0.858282142872993	0.39651115195901	0.493148180431642	0.315482210419502	0.501952616617381	0.382212673805063	0.795159293371584	0.196250414382243	0.298963465530373	0.374578389425553	0.594958330294766	0.74089398516891	0.994972899596439	0.665032523758712	1	0.943977427350946	0.978233661506614	0.957867303988713	0.949125209226656	1	1	1	1	1	0.99772630682259	1	0.96261525597509	0.999212362897695
SPAC1782.01	1	0.92641552701355	0.992690529154942	1	0.992647713189221	0.996293835857637	0.980542963173264	0.952080961758545	0.98352032872463	0.994887468746579	1	1	0.925890324919702	1	1	1	0.985935130702836	0.955746343228826	1	0.991180458653105	1	0.94334976281707	0.795857843558446	0.996012331504109	0.993919764738401	0.950022293186461	1	0.870123846897033	0.748901228236444	1	0.984227212604152	1	1	1	1	1	0.962207348489802	0.983836984662201	0.990290551919973	0.976050784766199	0.97945598671805	1	0.952709469299841	1	0.825263640552865	1	1	0.943344838194244	0.961924670484967
SPAC1782.02c	0.982292585703289	0.951569970439706	0.964555529840002	0.956265197980534	0.941266599982527	0.974769494105119	0.973368460526598	0.966661368229002	0.97626391667723	1	0.972971226028192	0.931385391541976	0.975020871817252	0.99716332005891	0.999531196644281	0.932672211770814	0.977033269844632	0.95315317593872	0.960009119459175	0.929797511265976	0.958686803951615	0.925704080650832	0.985721872136493	0.953472867162311	0.940158255816602	0.963877464061272	0.99705914845216	0.993351146052695	1	1	1	0.998378354747905	1	1	1	0.908578166703752	1	1	1	1	0.994664647902223	0.974106255415555	0.997818297796678	0.97485604665732	0.993857006884264	1	0.921623938072859	0.953133436093263	0.89521081272803
SPAC1782.03	0.927645756520574	0.929836819999797	0.937641803724625	0.923644674437198	0.960177425870741	0.973021659724684	0.977617469150685	1	0.999406604805541	0.986631393290074	0.949253055547489	0.978380978286744	0.952243789323171	0.938017594520321	0.985266095661756	0.998398749687708	1	1	1	1	1	0.975701003892919	0.656759692732643	0.963081816290453	0.94116296342939	0.951962890539598	0.958584836850324	1	1	1	1	0.93674005054435	0.990878128903423	1	0.836738343527537	0.824795415588752	0.981505650376621	0.974241419015028	0.991136762928992	1	1	0.998119016887182	0.935886113389256	0.932370220504867	0.940929035927957	0.929034778871765	0.943546889109427	0.964994123104794	1
SPAC1782.04	0.971962113671559	0.999359579050026	1	0.980527294453856	0.982021658367822	0.938160143631168	0.99541651524577	0.997013998514492	1	1	1	0.984941037050221	1	1	0.956538008269707	1	1	0.987091656656518	0.994366857659689	1	1	0.962537877566848	0.881492773327269	0.848574178302377	0.748717282914696	0.551246574961062	0.324829196795407	0.681456932593273	0.212122596347954	0.169938496707124	0.186959377422154	0.38697958049475	0.552097687707705	0.695572771086586	0.426631852893918	1	0.977980606305953	1	0.960887941666163	0.943871623075623	1	1	0.993049107889378	1	1	1	0.945112720658763	0.947216528268137	0.947658954932781
SPAC1782.05	0.905804706796302	0.99811496743338	1	1	0.999791176435309	1	0.984401104943515	1	1	0.947618457111856	0.975739525128689	1	1	1	1	1	1	0.998430057047691	1	0.998753174798621	0.978934998992498	0.976165624106543	0.800481948150297	0.977990831144261	1	1	0.872014808210416	0.854240932044449	0.473166253320874	1	0.688981806031267	0.646953087703456	0.560583792988751	0.569788029870318	0.854941040694228	1	1	1	1	0.988421407397532	1	1	1	1	0.986908662845179	1	0.999505347115574	0.990969581119233	0.992765841116605
SPAC1782.06c	0.965298816248473	1	1	0.996240706075399	1	0.985710773283711	1	1	1	0.77044898841889	0.750049897034321	1	1	0.7744838046074	0.823564715345991	1	1	1	0.990758707198926	0.984263502691783	1	1	0.906721382425114	1	1	1	0.981279725850076	1	1	0.996531623303277	1	1	0.995641431849501	0.995119483037208	0.961550901207903	1	1	1	1	1	0.945785200543721	0.950781102826611	1	0.966188098835474	0.931378822210242	0.933737524651425	0.976589218249337	0.993969470810495	1
SPAC1782.07	0.97041941612066	0.978869247889981	1	1	1	1	1	1	1	1	0.978112893038182	0.976673659908968	1	1	0.692754308996326	0.996994689215141	0.902561893800308	1	0.993432037121059	0.909922975082543	0.899910992611381	1	0.768037343445065	0.938478523164058	1	0.941927649932272	0.995375195836066	1	0.803114972523291	0.950911881049993	0.944860029754594	0.894962653465584	0.980330720147831	0.991021101735194	1	0.932827904771591	0.995061289777956	1	1	1	0.955018713993748	0.953478415594094	0.937043596408174	0.95957999943358	0.960213435567787	1	1	1	1
SPAC1782.08c	1	0.960665700189193	1	1	1	0.979044279471768	1	1	1	0.999525161842704	0.888131680347435	1	0.999636749553908	1	0.807202592512426	1	1	1	1	0.929234566893248	0.914485346146212	0.976974862384633	0.701838365632401	1	0.977283371695561	0.992953910831433	0.985909031883122	0.93479925845515	0.933810556304317	0.962299616475485	0.948928846439338	0.993510522680061	0.964139106165586	0.917667162958328	0.962173379185215	0.980663063543799	0.984380748695874	0.949578151112518	0.959043548785503	0.943585438808932	1	0.992965458994933	0.93127727210744	0.953493873780653	0.947210246588541	0.935109537931574	0.955696706417208	0.938609969771374	0.990318736964475
SPAC1782.09c	0.857865290242483	0.910515435856285	0.880275587774157	0.816560401594542	0.952115065087002	0.887118164351755	0.952520477672259	0.985178100922268	1	1	0.992407056257685	0.971044381797623	0.980301014186936	1	0.871790840887426	1	1	1	1	1	0.958747512291819	1	0.554557984874791	0.656703260630428	0.525341255716886	0.657251167563707	0.979126721406526	0.943941579399834	0.937829691606174	0.965582977557879	0.993056562086383	1	1	0.988254089778254	0.950684562661253	0.985525162063617	0.975949419969862	0.984505131956781	0.936181776200939	0.981453687937339	0.972436831197582	0.995257273033894	0.975621009630468	0.945706127460331	1	1	0.963775594380001	0.951909231859941	0.982813460988598
SPAC1782.10c	0.925861756315721	0.930942798961999	0.936262473422491	0.935150935990554	0.926294278059627	0.958619195316937	0.939644864750533	0.982896766412413	1	1	0.990757245073741	0.976810094487699	0.949201589920481	0.993896539083707	0.990372491975157	0.973813572722812	1	0.982568093838015	1	1	1	1	0.563842153248743	0.447549621494107	0.372688701637786	0.49906704014125	0.982553214683445	1	0.789899010028716	1	1	0.995792519534132	1	1	1	0.990678443416695	1	0.992362196056322	1	1	1	1	0.999675419447009	1	0.851938039278757	0.911279882490225	0.946083667456177	0.934886432203442	1
SPAC1782.11	0.963577607414253	0.865672838728544	0.980364070329611	0.968047402934262	1	1	0.931045598392958	0.945328085749833	1	1	1	0.996444463944407	1	1	0.95410670995082	0.975294624247206	0.914019612121432	1	1	0.926194104660368	0.912502464693303	1	0.824052940636681	0.845240457051642	0.950932905954974	0.674578421232599	1	1	0.795861494076607	0.909362678174653	0.879322736293553	0.681269370908486	0.812508830326697	0.976420821971714	0.897767082600909	1	1	1	1	0.969830002980176	0.965609807331825	1	1	1	1	1	1	1	1
SPAC1782.12c	0.526920060530043	0.606532331193041	0.635722373517437	0.660076331541837	0.848102652144542	0.766343280058241	0.966230636516279	0.919510726101294	0.943701472927298	1	1	1	1	1	1	0.896179870918176	0.951043374789241	0.770981132773162	0.8957538893647	0.833629118729533	0.765934535584424	0.896158789326582	0.444611723742746	0.758616901623105	0.816620836304139	0.730297818889139	0.649107026903224	0.760461241986697	1	1	1	0.981048901700713	1	1	0.996315009120651	0.98834139789175	0.939884050083175	0.993276420388409	0.996857765560056	0.987769190294585	0.948849757313215	0.968416155768225	1	1	0.853640148650875	0.975803644152312	0.967587929828084	0.860386696589548	0.941173408397297
SPAC1783.01	1	1	0.988024133076165	0.939865665794911	0.919382561603619	0.915526621765097	0.91460551138374	0.935373279959374	0.913490745747364	0.998936285074481	0.983703545622264	0.918465797852529	0.949264072824632	1	0.77753609050831	0.967688182836237	0.985860585769164	1	0.973657350406304	0.986299861570978	0.962044255364116	0.980424961639351	0.941931210538134	1	1	0.955463543115393	1	1	0.994071348495712	1	1	1	1	1	1	0.984887817105007	1	1	1	1	0.97160906980913	0.934046078674658	0.945803857742751	0.959318828908083	0.987641540159818	1	0.983714735252202	0.995954767573151	1
SPAC1783.02c	0.9197687613457	0.912295774478484	0.923722382177662	0.946823364082709	0.979336437630307	1	0.940603584155288	0.840707418904929	0.688990226050367	0.953081286499529	0.971568323545649	0.936770050928748	0.932428265994407	0.917062377151296	0.948505764684299	0.916550157863248	0.915661953370186	0.939679742794615	0.921639638606838	0.918653551608953	1	1	0.461335180813167	1	1	0.968918233796454	0.54871093869509	0.668475269590575	0.504498194408866	0.728892514599953	0.645857455154919	0.753706251172924	0.751101688148391	0.714621495854725	0.641398664928077	0.829345806925854	1	1	1	1	1	1	1	1	0.987205649517645	1	0.983501490225671	1	1
SPAC1783.03	0.987236440505998	1	1	1	1	0.981831709893836	1	1	1	0.979578709571904	0.89172976405647	1	0.969507120229369	1	0.714921981565524	1	1	1	0.99518222763218	1	1	0.995856990121603	0.666098864371481	1	0.987352014620577	1	0.990253603579041	0.992877546458976	1	1	0.998723154543765	1	0.951018275792361	0.94584759635064	0.97456856671559	0.949437962718814	0.955292460385238	0.951279875573995	0.970221403111308	0.942641172846909	0.941761584530126	0.991980059786477	1	1	1	0.994669735884027	1	1	1
SPAC1783.04c	0.332116421451047	0.499051143664867	0.619219148450869	0.674888942462698	0.976612039032524	1	0.967521830124281	0.976713085323068	1	0.98455128315709	0.96416026744756	0.99864559248946	1	1	0.739873585822525	1	0.968255133219975	1	1	1	0.983814551913662	0.936864193887284	0.569856746291145	1	0.968318264306626	0.999790760209627	1	1	0.982875010953975	0.949558294239749	0.949571260872843	1	1	1	0.993784580028203	0.920599549512365	0.913240736082014	0.928145802680914	0.919252530686748	0.915464329117184	0.927682107711152	0.990493435259611	0.96481391502619	0.972886039914725	0.932194625853471	0.923023358673083	0.915848490651455	0.910508740846239	0.916984350918145
SPAC1783.05	1	1	0.971992341983082	0.979768267870681	0.828405645828594	0.927070526405171	0.936375680506407	0.978141981905772	0.973962669215772	0.975562197544261	1	0.999302795127443	0.981321433901714	1	1	0.97895100504434	1	0.952152287751098	0.929802088073492	1	0.940016405284525	0.940029192761235	0.739941682644536	0.928423823554754	0.916482740316901	0.99141433904316	1	0.977612711947862	0.976824371171228	1	1	1	0.936638579392279	0.912563875292284	0.873700276583302	1	1	1	1	1	1	1	1	1	1	0.996755444062866	0.918387012062897	0.794742528786228	0.770962672225661
SPAC1783.06c	0.960517664355429	0.944312267560858	0.962338485358316	0.975931002483248	0.994716883710046	0.983372567419033	0.970821701069533	0.999094223244289	1	0.871957831507834	0.999995013703348	1	0.889374720935506	0.909848687337172	0.999111738349856	1	1	0.981510281161085	1	0.955877292099615	0.852641554134091	1	0.660122557510542	0.883944015859139	0.916112144735998	0.648875306958374	0.457219376748104	0.79612424975195	0.948126445366864	1	0.983057741522602	0.929056642014257	0.94384432213219	0.9546476553125	0.996197318446878	0.99845963406545	0.996141739685692	0.999390043741246	0.965462430379736	0.963765710466634	1	1	1	0.870247410999609	1	0.978913253784173	1	1	0.970496117082932
SPAC1783.07c	0.98880511970228	1	1	1	0.974952081420925	0.997873538760043	1	0.990691134649386	1	1	1	1	1	1	1	0.999389330330676	0.943682708484899	0.960245068282426	0.929468527340512	0.948342347579392	0.960692363496274	0.981535993030543	0.646853978281794	1	0.912387707130341	1	1	0.977319565578561	0.957939030561578	0.998001667548827	0.986986594188025	1	1	0.966266564668297	1	1	1	1	0.985683810695948	0.985305448882585	1	0.952897089126693	0.776586353955148	0.723699682860188	0.888797680385319	0.910487498623851	0.887679706456621	0.760253738867417	0.860469823394394
SPAC1783.08c	0.836104245313391	1	1	0.994614108485223	0.966499459486371	0.977637090930115	0.940705986407882	0.946317394444597	0.94469230003093	1	0.918769567178488	0.910966642412417	0.995293521619429	0.980453358646691	1	0.973771866885493	1	0.957750343904962	0.971009326061855	1	0.985251279873481	1	0.855003393924862	1	0.997297163503585	1	1	1	0.966443942005465	1	1	0.939738802348245	1	1	1	0.960590293332715	1	1	0.994667334984563	1	0.959455581949601	0.984015742490875	1	1	1	1	1	1	1
SPAC1786.01c	0.937298847635976	0.942827174662336	0.935429173486015	0.954452287314962	0.949075555030912	0.972653093882345	0.963976471523171	0.998773069730385	1	1	0.997905892466109	1	1	0.968217880937864	1	0.927855184742042	0.954084583294137	0.967466244892867	1	1	0.73673904178442	0.748546197082526	0.497697852220673	1	1	1	1	0.979669615945552	0.781310061007457	0.97839672109627	1	1	1	1	1	1	1	1	0.920072703152187	0.960682498064614	1	0.940161486344769	1	0.999564450570271	1	1	1	1	1
SPAC1786.02	1	1	0.987899924659401	0.967508483579599	0.949478217182479	0.935145034998592	0.981869813702375	0.96943190230042	0.945940691982891	1	0.969486948505588	1	1	0.9509052808578	1	0.945898177373497	0.938151369130319	0.954219267694748	1	0.965571971881207	0.985802257474944	1	0.916955728616889	0.96797998581729	0.974556732185883	0.943565204288711	0.950828094539694	1	0.960096078401835	1	0.972771848716787	0.995898966565601	1	1	1	1	0.957028652316059	0.908535201792144	0.850034399629137	0.965136472932723	0.870880500165355	0.884726412225134	0.952128681983368	0.89643018304498	1	0.918822175241704	0.808678377337962	0.889979370248401	0.921161318609921
SPAC1786.03	0.9597404079141	1	1	0.985585909483527	1	1	1	0.9984079523501	0.995001810116681	1	1	0.99264637224048	1	1	0.600640116884445	0.996449565031723	0.968699980289164	1	1	1	0.959300207736429	1	0.656562568701657	0.83061053946531	0.835988203974316	0.955508588901611	1	1	1	1	1	1	1	1	1	0.963561261824267	0.857793103835799	1	1	0.965105225489679	1	0.980572865648846	0.97830818514681	0.938515245993629	1	0.981812808918973	1	1	1
SPAC1786.04	1	1	1	1	1	0.992538319613923	0.972987109564477	0.9676257864167	0.932367459666668	0.74205208149064	0.6686651343017	0.592060491204604	1	1	0.854801843033844	1	1	1	1	0.913264564672647	0.970516637973355	1	0.559837638192157	0.965021341406381	0.966592188060716	1	1	0.949380740414475	0.993539062585969	0.945321998208527	0.972201911814346	1	0.805275894061832	0.584862593272193	0.896941305772365	0.843984058369139	0.996524703885773	1	0.716759953875946	0.617600103778666	0.881922213681134	1	1	1	0.988182163724907	0.99989071661807	1	0.933260069514412	0.799177602684085
SPAC17A2.01	1	1	1	1	1	1	1	1	1	0.938463640638262	0.819357387682203	0.908491305883009	0.984615501800739	0.985567060814879	0.600617223987154	0.872197321682511	0.828938880526328	0.912859489755764	0.920460737789618	0.950385321157079	1	0.94982473004228	0.687613957096398	1	1	1	1	1	0.812099787974397	0.776099573387729	0.764545757893052	0.753520625572326	0.653593753472688	0.783874393274922	0.878067168171827	0.992041520384703	0.99867411604176	0.997871883134681	1	1	1	0.995809723543284	1	1	0.989700831901926	0.994121718939941	1	0.825663051099971	0.914951018400437
SPAC17A2.02c	0.960674625795894	0.979879183624319	0.961577341553136	1	1	1	1	1	0.895673108086874	0.991337569781988	1	0.957559579026768	0.929530256638141	0.98538866269012	0.950445268813758	1	1	1	0.990253827048679	1	0.979029879921254	0.987198664835917	0.905960534939302	1	1	0.995087402895833	0.974734748035249	0.976276528103708	1	1	1	1	0.982561951331404	1	0.98725750814983	0.955795952739352	1	1	0.927769613778541	0.913995235464089	1	1	1	1	1	1	1	0.962268408048716	0.861026297091244
SPAC17A2.03c	0.947799376270313	1	1	0.992547161868646	0.98035596341438	0.995906334013466	0.740757938665794	0.727070680036133	0.68497040019838	1	1	0.915871005490785	0.979923495600921	0.95882368035724	0.966038163034263	0.97445675614781	0.918914613284066	1	1	1	1	1	0.590029860681605	0.775956169699803	0.762221225832831	0.527155950557063	0.446792410512103	0.640563520519289	0.136731267105565	0.231357216815077	0.380326515151517	0.551696570495372	0.762671556953004	1	0.671316824346281	1	1	1	1	0.945835227669134	0.936682175351106	0.986052570118725	1	0.948489999442151	0.988791507102364	0.985036080327675	0.832425935929109	0.981814954776598	0.924891375082715
SPAC17A2.04c	0.948338343013416	0.994610559852372	0.96299743728558	0.9414744685586	0.954383451019594	0.940308111703496	0.937346671995812	0.932133544359998	0.989058241183528	1	1	0.985768569250137	0.979368782777477	1	1	1	1	1	1	1	0.932629295966301	0.990834511588992	0.884093065624169	0.878997438609483	0.909362660110592	0.579128422931368	0.772476594406943	0.912007430104554	0.781750119355304	0.952784149952933	0.97603108569576	0.955052762850172	0.980159155884936	1	1	0.935989003514595	1	1	1	1	1	0.952826892950391	0.968543211228092	0.978314759669923	0.934347833566254	0.947815696060261	1	1	1
SPAC17A2.05	1	1	1	1	1	1	1	1	1	0.97915771492821	0.97164151746071	0.990700012198858	0.948602347147493	0.96091321775412	0.969421758153564	0.94394363956995	1	0.963930478503244	0.981509415765574	1	0.925907612956349	0.982045766149832	0.463740103622901	0.147762132604231	0.144916518026852	0.135127832129427	0.806035965639188	1	0.790787821141089	1	0.85185240853567	0.755615987607935	0.947281424579702	1	1	0.933032712688421	0.915211229865793	0.961082168415379	0.951592418666485	0.948872049976335	0.962768644067334	0.983754272498216	1	1	1	1	0.992923078747843	0.999883494373728	1
SPAC17A2.06c	1	0.992254815620401	0.794047795488899	1	1	1	1	0.993979445165759	1	1	1	1	0.787138548770806	0.825749462207858	0.615977792794584	0.494581039362491	0.469064375395099	0.694941918178553	0.857893504086275	0.8969188031248	0.927511384277088	0.869556097410084	0.4992113135455	1	1	1	1	1	0.745259688137077	0.846855506047104	0.968082983239302	1	1	1	1	1	1	0.971099149584139	1	1	1	1	1	1	1	0.999712986613101	1	1	1
SPAC17A2.07c	0.971659348568991	0.982918606175182	0.985774913251587	0.9461510115922	0.960620595888841	0.958605524478057	0.970159339380517	0.937378404009044	0.978128762319116	0.961293248382337	0.948436779964923	0.960454493711302	0.985801197972934	0.982728098872061	0.93219150391691	1	1	0.987418916970878	1	0.995373805733534	1	0.999371389396598	0.79596001683572	1	1	1	1	0.99327611513865	0.923431314852098	1	0.957439599564274	1	1	0.988804746103934	0.993122832708981	0.956449749145352	1	1	1	1	1	0.946306481043415	0.9916720668576	0.943706595035643	0.993235867845629	0.968575326655038	0.970827350001863	0.986214242772223	1
SPAC17A2.08c	0.922861984332185	0.929451856429453	0.922064842830331	0.922330297215998	0.944972871716137	0.961345466343934	0.962098693999439	0.960304681108579	0.938533134851054	1	0.826384076248843	0.589717380217906	1	0.958371026674041	1	0.989753804499244	0.962777107038068	1	1	0.984958610788652	0.914675633011166	0.912364354818613	0.827711982500785	1	0.943723994219389	0.950530792052765	1	1	0.52910012143545	0.637689852991117	0.606087771274117	0.685068984608571	0.59792961887406	0.621268967784609	0.592439651988901	0.339203016316716	0.769011677549679	0.898374381929684	0.976546949683613	0.997115800937854	1	1	1	0.985551250716676	0.993778843082226	1	0.945198887062615	0.935323796046885	0.957325102667728
SPAC17A2.09c	1	1	0.996724882722638	0.930076583442446	0.956205272289049	0.983975271674708	1	1	1	1	0.979229534878412	0.96350187951555	1	1	0.983534616957146	0.997526815414663	0.950914419437791	0.965084388696515	0.971462377983548	0.943277710832413	1	0.992496299165484	0.553582648153894	0.753209177802306	0.614013197351596	0.638810032214865	0.285378103969799	0.391346671270064	0.422113292760171	0.744443039065879	0.814043952006297	0.927996657428962	0.979183596306601	0.950671079941705	0.942649074287801	1	0.974043228057714	0.954229944740932	1	1	1	1	1	1	1	1	1	0.954527603759489	1
SPAC17A2.10c	1	1	1	0.938394332432098	0.847755294492243	0.892534416418737	0.953292842812022	0.839332943086003	0.897312858513745	1	0.980325345551749	0.92398906836705	0.609917142729379	0.709265550357276	0.650095722934728	0.868302820563035	0.759531865319362	0.987167431150811	0.972666066703228	0.997715478637158	1	0.976993663079172	0.953278476440452	0.981986371942878	0.950535642554084	0.694720288869245	0.401078005647365	0.865324441361757	0.717934525644316	1	1	1	1	1	1	1	1	1	1	1	0.990071288522931	0.975652901657609	1	1	1	1	0.954328903452858	1	1
SPAC17A2.12	0.955319330804293	1	0.940745332571973	0.992990627903823	1	1	1	1	1	0.923865153046476	0.935906226787363	0.972554459433764	0.933284351266517	0.951264559905563	0.958329294533702	0.926822213220529	0.957295200479757	0.950299300143769	0.954702608623435	0.940482708759228	0.945429016678644	0.920660650975683	0.989478562609865	0.973137635072822	1	0.997297493831457	0.987504910406211	0.991441710736321	0.612210317846089	0.838725797214812	0.871040038717428	0.956900877547051	1	1	0.987568447064383	1	0.925272865059129	0.966944894741725	0.979380479099636	0.98939525921048	0.995047961545768	1	0.854563689916091	0.881659349172052	1	1	1	0.995638721132401	1
SPAC17A2.13c	0.991000745725824	0.975408879370835	0.948358783252318	0.983334710630194	0.957968819102067	1	0.972403946083389	0.952931825481055	0.966327016476288	0.999430156624558	1	1	1	1	0.984875627051184	0.967415565222798	0.976742737281077	1	1	1	1	0.980682781899444	0.866768406542948	0.641911668834471	0.726904995927301	0.662514114100918	0.693325960588403	0.760801246266305	0.959517163322498	1	0.946640477886995	0.926456369821125	0.97967334442292	1	0.996576976850521	1	0.996301598960492	0.98598986526512	1	1	0.99470613553293	0.951712965908503	1	1	1	1	1	1	0.958306237819416
SPAC17A2.14	0.944946469444745	0.990074435891917	1	1	0.933830578725369	0.981125387661492	0.938032801018925	1	0.986682020256066	0.969630802228613	0.935492794531379	0.927160363361561	1	1	0.819407872519352	1	0.974621127076504	0.984570509709934	1	0.977919685972479	0.993830071674783	1	0.843627278616632	1	1	1	1	0.984246949523938	0.969455954202813	1	0.963774630912265	1	0.957020460336973	0.966731033936707	0.955630116900961	0.975870746882559	0.961307990780151	0.979847183899222	0.744734758807057	0.735693272392478	0.967499651164357	0.916996191206463	0.9154764150066	0.933800131305982	0.93980199339053	1	1	1	1
SPAC17A5.01	1	1	1	1	1	0.967598565408857	1	1	1	0.980264884801783	0.970518097094522	0.946352037043018	1	0.994701943087681	0.92010149903851	0.978535187644275	1	0.946614992253107	0.920865030274926	0.913689235859187	0.961146854224868	0.923170885963362	0.974733443664562	0.98337067844634	0.993575639599947	0.984779906172696	0.930525296703802	0.927943646046522	1	0.951106633482175	0.95804103441341	0.983432912220816	1	1	0.977754910127248	1	0.863571234462971	0.754938663212875	0.417971368728502	0.255330390028542	0.494051069881073	0.627492923919078	0.638260622323317	0.680986198241482	0.82539781402241	0.655511825977878	0.550129123713612	0.561236753213626	0.547926084926418
SPAC17A5.02c	1	1	0.999989390640407	1	1	0.986705098616989	1	1	1	1	0.992908532038957	0.999531593768071	1	1	0.936341126595775	0.954994237998323	0.951009711234718	0.978732736840815	0.975318842895499	0.935429737981652	0.93063040752173	0.978344472768449	0.562019134388887	1	1	1	1	0.999469304921332	1	1	0.982663771299545	1	1	1	1	1	1	1	1	1	0.961986381858651	0.960199946322198	1	1	0.978427509209395	1	1	1	1
SPAC17A5.03	1	1	1	1	1	1	1	1	0.858315205637437	0.932348884250718	1	1	1	0.975585874274373	0.84734187657195	1	1	1	1	1	1	1	0.887037360443311	1	1	0.911231982195429	0.799328010014528	1	0.989546664965525	0.997759484601444	1	1	0.981509797924637	0.982218776597139	0.971780582812816	0.954900302266675	1	0.974181937956641	1	0.974106082340451	0.976396205887222	0.999842397507193	0.926351735260902	0.903375268626449	0.697242883289293	0.825205910640902	0.921801359047133	0.789452249726932	0.87790105552402
SPAC17A5.04c	0.941420169914563	0.934677425241699	0.972142911586632	0.974022187643701	0.995684248212712	1	1	1	1	1	0.95388685988567	0.927300103149498	1	1	0.616846465801228	0.666123951809677	0.536387951839358	0.740892196913771	0.668846136993012	0.829409842615619	1	0.961674670290836	0.633597536972954	1	1	1	0.990893993929251	0.994930578643965	0.912563263355571	1	0.969064254410228	1	0.940011837810067	1	0.973704424988826	0.980707142826235	0.966309006425031	0.940257818464134	0.920642506180231	0.930753039016032	0.93235792100483	0.922086228552401	0.926255305796843	0.951236946726169	0.927922403066725	1	0.979622111801151	0.955629070494824	0.968840077222762
SPAC17A5.05c	1	1	1	1	1	1	1	1	1	1	1	0.976938885914204	0.727786947726497	0.783043806335308	1	1	1	1	1	0.963629593689618	0.932468801895147	1	1	1	1	1	1	1	0.999228512456754	1	1	1	1	0.97667939509616	0.978503779401948	1	0.979961672573326	0.918250254443892	0.883439478849934	0.896369133730687	0.950018020808575	1	1	1	1	1	0.988201356619557	1	1
SPAC17A5.06	1	0.987701165923726	0.851181903015943	1	0.921410518937973	0.992841181251113	1	1	1	0.938467090425962	1	0.97099703685386	1	1	0.95918626445916	0.988754823527688	1	0.945365264551017	0.980913598653094	0.991043749395708	0.991437821957053	0.993491895118531	0.570522069964172	1	1	1	0.954196545827266	1	1	1	1	1	1	1	1	1	0.919229334504837	1	0.824823205532547	0.809003743768193	0.925220743360878	1	1	0.998864333903557	1	1	1	1	1
SPAC17A5.07c	0.826536905885698	0.837812260153175	0.762543230428927	1	1	1	0.956308039383595	0.982687791936273	1	1	0.966105551631792	1	1	1	1	0.964716650672461	1	1	1	1	0.99974571002046	0.9474979958197	0.796338542420691	0.95881839495157	0.985097874261214	0.998473308268613	0.962063042637403	0.939925790759714	0.91590988883396	0.995809671779818	0.988733114269155	0.998579071840853	0.98957714110547	1	0.983581863691764	1	1	1	1	1	1	1	1	1	1	1	0.982709680246465	0.997624172897122	0.967733189847567
SPAC17A5.08	1	1	0.993447081736803	0.905709373836304	0.94218554689777	0.837897070921852	0.675441796095568	0.565270614388641	0.53193506706898	0.964232067613167	0.940495729071113	0.911092247735809	0.963656360048925	0.963712412037894	1	1	1	1	0.991104879888233	1	1	1	0.759179747417181	0.997959224251734	1	0.987821985237534	1	0.972398489699472	1	0.980392931665275	1	0.968118936595769	0.967651487097256	0.995733495200938	0.98869025436491	1	0.978038350980821	1	1	1	0.979290887265956	0.999532074410568	0.996062011296656	1	1	0.999480336876684	0.956257577909568	0.95706373048658	0.981745109109761
SPAC17A5.09c	1	0.993833546175913	0.966965894141898	0.979178176998021	0.89657835010669	0.962632980426729	0.930416032230272	0.830390236438379	0.905633619462882	0.959087864491137	0.994668878061908	0.942565060407259	0.802967629735361	0.736660592500965	0.937885494540407	1	1	1	0.982014415794736	1	1	0.958664602197861	0.828808745336977	0.978336660559687	0.992022753306293	1	0.995951706451747	1	1	1	1	1	1	1	1	1	0.961776081234819	0.972888471557063	0.957648251535959	0.963340436786139	0.926301855548539	0.938220704099968	0.982090165545707	0.99416312773376	0.928628632436844	0.957689272530398	0.974539397670802	0.983863185839096	1
SPAC17A5.10	0.973255270428537	0.978021995199562	0.989993119628734	0.959042997587565	0.95978479984053	0.985489823907101	0.922653983797305	0.939285960835135	0.915876270016827	0.914718171924525	1	0.942834012994953	0.950418775031803	0.971571498797419	1	0.96740277712787	0.92137442426876	0.940537165576944	0.961966453849616	0.958160078334666	0.993047169866081	1	0.72869572444922	0.994619769455615	0.992581022027357	1	1	1	0.803117888620241	1	1	0.927357782862299	0.96218529349941	0.868291397661839	1	1	1	1	1	0.973065663866467	0.985332494752455	1	1	1	1	1	0.927573869016868	0.927003592559575	0.833019687012023
SPAC17A5.11	0.913395724005246	0.910696119697857	0.915273852095291	0.911312671316168	0.913052223528457	0.91331131831331	0.916480759506708	0.917259296246556	0.911192158978509	1	1	0.997143894532721	0.929626487404579	0.954925783963367	0.938535012359257	1	1	1	0.975680998201423	0.950996592664447	0.730688758604765	0.922841275632228	0.63731400484728	1	1	1	0.939379906987506	0.978515296870289	0.728000231657901	0.593828375222677	0.615799915649271	0.683252055637529	0.843916904935486	0.992371083581681	1	0.964952694300504	0.965927139557336	0.967868808332154	1	1	0.992399828530819	0.94024627100817	0.707395413207697	0.682179085523877	0.534808686634418	0.562596423407734	0.518527296770069	0.715052304925727	0.852711387308986
SPAC17A5.12	0.899512342913501	0.928183778785074	1	1	0.990418242458281	0.992854774798432	1	1	0.993614331978566	0.996815039355453	1	1	0.96431254199669	0.946884770833109	0.783335653247642	1	1	1	0.943472872516401	0.940947315227592	0.912374484356289	0.988233301784882	0.726658963060472	1	0.992747024628822	1	1	0.978868209186078	1	1	1	1	1	0.985639497941096	0.901935316498979	1	0.946021787259842	0.995777061607933	0.988318546913083	1	1	0.983957390147529	0.989344388167466	0.997399425239757	1	1	1	1	1
SPAC17A5.13	1	0.973410158677908	0.976228368964282	0.970194049466399	0.976644854103735	0.971577513578865	0.991470330415679	1	1	0.996402059407606	0.947034038399754	0.921718295013172	0.958056905794199	0.983684136395093	0.932428200071893	0.961486957069032	0.956742564348768	0.939374470727857	1	1	1	1	0.683976325949882	0.858062884121725	0.875658062585463	0.785137527599033	0.955225059841471	1	0.95261038155415	0.992151633899839	0.997342747452134	1	1	0.977865406639154	0.968872343965195	0.929008848139439	0.978638922157168	0.954214715997053	0.93428672893566	1	0.975307833597184	0.925425324880305	0.945104277627833	0.978170032578864	0.962743671657654	1	1	1	1
SPAC17A5.14	0.698471622984395	0.614317866921508	0.499729112089629	0.753974025974026	0.667693296746202	0.876203481057323	0.950804875479235	0.842693210309573	0.800792331208549	0.884592002383089	1	1	0.6748932799436	0.78148631798264	0.923420001044748	0.885856447318806	0.848507802640182	0.895075955075538	0.937352081659073	0.778573634719224	0.829035212764337	0.936117278349496	0.458874732453414	0.655403537410495	0.788665980700242	0.82103875996164	0.981274077356211	1	0.954160300665968	0.954228656745137	0.952422718970192	1	0.899176697410856	0.882622306169739	0.965997716570028	1	1	0.983155517911908	1	1	0.966952130749644	1	1	1	1	1	1	1	1
SPAC17A5.15c	1	1	1	1	1	1	1	1	0.972433269740099	1	0.912723831766071	0.84024443622523	0.883106094901025	0.98714256003486	0.9348869631333	1	0.997488835123238	0.964349708729578	0.963338031042517	0.959520448494308	0.94467193443026	0.995210196237593	0.886435023134199	0.969345663328316	0.982419750572635	1	1	0.998933245640188	0.972435852852551	1	1	1	1	1	1	1	0.9851226859749	1	1	1	0.981017070568962	1	1	0.900819869548277	0.84287483354663	0.912864587044356	1	0.964607894958323	0.950058132978871
SPAC17A5.16	1	0.976053844679998	1	0.982717841803025	0.939898867527352	0.960974807281842	0.984977394543377	0.974681643445116	1	0.81698768804052	1	0.99244184543275	0.978641761085323	0.961756276946213	0.959782793072305	1	0.993541875671851	1	1	1	0.821635281870084	0.862746028592417	0.490347819619704	0.943221764744366	0.974886405463726	0.982840171700826	1	1	0.848156845842521	1	1	0.978625305587675	0.925737641166112	0.935645477948151	0.956283357371468	0.964741060170603	0.936472408559815	0.982536495627033	1	0.973199874671577	0.999158695435829	0.986344506343501	1	0.9988534755503	1	1	0.940182030143238	0.980610485582728	0.948006543664587
SPAC17A5.18c	1	1	1	1	0.97683783145241	0.95969552695857	0.986981013207979	0.968866430270743	0.944014706856059	0.972073285935735	1	1	0.951992686181158	0.954123949818375	0.983942381597759	0.932009958553984	0.950943379159372	0.949661514651904	0.969235834014298	0.93546791082842	0.993763394260407	0.945887814752845	0.626675035229395	0.985945663978505	0.987642111045372	1	0.975666041180228	0.972453492089168	1	0.97540607415431	0.962034758941461	0.953606053753755	1	1	0.985181447735841	0.964359786732599	0.991873749547598	1	0.997853226263623	0.95351406344688	0.948567293133032	0.968600152415949	0.984571727772778	0.957062449185425	0.985203591658702	0.962387246763411	0.931185529200346	0.928742465407612	0.924447467175699
SPAC17A5.19	1	1	1	1	1	1	1	1	1	0.988102506312141	0.819653981355719	0.741231252115151	1	1	0.838677277260955	1	1	0.989458466279693	0.971747701505191	0.999647302600837	1	1	0.967562192219102	0.963181859394157	0.986262344717	0.966288572742287	0.967385131457437	0.997358818417838	1	1	1	1	1	1	1	0.993039150582895	1	1	1	0.995343119932142	1	0.995473536454463	0.92273223741478	1	0.789861809859576	0.955157370891193	1	1	1
SPAC17C9.01c	0.998409801251413	0.985607913933571	1	1	1	1	1	1	1	0.947684129398339	1	0.988292444562775	1	1	0.878151251696706	1	1	0.995937768751279	1	1	0.973741334833048	1	0.688549093256007	1	1	1	0.987321848084998	1	0.704494639990689	0.613037005749361	0.821668938446605	1	1	1	0.848356664573376	0.954831284764493	0.93468481027438	0.983182180213373	0.975801669164487	0.983175420730354	1	0.956872967973235	0.99837889124637	0.98356514343685	0.985229477308846	0.929765641887916	0.956944837004404	0.963969792034391	0.939406421703144
SPAC17C9.02c	1	0.995603664744677	1	0.938776683580858	0.87332728225165	0.965136220353506	0.906838908276037	1	1	1	0.946230769387041	0.98300517114938	1	1	0.932230452275816	1	0.986989782198434	1	0.993966510109483	1	1	1	0.967699167913563	1	1	0.983214946641767	1	1	0.876740908869424	1	0.996280545000411	0.899597102578447	0.972914316303241	1	1	1	0.999913388394079	1	1	1	1	0.964041647590554	1	0.981025041143341	1	1	1	0.98973920682345	1
SPAC17C9.03	0.924894624025176	0.926317627017045	0.920478631767895	0.943518362715316	0.998393620065971	0.994087130930259	0.975995240748405	0.978520881593726	0.953422930553654	1	0.903286245476099	1	0.973248862400117	0.826307495661648	0.696471026155887	0.889553151649168	0.854029327324818	1	1	1	0.846251863052377	1	0.59999761735924	0.91591609312705	0.948904878717329	0.83847324646563	0.749211448931915	0.765944251073934	0.670073347159694	0.936431600688576	0.878071016845584	0.799454137060335	0.97808457736034	0.959807139474161	0.931588607149602	0.762908780237341	0.612026120613556	0.83476497176588	0.998261080511723	0.982219594684998	0.983501727218907	0.98475762209773	0.951093685168289	1	0.966551064369443	0.955026638988025	0.99089917939789	0.977259835500641	1
SPAC17C9.05c	0.951769585192083	0.938322537914995	0.91642869140982	0.949269376386512	0.94901466703317	0.938963544220747	0.951568136772978	0.937292570925966	0.927551268988661	1	1	1	0.996210328513185	1	1	0.982363063651697	0.980661655945859	1	1	1	1	1	0.799819849116673	1	0.96097028939658	0.973982232876125	1	1	0.898272275868246	0.999074406798996	0.978175307030166	0.978756690101642	0.977864834703273	1	1	1	0.988299113876788	1	1	0.953438636713776	0.994221541384585	0.98723348967492	1	1	1	1	0.98754807531598	1	1
SPAC17C9.06	0.777186531335886	0.792327889805964	0.755569377531699	0.911500587240296	0.83056215846617	0.903709281128636	0.984713257591223	0.983952656890386	0.965014129956603	0.909536730562851	0.993730188979331	0.992990286516587	1	0.941910808166085	0.649117588297209	0.958751969302042	0.977092188999893	0.910637477846321	0.898589047344932	0.98984127107516	1	1	0.645969300112869	0.945660293753441	0.9758003828774	0.918658945460916	0.949534524783222	0.956277742962052	0.832229517542203	0.809548135408835	1	1	1	1	0.799077993747598	1	1	0.936302282825139	1	1	1	0.989795633344407	0.997689956304071	1	0.921215378258402	0.767898580693981	0.82029251927057	0.677746413731105	0.448105967809634
SPAC17C9.07	0.937966851196144	0.989521686916239	0.979347089825491	0.940258704940469	0.980788917365437	0.954460585878505	0.980061806924692	0.933967949101995	0.983152817709381	0.963716500842343	1	0.938899679103876	0.977218432659013	0.928619494338818	1	0.993318951470651	1	0.962556980859729	0.983737280477232	1	1	1	0.683980228073041	1	0.980540497015534	0.994254004592671	0.978261558340837	0.995834029521188	1	1	1	0.995334270421723	1	1	1	0.990265377315227	0.972981843802781	1	1	1	1	0.992373255862806	1	1	1	1	1	1	0.914778401553988
SPAC17C9.08	0.966375225147345	0.999754877717443	0.891884195446587	0.801568195234584	0.899736621074997	0.760759902480081	0.807125973828882	0.698489093356784	0.613397207019981	0.908842513410585	1	0.993972273308205	1	1	1	1	1	0.978389762323595	0.994991687453159	1	1	1	0.748311271971108	1	0.949249042643354	0.839135197572874	0.707496720825306	0.885223949940669	0.619295234425499	0.910219978463491	0.984718776377717	1	1	0.975479339097131	1	0.907542787249177	0.963240969040935	0.97580671857479	1	1	1	0.843223321110675	0.808520339765261	0.794630228306702	0.724157030750756	0.719228282125085	0.721956246420061	0.737694829224531	0.768640971921824
SPAC17C9.09c	0.976115310495981	0.98657323404942	1	0.979440384872861	0.940386493499121	0.930572832445476	1	1	1	0.954508189152067	1	0.966869207910926	0.991346092381824	0.99306729313487	0.93019299046636	0.972058999731619	0.992481094065108	0.913904179536353	0.932774527576129	0.958243417402951	1	0.918051106554117	0.709747840166267	0.965774048662281	1	1	0.358855886762452	0.720000511179931	0.456440582290185	0.560086935532849	0.569771456608847	0.624902182537746	0.653444415927746	0.771151606019241	0.54023911531235	0.949799063230116	0.93050696760902	0.946197851927424	1	1	1	0.98650887287263	0.995099530991097	0.975771631904897	0.998787474042105	0.92518995456392	0.952383947049632	0.982668436373464	0.944641270897407
SPAC17C9.10	1	1	1	1	1	1	1	1	1	1	0.984593693156422	1	0.992948202992499	0.998716544952506	1	1	1	1	1	1	1	0.963538118882773	0.884654797361442	0.901170719129095	0.725490169700955	0.577163733812893	0.393048747242577	0.543755847119225	0.359952633814783	0.474577631048231	0.551083747239864	0.73998378640754	0.895549846058378	0.996852672628572	0.861655022922077	0.963623978923729	1	1	0.965195006000429	0.965114209181289	1	1	0.976830511153999	1	1	1	0.980877252715724	0.995335843483232	0.973625622230179
SPAC17C9.11c	0.796587086161336	0.810574750747821	0.806662526909754	1	1	0.968248805356969	0.95542171264254	0.960248839613361	0.98933873369287	0.994567005278018	0.947798301892345	0.982825675142354	1	1	0.803312114322832	0.800318759753689	0.903841661283814	0.981203434594512	0.899033011296099	0.960535743824543	1	0.983695171818956	0.552886727620074	1	0.988811950162899	0.960584550640061	0.949143945291728	1	0.763006509087116	0.914103655697766	0.958303145679823	0.980734114559116	1	1	0.990503507274834	1	1	0.98983181978447	1	0.998424901932952	0.990027417778096	1	0.888681487586725	1	1	1	0.988947309139263	1	1
SPAC17C9.12	0.831791040828794	0.834736901608276	0.715495828927654	0.999780830043574	0.958546472455127	0.837861075704051	0.933821562836968	0.898585295780809	0.86118214007509	1	0.932663339157689	0.963758886435171	1	0.995102550738246	1	0.937443407123603	1	1	0.949256059673524	1	1	0.973691997950942	0.901051744877505	1	1	1	1	0.983360882202671	0.934001675628589	0.696549142367066	0.773805476010143	0.739656571642041	0.776896331315056	0.803232907312484	0.775723286097249	0.961535662724721	0.941656140244357	0.934872019619861	0.962623532580541	0.940604111994893	0.972629114518052	1	0.989883860777189	1	1	0.967387854560554	0.972676630785099	0.965240291303344	0.926279233389856
SPAC17C9.13c	1	1	1	0.977880647369096	0.926301982802223	0.930988095840074	0.917700025079244	0.949462182507398	0.95605399314462	0.977339812831356	0.961600553554826	0.920738950954928	0.911859604109912	0.944747351722824	1	0.912060809816526	0.912726198154089	0.935785952662128	0.923711800916699	0.920354268459408	0.91598436003519	0.914754478623331	0.674524106745349	0.980616793660027	1	1	0.957149077528346	0.983121303840882	0.926529612215312	0.974655479644554	0.951867259828536	0.838799558861835	0.940107253981365	0.893008181524534	0.997217658873188	0.923234705324294	0.970570864365175	0.895103685995108	0.540650369387304	0.618798665681922	0.686149363721232	0.636571203014264	0.893986029392031	0.814126977698103	1	0.980468203588408	0.966238040839426	0.979575254499191	0.990559386769403
SPAC17C9.14	1	1	1	1	1	1	1	1	1	1	1	1	0.994173662767521	0.989537629611483	0.973799342886129	1	1	1	1	1	0.969827218594111	0.969884300713166	0.621111271325927	1	0.96253923519655	0.958185947058884	0.994814830650503	1	1	0.990482514117814	0.994381511296388	0.998610717590091	1	1	1	1	1	0.959862039561807	0.996999764534969	0.97430047572401	0.943060816418529	0.978643703447644	1	1	1	0.991415281838652	1	1	0.993417405764967
SPAC17C9.15c	0.928905226082244	0.946752733469848	0.914238082503914	0.951504915353594	0.9372857803426	0.942527340243967	0.943330525981707	0.942331682132796	0.933348261854531	0.960842640557331	1	1	0.951787234912258	0.93952009969741	0.984163938377982	0.986889865766781	1	0.975751551091533	1	1	0.956888899232136	0.998681988199365	0.656711334710002	0.869640909302242	0.835103675125834	0.888703787729386	1	1	1	0.924386754657499	1	0.99621665831335	1	1	0.887412413481226	0.981394152571991	0.991074239593411	1	0.942921063313117	0.968025242825154	0.959352895236872	0.942902668867648	0.940134414789987	0.938332400050956	0.952882249102838	1	1	1	0.973031615097471
SPAC17C9.16c	0.963930634798151	0.935335837944037	0.977826539649421	0.944936041053268	0.976231356105977	0.998103931786959	0.929630508740627	0.920454018271239	0.954084583294137	1	0.992536001333349	1	1	1	1	1	1	1	1	0.985355333049171	0.96774624456705	0.9186741520981	0.468639633338453	0.86359388231563	0.812265158533781	0.957634923498471	1	0.98147706505376	0.99618047312355	1	1	0.944046955792583	0.554504075308926	0.466130366632699	0.669030777751404	0.983185464523043	0.952460226148724	0.926363223676565	0.986068119169128	0.920971802314693	0.962881175239941	0.952322322369262	1	0.947958191541079	1	1	0.975549742282124	0.988100599447716	1
SPAC17D4.01	0.927120428108471	0.918315730167729	0.916894775938099	0.910693094514524	0.912695176700879	0.915776239122087	0.919326607667409	0.913004199801861	0.938351290278617	1	0.954062854404355	0.956670805586823	1	1	0.80932834258125	1	1	0.967006669833118	0.876497025740867	0.926908176484035	0.987040802525118	1	0.994905024997061	1	1	1	0.915537844478624	0.817258909913099	0.637668226834235	0.658381064037177	0.631719543695664	0.671812815625837	0.799234057368562	0.730449702529228	0.717049486283887	0.952425514765228	1	1	0.894043103453453	1	1	1	1	1	0.827319352523509	0.671474694707074	0.627749923855987	0.928867742381303	0.977364218182134
SPAC17D4.02	0.925860253155924	0.937660555407164	0.930244833221448	0.921182632303477	0.941410963465779	0.926679504351181	0.939632946891953	0.940260420554451	0.993475173929055	0.961878509758723	0.919388214783799	0.923316215095093	0.935976170410483	0.927657861363631	1	1	0.929874562713379	0.946084908376949	0.991022030652204	1	0.983180071100877	0.931858725938644	0.954858847758412	0.885190017051852	0.938364494169487	0.73961024238052	0.945434979991151	0.992844652609746	0.863665758898635	0.579771113611354	0.446767534147136	0.462292353145602	0.495733918079712	0.568434756273222	0.68269200319929	0.707899518819204	0.675610742194897	0.663761249168203	0.663988197060204	0.621295766231225	0.901162753088596	0.995778607999203	1	1	0.985553667586432	0.93453906346223	0.960450533694411	1	1
SPAC17D4.03c	1	1	1	1	0.973380398689391	0.960353685844649	0.954361966434571	0.966152373817703	0.96689772542017	0.96610555262072	0.97135627821011	0.942226953631796	1	0.976443971802764	1	0.940525848653172	0.926474690199538	0.922307517858845	0.944175962993831	0.919906671912254	1	1	0.679609972398738	0.95882522838264	1	0.990861524410804	1	0.924439645864824	0.872815348750001	1	1	0.989633516113159	0.977357086608229	0.939910198345484	0.992953558204663	0.986164211003071	0.984579192113829	1	1	1	1	1	1	1	1	1	0.968249914218089	1	1
SPAC17D4.04	1	0.999330173781825	0.990593351957982	0.969644340989385	0.99527815140677	0.989978856291204	0.960569250265386	0.958691605447099	0.966226021925574	1	1	1	1	1	0.978082896984652	0.905513793780657	0.915895851448011	1	0.887437144066375	0.907063585417735	1	0.974311643500114	0.565146114995257	0.984826281746973	0.983608727487652	0.999548785720211	1	0.99372074413535	0.748991443049973	0.921408924549736	0.960489111206454	1	0.934651496310078	0.980978824950323	0.784046266863452	0.985644869445266	0.929594781979009	0.982224476462778	1	1	0.954438006213555	1	0.976938461492835	1	1	1	1	0.990290012044331	0.988294775281306
SPAC17G6.02c	1	1	1	1	0.999919670348238	1	0.99941041029943	0.984973728004909	1	1	1	1	1	1	0.587211398274113	0.992410135838427	0.940739698790339	0.849359385065545	0.94402532647483	0.772483516394559	1	1	0.742312279054518	1	0.965477470162033	1	1	0.947683086926505	1	0.956513242107487	0.970992369119106	0.994381345431203	1	1	1	0.983703217634382	1	1	1	1	0.942481610875952	0.931862946381192	0.933847701427929	0.920411562935953	0.910908141279344	0.910353664621283	0.923028683717954	0.943015068799126	0.939033768501158
SPAC17G6.03	1	1	1	1	1	0.987948215464284	0.913648673686896	0.952244156856014	1	0.96516775688838	1	1	0.978643574122012	0.939025715106117	1	0.999368610786895	1	0.966763880476946	0.98606160305529	1	0.92695674380409	0.979361746101211	0.921765933643142	0.786234998241043	0.646991509075205	0.529041365588019	1	0.987912469972685	1	1	1	1	1	0.997900204327767	1	0.96525335736234	0.928492579076326	0.984628114929954	1	1	0.96762032848306	0.75504995253922	0.639239312011496	0.629375591035915	0.66945236693833	0.748989592074352	0.78195206557762	0.794509425126938	0.994741248778618
SPAC17G6.04c	1	1	0.982314639716134	0.980428816758858	0.952532930062512	0.879999480343625	0.832304076879333	0.658197791645555	0.624672221378483	1	0.972148197352275	0.951754006157333	1	1	0.912724715271452	0.985360487261131	1	0.979473203135462	1	1	0.962518837020986	0.973606436016153	0.500093055093054	1	1	1	1	0.997253568827923	0.995514750806731	0.868724807279435	1	1	0.972542705715232	1	1	1	0.933291720545267	0.95427948498569	0.997844929961925	1	0.948417379558757	0.971170080561271	0.980554145957994	1	0.99933021410345	1	0.996945387238984	0.994577053982499	1
SPAC17G6.05c	0.710002906485126	0.733082809265381	0.879640668244682	1	0.959656586815274	0.975608928693363	0.953523523986347	0.97658076085191	0.950714865770551	0.815453013118035	1	1	0.999148543721716	0.97163817510008	0.747557338459307	0.959562017060206	1	1	0.987756899872361	0.989409140831879	0.991446985365223	0.983378483619202	0.910568774233261	1	1	1	0.984878988191209	0.989401562798324	1	1	1	0.957429930014461	0.96690765305497	0.964137574308041	0.963516701380421	0.995537645542151	0.974314860914101	1	1	1	1	1	0.896398703529466	0.937654365726299	1	1	1	0.957196715359708	1
SPAC17G6.06	1	0.950261212320287	0.944282403258492	1	0.991674018273076	1	1	1	0.978856133137733	0.852512157509391	0.954226220091907	1	0.99211652252093	0.787709562836008	0.989864502211528	1	0.953746804037287	0.932719036699582	0.924187497643167	0.93525475042429	0.927679602515411	0.971396041359056	1	1	1	1	1	1	0.993205396659676	0.958804875608025	0.974305082216703	0.952311384941092	0.983401454797368	1	1	0.994513779371	1	0.98984028981377	1	1	1	1	0.982820637667742	1	0.984639987289447	0.980340866745789	0.963626310583017	1	1
SPAC17G6.07c	0.986812408527454	1	0.947059228713931	0.987316235874236	0.995754108678795	0.947902448215342	1	1	0.960899985894657	1	1	0.94145806494466	0.957559656107459	1	1	0.995148223056493	1	0.993765138011748	0.97774856045843	0.951928993175101	0.950248056807709	1	0.777447560376836	0.969608141896333	0.999934161647233	1	1	1	1	0.973019868187098	0.96318926754429	0.958138588503868	0.934749459219718	1	1	1	1	1	1	1	0.896837014937061	1	1	0.984627387558849	1	0.95441396381793	0.903070349632435	0.644980863570677	0.746519314836292
SPAC17G6.08	1	0.987031254536744	0.983484580889342	0.994400133481192	0.993631010324855	1	1	1	1	0.952927224236634	1	1	0.929265826234165	0.940746006021588	0.755765158408471	1	0.996609417439037	1	0.980298636012843	1	1	0.98975823844027	0.960505746226796	1	1	0.992906541892007	0.990078507382648	1	0.994072262593833	1	1	1	0.998918512467382	0.994982872213846	1	1	1	1	1	0.914401816702597	1	0.977344661507751	0.941755270397642	0.966784322357471	0.995137172573368	1	1	0.970049632183317	1
SPAC17G6.09	0.95749228148297	0.945930975925664	0.946080851431109	0.993770064430058	1	1	1	0.97155227188951	0.998404355171552	0.951499814406925	0.944216481355745	0.946894755399307	0.962796582028967	0.950931368660251	0.84630433268153	0.93786410340746	0.963892163173143	0.926609572057039	0.966676871748116	0.921494988454253	0.940058152611292	0.950776324491178	0.703071939439297	0.983458760054087	1	0.996887743969722	0.937202687933814	0.98887745525383	0.985356222315283	0.953033765988711	0.913499219518667	0.912840497824405	0.923463977515766	0.914497274858203	0.928198634251944	0.920509913435188	0.942782374600098	0.928967003490205	0.665484390578955	0.68994887538883	0.987620519964449	0.950257865400197	0.985573895076424	0.960114446934845	0.99272879126718	0.959919259790044	0.964727654043693	0.97106408548275	1
SPAC17G6.10	0.912664347945481	0.918977128513411	0.911142359343077	0.913255473577184	0.918743348874899	0.934074609706918	0.944018009990779	0.942943965636976	0.948134064730665	1	1	0.921528748913667	0.971758301612469	0.920265756489422	1	0.924433357722753	0.922828654305719	1	1	1	0.970743282676095	1	0.59603936988619	0.94240654015524	0.970827347231471	1	1	0.958800966806056	0.893929545299304	0.962426598811317	1	1	0.975703427510828	0.961654478422125	0.930426742502919	0.989139751671766	0.931145913938137	0.925845014852123	0.941203061397706	0.921354391912115	0.947868606264238	0.947668796743901	0.912329844962168	0.910837545669795	0.914898783482565	0.953887337706048	0.947141556785065	0.961533853918622	0.954447955038241
SPAC17G6.11c	0.966159738228237	0.946944865383818	0.984077183424133	0.944430709749143	0.971649465046447	1	1	0.993294717822973	0.971123208367113	1	0.989685920874928	0.963317716075143	0.939795556243246	0.973629474996076	0.955764517181622	0.960388247199802	0.932718280394927	0.960656610745358	0.926734301680921	0.937452457529277	0.949175352181935	0.916583116735664	0.966650874934198	0.661949813203981	0.565389041338409	0.628913049843488	0.956860904779282	0.850385257407085	1	0.979135455880793	1	1	1	0.969824373030307	0.998638022498479	0.991818746366673	1	1	1	1	1	1	1	0.97637626738276	1	0.977649216091661	0.959120923046734	1	1
SPAC17G6.12	0.894658456039776	0.906844085535417	0.993590171514468	0.986464056123405	0.969554650171627	0.994605675585321	0.948705027010808	0.95212136884033	0.986648761686838	0.937104577846215	0.956976867824087	0.972281508910771	0.965251977244747	0.925464418218211	1	0.94787079314783	0.951487309625006	1	1	0.948310398353153	0.946474673597693	0.918770428605736	0.840200471507612	0.979058050172851	0.998278825523438	0.987064731628285	1	1	1	1	1	0.982204919700736	1	0.927715280624804	0.995700613062971	1	1	1	1	0.997541678430867	0.915108870692948	0.974108859142852	0.966971769552139	1	1	1	1	1	1
SPAC17G6.13	1	0.987275083093398	1	0.989856683763605	0.970495485379277	0.960502631928704	1	0.968267433034899	0.969018552450116	0.970317920060769	0.995566963064612	0.997207687854126	0.974832217704321	1	0.656245135437136	0.855670472465958	1	0.975479121950205	1	0.988374923243108	0.944374186290224	0.928060942819527	0.798207443947404	1	0.964910521101129	1	0.952598897470792	0.9369213802931	1	0.972920022824207	0.995292667240599	1	1	0.998486074589355	1	1	1	1	1	0.976593781445796	1	1	1	1	1	1	0.906349821705997	0.977301550652858	1
SPAC17G6.14c	1	1	1	1	1	1	1	1	0.955361204970054	1	1	1	0.976537685953816	0.996150604798507	0.983873183533333	1	1	1	1	1	0.997419182240369	1	0.704663860486464	1	1	1	0.992555080028827	1	0.987434024458472	0.984877802548859	1	0.953910451877043	0.935708494857992	0.939156108009176	0.955247966212905	0.973351860889023	1	1	0.984147684712408	1	1	0.789883578037077	0.509072498822006	0.630012807909104	0.896205481864348	1	1	1	0.925782336975086
SPAC17G6.15c	1	0.95786407046069	0.78314038062002	0.934753725685583	0.850283930556743	0.848193789045161	0.994713349649916	0.964944674429755	0.901088710522618	0.856713563747134	0.733112817170568	0.678299775333318	0.894147593441626	0.974438947984377	0.881727016831118	1	1	1	1	0.995064248831893	1	0.984535978032151	0.844900138480637	1	1	0.979348817037414	0.991679987497767	0.998719774529716	1	1	1	0.795004798093038	0.907561788444737	0.952080194165399	1	0.995512030401756	0.967240964063277	0.948380994410621	0.95137274537211	1	0.982073897424302	1	1	1	1	1	1	1	1
SPAC17G6.16c	0.918689864861732	0.917482017591934	0.914355552993636	0.91810312354015	0.931125673235511	0.930389173500886	0.956616607392134	0.961320568220212	0.957467700155766	0.970389144743191	0.914800990827184	0.915734554814252	0.971230490449211	1	0.919271974250937	0.991219290754468	1	0.946579791867887	0.9474914029735	0.943907911305073	1	0.966080083419423	0.829088065513482	0.92011677692974	0.966708976123644	0.935441515942982	0.940318632761953	0.928862455521902	1	1	0.9437659686552	0.91672731482722	0.925217913253152	0.925817930132936	0.953037217773232	1	0.965593940674349	0.981515464988231	1	0.991709786052869	1	0.99245747111269	0.957546942776377	0.936095830874982	0.934171904095245	0.99370539418957	1	1	0.952477382523416
SPAC17G6.17	0.997594637523988	0.956997726421168	0.925061124974322	0.915852864607229	0.924129038334857	0.917267457072111	0.931700786376873	0.917530025623152	0.913000577237975	1	1	0.932167885227594	0.984263471832081	1	0.991365716095902	0.931635023940233	0.932119203176306	0.926675040035438	0.925017387221018	0.954498943010045	0.952450759238574	0.919996944262121	1	1	0.995315733047863	1	1	1	1	1	1	1	1	1	0.973016168002381	0.942769097521356	0.94103218096075	0.983259712748888	0.982187205430961	1	1	1	0.964059101820999	0.921857866068432	1	0.984538305286643	0.999477003959476	0.992798427237771	1
SPAC17G8.01c	0.986521733085325	0.999650577069992	1	1	1	0.99949561299396	1	1	1	1	0.971497334648619	1	0.909432591926894	0.997669895270371	0.987967724698184	0.975186689379209	0.94912318564168	0.93046988107927	0.958534669765382	0.992369902747502	0.967500886670248	0.948230005334628	0.612384948384948	1	0.956243044610428	0.958035886614824	1	0.931671550002419	1	1	1	1	0.996761096833267	0.992512548779397	1	0.971356710643107	1	1	0.987465834275685	0.996868107070962	1	1	1	0.998804667700093	1	1	1	0.974471056314846	0.953648914884871
SPAC17G8.02	0.927820016850697	0.992474447854442	0.977241745660395	0.932376692470827	0.955595438885405	0.919926057587349	0.931677584122459	0.943022219399638	0.931611311908686	0.90997425913741	0.910528560495441	0.910562130426552	0.915361766229941	0.91136970556476	1	0.989604425376043	0.96498011032924	0.938735966414676	0.939443145671172	0.942697423676469	0.92010591131437	0.932912689086965	1	0.985935247681267	0.976319338396218	0.934485889420676	0.951747377827716	1	0.725610949396199	0.990473511432866	1	1	1	0.991815190607022	0.991461506743471	0.895829390184203	0.966553112853088	1	1	0.947993201191069	0.923213284711869	1	1	0.964446842426289	1	0.973700062610707	0.86212722324997	0.885298802904225	1
SPAC17G8.03c	1	1	0.989798851547783	0.95381611226859	0.919133207325658	0.939486647424165	0.95039435092843	0.966852957411251	0.973545339019589	0.891750252010395	1	0.967287153676153	0.992362050524656	1	0.945429431275284	0.943908638192089	0.969945863876422	1	0.994196046794372	1	0.94594682107914	1	0.508693871525521	1	1	1	0.970737440397468	0.995108626417239	1	1	0.968162251230816	0.992103972017374	1	0.974464103846802	1	1	1	0.96014235518856	0.844366462014165	1	0.965950469937365	0.933511215431914	0.969666357467942	1	1	1	0.979970840138178	1	0.984336661034621
SPAC17G8.04c	1	1	1	1	1	1	0.964625457672917	0.847823146305426	0.761889064404983	0.956394532979973	0.961781538145896	1	0.989152513997523	1	0.855262317509609	1	0.986593856890837	1	1	1	1	0.818034407034929	0.740195933467348	0.965456658880393	0.980857873847935	0.970122498170633	0.968073499169016	1	0.914415160618506	0.836800752375839	0.928268996485818	0.961246355524134	1	1	1	0.860968122786304	1	1	1	1	1	1	0.921764438987442	0.927505997403186	1	1	1	1	1
SPAC17G8.05	1	1	1	1	1	0.971595744715864	1	1	1	1	1	1	1	1	0.997673307985297	0.973475970284348	1	1	1	1	1	0.977433346313769	0.742927304902175	1	1	0.998749084021961	0.982142817945383	0.990128120292002	0.793310523106165	1	0.914621124995826	0.887364864732602	0.973619578573069	0.993452501589222	1	0.958849199670654	1	1	1	0.990994526544239	1	0.984196089016554	0.98021334587429	0.928011860848361	0.962319448760799	0.963640907821666	1	1	1
SPAC17G8.06c	1	1	1	0.999599683405153	0.989055829652412	0.990077057715928	0.999859122854059	0.998201018313815	1	0.917689902297301	0.911158911480463	0.91476665641518	0.942042140813456	0.922035302242038	0.872030677614841	0.900465938506219	0.905140825647184	1	1	1	0.980926599719498	0.983792412254295	0.710479919601718	0.988387045389442	1	0.962003528119013	0.929456052944484	0.927766425813976	1	0.95096347688098	0.937662672918044	0.960097340521435	0.926343950867424	0.974614323673045	0.940268472236893	1	1	1	0.949495475506774	1	0.991587068995283	0.957854767126812	0.947341157975701	0.927539660848347	0.939657540606388	0.923620770015024	0.918750109608564	0.970102512961352	1
SPAC17G8.07	0.728270137324483	0.702986348000415	0.753760907970735	1	1	1	0.99653861153192	1	1	1	1	1	1	0.959050305078089	0.976306443361265	1	1	1	1	1	0.993865277155121	1	0.54385719664824	0.989972231962288	1	1	0.931036010850359	1	0.849210887379928	1	1	1	1	1	1	1	1	1	1	0.997481281073607	0.895285774181572	0.841460181602236	0.956084272696609	0.897738540496018	1	1	1	1	1
SPAC17G8.08c	0.980047036157961	0.984071813787694	1	1	0.932795364075924	0.868754110357733	0.848784056614679	0.866390499954064	0.785274098470775	0.989461908456952	1	1	0.97990911056884	0.979847477222232	1	0.959982800048402	0.973466593748659	1	0.978194931659665	1	0.907427025916243	0.873930947984531	0.337697345318844	0.589405206334003	0.527265219861729	0.573303190781264	0.547073994856588	0.678242289284713	0.599056886958616	1	1	1	1	1	1	0.969051816856429	1	0.960715933362659	1	0.958713008578201	1	1	0.87960189755268	0.986745056513558	0.772103915116543	0.699092525022202	0.733214334686004	0.683697923273782	0.875564966467478
SPAC17G8.09	0.986607968417096	0.915170061916893	1	1	1	1	1	0.995830263652004	0.981855455242285	0.957374911181814	0.961681323627576	1	0.956817595141866	0.957089847281562	0.977146297637875	0.993066487431627	0.999730988190648	0.997769703825495	0.954135016170779	0.957356963509988	0.944490034680113	1	0.777975612152549	1	1	1	0.959683864109153	1	1	1	1	1	1	1	1	1	0.762254892696356	0.615907730562226	0.37425219624539	0.631642284532865	0.840561245576494	0.621482527980927	0.895538276059491	0.864108831156143	0.707525995657092	0.763365918826929	0.884968121196297	1	1
SPAC17G8.10c	0.973550706945974	0.998609601530491	0.990488757043413	0.956401140987623	1	1	1	1	1	0.954228377066828	0.993491895118531	0.953478380777114	0.954961317319255	0.92413286883925	1	0.998283945608136	1	0.99317769316485	1	1	0.944143291604835	0.960342376915068	0.943590943154686	1	1	1	1	1	0.844423864029322	0.529281832253843	0.374852819991478	0.305259528284561	0.343585706520269	0.439976481162965	0.626977155473799	1	0.933727709141339	0.944061906188971	1	1	1	1	0.993153484935394	0.967349787065964	0.983695532801879	0.999978255163257	1	0.953907592792654	0.972370998517559
SPAC17G8.11c	1	1	1	0.996029580512457	0.992123005500799	1	0.979622741168439	0.948921554707649	1	1	1	1	1	0.943961003100445	0.956335783996604	0.9949127665071	0.994448164391094	1	1	1	1	0.999194096982234	0.83772317126107	0.987978982624525	0.970873168570823	0.971319683042146	1	0.987219787377254	0.725714464637525	0.867578885578382	0.688687914643356	0.612018988788887	0.792686373941278	0.968241780830771	1	1	1	0.997343050692405	1	0.953249324664229	1	1	1	0.995101773276525	0.995166629928507	1	0.985017455209184	1	1
SPAC17G8.12	1	1	1	0.929624071391329	0.915121944281436	0.916056263155265	0.913073870660427	0.917295656590654	0.956066889453834	0.987469503188207	1	1	0.973445817513128	0.950520575645536	1	0.961275057358328	0.989401955677916	1	0.998568167532125	0.997190811778038	1	1	0.667801851944558	0.979908482979592	0.994576259836361	1	0.991838570023654	1	1	1	0.829355762493675	0.726275913491221	0.74869307911344	0.751748962523379	0.971041825444326	0.9497947811192	0.96770616405977	0.839099228855917	1	1	0.959502300106497	1	1	1	1	1	0.987142911845706	1	1
SPAC17G8.13c	1	1	1	1	1	1	1	1	0.97651014759561	0.987878367042505	1	1	0.977574606243903	0.95999164286774	0.895676956551079	1	1	1	1	0.980113397343506	0.947849518881496	0.93680786446294	0.715396382586769	0.951027683596495	0.961266122848265	0.958825749598259	0.982891246599198	0.927451645501688	0.999548638631985	0.928085666931253	0.911367591184691	0.914452469804012	0.926754061398268	0.954377799130112	0.935892978926942	0.933618913622755	0.998345515135728	0.968438245540777	1	0.996340635002363	1	1	1	1	0.992422227341211	1	1	0.997983604412945	0.993784995118004
SPAC17G8.14c	1	1	0.990025940490655	0.950782511723856	0.958184262203685	0.948055483044241	0.986948680799741	0.953281750207496	0.942128763115613	1	0.9995704713801	1	1	1	1	0.93511514476865	0.966939628270531	0.930246573523385	0.951199375990963	1	1	1	0.531664846068476	0.992881805114282	0.922399507212018	0.972386900223455	0.932812076592137	0.985340542325799	1	0.946771767489562	0.946686285288193	0.926771774395944	0.919087028527076	0.960463139459622	1	0.994776957744602	1	0.903585936671936	0.968180773419923	1	1	0.999487446343469	0.999471030366572	0.990248212990546	1	0.964124615651442	0.959768837897798	0.962616671274597	0.971551378516981
SPAC17G8.15	0.951959145007686	0.939066750225907	1	1	1	0.945590795410724	0.921258849534049	0.875971854478104	0.845315978384929	0.869746429194377	0.895885725587946	1	0.987862165978381	1	0.988712121868973	0.980372329480189	0.970215393015114	0.976421221934518	0.970556461172328	0.985640708939408	0.979218117310961	0.94663582499103	0.842188182439555	1	0.975020094470781	1	1	1	0.988975859518696	0.973476106434746	0.955129378308985	0.962938273527078	0.959662205467999	0.973534194489649	1	1	0.972754973393415	1	1	1	1	1	1	1	1	1	0.95673272126806	0.979702317221364	0.955836018897286
SPAC17H9.01	1	1	1	0.976574612862797	1	1	1	1	1	0.960739656120913	1	1	0.721482091395636	0.863443559837699	0.862259852886446	1	0.977550207903594	0.995070811482835	1	0.964725551548718	0.998385577086339	0.96641225682081	0.879874244887084	1	0.997004496612163	1	1	1	1	1	1	1	1	1	1	0.931500519718997	1	1	1	1	1	0.984395303200152	0.999345048583251	1	1	1	1	1	1
SPAC17H9.02	1	1	0.986019909154147	1	1	0.972367271606647	0.942866632443308	0.948708435108096	0.986592992550051	1	0.938307511947099	0.950840718811059	0.932045857576788	1	1	0.981331311856243	1	1	1	1	1	1	0.763171422514726	1	1	1	1	1	0.952151093350834	0.99223112309435	0.972973877354596	0.988251874512096	1	1	1	0.93968806193295	1	1	0.991033513215338	0.975315054491358	0.992145036963594	1	1	0.969841689190171	0.70742728305394	0.778639570362663	0.812597082533774	0.848751740592775	1
SPAC17H9.03c	1	1	1	1	1	1	1	1	1	1	1	1	0.981229077251457	0.974527744560451	1	1	0.981469488816835	0.957782829014193	0.904837910406225	0.98445934454981	1	0.972904788660831	0.606878412084607	1	0.996692450193997	1	1	0.977472070741817	1	1	1	0.979298343040113	1	0.996643920098143	0.985831577189448	1	1	0.980747631014804	0.956031093092134	0.951646331801339	0.935703800660779	0.992685878467995	1	1	0.930372704356305	1	1	0.895340656714991	0.893219039115233
SPAC17H9.04c	1	1	0.977115191047768	1	1	1	1	0.965728014877106	1	0.805628384342839	1	1	1	1	0.662220912858152	1	1	1	0.998486712974635	0.949353730467023	1	1	0.536171655789952	1	1	1	0.651733593534239	0.614885515002951	0.524437395381405	0.853286600588939	0.936356100001925	0.973029225861934	1	0.95370037942654	0.978137831917448	0.70223219865597	1	0.985983217896477	0.992630773328414	0.929367590042835	0.988856092408988	0.989585157244401	0.696772489429106	0.800157864751501	0.944804208231105	0.852619166714932	0.919426405758699	0.999495193130643	0.997881274589242
SPAC17H9.05	1	1	1	0.984721702041826	0.967964812833052	0.975057050882051	1	0.997964568010425	0.998892699765678	0.949044269784654	0.99599689841975	1	0.953199095353285	0.920460944233486	1	0.996684703956713	1	1	0.981987202541221	0.998802365848007	1	0.951935543884743	0.82899497812941	0.714811399303655	0.722520137051227	0.528205387418125	1	1	0.776556411683707	0.92710152124922	0.61302703854576	0.423784461836329	0.463113772807131	0.572857981046527	1	0.928247344146024	0.71796622580989	0.826282726123095	1	1	1	1	0.999632307146624	0.964910528715482	1	1	0.954141927907925	0.98808322237461	1
SPAC17H9.06c	1	1	1	0.971123517544013	1	1	1	0.977434869403492	0.99050632551004	0.923309806435005	0.839668534539797	0.886104167646951	0.672560036800238	0.70041917240872	0.858958857130749	0.983630823885204	1	1	1	0.99026553145955	0.998784580679594	1	0.900329812061683	1	0.98828178179423	0.973008057576458	0.936447618951276	1	0.928304012689775	0.984752207899284	0.975177316046679	0.986084749502756	0.938971090250955	0.933301217898447	0.971148633298817	0.949754633369183	1	1	0.993167032688749	0.931794408773942	0.940149218864927	1	0.989672669182103	1	0.992672430446755	0.967743105517004	0.968425285113018	0.929763272975979	0.958125860377078
SPAC17H9.07	1	1	1	1	1	1	1	1	1	1	1	0.978047770648478	0.977729496764166	0.98582887828744	1	1	1	0.964155191150894	0.9571621578246	0.986941068804271	1	0.881444901205838	0.702853355423608	0.472371494052165	0.840781113246022	0.926191045840154	1	1	0.822771197596602	0.942868770600203	0.992854044945932	1	1	0.91970340615816	1	1	1	1	1	1	0.965134498975988	0.956001128208175	1	0.964745743226298	0.951319439372382	0.965073611578842	0.986639701561798	1	1
SPAC17H9.08	0.964189795041479	0.977396416398984	0.948612519062058	0.944181676105788	0.928795127958297	0.941448230035856	0.929752937407766	0.933641375401075	0.926779077066783	0.935951308573299	0.969569368318042	0.965318464479676	0.952491459343507	0.940095876658528	0.990561671135196	1	1	0.997642047495008	0.991251159657549	1	0.993579390465872	1	0.790038668678589	0.755451711335532	0.748798165932053	0.5631606961953	0.815281740242209	0.974075224946172	0.942697742515668	0.966828231480523	1	1	1	1	0.982128919572804	0.95075770575502	1	0.955250048486021	1	1	1	1	1	1	1	1	1	0.799223151301441	0.810435615220089
SPAC17H9.09c	1	0.977284766557049	1	1	1	1	1	1	1	1	1	1	1	0.976330272347634	0.878081579142992	1	1	0.985092921001995	1	1	1	1	0.632727912481606	1	1	1	0.994080236631306	0.981838395859238	1	0.989363326525815	1	1	1	1	1	0.951336775634465	1	0.998347467830263	1	0.985838921481564	1	0.995908482990245	0.908579651048093	0.888591317390743	0.892910166637255	0.767385814138131	0.746026931607219	0.856856873098872	0.778871764616228
SPAC17H9.10c	1	0.961631547446773	1	0.962581402941716	1	0.95969000522504	0.96716854816867	0.941554494067204	0.955636895918912	0.961531629853425	0.950945218652158	0.983784281069959	0.902482562664745	1	1	0.985860762348243	0.954325151213179	0.932907729101981	0.958530969946863	0.951230091320112	0.93930744158109	0.924314849683949	0.838906541184708	1	1	1	0.938011111659046	1	1	0.998930441730849	1	0.983283239938869	0.986252270438161	0.955830502037716	0.945685949076056	1	0.976723276374888	1	0.981630805711513	1	0.973397422808714	0.948287498869868	0.961093657349823	0.931081531087675	0.990434493237248	0.994850479233664	1	0.97313319937904	1
SPAC17H9.11	0.928520315502503	0.949149405553222	0.913959805500696	0.917969877824545	0.944185983137637	0.941215395492267	0.91277919237872	0.917395346914231	0.915892364472053	0.988696269185102	0.994771776332564	0.933873917931768	1	1	0.981198581556181	1	1	0.945269016548558	0.947215238477404	0.95496082853855	0.948148091184892	0.948271247599239	0.909883340776466	1	1	0.946547427934662	0.958685970371194	1	1	0.934337155915528	0.936014556708195	0.991626276862416	0.953018407606556	0.939505006524829	0.94031608591607	0.9569114492686	0.993458909111367	1	1	0.976654541439988	1	0.970507042369395	0.958384755182502	0.859859750570785	0.920584676607096	1	1	0.805703609536317	0.808183621827439
SPAC17H9.12c	1	0.995840538496852	0.961010772624941	0.803983965921621	0.766986878557774	0.671436387546023	0.550243559278092	0.512144024924095	0.480334555151795	1	1	1	1	1	0.942084692682496	1	0.969094704341008	1	1	0.980781710829327	1	0.961161201604309	0.690849049814428	0.979754713033674	0.956524217742217	0.975847452811985	1	0.998712092291874	0.996135130644871	0.948781010366572	0.993480565382091	0.949486864195412	0.953227166524961	0.948965846274914	0.998863435279698	1	0.953358027888835	0.986166984317455	0.974131851404233	0.935905943977202	0.966319069398198	0.929895243925742	0.947728829127505	0.964221192649585	1	0.956581489393734	0.937097952734716	0.969698585253802	0.975008899432974
SPAC17H9.13c	1	1	1	0.968705184285494	0.912876063623074	0.933432031975574	0.925382823469266	0.933909693952501	0.962569376896304	0.98293444690995	0.982486193200626	0.951032764320593	0.981088708505146	1	1	0.957793576646112	1	1	0.963831205479257	0.983915981513407	1	0.972122921954332	0.952302473223651	1	0.996899632076617	1	0.994668822827065	0.939600115465454	1	0.930397199473027	0.941340814993114	0.966510529787364	0.936624870077739	0.951623209743351	0.957502547055274	0.969031786131744	0.937658897416278	0.951860435169886	1	1	1	0.988638727919124	0.968289302309686	1	1	1	1	1	1
SPAC17H9.14c	1	1	0.984304389272216	1	0.965636911146115	1	1	1	0.963139939855332	1	0.985939645008293	1	1	1	0.853537101739482	1	0.960984880694278	0.953647233067928	0.992255317977678	0.937343283779651	1	1	0.962955528545102	1	1	1	0.977414241988678	0.998448584359654	0.941949871866312	0.980371871690549	0.996922162553831	1	1	1	1	0.970589951003852	0.969255211576323	0.985528152132316	0.986982947834673	0.987235928380651	0.818734445480767	1	0.97332281186439	0.971877016137242	0.956134306375798	0.965045246860847	1	1	1
SPAC17H9.16	1	1	1	1	0.962004565499629	1	1	1	1	0.991953983783802	1	1	1	1	0.994003533939003	0.973249344545295	0.982778991408586	1	0.99638419439285	0.997096125874614	0.990469644094682	0.971793583787888	0.640349654036118	1	1	1	1	0.999746035935125	0.986860451757615	0.968405615144351	1	0.950057376373868	0.951027092401501	0.948201480340376	0.972052209028786	1	1	0.896064553242765	0.826017334304795	0.91297345659616	1	0.888931334279867	1	0.960259408692577	0.989400814451341	1	1	1	1
SPAC17H9.17c	1	1	1	1	0.963184337053203	1	0.989111597584738	0.976090443034177	0.984520409308399	1	0.841140036294504	1	0.98259826895696	1	0.99861001973894	1	1	1	1	1	1	1	0.756586595241921	1	0.997728069158435	0.968886656386849	0.993174014637963	0.996905474447102	1	1	1	1	1	1	1	1	0.946212605063884	1	0.977229627238754	0.984571587683535	0.984419393059069	1	0.964062129689629	0.962453322631541	1	1	1	1	0.932567187732563
SPAC17H9.18c	1	0.972093791367054	0.995221074013519	1	1	1	0.976110389102151	0.979603961378679	0.95739163477301	1	0.921013052674221	0.973432956186783	0.989343180566162	0.99424255867553	1	1	0.994187061463569	0.997274593469465	0.993570171418662	0.977234377019598	1	0.976577514127293	0.808355788695819	1	1	1	0.991769837791814	1	0.940736933071556	0.977018720195416	1	0.957586325897441	0.906063380191472	0.880164815563738	1	1	1	1	1	0.97401969612225	0.918413997573728	0.974746089409167	1	0.958977380730532	0.983535724152958	0.949191127854416	0.958569141895973	1	1
SPAC17H9.19c	1	1	1	1	1	1	1	1	0.982074369964515	1	1	0.934083962354544	1	1	0.972482843024606	0.97417803135362	0.973181995195084	1	0.992105148353926	1	1	0.581460651916314	0.356079196544226	0.68375409485017	0.537571550549943	0.699477470811785	0.758094437411516	0.944855000782809	0.991317882819624	0.909479509766623	0.906598954593498	1	0.936172159592803	0.914768965133453	0.729472556516174	0.632118346407317	0.991312494723482	0.950675030324013	1	1	1	1	0.981532478731049	0.964751562970742	1	0.975784501745636	0.980969460205283	1	0.920673882336915
SPAC17H9.20	0.946149339494022	0.674962614881148	0.827436761991906	0.977729942377667	0.929186189309206	0.991169780369845	0.956608958029112	0.994435745613893	1	0.992025024253545	1	1	1	1	1	1	0.980755240949138	0.977998294970609	0.859661411777516	0.910477718487702	0.961613635210758	1	0.55069535815456	0.92332396760436	0.981065795854224	0.803386098638957	0.651167313325708	1	0.884663756183352	0.987301271085886	1	1	1	0.961415916324911	0.997820644839837	0.928634702477274	0.942592319944058	0.99044065288102	1	0.978699372257976	0.964951608328	0.984291019717342	1	0.976437523267461	0.987027850632876	1	0.964913392708154	1	1
SPAC1805.01c	0.933652829982262	0.913472685612783	0.915097022947746	0.910440159808938	0.911759867043246	0.920888698605427	0.910083557136794	0.909595845222093	0.910226624828522	1	1	1	1	0.988222421030899	1	0.938699677533537	0.942457861914214	0.949777454893786	0.940677097655725	0.964164848812691	0.952825454412709	0.941024070103608	0.541024831459221	0.946331572017342	0.940031804869299	0.93091666892055	0.927049027762864	0.929221633682955	0.922676579375984	0.911218857980615	0.922061868678134	0.930437599420568	0.958810454990896	0.948051227350081	0.943023846337191	0.918174982969358	0.92030411389127	0.924833872956218	1	1	0.694718047673589	0.583698961250242	0.650183314179479	0.641692317643434	0.738592189074066	0.867692232134007	0.993967322671583	0.945053536127822	1
SPAC1805.02c	0.780745168425027	0.522407437829095	0.593283889398758	0.816951100438837	0.904379552158812	0.866591681072102	1	1	1	0.985264154911758	0.992384705982555	0.968142998954428	1	1	0.927086306732744	0.966147817296008	0.983548503418121	1	1	1	1	1	0.496838673621462	0.672357720359132	0.754763775151133	0.755418665810823	0.882945046367649	0.987122455804893	0.881615901219976	1	0.992657471067207	0.943969712111558	0.931349467724394	0.935549026469027	0.981761996016548	0.966593334807447	0.928682149174001	0.991211465603591	0.983069365269341	1	0.992908960088365	1	0.958512251234149	0.985052584979713	0.974758816237191	0.950626128063754	0.959870880206591	0.894997920433076	0.713427546564125
SPAC1805.03c	1	1	1	1	0.974867206402265	1	0.985221578388314	0.968991782096543	0.994288656679658	0.9963161291509	0.953460020655551	0.991776431971499	0.948752195623681	0.921820437327025	1	0.979066970255282	0.999668792318705	1	0.99475618561916	1	0.994554813232743	0.985467058946122	0.564906098099868	0.984993284970889	0.93600672200307	0.930406417520717	1	0.943011929143646	0.990189234376582	1	1	1	0.994485555972557	0.981200239759292	0.973691465337541	0.962854603102289	1	1	0.993630003752066	1	0.978518493504294	0.985553711966468	1	1	0.973278884215121	1	1	1	1
SPAC1805.04	1	0.956259230146553	0.74984046494457	0.828232577214335	0.639715544735616	0.711111730368719	0.668201603884497	0.508370733878337	0.553923905839377	1	1	1	1	1	0.874643574978462	1	0.990135032038511	1	1	0.970777910605744	1	1	0.602173746143832	0.836736801291496	0.920542718583371	0.97156522478214	1	1	1	0.994442117886721	1	0.981226426954961	0.97863194917219	0.979046842061893	0.978231711417971	1	0.932462911036858	0.926319676968061	0.973415111945823	0.975956630221417	0.972912578153042	0.958614099373561	1	0.995255997492415	1	1	0.939606587768155	0.989322843615494	0.952463635351146
SPAC1805.05	1	1	1	1	0.877024461417286	0.711936427376363	0.975695361586165	0.884576452018174	0.778291653181114	0.738327755968095	0.895768827677737	1	0.984260199293169	0.915559171718585	0.94593826807628	1	0.97202178704334	1	0.977519794983753	0.966284812009259	1	0.930615956917848	0.769395180181264	0.96250524230916	0.930334423806766	0.935021141522759	1	0.959836583830965	1	1	0.948596315491259	0.927758189597798	0.917641160850182	0.914075439653996	0.918800587005806	0.918643334805718	0.935470289643818	0.919124215900551	0.958481890712076	1	1	0.870234586424119	0.645713672496518	0.852258879633684	0.801536027394164	0.82795194238005	1	1	1
SPAC1805.06c	0.972501560156911	0.940921764033784	0.941732110642648	0.930634756760544	0.946881149883012	0.943384547749871	0.939449215632224	0.9500979904086	0.974142390171916	1	0.98412099226559	0.971376217625152	1	1	1	1	0.960752400214703	0.991105436871582	1	1	1	0.997870135658644	0.542638024632892	0.773916748115016	0.938900306974624	0.775368961606734	0.510817011759594	0.757550726788586	0.506015933325162	0.909199215193233	1	1	1	0.994752666027354	1	0.998363235271979	1	0.972871862197502	0.963532418938689	0.977288805813273	0.986384362360709	1	0.912027520763136	0.964385060111567	1	1	0.996243334150224	0.828366248385419	0.909935949421744
SPAC1805.07c	0.588775616546285	0.614891387764395	0.609441060395116	0.550913856024503	0.864517603242135	0.912852855326962	0.808079869145918	0.6651771350291	0.677010552934273	1	0.985314033837959	0.984667531755915	1	1	0.907582388431654	0.988146169703182	0.788961028201219	0.986712693723341	0.999269410131721	0.997925626271423	1	0.987626335451303	0.611457627195627	0.990953274448468	1	0.993959060140558	0.898934305437059	0.752874790299321	0.323661892463016	0.38695770030312	0.197099405900373	0.178782318598833	0.353700757499687	0.60667766781393	0.903697320651132	1	0.93201535373242	1	0.940268342612713	1	0.963575449180267	0.929324563235763	0.950402565435181	0.972781775645928	1	1	1	0.995473515288118	0.836246924008265
SPAC1805.08	0.952065035809137	0.978018346151003	0.993666823460281	0.943550484961914	1	0.983512578079931	1	0.996537915048323	1	0.991840600627123	0.910801611055877	0.961187976832602	0.941866925327017	0.942512818317874	0.787670092113092	1	1	1	1	1	1	0.977663949472126	0.592745466719873	0.768800969306381	0.840752494272635	0.860265001262412	0.605299391887223	0.749662628606699	0.93495375412108	1	1	1	1	1	0.936709181280911	0.998044678257431	0.966867976862858	0.973662390619889	0.977015909348823	0.982795018162486	0.99985615862559	0.994231820630499	1	1	0.995749680150138	1	1	1	1
SPAC1805.09c	0.993019565998823	1	1	1	1	1	1	1	1	0.596750069262457	0.66635110373952	0.637558300338853	0.910373866856242	0.909261326821354	0.773668818228785	1	1	0.982479813748466	0.84755782665122	0.760232843145981	0.894770497885227	0.827819916321914	0.587364676184186	0.949474942227593	0.958377400602786	0.924869196584859	0.961195057488983	1	1	1	1	0.982457363972775	0.896845246746128	0.990505880842116	1	1	0.800258356208623	0.881417796106292	1	0.94480033766173	0.957658837265577	0.93924130957503	0.925472023426962	0.92469883462465	0.922343967049871	0.919136672321267	0.936267977123702	0.947536296435957	0.946662814059265
SPAC1805.10	0.991751964777513	1	0.995537099423151	1	1	1	0.982031691609889	0.975465596797235	1	1	0.905759517353976	1	0.957538399495638	1	0.753666942872917	0.995141788700634	0.945415582845777	0.779759234736992	0.894151491903864	0.937827147196938	0.989421371024761	0.952626467063446	0.897564977511859	1	1	1	1	1	0.900261968168366	1	0.976688076716071	1	0.99579184503231	1	0.97909003248303	0.943197732906003	1	0.99654051825111	1	1	0.989867562783106	0.961777963852494	1	1	1	1	1	1	1
SPAC1805.11c	1	1	1	1	1	1	1	1	1	1	1	1	1	0.990976910761745	1	1	1	0.982952159233248	1	0.994438636084206	0.982718127277109	0.970884714872221	0.806313187493716	1	1	1	1	1	1	0.974249399539171	0.963040176804922	1	0.973309469149615	1	0.972211950270874	0.981645735142574	1	1	1	1	0.953333783601243	0.983917332458015	1	0.959157773388392	0.92123303075298	0.92259600592354	0.948502815313484	0.966243760482579	0.964345863737344
SPAC1805.12c	1	1	1	1	1	0.9312543871102	1	1	1	0.942898385128434	1	0.945587352157018	0.922767744404767	0.942856024305755	1	0.997142740769827	0.967362947679777	0.927372220706923	0.943995656913267	0.952075741434736	0.930944644591184	0.974889266341863	0.886921390984324	0.585537116889527	0.540755544028012	0.649351856439142	1	1	0.879623801203695	1	0.999300031484983	1	1	1	1	1	1	0.996005899008879	0.985364521670165	1	1	0.938142938428093	0.954052763844874	0.937230497565883	0.950705952399224	1	0.937203481553644	0.848938024546071	0.985873707471322
SPAC1805.13	0.959163796418235	0.985678683704126	1	0.99390544446284	1	1	1	1	0.988294236745731	0.867071112284282	1	1	1	1	0.957861504707112	1	0.949669525300209	0.967302261880691	1	1	1	0.993694792184907	0.65193230778076	0.971320027648059	0.972221518229838	0.995641040048745	0.992114303972986	0.999198057596835	0.997277325591535	0.998092869000409	1	1	0.997268651891251	0.997845268729283	1	1	1	1	1	0.992973654486615	1	1	1	1	0.986344986663984	0.95333618348671	0.959081139044442	0.985294761371635	0.985321833226089
SPAC1805.14	1	0.96254346170151	0.957197264619007	0.989699168999321	0.847391129379871	0.84532519443727	0.89592424689152	0.869540111586226	0.81005705901205	0.941216900364857	0.96329804404387	0.966803774217648	0.915780857833776	0.929917340893489	0.751425854848513	0.940415009949973	0.939841028229181	1	1	0.893793753218594	0.955584333285459	0.978888637829497	0.806644075019018	0.735821039221834	0.871985471888245	0.777136517952433	1	1	0.948731187329196	0.991307505025022	0.986855860504555	0.933888193934151	0.966181400253869	0.925298032155763	0.952624370575314	0.950794767033082	0.919377337034021	0.955508030310087	0.950639860686401	0.918909216085842	0.956625693227875	1	1	1	0.857586505297744	0.897039772109939	0.951022279751554	0.98444111367011	0.998510620427136
SPAC1805.15c	1	1	0.980970695416724	1	0.994731020513091	0.991233993753395	1	1	1	0.98749725188624	0.969553252555922	0.990724254426925	0.921148732533136	1	1	1	1	0.966098451178212	0.934061263932062	0.952760052444911	0.994977906995748	1	0.628930554756702	0.959824369461037	1	1	0.990989989192913	1	0.968165161626148	1	1	0.992214800980941	1	1	1	0.962571952459347	1	0.967044851737123	0.938754428705254	0.952967515556925	0.999319302960614	1	0.987992832213857	1	0.952126897487814	0.960640719985905	0.982070693636023	0.94517942292163	0.974127978360781
SPAC1805.16c	1	0.974636458650538	0.972601269773603	0.966310972940452	0.922852796003358	0.937705394991189	0.973366958991789	1	0.977738582601965	0.997888025360617	0.987019780685063	0.985051427638225	0.918897502726434	0.915189603635081	1	0.92152803124921	0.929439139875793	0.914838530629722	0.91440359394176	0.917378936187964	0.92836395111745	0.934135391514959	0.906147062735224	0.972450703623318	0.952718583075255	0.997760632034956	1	1	0.943679916770189	1	1	1	0.993247402624764	1	1	1	0.912158183805638	0.913864071404237	0.911398390722842	0.910196513083594	0.916010097900524	0.914705861686152	0.928717837508316	0.935243138693841	0.941310943301316	0.918717978508661	0.962770874790928	0.9840509509953	0.989191992443681
SPAC1805.17	1	1	0.992555792048399	0.905167732321469	0.550180802123805	0.500892962630662	0.5072556519585	0.544277103907657	0.623966126478251	1	0.960040286507013	0.822931826305876	1	1	1	0.977845662588383	0.990382742685222	1	1	1	1	1	0.705987884987381	0.859137124349763	0.88438008841936	0.946919601727284	1	1	0.831121330573274	0.951411773848643	0.868878404735785	0.858851692909052	0.87916337284353	0.739211120832498	0.735790175652808	0.7666466266269	0.82066666922762	0.746903142289332	0.687246159386399	0.786897841648705	0.919026416885972	1	1	0.976635533683238	1	0.938465310381313	0.784328714194443	1	1
SPAC1805.18	0.91241008200044	0.915501225548144	0.935224452776604	0.930761746671809	0.955526700143784	0.9970498423015	0.993493771257926	1	0.972969563465235	0.982636852893452	0.789735208060411	0.980581635379585	1	0.959846221879568	1	1	1	0.953937791206231	0.968341477907964	0.993541027152375	0.955099540857229	0.96667228503924	0.788348164297379	1	1	0.929700645853728	1	1	0.943999440464604	0.901597842754686	0.837797479846504	0.685243484801958	0.928852233834163	1	1	1	1	1	1	0.991074804317682	1	0.999745995001939	1	1	1	0.954610774359819	0.88755508834975	0.879889991042809	0.873490006120019
SPAC1834.01	0.954413363201228	0.964459411325227	1	1	0.986781707989591	1	1	1	0.907843815638263	0.97988380401057	0.996947182785633	1	0.965819757631154	1	0.881469916382002	0.970625389653889	0.935671369746026	1	1	0.993810154746545	1	0.991660816518663	0.605659534966828	0.91113972365926	1	0.938219920366922	0.959308667282048	0.892923691317381	0.894909071352075	0.98703540807484	0.984028264336693	0.806494602422902	0.920073078150294	0.9942083711522	1	0.9636607843576	1	1	0.988734160024313	1	0.955370762664917	0.976309503601274	0.968922109739005	0.945431988653527	0.969187884153646	1	1	1	1
SPAC1834.02	1	1	1	0.934517370826095	0.924675811105453	0.891885953649076	0.883118506431642	0.943786123702609	0.978123180709795	0.963839553052306	0.982184877722129	0.976470589420761	0.99395696031685	1	1	0.917634507683687	0.920387432625989	0.935226491382387	0.994480728138224	0.94277832160106	1	1	0.667504221154213	1	0.997077523722921	0.99306594020335	1	0.984312049128106	0.738132431324716	0.993897024049178	1	0.980707899403667	1	0.933910536763937	0.965076626856503	1	0.919742929342182	0.934939874798451	0.942202175476652	0.993962114439372	0.998018438775911	0.961519292507342	0.916920692477465	0.924880741395154	0.926480512128463	0.934346204736906	0.935374418356996	0.996509972347186	0.977968570509314
SPAC1834.03c	0.99834543390238	1	1	1	1	1	1	1	1	1	1	0.994688267823032	1	0.949101696278282	0.892645486071591	0.95946682838844	1	1	1	1	1	1	0.924437704240891	0.982592897189809	1	1	1	0.982046783285571	0.995951199731366	1	0.99983437852299	0.978145749348286	1	1	0.983789694024565	1	0.98585964683513	0.987657238121099	1	0.975429236452159	1	0.99696903192134	1	1	1	1	1	1	1
SPAC1834.04	1	1	1	0.993083475558044	0.992813424554362	1	0.971026746679784	0.993633267518743	1	0.944685353948451	1	1	1	0.984570146491188	1	0.972421775227114	1	0.99353749065413	0.973361407949467	0.92655616576552	0.977116672826013	0.987941399567366	0.924701730830501	1	1	1	1	1	0.945219294609961	1	0.952491465604641	0.975216663554705	1	1	1	1	0.983525595545813	0.996124326323198	1	1	1	1	1	1	0.918249526198997	1	1	1	1
SPAC1834.05	0.97483243388009	0.988541253898716	0.972878147517306	0.982523718496704	1	1	1	1	1	1	1	1	1	1	0.8287731004547	0.945735109865133	0.92722929521514	0.907717962603488	0.982336312935305	0.996262491872317	1	0.942084640004842	0.712328180446131	1	1	1	0.93903925796039	1	0.923368093470763	0.873145740171935	0.854647329900473	0.952521313207924	1	1	1	1	1	1	0.94287469143428	0.932409698192451	0.999404602013469	0.943136530301481	0.873091720933821	0.900877976222278	0.947921630339826	0.994416598600385	1	1	0.983619103826565
SPAC1834.06c	0.867111386024263	0.683092144566954	0.669999068842831	0.913455753720604	0.939323853622827	0.9083144324551	0.993967996271355	1	0.985035206605292	1	1	1	1	0.997892773892774	1	0.910433323022363	0.980010301489393	1	1	0.980085347661563	1	1	0.785374777146093	0.938850257092376	0.970179403770344	0.993903262430033	1	0.978411856662465	0.948699212032565	1	1	0.975107818219177	1	0.928498175216778	0.940463298643764	0.990152189499601	1	1	1	1	1	0.965570588176244	0.993086605109153	1	1	0.89579521938042	0.791973871063754	0.708965033824428	0.816311391930186
SPAC1834.07	0.927738355927329	0.914647369155577	0.91184757210913	0.913509217666214	0.943100348519174	0.998004033821401	0.958984564598061	0.968681567289959	0.922097388142705	0.992589115925843	0.89369845761903	1	0.931415961304473	0.970247549798373	0.899634304136981	1	0.962582039207525	1	1	0.889352578146735	0.938587422588965	0.967416229341484	0.867084478081044	0.946064821020156	0.964093517960765	0.985122080130307	1	1	0.631232888865886	1	0.807144522163137	0.755839694448827	0.958716355456276	1	1	1	1	1	0.963422934893176	1	0.978237268282107	1	1	0.971872539115026	0.928452078583122	0.93050752089041	0.921832675085771	0.929035587455153	0.947582876969429
SPAC1834.08	0.974622893504372	0.973580257924866	1	1	0.989440474018742	1	1	1	0.978049545983448	1	0.956358628862389	0.990804222676343	0.813479892703705	0.968443075839786	0.964556253644802	1	1	0.981000997256168	0.991975957019461	0.941014388841558	0.992010240084092	0.940213274731	0.811436730283308	0.95231327919506	0.955111141457728	0.941976629502724	1	1	0.985288872737298	1	1	1	1	1	0.967304298277986	0.984851513161409	0.956161813100845	1	0.986770700512356	1	1	0.983992337046613	1	1	1	1	1	1	0.982869146557312
SPAC1834.09	0.987549517276821	0.985480292737316	0.953206574244134	1	1	1	1	1	0.996377133328355	0.851123443242886	1	1	0.93203647538929	0.91708869452267	0.986580243283236	0.757797744514274	0.678301756365725	0.672120965772528	0.787367443245744	0.820955942679928	0.753757739041232	0.895162234684823	0.504017275817624	0.972652891071695	1	1	0.778610288579713	0.912514177819129	0.920660291739861	1	0.987620723571391	0.960417197281147	0.993791079756984	1	1	0.972126838019873	0.993783026918362	0.939036754329382	1	1	0.915567557730458	0.95260056441309	1	1	1	1	1	0.930712524316419	0.955773095382931
SPAC1834.10c	0.991124062805293	1	0.898704980791079	0.804490859916086	0.888129702571406	0.801955697354208	0.671012163564353	0.511882679678741	0.467111479565462	0.733082448507346	1	1	0.99406614205407	0.94904234428209	0.618905102901989	0.575361246583254	0.669724752246674	0.471677721420212	0.502168155253071	0.516389369144788	0.705026462670748	1	0.93450352862907	1	1	1	0.924470049756688	1	1	1	0.96313975087026	0.98381858446441	1	0.912839518365575	0.851414372414844	0.976855478558858	1	1	1	1	1	1	0.948529784276994	1	0.922503815537645	0.930905267655213	0.983754312127716	0.774536873455997	0.82594747949891
SPAC1834.11c	0.677903972172726	0.672140070195728	0.786011134450042	0.985838843434947	1	0.977308692406653	0.942502275618943	0.947292929787478	0.990919636301565	0.520302099396531	0.83589472985257	0.773333024139315	0.470986642272401	0.539578517094345	0.658642495199602	0.620152841904155	0.458192116749408	0.51143107324577	0.662675005036562	0.608938963507734	1	1	0.579908423094251	0.514595704318867	0.383799282263976	0.404585398193421	0.451436295577428	0.507511786584054	0.554369077686184	0.919638219687614	1	1	1	0.97948740608134	1	0.946311342022364	0.922704351041684	0.939019511471578	0.9814352838822	0.977871355441197	0.973223516189359	0.997373950312216	1	1	1	0.994513649811074	1	1	1
SPAC1834.13	1	0.982437868415777	1	1	1	1	1	1	1	1	0.968724964934046	0.94312771553597	0.979557059621883	1	0.856551785475425	0.971764488639765	1	1	1	1	0.96014235518856	0.916625436905078	0.732559349052628	1	0.995755322866099	0.994509929087856	0.991955788670775	0.64732304799823	0.479160079340003	0.603437153185148	0.944657977445946	0.972402975389547	0.932898677183288	0.930738499133914	0.977878309365039	0.649427991940631	0.920538705413865	1	0.932024702505371	0.988090134314797	0.998359784620452	0.963429741178369	0.981933356391261	0.946508811008332	0.952280689945457	0.941243026342634	0.997270018082271	0.963198740796814	0.736057117045586
SPAC1851.02	0.942910339447327	0.883805668516321	0.922406489077496	0.898573051884991	0.758569342479207	0.814127923526504	0.927042105618213	1	0.985380007612087	0.942366366560311	1	1	0.950608851545409	0.9552586157268	0.945231834352922	0.993970981100929	0.963527201477862	1	1	0.989420346327396	0.973248853338222	1	0.936304812253322	1	1	1	1	0.996825020075526	0.753879416117994	0.927102553204557	0.90200627419272	0.978887793218817	0.995098124896871	1	0.963818732743544	0.938313310513528	0.947711248255973	1	0.989027824743332	1	0.976503195939776	0.927913489030571	1	0.935636390245347	0.99559242205363	1	1	0.770746377419369	0.814015959200845
SPAC1851.03	0.969962004399151	0.958096230576417	0.945763810498158	0.971738640224359	0.994636957847767	1	1	1	1	1	1	0.973579810476732	0.942643799162828	1	0.941179541174774	1	0.965076847163699	0.975781540743219	1	1	1	1	0.821044110348095	1	0.970594372546916	0.783746405961075	1	0.936850473098314	0.673042564741757	0.845231855943372	0.881643141912382	1	1	1	0.927862336694971	0.988375246557703	1	1	1	0.981110513436806	1	1	1	1	0.892324112320873	0.756799234221624	0.829036690426176	0.968098862877454	1
SPAC1851.04c	1	1	1	0.954470439316645	0.964801213307765	0.950541729511056	1	0.97680734079854	0.948632030685785	1	1	1	0.946412168848241	1	0.957996937584085	0.954867693011016	0.942453632955507	0.990298794674155	1	1	1	1	0.649172394901201	0.859444426049469	0.813281729513725	0.839452657779443	0.933485714991251	0.827464445341455	0.82849455176234	0.993687221418386	1	0.998876373205418	0.738489719303545	0.630887243974931	0.826910269078132	0.938463688986229	0.598273725195086	0.605242389946097	0.494245080968484	0.61473568431316	0.864169501789405	0.919748402624909	1	0.998488434318343	1	0.868578370605112	0.830310858666727	0.950842531450992	0.971651911881658
SPAC186.01	0.775623347361364	0.841179653500322	0.930508931592699	0.869800478267079	0.958367957673683	0.994556765203499	1	1	1	0.788763567451591	0.719280667984134	1	1	0.826768079525443	0.771764777899662	1	0.996467071560838	1	1	1	1	1	0.97414596424405	1	0.995456451344644	1	1	1	0.998728561994701	0.981906824373403	0.933073913611621	0.965497796456003	1	0.992593409203784	1	1	1	0.971076747062238	0.990493154442483	0.975174177902058	1	0.952240587150032	0.954903250356306	0.951602354895855	0.934872301210971	0.938652529003171	0.959902309703505	0.985788062929079	0.98907613376541
SPAC186.02c	1	1	0.980019220367359	0.971253599814527	0.923258292908189	0.973721313428236	0.94071165626065	0.919302755558433	0.938334648207489	1	1	1	0.928476507843197	0.992692771084337	1	1	1	1	0.986362713686794	1	1	0.984067259282389	0.647262919094513	1	1	1	1	0.87125773360811	0.663245940191668	1	0.994087890230997	0.837915623073642	0.992792501040349	0.954203682919187	0.954035164917211	1	1	0.879324909406018	0.967054071878797	1	0.898592623296363	1	0.968452805280375	1	1	0.957457003383078	0.932640040246454	0.929025788622646	1
SPAC186.04c	0.990758844257316	1	0.998778691482348	0.99561866566758	1	1	0.957864553322428	0.956033449595091	0.973953730406967	1	0.96824276911308	1	0.962404780675243	0.967591697003848	0.789762192366919	0.892660037251435	1	0.894277483704151	1	0.864450108047541	1	0.992359356087273	0.84041813580741	1	1	1	0.905802362785183	1	0.997740681370998	0.986233041758327	0.951444316964584	0.983159329679749	0.940791526534242	0.97048646156098	0.953775999667038	1	0.930281005850856	0.932872914992361	0.950632234778273	0.945242018513703	0.983885923900631	0.940128775398336	0.958210116388551	0.933832041135483	1	0.981879857298019	1	1	1
SPAC186.05c	1	1	1	1	1	1	1	0.979703112243985	1	1	0.977232604279202	0.999818557529756	1	1	0.92095583265915	1	0.99363238218811	1	1	1	1	1	0.709745324692572	1	1	1	0.999911406225729	1	0.879333665026076	0.9710426224746	1	1	1	1	1	1	1	1	1	0.930591480426788	0.9894259592684	1	0.991420084716004	0.961506956181021	0.994043683184587	0.97249597690227	1	0.997271730164571	1
SPAC186.06	1	0.947758649414645	0.977650994420472	0.994758996494837	1	1	1	1	1	1	1	1	1	1	1	0.97715321806046	0.950708231427633	0.935893208040181	0.934740822709262	0.916262578517673	0.926581814397865	0.957767139225929	0.997998990277877	0.99279771279785	0.94579349684436	0.963564229840115	0.986375720941815	0.924469126360739	1	1	1	1	0.988709287294384	0.942606893101623	0.960833200745849	0.928757181986564	1	0.929417723242562	0.985981356143453	0.957444338064786	0.992003821571638	0.692465574378819	0.535974242150764	0.403560482139356	0.205648427401992	0.253907405531354	0.570194671491857	0.66374678573464	0.793974364069373
SPAC186.08c	0.979703189304979	1	0.994895301935312	0.997006548616125	1	1	0.995733667364764	1	1	0.979868762325386	0.863979479353993	0.863740722494753	0.833817805224395	0.82587574220224	0.723687072468375	0.974279248747369	0.967022378003308	0.962257905930713	1	1	0.932762939673116	0.939064954508241	0.596441284672402	0.941829095306645	0.953418595966153	0.941554076163678	0.924879965785505	0.92247206080551	0.926499929402052	1	0.947649100646562	0.97990635788617	0.970619971674841	1	1	0.990292563282858	0.998017497137776	1	1	1	0.978237491798901	0.989171074453935	1	0.870983814892688	0.887177960252311	0.783715623204308	0.785137751830632	0.707676635466239	0.786245043546284
SPAC186.09	0.940183703234986	0.968408281913492	0.966238936573573	0.915623045929612	0.931953977432728	0.966275897064274	0.941270698573848	0.946972225939249	0.955273701412307	1	0.986031967390578	0.952553611589853	1	1	0.930065015338863	1	1	1	1	0.988150250732579	0.97905440997056	1	1	0.988330406928949	0.947284584147002	0.962802087457182	0.940261342259128	0.931981778238691	0.932002971535445	1	1	1	1	1	1	1	0.983180921640509	0.937817974476816	1	0.948988315005676	1	1	0.991313897447102	1	0.990804122979809	0.947686262087093	0.899729328379575	0.87959711363271	1
SPAC18B11.02c	0.705949892174679	0.815971613749436	0.911731206377688	0.952470209855059	0.943959260168766	0.976296675449343	0.948079707731992	0.943614911326348	0.994759487185122	1	1	0.929392987393936	0.957624752632261	0.965788630709796	0.963629372306553	0.975747804475995	0.979622021891732	1	1	0.661013906308284	0.540268988660072	0.28844598903365	0.0540516541231382	0.126541302351563	0.128569290945827	0.173411959505578	0.367490857333546	0.79243113079885	0.457735318182321	0.873685225456684	1	1	0.994537681898681	0.970386451294404	1	0.405775813861688	0.571120957593252	0.610015747454212	0.951310815886625	0.836620044943059	0.723410836087675	0.850358156578134	0.839675736276131	0.909403653001654	0.779400723259957	0.978764917501702	0.965197260766943	0.893067306168834	0.944871995094253
SPAC18B11.03c	0.925066207646902	0.914287871379027	0.924300274241559	0.922195743940352	0.944741887636434	0.985831110132607	1	0.989613249284862	1	0.939876414676846	0.969714360729966	0.986571526414281	0.920003939940278	0.919694705969647	1	0.961406076751073	0.931142202908519	0.965933092948358	0.984235837781676	0.970988841000331	0.947592238128061	0.927179780436195	0.699515056199433	1	1	0.949815757990906	0.965257089709452	1	0.757366819386649	0.971863480734872	0.844725234994596	0.665312544524283	0.816259496104184	0.9860362513181	1	1	1	1	0.835386702233438	0.82480454319482	1	1	1	1	0.98576403517166	0.873003347174108	0.830561589444411	0.985252972874052	0.95441164390191
SPAC18B11.04	0.987232362993623	0.981450345462995	1	0.985678490236069	1	1	0.973704153728412	1	1	1	1	1	0.99034677623979	0.991700989638243	1	0.979037004574127	0.921800715123168	0.97516745690584	0.977968761417213	0.978181782409964	1	1	0.640987366714281	1	1	1	0.916003459169165	1	1	0.979871564904572	0.96873283207477	0.989783035801629	0.98464360730945	0.983474060415139	0.974624145964827	0.989704224141318	1	1	0.997026835300077	0.959758488870275	1	0.993534677224686	0.862513594310161	0.970323685593635	1	1	1	1	1
SPAC18B11.05	0.956372827454281	0.975968930977992	0.942464967962868	0.950490103534095	0.985275787107492	0.997259383597314	0.972191881415849	1	1	0.937389351463826	0.937856953580465	0.936069932044927	0.948094504270246	0.945098748025781	1	0.919167055691215	0.939541400763955	0.937746147128456	0.925854273950293	0.936907763474952	1	1	0.687734539789964	0.955227042662596	1	0.977671261893187	0.773497202471737	0.898542369987962	0.638476793565019	0.851296185308815	0.936850260066739	1	1	0.975818958053441	0.998441497804625	1	0.9915107535122	0.971767890229163	1	0.994021201674605	0.982239815969571	1	0.94031310213762	0.981246320375849	1	0.998235078110237	0.992309880530206	1	0.96783069330807
SPAC18B11.06	0.982427353724404	1	0.955180742473997	1	0.97524678766071	0.94284337462673	0.965328778165341	1	0.996618729624916	0.955563942880058	0.993601750101596	0.941174378511628	1	0.956999801654504	1	0.943816256748722	0.958329967524873	1	0.940071005488961	0.960017946054578	0.998705812120391	0.916239421472059	0.837421553688429	0.224470684243118	0.251059306634522	0.223534100367895	0.765783964693909	1	0.262300729104298	0.252466473023912	0.277944325481801	0.436894185974496	0.591509069548453	0.928873858006963	0.7615836433529	0.958739044460643	0.935669816852928	0.941771580725416	0.926692926680509	0.920132310332935	0.941175952562797	0.976227067474868	1	1	0.774926841747926	0.939533704345692	1	0.857834310389791	0.988853812176839
SPAC18B11.07c	1	1	0.942005459920506	0.985429008528274	0.978695442012778	0.886985436743361	1	0.93281896724262	0.918534797065612	1	1	0.987748323582953	0.992299822254679	1	1	1	1	1	1	1	0.982419178772464	1	0.647888287722142	0.925572219154809	1	0.9871511570438	0.995473379041272	1	1	1	1	1	1	1	1	0.995187303875755	1	1	1	1	0.984264827289955	1	0.996073843612611	1	0.909995771098055	0.683563536611698	0.582918284853769	0.627715051135141	0.897004499996147
SPAC18B11.08c	1	1	1	1	1	1	1	1	1	0.703686807085505	1	0.992752308004597	0.984110312436379	0.85876804325803	0.907258513136367	1	1	1	1	0.995309812369793	1	1	0.780687335356907	0.939489374104298	1	1	1	1	0.998551388299341	0.938770959910943	0.985023788999039	1	1	1	0.996710753250651	1	0.996002520740325	0.917439888003202	0.974607141999124	0.984061693384807	1	1	1	1	1	1	1	0.982490354287942	1
SPAC18B11.09c	1	0.983166235313404	0.990450893640284	0.972461745302224	1	0.987947820794328	0.927254693126699	0.950722798470363	0.972806810512327	0.94610851553379	0.91775487834457	0.926256376500418	0.926931871125923	0.939975205365087	1	1	1	0.889310625102851	0.909555121751896	0.909947989337064	0.931091605526195	0.939210307692031	0.903123056361243	0.921659899109017	0.925816173412224	0.939328731018747	0.923817662023234	0.934899964752434	1	0.934518666500396	0.91832900552795	0.918129474309372	0.965703177091573	0.951546938890227	0.930434620889629	0.95853274397034	1	1	1	1	0.984876314187472	1	1	1	1	0.997049593214451	1	1	1
SPAC18B11.10	0.597747781219781	0.731536457590942	0.809970406884881	0.643169089777678	0.862011128030709	0.80668974157135	0.749197709363121	0.89895406340354	1	0.955068657342075	0.964148606003268	0.940939441796151	0.999452157380684	0.995447154179692	1	1	1	1	1	0.993388566141509	0.986351732983275	1	0.816877907624811	1	1	0.999602869778088	1	1	0.887376285358961	0.976154581725855	0.99229845197003	0.941928643748364	0.849851644414176	0.775099787985842	0.952080070837957	1	1	1	1	1	1	0.958193264295159	0.930717813390146	0.953248331263873	0.938907776188836	0.961737238685927	0.974792984278413	0.931774293384785	0.996895620333042
SPAC18B11.11	1	0.998562405408132	1	0.972744518552702	0.954555817559242	0.960250200359312	0.963859562456521	0.982714467406686	1	0.981509750058283	0.962543545757547	0.954659141426866	0.882907283703795	0.959450207195119	0.725193973706683	0.936794319031422	0.912647788161925	1	1	1	1	1	0.623209359881734	1	0.998550382516297	1	1	1	0.970134971900354	0.986351876180935	0.968555788094288	1	1	1	1	0.955927326646608	0.961924606966794	0.964270510596735	1	1	1	1	1	1	1	0.999452039217719	0.962190314244469	1	1
SPAC18G6.01c	1	1	1	0.949626219517489	0.944204417120342	0.981557536937443	1	1	1	1	1	0.994377051758707	1	0.994476394610085	0.927748964916104	0.955453282272003	0.982265047362096	0.969756734497266	1	0.964869740324746	0.930587356742585	0.91449192913205	0.849630356160933	0.956071554788683	0.955846280581737	0.960980681287324	0.958296988700056	0.954763767257313	1	0.994461638297098	1	0.999759943306034	1	0.936700732885101	0.942465614467658	0.981909182536227	0.969847320106968	1	0.995138315785042	0.971946601483433	0.967462046896797	0.966612452276746	0.924626964251163	0.969393782776123	0.978912008811911	1	0.996774590389717	0.988819561135264	1
SPAC18G6.02c	1	1	1	0.997650358901731	0.953850188528627	1	0.971995592783883	1	1	0.997775679920653	1	1	1	1	1	1	1	1	0.977084882280253	1	0.949737855379375	0.938028588941567	1	1	0.984460328787082	1	1	0.999842117480898	0.986821756889567	1	1	0.938141795450081	0.996075552997374	0.915853639524301	1	0.991289740845167	0.757968725818967	0.772840585104278	0.803781079837462	0.838824482199433	1	0.950642836763769	0.804775014539328	0.88305890195665	0.818047621505434	0.859194384365845	0.96164317287004	0.944976875157794	1
SPAC18G6.03	0.995833789084494	1	1	0.994697433186953	1	1	0.985057512123912	1	1	0.71829755581771	0.681309550799697	0.877856930600587	1	0.998288150776521	1	1	1	1	0.996043264130961	1	1	1	0.648979194750944	0.963472624427629	0.961173131870429	1	1	0.978120914466884	0.912797034711038	1	1	1	1	0.976688609144594	0.968173491061327	0.579627092651289	0.702089955706324	0.791279373732855	1	0.917879874476818	0.902053420197203	1	0.978972825960005	1	1	0.945747383860322	0.891534720359527	0.950086483365936	0.768394629007058
SPAC18G6.04c	0.930631423134427	0.729505773406323	0.6673031395132	1	1	1	1	1	1	0.951679617700273	0.926631379442385	0.937907463463485	1	1	0.812905689454426	0.760571022160804	0.843495661390685	1	1	1	0.97835320808674	1	0.538615209255152	1	1	0.951387005970733	0.988200835354015	0.998391208364551	1	0.984899832114122	0.959683143947128	0.882419502664482	0.97106078507738	0.974729976590846	1	1	1	1	1	0.901820488978664	0.976544642936191	0.970111749922123	0.958564893985732	1	1	1	1	1	1
SPAC18G6.05c	0.976687754488127	1	0.991196446660277	1	0.932465834128532	1	1	1	0.993565725409219	0.859474169845646	1	1	0.697779519195099	0.821654818464666	0.960724536844826	1	0.952692249669244	1	1	1	0.791486072134438	1	0.493006873075475	0.955460629634244	0.984721795519572	1	0.826497715501173	1	0.746308492122333	0.714046618889603	0.915960825397338	0.998454439869472	1	1	1	0.685687469366151	0.969985090238046	0.964622500291512	1	1	1	1	0.978182304950159	1	0.96218760631227	0.970224320473322	1	0.955331510964388	0.933797814339602
SPAC18G6.06	0.991066884103587	0.96028586973122	1	0.956998793198094	1	0.982508546895104	1	1	1	0.946626832324946	0.925030412976682	0.914473492234494	1	1	1	1	1	1	1	1	1	1	0.498381027314684	0.710458926352315	0.683619726016293	0.637091018389485	0.885218161722902	0.883395626144962	0.541277699289736	0.590796773073113	0.684418139526198	0.696567462765782	0.730894006604249	0.95326825508408	0.980760193386258	0.960096708133758	0.988992454329672	0.953557859863447	0.98786134947061	0.934317374101733	0.957226514554391	0.991989872350693	0.970449837889003	1	1	0.97374639535856	0.968157192554616	0.955755984608618	0.97437002329623
SPAC18G6.07c	1	0.99227918129653	0.994459433437375	0.945318909086011	0.957671969156022	0.933535989121612	0.940259107765127	0.968310279245834	0.955247601517698	1	1	1	1	1	0.847693810603119	0.740256160164271	0.667405004191295	0.893799549627188	0.933875165402163	0.98898807637306	1	0.964923189007661	0.662940938273742	0.569574761973545	0.710581952656987	0.433720271056634	0.248295678587263	0.542116054729395	0.375211542750535	1	0.94134429973696	0.877135447720305	1	1	0.965145206384301	0.923348777415469	0.973059387301003	0.949795846182615	0.988019356259781	0.968749622837472	0.955551337837057	0.979261827438924	0.951284343801303	0.96422972813434	0.972314260673217	0.981212947202456	0.951857522680981	1	0.970144064641711
SPAC18G6.09c	1	1	0.983446900403459	1	0.996352052679749	1	1	1	1	0.95362333303969	0.977910903692608	0.998544797662543	0.993475334803871	0.960951493357789	0.987767811936371	0.988708863493854	0.949158989072676	0.947974411607422	0.962042998207654	0.944075890954013	0.970739634920225	0.941483570285874	0.781336319454401	1	1	1	0.902118199399903	1	1	0.985492103065395	1	0.977574961840628	0.987579548250106	0.96967410931074	0.941902160458811	1	1	0.985019060744963	1	0.967555209752564	0.974798669259078	0.951884057640748	0.925730097583374	0.937979208003995	1	1	1	1	1
SPAC18G6.10	1	1	1	1	0.949206956397094	1	0.984322144458767	1	1	0.741702965920706	0.981371626436759	0.979034277181151	0.845043747517994	0.881643122518565	0.997725981140249	0.998357418603425	1	1	0.978715461537185	1	0.988332066994713	0.953924106914923	0.762897590636698	0.969879834645239	0.969870783089765	0.961198466756263	0.954627056311426	1	1	0.97207956371359	0.92463699425987	0.938062684993101	0.925424782416069	0.942204029011993	0.953173816756761	0.98381330521302	0.954456877059464	1	0.996582355710455	1	0.941047986445142	0.964380966214507	1	0.99175275943906	1	1	1	1	1
SPAC18G6.11c	0.91819507910459	0.932812568935513	0.946268370269534	0.948697480067389	1	1	1	1	1	0.937360767226291	0.983958236571506	0.993335284904744	1	1	0.813754797100381	0.991886611466184	0.796994541795465	1	1	0.991511361038629	0.981641900672354	0.958412207771548	0.933243327652417	0.950439737750454	0.707839967089277	0.68773791450895	1	0.990264930309383	1	1	1	1	1	1	1	1	0.976704368215191	0.995317762364597	1	0.971358660821922	0.941366356616664	0.975308520128921	0.941215743010991	0.950067739687301	1	1	0.985950128851259	1	1
SPAC18G6.12c	1	1	1	0.928430127564562	1	0.998950650969725	1	0.844730050344308	0.707413112162508	0.951711881253365	1	0.971137847409904	0.694465623904169	0.805509453129557	0.631782905702955	0.755562054293762	0.657199385217594	0.855995971663468	0.898765504781628	0.902117359028688	1	0.982608340925297	0.685234242856011	0.667820173087233	0.686245448789973	0.523510349074594	0.457471114747219	0.82204318608221	1	0.939580619179097	0.981306426102543	0.986260325716725	0.950495361069534	0.952389133125843	0.928714347767607	0.935854655231991	0.996940167332951	1	0.956359517788708	0.894042507062039	0.973789652837686	0.854498876148341	0.682352770881446	0.597370015343098	0.585535970238688	0.51617806677504	0.57271747618977	0.645297323801472	0.727744899324597
SPAC18G6.13	0.926613560188325	0.92207222754005	0.918151273722789	0.948176972238261	0.992970620772768	1	1	0.967790020411614	0.96171212302407	0.972910273549061	0.882082606021488	1	0.966786945799764	1	0.803707208359158	1	1	0.912539604463273	0.784746847461442	0.830165371219239	0.866315955422007	1	0.737723047727548	0.978079202459194	1	0.943458422846263	0.995143805870716	1	1	1	1	1	1	0.967052509974543	0.934979444137122	1	0.945062856142953	0.961204402647535	0.970221403111308	0.990870902438027	0.927394373562692	0.958598154732709	0.925931338104306	0.952504270733034	0.986344702589947	0.966803774217648	0.916507492285086	0.926590607168372	0.916881163001037
SPAC18G6.14c	0.697879037291642	0.760705279365772	0.879436929231424	0.956342512163541	0.931782279927335	0.989035664592739	0.977928106467776	0.933201275123931	0.978097256282882	1	1	0.963797052636825	0.976982551226458	0.973509828119354	0.908645803330333	0.969165053137762	0.967974759528588	1	0.998586066171755	0.997137387414721	1	1	0.9622698679588	1	1	0.971002554814062	0.724058940226022	0.976826776963112	0.640646801996459	0.949275097542769	1	1	1	0.842416404945506	0.602190157622621	0.925350574594979	0.792707078111146	0.686433236433236	0.930432829848438	0.855795473133012	1	0.973685890130146	0.931517781332241	0.928855894373704	0.998254734322668	1	1	1	1
SPAC18G6.15	1	0.994545936096774	1	1	1	1	1	1	0.992617376714475	0.999272400803929	1	1	1	1	0.996037853746571	0.999848096422335	0.955334082054227	1	1	1	1	0.989710647566459	0.894742112863758	1	1	0.996178799174394	0.703330121357237	0.752617379080295	0.776066772540519	0.971624234759642	0.998931263885733	1	1	0.976260793070467	1	0.936472273500952	0.957058352973231	0.955958599022877	0.940666741840879	0.968658555247899	0.919075205046206	0.909422655844756	0.909507360566972	0.909426490967669	0.920028507006457	0.9152989363532	0.920461272139375	0.930451372003504	0.925920381841712
SPAC1952.01	0.884238210884086	0.918242695329575	0.957969700104264	0.977668320305305	0.99537446563856	0.991708977816899	1	0.990136308903326	0.97356288609637	1	0.972255116623479	0.962440266575767	0.875639426769002	0.975497872692051	0.816553123213396	0.990716803664241	1	0.997844150806712	0.99188855820466	1	0.978030210574926	0.846004750834544	0.543557462800264	1	1	1	1	1	0.755620792624212	1	1	1	0.937421702324522	0.989617885179701	1	0.99949709017488	0.927895405196195	0.947499152026526	0.959786216292633	0.948130405848616	0.984577042783354	0.992005481450215	0.819464195989862	0.867010347952169	0.914507894447655	0.975251640206225	1	1	1
SPAC1952.02	0.973712378032739	0.962518214279735	0.980365031357461	0.94079597434518	0.941339446356316	0.954408497990004	0.966695838801369	0.975972054584562	0.9805216929005	1	0.990015338435289	0.992863132945068	0.998270130748294	0.962044806226906	1	1	0.91218818236615	1	0.996491135398109	1	0.756998693720272	0.639715724516741	0.31207442615032	0.589457130567585	0.586514945777073	0.607160443722944	0.44928466074347	0.895091771123001	0.32874185413598	0.597233086321773	0.539866702004096	0.539261646069512	0.301770713955892	0.211421183045543	0.240558685538172	1	0.845683942882048	1	0.669309460610115	0.691558003496757	0.691417025278076	0.737838321107331	1	1	0.985885909566437	0.979571433706577	0.95624416834734	1	1
SPAC1952.03	0.943343761177381	0.952315612529449	0.954463521310317	0.937434713209174	0.995191610863383	1	0.969295783783058	0.950815028382494	0.958414910424461	1	0.954925511644431	0.943145334901686	0.966879627541911	0.972883364357241	1	0.936483792587231	0.960253399378929	0.928078113093963	0.968348053880972	0.99435434004091	0.982363072814783	1	0.693596089353611	0.939185056349173	0.85207522259903	0.718560844700899	0.937877548060125	0.875524833790488	0.616762020800811	0.775605593080466	0.673958399022414	0.536323558488347	0.543266415024539	0.574351861341714	0.881205319256464	1	0.878746999097896	0.991546154029018	1	1	0.966183852030423	1	1	1	0.975760694599248	1	0.95060484493464	0.910224377611852	1
SPAC1952.04c	0.983431148491742	0.996840315761511	0.976321110483655	0.990019279383713	1	1	1	1	1	0.996339886802073	1	1	1	1	0.870777928076367	1	1	0.994664241173663	1	1	1	1	0.70648359737034	0.816497932311991	1	0.931999474538201	1	0.994234265518586	1	0.999989986245491	0.967396266411951	0.975486411599388	0.996702348810605	0.999543971269252	0.989092195368072	1	1	1	0.959221762280988	0.99536485925652	0.950684399094233	0.950414380030603	1	1	1	1	1	0.975730455405664	0.961243576050951
SPAC1952.05	0.922744196298558	0.97001550761242	1	0.940871882724792	0.993255997821319	1	0.977722109989729	0.980016408844045	0.981502823091078	1	1	0.974821392015791	1	1	1	0.926149775001965	0.957165730662919	0.959114531223145	0.980752015318393	0.944340197303212	0.998564018884102	0.978218716642808	0.596331626295286	0.945061313396978	0.921363108240053	0.946838297931839	0.985976227472278	0.977797955594209	0.951721271337957	0.712263138107191	0.84932656271736	0.999782800980971	0.842643308612854	0.709118653130149	0.566864944752767	0.61053755903651	0.786353835939375	0.866577276173512	1	1	1	1	1	1	0.919738024983754	0.945485186444955	0.925225547158095	0.925179295889985	0.925579585848288
SPAC1952.06c	1	1	1	1	1	1	1	1	1	1	1	0.957912000425341	1	1	0.89286539496639	1	1	0.991682100224109	1	1	1	1	0.994385951074615	0.901808739794732	0.928410945869523	0.727747619679916	0.483100554892911	0.793512667987866	0.477112983322331	0.807031667817468	0.931459192602293	1	1	0.996137354795949	0.994311681497074	1	0.990063622378304	0.993337206429848	1	1	1	0.869990111140826	0.992587545197267	0.787874300364303	1	1	1	1	1
SPAC1952.07	0.957296279095217	1	0.974361657691188	1	0.921367741069742	0.922157845832283	0.923785185825403	0.922036397033236	0.913108741139382	0.95928107666594	0.951006899006554	0.946183900236255	0.914894879426783	0.927160252754812	1	0.941381715124078	0.953519082346165	1	1	0.983177709819979	0.948297235775811	0.916861657238444	0.761317756611957	0.950495950241731	0.967107005569885	0.983886224961546	1	0.978544687829414	1	1	1	0.987625086107279	1	1	0.905684028496977	0.938335350145479	0.927188495775857	0.973611646166694	1	0.892857078453409	0.465563932410903	0.282170721570887	0.230121603905786	0.307800273929212	0.585171098032331	0.595350312723148	0.786280602603645	0.697490406751824	0.757629039343767
SPAC1952.08c	0.919818003348904	0.936749796857505	0.931450137811564	0.959869883402115	0.996146093068076	1	1	1	1	0.920564500068337	0.827711182257122	0.926047050497671	1	1	0.956790732355668	0.990777025006384	1	0.782009596947601	0.923603611701751	0.726107524425094	0.98122640274554	1	0.596778575013537	0.776282390173294	0.739768733221572	0.744575354450248	0.56412618004594	0.508551868834805	0.47324460969414	1	0.916668793344159	0.791042266843456	1	1	1	1	0.975472153213725	0.938679333994222	1	1	1	1	1	1	1	1	1	1	0.967503065682189
SPAC1952.09c	1	1	0.98994293914905	0.982632201068194	1	0.98759736755852	1	1	1	0.396170909787934	0.997896419142264	1	0.64633142397054	0.577879138074428	0.696741857714961	0.909712596500174	0.919875862951573	0.911986964415684	1	1	0.988143942731289	0.95931218548426	1	0.984158141767252	0.96152647140129	0.968392935374308	0.929549367001985	0.974732805631965	1	0.972765829891404	0.988328252273081	1	0.993318201566491	1	1	1	1	1	0.948662891105922	0.910685825825369	0.992016552394722	1	1	1	0.924162727684432	0.956974197158385	0.95469222513934	0.996367125604687	1
SPAC1952.10c	0.906808400921245	0.947054735072525	0.965303501763587	1	1	1	1	1	0.990098955678731	0.956788664202641	0.979891863647276	0.950348278227762	0.930922923830862	0.944294918783613	0.850878938280389	1	1	0.977783790091988	1	0.992823320537183	0.938995973591508	0.972350908332578	0.536490838355845	1	0.983616549219741	1	0.967354605765837	1	1	1	0.979634623053349	0.946369686874021	0.967666025268088	1	1	1	1	1	0.952103206178699	0.928550438027385	1	0.988268634934779	0.929017835070885	0.929907874990415	0.939461716546517	0.947115180498842	0.934676728896691	0.972314004938857	1
SPAC1952.11c	0.935964680765803	0.963489362468441	0.949508806242819	0.922590733658633	0.927038324689537	0.927465584980048	0.94213233421525	0.955233753030016	0.956131045584212	1	0.992234104320378	1	0.988269135465729	1	0.912100412265387	1	1	0.970518912704752	1	1	1	0.970791832729773	0.777809485220726	1	1	1	1	0.996655950338635	0.989948428673179	1	0.995242625935961	1	1	0.985060265667973	0.957689519228336	0.986346478643352	1	0.981334511442177	1	0.989827231755143	0.983944342926027	0.969335707117313	0.950089301009004	0.917856698782105	0.664975928606903	0.641068153101138	0.699798359764773	0.516953839314928	0.469303567232754
SPAC1952.12c	0.938265244120772	0.944636037797943	0.919907612358558	0.95903970308183	0.950243483866388	0.934785669205328	0.962253676572704	0.968347227592589	0.960310299492154	1	1	0.957197438881219	1	1	0.755342177978796	0.868908893463722	0.798375298803341	0.897114212925776	0.880887349875954	0.890793918424671	1	1	0.999732026892164	1	1	1	0.943366364068275	0.987709722727298	0.90932980709094	0.814701735422033	0.891527743262776	0.838864262198903	0.902517214127731	0.843531599039757	0.861198620554221	0.997749706694475	0.924527633127559	0.917784082089994	0.964839514060797	0.860525631951267	1	1	0.935503571030497	0.973537276481861	0.967398824998465	0.965146666275234	1	1	1
SPAC1952.13	1	1	1	0.995056475860485	1	1	1	1	1	0.918043128918965	1	1	1	1	0.790553791023806	0.961657462814082	0.993169363067235	0.993282146095041	0.983557998305096	0.982375321082197	0.896927061500422	0.663325184525111	0.345010638846992	0.52327855059791	0.453221938886843	0.521968267518556	0.720809827835535	0.945719685377532	0.99493842976642	1	1	1	1	1	0.970560636688584	0.961172202170545	1	0.995949614999357	0.890191342645028	0.81469938807467	1	0.982142530484804	0.994006259607661	0.967289549963431	0.958042253376586	0.985827290892611	1	0.98174317617485	0.950991914290173
SPAC1952.14c	0.975759886248439	1	1	1	1	1	1	1	0.926549890565523	0.985625903627846	1	1	1	0.997378821178645	1	0.959900811324821	0.974287001730531	0.980455717259576	1	1	1	1	0.891643712809935	0.909267546719955	0.923028685627919	0.794434798263779	1	0.93038085666583	0.632490715697128	0.67772246742159	0.91173289793661	0.941739688302084	1	1	1	1	0.984591275695967	0.976282858904687	0.976348250015071	0.999008713573582	0.968792293839573	0.988311411938827	1	0.967575443788839	1	0.941981610119965	0.821882141996949	0.71706975421989	0.755953968355238
SPAC1952.15c	1	1	1	1	1	1	1	1	1	1	0.939486234805186	0.95938107606679	0.993182704014443	0.937371960122626	0.956210324097164	0.957846565945643	0.9616924748968	1	1	1	0.791644743416866	1	0.579971924623637	0.993247625692592	0.95601627992637	0.983784095475628	1	1	0.47261754435209	0.549173003507248	0.783191336334484	0.999790481175957	1	0.95167740497012	0.992946743342517	1	0.912537767274705	0.946445488329038	0.992956666398798	1	1	1	0.926486838145273	0.974773667792707	0.953515253191642	0.970328182235005	0.999036171553037	1	1
SPAC1952.16	1	1	1	0.983105843272881	1	1	1	1	1	1	1	1	1	1	1	1	0.999333764350289	1	1	1	1	1	1	1	0.998889532255019	1	1	0.971090278515517	0.861651581602334	0.939131702926637	1	0.952928235089679	1	0.986874483706776	0.995605179521148	0.984616974605133	1	0.97584842487164	0.740061390240617	0.601843009233219	0.995535073939154	1	1	1	0.975236723626991	1	1	1	0.997680047460193
SPAC1952.17c	0.990854782907309	0.954907752465963	0.703533068916449	0.987386605623845	0.861088482478133	0.853172992421507	1	0.978958366471374	0.936241586040045	1	1	1	1	1	0.835277670496241	0.992806474010363	1	0.972710058936007	1	1	0.999225146813205	1	0.610653045162737	0.998858881500932	1	1	1	1	0.741087671889135	0.875515257143477	1	0.965955281429087	1	0.986703049599516	0.642243531231319	1	1	0.991550698245996	1	1	0.864541561314971	0.856672874757498	1	0.902881884663246	1	1	0.92312860654803	1	1
SPAC19A8.01c	1	1	1	1	1	1	1	1	1	0.975587488500812	0.984829217553135	1	1	0.999464403321263	0.802404203982484	0.953169402129402	0.960202638666764	1	1	1	0.996000278795039	1	0.644114377164576	0.806247793597786	0.750953063479907	0.830126091928094	0.769552146260007	0.896976972545538	0.726509229200897	0.59183421455317	0.584949570583061	0.527371085107777	0.761445280924045	1	1	1	1	1	0.988012958030015	1	1	0.886435935875636	0.662468166773539	0.68911703270485	0.992934236428214	0.996882617139977	0.995507004020928	1	0.983772126444578
SPAC19A8.02	0.924307012414814	0.933938249416414	0.924026939741047	0.919118404976793	0.919551209029019	0.915703573493803	0.980222233053149	0.932745618808278	0.948461861648409	0.99172060189205	0.96067526008813	0.947818954535684	0.99901003971147	0.947035741449858	1	0.95464698513134	0.993359007489856	0.933468767191357	0.957256641146129	0.924515331981302	1	0.970408410607695	0.548313998751023	1	1	0.993591498677217	0.990218137773556	1	0.787931459537294	0.429428744652905	0.573147175178232	0.733010070110603	0.863099366516499	0.931860664775864	0.801293770528308	0.585363590542522	1	1	1	1	0.94399609121826	0.938227791222349	0.967311418308932	0.925660542013477	1	1	1	0.986725486625225	1
SPAC19A8.03	0.909354696734103	0.910577309868308	0.9111608837214	0.910775745378015	0.925308533628819	0.919734857547212	0.91258471025038	0.951709475753971	0.963742198402813	1	1	1	1	0.951253485244695	1	0.923798686744062	0.964075892144073	1	0.989170140885612	0.976589218249337	0.933560002910851	0.91591688180791	0.541804956638468	1	1	1	1	1	1	0.930577162028526	0.993185255779572	1	1	0.965283013225371	0.959945374269099	0.950502122331714	0.972173170765616	1	0.961670639185487	0.956962037429637	0.912467466970886	0.924329903470377	0.931967862719612	0.935898794415931	0.920626945854643	0.925785497922517	0.929656114378124	0.935950742848273	0.928854117988911
SPAC19A8.04	0.91997634546674	0.91731688565774	0.948173140882363	0.946956054209364	1	0.983522640507511	0.894662995791611	0.951508985081537	0.95791475673514	0.96465409161821	0.969894347273725	0.929048945993729	0.959399370989998	0.965086088625919	1	0.954457764170734	0.927700636327675	0.971092228471164	0.966449424180778	0.965027420149651	0.924733285676433	1	0.953558152393717	1	0.990390630359879	0.951146484378203	0.984755448663009	0.991455217871891	0.90231667353777	1	1	1	0.971430612005711	0.983137978749907	0.98755243919476	1	0.937874845616467	0.932894871101977	0.933032477703983	0.932058162550755	0.937902495423694	0.930096389836376	0.959146684377082	0.954783584034602	0.815136167054444	0.731229012792867	0.705938386450336	0.703412350406672	0.691938096428908
SPAC19A8.05c	0.979576213699306	0.977003190815683	0.998017465451765	0.949331958558119	0.969188795807356	0.981287345682773	0.982710324440397	0.99563656279724	1	1	0.999803780457579	1	0.9972836173496	1	0.918242788460892	0.993930539894832	1	0.969897572779601	1	1	1	0.981605248143234	0.588330121843003	1	0.958187842680851	0.941926230897166	0.936259303687682	0.985083682480401	1	1	1	0.998196124390706	0.997182936300127	0.97433274003963	0.931101023430347	0.971720973306352	1	1	1	1	1	1	0.982614249766701	1	1	1	1	0.931339921168419	1
SPAC19A8.06	0.931380260206077	0.945852353891109	0.943599646806731	0.978979911460484	1	0.998123345227251	0.998206429520114	1	1	1	1	1	0.968850798358741	1	1	0.977338935504225	0.960860135552874	0.974729664957437	0.931743634563506	1	0.67024560906485	1	0.550539780624506	1	0.97479225576864	1	0.645457073597215	0.634170847558064	0.40534002339875	0.741087589768316	0.533302198419629	0.433471086134486	0.217965348402059	0.222489997134273	0.41413010229157	0.996598385815476	0.786272453849034	0.877650063565527	0.837248191260422	0.844133675106182	1	1	0.976308631954	0.95688697659652	1	0.992034882974396	1	1	1
SPAC19A8.07c	1	1	1	1	1	0.979541445187376	0.971709403148778	1	1	1	1	0.988239662885545	0.930061085119669	0.97917209054929	1	0.998270682898641	1	1	1	0.999927241302818	1	0.932551209161951	0.90103690076151	0.447178586532967	0.486693073025171	0.304941036595294	0.420197879751165	0.221449592952549	0.0550197628458456	0.24616970501971	0.297459726382257	0.443260110479685	0.593115479388793	0.837411122959466	0.582907337154035	1	0.978405295672098	0.940809815184815	0.977663382684339	0.975828589769755	0.979638274171414	0.987952657779969	1	0.995571929413248	1	1	1	1	1
SPAC19A8.08	1	0.975856861243405	1	0.996443153264205	0.988072379930787	0.946368969957835	0.936315436751305	0.955181070398462	0.934144926386072	1	0.946838685538559	0.944402539140607	0.978892412803305	0.999451145295337	1	0.991263710290149	1	0.972121730126831	0.951533392199244	0.962563030873577	1	1	1	1	1	1	1	0.888276577381481	0.771270972494065	0.927982278693151	0.960402371269728	1	0.913332233009655	0.905636318754068	0.982092704984908	1	0.976817585452562	1	1	1	0.979688965418612	1	0.936578671496222	0.965265020461936	0.944699690809193	0.992860101465703	0.922959851668913	0.915037605761081	0.997304338608334
SPAC19A8.09	1	1	0.864920606535658	0.994314692590469	0.998676161066683	0.987171915090061	1	1	1	0.944489406315626	0.983924614600566	0.949230285172497	0.955363686419499	0.983334282350005	0.994625194739825	0.971172354671748	0.958583662650793	0.921536485820543	0.929629162870161	0.923539461214658	0.944484119058127	0.924714931172293	0.773491123147553	0.643207137806546	0.483924714498777	0.491740684256345	0.775836477943547	0.794698836586593	0.903735031715151	0.937710285583519	1	0.928139329429321	0.95803628781736	0.921216326382812	0.939048487409467	0.931170404435023	1	1	0.997624078211144	0.968331436025373	0.970302803122084	0.987310480069466	0.944812742470648	0.944200887613245	0.99265902788898	1	1	1	0.996283513863443
SPAC19A8.10	1	0.978803753344396	1	1	1	1	1	1	1	1	0.928909367799184	0.86550816177826	1	0.997361270909922	1	1	1	0.988228016117852	0.986306134957538	0.939571610662483	1	0.983294253164757	0.575807388958075	1	1	0.941003353347383	0.986844386227573	1	1	1	1	0.953429544901275	0.969934791536733	0.931150837078013	0.96755779624234	0.943720238074238	0.987226206742154	1	1	0.989085468623098	1	1	1	0.948030548755104	0.691328437617231	0.804714561559975	1	0.995350451663884	1
SPAC19A8.11c	0.492631851203585	0.633889169375303	0.507225953670386	0.518524737606612	0.84994004793988	0.639722755985316	0.991533586276997	0.77270389370143	0.63393100404385	0.932467788694844	0.980021690341743	0.97588902082814	1	1	0.972388020166847	0.954320612398459	0.972987291320634	0.966588089153238	0.964191565373671	1	1	0.97934185700597	0.784940956175197	0.973907040942782	0.930711148768605	0.920900971210509	0.924465982963351	0.931065232261907	1	1	1	1	1	0.988897256348586	0.984253662369807	0.974033915270536	1	1	0.965896478586559	0.967567106978172	0.925158359522229	0.946384119212399	0.946760789409183	0.929970878839102	0.989085984285161	1	1	0.894745406558409	0.957286351313222
SPAC19A8.12	0.914211436926594	0.921837062270271	0.942688598708612	0.938351153681997	1	1	1	1	1	0.695865299120628	0.878593310728342	0.65094561432788	0.744443673515705	0.936298353358277	0.684796043303575	0.962933572758985	0.893640579279971	0.873252722194429	0.94886371097505	0.923964859939907	1	1	0.650232148616748	1	0.997766620057379	0.979772363870599	1	1	0.853794941957514	0.902041778932751	0.871155571545337	0.886252231154493	0.767437155024551	0.732643065023526	0.907336329057248	0.911966106099345	1	0.971419820534818	1	1	1	1	0.949289758509341	0.974271796656184	0.928739589262694	0.92691358265517	0.992411062592244	0.991603154445908	0.993729873959576
SPAC19A8.13	0.964746989531075	0.994329577028584	0.994698730603591	1	1	1	0.988458779563508	0.997395952376627	0.973811400735536	1	1	1	0.961804684528379	0.990600290270155	0.994993676825976	0.990904022800724	0.969017799085102	1	0.987613307756691	0.997301493290381	0.961464252828017	0.924377884966714	0.63014952846636	0.981842849880874	1	0.975765856503443	0.968126004100803	1	1	0.963644660320837	1	0.990946494541872	1	1	0.978539667924418	0.969467178858547	0.547789892913655	0.436739318044106	0.793593561078724	0.91843798203381	0.996385174246072	1	1	1	0.96787664769102	1	1	0.820600101570723	0.982049303602454
SPAC19A8.14	0.697640892921664	0.662017804623599	0.426650112387777	0.614859743845779	0.398869823616898	0.389183917197452	0.68692175196298	0.623100671254488	0.710251252401427	1	1	1	1	1	0.859315575794151	1	1	0.975005716890756	0.962889279403073	0.992885525693911	1	0.975756029601598	0.852775891128075	1	0.999404128120498	1	0.984086170677272	0.936403812244098	0.843972742341457	1	0.927171161728578	0.864756083592286	0.912916938058509	0.923091111225843	1	0.984118052732882	1	0.975380669549338	0.973833853813304	0.941263726860432	0.955673935896148	0.957048815184198	0.985499649042862	0.952151909199972	0.944187157707884	0.935536605777516	0.892358398747232	0.71231018507469	0.718651075876767
SPAC19A8.15	0.956400857145239	0.952062202767444	0.956118086318994	0.944420014114362	0.942064861818784	0.955418606059247	0.940125055685357	0.961113375008001	0.951331507268356	1	0.955790556831172	0.953807555541994	0.947247273053919	0.964247382756359	0.998959680070806	0.999251563408924	0.972241392640274	1	1	0.976399173425732	0.949146842062253	1	0.641927701685365	0.932452744043724	0.983862465490378	1	1	0.996750388294302	1	0.961674461141104	0.893375396564263	0.996317307856131	1	1	1	1	0.937820650910767	0.937785290841954	0.934536308153873	0.954348895757645	1	1	0.990380239885122	1	1	0.994189046925536	1	1	1
SPAC19A8.16	1	1	1	0.891192124508177	0.984443944523381	0.912597641322731	0.907581380007339	0.906188106826155	1	1	0.872463311212761	0.974045029078919	0.972785052488689	1	1	1	1	1	1	1	1	1	0.651949471863982	1	1	0.986536659512979	0.989917150691107	1	0.870003321712706	1	1	0.814215983974752	0.98650147372261	1	1	0.926245713238883	0.979225243973718	0.958835686311927	1	1	1	0.99162152542453	0.965275192947495	0.967820350843244	0.962512644386688	0.984481674089352	0.967315725687502	0.972081503987381	0.99638448581331
SPAC19B12.01	0.990898956548924	1	0.972578402855741	1	1	1	1	1	1	1	1	1	0.991206805454641	1	0.97476387924185	0.823565025164006	0.740774686344715	0.999167191201436	1	1	0.862079146195332	0.934235981153433	0.76182683869905	0.542454522782066	0.527363430220573	0.260778272389406	0.337505991581979	0.905345460144847	0.297149828058914	0.272789730629429	0.305742657993224	0.427327403951299	0.559739055504561	0.728211797274616	0.605740172466458	0.93888003759718	1	0.952906272182741	0.936991618426593	0.922332820170555	0.925795170820444	0.982075095396798	1	1	1	0.994487123564078	1	0.981452710990423	0.990561811682967
SPAC19B12.02c	1	1	0.996916669574299	0.952106175879818	0.974208182542373	0.962207106729771	0.988380350096047	0.955267945276849	0.932511036477413	0.926425513722989	0.96545934135275	0.982465064926123	1	0.975251894875828	1	0.960342060328287	0.935408862320939	0.931141037816283	0.937576963216057	0.985678019518758	1	0.991308858473226	0.488525838576396	0.936087361862749	0.913213878530277	0.842889139337341	0.82693618841896	1	0.959172381119627	0.995146983313562	0.985219177961076	1	1	1	1	1	1	0.937084526107763	0.976145539425865	0.943462028287797	0.900615340814286	0.808427487225132	0.963501287458189	0.917203294810225	0.708565012848816	0.942779291396967	0.991198949118653	0.972234541477713	0.995202664155131
SPAC19B12.03	1	0.961475418063673	1	1	1	1	1	1	1	0.935082904173212	0.81991885385999	0.780220213140925	1	0.992114980452443	0.87244598573567	1	1	0.790230229587062	0.962204699382492	0.994838831526147	1	0.952296266606561	0.777304500948952	1	1	1	1	1	0.891283883837184	0.971000990063947	1	1	0.975969378643753	0.977973974449581	0.989996902585032	1	0.991408149036859	1	1	1	0.986638521257631	1	1	1	1	1	1	0.985103812000163	1
SPAC19B12.04	1	1	1	1	1	1	1	1	1	1	1	1	1	1	0.987406158481165	0.993850615913053	0.956760211340855	0.960756881557052	0.939793648193606	0.944354843933465	1	1	0.764864833433844	0.886730623399811	0.897814008055531	0.97888591131904	0.677750016537638	0.929566674724227	0.97711837346685	0.967026098787842	0.952919487881192	0.97553393120125	0.996550188085579	0.868052594867477	1	1	0.610504910079891	0.656531118417258	0.651358800150359	0.599014145467737	0.771908883849981	0.979418974078472	0.983146867581717	1	0.928544840436155	0.988405317218715	0.99583256204203	0.918448150561145	1
SPAC19B12.05c	0.94759987289017	0.962404029106977	0.957417160517176	0.946479906488139	0.983756035246918	1	0.993425375777308	0.965857008057227	1	0.904471836445347	0.888340799142696	0.967841831089979	0.949660957341464	0.855359744266393	0.886537595291897	1	1	1	0.99329608766123	1	1	0.988156713993365	0.999398695413029	0.977458758859594	1	0.934913260413945	0.913713000180832	1	0.872065696205903	1	0.990194241520078	1	0.969804913765688	1	1	0.992418794334041	1	1	1	1	1	1	1	1	0.986201660269088	1	1	0.952588853230211	0.985696318809085
SPAC19B12.06c	1	1	1	0.971896412025513	0.976033850634184	0.986037190996926	1	1	1	0.957557542622071	1	1	0.945231397321192	1	1	0.993674395456745	0.960829111272067	0.953333114510757	0.922451586561133	0.941856328994123	0.926679759407272	0.96485484686685	0.937239277744456	1	0.98960650764147	0.989572121770427	1	0.93910508201733	0.971001133600231	1	1	1	1	1	1	0.918967816980209	0.988732221717701	0.988709327580244	0.990718019078191	0.962178787716962	0.989236158993816	0.944459835363765	0.98393069576601	0.946710387558242	0.968290698298146	0.979812978341964	0.976372950475177	0.969195714280723	1
SPAC19B12.07c	1	1	1	1	1	0.991994183587083	1	1	1	0.955351944247821	0.972978806641059	0.937125156367999	0.941231770162195	0.922606938967322	0.937164700670843	0.977339636060441	1	1	1	1	1	1	0.715585559880279	0.97798211517469	1	1	0.79677916432891	0.991738124306932	0.905345541506357	1	1	1	0.989118734940662	1	0.993106693105923	0.914798702770021	1	1	0.964464121021867	1	0.727231847311159	0.81935667137622	1	1	0.989258400468442	1	1	1	1
SPAC19B12.08	0.977205748102059	0.973532302301571	0.963765791668969	0.960277804208377	0.981768159619344	0.962869323540718	0.973430790300926	0.997678376676488	0.998608412697156	0.979954259043583	0.955129009041922	0.975137393397006	1	0.938259831538061	0.917102873548286	0.891148875757505	0.920549120210982	1	1	0.99218267056768	0.993243179674292	0.936482621417688	0.528316827136492	0.88325848243069	0.998858234684661	1	0.976888117323637	0.938771080344759	0.986223813760501	0.988378622415288	0.951845401436569	0.949966186772401	0.936969107276233	0.978151463845621	1	0.960040310026001	1	0.955294890666636	1	1	0.894918792253293	0.919253178619262	1	0.99708568714615	1	0.971281438215559	0.961242000311764	0.936183367165013	0.991053249761984
SPAC19B12.09	0.955076650721758	0.954293207674062	1	0.970936402738677	1	0.982274052911708	0.972587147212278	0.99826972751224	0.950003172146186	0.949964814369172	0.9910234370279	1	1	1	1	0.980993155872538	1	0.974245182067056	1	0.987332575466885	1	0.963895293438242	0.561191225059299	1	0.98553009152073	1	1	1	0.961019010130831	1	1	1	0.85860366098944	0.667488912806521	0.96789180027133	1	0.620517648944269	0.738181158464178	0.586297740143939	0.628361856854033	0.706647632840121	0.833426431751066	1	1	0.861936944570603	0.944907624587735	0.967912451854123	0.973218501043809	0.890800410078002
SPAC19B12.10	0.925791058944541	0.96416541345205	0.95627131229275	0.933713667779334	0.97994812462857	0.974794917962968	1	1	1	1	1	1	1	0.986791423635232	1	0.982888985013179	0.989767844557749	1	1	1	1	0.965019233797968	0.74810676241412	0.767714276181668	0.814654699201277	0.612872506846156	0.620112195897006	0.778247254183456	0.72624134825157	0.803217640627243	0.867988328201687	1	0.984467680220281	1	0.923831082974541	1	1	0.994770931051992	0.973818757970893	0.99376924880502	1	0.999276743596995	1	0.988414693648093	0.954625176294365	0.966138728895329	0.944553624896852	0.958021755719465	1
SPAC19B12.11c	1	1	1	1	1	0.975683794535718	1	0.992347939598624	1	0.938289372020679	0.929503336132155	0.930271568729953	1	1	0.952905256169176	1	0.999017672228792	0.936745709565279	1	0.992858211362871	1	1	0.519277356710547	0.104840759377513	0.165698533331315	0.280062601828301	0.964359002531626	0.684255164416935	0.55922740036972	0.964198283643089	0.753822769262076	0.628007390459651	0.784834653004192	0.8857173492591	1	0.940933615061338	0.953622801370412	0.980473808520881	0.926118560219793	0.951399766147997	0.954721795809515	0.947696075113354	1	0.974379449485917	0.948729431925735	0.951738423821843	1	1	1
SPAC19D5.01	1	1	0.991120607768977	1	0.959937741744696	0.946667614937702	1	1	1	1	0.981909539555323	0.967081667016376	0.978010417337624	0.953298754578445	0.816202647491969	1	0.992088575638818	1	1	0.995591338257544	0.931750652161261	1	0.741491685016788	0.952479457161299	0.975806661831943	0.940441735052604	1	0.909219466362197	0.966344538024566	1	1	1	1	0.99601744298335	1	1	0.730752656678139	1	0.93918252496576	0.807141516838614	0.641794107244051	0.623456000674885	0.538929625702166	0.714266684811408	1	1	1	0.817494812935891	0.585099253836406
SPAC19D5.02c	0.914766123707354	0.96339328271419	0.923408822061708	1	1	1	1	0.998264082207572	0.929910106923412	0.748823314461653	0.623047828036814	1	1	0.980835501147666	0.903042356831991	0.973159476555649	0.919619158954926	0.991026686833207	1	0.996803085004524	1	0.958732547481766	1	0.961393407641168	0.977927274340009	0.95629227858207	1	0.93064825777507	0.995463783574309	0.973400328666272	1	1	1	0.952135413101939	0.971594613623158	1	1	0.998186778929106	1	1	0.990372827114639	1	1	1	1	0.96172020716583	0.830444354017722	0.653999772987391	0.783397675582045
SPAC19D5.03	0.943402215619225	0.920907726137779	0.959843495341792	0.942841187833519	0.963608415606308	0.974642978981739	0.981076847894198	1	1	1	1	1	0.897672643817023	1	0.781930897563162	0.937150718738324	0.782116031844401	0.847102380397033	0.91808662720211	1	1	0.983082968835919	0.912314262244248	0.894810961094177	0.943036150338881	0.937524397246776	0.973881554387108	1	0.682934020186655	0.768742295571376	0.999254574149713	1	1	0.985845431948673	1	1	0.993938522171756	0.983383844764628	1	0.981811903619676	0.986361782739643	0.948873442868266	0.95794635549871	0.95489007041178	0.936214016077264	0.926018396738222	1	1	0.973211774526073
SPAC19D5.04	0.993795029509766	1	0.992883578004529	0.999743164127887	0.840417999257354	0.685740576784271	0.904909696004775	0.792352272650023	0.746700360334711	0.913445887131473	1	1	1	1	1	0.961692167324368	0.953246930816534	1	1	1	0.969229845766858	1	0.962286318564247	0.943958840433233	0.953233433200348	1	0.976471510917926	1	0.639168407116612	0.40934874278938	0.494992346479021	0.589703960818762	0.770959042711471	0.9355947708456	0.721069606960697	0.430677275234551	1	1	0.862634139814724	1	1	1	1	0.999999876068562	1	1	0.996156979929175	1	0.993997548528444
SPAC19D5.05c	0.987492369238263	0.98716841051285	1	1	0.961952280878251	0.956499180235533	0.902532284452258	0.763792686825371	0.893242129193053	0.984495817491403	0.97206325451048	1	1	1	0.793115019263958	0.792566269546483	0.728265097489397	0.957262663699029	0.873688545101006	0.937336901612389	1	0.958473494837925	0.786333830754735	0.673064063067053	0.665218939657425	0.430503449635325	0.540223351021888	0.783708471602854	0.470490228319741	0.32535382219382	0.391587450423291	0.551737858893572	0.653935935760683	0.750358454811389	0.678832288200152	0.984465634344725	1	1	1	0.963701055093302	0.941586223053231	0.974362633607767	1	1	1	1	1	1	1
SPAC19D5.06c	0.788889895956835	0.915932841622302	0.964223693877942	0.883858226591024	1	1	0.997521548893236	1	0.952986122180252	0.70932057359625	0.768766234377522	0.947335378603623	0.976175092207574	0.882026955409231	0.858090787061518	1	1	1	1	1	1	1	0.779762079537254	0.946369669402036	0.972640948953843	0.986176192439731	0.992450062690002	1	1	0.999504165031289	1	1	1	0.981908535127959	1	1	0.999133538120963	0.984669273550367	0.957592455834487	0.929957439146261	1	1	1	0.912337389728678	0.919047504823961	1	1	1	1
SPAC19D5.07	0.912005785221844	0.909486159890418	0.910985286414079	0.909646339708912	0.920097971947465	0.91776920346489	0.953096315256448	0.959695626330096	0.926394750461529	0.93154857837613	1	0.972001149458083	0.992854750246669	1	1	0.971919554500225	0.950280337763781	0.932213702401751	0.934320188409409	0.924838968690682	0.940492142004576	0.91948905348622	0.880589068636619	0.927016787984269	0.93147315546547	0.943488542916611	1	1	1	0.984706774979929	0.989803499191282	1	0.972290465035058	1	0.976400215366995	0.995465438053708	0.919216592776446	0.911909630219922	0.92474457408271	0.930978923253268	0.909884030587782	0.909732334765434	0.91106004161202	0.91201180980378	0.913642014654995	0.9119474396727	0.918453634594136	0.916461120530259	0.913428228370088
SPAC19D5.10c	0.977086794676393	1	0.981065558451633	0.950115086763097	0.91419377577528	0.937912299518713	0.948746449504513	0.979121423561016	0.991368326587196	1	0.998781212738	0.970667339408748	0.995180564032318	1	0.986004840820964	0.987518134306502	0.929746739680716	0.9723520112041	1	0.99964163079913	1	1	0.544078597377981	1	1	1	0.99548171764937	1	0.982122799074403	0.954198037696716	0.967518290170953	0.971126379750944	0.985535492450239	0.96227283699722	0.963111661174393	1	0.885419564468324	0.955794670686172	1	0.989706026594764	0.97776032029281	0.951675131354206	0.954283198515067	1	1	0.994204768169428	1	1	1
[truncated: 5,792 more rows]
[truncated: 659 more columns]
