# Supplementary material for: Natural genetic variation impacts expression levels of coding, non-coding, and antisense transcripts in fission yeast
Source: Mol Syst Biol. 2014 Nov 28;10(11):764. doi: 10.15252/msb.20145123 (PMC4299605; doi:10.15252/msb.20145123)
Supplement: Supplementary file 12 — Supplementary Dataset S11 [file msb0010-0764-sd12.zip › SupplementaryDataset_S11_sense_eQTL_results.tsv]

# Supplementary Dataset S11. This tab delmited table contains the results of the eQTL linkage results of the 6464 sense traits at 5% FDR.
#
# This tab delmited table is the results of the eQTL linkage results
# of the 6464 sense traits at 5% FDR. Each row correspond
# to one linkage between a expression trait (gene)its eQTL. When
# a trait was linked to more several locus correlated more than 0.8
# we considered that it corresponded to a single QTL, which position
# could not be determined. they were regroup.
# Here each row correpond to a group and the different location
# of the grouped QTL are separated with coma.
#
# First field is the name of sense trait (target)
# Next 3 fields are the coordinate of the QTL as a
# genomic interval. Note that each QTL is considered
# as spanning in between the first non linked variant.
# next field is an indicater of whether the linkage correspong to
# a cis or a trans linakge.
# Next field indicate the strongest candiate regulator as this locus
# predicted unsing correlation between the trait and the regulator
# candidate. "NA" correspond to missing values.
# Next indicate wether the putative
# regulator is a coding or non-coding genes
# "NA" correspond to missing values.
#
# if you have questions mail:
# mathieu.clement-ziza(at)uni-koeln.de
# andreas.beyer(at)uni-koeln.de
# j.bahler(at)ucl.ac.uk
#
target	chromosome	start	end	qtl_type	putative_regulator	regulator_type
SPAC1002.15c	chromosome_3	2087770	2123837	trans	SPCC126.04c	coding
SPAC1002.18	chromosome_2	1445074	1454466	trans	SPBP22H7.06	coding
SPAC1006.01	chromosome_3	2102509	2119802	trans	SPNCRNA.1264	non_coding
SPAC1006.05c	chromosome_1	3315647	3326503	trans	SPAPB1E7.09	coding
SPAC1006.06	chromosome_1	3315647	3557103	trans	SPAC26A3.10	coding
SPAC1006.06	chromosome_3	660926	665506	trans	SPCC16C4.02c	coding
SPAC1039.01	chromosome_3	2101294	2119802	trans	SPCC576.13	coding
SPAC1039.06	chromosome_3	2087770	2119802	trans	SPNCRNA.1264	non_coding
SPAC1039.08	chromosome_1,chromosome_1	2665053,4602196	2926804,4949138	trans	SPAC2E1P3.01	coding
SPAC1039.09	chromosome_1,chromosome_1	2665053,4602196	2926804,4949138	trans	SPAC20G4.03c	coding
SPAC1039.09	chromosome_3	2101294	2123837	trans	SPNCRNA.1264	non_coding
SPAC1039.10	chromosome_1	2810876	2813185	trans	SPAC1B2.06	coding
SPAC1039.11c	chromosome_1	2810876	2955088	trans	SPNCRNA.861	non_coding
SPAC105.01c	chromosome_1	3315647	3557103	trans	SPAC16E8.07c	coding
SPAC1071.06	chromosome_3	2087770	2123837	trans	SPCC576.13	coding
SPAC1093.02	chromosome_1	3315647	3326503	cis	SPAC1093.02	NA
SPAC1093.04c	chromosome_3	2084276	2119802	trans	SPCC576.13	coding
SPAC1093.07	chromosome_1	4184603	4274675	cis	SPAC1093.07	NA
SPAC10F6.03c	chromosome_3	2102509	2119802	trans	SPNCRNA.1264	non_coding
SPAC10F6.05c	chromosome_1	3315647	3557103	trans	SPAC3A11.11c	coding
SPAC10F6.05c	chromosome_3	2084276	2119802	trans	SPNCRNA.1264	non_coding
SPAC10F6.07c	chromosome_1	3321289	3442884	trans	SPAP32A8.03c	coding
SPAC10F6.10	chromosome_3	2087770	2119802	trans	SPCC576.13	coding
SPAC10F6.11c	chromosome_1,chromosome_1	2665053,4602196	2926804,4961351	trans	SPAC4F10.20	coding
SPAC10F6.11c	chromosome_2	3361127	3379702	trans	SPNCRNA.1595	non_coding
SPAC10F6.12c	chromosome_1	3315647	3456618	trans	SPAC3H5.04	coding
SPAC10F6.14c	chromosome_3	2087770	2101881	trans	SPCC576.11	coding
SPAC10F6.15	chromosome_3	2087770	2123837	trans	SPCC576.13	coding
SPAC1142.04	chromosome_1	512086	522530	trans	SPAC227.09	coding
SPAC1142.08	chromosome_3	2084276	2119802	trans	SPCC126.02c	coding
SPAC11D3.02c	chromosome_3	2102509	2119802	trans	SPCC126.02c	coding
SPAC11D3.03c	chromosome_1	2531296	2539126	trans	SPAC25H1.09	coding
SPAC11D3.09	chromosome_1	3809960	3926065	trans	SPAC323.01c	coding
SPAC11D3.09	chromosome_3	2102509	2119802	trans	SPCC576.14	coding
SPAC11D3.11c	chromosome_1	3315647	3456618	trans	SPNCRNA.903	non_coding
SPAC11D3.16c	chromosome_3	2117330	2123837	trans	SPNCRNA.1264	non_coding
SPAC11D3.18c	chromosome_3	2087770	2123837	trans	SPCC576.13	coding
SPAC11D3.19	chromosome_3	2087770	2104480	trans	SPCC576.07	coding
SPAC11E3.01c	chromosome_3	2102509	2119802	trans	SPNCRNA.1264	non_coding
SPAC11E3.02c	chromosome_1	3315647	3326503	trans	SPAC2E1P5.02c	coding
SPAC11E3.06	chromosome_1,chromosome_1	2665053,4288609	2926804,4949138	trans	SPAC27D7.03c	coding
SPAC11E3.11c	chromosome_1	3315647	3556754	trans	SPAC3H5.09c	coding
SPAC11E3.13c	chromosome_3	631614	677595	trans	SPCC16C4.06c	coding
SPAC11G7.01	chromosome_3	631380	635966	trans	SPCC31H12.07	coding
SPAC11G7.03	chromosome_1	4323910	4366536	cis	SPAC11G7.03	NA
SPAC11G7.06c	chromosome_3	2101294	2104480	trans	SPCC576.13	coding
SPAC11H11.03c	chromosome_3	2084276	2119802	trans	SPCC576.14	coding
SPAC1250.02	chromosome_3	2087770	2123837	trans	SPNCRNA.1264	non_coding
SPAC1296.02	chromosome_3	2084276	2093353	trans	SPCC576.06c	coding
SPAC1296.03c	chromosome_1	3315647	3326503	trans	SPAC2E1P5.02c	coding
SPAC1296.04	chromosome_1	3315647	3456618	trans	SPNCRNA.909	non_coding
SPAC12B10.04	chromosome_3	2084276	2123837	trans	SPCC576.13	coding
SPAC12B10.05	chromosome_1	4268319	4471094	cis	SPAC12B10.05	NA
SPAC12B10.06c	chromosome_1	3443342	3556754	cis	SPAC12B10.06c	NA
SPAC12B10.12c	chromosome_1	2810876	2813185	cis	SPAC12B10.12c	NA
SPAC12G12.01c	chromosome_3	2087770	2123837	trans	SPCC576.13	coding
SPAC12G12.05c	chromosome_2	1740747	1897778	trans	SPBC11G11.03	coding
SPAC12G12.12	chromosome_1	3440649	3556754	trans	SPAC3A11.04	coding
SPAC139.01c	chromosome_3	2087770	2123837	trans	SPCC576.13	coding
SPAC139.03	chromosome_1	3315647	3326503	trans	SPAC2E1P5.02c	coding
SPAC1399.03	chromosome_3	2087770	2101881	trans	SPCC576.07	coding
SPAC1399.05c	chromosome_3	2101294	2104480	trans	SPCC576.13	coding
SPAC13A11.01c	chromosome_2	1455394	1456162	trans	NA	NA
SPAC13A11.01c	chromosome_3	655654	665506	trans	SPCC16C4.19	coding
SPAC13F5.07c	chromosome_1	2937800	2955088	trans	SPAPB24D3.04c	coding
SPAC13G6.01c	chromosome_1	3315647	3556754	trans	SPAC26A3.10	coding
SPAC13G6.06c	chromosome_3	2101294	2119802	trans	SPNCRNA.1263	non_coding
SPAC13G6.08	chromosome_1	2950891	3456618	trans	SPNCRNA.909	non_coding
SPAC13G6.11c	chromosome_3	2117330	2125061	trans	SPNCRNA.1265	non_coding
SPAC13G7.04c	chromosome_1	5266261	5270397	trans	SPAPJ760.03c	coding
SPAC13G7.13c	chromosome_3	2087770	2119802	trans	SPNCRNA.1264	non_coding
SPAC140.02	chromosome_1	4981826	4994520	trans	SPAC1952.11c	coding
SPAC140.02	chromosome_3	2087770	2123837	trans	SPNCRNA.1265	non_coding
SPAC140.03	chromosome_1	3440649	3557103	trans	SPAC1B1.02c	coding
SPAC144.02	chromosome_3	2084276	2104480	trans	SPCC576.13	coding
SPAC144.03	chromosome_3	2102509	2119802	trans	SPCC576.16c	coding
SPAC144.06	chromosome_3	2102509	2123837	trans	SPNCRNA.1263	non_coding
SPAC144.11	chromosome_2	2803880	2813594	trans	SPNCRNA.1550	non_coding
SPAC144.14	chromosome_1	3440649	3556754	cis	SPAC144.14	NA
SPAC144.14	chromosome_1	5403412	5449783	trans	SPNCRNA.28	non_coding
SPAC144.17c	chromosome_1	5426621	5449783	trans	SPAC29B12.08	coding
SPAC1486.01	chromosome_1	3809960	3926065	cis	SPAC1486.01	NA
SPAC1486.03c	chromosome_1	2925637	3318540	cis	SPAC1486.03c	NA
SPAC1486.10	chromosome_1	3315647	3456618	cis	SPAC1486.10	NA
SPAC14C4.01c	chromosome_1	5202829	5270397	cis	SPAC14C4.01c	NA
SPAC14C4.07	chromosome_1	3315647	3326503	trans	SPAPB1E7.09	coding
SPAC14C4.10c	chromosome_1	2925637	2950891	trans	SPNCRNA.861	non_coding
SPAC14C4.12c	chromosome_3	2101294	2104480	trans	SPCC576.13	coding
SPAC14C4.13	chromosome_1	3321289	3442884	trans	SPAC26A3.04	coding
SPAC14C4.14	chromosome_3	2101294	2119802	trans	SPCC576.17c	coding
SPAC1556.03	chromosome_3	2087770	2119802	trans	SPCC126.02c	coding
SPAC1556.05c	chromosome_1	5161435	5202829	trans	SPAC26F1.07	coding
SPAC1556.08c	chromosome_1	3315647	3456618	cis	SPAC1556.08c	NA
SPAC1556.08c	chromosome_3	660926	665506	trans	SPCC16C4.02c	coding
SPAC1565.01	chromosome_1,chromosome_1	2665053,4602196	2955088,4949138	trans	SPNCRNA.1018	non_coding
SPAC1565.03	chromosome_3	2101294	2104480	trans	SPCC576.13	coding
SPAC1565.04c	chromosome_1	2937800	3326503	trans	SPAC31G5.09c	coding
SPAC15A10.04c	chromosome_1	2893934	2905076	trans	SPACUNK4.07c	coding
SPAC15A10.10	chromosome_1	2810876	2813185	cis	SPAC15A10.10	NA
SPAC15A10.15	chromosome_3	2101294	2119802	trans	SPCC126.02c	coding
SPAC15E1.02c	chromosome_3	2087770	2123837	trans	SPNCRNA.1265	non_coding
SPAC15E1.10	chromosome_1	4115061	4135582	cis	SPAC15E1.10	NA
SPAC15F9.02	chromosome_3	2102509	2123837	trans	SPCC576.14	coding
SPAC16.01	chromosome_3	676403	707776	trans	SPCC16C4.15	coding
SPAC1610.04	chromosome_1	3809960	3926065	trans	SPAC4H3.01	coding
SPAC1639.02c	chromosome_2	3775865	3799228	trans	SPNCRNA.1639	non_coding
SPAC167.03c	chromosome_3	2117330	2125061	trans	SPCC126.02c	coding
SPAC167.06c	chromosome_3	2102509	2119802	trans	SPCC576.16c	coding
SPAC1687.04	chromosome_1	2423311	2452268	trans	SPAC32A11.02c	coding
SPAC1687.09	chromosome_1	2950891	3556754	trans	SPAC26A3.10	coding
SPAC1687.11	chromosome_3	2101294	2123837	trans	SPCC576.13	coding
SPAC1687.13c	chromosome_3	2084276	2119802	trans	SPCC576.14	coding
SPAC1687.16c	chromosome_1,chromosome_1	2665053,4602196	3318540,4949138	trans	SPAPB8E5.03	coding
SPAC1687.16c	chromosome_1	314269	326464	trans	SPAC12G12.12	coding
SPAC1687.17c	chromosome_1	844407	855284	cis	SPAC1687.17c	NA
SPAC1687.18c	chromosome_1	3315647	3456618	trans	SPAC3H5.04	coding
SPAC1687.20c	chromosome_3	2117330	2123837	trans	SPCC126.02c	coding
SPAC16A10.05c	chromosome_1	3315647	3326503	cis	SPAC16A10.05c	NA
SPAC16C9.03	chromosome_3	2102509	2119802	trans	SPNCRNA.1264	non_coding
SPAC16C9.06c	chromosome_1	3315647	3326503	trans	SPAC2E1P5.02c	coding
SPAC16C9.07	chromosome_3	2087770	2123837	trans	SPCC126.02c	coding
SPAC16E8.05c	chromosome_3	2087770	2123837	trans	SPNCRNA.1265	non_coding
SPAC16E8.06c	chromosome_1	512086	522530	trans	SPNCRNA.658	non_coding
SPAC16E8.09	chromosome_3	2101294	2119802	trans	SPCC126.02c	coding
SPAC1705.02	chromosome_3	2102509	2119802	trans	SPCC126.02c	coding
SPAC1782.10c	chromosome_1	2893934	2905076	cis	SPAC1782.10c	NA
SPAC1783.04c	chromosome_3	2084276	2123837	trans	SPCC576.13	coding
SPAC1783.05	chromosome_3	2117330	2123837	trans	SPCC126.02c	coding
SPAC1786.01c	chromosome_1	3315647	3326503	cis	SPAC1786.01c	NA
SPAC1786.02	chromosome_3	2101294	2104480	trans	SPCC576.14	coding
SPAC17A2.04c	chromosome_2	2813594	2870926	trans	SPBC19C7.07c	coding
SPAC17A2.08c	chromosome_3	2102509	2125061	trans	SPCC126.02c	coding
SPAC17A2.12	chromosome_3	2101294	2119802	trans	SPNCRNA.1263	non_coding
SPAC17A2.13c	chromosome_1	5201900	5222186	trans	SPAC19D5.10c	coding
SPAC17A2.14	chromosome_3	2084276	2119802	trans	SPCC576.13	coding
SPAC17A5.11	chromosome_1	2925637	3557103	trans	SPAC31G5.08	coding
SPAC17C9.16c	chromosome_1	2925637	2950891	cis	SPAC17C9.16c	NA
SPAC17D4.01	chromosome_1,chromosome_1	2665053,4602196	3318540,4949138	cis	SPAC17D4.01	NA
SPAC17D4.02	chromosome_3	2102509	2119802	trans	SPCC576.14	coding
SPAC17D4.03c	chromosome_1	3440649	3557103	cis	SPAC17D4.03c	NA
SPAC17G6.02c	chromosome_3	2101294	2104480	trans	SPCC576.13	coding
SPAC17G6.03	chromosome_2	3839530	3868726	trans	SPBC23E6.03c	coding
SPAC17G6.03	chromosome_3	2117330	2125061	trans	SPCC126.02c	coding
SPAC17G6.09	chromosome_3	2087770	2119802	trans	SPCC576.13	coding
SPAC17G6.10	chromosome_3	2087770	2123837	trans	SPCC576.13	coding
SPAC17G6.11c	chromosome_3	657594	677595	trans	SPCC16C4.07	coding
SPAC17G6.12	chromosome_1	3554341	3745734	cis	SPAC17G6.12	NA
SPAC17G6.16c	chromosome_3	2102509	2119802	trans	SPCC126.02c	coding
SPAC17G8.02	chromosome_3	657594	707776	trans	SPCC16C4.06c	coding
SPAC17G8.02	chromosome_3	2102509	2119802	trans	SPNCRNA.1264	non_coding
SPAC17G8.06c	chromosome_3	2087770	2119802	trans	SPCC576.07	coding
SPAC17G8.10c	chromosome_1	3315647	3556754	trans	SPAC1B1.02c	coding
SPAC17G8.12	chromosome_3	2087770	2123837	trans	SPCC576.13	coding
SPAC17H9.04c	chromosome_3	2087770	2123837	trans	SPCC126.02c	coding
SPAC17H9.06c	chromosome_3	2078298	2104480	trans	SPCC576.14	coding
SPAC1805.01c	chromosome_3	2087770	2123837	trans	SPCC576.13	coding
SPAC1805.03c	chromosome_1,chromosome_1	2665053,4602196	2811385,4949138	cis	SPAC1805.03c	NA
SPAC1805.05	chromosome_3	655654	677595	trans	SPCC16C4.06c	coding
SPAC1805.10	chromosome_1	3315647	3456618	cis	SPAC1805.10	NA
SPAC1805.16c	chromosome_3	2084276	2119802	trans	SPCC126.02c	coding
SPAC1834.02	chromosome_3	2101294	2119802	trans	SPCC576.14	coding
SPAC1834.07	chromosome_1,chromosome_1	2810876,3315647	2813185,3326503	cis	SPAC1834.07	NA
SPAC1834.09	chromosome_3	676403	709290	trans	SPCC16C4.12	coding
SPAC1834.11c	chromosome_1	4463093	4611044	cis	SPAC1834.11c	NA
SPAC186.09	chromosome_2	4288821	4362796	trans	SPBC16A3.02c	coding
SPAC18B11.05	chromosome_3	660926	665506	trans	SPCC16C4.03	coding
SPAC18B11.06	chromosome_1	2893934	2905076	trans	SPACUNK4.06c	coding
SPAC18G6.02c	chromosome_2	1437183	1455201	trans	SPBP22H7.04	coding
SPAC18G6.06	chromosome_1	2893934	2905076	trans	SPACUNK4.09	coding
SPAC18G6.12c	chromosome_1	3321289	3557103	trans	SPAC1B1.02c	coding
SPAC18G6.12c	chromosome_3	2101294	2104480	trans	SPCC576.13	coding
SPAC18G6.15	chromosome_3	2078298	2104480	trans	SPCC576.14	coding
SPAC1952.13	chromosome_1	2525721	2528993	trans	SPAC25H1.02	coding
SPAC19A8.03	chromosome_3	2101294	2123837	trans	SPCC576.13	coding
SPAC19A8.04	chromosome_1,chromosome_1	2665053,4602196	3556754,4949138	trans	SPNCRNA.74	non_coding
SPAC19A8.12	chromosome_3	2087770	2119802	trans	SPCC576.05	coding
SPAC19B12.01	chromosome_3	2102509	2119802	trans	SPNCRNA.1264	non_coding
SPAC19B12.10	chromosome_2	3798692	3858377	trans	SPBC21C3.02c	coding
SPAC19D5.07	chromosome_1	5203011	5270397	cis	SPAC19D5.07	NA
SPAC19G12.02c	chromosome_1,chromosome_1	2665053,4602196	2955088,4949138	trans	SPAC17D4.01	coding
SPAC19G12.03	chromosome_3	2087770	2119802	trans	SPNCRNA.1264	non_coding
SPAC19G12.09	chromosome_1,chromosome_1	2665053,4288609	2926804,4949138	trans	SPAC4F10.20	coding
SPAC19G12.13c	chromosome_1	3315647	3326503	trans	SPAPB1E7.11c	coding
SPAC19G12.14	chromosome_3	2084276	2123837	trans	SPCC126.04c	coding
SPAC19G12.15c	chromosome_1,chromosome_1	2665053,4602196	2926804,4949138	trans	SPAC513.05	coding
SPAC1A6.06c	chromosome_3	2078298	2104480	trans	SPCC576.13	coding
SPAC1A6.08c	chromosome_3	2084276	2119802	trans	SPNCRNA.1264	non_coding
SPAC1B1.01	chromosome_2	3759342	3759840	trans	NA	NA
SPAC1B1.02c	chromosome_1	3440649	3745734	cis	SPAC1B1.02c	NA
SPAC1B1.03c	chromosome_3	2101294	2119802	trans	SPCC126.02c	coding
SPAC1B1.04c	chromosome_3	2087770	2123837	trans	SPCC126.02c	coding
SPAC1B3.04c	chromosome_3	2102509	2119802	trans	SPCC576.14	coding
SPAC1B3.06c	chromosome_3	2311049	2354383	trans	SPCC965.13	coding
SPAC1B3.07c	chromosome_2	1740747	1897778	trans	SPBC11G11.01	coding
SPAC1B3.08	chromosome_1	3315647	3456618	cis	SPAC1B3.08	NA
SPAC1B3.11c	chromosome_3	2084276	2123837	trans	SPCC576.14	coding
SPAC1B3.16c	chromosome_1	3315647	3456618	cis	SPAC1B3.16c	NA
SPAC1B3.21	chromosome_2	730179	767643	trans	SPBC119.17	coding
SPAC1B9.03c	chromosome_1	460756	535185	trans	SPAPB21F2.03	coding
SPAC1D4.07c	chromosome_3	1206829	1266271	trans	SPCC645.10	coding
SPAC1D4.08	chromosome_3	657594	677595	trans	SPCC16C4.06c	coding
SPAC1D4.13	chromosome_1	2665053	3326503	trans	SPAC31G5.09c	coding
SPAC1F12.05	chromosome_2	3759608	3858377	trans	SPBC21C3.03	coding
SPAC1F12.06c	chromosome_3	2084276	2119802	trans	SPCC576.14	coding
SPAC1F12.08	chromosome_3	2084276	2119802	trans	SPCC576.14	coding
SPAC1F12.09	chromosome_1	3315647	3557103	cis	SPAC1F12.09	NA
SPAC1F3.07c	chromosome_3	2087770	2123837	trans	SPNCRNA.1265	non_coding
SPAC1F5.05c	chromosome_3	2101294	2119802	trans	SPCC126.02c	coding
SPAC1F5.11c	chromosome_3	2102509	2119802	trans	SPNCRNA.1263	non_coding
SPAC1F7.03	chromosome_1	3315647	3556754	cis	SPAC1F7.03	NA
SPAC1F7.04	chromosome_3	676403	707776	trans	SPCC16C4.14c	coding
SPAC1F7.11c	chromosome_3	2087770	2101881	trans	SPCC576.13	coding
SPAC1F7.14c	chromosome_3	2087770	2123837	trans	SPNCRNA.1265	non_coding
SPAC1F8.01	chromosome_1,chromosome_1	2665053,4602196	2955088,4949138	trans	SPAC20G4.03c	coding
SPAC1F8.02c	chromosome_1,chromosome_1	2665053,4602196	2926804,4949138	trans	SPNCRNA.54	non_coding
SPAC1F8.02c	chromosome_3	2087770	2123837	trans	SPNCRNA.1264	non_coding
SPAC1F8.03c	chromosome_2	3798692	3829500	trans	SPNCRNA.1643	non_coding
SPAC1F8.04c	chromosome_1	2937800	3318540	trans	SPNCRNA.873	non_coding
SPAC1F8.04c	chromosome_2	3759342	3762067	trans	SPBC31F10.05	coding
SPAC1F8.05	chromosome_1	2925637	3318540	trans	SPNCRNA.900	non_coding
SPAC1F8.06	chromosome_2	2505327	2528629	trans	SPNCRNA.1524	non_coding
SPAC20G4.02c	chromosome_1	5403412	5448529	trans	SPNCRNA.28	non_coding
SPAC20G4.03c	chromosome_1	2893934	2905076	cis	SPAC20G4.03c	NA
SPAC20G4.03c	chromosome_2	3827447	3868726	trans	SPBC23E6.01c	coding
SPAC20G4.08	chromosome_1	3554341	3745990	cis	SPAC20G4.08	NA
SPAC20G8.01	chromosome_3	2222419	2234660	trans	SPCC1919.10c	coding
SPAC20G8.02	chromosome_1	2893934	2905076	trans	SPACUNK4.06c	coding
SPAC20G8.03	chromosome_1	3440649	3557103	trans	SPAC3A11.07	coding
SPAC20G8.09c	chromosome_1	521845	535185	trans	SPAC2F7.02c	coding
SPAC20G8.09c	chromosome_3	2102509	2119802	trans	SPNCRNA.1263	non_coding
SPAC20H4.06c	chromosome_3	2101294	2123837	trans	SPCC126.02c	coding
SPAC212.04c	chromosome_1	1	71120	trans	SPAC212.04c	coding
SPAC21E11.07	chromosome_3	2084276	2119802	trans	SPCC576.13	coding
SPAC222.05c	chromosome_2	1365999	1392672	trans	SPBC8D2.10c	coding
SPAC222.12c	chromosome_3	2084276	2093353	trans	SPCC576.05	coding
SPAC222.13c	chromosome_1,chromosome_1	3315647,4323910	3556754,4364759	trans	SPAC1B1.02c	coding
SPAC222.17	chromosome_1	3440649	3556754	trans	SPNCRNA.909	non_coding
SPAC227.02c	chromosome_1	5376094	5394093	trans	SPAC3G6.04	coding
SPAC227.03c	chromosome_1	4281981	4290671	trans	SPAC2C4.13	coding
SPAC227.03c	chromosome_3	2084276	2123837	trans	SPCC576.14	coding
SPAC227.04	chromosome_3	2101294	2119802	trans	SPNCRNA.1264	non_coding
SPAC227.08c	chromosome_3	2131422	2138108	trans	SPCC126.09	coding
SPAC227.14	chromosome_1	4962262	4967077	trans	SPNCRNA.1039	non_coding
SPAC227.15	chromosome_1	3315647	3557103	trans	SPAC3A11.06	coding
SPAC22A12.01c	chromosome_3	2084276	2104480	trans	SPCC576.05	coding
SPAC22A12.06c	chromosome_1,chromosome_1	2665053,4602196	2950891,4949138	trans	SPAC4F10.20	coding
SPAC22A12.08c	chromosome_3	2084276	2123837	trans	SPCC576.13	coding
SPAC22A12.09c	chromosome_3	2087770	2119802	trans	SPCC126.02c	coding
SPAC22E12.01	chromosome_3	2101294	2104480	trans	SPCC576.14	coding
SPAC22E12.11c	chromosome_3	2087770	2123837	trans	SPNCRNA.1263	non_coding
SPAC22E12.16c	chromosome_3	2087770	2123837	trans	SPCC576.13	coding
SPAC22F3.02	chromosome_3	2078298	2123837	trans	SPCC576.14	coding
SPAC22F3.04	chromosome_3	2101294	2123837	trans	SPCC126.02c	coding
SPAC22F3.08c	chromosome_1	512086	584187	trans	SPAC227.15	coding
SPAC22F3.09c	chromosome_1	5403412	5448529	trans	SPNCRNA.28	non_coding
SPAC22F3.12c	chromosome_1	2665053	3318540	trans	SPAC3G9.13c	coding
SPAC22F8.02c	chromosome_1	3809960	3920943	trans	SPAC4H3.11c	coding
SPAC22F8.05	chromosome_1,chromosome_1	2665053,4602196	2811385,4949138	cis	SPAC22F8.05	NA
SPAC22F8.07c	chromosome_1,chromosome_1	3321289,4323910	3442884,4366536	cis	SPAC22F8.07c	NA
SPAC22G7.01c	chromosome_1	3315647	3456618	trans	SPAP32A8.03c	coding
SPAC22G7.08	chromosome_2	4288821	4290322	trans	SPBC16A3.05c	coding
SPAC22G7.10	chromosome_3	2102509	2119802	trans	SPCC126.02c	coding
SPAC22G7.11c	chromosome_3	2102509	2119802	trans	SPNCRNA.1264	non_coding
SPAC22H10.02	chromosome_2	2870909	2889260	trans	SPBP4H10.03	coding
SPAC22H10.04	chromosome_1	3440649	3557103	trans	SPNCRNA.909	non_coding
SPAC22H10.07	chromosome_1	3315647	3326503	trans	SPAPB1E7.12	coding
SPAC22H10.08	chromosome_3	2101294	2123837	trans	SPCC576.13	coding
SPAC22H10.11c	chromosome_3	2102509	2119802	trans	SPNCRNA.1263	non_coding
SPAC22H10.13	chromosome_1	3315647	3745990	trans	SPNCRNA.909	non_coding
SPAC22H12.01c	chromosome_1	844407	855284	cis	SPAC22H12.01c	NA
SPAC22H12.03	chromosome_1	3919690	3991338	trans	SPNCRNA.953	non_coding
SPAC22H12.05c	chromosome_3	2117330	2123837	trans	SPCC126.02c	coding
SPAC23A1.03	chromosome_3	2087770	2123837	trans	SPCC576.14	coding
SPAC23A1.07	chromosome_3	2084276	2119802	trans	SPCC576.14	coding
SPAC23A1.10	chromosome_2	657485	661645	trans	SPBC947.08c	coding
SPAC23A1.19c	chromosome_1	3440649	3556754	trans	SPAC1B1.02c	coding
SPAC23A1.19c	chromosome_3	2101294	2119802	trans	SPCC576.13	coding
SPAC23C11.03	chromosome_1	4994520	5030169	trans	SPAC890.05	coding
SPAC23C11.03	chromosome_3	2117330	2123837	trans	SPNCRNA.1264	non_coding
SPAC23C11.15	chromosome_1	2925637	3326503	trans	SPAC6G9.06c	coding
SPAC23C4.06c	chromosome_2	775513	813287	trans	SPBC530.16	coding
SPAC23C4.06c	chromosome_3	2131422	2138108	trans	SPCC126.09	coding
SPAC23C4.10	chromosome_3	2101294	2119802	trans	SPCC126.02c	coding
SPAC23C4.14	chromosome_3	2101294	2123837	trans	SPCC576.13	coding
SPAC23C4.16c	chromosome_1	3443342	3556754	trans	SPAC3A11.11c	coding
SPAC23C4.18c	chromosome_2	1365999	1392672	trans	SPBC8D2.05c	coding
SPAC23D3.04c	chromosome_3	2117330	2125061	trans	SPCC126.04c	coding
SPAC23D3.10c	chromosome_1	5403412	5448529	trans	SPNCRNA.1082	non_coding
SPAC23D3.11	chromosome_1	4463093	4611044	cis	SPAC23D3.11	NA
SPAC23G3.05c	chromosome_3	660926	665506	trans	SPCC16C4.03	coding
SPAC23G3.08c	chromosome_3	660926	665506	trans	SPCC16C4.02c	coding
SPAC23G3.09	chromosome_3	2101294	2123837	trans	SPCC576.13	coding
SPAC23G3.10c	chromosome_3	2084276	2123837	trans	SPCC576.14	coding
SPAC23G3.12c	chromosome_3	2102509	2119802	trans	SPCC126.02c	coding
SPAC23H3.03c	chromosome_1	3315647	3326503	trans	SPAPB1E7.11c	coding
SPAC23H3.13c	chromosome_1	2893934	2950891	trans	SPAC513.05	coding
SPAC23H4.06	chromosome_1	2893934	2955088	trans	SPAC513.02	coding
SPAC23H4.09	chromosome_3	2084276	2119802	trans	SPCC576.14	coding
SPAC23H4.15	chromosome_1	460756	535185	trans	SPNCRNA.659	non_coding
SPAC24B11.05	chromosome_1	3315647	3456618	trans	SPAP32A8.03c	coding
SPAC24B11.06c	chromosome_1	2950891	3456618	trans	SPNCRNA.885	non_coding
SPAC24B11.11c	chromosome_1	5201900	5203011	trans	SPNCRNA.1059	non_coding
SPAC24B11.12c	chromosome_1	3315647	3326503	trans	SPAPB1E7.09	coding
SPAC24B11.13	chromosome_1	3554341	3745734	trans	SPAC17G6.02c	coding
SPAC24B11.14	chromosome_3	2101294	2119802	trans	SPCC576.14	coding
SPAC24C9.05c	chromosome_3	2087770	2119802	trans	SPCC126.02c	coding
SPAC24C9.07c	chromosome_3	2102509	2123837	trans	SPNCRNA.1263	non_coding
SPAC24C9.08	chromosome_1	2810876	2950891	cis	SPAC24C9.08	NA
SPAC24C9.11	chromosome_1	521845	535185	trans	SPAC2F7.02c	coding
SPAC24C9.13c	chromosome_1	2937800	2955088	cis	SPAC24C9.13c	NA
SPAC24C9.15c	chromosome_1	2937800	3326503	cis	SPAC24C9.15c	NA
SPAC24H6.05	chromosome_3	2087770	2104480	trans	SPCC576.05	coding
SPAC24H6.08	chromosome_3	655654	681957	trans	SPNCRNA.469	non_coding
SPAC24H6.09	chromosome_3	2087770	2104480	trans	SPCC576.05	coding
SPAC24H6.10c	chromosome_1	3315647	3326503	trans	SPAC2E1P5.02c	coding
SPAC25A8.03c	chromosome_3	2084276	2123837	trans	SPCC576.14	coding
SPAC25B8.06c	chromosome_3	2087770	2119802	trans	SPNCRNA.1264	non_coding
SPAC25B8.10	chromosome_3	2087770	2104480	trans	SPCC576.14	coding
SPAC25B8.12c	chromosome_1	3554341	3745990	trans	SPAC17G6.12	coding
SPAC25B8.15c	chromosome_1	4184603	4611044	cis	SPAC25B8.15c	NA
SPAC25B8.17	chromosome_1	4467160	4611044	cis	SPAC25B8.17	NA
SPAC25B8.18	chromosome_1	2531296	2539126	trans	SPAC25H1.09	coding
SPAC25B8.20	chromosome_3	2078298	2093353	trans	SPCC576.02	coding
SPAC25G10.01	chromosome_1,chromosome_1	2665053,4602196	2955088,4949138	cis	SPAC25G10.01	NA
SPAC25G10.07c	chromosome_3	1555043	1592069	trans	SPCC162.08c	coding
SPAC25H1.02	chromosome_1	2526720	2539126	cis	SPAC25H1.02	NA
SPAC25H1.05	chromosome_3	657594	681957	trans	SPNCRNA.469	non_coding
SPAC25H1.06	chromosome_1	2541698	2547852	cis	SPAC25H1.06	NA
SPAC25H1.09	chromosome_1	2810876	2813185	trans	SPAC1B2.06	coding
SPAC25H1.09	chromosome_3	2101294	2104480	trans	SPCC576.14	coding
SPAC26A3.01	chromosome_1	3440649	3557103	cis	SPAC26A3.01	NA
SPAC26A3.02	chromosome_1	3809960	3926065	cis	SPAC26A3.02	NA
SPAC26A3.03c	chromosome_1	3723871	3745990	cis	SPAC26A3.03c	NA
SPAC26A3.06	chromosome_1	382788	461925	trans	SPAC1751.04	coding
SPAC26A3.08	chromosome_1	1075590	1077838	trans	SPAC1A6.04c	coding
SPAC26A3.09c	chromosome_3	2087770	2123837	trans	SPNCRNA.1263	non_coding
SPAC26A3.11	chromosome_3	2101294	2119802	trans	SPCC126.02c	coding
SPAC26A3.14c	chromosome_3	2084276	2104480	trans	SPCC576.14	coding
SPAC26F1.01	chromosome_1	5153377	5202829	cis	SPAC26F1.01	NA
SPAC26F1.04c	chromosome_1	2531296	2539126	trans	SPAC25H1.06	coding
SPAC26F1.09	chromosome_2	1455394	1460842	trans	SPBC32H8.03	coding
SPAC26F1.10c	chromosome_1	3809960	3926065	trans	SPAC323.07c	coding
SPAC26F1.11	chromosome_1,chromosome_1	2665053,4602196	3326503,4949138	trans	SPNCRNA.1018	non_coding
SPAC26F1.12c	chromosome_3	2084276	2123837	trans	SPCC576.13	coding
SPAC26H5.07c	chromosome_1	3315647	3456618	trans	SPAC3H5.04	coding
SPAC26H5.08c	chromosome_3	631380	658266	trans	SPNCRNA.1150	non_coding
SPAC26H5.09c	chromosome_2	3827447	3868726	trans	SPBC23E6.10c	coding
SPAC26H5.10c	chromosome_1	3440649	3557103	trans	SPAC1B1.02c	coding
SPAC26H5.12	chromosome_3	2101294	2119802	trans	SPNCRNA.1263	non_coding
SPAC26H5.13c	chromosome_3	2087770	2123837	trans	SPCC126.04c	coding
SPAC27D7.03c	chromosome_1,chromosome_1	2665053,4602196	3318540,4949138	cis	SPAC27D7.03c	NA
SPAC27D7.14c	chromosome_3	2087770	2123837	trans	SPCC576.13	coding
SPAC27E2.06c	chromosome_3	2084276	2093353	trans	SPCC576.05	coding
SPAC27F1.05c	chromosome_1,chromosome_1	2665053,4602196	2950891,4949138	cis	SPAC27F1.05c	NA
SPAC27F1.05c	chromosome_3	2078298	2119802	trans	SPNCRNA.1264	non_coding
SPAC27F1.08	chromosome_1	3315647	3557103	cis	SPAC27F1.08	NA
SPAC29A4.12c	chromosome_3	2087770	2123837	trans	SPCC576.16c	coding
SPAC29A4.18	chromosome_3	2101294	2119802	trans	SPCC576.13	coding
SPAC29B12.02c	chromosome_1	3809960	3920943	trans	SPAC1071.05	coding
SPAC29B12.06c	chromosome_2	1685885	1829071	trans	SPBC19C2.07	coding
SPAC29B12.13	chromosome_1	3315647	3326503	trans	SPAPB1E7.12	coding
SPAC29B12.14c	chromosome_1	3030626	3034677	trans	SPNCRNA.88	non_coding
SPAC29E6.01	chromosome_1	2893934	2905076	cis	SPAC29E6.01	NA
SPAC29E6.04	chromosome_3	2084276	2119802	trans	SPCC576.13	coding
SPAC29E6.06c	chromosome_3	2087770	2123837	trans	SPCC576.13	coding
SPAC29E6.10c	chromosome_3	2087770	2123837	trans	SPCC576.13	coding
SPAC2C4.03c	chromosome_3	2084276	2119802	trans	SPCC576.14	coding
SPAC2C4.08	chromosome_1	3440649	3557103	trans	SPAC1B1.02c	coding
SPAC2C4.11c	chromosome_1	382788	455460	trans	SPAC1751.04	coding
SPAC2C4.17c	chromosome_1	2925637	3318540	cis	SPAC2C4.17c	NA
SPAC2E12.05	chromosome_1,chromosome_1	2665053,4323910	2926804,4949138	trans	SPNCRNA.54	non_coding
SPAC2E1P3.01	chromosome_1,chromosome_1	2665053,4602196	2950891,4994520	cis	SPAC2E1P3.01	NA
SPAC2E1P3.05c	chromosome_3	2117330	2123837	trans	SPCC126.04c	coding
SPAC2E1P5.01c	chromosome_1	3809960	3926065	cis	SPAC2E1P5.01c	NA
SPAC2E1P5.04c	chromosome_2	2813594	2870926	trans	SPBC19C7.07c	coding
SPAC2F3.08	chromosome_1,chromosome_1	2665053,4602196	2926804,4949138	trans	SPNCRNA.846	non_coding
SPAC2F3.11	chromosome_1	3315647	3326503	trans	SPAC2E1P5.02c	coding
SPAC2F3.18c	chromosome_1	3926065	4006684	cis	SPAC2F3.18c	NA
SPAC2F7.02c	chromosome_3	2087770	2123837	trans	SPCC126.04c	coding
SPAC2F7.06c	chromosome_1	2810876	2905076	trans	SPAC3F10.16c	coding
SPAC2F7.06c	chromosome_3	2087770	2123837	trans	SPNCRNA.1264	non_coding
SPAC2F7.16c	chromosome_1	2893934	2950891	trans	SPAC513.05	coding
SPAC2G11.04	chromosome_1	3321289	3456618	trans	SPAC3H5.13	coding
SPAC2G11.05c	chromosome_3	2087770	2104480	trans	SPCC576.07	coding
SPAC2G11.09	chromosome_1	3809960	3926065	trans	SPAC323.03c	coding
SPAC2G11.10c	chromosome_3	2084276	2104480	trans	SPCC576.13	coding
SPAC2G11.13	chromosome_1	3315647	3557103	trans	SPAC1B1.02c	coding
SPAC2H10.01	chromosome_1	3809960	3926065	trans	SPAC1071.06	coding
SPAC2H10.02c	chromosome_1	4135582	4141458	trans	SPAC26H5.08c	coding
SPAC2H10.04	chromosome_1	3443342	3556754	trans	SPAC1B1.02c	coding
SPAC30D11.03	chromosome_3	2087770	2123837	trans	SPCC576.13	coding
SPAC30D11.05	chromosome_1	5403412	5448529	trans	SPAC29B12.02c	coding
SPAC30D11.06c	chromosome_1	3315647	3456618	trans	SPAP32A8.03c	coding
SPAC31A2.03	chromosome_3	2084276	2093353	trans	SPCC576.03c	coding
SPAC31A2.11c	chromosome_3	2087770	2119802	trans	SPCC576.13	coding
SPAC31A2.16	chromosome_3	2102509	2119802	trans	SPNCRNA.1263	non_coding
SPAC31F12.01	chromosome_3	2101294	2119802	trans	SPNCRNA.1263	non_coding
SPAC31G5.02	chromosome_3	657594	681957	trans	SPNCRNA.469	non_coding
SPAC31G5.05c	chromosome_1	4323910	4366536	cis	SPAC31G5.05c	NA
SPAC31G5.07	chromosome_2	2803880	2813594	trans	SPNCRNA.1550	non_coding
SPAC31G5.08	chromosome_1	2925637	3307217	cis	SPAC31G5.08	NA
SPAC31G5.09c	chromosome_1	2937800	3326503	cis	SPAC31G5.09c	NA
SPAC31G5.11	chromosome_1	2937800	3326503	cis	SPAC31G5.11	NA
SPAC31G5.12c	chromosome_3	2084276	2093353	trans	SPCC576.06c	coding
SPAC31G5.18c	chromosome_1	3321289	3456618	cis	SPAC31G5.18c	NA
SPAC31G5.18c	chromosome_1	4135582	4141458	trans	SPNCRNA.963	non_coding
SPAC323.04	chromosome_3	2222419	2264486	trans	SPCC1919.08c	coding
SPAC323.07c	chromosome_1	2937800	3318540	cis	SPAC323.07c	NA
SPAC323.08	chromosome_1,chromosome_1	5153377,5403412	5200800,5448529	trans	SPAC29B12.02c	coding
SPAC328.03	chromosome_1	4288609	4467160	cis	SPAC328.03	NA
SPAC343.10	chromosome_3	2102509	2119802	trans	SPCC126.02c	coding
SPAC343.12	chromosome_1	3554341	3919690	trans	SPAC4H3.08	coding
SPAC343.15	chromosome_1	1741020	1743127	cis	SPAC343.15	NA
SPAC3A11.03	chromosome_1	3315647	3326503	cis	SPAC3A11.03	NA
SPAC3A11.04	chromosome_1	3315647	3456618	cis	SPAC3A11.04	NA
SPAC3A11.07	chromosome_1	3443342	3919690	cis	SPAC3A11.07	NA
SPAC3A11.07	chromosome_3	2087770	2104480	trans	SPCC576.13	coding
SPAC3A11.11c	chromosome_3	2101294	2123837	trans	SPNCRNA.1264	non_coding
SPAC3A12.12	chromosome_1	3919690	3926065	trans	SPAC323.07c	coding
SPAC3A12.15	chromosome_1	3315647	3326503	trans	SPAC2E1P5.02c	coding
SPAC3A12.16c	chromosome_3	2084276	2123837	trans	SPCC576.14	coding
SPAC3A12.17c	chromosome_1	3809960	4006684	trans	SPNCRNA.94	non_coding
SPAC3A12.18	chromosome_3	2102509	2119802	trans	SPNCRNA.1264	non_coding
SPAC3C7.01c	chromosome_1	3315647	3326503	trans	SPAC2E1P5.02c	coding
SPAC3C7.05c	chromosome_1,chromosome_1	2665053,4463093	2926804,4471094	trans	SPAC513.07	coding
SPAC3C7.08c	chromosome_2	852801	903483	trans	SPBC713.04c	coding
SPAC3C7.08c	chromosome_3	2087770	2123837	trans	SPNCRNA.1265	non_coding
SPAC3C7.09	chromosome_1	3321289	3456618	trans	SPAC2E1P5.02c	coding
SPAC3F10.05c	chromosome_3	2087770	2104480	trans	SPCC576.07	coding
SPAC3F10.06c	chromosome_3	2087770	2119802	trans	SPNCRNA.1263	non_coding
SPAC3F10.13	chromosome_3	2294089	2308613	trans	SPCC965.10	coding
SPAC3F10.15c	chromosome_3	655654	681957	trans	SPCC16C4.19	coding
SPAC3F10.16c	chromosome_3	2084276	2123837	trans	SPCC126.04c	coding
SPAC3F10.19	chromosome_1	4962262	4967077	cis	SPAC3F10.19	NA
SPAC3G6.09c	chromosome_1	3315647	3326503	trans	SPAC2E1P5.02c	coding
SPAC3G6.11	chromosome_1	3315647	3456618	trans	SPAC3A11.14c	coding
SPAC3G9.01	chromosome_1	2950891	3318540	cis	SPAC3G9.01	NA
SPAC3G9.02	chromosome_1	3440649	3556754	cis	SPAC3G9.02	NA
SPAC3G9.05	chromosome_3	677725	707776	trans	SPCC16C4.12	coding
SPAC3G9.06	chromosome_3	2101294	2123837	trans	SPCC576.13	coding
SPAC3G9.07c	chromosome_3	2101294	2119802	trans	SPCC576.13	coding
SPAC3G9.08	chromosome_3	2101294	2119802	trans	SPCC576.13	coding
SPAC3G9.11c	chromosome_3	2117330	2125061	trans	SPNCRNA.1264	non_coding
SPAC3G9.13c	chromosome_1,chromosome_1	2665053,4602196	2926804,4949138	cis	SPAC3G9.13c	NA
SPAC3G9.14	chromosome_1	3440649	3920943	cis	SPAC3G9.14	NA
SPAC3G9.15c	chromosome_1	2893934	2905076	cis	SPAC3G9.15c	NA
SPAC3G9.17	chromosome_3	2102509	2123837	trans	SPCC576.14	coding
SPAC3H1.01c	chromosome_1	3443342	3556754	trans	SPAC16E8.07c	coding
SPAC3H1.03	chromosome_1	3315647	3456618	trans	SPAC8E11.10	coding
SPAC3H1.06c	chromosome_1	2397149	2428322	trans	SPAC6B12.02c	coding
SPAC3H1.10	chromosome_1	3443342	3991338	trans	SPAC2F3.18c	coding
SPAC3H1.11	chromosome_1	3315647	3557103	trans	SPAC1B1.02c	coding
SPAC3H5.06c	chromosome_3	2102509	2119802	trans	SPNCRNA.1263	non_coding
SPAC3H5.08c	chromosome_3	2087770	2123837	trans	SPCC576.13	coding
SPAC3H8.02	chromosome_3	2102509	2123837	trans	SPNCRNA.1263	non_coding
SPAC3H8.05c	chromosome_1	3315647	3326503	trans	SPAC2E1P5.02c	coding
SPAC3H8.07c	chromosome_3	2084276	2119802	trans	SPCC576.14	coding
SPAC3H8.08c	chromosome_3	2101294	2104480	trans	SPCC576.13	coding
SPAC458.03	chromosome_1	3321289	3442884	cis	SPAC458.03	NA
SPAC458.04c	chromosome_3	2102509	2119802	trans	SPNCRNA.1264	non_coding
SPAC458.05	chromosome_1,chromosome_1	2810876,3315647	2813185,3326503	cis	SPAC458.05	NA
SPAC4A8.04	chromosome_3	2102509	2123837	trans	SPNCRNA.1264	non_coding
SPAC4A8.10	chromosome_1	3440649	3919690	trans	SPNCRNA.928	non_coding
SPAC4A8.10	chromosome_3	2084276	2104480	trans	SPCC576.13	coding
SPAC4A8.16c	chromosome_3	2102509	2119802	trans	SPCC576.16c	coding
SPAC4C5.04	chromosome_3	2084276	2123837	trans	SPCC576.14	coding
SPAC4D7.02c	chromosome_1,chromosome_1	2665053,4602196	2926804,4949138	trans	SPAPB8E5.03	coding
SPAC4D7.06c	chromosome_3	2101294	2123837	trans	SPCC126.02c	coding
SPAC4D7.08c	chromosome_3	2101294	2104480	trans	SPCC576.14	coding
SPAC4D7.10c	chromosome_3	2087770	2123837	trans	SPCC576.13	coding
SPAC4D7.13	chromosome_2	852801	903483	trans	SPBC713.08	coding
SPAC4D7.14	chromosome_3	2101294	2119802	trans	SPCC576.13	coding
SPAC4F10.07c	chromosome_1	382788	455460	trans	SPAC1751.04	coding
SPAC4F10.08	chromosome_1	2810876	2905076	cis	SPAC4F10.08	NA
SPAC4F10.10c	chromosome_3	657594	677595	trans	SPCC16C4.06c	coding
SPAC4F10.17	chromosome_3	2087770	2123837	trans	SPNCRNA.1265	non_coding
SPAC4F10.19c	chromosome_1	3321289	3442884	cis	SPAC4F10.19c	NA
SPAC4F10.20	chromosome_1,chromosome_1	2665053,4602196	2955088,4949138	cis	SPAC4F10.20	NA
SPAC4F10.22	chromosome_1,chromosome_1	2810876,4323910	2950891,4366536	cis	SPAC4F10.22	NA
SPAC4F8.15	chromosome_1	3440649	3557103	trans	SPAC1B1.02c	coding
SPAC4G8.05	chromosome_3	676403	681957	trans	SPNCRNA.469	non_coding
SPAC4G8.08	chromosome_3	2084276	2119802	trans	SPCC576.14	coding
SPAC4G8.09	chromosome_1,chromosome_1	2661698,4602196	2926804,4949138	trans	SPAC20G4.02c	coding
SPAC4G8.11c	chromosome_3	2078298	2104480	trans	SPCC576.14	coding
SPAC4G8.12c	chromosome_1	3440649	3456618	trans	SPNCRNA.909	non_coding
SPAC4G8.13c	chromosome_3	2087770	2119802	trans	SPCC576.05	coding
SPAC4G9.05	chromosome_2	1306392	1314587	trans	SPNCRNA.346	non_coding
SPAC4G9.05	chromosome_3	2087770	2123837	trans	SPNCRNA.1264	non_coding
SPAC4G9.07	chromosome_1	2665053	2813185	trans	SPNCRNA.846	non_coding
SPAC4G9.07	chromosome_3	2102509	2119802	trans	SPNCRNA.1264	non_coding
SPAC4G9.17c	chromosome_3	2078298	2119802	trans	SPCC576.13	coding
SPAC4H3.03c	chromosome_3	2101294	2119802	trans	SPNCRNA.1264	non_coding
SPAC4H3.08	chromosome_1	3315647	3456618	cis	SPAC4H3.08	NA
SPAC4H3.11c	chromosome_1	3745734	3926065	cis	SPAC4H3.11c	NA
SPAC513.01c	chromosome_3	523918	563455	trans	SPCP31B10.03c	coding
SPAC513.02	chromosome_1	2925637	2950891	cis	SPAC513.02	NA
SPAC513.03	chromosome_1	3315647	3456618	cis	SPAC513.03	NA
SPAC513.06c	chromosome_1	2937800	3326503	cis	SPAC513.06c	NA
SPAC521.04c	chromosome_1	3440649	3557103	trans	SPAC1B1.02c	coding
SPAC56E4.02c	chromosome_1	4046551	4089310	trans	SPAC19G12.09	coding
SPAC56F8.02	chromosome_3	2087770	2123837	trans	SPCC576.13	coding
SPAC56F8.04c	chromosome_3	2084276	2119802	trans	SPCC576.14	coding
SPAC56F8.07	chromosome_1	3315647	3326503	trans	SPAC2E1P5.02c	coding
SPAC56F8.12	chromosome_3	2101294	2123837	trans	SPCC576.13	coding
SPAC57A10.06	chromosome_3	2087770	2104480	trans	SPCC576.11	coding
SPAC57A10.07	chromosome_1	3315647	3556754	trans	SPAC2E1P5.03	coding
SPAC57A10.08c	chromosome_1	3321289	3456618	trans	SPAC2E1P5.03	coding
SPAC57A10.09c	chromosome_3	2102509	2119802	trans	SPNCRNA.1264	non_coding
SPAC57A10.11c	chromosome_3	2087770	2123837	trans	SPCC576.13	coding
SPAC57A7.05	chromosome_3	2101294	2104480	trans	SPCC576.13	coding
SPAC57A7.12	chromosome_2	852801	903483	trans	SPBC36.08c	coding
SPAC57A7.13	chromosome_3	2084276	2104480	trans	SPCC576.14	coding
SPAC57A7.15c	chromosome_1	3315647	3456618	trans	SPAC2E1P5.03	coding
SPAC589.09	chromosome_1	3917561	3926238	cis	SPAC589.09	NA
SPAC589.11	chromosome_1	3321289	3557103	cis	SPAC589.11	NA
SPAC5D6.02c	chromosome_3	2087770	2119802	trans	SPCC576.13	coding
SPAC5H10.02c	chromosome_3	2101294	2119802	trans	SPCC576.13	coding
SPAC5H10.04	chromosome_1,chromosome_1	2665053,4602196	3326503,4949138	trans	SPNCRNA.1033	non_coding
SPAC5H10.04	chromosome_3	2084276	2123837	trans	SPNCRNA.1264	non_coding
SPAC5H10.05c	chromosome_3	2087770	2101881	trans	SPCC576.07	coding
SPAC5H10.06c	chromosome_1	2893934	2950891	trans	SPAC513.05	coding
SPAC5H10.09c	chromosome_3	2087770	2123837	trans	SPNCRNA.1265	non_coding
SPAC5H10.10	chromosome_1	152637	203208	cis	SPAC5H10.10	NA
SPAC5H10.10	chromosome_3	2102509	2119802	trans	SPNCRNA.1264	non_coding
SPAC5H10.11	chromosome_1	2541698	2547852	trans	SPNCRNA.836	non_coding
SPAC5H10.11	chromosome_1	2810876	2813185	trans	SPAC1B2.03c	coding
SPAC5H10.13c	chromosome_1	3440649	3745734	trans	SPAC1B1.02c	coding
SPAC607.06c	chromosome_1	2925637	2955088	trans	SPAPB24D3.04c	coding
SPAC607.08c	chromosome_1,chromosome_1	2665053,4602196	2955088,4949138	trans	SPNCRNA.1018	non_coding
SPAC607.09c	chromosome_1	2925637	3326503	trans	SPNCRNA.01	non_coding
SPAC607.10	chromosome_1,chromosome_1	2665053,4602196	3318540,4949138	trans	SPAC513.05	coding
SPAC630.08c	chromosome_3	1156580	1163989	trans	SPCC4B3.10c	coding
SPAC630.12	chromosome_3	657594	677595	trans	SPCC16C4.04	coding
SPAC631.01c	chromosome_3	2102509	2119802	trans	SPCC576.14	coding
SPAC637.03	chromosome_3	2087770	2123837	trans	SPCC576.16c	coding
SPAC637.05c	chromosome_1	3926065	4006684	trans	SPAC11G7.05c	coding
SPAC637.13c	chromosome_1	3921447	3926238	trans	SPAC323.08	coding
SPAC644.04	chromosome_3	2078298	2119802	trans	SPCC576.14	coding
SPAC644.06c	chromosome_1,chromosome_1	2665053,4602196	2955088,4949138	cis	SPAC644.06c	NA
SPAC644.06c	chromosome_3	2084276	2123837	trans	SPNCRNA.1264	non_coding
SPAC644.10	chromosome_3	2084276	2093353	trans	SPCC576.03c	coding
SPAC644.12	chromosome_3	2087770	2123837	trans	SPCC576.13	coding
SPAC644.14c	chromosome_3	2078298	2093353	trans	SPCPB1C11.03	coding
SPAC664.03	chromosome_3	2084276	2123837	trans	SPCC126.04c	coding
SPAC664.07c	chromosome_3	2101294	2119802	trans	SPCC576.13	coding
SPAC664.08c	chromosome_3	2101294	2123837	trans	SPCC576.13	coding
SPAC664.10	chromosome_1,chromosome_1	2665053,4602196	2955088,4949138	trans	SPAC513.05	coding
SPAC664.14	chromosome_1	2925637	3326503	trans	SPNCRNA.01	non_coding
SPAC664.15	chromosome_3	2087770	2119802	trans	SPCC126.02c	coding
SPAC688.03c	chromosome_1	2810876	3326503	cis	SPAC688.03c	NA
SPAC688.03c	chromosome_3	655654	658266	trans	SPNCRNA.1150	non_coding
SPAC688.04c	chromosome_3	2101294	2123837	trans	SPNCRNA.1264	non_coding
SPAC688.07c	chromosome_1	3440649	3557103	cis	SPAC688.07c	NA
SPAC688.09	chromosome_3	2084276	2119802	trans	SPCC576.14	coding
SPAC6B12.02c	chromosome_3	2102509	2119802	trans	SPNCRNA.1263	non_coding
SPAC6B12.08	chromosome_1	3315647	3456618	trans	SPAC3A11.14c	coding
SPAC6B12.18	chromosome_1,chromosome_1	3919690,4135582	3926065,4141458	trans	SPAC323.07c	coding
SPAC6C3.04	chromosome_1,chromosome_1	2665053,4602196	2955088,4949138	trans	SPAC1834.11c	coding
SPAC6F12.02	chromosome_1,chromosome_1	2665053,4602196	2926804,4949138	trans	SPAC513.05	coding
SPAC6F12.04	chromosome_1	3315647	3456618	trans	SPAC3H5.04	coding
SPAC6F12.05c	chromosome_3	2102509	2119802	trans	SPCC576.14	coding
SPAC6F12.06	chromosome_3	2101294	2119802	trans	SPNCRNA.1263	non_coding
SPAC6F12.08c	chromosome_1	3926065	3991338	trans	SPAC2F3.14c	coding
SPAC6F12.10c	chromosome_1	1279461	1376403	cis	SPAC6F12.10c	NA
SPAC6F12.12	chromosome_1	3315647	3456618	trans	SPAC2E1P5.02c	coding
SPAC6F12.16c	chromosome_3	2087770	2123837	trans	SPCC576.13	coding
SPAC6F6.02c	chromosome_1	4115061	4138919	trans	SPNCRNA.959	non_coding
SPAC6F6.04c	chromosome_3	2084276	2119802	trans	SPCC576.14	coding
SPAC6F6.06c	chromosome_3	655654	677595	trans	SPCC5E4.07	coding
SPAC6F6.11c	chromosome_1,chromosome_1	2665053,4323910	2926804,4949138	cis	SPAC6F6.11c	NA
SPAC6F6.16c	chromosome_1	3315647	3556754	cis	SPAC6F6.16c	NA
SPAC6F6.19	chromosome_1,chromosome_1	2925637,4323910	3318540,4366536	cis	SPAC6F6.19	NA
SPAC6G10.07	chromosome_3	2101294	2119802	trans	SPCC126.02c	coding
SPAC6G10.09	chromosome_1	3315647	3326503	cis	SPAC6G10.09	NA
SPAC6G10.12c	chromosome_1	5161435	5202829	trans	SPAC26F1.01	coding
SPAC6G9.02c	chromosome_1	521845	535185	trans	SPAC2F7.02c	coding
SPAC6G9.09c	chromosome_1	5161435	5202829	trans	SPAC26F1.01	coding
SPAC6G9.11	chromosome_3	676403	681957	trans	SPNCRNA.469	non_coding
SPAC6G9.12	chromosome_3	2087770	2119802	trans	SPNCRNA.1263	non_coding
SPAC6G9.14	chromosome_3	2075876	2077429	trans	SPCPB1C11.03	coding
SPAC6G9.16c	chromosome_3	2087770	2119802	trans	SPCC576.11	coding
SPAC732.02c	chromosome_1	3440649	3456618	trans	SPNCRNA.909	non_coding
SPAC750.01	chromosome_2	4288821	4440334	trans	SPBC16C6.08c	coding
SPAC767.01c	chromosome_1	5153377	5200800	trans	SPAC26F1.07	coding
SPAC7D4.03c	chromosome_3	655654	665506	trans	SPCC5E4.07	coding
SPAC7D4.04	chromosome_1	3440649	3557103	trans	SPAC1B1.02c	coding
SPAC7D4.05	chromosome_1	3443342	3556754	trans	SPNCRNA.914	non_coding
SPAC7D4.06c	chromosome_1	3443342	3556754	trans	SPAC3A11.04	coding
SPAC7D4.14c	chromosome_1	3443342	3556754	trans	SPAC1B1.02c	coding
SPAC806.04c	chromosome_1	2893934	2905076	trans	SPACUNK4.06c	coding
SPAC806.04c	chromosome_1	5161435	5202829	trans	SPAC26F1.09	coding
SPAC806.05	chromosome_3	2087770	2119802	trans	SPCC576.13	coding
SPAC806.06c	chromosome_3	2087770	2123837	trans	SPCC576.13	coding
SPAC806.08c	chromosome_1	3315647	3557103	trans	SPAC2E1P5.02c	coding
SPAC806.11	chromosome_1,chromosome_1	2665053,4602196	3326503,4949138	trans	SPAC17D4.01	coding
SPAC821.07c	chromosome_1	3440649	3557103	trans	SPAC328.05	coding
SPAC821.12	chromosome_3	655654	681957	trans	SPNCRNA.469	non_coding
SPAC823.03	chromosome_1	2810876	2813185	trans	SPAC1B2.03c	coding
SPAC823.08c	chromosome_1	460756	535185	trans	SPAPB21F2.03	coding
SPAC823.12	chromosome_1	5403412	5448529	trans	SPAC29B12.02c	coding
SPAC869.07c	chromosome_3	2087770	2123837	trans	SPNCRNA.1264	non_coding
SPAC869.08	chromosome_3	2087770	2123837	trans	SPNCRNA.1264	non_coding
SPAC8C9.08	chromosome_1	3443342	3556754	cis	SPAC8C9.08	NA
SPAC8C9.09c	chromosome_3	2087770	2119802	trans	SPNCRNA.1263	non_coding
SPAC8C9.14	chromosome_2	720635	738366	trans	SPBC119.07	coding
SPAC8C9.15c	chromosome_3	2087770	2119802	trans	SPCC576.13	coding
SPAC8E11.01c	chromosome_1	3723871	3745990	cis	SPAC8E11.01c	NA
SPAC8E11.01c	chromosome_3	2087770	2119802	trans	SPCC126.02c	coding
SPAC8E11.10	chromosome_1	2810876	2813185	cis	SPAC8E11.10	NA
SPAC8F11.04	chromosome_1	512086	522530	trans	SPAC227.13c	coding
SPAC8F11.06	chromosome_3	657594	677595	trans	SPCC16C4.04	coding
SPAC8F11.07c	chromosome_3	2087770	2119802	trans	SPNCRNA.1264	non_coding
SPAC9.05	chromosome_1	3315647	3456618	trans	SPAC3A11.14c	coding
SPAC9.08c	chromosome_3	2076412	2077429	trans	SPCPB1C11.03	coding
SPAC9.10	chromosome_1	3809960	3926065	trans	SPAC4H3.01	coding
SPAC922.03	chromosome_1	3315647	3326503	trans	SPAC2E1P5.02c	coding
SPAC922.04	chromosome_1	3809960	3926065	trans	SPAC1F12.09	coding
SPAC922.05c	chromosome_1	2661698	2666457	trans	SPAC4F8.07c	coding
SPAC922.06	chromosome_1,chromosome_1	2925637,4947071	2950891,4961351	trans	SPAC1B3.16c	coding
SPAC922.07c	chromosome_3	2101294	2119802	trans	SPCC576.14	coding
SPAC922.09	chromosome_1	2925637	3456618	trans	SPNCRNA.903	non_coding
SPAC926.05c	chromosome_3	2078298	2119802	trans	SPCC576.14	coding
SPAC959.03c	chromosome_2	852801	903483	trans	SPNCRNA.1397	non_coding
SPAC959.03c	chromosome_3	2084276	2123837	trans	SPCC126.04c	coding
SPAC959.06c	chromosome_2	1454466	1460842	trans	SPBC32H8.05	coding
SPAC977.10	chromosome_1	2925637	3326503	trans	SPAC688.03c	coding
SPAC977.13c	chromosome_1,chromosome_1	2665053,4602196	2955088,4949138	trans	SPAC2E1P3.01	coding
SPAC977.14c	chromosome_1	2925637	3326503	trans	SPAPB24D3.08c	coding
SPAC977.15	chromosome_1	3315647	3557103	trans	SPAC1B1.02c	coding
SPAC977.16c	chromosome_2	71084	126452	trans	SPNCRNA.1305	non_coding
SPAC977.16c	chromosome_2	730179	767643	trans	SPBC577.05c	coding
SPAC977.17	chromosome_2	720635	767643	trans	SPBC119.07	coding
SPAC9E9.02	chromosome_2	852801	903483	trans	SPBC36.08c	coding
SPAC9E9.04	chromosome_1	2925637	3326503	cis	SPAC9E9.04	NA
SPAC9E9.09c	chromosome_1	3809960	3926065	trans	SPAC1071.11	coding
SPAC9E9.09c	chromosome_2	2870909	2889260	trans	SPBP4H10.08	coding
SPAC9E9.11	chromosome_1	4268319	4471094	cis	SPAC9E9.11	NA
SPAC9G1.04	chromosome_1	4325746	4364759	trans	SPAC27F1.08	coding
SPAC9G1.07	chromosome_1	2925637	3556754	trans	SPAC31G5.08	coding
SPACUNK4.06c	chromosome_3	2078298	2119802	trans	SPCC576.14	coding
SPACUNK4.09	chromosome_3	2102509	2123837	trans	SPCC576.14	coding
SPACUNK4.14	chromosome_1	3443342	3556754	trans	SPAC16E8.11c	coding
SPAP11E10.01	chromosome_1	2810876	2813185	trans	SPAC1B2.06	coding
SPAP11E10.02c	chromosome_1	2937800	3318540	trans	SPAC24C9.15c	coding
SPAP14E8.04	chromosome_1	3556754	3745734	trans	SPNCRNA.921	non_coding
SPAP27G11.07c	chromosome_3	2288067	2311533	trans	SPNCRNA.45	non_coding
SPAP27G11.08c	chromosome_3	2087770	2119802	trans	SPCC576.16c	coding
SPAP27G11.09c	chromosome_2	852801	903483	trans	SPBC713.09	coding
SPAP27G11.14c	chromosome_1	3440649	3557103	trans	SPAC1B1.02c	coding
SPAP32A8.03c	chromosome_1	2950891	3326503	cis	SPAP32A8.03c	NA
SPAP7G5.02c	chromosome_1	4962262	4967077	trans	SPNCRNA.1039	non_coding
SPAP8A3.03	chromosome_1	3443342	3556754	trans	SPAC16E8.07c	coding
SPAP8A3.09c	chromosome_1	5153377	5202829	cis	SPAP8A3.09c	NA
SPAPB15E9.02c	chromosome_2	808514	828758	trans	SPBC530.10c	coding
SPAPB15E9.02c	chromosome_2	2311107	2316554	trans	SPBC12D12.09	coding
SPAPB17E12.09	chromosome_3	2087770	2119802	trans	SPCC576.13	coding
SPAPB18E9.02c	chromosome_3	1587644	1592069	trans	SPNCRNA.1208	non_coding
SPAPB18E9.04c	chromosome_3	2101294	2123837	trans	SPNCRNA.1264	non_coding
SPAPB1A10.02	chromosome_1	3440649	3557103	trans	SPAC3A11.04	coding
SPAPB1A10.06c	chromosome_3	2102509	2119802	trans	SPNCRNA.1263	non_coding
SPAPB1A10.09	chromosome_1	3440649	3556754	trans	SPAC3A11.07	coding
SPAPB1A10.14	chromosome_1	3809960	3919690	trans	SPAC323.07c	coding
SPAPB1A10.15	chromosome_3	2087770	2123837	trans	SPCC126.04c	coding
SPAPB1A11.03	chromosome_3	2102509	2119802	trans	SPCC126.02c	coding
SPAPB1E7.06c	chromosome_3	2087770	2123837	trans	SPCC576.13	coding
SPAPB24D3.04c	chromosome_3	2102509	2119802	trans	SPNCRNA.1264	non_coding
SPAPB24D3.06c	chromosome_3	2101294	2123837	trans	SPNCRNA.1264	non_coding
SPAPB24D3.07c	chromosome_1	3809960	3926065	cis	SPAPB24D3.07c	NA
SPAPB24D3.07c	chromosome_2	2524266	2588585	trans	SPBC29A10.08	coding
SPAPB24D3.07c	chromosome_3	2294089	2308613	trans	SPNCRNA.1283	non_coding
SPAPB24D3.08c	chromosome_3	2087770	2119802	trans	SPNCRNA.1264	non_coding
SPAPB24D3.10c	chromosome_1	2893934	2905076	cis	SPAPB24D3.10c	NA
SPAPB2B4.01c	chromosome_1	3315647	3326503	cis	SPAPB2B4.01c	NA
SPAPB2B4.03	chromosome_2	1455394	1456162	trans	NA	NA
SPAPB2B4.07	chromosome_2	1740747	1897778	trans	SPBC9B6.08	coding
SPAPB8E5.02c	chromosome_1,chromosome_1	2665053,4602196	2955088,4949138	cis	SPAPB8E5.02c	NA
SPAPB8E5.03	chromosome_1,chromosome_1	2665053,4602196	2955088,4949138	cis	SPAPB8E5.03	NA
SPAPB8E5.04c	chromosome_1	3554341	3745734	cis	SPAPB8E5.04c	NA
SPAPB8E5.07c	chromosome_3	2101294	2123837	trans	SPNCRNA.1263	non_coding
SPAPJ696.01c	chromosome_1	619866	749810	cis	SPAPJ696.01c	NA
SPAPJ696.02	chromosome_2	229897	269761	trans	SPBC800.08	coding
SPAPJ698.03c	chromosome_3	2087770	2123837	trans	SPCC576.05	coding
SPAPYUG7.02c	chromosome_1	3440649	3557103	cis	SPAPYUG7.02c	NA
SPBC106.01	chromosome_1	382788	400592	trans	SPAC31A2.02	coding
SPBC106.02c	chromosome_3	2117330	2123837	trans	SPNCRNA.1264	non_coding
SPBC106.03	chromosome_3	2084276	2119802	trans	SPCC126.02c	coding
SPBC106.07c	chromosome_1	3809960	3919690	trans	SPAC323.01c	coding
SPBC106.08c	chromosome_3	2087770	2123837	trans	SPCC576.13	coding
SPBC106.09	chromosome_2	1452255	1455201	trans	SPBC32H8.02c	coding
SPBC106.09	chromosome_3	2101294	2123837	trans	SPCC126.02c	coding
SPBC106.10	chromosome_1	3440649	3557103	trans	SPNCRNA.909	non_coding
SPBC106.11c	chromosome_1	2937800	3326503	trans	SPAC31G5.09c	coding
SPBC106.14c	chromosome_3	2102509	2119802	trans	SPNCRNA.1263	non_coding
SPBC106.19	chromosome_1	3315647	3557103	trans	SPAC1B1.02c	coding
SPBC106.20	chromosome_3	2087770	2119802	trans	SPCC126.02c	coding
SPBC1105.03c	chromosome_1	3809960	3926065	trans	SPAC4H3.01	coding
SPBC1105.09	chromosome_1,chromosome_1	3315647,4325746	3456618,4364759	trans	SPAC26A3.02	coding
SPBC1105.10	chromosome_1	2893934	2905076	trans	SPACUNK4.07c	coding
SPBC1105.10	chromosome_1	5153377	5200800	trans	SPAC26F1.01	coding
SPBC1105.13c	chromosome_3	2087770	2123837	trans	SPCC576.13	coding
SPBC1105.14	chromosome_1	4281981	4290671	trans	SPAC2C4.17c	coding
SPBC1105.16c	chromosome_1	5161435	5202829	trans	SPAC26F1.06	coding
SPBC115.02c	chromosome_3	2087770	2123837	trans	SPCC576.13	coding
SPBC115.03	chromosome_1	2925637	3318540	trans	SPNCRNA.873	non_coding
SPBC115.03	chromosome_2	3867539	3878311	trans	SPBC211.03c	coding
SPBC119.03	chromosome_1	2541698	2547852	trans	SPNCRNA.836	non_coding
SPBC119.08	chromosome_3	657594	681957	trans	SPCC16C4.06c	coding
SPBC119.16c	chromosome_3	2087770	2123837	trans	SPCC126.04c	coding
SPBC1198.01	chromosome_3	2087770	2123837	trans	SPCC126.04c	coding
SPBC1198.02	chromosome_1	3809960	3926065	trans	SPNCRNA.944	non_coding
SPBC1198.07c	chromosome_3	277743	296062	trans	SPNCRNA.1124	non_coding
SPBC1198.07c	chromosome_3	655654	677595	trans	SPCC16C4.06c	coding
SPBC1198.08	chromosome_1	2925637	2950891	trans	SPNCRNA.861	non_coding
SPBC1198.09	chromosome_2	173231	177201	cis	SPBC1198.09	NA
SPBC1198.10c	chromosome_1	3443342	3556754	trans	SPAC3A11.07	coding
SPBC1198.11c	chromosome_3	2084276	2123837	trans	SPNCRNA.1264	non_coding
SPBC1198.14c	chromosome_1	3443342	3556754	trans	SPAC3A11.07	coding
SPBC11B10.02c	chromosome_2	1456148	1494128	cis	SPBC11B10.02c	NA
SPBC11B10.07c	chromosome_3	657594	681957	trans	SPNCRNA.469	non_coding
SPBC11C11.02	chromosome_1	5153377	5202829	trans	SPAC26F1.01	coding
SPBC11C11.03	chromosome_1	5448529	5451430	trans	SPAC1039.02	coding
SPBC11C11.05	chromosome_3	657594	681957	trans	SPNCRNA.469	non_coding
SPBC11C11.06c	chromosome_1	3809960	3919690	trans	SPAC4H3.08	coding
SPBC11C11.10	chromosome_3	2087770	2119802	trans	SPNCRNA.1264	non_coding
SPBC11G11.02c	chromosome_1	2423311	2452020	trans	SPNCRNA.827	non_coding
SPBC11G11.02c	chromosome_3	2084276	2104480	trans	SPCC576.14	coding
SPBC11G11.03	chromosome_1	396286	455460	trans	SPAC13C5.05c	coding
SPBC11G11.06c	chromosome_3	1540794	1555043	trans	SPCC162.12	coding
SPBC1271.01c	chromosome_1	3809960	3926065	trans	SPAC1F12.06c	coding
SPBC1271.03c	chromosome_3	2084276	2123837	trans	SPCC576.13	coding
SPBC1271.04c	chromosome_2	2311107	2316554	trans	SPBC12D12.04c	coding
SPBC1271.05c	chromosome_1,chromosome_1	2665053,4602196	2955088,4949138	trans	SPAPB8E5.02c	coding
SPBC1271.07c	chromosome_3	2087770	2123837	trans	SPNCRNA.1265	non_coding
SPBC1271.09	chromosome_3	2087770	2119802	trans	SPCC576.13	coding
SPBC1271.10c	chromosome_3	2087770	2123837	trans	SPCC576.13	coding
SPBC1271.14	chromosome_3	2087770	2123837	trans	SPCC576.13	coding
SPBC1289.01c	chromosome_3	631614	677595	trans	SPCC16C4.06c	coding
SPBC1289.12	chromosome_3	2084276	2123837	trans	SPCC576.14	coding
SPBC1289.16c	chromosome_1,chromosome_1	2665053,4602196	2950891,4949138	trans	SPNCRNA.846	non_coding
SPBC1289.16c	chromosome_3	2087770	2119802	trans	SPNCRNA.1264	non_coding
SPBC12C2.03c	chromosome_1	3554341	3745734	trans	SPAC8C9.12c	coding
SPBC12C2.04	chromosome_1	3554341	3745990	trans	SPAC15A10.13	coding
SPBC12C2.08	chromosome_1	5403412	5448529	trans	SPNCRNA.28	non_coding
SPBC12C2.09c	chromosome_1	3440649	3456618	trans	SPNCRNA.909	non_coding
SPBC12C2.11	chromosome_3	2087770	2119802	trans	SPCC126.02c	coding
SPBC12D12.02c	chromosome_1	3315647	3557103	trans	SPAC1B1.02c	coding
SPBC12D12.04c	chromosome_3	2102509	2123837	trans	SPCC126.04c	coding
SPBC12D12.05c	chromosome_1	3809960	3920943	trans	SPAC1071.06	coding
SPBC12D12.05c	chromosome_3	2087770	2119802	trans	SPCC576.14	coding
SPBC12D12.09	chromosome_1	948072	1011187	trans	SPNCRNA.703	non_coding
SPBC1306.01c	chromosome_3	2087770	2123837	trans	SPCC576.13	coding
SPBC1347.02	chromosome_3	2102509	2119802	trans	SPNCRNA.1264	non_coding
SPBC1347.03	chromosome_3	2101294	2119802	trans	SPNCRNA.1264	non_coding
SPBC1347.05c	chromosome_3	655654	658266	trans	SPCC16C4.19	coding
SPBC1347.06c	chromosome_1	3809960	3926065	trans	SPAC1F12.10c	coding
SPBC1347.08c	chromosome_1	3443342	3556754	trans	SPAC1B1.02c	coding
SPBC1347.09	chromosome_1	3315647	3557103	trans	SPAC26A3.02	coding
SPBC1347.10	chromosome_3	2087770	2119802	trans	SPCC126.02c	coding
SPBC13A2.02	chromosome_2	3377711	3489302	cis	SPBC13A2.02	NA
SPBC13E7.04	chromosome_3	2084276	2093353	trans	SPCC576.03c	coding
SPBC13G1.07	chromosome_3	2101294	2123837	trans	SPCC576.14	coding
SPBC13G1.09	chromosome_3	2102509	2119802	trans	SPCC126.02c	coding
SPBC13G1.15c	chromosome_1	2937800	3557103	trans	SPNCRNA.885	non_coding
SPBC146.06c	chromosome_1	2925637	3442884	trans	SPNCRNA.873	non_coding
SPBC146.09c	chromosome_1	2925637	3556754	trans	SPAC6G9.04	coding
SPBC146.11c	chromosome_3	2102509	2119802	trans	SPNCRNA.1264	non_coding
SPBC146.12	chromosome_1	3919690	4006684	trans	SPAC2F3.11	coding
SPBC14C8.14c	chromosome_3	2087770	2123837	trans	SPCC576.13	coding
SPBC14C8.16c	chromosome_3	2087770	2123837	trans	SPCC576.13	coding
SPBC14C8.17c	chromosome_3	2087770	2119802	trans	SPCC126.02c	coding
SPBC14F5.06	chromosome_3	2084276	2093353	trans	SPNCRNA.1258	non_coding
SPBC14F5.08	chromosome_3	2101294	2125061	trans	SPCC576.13	coding
SPBC14F5.09c	chromosome_1	3321289	3556754	trans	SPAC3A11.07	coding
SPBC14F5.11c	chromosome_1	5161435	5202829	trans	SPAC26F1.01	coding
SPBC14F5.12c	chromosome_1	3315647	3326503	trans	SPAC2E1P5.02c	coding
SPBC14F5.13c	chromosome_1	3440649	3557103	trans	SPNCRNA.913	non_coding
SPBC1539.03c	chromosome_3	2087770	2119802	trans	SPCC576.11	coding
SPBC1539.05	chromosome_3	2102509	2119802	trans	SPNCRNA.1264	non_coding
SPBC15D4.01c	chromosome_1	2893934	2905076	trans	SPACUNK4.06c	coding
SPBC15D4.07c	chromosome_1,chromosome_1	5161435,5403412	5203011,5448529	trans	SPAC26F1.01	coding
SPBC15D4.10c	chromosome_3	2087770	2123837	trans	SPCC126.04c	coding
SPBC15D4.13c	chromosome_3	2101294	2119802	trans	SPCC576.16c	coding
SPBC15D4.14	chromosome_3	2084276	2119802	trans	SPCC576.14	coding
SPBC1604.01	chromosome_1	3440649	3745734	trans	SPAC1B1.02c	coding
SPBC1604.03c	chromosome_1	3315647	3456618	trans	SPAP32A8.03c	coding
SPBC1604.16c	chromosome_3	2087770	2119802	trans	SPNCRNA.1264	non_coding
SPBC1604.19c	chromosome_1	3440649	3556754	trans	SPAC3A11.08	coding
SPBC1677.03c	chromosome_3	2087770	2123837	trans	SPNCRNA.1263	non_coding
SPBC1683.01	chromosome_1,chromosome_1	2893934,4467160	2905076,4611044	trans	SPAC27D7.03c	coding
SPBC1683.01	chromosome_2	2505327	2549699	trans	SPNCRNA.1524	non_coding
SPBC1683.02	chromosome_3	2087770	2123837	trans	SPNCRNA.1265	non_coding
SPBC1683.03c	chromosome_1	2925637	3318540	trans	SPNCRNA.873	non_coding
SPBC1683.04	chromosome_1	2937800	3326503	trans	SPNCRNA.885	non_coding
SPBC1683.05	chromosome_3	2087770	2119802	trans	SPNCRNA.1263	non_coding
SPBC1683.06c	chromosome_2	1265217	1277368	trans	SPNCRNA.1424	non_coding
SPBC1683.07	chromosome_1	2545110	2604820	trans	SPNCRNA.836	non_coding
SPBC1683.08	chromosome_1	2925637	2950891	trans	SPNCRNA.859	non_coding
SPBC1683.10c	chromosome_1	3554341	3745990	trans	SPNCRNA.928	non_coding
SPBC1683.11c	chromosome_1,chromosome_1	2665053,4602196	2926804,4949138	trans	SPAC2E1P3.01	coding
SPBC1685.01	chromosome_3	2102509	2119802	trans	SPCC126.02c	coding
SPBC1685.04	chromosome_3	2087770	2123837	trans	SPCC126.04c	coding
SPBC1685.06	chromosome_3	2084276	2123837	trans	SPCC576.13	coding
SPBC1685.17	chromosome_1	3809960	3926065	trans	SPNCRNA.944	non_coding
SPBC16A3.04	chromosome_3	2101294	2119802	trans	SPCC576.14	coding
SPBC16A3.10	chromosome_1	3443342	3556754	trans	SPAC16E8.07c	coding
SPBC16A3.12c	chromosome_1	1200356	1279461	trans	SPAC56E4.05	coding
SPBC16A3.13	chromosome_1	2810876	2813185	trans	SPAC1B2.06	coding
SPBC16A3.13	chromosome_3	2101294	2119802	trans	SPNCRNA.1264	non_coding
SPBC16A3.18	chromosome_1	396286	455460	trans	SPAC13C5.05c	coding
SPBC16A3.19	chromosome_3	2087770	2123837	trans	SPCC576.13	coding
SPBC16C6.04	chromosome_3	2102509	2119802	trans	SPCC576.14	coding
SPBC16C6.10	chromosome_1	2531296	2539126	trans	SPAC25H1.10c	coding
SPBC16C6.10	chromosome_1	3440649	3456618	trans	SPNCRNA.561	non_coding
SPBC16D10.05	chromosome_1	2893934	2905076	trans	SPAPYUK71.03c	coding
SPBC16E9.03c	chromosome_3	2084276	2119802	trans	SPCC576.14	coding
SPBC16E9.10c	chromosome_3	2087770	2123837	trans	SPCC576.13	coding
SPBC16E9.14c	chromosome_1	3440649	3557103	trans	SPAC3A11.04	coding
SPBC16E9.19	chromosome_3	2087770	2119802	trans	SPCC576.13	coding
SPBC16G5.01	chromosome_3	2101294	2104480	trans	SPCC576.12c	coding
SPBC16G5.02c	chromosome_3	657594	677595	trans	SPNCRNA.469	non_coding
SPBC16G5.08	chromosome_3	2087770	2119802	trans	SPCC126.02c	coding
SPBC16G5.10	chromosome_1	2893934	2905076	trans	SPACUNK4.06c	coding
SPBC16G5.12c	chromosome_3	2087770	2119802	trans	SPNCRNA.1263	non_coding
SPBC16G5.17	chromosome_1	3440649	3556754	trans	SPAC1B1.02c	coding
SPBC16G5.17	chromosome_2	4222004	4289304	cis	SPBC16G5.17	NA
SPBC16H5.03c	chromosome_3	2101294	2123837	trans	SPCC576.13	coding
SPBC16H5.07c	chromosome_3	2078298	2119802	trans	SPCC576.14	coding
SPBC16H5.08c	chromosome_3	2087770	2119802	trans	SPCC576.11	coding
SPBC16H5.09c	chromosome_2	2813594	2870926	trans	SPBC19C7.07c	coding
SPBC16H5.10c	chromosome_1	5219342	5270397	trans	SPAC14C4.11	coding
SPBC16H5.10c	chromosome_3	2087770	2119802	trans	SPNCRNA.1264	non_coding
SPBC16H5.11c	chromosome_3	2101294	2119802	trans	SPNCRNA.1264	non_coding
SPBC16H5.15	chromosome_3	2087770	2123837	trans	SPNCRNA.1265	non_coding
SPBC1703.06	chromosome_1	3809960	3926065	trans	SPAC1F12.10c	coding
SPBC1703.13c	chromosome_3	2101294	2119802	trans	SPCC576.17c	coding
SPBC1703.14c	chromosome_3	2102509	2123837	trans	SPCC126.02c	coding
SPBC1709.01	chromosome_1	2893934	2905076	trans	SPACUNK4.06c	coding
SPBC1709.02c	chromosome_3	2102509	2123837	trans	SPNCRNA.1264	non_coding
SPBC1709.06	chromosome_1	4288609	4467160	trans	SPNCRNA.974	non_coding
SPBC1709.12	chromosome_1	2810876	2813185	trans	SPAC1B2.06	coding
SPBC1709.13c	chromosome_2	1127615	1149207	cis	SPBC1709.13c	NA
SPBC1709.15c	chromosome_3	2087770	2123837	trans	SPCC576.13	coding
SPBC1709.17	chromosome_3	2087770	2123837	trans	SPCC126.04c	coding
SPBC1711.07	chromosome_3	2087770	2119802	trans	SPNCRNA.1264	non_coding
SPBC1711.09c	chromosome_1	3440649	3556754	trans	SPAC3A11.04	coding
SPBC1711.14	chromosome_3	2101294	2119802	trans	SPNCRNA.1264	non_coding
SPBC1711.16	chromosome_3	2102509	2119802	trans	SPCC126.02c	coding
SPBC1718.01	chromosome_1	3315647	3326503	trans	SPAC2E1P5.02c	coding
SPBC1734.01c	chromosome_3	2101294	2119802	trans	SPCC576.13	coding
SPBC1734.04	chromosome_1	3443342	3557103	trans	SPAC16E8.07c	coding
SPBC1734.07c	chromosome_2	434585	456252	trans	SPNCRNA.1359	non_coding
SPBC1734.07c	chromosome_3	2087770	2123837	trans	SPCC576.13	coding
SPBC1734.12c	chromosome_1	3440649	3557103	trans	SPAC16E8.07c	coding
SPBC1734.13	chromosome_1	3919690	3926065	trans	SPAC2F3.03c	coding
SPBC1734.14c	chromosome_1	2893934	2905076	trans	SPACUNK4.06c	coding
SPBC1734.15	chromosome_3	2087770	2123837	trans	SPCC126.02c	coding
SPBC1773.08c	chromosome_1,chromosome_1	2665053,4602196	2926804,4949138	trans	SPAC30C2.07	coding
SPBC1773.09c	chromosome_1	3443342	3557103	trans	SPAC1B1.02c	coding
SPBC1773.11c	chromosome_3	2087770	2123837	trans	SPCC576.13	coding
SPBC1773.12	chromosome_1,chromosome_1	2665053,4602196	2955088,4949138	trans	SPAC4F10.08	coding
SPBC1773.13	chromosome_1	2569788	2604820	trans	SPAC823.03	coding
SPBC1773.13	chromosome_1	3554341	3745734	trans	SPAC17G6.12	coding
SPBC1773.14	chromosome_1	2925637	2950891	trans	SPNCRNA.861	non_coding
SPBC1773.15	chromosome_1	3315647	3442884	trans	SPAPB1E7.11c	coding
SPBC1773.16c	chromosome_3	2102509	2123837	trans	SPCC126.04c	coding
SPBC1773.17c	chromosome_1	2810876	2813185	trans	SPAC1B2.06	coding
SPBC1778.03c	chromosome_1	2937800	2955088	trans	SPAPB24D3.03	coding
SPBC1778.10c	chromosome_3	2087770	2119802	trans	SPCC576.13	coding
SPBC17A3.01c	chromosome_3	2087770	2119802	trans	SPCC576.05	coding
SPBC17A3.05c	chromosome_1	2658731	2662692	trans	SPAC4F8.10c	coding
SPBC17D1.05	chromosome_1	3809960	3920943	trans	SPAC1071.06	coding
SPBC17D1.06	chromosome_3	2087770	2101881	trans	SPCC576.13	coding
SPBC17D11.04c	chromosome_3	2101294	2119802	trans	SPCC576.13	coding
SPBC17D11.06	chromosome_1	4135582	4141458	trans	SPNCRNA.963	non_coding
SPBC17D11.08	chromosome_1	2925637	2950891	trans	SPNCRNA.861	non_coding
SPBC17F3.02	chromosome_3	2101294	2104480	trans	SPCC576.13	coding
SPBC17G9.05	chromosome_3	2087770	2123837	trans	SPCC576.13	coding
SPBC1861.01c	chromosome_1	1110692	1149636	trans	SPNCRNA.716	non_coding
SPBC1861.01c	chromosome_1	3440649	3926065	trans	SPNCRNA.944	non_coding
SPBC1861.01c	chromosome_3	2311049	2354383	trans	SPCC70.03c	coding
SPBC1861.02	chromosome_1	3443342	3926065	trans	SPAC3A11.07	coding
SPBC1861.04c	chromosome_3	2087770	2123837	trans	SPCC576.13	coding
SPBC1861.08c	chromosome_3	2084276	2093353	trans	SPCC576.03c	coding
SPBC18E5.09c	chromosome_1	2665053	2955088	trans	SPNCRNA.205	non_coding
SPBC18E5.10	chromosome_3	2087770	2119802	trans	SPCC126.02c	coding
SPBC18E5.12c	chromosome_3	2101294	2123837	trans	SPCC576.13	coding
SPBC18E5.14c	chromosome_1,chromosome_1	2665053,4602196	2955088,4949138	trans	SPNCRNA.205	non_coding
SPBC18H10.05	chromosome_1	3440649	3557103	trans	SPAC3A11.07	coding
SPBC18H10.05	chromosome_3	2087770	2119802	trans	SPCC126.02c	coding
SPBC18H10.07	chromosome_3	2087770	2104480	trans	SPCC576.14	coding
SPBC18H10.16	chromosome_1	3315647	3557103	trans	SPAC16E8.07c	coding
SPBC18H10.20c	chromosome_3	2087770	2104480	trans	SPCC576.07	coding
SPBC1921.02	chromosome_3	2078298	2104480	trans	SPCC576.14	coding
SPBC1921.03c	chromosome_3	2087770	2123837	trans	SPCC576.13	coding
SPBC1921.06c	chromosome_3	631614	677595	trans	SPCC16C4.04	coding
SPBC19C2.06c	chromosome_3	2117330	2123837	trans	SPCC126.03	coding
SPBC19C2.09	chromosome_3	1046300	1163989	trans	SPCC4B3.15	coding
SPBC19C2.10	chromosome_3	655654	677595	trans	SPCC16C4.19	coding
SPBC19C7.04c	chromosome_3	2101294	2104480	trans	SPCC576.13	coding
SPBC19C7.09c	chromosome_3	2087770	2119802	trans	SPCC576.14	coding
SPBC19C7.12c	chromosome_1	3443342	3556754	trans	SPAC16E8.07c	coding
SPBC19C7.12c	chromosome_3	655654	658266	trans	SPCC5E4.07	coding
SPBC19F5.03	chromosome_3	2087770	2119802	trans	SPNCRNA.1264	non_coding
SPBC19F8.01c	chromosome_1,chromosome_1	2665053,4602196	3318540,4949138	trans	SPNCRNA.1018	non_coding
SPBC19F8.03c	chromosome_1	3315647	3326503	trans	SPAPB1E7.14	coding
SPBC19F8.04c	chromosome_1	5365839	5383505	trans	SPAC4D7.10c	coding
SPBC19F8.04c	chromosome_3	2087770	2119802	trans	SPCC576.13	coding
SPBC19F8.06c	chromosome_1	2893934	3326503	trans	SPNCRNA.01	non_coding
SPBC19G7.09	chromosome_3	387146	423764	trans	SPCC306.06c	coding
SPBC19G7.10c	chromosome_3	2101294	2119802	trans	SPCC126.02c	coding
SPBC19G7.13	chromosome_3	2087770	2119802	trans	SPCC126.02c	coding
SPBC19G7.14c	chromosome_1	3919690	3926065	trans	SPAC323.07c	coding
SPBC19G7.16	chromosome_1	5426621	5449783	trans	SPNCRNA.1082	non_coding
SPBC1A4.04	chromosome_1,chromosome_1	2665053,4602196	3318540,4949138	trans	SPNCRNA.872	non_coding
SPBC1A4.05	chromosome_3	2087770	2123837	trans	SPCC576.13	coding
SPBC1A4.07c	chromosome_1	512086	522530	trans	SPAC227.12	coding
SPBC1E8.03c	chromosome_3	2102509	2123837	trans	SPCC126.02c	coding
SPBC1E8.05	chromosome_3	655654	677595	trans	SPCC16C4.06c	coding
SPBC20F10.02c	chromosome_3	2087770	2123837	trans	SPCC576.13	coding
SPBC20F10.07	chromosome_3	1587644	1592069	trans	SPNCRNA.1208	non_coding
SPBC21.01	chromosome_1	3315647	3456618	trans	SPNCRNA.909	non_coding
SPBC21.03c	chromosome_3	2101294	2119802	trans	SPCC576.13	coding
SPBC211.01	chromosome_3	2087770	2123837	trans	SPCC576.13	coding
SPBC211.02c	chromosome_3	2087770	2123837	trans	SPCC126.02c	coding
SPBC211.03c	chromosome_2	3839530	3878311	cis	SPBC211.03c	NA
SPBC211.07c	chromosome_3	2102509	2119802	trans	SPNCRNA.1264	non_coding
SPBC215.03c	chromosome_1	3315647	3456618	trans	SPAC26A3.02	coding
SPBC215.07c	chromosome_1,chromosome_1	2665053,4602196	2955088,4949138	trans	SPAPB8E5.03	coding
SPBC215.09c	chromosome_1	460756	490432	trans	SPAC24H6.07	coding
SPBC215.10	chromosome_3	2087770	2123837	trans	SPNCRNA.1265	non_coding
SPBC215.13	chromosome_1	3440649	3557103	trans	SPAC3A11.06	coding
SPBC216.06c	chromosome_3	2087770	2123837	trans	SPCC576.05	coding
SPBC21B10.07	chromosome_3	324045	350235	trans	SPCC736.10c	coding
SPBC21B10.07	chromosome_3	655654	681957	trans	SPCC16C4.06c	coding
SPBC21B10.09	chromosome_1	3315647	3326503	trans	SPAPB1E7.09	coding
SPBC21B10.11	chromosome_2	3428992	3489302	trans	SPBC2G2.10c	coding
SPBC21B10.12	chromosome_1	3315647	3556754	trans	SPNCRNA.909	non_coding
SPBC21C3.07c	chromosome_3	2101294	2119802	trans	SPCC576.14	coding
SPBC21C3.14c	chromosome_1	3443342	3556754	trans	SPAC16E8.07c	coding
SPBC21C3.17c	chromosome_3	660926	665506	trans	SPCC16C4.20c	coding
SPBC21C3.19	chromosome_1	4142796	4183961	trans	SPAC26H5.13c	coding
SPBC21D10.06c	chromosome_1	3443342	3556754	trans	SPAC1B1.02c	coding
SPBC21D10.09c	chromosome_1	3723871	3745990	trans	SPAP7G5.04c	coding
SPBC21H7.03c	chromosome_1	3315647	3557103	trans	SPAC1B1.02c	coding
SPBC21H7.04	chromosome_3	2087770	2119802	trans	SPCC576.14	coding
SPBC21H7.05	chromosome_3	2087770	2123837	trans	SPCC126.04c	coding
SPBC21H7.06c	chromosome_1,chromosome_1	2665053,4602196	2955088,4949138	trans	SPAPB8E5.02c	coding
SPBC23E6.01c	chromosome_3	2087770	2119802	trans	SPNCRNA.1264	non_coding
SPBC23E6.03c	chromosome_3	2087770	2119802	trans	SPCC576.14	coding
SPBC23E6.04c	chromosome_1	2423311	2452020	trans	SPNCRNA.828	non_coding
SPBC23E6.05	chromosome_1	2893934	2905076	trans	SPACUNK4.07c	coding
SPBC23E6.09	chromosome_2,chromosome_2	2305695,3839530	2334988,3878311	cis	SPBC23E6.09	NA
SPBC23G7.06c	chromosome_3	657594	681957	trans	SPCC16C4.06c	coding
SPBC23G7.12c	chromosome_2	2585748	2589579	trans	SPBC2G5.05	coding
SPBC23G7.13c	chromosome_3	2084276	2123837	trans	SPCC576.13	coding
SPBC244.01c	chromosome_3	2087770	2119802	trans	SPCC126.02c	coding
SPBC24C6.02	chromosome_1	512086	535185	trans	SPAC2F7.02c	coding
SPBC24C6.02	chromosome_3	2087770	2123837	trans	SPCC576.13	coding
SPBC24C6.05	chromosome_3	1206829	1209564	trans	SPCC550.11	coding
SPBC24C6.06	chromosome_1	2937800	3318540	trans	SPAC31G5.09c	coding
SPBC24C6.09c	chromosome_3	2101294	2125061	trans	SPCC576.13	coding
SPBC24C6.10c	chromosome_1	3440649	3557103	trans	SPAC1B1.02c	coding
SPBC24C6.11	chromosome_3	2084276	2101881	trans	SPCC576.13	coding
SPBC25B2.02c	chromosome_1	2925637	3326503	trans	SPNCRNA.01	non_coding
SPBC25B2.08	chromosome_3	2087770	2119802	trans	SPCC576.14	coding
SPBC25B2.11	chromosome_1,chromosome_1	2810876,3315647	2813185,3326503	trans	SPAC2E1P5.02c	coding
SPBC25D12.03c	chromosome_3	2101294	2104480	trans	SPCC576.13	coding
SPBC25D12.05	chromosome_3	2087770	2123837	trans	SPCC576.13	coding
SPBC25H2.03	chromosome_1,chromosome_1	2665053,4602196	2926804,4949138	trans	SPAC1805.01c	coding
SPBC25H2.03	chromosome_3	2087770	2123837	trans	SPCC576.13	coding
SPBC25H2.04c	chromosome_3	766299	777516	trans	SPCC1020.06c	coding
SPBC25H2.07	chromosome_1	460756	490432	trans	SPAC24H6.02c	coding
SPBC25H2.08c	chromosome_3	2087770	2119802	trans	SPCC576.13	coding
SPBC25H2.09	chromosome_3	2102509	2119802	trans	SPCC576.14	coding
SPBC26H8.09c	chromosome_1	3440649	3557103	trans	SPAC1B1.02c	coding
SPBC26H8.10	chromosome_2	852801	903483	trans	SPBC36.07	coding
SPBC26H8.11c	chromosome_1	2950891	3326503	trans	SPNCRNA.885	non_coding
SPBC26H8.13c	chromosome_3	1209512	1216306	trans	SPCC550.13	coding
SPBC27.02c	chromosome_3	2101294	2123837	trans	SPCC576.13	coding
SPBC27B12.03c	chromosome_2	2813594	2889260	trans	SPBP4H10.08	coding
SPBC27B12.04c	chromosome_3	2087770	2123837	trans	SPCC576.13	coding
SPBC27B12.05	chromosome_3	2084276	2104480	trans	SPCC576.14	coding
SPBC28E12.01c	chromosome_1	2937800	3326503	trans	SPAC31G5.08	coding
SPBC28E12.04	chromosome_1	3315647	3456618	trans	SPAC959.06c	coding
SPBC28E12.05	chromosome_1	578088	619866	trans	SPAC1F3.01	coding
SPBC28F2.02	chromosome_1	3554341	3745734	trans	SPAC8C9.10c	coding
SPBC28F2.05c	chromosome_3	2084276	2119802	trans	SPCC576.14	coding
SPBC28F2.09	chromosome_2	3759342	3762067	trans	SPBC31F10.06c	coding
SPBC28F2.11	chromosome_1	2397149	2428322	trans	SPAC6B12.02c	coding
SPBC29A10.01	chromosome_1	2937800	3326503	trans	SPNCRNA.861	non_coding
SPBC29A10.03c	chromosome_1	4135582	4141458	trans	SPNCRNA.963	non_coding
SPBC29A10.05	chromosome_1	3315647	3556754	trans	SPAC26A3.10	coding
SPBC29A10.06c	chromosome_3	2084276	2093353	trans	SPCC576.03c	coding
SPBC29A10.08	chromosome_1	3723871	3816912	trans	SPAP7G5.02c	coding
SPBC29A10.11c	chromosome_1	3443342	3556754	trans	SPAC1B1.02c	coding
SPBC29A10.15	chromosome_3	2087770	2123837	trans	SPCC576.13	coding
SPBC29A10.17	chromosome_2	2201006	2228418	trans	SPBC14C8.12	coding
SPBC29A3.06	chromosome_3	2101294	2119802	trans	SPCC576.13	coding
SPBC29A3.08	chromosome_1	1666321	1668957	trans	SPAC343.21	coding
SPBC29A3.11c	chromosome_1,chromosome_1	2665053,4602196	2926804,4949138	trans	SPAC3F10.17	coding
SPBC29A3.11c	chromosome_3	2084276	2093353	trans	SPCC576.06c	coding
SPBC29A3.13	chromosome_3	2084276	2123837	trans	SPCC576.13	coding
SPBC29A3.18	chromosome_1	3809960	3926065	trans	SPAC1071.06	coding
SPBC29B5.04c	chromosome_1	3315647	3326503	trans	SPAPB1E7.14	coding
SPBC2A9.02	chromosome_1,chromosome_1	2665053,4602196	2955088,4949138	trans	SPAC4F10.20	coding
SPBC2A9.02	chromosome_3	2087770	2119802	trans	SPNCRNA.1262	non_coding
SPBC2A9.07c	chromosome_1	3315647	3556754	trans	SPNCRNA.909	non_coding
SPBC2A9.11c	chromosome_3	1206829	1209564	trans	SPCC550.11	coding
SPBC2A9.12	chromosome_1	3321289	3456618	trans	SPAP32A8.03c	coding
SPBC2A9.14	chromosome_1	3440649	3557103	trans	SPNCRNA.916	non_coding
SPBC2D10.04	chromosome_1	5161435	5202829	trans	SPAC26F1.01	coding
SPBC2D10.05	chromosome_1,chromosome_1	2665053,4602196	2926804,4949138	trans	SPAC1834.11c	coding
SPBC2D10.17	chromosome_3	2102509	2123837	trans	SPCC126.02c	coding
SPBC2D10.18	chromosome_3	2087770	2123837	trans	SPCC576.13	coding
SPBC2D10.20	chromosome_1	2288969	2291972	trans	SPNCRNA.810	non_coding
SPBC2F12.05c	chromosome_1,chromosome_1	2665053,4602196	2955088,4949138	trans	SPAC513.05	coding
SPBC2F12.08c	chromosome_3	2087770	2104480	trans	SPCC576.13	coding
SPBC2F12.12c	chromosome_1	3315647	3556754	trans	SPNCRNA.903	non_coding
SPBC2F12.15c	chromosome_1	3315647	3456618	trans	SPNCRNA.909	non_coding
SPBC2G2.05	chromosome_3	2078298	2093353	trans	SPCC576.03c	coding
SPBC2G2.07c	chromosome_1	3030977	3307217	trans	SPAC3G9.14	coding
SPBC2G2.07c	chromosome_3	677725	707776	trans	SPCPJ732.01	coding
SPBC2G2.08	chromosome_3	2101294	2119802	trans	SPNCRNA.1263	non_coding
SPBC2G2.11	chromosome_3	2087770	2119802	trans	SPNCRNA.1264	non_coding
SPBC2G2.16	chromosome_1	3315647	3326503	trans	SPAPB1E7.12	coding
SPBC2G2.17c	chromosome_3	708733	728658	trans	SPCC18B5.05c	coding
SPBC2G5.02c	chromosome_3	2084276	2093353	trans	SPCC576.03c	coding
SPBC2G5.06c	chromosome_1	4947071	4991012	trans	SPAC1B3.18c	coding
SPBC30B4.02c	chromosome_1	3321289	3919690	trans	SPAC3H5.13	coding
SPBC30B4.06c	chromosome_1	3315647	3456618	trans	SPNCRNA.909	non_coding
SPBC30D10.03c	chromosome_3	2084276	2093353	trans	SPNCRNA.1258	non_coding
SPBC30D10.15	chromosome_2	1452255	1455201	trans	SPBC32H8.02c	coding
SPBC317.01	chromosome_2	2524266	2528629	trans	SPNCRNA.1524	non_coding
SPBC31E1.06	chromosome_3	2102509	2119802	trans	SPNCRNA.1263	non_coding
SPBC31F10.04c	chromosome_3	2102509	2119802	trans	SPNCRNA.1264	non_coding
SPBC31F10.05	chromosome_3	2087770	2119802	trans	SPCC576.14	coding
SPBC31F10.08	chromosome_3	2078298	2101881	trans	SPCC576.13	coding
SPBC32C12.02	chromosome_1,chromosome_1	2665053,4602196	3307217,4949138	trans	SPAC31G5.09c	coding
SPBC32F12.03c	chromosome_1,chromosome_1	2665053,4602196	2950891,4949138	trans	SPAC4F10.20	coding
SPBC32F12.04	chromosome_3	2101294	2104480	trans	SPCC576.13	coding
SPBC32H8.10	chromosome_3	2087770	2123837	trans	SPCC126.04c	coding
SPBC32H8.11	chromosome_3	1748024	1777324	trans	SPCC1442.04c	coding
SPBC336.03	chromosome_3	2084276	2119802	trans	SPNCRNA.1263	non_coding
SPBC336.05c	chromosome_2	2734472	2805722	cis	SPBC336.05c	NA
SPBC336.12c	chromosome_1	3443342	3556754	trans	SPAC1B1.02c	coding
SPBC336.14c	chromosome_1	5403412	5448529	trans	SPAC1039.01	coding
SPBC336.14c	chromosome_3	2087770	2119802	trans	SPCC126.02c	coding
SPBC336.15	chromosome_1	3440649	3557103	trans	SPAC1B1.02c	coding
SPBC337.04	chromosome_1,chromosome_1	2665053,4602196	2926804,4949138	trans	SPNCRNA.209	non_coding
SPBC337.07c	chromosome_1	3443342	3556754	trans	SPAC16E8.04c	coding
SPBC337.13c	chromosome_3	2101294	2123837	trans	SPCC576.13	coding
SPBC337.15c	chromosome_1	3926065	4006684	trans	SPNCRNA.949	non_coding
SPBC337.16	chromosome_1	3315647	3326503	trans	SPAPB1E7.11c	coding
SPBC342.01c	chromosome_1	3440649	3456618	trans	SPNCRNA.909	non_coding
SPBC342.05	chromosome_3	2087770	2123837	trans	SPCC576.05	coding
SPBC354.03	chromosome_3	2101294	2123837	trans	SPCC576.13	coding
SPBC354.08c	chromosome_1	3917561	3920943	trans	SPAC323.07c	coding
SPBC354.12	chromosome_1	3556754	3816912	trans	SPAC17G6.12	coding
SPBC354.15	chromosome_1,chromosome_1	2665053,4602196	2955088,4949138	trans	SPAPB8E5.02c	coding
SPBC359.01	chromosome_1	2569788	2604820	trans	SPAC823.03	coding
SPBC359.02	chromosome_1	4140413	4154587	trans	SPNCRNA.965	non_coding
SPBC359.04c	chromosome_1,chromosome_1	2665053,4602196	3318540,4949138	trans	SPAC31G5.11	coding
SPBC359.04c	chromosome_2	2312083	2330408	trans	SPBC24C6.06	coding
SPBC359.05	chromosome_1	2937800	3318540	trans	SPNCRNA.873	non_coding
SPBC359.06	chromosome_1	2925637	3318540	trans	SPNCRNA.873	non_coding
SPBC36.01c	chromosome_3	2087770	2123837	trans	SPCC576.13	coding
SPBC36.02c	chromosome_1,chromosome_1	2665053,4602196	2955088,4949138	trans	SPNCRNA.1018	non_coding
SPBC36.03c	chromosome_1,chromosome_1	2665053,4602196	2955088,4949138	trans	SPAC17D4.01	coding
SPBC36.05c	chromosome_3	2084276	2093353	trans	SPCC576.03c	coding
SPBC36.11	chromosome_1	3315647	3557103	trans	SPAC1B1.02c	coding
SPBC365.02c	chromosome_3	2078298	2084775	trans	SPCC576.01c	coding
SPBC365.06	chromosome_2	3635637	3712576	trans	SPBC19F5.05c	coding
SPBC365.11	chromosome_3	2102509	2123837	trans	SPCC576.14	coding
SPBC365.14c	chromosome_1	4947071	4967077	trans	SPNCRNA.256	non_coding
SPBC365.15	chromosome_1	3315647	3326503	trans	SPAC2E1P5.02c	coding
SPBC36B7.03	chromosome_3	655654	677595	trans	SPCC16C4.06c	coding
SPBC36B7.07	chromosome_3	2087770	2119802	trans	SPCC126.02c	coding
SPBC36B7.09	chromosome_1	5426621	5449783	trans	SPNCRNA.28	non_coding
SPBC3B8.07c	chromosome_1	2925637	3556754	trans	SPAC31G5.11	coding
SPBC3B8.10c	chromosome_1	3321289	3557103	trans	SPAC1B1.02c	coding
SPBC3B9.04	chromosome_3	2101294	2104480	trans	SPCC576.13	coding
SPBC3B9.14c	chromosome_3	2117330	2123837	trans	SPCC126.02c	coding
SPBC3D6.03c	chromosome_3	2101294	2119802	trans	SPCC126.02c	coding
SPBC3D6.06c	chromosome_1	1741020	1743127	trans	NA	NA
SPBC3D6.07	chromosome_3	2087770	2123837	trans	SPCC576.13	coding
SPBC3D6.10	chromosome_3	2087770	2123837	trans	SPCC576.13	coding
SPBC3D6.12	chromosome_1	512086	584187	trans	SPAC2F7.07c	coding
SPBC3D6.12	chromosome_3	2087770	2123837	trans	SPCC576.13	coding
SPBC3E7.02c	chromosome_3	2087770	2123837	trans	SPCC576.13	coding
SPBC3E7.09	chromosome_1	3315647	3326503	trans	SPAPB1E7.09	coding
SPBC3F6.04c	chromosome_1	523735	535185	trans	SPAC2F7.02c	coding
SPBC3F6.04c	chromosome_3	2101294	2123837	trans	SPCC576.13	coding
SPBC3F6.05	chromosome_1	3723871	3745990	trans	SPAP7G5.03	coding
SPBC3F6.05	chromosome_3	2087770	2123837	trans	SPCC126.02c	coding
SPBC3H7.02	chromosome_3	2087770	2119802	trans	SPCC576.14	coding
SPBC3H7.05c	chromosome_2	3775865	3858377	trans	SPBC21C3.09c	coding
SPBC3H7.06c	chromosome_1	3315647	3456618	trans	SPNCRNA.909	non_coding
SPBC3H7.08c	chromosome_1,chromosome_1	2665053,4602196	2955088,4949138	trans	SPNCRNA.209	non_coding
SPBC3H7.10	chromosome_3	2102509	2123837	trans	SPCC126.02c	coding
SPBC3H7.12	chromosome_1	3440649	3556754	trans	SPAC3A11.04	coding
SPBC4.02c	chromosome_1	3809960	3926065	trans	SPNCRNA.944	non_coding
SPBC405.01	chromosome_3	2087770	2119802	trans	SPNCRNA.1264	non_coding
SPBC405.05	chromosome_2	852801	903483	trans	SPBC36.08c	coding
SPBC4.06	chromosome_1	4323910	4366536	trans	SPAC27F1.05c	coding
SPBC409.08	chromosome_3	2087770	2119802	trans	SPCC576.17c	coding
SPBC409.11	chromosome_1	2950891	3326503	trans	SPAC6G9.06c	coding
SPBC409.16c	chromosome_1	3315647	3557103	trans	SPAC3H5.13	coding
SPBC409.17c	chromosome_2	2870909	2889260	trans	SPBP4H10.08	coding
SPBC409.18	chromosome_3	2084276	2123837	trans	SPCC576.14	coding
SPBC409.21	chromosome_3	657594	677595	trans	SPCC16C4.04	coding
SPBC428.07	chromosome_1,chromosome_1	2665053,4602196	2950891,4949138	trans	SPAC17D4.01	coding
SPBC428.10	chromosome_1	3554341	3919690	trans	SPAC4H3.08	coding
SPBC428.11	chromosome_1	3809960	3920943	trans	SPNCRNA.948	non_coding
SPBC428.14	chromosome_3	2102509	2119802	trans	SPCC576.14	coding
SPBC428.15	chromosome_3	2101294	2125061	trans	SPCC576.13	coding
SPBC428.18	chromosome_2	2585748	2589579	trans	SPBC2G5.05	coding
SPBC428.20c	chromosome_3	2087770	2123837	trans	SPCC576.13	coding
SPBC4B4.02c	chromosome_1	3556754	3745734	trans	SPAC15A10.13	coding
SPBC4B4.03	chromosome_2	3759342	3759840	trans	NA	NA
SPBC4B4.10c	chromosome_1	2810876	2813185	trans	SPAC1B2.06	coding
SPBC4C3.06	chromosome_3	1587644	1592069	trans	SPCC13B11.01	coding
SPBC4C3.09	chromosome_1	3440649	3557103	trans	SPAC17A2.02c	coding
SPBC4C3.12	chromosome_1	5153377	5202829	trans	SPAC26F1.01	coding
SPBC4F6.05c	chromosome_3	657594	681957	trans	SPCC16C4.19	coding
SPBC4F6.07c	chromosome_3	2102509	2119802	trans	SPCC576.14	coding
SPBC4F6.10	chromosome_1	3554341	3745734	trans	SPAC1142.03c	coding
SPBC4F6.13c	chromosome_3	2102509	2119802	trans	SPNCRNA.1263	non_coding
SPBC530.04	chromosome_3	2087770	2119802	trans	SPNCRNA.1264	non_coding
SPBC530.06c	chromosome_2	771542	828758	cis	SPBC530.06c	NA
SPBC530.08	chromosome_1	3315647	3557103	trans	SPAC1B1.02c	coding
SPBC530.11c	chromosome_1	2925637	2950891	trans	SPNCRNA.861	non_coding
SPBC530.13	chromosome_3	2078298	2084775	trans	SPCPB1C11.03	coding
SPBC543.04	chromosome_1	3440649	3557103	trans	SPAC1B1.02c	coding
SPBC543.06c	chromosome_1	4994520	5030169	trans	SPAC890.04c	coding
SPBC557.02c	chromosome_3	2087770	2123837	trans	SPNCRNA.1264	non_coding
SPBC557.04	chromosome_3	2101294	2123837	trans	SPCC576.13	coding
SPBC56F2.06	chromosome_3	2087770	2123837	trans	SPNCRNA.1264	non_coding
SPBC56F2.07c	chromosome_3	2087770	2119802	trans	SPCC126.02c	coding
SPBC56F2.11	chromosome_3	2084276	2119802	trans	SPNCRNA.1264	non_coding
SPBC577.07	chromosome_3	2084276	2119802	trans	SPCC576.14	coding
SPBC577.08c	chromosome_3	2087770	2119802	trans	SPCC576.11	coding
SPBC577.10	chromosome_3	2101294	2119802	trans	SPNCRNA.1263	non_coding
SPBC582.05c	chromosome_3	2101294	2119802	trans	SPNCRNA.1263	non_coding
SPBC609.04	chromosome_2	3165194	3241901	cis	SPBC609.04	NA
SPBC646.03	chromosome_1	3919690	3926065	trans	SPAC2F3.01	coding
SPBC646.06c	chromosome_1	1742403	1750050	trans	SPAC105.03c	coding
SPBC646.08c	chromosome_1	3745734	3926065	trans	SPNCRNA.936	non_coding
SPBC646.14c	chromosome_3	1206829	1209564	trans	SPCC550.11	coding
SPBC649.05	chromosome_3	2101294	2125061	trans	SPCC576.13	coding
SPBC651.02	chromosome_3	2087770	2119802	trans	SPNCRNA.1264	non_coding
SPBC651.08c	chromosome_3	2117330	2123837	trans	SPCC126.02c	coding
SPBC660.08	chromosome_1	3315647	3326503	trans	SPAPB1E7.12	coding
SPBC660.12c	chromosome_2	1740747	1852020	trans	SPBC18H10.17c	coding
SPBC660.15	chromosome_1	2937800	3456618	trans	SPNCRNA.872	non_coding
SPBC685.03	chromosome_1	3440649	3556754	trans	SPAC1B1.02c	coding
SPBC691.02c	chromosome_3	2117330	2123837	trans	SPCC126.02c	coding
SPBC691.05c	chromosome_1	3440649	3557103	trans	SPAC16E8.07c	coding
SPBC6B1.06c	chromosome_1	5403412	5449783	trans	SPNCRNA.28	non_coding
SPBC6B1.09c	chromosome_1,chromosome_1	2661698,4602196	2926804,4949138	trans	SPAC4F10.08	coding
SPBC713.02c	chromosome_2	852801	903483	cis	SPBC713.02c	NA
SPBC713.04c	chromosome_1	512086	522530	trans	SPAC227.14	coding
SPBC713.06	chromosome_1	3315647	3556754	trans	SPAC328.01c	coding
SPBC725.03	chromosome_3	2101294	2119802	trans	SPCC576.16c	coding
SPBC725.05c	chromosome_1	3554341	3745990	trans	SPAC15A10.13	coding
SPBC725.10	chromosome_1	4268319	4290671	trans	SPAC2C4.17c	coding
SPBC725.12	chromosome_2	3877471	3942052	trans	SPBC1677.03c	coding
SPBC725.13c	chromosome_2	1171666	1235053	cis	SPBC725.13c	NA
SPBC725.14	chromosome_1	3809960	3920943	trans	SPAC323.07c	coding
SPBC725.15	chromosome_1	382788	400592	trans	SPAC1751.04	coding
SPBC725.16	chromosome_1	3443342	3556754	trans	SPAC1B1.02c	coding
SPBC725.17c	chromosome_1	3926065	3991338	trans	SPAC2F3.18c	coding
SPBC776.06c	chromosome_1	3440649	3557103	trans	SPAC1B1.02c	coding
SPBC776.08c	chromosome_1	521845	528541	trans	SPNCRNA.659	non_coding
SPBC776.12c	chromosome_1	3443342	3926065	trans	SPAC15E1.05c	coding
SPBC776.13	chromosome_2	1452255	1455201	trans	SPBC32H8.02c	coding
SPBC800.07c	chromosome_1	3809960	3926065	trans	SPNCRNA.943	non_coding
SPBC800.11	chromosome_1	3443342	3745990	trans	SPAC1B1.02c	coding
SPBC800.14c	chromosome_2	229897	281282	cis	SPBC800.14c	NA
SPBC83.02c	chromosome_1	5153377	5200800	trans	SPAC26F1.01	coding
SPBC83.13	chromosome_1	3809960	3926065	trans	SPAC1071.06	coding
SPBC83.16c	chromosome_1	3440649	3557103	trans	SPAC1B1.02c	coding
SPBC839.02	chromosome_3	1638291	1674339	trans	SPCC663.04	coding
SPBC839.06	chromosome_3	2101294	2104480	trans	SPCC576.13	coding
SPBC839.07	chromosome_1	3440649	3557103	trans	SPAC17A2.04c	coding
SPBC839.08c	chromosome_1	3315647	3556754	trans	SPAC16E8.07c	coding
SPBC839.15c	chromosome_2	621032	638217	cis	SPBC839.15c	NA
SPBC887.15c	chromosome_3	1046300	1165987	trans	SPCC4B3.15	coding
SPBC887.17	chromosome_1	2937800	3318540	trans	SPNCRNA.861	non_coding
SPBC8D2.07c	chromosome_3	2087770	2119802	trans	SPNCRNA.1264	non_coding
SPBC8D2.10c	chromosome_2	1360937	1392672	cis	SPBC8D2.10c	NA
SPBC8D2.13	chromosome_3	2101294	2119802	trans	SPCC576.14	coding
SPBC8D2.15	chromosome_3	2084276	2119802	trans	SPCC576.14	coding
SPBC8D2.16c	chromosome_2	1384960	1443435	cis	SPBC8D2.16c	NA
SPBC8D2.17	chromosome_3	655654	677595	trans	SPCC16C4.06c	coding
SPBC8E4.01c	chromosome_1,chromosome_1	2665053,4602196	2955088,4949138	trans	SPNCRNA.1018	non_coding
SPBC8E4.01c	chromosome_3	2087770	2104480	trans	SPCC576.06c	coding
SPBC8E4.02c	chromosome_1	3030626	3034677	trans	SPAC1786.04	coding
SPBC8E4.02c	chromosome_2	3827447	3868726	trans	SPBC23E6.01c	coding
SPBC8E4.03	chromosome_1,chromosome_1	2810876,4323910	2813185,4366536	trans	SPNCRNA.979	non_coding
SPBC8E4.04	chromosome_1	2893934	2905076	trans	SPACUNK4.06c	coding
SPBC8E4.05c	chromosome_1,chromosome_1	2665053,4602196	2926804,4949138	trans	SPNCRNA.846	non_coding
SPBC8E4.05c	chromosome_3	2084276	2123837	trans	SPNCRNA.1264	non_coding
SPBC902.02c	chromosome_1	3443342	3556754	trans	SPAC328.01c	coding
SPBC902.04	chromosome_3	2087770	2119802	trans	SPCC576.13	coding
SPBC902.06	chromosome_1	3443342	3556754	trans	SPAC1B1.02c	coding
SPBC947.01	chromosome_1	3809960	3926065	trans	SPNCRNA.94	non_coding
SPBC947.04	chromosome_2	2524266	2528629	trans	SPNCRNA.1524	non_coding
SPBC947.07	chromosome_1	450023	461925	trans	SPNCRNA.650	non_coding
SPBC947.09	chromosome_1	3809960	3919690	trans	SPAC323.07c	coding
SPBC947.10	chromosome_1	5161435	5202829	trans	SPAC26F1.01	coding
SPBC947.11c	chromosome_3	2087770	2123837	trans	SPCC126.02c	coding
SPBC947.12	chromosome_3	2087770	2123837	trans	SPCC576.13	coding
SPBC947.15c	chromosome_3	2311049	2354383	trans	SPCC965.13	coding
SPBC9B6.09c	chromosome_3	2087770	2119802	trans	SPCC576.13	coding
SPBC9B6.11c	chromosome_1,chromosome_1	2665053,4602196	3318540,4949138	trans	SPNCRNA.74	non_coding
SPBCPT2R1.08c	chromosome_1	3723871	3816912	trans	SPAC1556.02c	coding
SPBP16F5.06	chromosome_1	512086	528541	trans	SPAC227.09	coding
SPBP16F5.08c	chromosome_1,chromosome_1	2665053,4602196	2955088,4949138	trans	SPAC17D4.01	coding
SPBP19A11.01	chromosome_3	2135369	2159781	trans	SPCC126.15c	coding
SPBP19A11.01	chromosome_3	2311049	2354383	trans	SPCC1494.10	coding
SPBP22H7.02c	chromosome_3	2102509	2119802	trans	SPNCRNA.1264	non_coding
SPBP22H7.03	chromosome_3	657594	681957	trans	SPCC16C4.04	coding
SPBP22H7.04	chromosome_2	1452255	1455201	cis	SPBP22H7.04	NA
SPBP22H7.07	chromosome_1	2811385	2831736	trans	SPAC3F10.02c	coding
SPBP23A10.04	chromosome_1	5403412	5449783	trans	SPNCRNA.28	non_coding
SPBP23A10.07	chromosome_2	304768	316888	trans	SPBC1773.11c	coding
SPBP23A10.08	chromosome_3	2084276	2119802	trans	SPCC576.13	coding
SPBP23A10.13	chromosome_1	3315647	3556754	trans	SPAC1B1.02c	coding
SPBP23A10.15c	chromosome_3	2084276	2123837	trans	SPCC126.04c	coding
SPBP26C9.03c	chromosome_3	2087770	2119802	trans	SPNCRNA.1264	non_coding
SPBP35G2.03c	chromosome_1	3315647	3456618	trans	SPNCRNA.909	non_coding
SPBP35G2.05c	chromosome_2	1305421	1308029	trans	SPBC30B4.03c	coding
SPBP35G2.05c	chromosome_3	2078298	2119802	trans	SPCC126.02c	coding
SPBP35G2.06c	chromosome_1	5161435	5202829	trans	SPAC26F1.09	coding
SPBP35G2.07	chromosome_1	3321289	3442884	trans	SPAC8E11.10	coding
SPBP35G2.08c	chromosome_3	2102509	2119802	trans	SPCC576.14	coding
SPBP35G2.10	chromosome_1	3443342	3556754	trans	SPAC328.01c	coding
SPBP35G2.11c	chromosome_1,chromosome_1	2665053,4602196	2955088,4949138	trans	SPAC30C2.07	coding
SPBP4G3.02	chromosome_1,chromosome_1	2661698,4602196	2926804,4949138	trans	SPAC4F10.08	coding
SPBP4G3.03	chromosome_2	4442440	4539804	trans	SPBP4G3.03	coding
SPBP4H10.04	chromosome_3	660926	665506	trans	SPCC16C4.20c	coding
SPBP4H10.05c	chromosome_3	2084276	2093353	trans	SPCC576.06c	coding
SPBP4H10.08	chromosome_3	2084276	2119802	trans	SPCC576.14	coding
SPBP4H10.10	chromosome_3	2087770	2119802	trans	SPNCRNA.1264	non_coding
SPBP4H10.11c	chromosome_3	2087770	2101881	trans	SPCC576.07	coding
SPBP4H10.14c	chromosome_3	2101294	2119802	trans	SPCC126.02c	coding
SPBP4H10.15	chromosome_2	3759342	3759840	trans	NA	NA
SPBP4H10.16c	chromosome_1	3554341	3745734	trans	SPAC8C9.12c	coding
SPBP4H10.17c	chromosome_1	3443342	3556754	trans	SPNCRNA.909	non_coding
SPBP4H10.19c	chromosome_1	3443342	3557103	trans	SPAC16E8.07c	coding
SPBP8B7.01c	chromosome_1	3315647	3326503	trans	SPAPB1E7.12	coding
SPBP8B7.07c	chromosome_1	3315647	3456618	trans	SPAC3H5.13	coding
SPBP8B7.15c	chromosome_1,chromosome_1	2665053,4602196	2955088,4949138	trans	SPNCRNA.1018	non_coding
SPBP8B7.15c	chromosome_3	2087770	2123837	trans	SPNCRNA.1264	non_coding
SPBP8B7.17c	chromosome_1	3315647	3326503	trans	SPAC2E1P5.02c	coding
SPBP8B7.21	chromosome_3	2087770	2119802	trans	SPCC576.16c	coding
SPBP8B7.23	chromosome_1	5161435	5203011	trans	SPAC26F1.01	coding
SPBP8B7.24c	chromosome_1	5394093	5449783	trans	SPNCRNA.28	non_coding
SPBP8B7.29	chromosome_3	2087770	2119802	trans	SPCC576.14	coding
SPBPB10D8.01	chromosome_1	3554341	3745990	trans	SPAC17G6.12	coding
SPBPB21E7.01c	chromosome_1	2541698	2561529	trans	SPNCRNA.836	non_coding
SPBPB21E7.04c	chromosome_3	2101294	2119802	trans	SPNCRNA.1264	non_coding
SPBPB21E7.08	chromosome_1	3030626	3307217	trans	SPNCRNA.885	non_coding
SPBPB2B2.01	chromosome_1,chromosome_1	2665053,4602196	3456618,4949138	trans	SPAC17D4.01	coding
SPBPB2B2.02	chromosome_1,chromosome_1	2665053,4602196	2950891,4949138	trans	SPNCRNA.1033	non_coding
SPBPB2B2.02	chromosome_3	2087770	2123837	trans	SPNCRNA.1264	non_coding
SPBPB2B2.05	chromosome_2	3839530	3868726	trans	SPBC23E6.05	coding
SPBPB2B2.05	chromosome_2	4442440	4539804	trans	SPBPB2B2.05	coding
SPBPB2B2.06c	chromosome_1,chromosome_1	2665053,4602196	2955088,4962445	trans	SPNCRNA.1018	non_coding
SPBPB2B2.08	chromosome_3	2101294	2119802	trans	SPNCRNA.1264	non_coding
SPBPB2B2.10c	chromosome_1	2810876	2813185	trans	SPAC1B2.06	coding
SPBPB2B2.11	chromosome_3	2101294	2119802	trans	SPNCRNA.1264	non_coding
SPBPB2B2.12c	chromosome_1,chromosome_1	2665053,4602196	2926804,4949138	trans	SPAC4F10.20	coding
SPBPB2B2.13	chromosome_1,chromosome_1	2665053,4602196	2955088,4949138	trans	SPAC4F10.20	coding
SPBPB8B6.03	chromosome_1	2950891	3326503	trans	SPAC31G5.11	coding
SPBPB8B6.04c	chromosome_3	2102509	2119802	trans	SPNCRNA.1264	non_coding
SPCC1020.04c	chromosome_3	2084276	2119802	trans	SPCC576.14	coding
SPCC1020.05	chromosome_1	3315647	3557103	trans	SPAC1B1.02c	coding
SPCC1020.08	chromosome_1	1155617	1172781	trans	SPAC22A12.07c	coding
SPCC1020.09	chromosome_1,chromosome_1	2665053,4602196	2955088,4949138	trans	SPNCRNA.1018	non_coding
SPCC1020.10	chromosome_2	2890004	2894685	trans	SPNCRNA.1560	non_coding
SPCC1020.12c	chromosome_3	657594	677595	cis	SPCC1020.12c	NA
SPCC1020.13c	chromosome_3	2102509	2119802	trans	SPNCRNA.1263	non_coding
SPCC1183.05c	chromosome_3	2087770	2123837	trans	SPCC576.13	coding
SPCC1183.06	chromosome_3	2101294	2104480	trans	SPCC576.14	coding
SPCC1183.07	chromosome_3	2101294	2119802	trans	SPNCRNA.1263	non_coding
SPCC1183.09c	chromosome_1	3440649	3556754	trans	SPAC3A11.04	coding
SPCC11E10.04	chromosome_2	2813594	2870926	trans	SPBC19C7.12c	coding
SPCC11E10.06c	chromosome_3	2101294	2104480	trans	SPCC576.13	coding
SPCC1223.01	chromosome_3	2087770	2119802	trans	SPNCRNA.1264	non_coding
SPCC1223.02	chromosome_3	2102509	2119802	trans	SPNCRNA.1264	non_coding
SPCC1223.03c	chromosome_2	3798692	3829500	trans	SPNCRNA.1643	non_coding
SPCC1223.06	chromosome_3	2087770	2123837	trans	SPCC576.13	coding
SPCC1223.07c	chromosome_2	3759342	3759840	trans	NA	NA
SPCC1223.08c	chromosome_1,chromosome_1	2665053,4602196	2955088,4949138	trans	SPAC1093.01	coding
SPCC1223.08c	chromosome_2	3010646	3014508	trans	SPBC15D4.02	coding
SPCC1223.13	chromosome_3	2101294	2104480	trans	SPCC576.13	coding
SPCC1235.02	chromosome_1	3917561	3926238	trans	SPAC323.07c	coding
SPCC1235.05c	chromosome_3	2087770	2119802	trans	SPCC576.05	coding
SPCC1235.07	chromosome_3	2084276	2104480	trans	SPCC576.14	coding
SPCC1235.13	chromosome_3	2101294	2119802	trans	SPCC576.13	coding
SPCC1235.14	chromosome_1	3809960	3926065	trans	SPAC1071.06	coding
SPCC1235.14	chromosome_3	2255450	2292005	trans	SPCC1840.06	coding
SPCC1235.15	chromosome_1	3315647	3326503	trans	SPAPB1E7.09	coding
SPCC1259.01c	chromosome_1	5161435	5202829	trans	SPAC26F1.01	coding
SPCC1259.06	chromosome_3,chromosome_3	676403,767970	681957,777516	trans	SPCC1020.06c	coding
SPCC1259.07	chromosome_3	2084276	2119802	trans	SPCC576.13	coding
SPCC1259.08	chromosome_3	2128231	2135369	trans	SPCC126.09	coding
SPCC1259.11c	chromosome_3	657594	665506	trans	SPCC16C4.19	coding
SPCC1259.14c	chromosome_3	2087770	2123837	trans	SPNCRNA.1265	non_coding
SPCC1259.16	chromosome_3	2102509	2119802	trans	SPNCRNA.1264	non_coding
SPCC126.02c	chromosome_3	2087770	2123837	cis	SPCC126.02c	NA
SPCC126.04c	chromosome_3	2084276	2119802	cis	SPCC126.04c	NA
SPCC126.09	chromosome_3	2087770	2123837	cis	SPCC126.09	NA
SPCC126.14	chromosome_3	2101294	2123837	cis	SPCC126.14	NA
SPCC1281.02c	chromosome_3	773241	784058	trans	SPCC1020.04c	coding
SPCC1281.08	chromosome_1	3315647	3326503	trans	SPAPB1E7.11c	coding
SPCC132.03	chromosome_3	2101294	2119802	trans	SPNCRNA.1264	non_coding
SPCC1322.01	chromosome_3	2087770	2119802	trans	SPCC576.05	coding
SPCC1322.02	chromosome_1	3440649	3557103	trans	SPAC3A11.04	coding
SPCC1322.08	chromosome_1	2893934	2905076	trans	SPACUNK4.06c	coding
SPCC1322.08	chromosome_3	2101294	2104480	trans	SPCC576.14	coding
SPCC1322.14c	chromosome_3	1282285	1360511	cis	SPCC1322.14c	NA
SPCC1322.15	chromosome_3	1327338	1360511	cis	SPCC1322.15	NA
SPCC1393.02c	chromosome_3	2087770	2119802	trans	SPNCRNA.1264	non_coding
SPCC1393.04	chromosome_1	3321289	3456618	trans	SPNCRNA.903	non_coding
SPCC1393.10	chromosome_1	4323910	4366536	trans	SPNCRNA.978	non_coding
SPCC13B11.01	chromosome_1	3440649	3557103	trans	SPAC3A11.04	coding
SPCC13B11.04c	chromosome_3	2102509	2119802	trans	SPCC576.14	coding
SPCC1442.02	chromosome_1	3315647	3326503	trans	SPAC2E1P5.02c	coding
SPCC1442.05c	chromosome_3	2084276	2093353	trans	SPCC576.05	coding
SPCC1442.07c	chromosome_2	852801	903483	trans	SPBC713.09	coding
SPCC1442.09	chromosome_1	2950891	3326503	trans	SPNCRNA.873	non_coding
SPCC1450.02	chromosome_2	2312083	2330408	trans	SPBC12D12.04c	coding
SPCC1450.13c	chromosome_3	2087770	2119802	trans	SPNCRNA.1261	non_coding
SPCC1450.15	chromosome_1	3917561	3926238	trans	SPAC2F3.01	coding
SPCC1494.05c	chromosome_3	2087770	2123837	trans	SPNCRNA.1265	non_coding
SPCC1494.06c	chromosome_1	523735	578088	trans	SPAC2F7.14c	coding
SPCC1494.07	chromosome_3	2102509	2119802	trans	SPNCRNA.1263	non_coding
SPCC1494.10	chromosome_3	2087770	2123837	trans	SPNCRNA.1265	non_coding
SPCC1529.01	chromosome_3	224356	234982	cis	SPCC1529.01	NA
SPCC1620.08	chromosome_1	5376094	5394093	trans	SPAC4D7.13	coding
SPCC1620.13	chromosome_3	2101294	2119802	trans	SPCC576.14	coding
SPCC162.02c	chromosome_3	676403	709290	trans	SPCC16C4.16c	coding
SPCC162.06c	chromosome_2	1740747	1890505	trans	SPBC11G11.03	coding
SPCC162.10	chromosome_1	2810876	2813185	trans	SPAC1B2.06	coding
SPCC162.11c	chromosome_3	2087770	2104480	trans	SPCC576.14	coding
SPCC1672.01	chromosome_1	3440649	3556754	trans	SPAC1B1.02c	coding
SPCC1672.06c	chromosome_1	2893934	2905076	trans	SPACUNK4.07c	coding
SPCC1672.07	chromosome_3	2087770	2123837	trans	SPNCRNA.1265	non_coding
SPCC1672.08c	chromosome_3	1206829	1209564	trans	SPCC550.11	coding
SPCC1672.09	chromosome_3	2087770	2123837	trans	SPCC576.13	coding
SPCC1672.10	chromosome_3	2101294	2104480	trans	SPCC576.14	coding
SPCC1672.12c	chromosome_3	676403	681957	cis	SPCC1672.12c	NA
SPCC1672.12c	chromosome_3	2101294	2104480	trans	SPCC576.13	coding
SPCC1682.02c	chromosome_3	2087770	2119802	trans	SPCC576.13	coding
SPCC1682.05c	chromosome_3	2084276	2119802	trans	SPCC576.14	coding
SPCC16A11.02	chromosome_3	2084276	2123837	trans	SPNCRNA.1264	non_coding
SPCC16A11.03c	chromosome_3	2087770	2101881	trans	SPCC576.11	coding
SPCC16A11.04	chromosome_1	3440649	3556754	trans	SPAC16E8.07c	coding
SPCC16A11.05c	chromosome_3	2084276	2104480	trans	SPCC576.14	coding
SPCC16C4.02c	chromosome_3	2084276	2123837	trans	SPCC126.04c	coding
SPCC16C4.14c	chromosome_3	2101294	2123837	trans	SPNCRNA.1263	non_coding
SPCC16C4.15	chromosome_3	2084276	2119802	trans	SPCC576.14	coding
SPCC16C4.17	chromosome_3	2084276	2101881	trans	SPCC576.13	coding
SPCC16C4.22	chromosome_3	736784	764479	cis	SPCC16C4.22	NA
SPCC1739.01	chromosome_2	3759342	3799228	trans	SPBC31F10.10c	coding
SPCC1739.05	chromosome_3	2084276	2123837	cis	SPCC1739.05	NA
SPCC1739.08c	chromosome_3	2087770	2119802	trans	SPNCRNA.1264	non_coding
SPCC1739.09c	chromosome_3	2078298	2104480	cis	SPCC1739.09c	NA
SPCC1739.11c	chromosome_3	2101294	2123837	trans	SPCC126.02c	coding
SPCC1742.01	chromosome_2	2305695	2316554	trans	SPBC12D12.03	coding
SPCC1753.02c	chromosome_1	2937800	3318540	trans	SPAC3G9.14	coding
SPCC1795.03	chromosome_1	3440649	3557103	trans	SPAC3A11.04	coding
SPCC1795.07	chromosome_3	2087770	2119802	trans	SPCC576.14	coding
SPCC1795.08c	chromosome_3	2087770	2123837	trans	SPCC576.13	coding
SPCC1795.09	chromosome_3	657594	677595	trans	SPCC16C4.07	coding
SPCC18.08	chromosome_3	2087770	2123837	trans	SPCC576.13	coding
SPCC18.12c	chromosome_1	559475	615742	trans	SPAC1F3.01	coding
SPCC18.13	chromosome_1	512086	584187	trans	SPAC2F7.09c	coding
SPCC18.16c	chromosome_2	3635637	3712576	trans	SPBP8B7.10c	coding
SPCC18.17c	chromosome_1	3921447	3926238	trans	SPAC323.08	coding
SPCC18.18c	chromosome_1	3809960	3926065	trans	SPAC1071.06	coding
SPCC1827.01c	chromosome_1	460756	535185	trans	SPAPB21F2.03	coding
SPCC1827.04	chromosome_1	3443342	3556754	trans	SPAC1B1.02c	coding
SPCC1827.06c	chromosome_3	210341	215957	trans	SPCC1235.15	coding
SPCC1827.07c	chromosome_3	2382301	2394154	cis	SPCC1827.07c	NA
SPCC1827.08c	chromosome_1	3443342	3556754	trans	SPAC1B1.02c	coding
SPCC1840.06	chromosome_2	2813594	2870926	trans	SPBC19C7.07c	coding
SPCC1840.10	chromosome_1	2378252	2400113	trans	SPNCRNA.822	non_coding
SPCC1840.12	chromosome_1,chromosome_1	2665053,4602196	3326503,4949138	trans	SPAPB8E5.03	coding
SPCC188.02	chromosome_1	3315647	3326503	trans	SPAC2E1P5.02c	coding
SPCC188.03	chromosome_3	2102509	2123837	trans	SPCC126.02c	coding
SPCC188.10c	chromosome_3	2101294	2123837	trans	SPCC126.02c	coding
SPCC188.11	chromosome_3	2087770	2123837	trans	SPNCRNA.1264	non_coding
SPCC188.12	chromosome_3	2087770	2123837	trans	SPNCRNA.1264	non_coding
SPCC188.13c	chromosome_3	1555043	1592069	cis	SPCC188.13c	NA
SPCC18B5.01c	chromosome_1	3809960	3926065	trans	SPAC4H3.11c	coding
SPCC18B5.05c	chromosome_1,chromosome_1	2665053,4602196	2926804,4949138	trans	SPAC458.05	coding
SPCC18B5.07c	chromosome_3	2087770	2123837	trans	SPCC576.13	coding
SPCC18B5.11c	chromosome_3	2084276	2104480	trans	SPCC576.13	coding
SPCC1906.02c	chromosome_1	3315647	3557103	trans	SPAC1B1.02c	coding
SPCC1906.03	chromosome_3	1957155	1999527	cis	SPCC1906.03	NA
SPCC191.04c	chromosome_3	2087770	2101881	trans	SPCC576.13	coding
SPCC191.07	chromosome_1	3554341	3745734	trans	SPAC15A10.05c	coding
SPCC1919.03c	chromosome_1	4288609	4467160	trans	SPAC9E9.11	coding
SPCC1919.04	chromosome_1	3315647	3326503	trans	SPAPB1E7.11c	coding
SPCC1919.06c	chromosome_2	2202682	2316554	trans	SPBC16H5.03c	coding
SPCC1919.08c	chromosome_3	2192600	2227224	cis	SPCC1919.08c	NA
SPCC1919.11	chromosome_2	2312083	2330408	trans	SPBC24C6.02	coding
SPCC1919.13c	chromosome_1,chromosome_1	2665053,4602196	2926804,4949138	trans	SPAC1834.11c	coding
SPCC1919.14c	chromosome_1,chromosome_1	2665053,4602196	2926804,4949138	trans	SPAC3F10.17	coding
SPCC1919.15	chromosome_3	2101294	2104480	trans	SPCC576.13	coding
SPCC23B6.01c	chromosome_1	3440649	3557103	trans	SPAC1B1.02c	coding
SPCC23B6.03c	chromosome_3	1257973	1287182	cis	SPCC23B6.03c	NA
SPCC24B10.02c	chromosome_1	2531296	2539126	trans	SPAC25H1.07	coding
SPCC24B10.03	chromosome_1	3321289	3442884	trans	SPAC3H5.13	coding
SPCC24B10.11c	chromosome_3	2087770	2123837	trans	SPCC576.13	coding
SPCC24B10.13	chromosome_3	2087770	2119802	trans	SPCC576.13	coding
SPCC24B10.19c	chromosome_1	3443342	3556754	trans	SPNCRNA.909	non_coding
SPCC24B10.22	chromosome_3	2101294	2104480	trans	SPCC576.14	coding
SPCC285.05	chromosome_3	2101294	2123837	trans	SPCC576.14	coding
SPCC285.06c	chromosome_1	2937800	2955088	trans	SPAPB24D3.01	coding
SPCC285.08	chromosome_3	2101294	2119802	trans	SPCC576.13	coding
SPCC285.10c	chromosome_1	3440649	3557103	trans	SPAC3A11.10c	coding
SPCC285.13c	chromosome_3	2087770	2104480	trans	SPCC576.07	coding
SPCC290.04	chromosome_3	1587644	1593491	trans	SPCC13B11.01	coding
SPCC297.05	chromosome_3	2087770	2119802	trans	SPNCRNA.1263	non_coding
SPCC306.02c	chromosome_3	660926	665506	trans	SPCC16C4.03	coding
SPCC306.03c	chromosome_3	2087770	2123837	trans	SPCC576.13	coding
SPCC306.08c	chromosome_1	2893934	2905076	trans	SPACUNK4.06c	coding
SPCC31H12.05c	chromosome_3	2101294	2123837	trans	SPCC576.13	coding
SPCC320.08	chromosome_3	2101294	2123837	trans	SPCC126.04c	coding
SPCC320.10	chromosome_3	1209512	1266271	trans	SPCC645.09	coding
SPCC320.11c	chromosome_1	460756	522530	trans	SPAPB21F2.03	coding
SPCC330.02	chromosome_1,chromosome_1	3315647,4323910	3326503,4366536	trans	SPAC2E1P5.02c	coding
SPCC330.03c	chromosome_2	710401	767643	trans	SPBC119.17	coding
SPCC330.06c	chromosome_1	3030626	3307217	trans	SPAC24C9.15c	coding
SPCC330.09	chromosome_3	2101294	2119802	trans	SPNCRNA.1264	non_coding
SPCC330.10	chromosome_3	2084276	2123837	trans	SPCC126.04c	coding
SPCC338.06c	chromosome_1	3315647	3442884	trans	SPAPB1E7.11c	coding
SPCC338.07c	chromosome_3	2087770	2123837	trans	SPNCRNA.1265	non_coding
SPCC338.10c	chromosome_3	2084276	2093353	trans	SPCC576.06c	coding
SPCC338.12	chromosome_1	2531296	2547852	trans	SPAC25H1.09	coding
SPCC364.04c	chromosome_3	2087770	2123837	trans	SPCC576.13	coding
SPCC364.05	chromosome_3	2101294	2123837	trans	SPCC126.02c	coding
SPCC417.05c	chromosome_1,chromosome_1	2937800,4325746	3326503,4366536	trans	SPNCRNA.861	non_coding
SPCC417.06c	chromosome_1,chromosome_1	2665053,4602196	2955088,4949138	trans	SPAPB8E5.03	coding
SPCC417.15	chromosome_2	771542	828758	trans	SPBC530.07c	coding
SPCC417.16	chromosome_2	752796	813287	trans	SPBC119.17	coding
SPCC4B3.05c	chromosome_1	3809960	3920943	trans	SPAC323.04	coding
SPCC4B3.06c	chromosome_1	3809960	3919690	trans	SPAC4H3.08	coding
SPCC4B3.06c	chromosome_3	1156580	1163989	cis	SPCC4B3.06c	NA
SPCC4B3.08	chromosome_3	2101294	2104480	trans	SPCC576.15c	coding
SPCC4B3.10c	chromosome_2	3798692	3878311	trans	SPBC211.03c	coding
SPCC4B3.11c	chromosome_1,chromosome_1	2665053,4602196	2926804,4949138	trans	SPAC19B12.11c	coding
SPCC4B3.15	chromosome_3	2101294	2123837	trans	SPCC126.02c	coding
SPCC4B3.17	chromosome_1	3919690	3926065	trans	SPAC2F3.01	coding
SPCC4E9.01c	chromosome_3	2078298	2093353	trans	SPCPB1C11.03	coding
SPCC4F11.03c	chromosome_1	3315647	3326503	trans	SPAPB1E7.14	coding
SPCC4F11.04c	chromosome_1	2925637	3326503	trans	SPNCRNA.01	non_coding
SPCC4G3.03	chromosome_3	2084276	2119802	trans	SPCC576.14	coding
SPCC4G3.05c	chromosome_1	5403412	5449783	trans	SPAC29B12.02c	coding
SPCC4G3.06c	chromosome_3	2087770	2123837	trans	SPCC576.13	coding
SPCC4G3.08	chromosome_1	3443342	3745990	trans	SPAC1B1.02c	coding
SPCC4G3.08	chromosome_2	852801	903483	trans	SPBC36.11	coding
SPCC4G3.09c	chromosome_1	3440649	3557103	trans	SPAC1B1.02c	coding
SPCC4G3.10c	chromosome_1	3443342	3556754	trans	SPAC1B1.02c	coding
SPCC4G3.18	chromosome_1	512086	522530	trans	SPAC227.14	coding
SPCC4G3.19	chromosome_1	2531296	2539126	trans	SPAC25H1.09	coding
SPCC548.05c	chromosome_3	210341	234982	cis	SPCC548.05c	NA
SPCC550.02c	chromosome_3	2102509	2119802	trans	SPCC126.02c	coding
SPCC550.03c	chromosome_3	2087770	2123837	trans	SPCC576.13	coding
SPCC550.05	chromosome_1	512086	522530	trans	SPAC227.10	coding
SPCC550.09	chromosome_1	3321289	3442884	trans	SPAC26A3.01	coding
SPCC553.06	chromosome_3	224356	234982	trans	SPCC548.05c	coding
SPCC553.07c	chromosome_3	210364	234982	trans	SPCC548.05c	coding
SPCC553.08c	chromosome_3	224356	234982	trans	SPCC548.05c	coding
SPCC553.08c	chromosome_3	2102509	2119802	trans	SPNCRNA.1263	non_coding
SPCC553.09c	chromosome_3	210341	234982	trans	SPCC548.05c	coding
SPCC553.11c	chromosome_3	224356	229552	trans	SPCC548.05c	coding
SPCC553.12c	chromosome_3	224356	234982	trans	SPCC548.05c	coding
SPCC569.03	chromosome_3	2347226	2452883	trans	SPCC569.03	coding
SPCC569.05c	chromosome_1,chromosome_1	2665053,4602196	3326503,4949138	trans	SPNCRNA.873	non_coding
SPCC569.05c	chromosome_2	3827447	3878311	trans	SPBC23E6.01c	coding
SPCC569.09	chromosome_3	2101294	2123837	trans	SPNCRNA.1264	non_coding
SPCC576.02	chromosome_3	2117330	2125061	cis	SPCC576.02	NA
SPCC576.06c	chromosome_1	3554341	3745734	trans	SPAC15A10.05c	coding
SPCC576.13	chromosome_3	2087770	2123837	cis	SPCC576.13	NA
SPCC576.14	chromosome_3	2084276	2123837	cis	SPCC576.14	NA
SPCC576.16c	chromosome_2	3139222	3146912	trans	SPBC405.01	coding
SPCC576.16c	chromosome_3	2087770	2119802	cis	SPCC576.16c	NA
SPCC576.19c	chromosome_3	2117330	2125061	cis	SPCC576.19c	NA
SPCC584.01c	chromosome_2	3759342	3759840	trans	NA	NA
SPCC584.04	chromosome_3	2087770	2123837	trans	SPNCRNA.1265	non_coding
SPCC584.13	chromosome_3	1420516	1479235	cis	SPCC584.13	NA
SPCC584.13	chromosome_3	2102509	2119802	trans	SPCC576.14	coding
SPCC584.15c	chromosome_1	1867289	2055773	trans	SPAC17H9.07	coding
SPCC594.02c	chromosome_3	730564	736784	trans	SPCC18B5.07c	coding
SPCC594.02c	chromosome_3	2087770	2119802	trans	SPNCRNA.1264	non_coding
SPCC594.04c	chromosome_3	2087770	2119802	trans	SPNCRNA.1264	non_coding
SPCC594.05c	chromosome_3	2087770	2123837	trans	SPNCRNA.1265	non_coding
SPCC5E4.04	chromosome_1	2950891	3318540	trans	SPAC589.02c	coding
SPCC5E4.06	chromosome_3	2101294	2123837	trans	SPCC576.13	coding
SPCC5E4.10c	chromosome_2	2813594	2889260	trans	SPBP4H10.08	coding
SPCC61.02	chromosome_1	2925637	2955088	trans	SPNCRNA.861	non_coding
SPCC61.04c	chromosome_3	655654	677595	trans	SPCC5E4.06	coding
SPCC613.04c	chromosome_1	3440649	3556754	trans	SPAC1B1.02c	coding
SPCC613.10	chromosome_3	2087770	2123837	trans	SPCC126.02c	coding
SPCC613.12c	chromosome_3	2087770	2123837	trans	SPCC576.13	coding
SPCC622.01c	chromosome_3	2087770	2123837	trans	SPCC576.13	coding
SPCC622.10c	chromosome_3	2101294	2119802	trans	SPCC576.13	coding
SPCC622.11	chromosome_1	3440649	3456618	trans	SPAC3A11.10c	coding
SPCC622.16c	chromosome_3	2101294	2119802	trans	SPNCRNA.1263	non_coding
SPCC622.17	chromosome_3	1399858	1440881	cis	SPCC622.17	NA
SPCC622.19	chromosome_3	2084276	2123837	trans	SPCC576.14	coding
SPCC63.02c	chromosome_3	655654	681957	trans	SPCC16C4.06c	coding
SPCC63.11	chromosome_3	2102509	2123837	trans	SPCC126.02c	coding
SPCC645.06c	chromosome_3	655654	658266	trans	SPCC5E4.07	coding
SPCC645.10	chromosome_3	2084276	2123837	trans	SPCC576.13	coding
SPCC645.11c	chromosome_3	2102509	2125061	trans	SPCC576.14	coding
SPCC663.08c	chromosome_3	2087770	2123837	trans	SPCC576.13	coding
SPCC663.10	chromosome_1	3321289	3456618	trans	SPAC3A11.14c	coding
SPCC70.03c	chromosome_1,chromosome_1	2665053,4602196	3318540,4949138	trans	SPNCRNA.74	non_coding
SPCC70.03c	chromosome_3	277567	286478	trans	SPNCRNA.1125	non_coding
SPCC70.05c	chromosome_1	3443342	3745734	trans	SPAC16E8.01	coding
SPCC70.06	chromosome_1	3315647	3326503	trans	SPAC2E1P5.02c	coding
SPCC70.08c	chromosome_3	2087770	2119802	trans	SPNCRNA.1264	non_coding
SPCC70.12c	chromosome_3	2101294	2123837	trans	SPCC576.13	coding
SPCC736.04c	chromosome_1	3315647	3557103	trans	SPAC1B1.02c	coding
SPCC736.06	chromosome_1	3443342	3556754	trans	SPAC1B1.02c	coding
SPCC736.11	chromosome_1	2925637	3326503	trans	SPAC31G5.08	coding
SPCC736.12c	chromosome_3	2101294	2104480	trans	SPCC576.13	coding
SPCC736.14	chromosome_3	2102509	2119802	trans	SPCC126.02c	coding
SPCC737.03c	chromosome_1	5426621	5449783	trans	SPNCRNA.28	non_coding
SPCC737.04	chromosome_3	2087770	2123837	trans	SPNCRNA.1265	non_coding
SPCC737.06c	chromosome_1	3315647	3326503	trans	SPAPB1E7.11c	coding
SPCC737.07c	chromosome_3	2084276	2119802	trans	SPNCRNA.1264	non_coding
SPCC74.02c	chromosome_2	2330408	2364604	trans	SPNCRNA.1505	non_coding
SPCC74.04	chromosome_3	2101294	2104480	trans	SPCC576.13	coding
SPCC757.02c	chromosome_3	2117330	2123837	trans	SPCC126.02c	coding
SPCC757.03c	chromosome_1	2545110	2561529	trans	SPNCRNA.836	non_coding
SPCC757.04	chromosome_1	2925637	3326503	trans	SPNCRNA.74	non_coding
SPCC757.06	chromosome_1	3443342	3745734	trans	SPAC1B1.02c	coding
SPCC757.07c	chromosome_1	3556754	3745734	trans	SPAC15A10.05c	coding
SPCC757.09c	chromosome_1	2925637	3326503	trans	SPNCRNA.873	non_coding
SPCC757.12	chromosome_3	655654	681957	trans	SPCC5E4.06	coding
SPCC777.02	chromosome_3	2087770	2123837	trans	SPCC126.04c	coding
SPCC777.07	chromosome_1	3440649	3557103	trans	SPAC17A2.02c	coding
SPCC777.11	chromosome_3	2117330	2123837	trans	SPCC126.04c	coding
SPCC790.02	chromosome_1,chromosome_1	2810876,3315647	2813185,3326503	trans	SPAC2E1P5.02c	coding
SPCC794.01c	chromosome_3	2078298	2101881	trans	SPCC576.13	coding
SPCC794.03	chromosome_3	2076980	2081191	trans	SPCPB1C11.03	coding
SPCC794.06	chromosome_3	224356	234982	cis	SPCC794.06	NA
SPCC794.07	chromosome_3	224356	234982	cis	SPCC794.07	NA
SPCC794.08	chromosome_3	210364	234982	cis	SPCC794.08	NA
SPCC794.10	chromosome_3	224356	234982	trans	SPCC548.05c	coding
SPCC794.11c	chromosome_3	224356	234982	trans	SPCC548.05c	coding
SPCC825.01	chromosome_3	2102509	2123837	trans	SPCC576.14	coding
SPCC825.02	chromosome_1	3440649	3557103	trans	SPNCRNA.909	non_coding
SPCC825.04c	chromosome_3	1181962	1206829	cis	SPCC825.04c	NA
SPCC830.05c	chromosome_3	2087770	2104480	trans	SPCC576.15c	coding
SPCC895.03c	chromosome_3	2101294	2123837	trans	SPCC126.02c	coding
SPCC895.06	chromosome_3	2087770	2123837	trans	SPCC576.13	coding
SPCC895.07	chromosome_1	3440649	3557103	trans	SPAC16E8.09	coding
SPCC895.08c	chromosome_1	5161435	5202829	trans	SPAC26F1.01	coding
SPCC962.02c	chromosome_3	2101294	2123837	trans	SPCC126.02c	coding
SPCC962.05	chromosome_3	767970	777516	trans	SPCC1020.06c	coding
SPCC965.03	chromosome_1	5448529	5451430	trans	SPAC1039.02	coding
SPCC965.05c	chromosome_1	3315647	3442884	trans	SPAC3H5.04	coding
SPCC965.06	chromosome_1	3321289	3456618	trans	SPAC26A3.01	coding
SPCC965.07c	chromosome_1	3315647	3326503	trans	SPAPB1E7.09	coding
SPCC965.08c	chromosome_1	2569788	2604820	trans	SPAC4A8.12c	coding
SPCC965.08c	chromosome_1	2810876	2955088	trans	SPNCRNA.863	non_coding
SPCC970.01	chromosome_3	2087770	2119802	trans	SPCC576.05	coding
SPCC970.03	chromosome_3	2117330	2123837	trans	SPNCRNA.1265	non_coding
SPCC970.04c	chromosome_3	676403	709290	trans	SPCC16C4.15	coding
SPCP1E11.02	chromosome_3	2087770	2104480	trans	SPCC576.07	coding
SPCP1E11.03	chromosome_1	4288609	4467160	trans	SPAC27F1.05c	coding
SPCP1E11.03	chromosome_3	2087770	2119802	trans	SPNCRNA.1264	non_coding
SPCP1E11.08	chromosome_1	596119	619866	trans	SPAC1F3.01	coding
SPCP1E11.11	chromosome_1	512086	619866	trans	SPAC1F3.01	coding
SPCP20C8.02c	chromosome_3	2382301	2452883	trans	SPCC1827.07c	coding
SPCP20C8.03	chromosome_3	2382301	2452883	trans	SPCC1827.07c	coding
SPCP25A2.02c	chromosome_3	2101294	2119802	trans	SPCC576.13	coding
SPCP25A2.03	chromosome_3	2087770	2123837	trans	SPCC126.02c	coding
SPCP31B10.02	chromosome_3	1185573	1209512	trans	SPCC550.04c	coding
SPCP31B10.06	chromosome_3	516296	527896	cis	SPCP31B10.06	NA
SPCP31B10.07	chromosome_3	506126	563455	cis	SPCP31B10.07	NA
SPCPB16A4.05c	chromosome_3	655654	658266	trans	SPCC16C4.19	coding
SPCPB1C11.03	chromosome_3	2078298	2084775	cis	SPCPB1C11.03	NA
SPCPJ732.02c	chromosome_3	2087770	2123837	trans	SPNCRNA.1265	non_coding
SPCPJ732.03	chromosome_1	3315647	3326503	trans	SPAPB1E7.11c	coding
SPCPJ732.03	chromosome_3	2101294	2119802	trans	SPNCRNA.1264	non_coding
SPNCRNA.01	chromosome_1,chromosome_1	2665053,4602196	3326503,4949138	cis	SPNCRNA.01	NA
SPNCRNA.03	chromosome_1,chromosome_1	2665053,4602196	3326503,4949138	trans	SPAC17D4.01	coding
SPNCRNA.06	chromosome_1	3440649	3745734	trans	SPNCRNA.909	non_coding
SPNCRNA.07	chromosome_3	2087770	2119802	trans	SPNCRNA.1264	non_coding
SPNCRNA.08	chromosome_3	2101294	2123837	trans	SPNCRNA.1265	non_coding
SPNCRNA.09	chromosome_3	2087770	2123837	trans	SPNCRNA.1265	non_coding
SPNCRNA.10	chromosome_3	1741292	1761652	cis	SPNCRNA.10	NA
SPNCRNA.1001	chromosome_1	2810876	3326503	cis	SPNCRNA.1001	NA
SPNCRNA.1001	chromosome_3	2087770	2123837	trans	SPNCRNA.1264	non_coding
SPNCRNA.1002	chromosome_1,chromosome_1	2665053,4602196	2926804,4949138	cis	SPNCRNA.1002	NA
SPNCRNA.1002	chromosome_1	2447403	2456452	trans	SPAC32A11.03c	coding
SPNCRNA.1004	chromosome_1	3321289	3556754	cis	SPNCRNA.1004	NA
SPNCRNA.1005	chromosome_3	2101294	2123837	trans	SPNCRNA.1265	non_coding
SPNCRNA.101	chromosome_1	3315647	3745734	trans	SPAC17G6.12	coding
SPNCRNA.1014	chromosome_1,chromosome_1	2665053,4602196	3456618,4949138	cis	SPNCRNA.1014	NA
SPNCRNA.1015	chromosome_3	2101294	2125061	trans	SPCC576.13	coding
SPNCRNA.1017	chromosome_1	2810876	2905076	cis	SPNCRNA.1017	NA
SPNCRNA.1018	chromosome_1,chromosome_1	2665053,4602196	2955088,4949138	cis	SPNCRNA.1018	NA
SPNCRNA.102	chromosome_1	3321289	3456618	trans	SPNCRNA.903	non_coding
SPNCRNA.1021	chromosome_1	2810876	2813185	cis	SPNCRNA.1021	NA
SPNCRNA.1023	chromosome_3	2087770	2123837	trans	SPNCRNA.1265	non_coding
SPNCRNA.1025	chromosome_1	2531296	2539126	trans	SPAC25H1.09	coding
SPNCRNA.1025	chromosome_3	2102509	2119802	trans	SPNCRNA.1264	non_coding
SPNCRNA.1026	chromosome_2	2311107	2316554	trans	SPBC12D12.05c	coding
SPNCRNA.1026	chromosome_3	2101294	2123837	trans	SPCC576.13	coding
SPNCRNA.1030	chromosome_3	2087770	2119802	trans	SPCC576.16c	coding
SPNCRNA.1031	chromosome_1,chromosome_1	2665053,4602196	2926804,4949138	cis	SPNCRNA.1031	NA
SPNCRNA.1033	chromosome_3	2084276	2123837	trans	SPNCRNA.1264	non_coding
SPNCRNA.1034	chromosome_1,chromosome_1	2665053,4602196	3030977,4949138	cis	SPNCRNA.1034	NA
SPNCRNA.1035	chromosome_1,chromosome_1	2665053,4602196	2955088,4949138	cis	SPNCRNA.1035	NA
SPNCRNA.1040	chromosome_3	2087770	2119802	trans	SPNCRNA.1264	non_coding
SPNCRNA.1045	chromosome_3	2087770	2119802	trans	SPCC576.14	coding
SPNCRNA.1047	chromosome_3	2087770	2119802	trans	SPNCRNA.1264	non_coding
SPNCRNA.1049	chromosome_1	3440649	3556754	trans	SPAC1B1.02c	coding
SPNCRNA.1050	chromosome_3	2087770	2119802	trans	SPNCRNA.1264	non_coding
SPNCRNA.1053	chromosome_3	2087770	2119802	trans	SPNCRNA.1264	non_coding
SPNCRNA.1055	chromosome_3	2084276	2119802	trans	SPCC576.14	coding
SPNCRNA.1060	chromosome_1	3315647	3456618	trans	SPNCRNA.909	non_coding
SPNCRNA.1061	chromosome_1	5201900	5270397	cis	SPNCRNA.1061	NA
SPNCRNA.1063	chromosome_1	3315647	3557103	trans	SPAC1B1.02c	coding
SPNCRNA.1067	chromosome_1,chromosome_1	2665053,4602196	2926804,4949138	trans	SPNCRNA.54	non_coding
SPNCRNA.1067	chromosome_3	2101294	2119802	trans	SPNCRNA.1264	non_coding
SPNCRNA.1068	chromosome_1	3440649	3557103	trans	SPAC3A11.07	coding
SPNCRNA.1069	chromosome_1	3315647	3556754	trans	SPNCRNA.909	non_coding
SPNCRNA.1070	chromosome_3	2101294	2123837	trans	SPCC576.14	coding
SPNCRNA.1071	chromosome_3	2087770	2119802	trans	SPCC576.16c	coding
SPNCRNA.1072	chromosome_3	2078298	2119802	trans	SPCC576.13	coding
SPNCRNA.1073	chromosome_1	3440649	3557103	trans	SPNCRNA.909	non_coding
SPNCRNA.1078	chromosome_3	2087770	2123837	trans	SPNCRNA.1265	non_coding
SPNCRNA.1082	chromosome_1	2810876	2955088	trans	SPNCRNA.863	non_coding
SPNCRNA.1082	chromosome_1	5153377	5200800	cis	SPNCRNA.1082	NA
SPNCRNA.1083	chromosome_1	2937800	3326503	trans	SPAC31G5.11	coding
SPNCRNA.1085	chromosome_1	5403412	5449783	trans	SPNCRNA.1082	non_coding
SPNCRNA.1085	chromosome_3	2087770	2119802	trans	SPNCRNA.1264	non_coding
SPNCRNA.1086	chromosome_1,chromosome_1	2665053,4602196	2950891,4949138	trans	SPNCRNA.861	non_coding
SPNCRNA.1087	chromosome_1,chromosome_1	2665053,4602196	2926804,4949138	trans	SPAPB8E5.03	coding
SPNCRNA.1088	chromosome_1,chromosome_1	2665053,4602196	3318540,4949138	trans	SPAC31G5.08	coding
SPNCRNA.1089	chromosome_1	2810876	2950891	trans	SPNCRNA.209	non_coding
SPNCRNA.1090	chromosome_1	3321289	3456618	trans	SPAC3H5.13	coding
SPNCRNA.1093	chromosome_3	2101294	2119802	trans	SPNCRNA.1264	non_coding
SPNCRNA.1096	chromosome_1	3315647	3456618	trans	SPAC3H5.13	coding
SPNCRNA.1097	chromosome_1	2925637	3307217	trans	SPNCRNA.74	non_coding
SPNCRNA.1098	chromosome_3	2087770	2119802	trans	SPNCRNA.1264	non_coding
SPNCRNA.1099	chromosome_3	2087770	2104480	trans	SPCC576.14	coding
SPNCRNA.1100	chromosome_1	2937800	3326503	trans	SPNCRNA.887	non_coding
SPNCRNA.1100	chromosome_3	2087770	2119802	trans	SPNCRNA.1264	non_coding
SPNCRNA.1102	chromosome_1	3443342	3745990	trans	SPAC3A11.07	coding
SPNCRNA.1104	chromosome_1	3304235	3456618	trans	SPNCRNA.903	non_coding
SPNCRNA.1108	chromosome_1,chromosome_1	2665053,4602196	3318540,4949138	trans	SPNCRNA.01	non_coding
SPNCRNA.1108	chromosome_2	3867539	3878311	trans	SPBC211.03c	coding
SPNCRNA.1109	chromosome_1	2810876	2813185	trans	SPAC1B2.03c	coding
SPNCRNA.1109	chromosome_2	2311107	2316554	trans	SPBC12D12.04c	coding
SPNCRNA.111	chromosome_1,chromosome_1	2665053,4602196	2955088,4949138	trans	SPAC644.06c	coding
SPNCRNA.1113	chromosome_1,chromosome_1	2665053,4602196	2955088,4949138	trans	SPNCRNA.846	non_coding
SPNCRNA.1114	chromosome_1	3315647	3326503	trans	SPAPB1E7.11c	coding
SPNCRNA.1114	chromosome_3	143478	160716	cis	SPNCRNA.1114	NA
SPNCRNA.1116	chromosome_3	2101294	2119802	trans	SPNCRNA.1264	non_coding
SPNCRNA.1117	chromosome_3	2084276	2119802	trans	SPCC576.13	coding
SPNCRNA.1118	chromosome_2	3759342	3759840	trans	NA	NA
SPNCRNA.1120	chromosome_3	2078298	2104480	trans	SPCC576.14	coding
SPNCRNA.1123	chromosome_3	2087770	2123837	trans	SPNCRNA.1264	non_coding
SPNCRNA.1125	chromosome_1	460756	490432	trans	SPNCRNA.654	non_coding
SPNCRNA.1125	chromosome_1	3030977	3301454	trans	SPNCRNA.885	non_coding
SPNCRNA.1126	chromosome_1	3030626	3307217	trans	SPNCRNA.887	non_coding
SPNCRNA.1126	chromosome_3	2101294	2119802	trans	SPNCRNA.1264	non_coding
SPNCRNA.1128	chromosome_1	3315647	3456618	trans	SPAP32A8.03c	coding
SPNCRNA.1129	chromosome_1,chromosome_1	2665053,4602196	3318540,4949138	trans	SPNCRNA.872	non_coding
SPNCRNA.113	chromosome_1	3440649	3919690	trans	SPAC3A11.07	coding
SPNCRNA.1132	chromosome_3	2084276	2123837	trans	SPCC576.14	coding
SPNCRNA.1133	chromosome_3	350235	355210	cis	SPNCRNA.1133	NA
SPNCRNA.1134	chromosome_1,chromosome_1	2810876,4288609	2813185,4467160	trans	SPAC27F1.05c	coding
SPNCRNA.1137	chromosome_3	2087770	2119802	trans	SPNCRNA.1264	non_coding
SPNCRNA.1139	chromosome_3	2087770	2119802	trans	SPCC126.02c	coding
SPNCRNA.1140	chromosome_3	2084276	2123837	trans	SPCC576.14	coding
SPNCRNA.1141	chromosome_1	3315647	3456618	trans	SPAC2E1P5.02c	coding
SPNCRNA.1142	chromosome_1	3315647	3456618	trans	SPAP32A8.03c	coding
SPNCRNA.1143	chromosome_1	3030977	3301454	trans	SPAC3G9.14	coding
SPNCRNA.1144	chromosome_3	2102509	2119802	trans	SPCC576.16c	coding
SPNCRNA.1150	chromosome_3	2087770	2123837	trans	SPNCRNA.1265	non_coding
SPNCRNA.1153	chromosome_1	3745734	3926065	trans	SPNCRNA.944	non_coding
SPNCRNA.1156	chromosome_3	732326	767970	cis	SPNCRNA.1156	NA
SPNCRNA.1158	chromosome_1,chromosome_1	2665053,4602196	3326503,4949138	trans	SPAPB8E5.03	coding
SPNCRNA.1158	chromosome_2	2536217	2588585	trans	SPBC29A10.03c	coding
SPNCRNA.1162	chromosome_3	2084276	2119802	trans	SPCC576.13	coding
SPNCRNA.1164	chromosome_1	2810876	2813185	trans	SPAC1B2.06	coding
SPNCRNA.1166	chromosome_1	3440649	3745734	trans	SPNCRNA.909	non_coding
SPNCRNA.1169	chromosome_1	3321289	3456618	trans	SPAC3H5.13	coding
SPNCRNA.117	chromosome_1	2925637	3307217	trans	SPNCRNA.73	non_coding
SPNCRNA.1170	chromosome_3	2087770	2104480	trans	SPCC576.11	coding
SPNCRNA.1172	chromosome_1	3315647	3326503	trans	SPAPB1E7.09	coding
SPNCRNA.1176	chromosome_1	2937800	2955088	trans	SPNCRNA.861	non_coding
SPNCRNA.1177	chromosome_3	2087770	2123837	trans	SPNCRNA.1264	non_coding
SPNCRNA.1178	chromosome_3	2087770	2123837	trans	SPNCRNA.1264	non_coding
SPNCRNA.1180	chromosome_1,chromosome_1	2665053,4602196	2955088,4949138	trans	SPAC4F10.22	coding
SPNCRNA.1180	chromosome_3	657594	677595	trans	SPCC16C4.06c	coding
SPNCRNA.1180	chromosome_3	2087770	2123837	trans	SPNCRNA.1264	non_coding
SPNCRNA.1182	chromosome_1	2810876	2813185	trans	SPAC1B2.06	coding
SPNCRNA.1184	chromosome_3	2087770	2123837	trans	SPNCRNA.1265	non_coding
SPNCRNA.1188	chromosome_1	3440649	3557103	trans	SPAC1B1.02c	coding
SPNCRNA.1189	chromosome_3	2101294	2119802	trans	SPCC576.16c	coding
SPNCRNA.1192	chromosome_3	2087770	2119802	trans	SPCC576.14	coding
SPNCRNA.1195	chromosome_3	2084276	2123837	trans	SPNCRNA.1264	non_coding
SPNCRNA.1196	chromosome_1	3315647	3745734	trans	SPAC17G6.12	coding
SPNCRNA.1202	chromosome_3	1471477	1529335	cis	SPNCRNA.1202	NA
SPNCRNA.1205	chromosome_3	657594	677595	trans	SPNCRNA.469	non_coding
SPNCRNA.1206	chromosome_3	2102509	2123837	trans	SPCC576.14	coding
SPNCRNA.121	chromosome_1	3315647	3920943	trans	SPAP32A8.03c	coding
SPNCRNA.121	chromosome_1	5202829	5203555	trans	NA	NA
SPNCRNA.1211	chromosome_3	2087770	2123837	trans	SPNCRNA.1265	non_coding
SPNCRNA.1213	chromosome_3	2087770	2119802	trans	SPCC126.02c	coding
SPNCRNA.1214	chromosome_1,chromosome_1	2665053,4602196	2955088,4949138	trans	SPAC17D4.01	coding
SPNCRNA.1215	chromosome_1	4140413	4141555	trans	SPNCRNA.963	non_coding
SPNCRNA.1217	chromosome_1,chromosome_1	2665053,4602196	2955088,4949138	trans	SPNCRNA.861	non_coding
SPNCRNA.1218	chromosome_1	3315647	3557103	trans	SPAC2E1P5.02c	coding
SPNCRNA.1219	chromosome_3	2078298	2119802	trans	SPCC576.13	coding
SPNCRNA.1220	chromosome_1	2937800	3326503	trans	SPNCRNA.873	non_coding
SPNCRNA.1222	chromosome_3	2117330	2123837	trans	SPCC126.04c	coding
SPNCRNA.1223	chromosome_3	2102509	2119802	trans	SPCC576.14	coding
SPNCRNA.1226	chromosome_1	3443342	3556754	trans	SPAC16E8.09	coding
SPNCRNA.1230	chromosome_1	3315647	3926065	trans	SPAC3A11.07	coding
SPNCRNA.1230	chromosome_3	2101294	2104480	trans	SPCC576.13	coding
SPNCRNA.1231	chromosome_1	3315647	3456618	trans	SPAC3H5.13	coding
SPNCRNA.1232	chromosome_1	2925637	3318540	trans	SPNCRNA.873	non_coding
SPNCRNA.1234	chromosome_3	1741292	1761652	cis	SPNCRNA.1234	NA
SPNCRNA.1235	chromosome_1	2372001	2381199	trans	SPAC22H10.04	coding
SPNCRNA.1235	chromosome_1	2950891	3326503	trans	SPAC3G9.14	coding
SPNCRNA.1238	chromosome_3	2087770	2119802	trans	SPNCRNA.1264	non_coding
SPNCRNA.1239	chromosome_3	1853717	1925336	cis	SPNCRNA.1239	NA
SPNCRNA.1241	chromosome_1	2925637	3326503	trans	SPNCRNA.885	non_coding
SPNCRNA.1248	chromosome_1	3030626	3556754	trans	SPAC589.11	coding
SPNCRNA.1249	chromosome_1	2925637	3326503	trans	SPAC31G5.11	coding
SPNCRNA.1250	chromosome_3	2101294	2119802	trans	SPNCRNA.1264	non_coding
SPNCRNA.1251	chromosome_1	3440649	3920943	trans	SPNCRNA.943	non_coding
SPNCRNA.1252	chromosome_1,chromosome_1	2665053,4602196	2926804,4949138	trans	SPAC20G4.03c	coding
SPNCRNA.1253	chromosome_2	852801	903483	trans	SPBC36.12c	coding
SPNCRNA.1256	chromosome_3	2102509	2119802	trans	SPNCRNA.1264	non_coding
SPNCRNA.126	chromosome_3	2135369	2159781	trans	SPCC126.14	coding
SPNCRNA.1262	chromosome_1,chromosome_1	2665053,4602196	2955088,4949138	trans	SPAC4F10.08	coding
SPNCRNA.1264	chromosome_3	2087770	2123837	cis	SPNCRNA.1264	NA
SPNCRNA.1265	chromosome_3	2087770	2123837	cis	SPNCRNA.1265	NA
SPNCRNA.1268	chromosome_1	3440649	3745990	trans	SPNCRNA.909	non_coding
SPNCRNA.1271	chromosome_2	2311107	2316554	trans	SPBC12D12.05c	coding
SPNCRNA.1273	chromosome_2	2202682	2316554	trans	SPBC16H5.11c	coding
SPNCRNA.1274	chromosome_3	2084276	2123837	trans	SPCC576.16c	coding
SPNCRNA.1275	chromosome_1	2810876	2950891	trans	SPACUNK4.13c	coding
SPNCRNA.1276	chromosome_1,chromosome_1	2665053,4602196	2926804,4949138	trans	SPAC4F10.08	coding
SPNCRNA.1277	chromosome_1	2950891	3456618	trans	SPNCRNA.885	non_coding
SPNCRNA.1280	chromosome_3	2102509	2119802	trans	SPNCRNA.1264	non_coding
SPNCRNA.1281	chromosome_1,chromosome_1	2665053,4602196	3326503,4949138	trans	SPNCRNA.74	non_coding
SPNCRNA.1283	chromosome_1,chromosome_1	2665053,4602196	3318540,4949138	trans	SPNCRNA.861	non_coding
SPNCRNA.1283	chromosome_2	3775865	3799228	trans	SPNCRNA.1640	non_coding
SPNCRNA.1284	chromosome_1	3315647	3556754	trans	SPNCRNA.903	non_coding
SPNCRNA.1285	chromosome_3	2101294	2119802	trans	SPNCRNA.1264	non_coding
SPNCRNA.1286	chromosome_1	3315647	3456618	trans	SPNCRNA.909	non_coding
SPNCRNA.1287	chromosome_3	2102509	2123837	trans	SPNCRNA.1265	non_coding
SPNCRNA.1289	chromosome_2	2311107	2316554	trans	SPBC12D12.09	coding
SPNCRNA.1291	chromosome_1	3315647	3456618	trans	SPNCRNA.903	non_coding
SPNCRNA.1292	chromosome_1	3321289	3442884	trans	SPAC2E1P5.01c	coding
SPNCRNA.1293	chromosome_1	3440649	3557103	trans	SPAC1B1.02c	coding
SPNCRNA.1295	chromosome_1	2925637	3326503	trans	SPAC688.03c	coding
SPNCRNA.1298	chromosome_3	2347226	2452883	trans	SPNCRNA.1298	non_coding
SPNCRNA.130	chromosome_1	5452342	5453760	trans	SPAC1039.03	coding
SPNCRNA.1300	chromosome_1	1	109681	trans	SPAC212.06c	coding
SPNCRNA.1300	chromosome_2	1	126452	trans	SPNCRNA.1300	non_coding
SPNCRNA.1306	chromosome_1	2569788	2604820	trans	SPAC823.09c	coding
SPNCRNA.1306	chromosome_1	3295609	3307217	trans	SPNCRNA.900	non_coding
SPNCRNA.1307	chromosome_1	3745734	3926065	trans	SPAC1F12.10c	coding
SPNCRNA.1308	chromosome_1	2937800	3318540	trans	SPNCRNA.873	non_coding
SPNCRNA.1309	chromosome_1	2569788	2604820	trans	SPAC823.03	coding
SPNCRNA.1309	chromosome_2	1	113054	cis	SPNCRNA.1309	NA
SPNCRNA.1310	chromosome_1	4140413	4154587	trans	SPNCRNA.965	non_coding
SPNCRNA.1311	chromosome_1,chromosome_1	2665053,4602196	3318540,4949138	trans	SPNCRNA.873	non_coding
SPNCRNA.1312	chromosome_3	2102509	2119802	trans	SPCC576.14	coding
SPNCRNA.1313	chromosome_1,chromosome_1	2665053,4602196	2955088,4949138	trans	SPNCRNA.54	non_coding
SPNCRNA.1314	chromosome_1,chromosome_1	2665053,4602196	2955088,4949138	trans	SPAPB8E5.02c	coding
SPNCRNA.1314	chromosome_3	2087770	2123837	trans	SPNCRNA.1264	non_coding
SPNCRNA.1315	chromosome_2	1	73097	cis	SPNCRNA.1315	NA
SPNCRNA.1316	chromosome_1	3315647	3442884	trans	SPAP32A8.03c	coding
SPNCRNA.1318	chromosome_1	2893934	2905076	trans	SPACUNK4.06c	coding
SPNCRNA.1319	chromosome_1	3809960	3926065	trans	SPNCRNA.94	non_coding
SPNCRNA.1320	chromosome_1,chromosome_1	2665053,4602196	3326503,4949138	trans	SPNCRNA.887	non_coding
SPNCRNA.1320	chromosome_3	2087770	2123837	trans	SPNCRNA.1264	non_coding
SPNCRNA.1322	chromosome_3	2087770	2123837	trans	SPCC576.13	coding
SPNCRNA.1327	chromosome_3	2101294	2123837	trans	SPNCRNA.1265	non_coding
SPNCRNA.1329	chromosome_3	2087770	2119802	trans	SPNCRNA.1264	non_coding
SPNCRNA.1331	chromosome_3	2102509	2119802	trans	SPNCRNA.1264	non_coding
SPNCRNA.1332	chromosome_3	2087770	2119802	trans	SPNCRNA.1264	non_coding
SPNCRNA.1333	chromosome_1	2950891	3456618	trans	SPNCRNA.873	non_coding
SPNCRNA.1334	chromosome_1	3315647	3745734	trans	SPAP32A8.03c	coding
SPNCRNA.1335	chromosome_1	2925637	2950891	trans	SPNCRNA.863	non_coding
SPNCRNA.1338	chromosome_1,chromosome_1	2665053,4602196	2955088,4949138	trans	SPNCRNA.1018	non_coding
SPNCRNA.1339	chromosome_3	2087770	2123837	trans	SPNCRNA.1265	non_coding
SPNCRNA.1340	chromosome_1	3315647	3557103	trans	SPAC1B1.02c	coding
SPNCRNA.1342	chromosome_1	3315647	3326503	trans	SPAC2E1P5.02c	coding
SPNCRNA.1344	chromosome_3	2087770	2123837	trans	SPNCRNA.1265	non_coding
SPNCRNA.1345	chromosome_1	2925637	3326503	trans	SPNCRNA.873	non_coding
SPNCRNA.1346	chromosome_1	4178023	4290671	trans	SPNCRNA.969	non_coding
SPNCRNA.1347	chromosome_1,chromosome_1	2665053,4602196	3318540,4949138	trans	SPNCRNA.873	non_coding
SPNCRNA.1347	chromosome_2	3827447	3942052	trans	SPBC23E6.01c	coding
SPNCRNA.1348	chromosome_1,chromosome_1	2665053,4602196	2926804,4949138	trans	SPNCRNA.1018	non_coding
SPNCRNA.1348	chromosome_2	3827447	3868726	trans	SPBC23E6.01c	coding
SPNCRNA.135	chromosome_1,chromosome_1	2665053,4602196	2926804,4949138	trans	SPAC1782.01	coding
SPNCRNA.1350	chromosome_3	2117330	2123837	trans	SPNCRNA.1265	non_coding
SPNCRNA.1352	chromosome_1	3030626	3326503	trans	SPNCRNA.885	non_coding
SPNCRNA.1353	chromosome_1	1077059	1110692	trans	SPNCRNA.712	non_coding
SPNCRNA.1353	chromosome_1	4323910	4366536	trans	SPNCRNA.978	non_coding
SPNCRNA.1354	chromosome_3	2087770	2123837	trans	SPNCRNA.1265	non_coding
SPNCRNA.1356	chromosome_3	2087770	2119802	trans	SPCC576.14	coding
SPNCRNA.1358	chromosome_1	2810876	2813185	trans	SPAC1B2.06	coding
SPNCRNA.1358	chromosome_3	2087770	2104480	trans	SPCC576.11	coding
SPNCRNA.1359	chromosome_3	2084276	2123837	trans	SPCC576.14	coding
SPNCRNA.1361	chromosome_3	2101294	2104480	trans	SPCC576.15c	coding
SPNCRNA.1363	chromosome_3	2087770	2123837	trans	SPNCRNA.1265	non_coding
SPNCRNA.1368	chromosome_1,chromosome_1	2665053,4602196	2955088,4949138	trans	SPNCRNA.1018	non_coding
SPNCRNA.1368	chromosome_3	277567	286478	trans	SPNCRNA.1125	non_coding
SPNCRNA.1369	chromosome_2	2813594	2870926	trans	SPAP19A11.05c	coding
SPNCRNA.1371	chromosome_1	3315647	3456618	trans	SPAC3H5.13	coding
SPNCRNA.1372	chromosome_1	3315647	3456618	trans	SPAP32A8.03c	coding
SPNCRNA.1372	chromosome_3	660926	677595	trans	SPCC16C4.04	coding
SPNCRNA.1375	chromosome_3	2084276	2119802	trans	SPCC576.16c	coding
SPNCRNA.1379	chromosome_3	2117330	2125061	trans	SPNCRNA.1264	non_coding
SPNCRNA.1380	chromosome_1	3315647	3556754	trans	SPNCRNA.909	non_coding
SPNCRNA.1382	chromosome_1	2950891	3326503	trans	SPNCRNA.873	non_coding
SPNCRNA.1383	chromosome_1	1652483	1662949	trans	SPAC343.10	coding
SPNCRNA.1385	chromosome_3	2087770	2101881	trans	SPCC576.13	coding
SPNCRNA.1388	chromosome_1	2925637	2955088	trans	SPNCRNA.863	non_coding
SPNCRNA.1389	chromosome_1	2925637	2955088	trans	SPNCRNA.861	non_coding
SPNCRNA.1390	chromosome_3	2087770	2123837	trans	SPNCRNA.1264	non_coding
SPNCRNA.1391	chromosome_1	2925637	2950891	trans	SPNCRNA.861	non_coding
SPNCRNA.1397	chromosome_3	2084276	2119802	trans	SPCC576.14	coding
SPNCRNA.1398	chromosome_3	2102509	2119802	trans	SPNCRNA.1264	non_coding
SPNCRNA.14	chromosome_3	2102509	2119802	trans	SPNCRNA.1264	non_coding
SPNCRNA.1402	chromosome_1	3315647	3456618	trans	SPAP32A8.03c	coding
SPNCRNA.1402	chromosome_3	676403	709290	trans	SPCC16C4.12	coding
SPNCRNA.1403	chromosome_1,chromosome_1	2665053,4463093	2955088,4611044	trans	SPAC27D7.03c	coding
SPNCRNA.1405	chromosome_3	2101294	2119802	trans	SPCC576.13	coding
SPNCRNA.1407	chromosome_1	2893934	2905076	trans	SPACUNK4.06c	coding
SPNCRNA.1407	chromosome_3	2084276	2123837	trans	SPNCRNA.1264	non_coding
SPNCRNA.1408	chromosome_3	2101294	2119802	trans	SPNCRNA.1264	non_coding
SPNCRNA.1410	chromosome_3	676403	681957	trans	SPCC16C4.09	coding
SPNCRNA.1412	chromosome_1	2925637	2955088	trans	SPNCRNA.859	non_coding
SPNCRNA.1412	chromosome_1	5161435	5202829	trans	SPNCRNA.1058	non_coding
SPNCRNA.1413	chromosome_1	4962262	4967077	trans	SPNCRNA.1039	non_coding
SPNCRNA.1413	chromosome_3	2087770	2123837	trans	SPNCRNA.1264	non_coding
SPNCRNA.1415	chromosome_1	3315647	3326503	trans	SPAPB1E7.09	coding
SPNCRNA.1415	chromosome_2	1256904	1261632	cis	SPNCRNA.1415	NA
SPNCRNA.1417	chromosome_2	1143111	1152197	cis	SPNCRNA.1417	NA
SPNCRNA.1429	chromosome_1	2893934	2905076	trans	SPACUNK4.06c	coding
SPNCRNA.1431	chromosome_1	3809960	3920943	trans	SPNCRNA.948	non_coding
SPNCRNA.1435	chromosome_3	2087770	2123837	trans	SPCC576.13	coding
SPNCRNA.1437	chromosome_1	3315647	3556754	trans	SPAP32A8.03c	coding
SPNCRNA.1439	chromosome_3	2078298	2119802	trans	SPCC576.13	coding
SPNCRNA.144	chromosome_1	3440649	3556754	trans	SPAC3A11.07	coding
SPNCRNA.1441	chromosome_1	2893934	2955088	trans	SPNCRNA.860	non_coding
SPNCRNA.1442	chromosome_1,chromosome_1	2665053,4602196	2926804,4949138	trans	SPNCRNA.54	non_coding
SPNCRNA.1443	chromosome_1	3315647	3557103	trans	SPNCRNA.909	non_coding
SPNCRNA.1446	chromosome_1	2526720	2536026	trans	SPNCRNA.833	non_coding
SPNCRNA.1447	chromosome_1	3315647	3456618	trans	SPAP32A8.03c	coding
SPNCRNA.1448	chromosome_1	2810876	2813185	trans	SPAC1B2.06	coding
SPNCRNA.1449	chromosome_3	2087770	2123837	trans	SPNCRNA.1264	non_coding
SPNCRNA.145	chromosome_2	2304929	2310884	trans	SPBC12D12.02c	coding
SPNCRNA.1450	chromosome_3	2101294	2119802	trans	SPNCRNA.1264	non_coding
SPNCRNA.1451	chromosome_1	3315647	3326503	trans	SPAPB1E7.14	coding
SPNCRNA.1452	chromosome_3	2123265	2125061	trans	SPNCRNA.1265	non_coding
SPNCRNA.1454	chromosome_2	3759342	3759840	trans	NA	NA
SPNCRNA.1455	chromosome_1	3440649	3557103	trans	SPNCRNA.909	non_coding
SPNCRNA.1457	chromosome_3	2087770	2123837	trans	SPNCRNA.1264	non_coding
SPNCRNA.1461	chromosome_1	2950891	3456618	trans	SPNCRNA.885	non_coding
SPNCRNA.1463	chromosome_1	3440649	3920943	trans	SPNCRNA.944	non_coding
SPNCRNA.1464	chromosome_1	3315647	3326503	trans	SPAPB1E7.11c	coding
SPNCRNA.1466	chromosome_2	1740747	1944246	cis	SPNCRNA.1466	NA
SPNCRNA.1467	chromosome_3	2087770	2123837	trans	SPNCRNA.1265	non_coding
SPNCRNA.1468	chromosome_1	3315647	3456618	trans	SPAC3H5.04	coding
SPNCRNA.1470	chromosome_1	2810876	2813185	trans	SPAC1B2.03c	coding
SPNCRNA.1470	chromosome_3	2087770	2119802	trans	SPNCRNA.1264	non_coding
SPNCRNA.1471	chromosome_2	2505327	2527314	trans	SPNCRNA.1524	non_coding
SPNCRNA.1472	chromosome_1,chromosome_1	2665053,4602196	3318540,4949138	trans	SPNCRNA.873	non_coding
SPNCRNA.1473	chromosome_1,chromosome_1	2665053,4602196	2926804,4949138	trans	SPAC20G4.03c	coding
SPNCRNA.1473	chromosome_2	2305695	2316554	trans	SPBC12D12.02c	coding
SPNCRNA.1476	chromosome_3	2101294	2104480	trans	SPCC576.13	coding
SPNCRNA.1477	chromosome_1	3315647	3456618	trans	SPAP32A8.03c	coding
SPNCRNA.1483	chromosome_1	3315647	3456618	trans	SPAP32A8.03c	coding
SPNCRNA.1484	chromosome_3	2087770	2104480	trans	SPCC576.13	coding
SPNCRNA.1485	chromosome_1	1850614	1867289	trans	SPAP11E10.02c	coding
SPNCRNA.1485	chromosome_1	2452020	2456452	trans	SPAC32A11.03c	coding
SPNCRNA.1486	chromosome_3	423984	455991	trans	SPCC4G3.12c	coding
SPNCRNA.1488	chromosome_3	2087770	2123837	trans	SPCC576.13	coding
SPNCRNA.1489	chromosome_1	3315647	3456618	trans	SPAP32A8.03c	coding
SPNCRNA.1491	chromosome_3	2101294	2119802	trans	SPCC576.13	coding
SPNCRNA.1492	chromosome_3	2087770	2119802	trans	SPNCRNA.1264	non_coding
SPNCRNA.1493	chromosome_1	2925637	3456618	trans	SPNCRNA.885	non_coding
SPNCRNA.1495	chromosome_1	3321289	3557103	trans	SPNCRNA.909	non_coding
SPNCRNA.1496	chromosome_1	3315647	3326503	trans	SPAC2E1P5.02c	coding
SPNCRNA.1496	chromosome_3	2087770	2123837	trans	SPNCRNA.1264	non_coding
SPNCRNA.1498	chromosome_1	3440649	3557103	trans	SPAC3A11.04	coding
SPNCRNA.1499	chromosome_1	3440649	3556754	trans	SPAC1B1.02c	coding
SPNCRNA.15	chromosome_3	2087770	2123837	trans	SPCC576.13	coding
SPNCRNA.1501	chromosome_3	2087770	2123837	trans	SPNCRNA.1265	non_coding
SPNCRNA.1503	chromosome_1	2810876	3326503	trans	SPNCRNA.885	non_coding
SPNCRNA.1505	chromosome_3	2087770	2123837	trans	SPCC126.02c	coding
SPNCRNA.1507	chromosome_3	2078298	2123837	trans	SPNCRNA.1265	non_coding
SPNCRNA.1508	chromosome_1,chromosome_1	2665053,4602196	2926804,4949138	trans	SPNCRNA.1017	non_coding
SPNCRNA.1512	chromosome_3	2087770	2119802	trans	SPCC576.13	coding
SPNCRNA.1516	chromosome_1	2925637	3318540	trans	SPNCRNA.873	non_coding
SPNCRNA.1519	chromosome_3	2101294	2123837	trans	SPNCRNA.1265	non_coding
SPNCRNA.1523	chromosome_3	2087770	2123837	trans	SPNCRNA.1264	non_coding
SPNCRNA.1524	chromosome_1,chromosome_1	2661698,4602196	2926804,4949138	trans	SPAC6F6.11c	coding
SPNCRNA.1529	chromosome_3	2087770	2123837	trans	SPCC576.13	coding
SPNCRNA.1532	chromosome_3	2087770	2123837	trans	SPNCRNA.1265	non_coding
SPNCRNA.1533	chromosome_1	2810876	2955088	trans	SPNCRNA.209	non_coding
SPNCRNA.1534	chromosome_3	2117330	2123837	trans	SPNCRNA.1264	non_coding
SPNCRNA.1539	chromosome_3	2087770	2123837	trans	SPNCRNA.1264	non_coding
SPNCRNA.1540	chromosome_3	2087770	2101881	trans	SPCC576.13	coding
SPNCRNA.1542	chromosome_2	2311107	2316554	trans	SPBC12D12.09	coding
SPNCRNA.1543	chromosome_3	2087770	2119802	trans	SPNCRNA.1264	non_coding
SPNCRNA.1547	chromosome_2	1546908	1685885	trans	SPBC19C2.04c	coding
SPNCRNA.1548	chromosome_1,chromosome_1	2810876,3315647	2813185,3326503	trans	SPAC2E1P5.02c	coding
SPNCRNA.1550	chromosome_2	2592354	2805722	cis	SPNCRNA.1550	NA
SPNCRNA.1551	chromosome_3	2087770	2123837	trans	SPCC576.13	coding
SPNCRNA.1553	chromosome_1	2925637	2950891	trans	SPNCRNA.861	non_coding
SPNCRNA.1554	chromosome_1	4135582	4141458	trans	SPNCRNA.963	non_coding
SPNCRNA.1556	chromosome_3	2101294	2123837	trans	SPNCRNA.1265	non_coding
SPNCRNA.1557	chromosome_1,chromosome_1	2665053,4602196	2926804,4949138	trans	SPNCRNA.1017	non_coding
SPNCRNA.1557	chromosome_3	2078298	2119802	trans	SPNCRNA.1264	non_coding
SPNCRNA.1561	chromosome_1	3440649	3919690	trans	SPNCRNA.944	non_coding
SPNCRNA.1562	chromosome_1,chromosome_1	2665053,4323910	2926804,4949138	trans	SPAC6F6.11c	coding
SPNCRNA.1563	chromosome_3	2102509	2123837	trans	SPNCRNA.1265	non_coding
SPNCRNA.1564	chromosome_2	2311107	2316554	trans	SPBC12D12.06	coding
SPNCRNA.1565	chromosome_1	2810876	2813185	trans	SPAC1B2.06	coding
SPNCRNA.1566	chromosome_1	2925637	3456618	trans	SPNCRNA.873	non_coding
SPNCRNA.1569	chromosome_3	2087770	2119802	trans	SPNCRNA.1264	non_coding
SPNCRNA.1570	chromosome_3	2087770	2119802	trans	SPCC576.13	coding
SPNCRNA.1571	chromosome_3	2087770	2123837	trans	SPCC576.13	coding
SPNCRNA.1572	chromosome_3	2084276	2119802	trans	SPNCRNA.1264	non_coding
SPNCRNA.1573	chromosome_3	2101294	2119802	trans	SPNCRNA.1264	non_coding
SPNCRNA.1574	chromosome_1	3443342	3556754	trans	SPAC1B1.02c	coding
SPNCRNA.1577	chromosome_2	3839530	3868726	trans	SPBC23E6.10c	coding
SPNCRNA.1579	chromosome_1	2665053	3318540	trans	SPNCRNA.887	non_coding
SPNCRNA.1579	chromosome_3	2087770	2123837	trans	SPNCRNA.1264	non_coding
SPNCRNA.1581	chromosome_1	2925637	2950891	trans	SPNCRNA.862	non_coding
SPNCRNA.1586	chromosome_1	3554341	3745990	trans	SPAC17G6.12	coding
SPNCRNA.1586	chromosome_3	2117330	2123837	trans	SPNCRNA.1264	non_coding
SPNCRNA.1587	chromosome_3	2078298	2104480	trans	SPCPB1C11.03	coding
SPNCRNA.1588	chromosome_1	2925637	2950891	trans	SPNCRNA.861	non_coding
SPNCRNA.1589	chromosome_3	2087770	2123837	trans	SPNCRNA.1265	non_coding
SPNCRNA.159	chromosome_1	3315647	3456618	trans	SPNCRNA.909	non_coding
SPNCRNA.1591	chromosome_1	3321289	3456618	trans	SPAP32A8.03c	coding
SPNCRNA.1592	chromosome_1	3315647	3442884	trans	SPNCRNA.561	non_coding
SPNCRNA.1593	chromosome_3	2087770	2123837	trans	SPNCRNA.1265	non_coding
SPNCRNA.1595	chromosome_3	2101294	2104480	trans	SPCC576.15c	coding
SPNCRNA.1598	chromosome_1	3321289	3456618	trans	SPAC3H5.13	coding
SPNCRNA.16	chromosome_2	1365999	1385425	trans	SPBC8D2.14c	coding
SPNCRNA.1604	chromosome_3	2087770	2119802	trans	SPNCRNA.1263	non_coding
SPNCRNA.1605	chromosome_1	3315647	3456618	trans	SPNCRNA.909	non_coding
SPNCRNA.1607	chromosome_3	2087770	2119802	trans	SPCC576.14	coding
SPNCRNA.1608	chromosome_3	2101294	2104480	trans	SPCC576.14	coding
[truncated: 376 more rows]
