# Supplementary material for: Natural genetic variation impacts expression levels of coding, non-coding, and antisense transcripts in fission yeast
Source: Mol Syst Biol. 2014 Nov 28;10(11):764. doi: 10.15252/msb.20145123 (PMC4299605; doi:10.15252/msb.20145123)
Supplement: Supplementary file 13 — Supplementary Dataset S12 [file msb0010-0764-sd13.zip › Dataset_S12_antisense_QTL_mapping.tsv]

# Supplementary Dataset S12. This tab delmited table contains the results of the QTL mapping of the 4133 antisense traits as q-value of the linkage
#
# This tab delmited table contains the results of the QTL mapping
# of the 4133 antisense traits as q-value of the linkage
#
# First field is the name of antisense trait (target)
# Next fields are the significance of the linkage between the
# antisense expression levels and all mappimg markers indicated
# as q-value. Mapping marker names are indicated as column names.
# The poistion of the mapping markers are also provided as
# supplementary data.
#
# if you have questions mail:
# mathieu.clement-ziza(at)uni-koeln.de
# andreas.beyer(at)uni-koeln.de
# j.bahler(at)ucl.ac.uk
#
#
gene_name	MM001	MM002	MM003	MM004	MM005	MM006	MM007	MM008	MM009	MM010	MM011	MM012	MM013	MM014	MM015	MM016	MM017	MM018	MM019	MM020	MM021	MM022	MM023	MM024	MM025	MM026	MM027	MM028	MM029	MM030	MM031	MM032	MM033	MM034	MM035	MM036	MM037	MM038	MM039	MM040	MM041	MM042	MM043	MM044	MM045	MM046	MM047	MM048	MM049
SPAC1002.01	1	1	1	1	1	1	1	1	0.960474424567222	0.991587975362672	0.561552046102135	0.873870556817793	1	1	1	1	1	1	1	1	1	1	0.939430289316308	1	1	1	1	1	0.869193622791789	1	0.997542290898633	1	0.941582113090464	1	1	0.960820361322345	1	1	0.753991776295494	0.854321795359452	0.953208366414861	1	1	1	1	1	1	1	1
SPAC1002.03c	0.934585980552954	0.902879997446775	0.976352860998959	0.675264265155151	0.627585415083576	0.454783479415435	0.848297628085211	0.90152793328185	0.983272503423904	1	1	1	0.952419451281717	0.99600773947377	1	1	0.965641482060076	1	1	1	0.55649556483296	0.932767578117069	0.575488107086243	1	1	0.922050728739761	0.726832469974001	0.94716658949394	0.613319113947751	0.998325684253713	0.898695260380549	1	1	1	1	1	1	0.964432140359219	1	0.95230414205063	0.968955781870687	0.915280261130557	0.951546089613509	0.943370387529767	1	1	1	1	1
SPAC1002.04c	0.943518100227221	0.992513344348283	0.997398992729204	0.97852131888395	0.999142099598351	1	1	1	0.997852196210302	0.823698318651184	0.863366741130589	1	1	0.962826970498196	0.48482279787174	0.652898058395415	1	1	0.956490533802261	0.960039009395776	0.495298464932438	0.818408026879631	0.582725958676983	0.966146291684172	1	0.986266334286659	0.939082518117972	1	0.742463581483878	0.960431074710292	0.798343865070047	0.707451782070745	0.84013891230843	0.998141403334243	0.97418656351644	1	1	1	0.969192339066333	0.997629734214011	1	1	1	0.989528385590325	1	1	1	0.976554403830646	1
SPAC1002.05c	1	1	1	1	0.988619348109672	1	1	1	1	1	1	1	1	1	1	0.987928452091729	0.935328037345107	0.958067342377369	1	0.967514904312142	1	1	0.585087426339536	1	1	1	0.907991022777544	0.842585579348353	0.61679236387351	1	1	1	1	1	1	1	0.404401472453512	0.277524950601419	0.135162595049342	0.071628577607949	0.333965303819126	0.356403199112016	0.345042950684358	0.507056257147426	0.977408505877071	1	0.986154628726081	1	1
SPAC1002.06c	0.97375221902486	0.947065783517252	0.92365064881933	1	1	1	0.949453508644228	1	1	1	1	1	0.990589901614425	1	1	0.946158412142763	1	1	1	1	0.934837591268809	0.939893291531536	0.936941067021649	1	1	1	1	1	0.89332364821904	1	1	1	1	1	1	1	0.975087716689719	0.972375460791316	1	1	0.732566669027585	0.929024411912536	1	0.817921243681121	1	1	1	1	1
SPAC1002.07c	1	1	1	1	1	1	1	1	1	0.957885902476019	1	1	0.982047481248958	1	0.964476122986582	0.943240478161759	0.954861127333014	0.926629012199678	0.942251323024692	0.926516395922869	1	1	0.583811538030299	0.972696168704002	1	1	0.989037672365298	0.963994168781516	1	0.932443756427086	1	1	0.993137268041015	0.942896438021486	0.912311732320836	0.945274583823526	0.352405217553797	0.320062082819662	0.460007355692643	0.740490585056683	1	0.964584487581193	1	0.982451429773615	1	1	1	0.848099561440936	0.892186300155222
SPAC1002.08c	1	0.962234864873724	0.959271758162636	0.915190059345617	0.927179381973853	0.918548735364607	0.917324054431839	0.92296148562016	0.932037766043186	0.933788152690611	1	0.958872033164962	0.623870049647109	0.462728343209051	0.25913596200189	0.519862428679386	0.882554046999152	1	1	1	0.930460223115015	0.961530408899281	0.945036162007936	0.795734841240774	0.414132521225543	0.451076648267902	0.751933083190981	0.746339901742896	0.615515416749552	0.457007951864164	0.675985195317214	1	1	1	0.818985360461617	0.755168153650644	0.324589105891728	0.168234622520332	1	1	0.929549648807449	0.426270156611965	0.366569358615237	0.269711188255905	1	1	1	1	0.982629183461151
SPAC1002.10c	1	1	1	1	1	1	1	1	1	0.928028475623526	0.94392450267036	0.938974997609266	1	1	1	1	1	0.985267570836436	0.954695076766049	0.938618111136169	0.936008656473552	0.940177973970255	0.615862431471463	1	1	1	1	1	1	0.876032546969972	1	1	1	1	0.96722866963127	1	1	1	1	1	0.990644786317981	1	1	1	0.960524558953694	1	1	0.965978956592734	0.996355766843028
SPAC1002.12c	1	1	0.956934803844757	1	1	0.871341880668226	0.824146235342511	0.972108833660452	1	0.949292021891633	1	1	0.984333656103543	0.933516755045014	1	1	1	1	1	1	0.980297481478034	0.944438632644827	0.7320404436328	1	0.98435094757822	1	0.990176930187825	0.978558660433026	1	1	1	1	1	1	1	1	1	0.976936682948573	0.983466600936124	0.978854410952397	1	1	0.777381801773926	0.880343316575576	1	0.898886301593503	0.761995905342279	0.698162852222561	0.916299690640014
SPAC1002.14	1	1	0.968393427595638	0.940283587740473	0.923528168746621	0.940005869685262	0.921164597980972	0.932032008075272	0.94390723404996	0.649148425876892	1	0.985808901655435	0.538351253590259	0.697598366205312	0.481616933045683	1	1	1	1	1	1	1	0.580828143695231	1	1	1	1	0.908343928027807	1	1	1	1	1	1	1	1	1	1	0.945233149203257	0.998249985654619	1	0.962354727361249	1	0.987003224794738	1	1	1	1	1
SPAC1002.15c	1	1	0.98469694479984	0.942211276452658	0.961727007504813	1	0.945805091661727	0.952522732766647	0.944832287393544	1	1	0.90161539748127	1	0.93128849458085	0.984840048840049	1	1	1	1	1	1	1	0.552640160282767	1	0.995197166618675	1	1	0.930128006864756	1	0.984966444800561	0.988653138160171	1	1	1	0.996898689555043	0.99436157419312	1	1	1	1	1	1	0.978195622595658	1	1	0.994927010533437	0.99707374457435	1	1
SPAC1002.16c	0.926307214602463	0.964370244372462	0.955975769733628	1	1	1	1	1	1	1	1	1	1	1	1	0.68146634902494	0.674978240313857	1	1	1	1	1	0.394171047881488	1	0.908897712248948	0.739802312478495	1	1	0.845347206650948	1	1	1	1	0.956969184306199	0.949110631721283	0.914674840346324	0.97628062327601	1	1	1	0.923586841119925	0.978091359541646	1	1	1	1	1	1	1
SPAC1002.17c	1	1	1	0.994642605906498	0.965341063234825	0.972556492707545	0.978147780661542	0.977246254444889	1	1	1	1	1	1	1	1	1	1	1	1	0.984008977287347	1	0.482279299206945	1	0.834172218584322	0.875161581295777	1	1	0.881197608123048	0.961030630659155	0.943488104810041	1	1	0.936866678526953	0.675614816897757	0.917007176254245	0.993817115480532	0.988962945591707	1	0.974394218290015	1	1	0.938659838360517	1	0.969619500080543	0.917190326292018	0.940997522126331	0.984318379036734	0.993203505385294
SPAC1002.18	1	0.944947462853028	0.961606599048903	0.948999887624121	0.994783860747584	0.923151420887962	0.933282859456179	0.952093136904105	0.961452346571911	1	0.930986984989609	0.924629167389805	0.955395953538764	0.993920475137223	0.946489316361537	1	1	1	1	1	1	1	1	0.994315268309403	0.994942105247921	0.885561365781209	1	1	0.813949710511502	1	1	1	1	1	0.995423770078858	0.994985366271859	1	1	0.962784982368758	1	1	1	1	1	1	1	1	1	1
SPAC1002.19	1	0.986779482061754	1	1	1	1	1	0.986806522247062	0.950274126157409	0.834501427295976	0.859487124411664	0.926133574870288	0.99163307303072	0.974437377603488	0.813667624565438	0.642305118015627	0.719125353608933	0.563300626075495	0.665825408181887	0.492586631911523	0.684318460452502	0.82767793275937	0.386352506794981	0.452750235147231	0.488327147958828	0.342842323785623	0.512569045483176	0.963318463221446	1	1	0.947269690953889	0.939589081975976	1	1	1	1	0.996960989431715	0.944076464279231	1	1	1	1	1	1	1	0.967463223859371	0.961518425080266	1	1
SPAC1006.01	1	1	1	1	0.91927359879397	0.917699414789069	0.957320219904589	0.956518477634522	1	0.432742633921056	1	0.95243172294683	0.352753687775749	0.494543238987489	1	0.774844130793428	0.627671007806335	0.643832398634703	0.557826763813921	0.692315315915252	0.593473660335991	0.727547509559239	1	1	0.968193286672983	1	1	0.654896118302996	0.604060430066238	1	1	1	0.9637107308004	1	1	1	0.95574582561535	1	1	1	0.657642647472519	1	1	1	1	1	1	1	1
SPAC1006.02	1	1	0.979651222711664	1	1	1	1	1	1	0.942585366652576	1	1	1	1	0.988343463989848	1	1	1	1	1	1	1	0.43451187985038	1	1	1	1	1	1	1	1	1	1	1	0.956363115305866	0.987454241262101	1	1	1	1	1	1	0.961484294453672	0.961875398031394	1	1	1	0.977193358929593	0.932669075890552
SPAC1006.03c	0.663002007144492	0.695156032364985	0.825306173044617	1	1	1	1	1	1	0.454116638705711	0.961041947733393	1	1	0.625945378711427	0.629387857644296	1	1	1	1	1	1	1	1	0.960278675631319	0.960093769358926	0.936148219101014	0.950196842846041	0.97819519322478	1	1	1	1	1	0.983576299807737	1	1	0.789317433701579	0.692914553081595	1	1	0.92486401080377	0.983147108684175	1	1	1	1	0.973917343130677	1	1
SPAC1006.04c	0.903775847337791	1	1	1	1	1	1	1	1	1	1	0.944782158414119	1	1	0.844211636256857	1	1	1	0.948552096966354	1	1	1	0.80123796641865	1	1	1	1	1	1	0.982498295769327	1	1	0.977000496795619	1	0.964104144325753	0.970250216881936	1	1	1	1	1	1	1	0.994776453421124	0.741559113555219	1	1	1	1
SPAC1006.06	1	1	0.99380771648641	1	1	1	0.979958242968241	0.957002016053932	0.817865065551926	0.948160535970446	1	1	0.976382068971629	0.968542593861774	1	1	0.951825048681262	0.966131652185823	0.935739468572146	0.944057788899984	0.936467055082603	0.976927117183033	1	0.916163466063572	0.919319335186198	0.915097714831217	0.926186278496549	0.917458491662115	0.980550074269906	1	1	1	1	1	0.865659405614778	0.910844441824454	0.945587326680186	1	1	1	0.917210948393065	0.999616924537903	1	1	1	1	0.915981885895127	0.633084183989098	0.781713327065042
SPAC1006.08	0.995124469966805	0.93440524367501	0.968734276271222	0.987562166669197	0.933186176913715	0.931677383188493	0.989381935288214	1	1	1	1	0.963257786777175	1	0.987816879666023	1	1	1	1	1	1	0.907268997716056	0.809179690373461	0.554796478468899	1	1	1	1	1	1	1	1	0.969564682917031	1	1	1	1	1	1	0.95760267525003	1	0.926541887633778	0.930794028485772	0.916753153326251	0.950861792703381	0.96402816644248	0.98316424586845	0.953486572951868	0.994261201862709	0.983992486576505
SPAC1006.09	1	1	0.971406557419769	1	1	1	1	1	1	1	1	1	0.998240653945776	1	0.945916627129647	1	1	0.941591356542056	0.77412136194888	0.864736173550226	0.720058516908654	1	0.567164716471648	1	1	1	1	1	1	1	1	1	1	1	1	1	1	0.891040803252484	0.895162218961083	0.924924287778751	0.607546264534433	0.946176824474905	1	1	0.934921835978988	0.92552502593109	0.938569495320734	0.950069107689429	1
SPAC1039.01	0.911816850074342	1	1	1	1	1	1	1	1	0.886473571927837	1	1	0.970543997433349	1	1	1	0.981976772179249	0.975800869045367	0.976906255630896	1	1	1	1	1	1	1	1	1	0.955116669983926	1	1	1	1	1	1	1	0.907998794160835	1	0.772120111996167	0.594616781407987	0.569332295895858	0.840582041146574	1	1	0.956472051791026	0.982012453393771	1	1	1
SPAC1039.02	1	1	0.968132872181644	1	1	1	1	1	1	1	1	1	1	1	0.97723036186113	1	1	1	1	1	1	1	0.571963071631506	1	1	1	0.978018603280221	1	0.92948651396731	1	1	1	1	0.984592820758788	1	1	0.923181544468605	0.948293531775169	0.921288657680046	0.914641650640881	1	1	1	1	1	1	1	1	1
SPAC1039.03	0.392264932332263	0.358468043164511	0.482364467545363	0.432573416778089	0.85043016609293	0.905516286107875	1	1	1	1	1	0.974617022146433	0.938675877757235	1	1	1	1	1	1	1	0.918605775337818	0.921535283309066	0.740113906410318	0.975981485099117	0.981681451230152	0.924164970088252	0.909713350128013	0.912010937252518	0.841093260743002	0.992115099505922	0.933254913765425	0.955280827814059	0.915509264783594	0.982929385101886	0.931133362104392	0.918781218649427	0.911797285396811	0.917573169218999	0.911395628036515	0.927976348297868	0.911510546090588	0.909901512520184	0.915907324530571	0.914911372892415	0.9958946593651	1	1	1	1
SPAC1039.04	1	1	1	1	1	1	1	1	1	1	1	1	1	0.997791858277505	1	0.98180731138951	1	1	1	1	1	0.96261298135306	0.464406962505103	0.905892120198257	0.918256197014539	0.972498536235879	0.865137236814484	0.993671426446473	1	1	1	1	1	1	1	1	1	0.968980844297654	0.991345576031847	1	1	1	1	1	0.895491398443856	0.591318493450419	0.336850197103184	0.332566881425823	0.446683050411049
SPAC1039.05c	0.351390037762995	0.376548657647403	0.527252318525996	0.557964568668176	1	0.894317407438557	1	1	0.861391641506726	0.880046848276299	1	0.880834913566952	1	1	1	1	1	1	1	1	1	1	0.569541470144062	1	1	1	1	0.953589433557177	1	0.961624690135113	0.964330759437115	1	0.958737087042714	0.945904979102494	0.986329586471689	0.933084366465397	0.946859916684056	1	1	1	1	1	1	1	1	1	0.995013187469955	1	1
SPAC1039.06	1	1	1	1	1	1	1	1	1	1	1	1	1	1	1	1	1	1	1	1	1	1	0.436924606325703	1	1	1	1	1	1	1	1	1	1	1	1	1	1	1	0.892001202711681	0.801656698886389	0.822029526430792	0.935702182998833	1	1	1	0.989859744479728	0.661120533932476	0.628540549822646	0.707086333334093
SPAC1039.07c	0.926415102409001	0.924234151829602	0.913738507472404	0.916242705608309	0.915380739591563	0.921511089956699	0.929555258375978	0.92114104522171	0.928439355323897	0.996711454490322	0.926148316312062	0.955438194764121	0.982169543510182	0.948365423726605	0.955168681214454	0.997337747705896	0.998015157424688	1	1	1	1	1	0.838571677303315	1	0.882806113485975	0.759237593470257	0.725403767491403	0.88551738907289	0.654511839429714	0.785980992204007	0.817048314045724	0.827124598637425	0.943339664288281	1	1	1	1	1	1	1	1	1	0.942583710936205	0.97488138044215	0.894087091623828	0.624412910618792	0.514813489518279	0.548347266152309	0.712322414247177
SPAC1039.08	1	1	1	1	1	0.994677018226345	1	1	1	0.520063845671181	0.452398163642399	0.428852823278367	0.747457203925243	0.872010598904738	0.792477368394376	1	0.985292600938273	0.781151826446962	0.836673733540927	0.967227734357468	1	1	0.510704228294308	1	1	1	1	1	0.981026926441404	1	0.983362229428131	0.944762059470275	1	0.976795871057339	1	1	1	1	0.402297902028803	0.684545189414708	0.474160919630979	1	1	1	1	0.984171703568472	0.757854549996782	1	0.967115947831414
SPAC1039.09	1	1	1	0.996784729610504	0.960997645390672	0.925283741885031	0.950657232817668	1	1	1	1	0.986862922849338	1	1	0.956415492598151	1	1	1	1	1	1	0.978745977680699	0.904244454477927	0.856515628515782	0.848003695287192	0.887904162230169	1	0.873265518118553	0.617149106241933	0.711513038655429	0.648921006507143	0.739351932733093	1	1	1	1	0.972931821427958	1	0.949460203240807	1	1	1	1	1	1	1	1	1	0.9571123376353
SPAC1039.10	1	1	1	1	1	1	0.956489423550444	1	1	1	1	1	1	1	0.972753738210169	0.610131194471194	0.761852122636784	0.972003779462033	0.921971439787487	0.993928029475599	1	1	1	1	1	1	1	1	1	1	0.815802274910456	0.723301777713543	0.982626309228839	1	1	1	1	1	1	1	1	1	1	1	0.994185008534702	0.979455652620826	0.9817232774474	0.944622270713998	1
SPAC1039.11c	1	1	0.896336641631175	1	1	1	1	1	0.966749548411613	0.697171515706481	1	1	1	1	1	1	1	1	0.921261223031572	0.945276158825712	0.672234014714447	1	0.672228756248162	0.977641560279266	1	1	1	1	0.702979950642858	1	1	1	1	0.852994328005215	0.863300151718402	1	0.983676284589905	1	1	1	1	0.976077661689729	0.97070630987694	0.950926345117363	1	1	1	1	0.959848054967076
SPAC105.01c	1	1	1	1	1	1	1	1	0.999410073416522	1	1	1	1	1	0.805578011016566	1	1	1	1	0.993444355625424	1	0.944169116406337	0.544291230109148	0.945020381944234	0.999319134030982	1	1	1	1	1	1	1	1	1	1	1	1	1	1	1	1	0.977321798293494	0.965959813796541	1	1	1	1	1	1
SPAC105.02c	0.662663821873448	0.782227434726326	0.786325966830517	0.844488868082847	0.901520623562919	0.866128995409594	1	1	0.999429043591816	1	0.828346327158286	0.755876813654831	0.986451495627234	0.936477146363415	0.597882450995525	1	0.989200504866104	1	1	1	1	1	0.341435612580191	1	1	1	1	1	1	0.95385376332949	0.970880723425059	0.988516372613451	0.991546086722049	1	0.976966887113609	0.923178209386428	1	1	1	1	0.924038995612927	1	1	1	1	1	1	1	1
SPAC105.03c	1	0.931065016086114	0.956638745318079	0.931588271564691	0.91569107969391	0.91462715392874	0.946930065087855	0.927308318065807	0.937658165516249	0.926178532322611	0.970032450396446	0.965527794463366	0.934936082591398	0.946102346552259	0.988679422167931	0.681081347063974	0.850638459417825	1	1	1	0.981670817055172	1	0.719699384342857	1	1	1	0.974449962142792	0.976261938863442	1	0.964976753200892	0.958485576529608	1	0.97522444727399	1	1	1	1	1	1	1	1	1	1	1	1	1	1	0.970587603242635	0.997627197564106
SPAC1071.01c	0.641416473364008	0.671766001926471	0.704987990368699	0.693805907898521	1	1	1	0.775223166069292	0.576935173836078	0.757191811519955	1	1	0.977573177890302	1	0.951794906473859	1	0.981657387624788	1	0.988259606001641	1	0.999520252479237	0.969891837239942	0.649356802202664	0.98117002861501	0.818987206253519	0.862251825038716	1	1	0.771472027763252	1	1	1	1	0.921731862232596	0.998090583277511	1	1	0.840276409082001	0.813324563439399	0.89852303171081	0.869749892401128	0.923525169895673	1	1	1	1	1	1	1
SPAC1071.02	1	0.959425990856635	0.957635641748733	0.959991928053491	0.959984570185551	0.949598843157892	1	0.992487942683301	1	1	0.916335235131571	0.9585025010777	0.992012165585861	0.935279042835491	1	0.95554977574559	1	1	0.978487004355954	1	0.831968286131811	0.904652965151096	0.575071809834702	1	1	1	0.996876585573843	0.940904121916444	1	0.967088139046873	1	0.995702241919296	1	1	1	0.955839181572517	0.947778460834803	0.971120703503288	1	1	1	1	1	1	0.977408903352375	0.963557834367524	0.950184292757105	0.93760798236752	0.962458790069528
SPAC1071.03c	1	1	1	1	1	1	1	1	1	1	1	1	0.964784723967143	1	0.893561601855984	0.962551843769051	1	1	1	1	1	1	0.670705974179772	1	1	1	1	1	1	1	1	1	0.98951914723111	0.738192727203021	1	1	0.795925452205244	0.55148292989267	0.533072380938806	0.52194697485937	0.82205957331393	1	0.998920913957082	1	0.956158936608385	0.938013617580968	0.982063787439488	1	1
SPAC1071.05	1	1	1	1	1	1	1	1	0.956187870833975	0.599723009211602	0.919304338483857	1	1	0.62049000520141	0.0730450869245547	0.0745167500962761	0.244634584087482	0.230158879896731	0.396760032256108	0.261364531544803	0.899932327987714	0.473693890514892	0.335284650666277	0.647164808273238	0.629835519352181	0.743545907452251	0.950700026059661	1	1	1	1	1	1	0.935214316413529	1	1	1	1	1	1	1	1	1	1	1	1	1	1	1
SPAC1071.06	1	0.994496110365566	1	0.971806446349429	1	1	1	1	1	0.805015989499131	0.815044315779464	0.961051781489798	0.932472305569941	1	1	1	1	1	1	1	1	0.981569623796777	0.960298477121528	0.945612479083374	0.931865387498387	1	0.924241082894382	1	1	1	0.931218442451271	0.923523399786411	1	1	1	0.905508021390374	0.955582066860083	0.923515428967231	1	1	1	0.44135807262689	0.322076048951051	0.328379766536964	0.364312854114691	0.498573735236119	0.950262785053407	0.859247730051199	1
SPAC1071.09c	1	1	1	1	1	1	1	1	1	0.782861155061819	0.775737426876905	0.662742025776081	0.410611428888763	0.509539248732542	0.440880074593047	0.753913923767259	0.669299317758941	0.865423888785	0.94069706948484	0.993689644120201	1	1	0.708342948335261	1	1	1	1	1	1	0.994613652781241	1	0.976885178481392	1	1	1	1	1	1	1	1	1	1	1	1	1	1	1	1	1
SPAC1071.11	1	1	1	1	1	1	0.975155715174997	0.993341999332119	0.970882091264415	1	1	1	1	1	1	1	1	0.966733665920714	0.949714760062776	1	1	1	0.449798597947114	1	0.979649673946697	1	0.982765800084378	0.984408777890671	0.962845870313459	1	1	1	1	0.989331518893375	0.978964112243477	1	1	1	1	0.618531293296934	0.687555115127436	0.856649742184234	0.998294237126272	1	1	1	1	1	1
SPAC1071.12c	1	1	1	1	1	1	1	1	1	1	1	1	1	1	1	1	1	1	0.992755486743059	1	0.999046919200795	1	0.815182987658933	1	1	1	1	1	1	0.783624670225516	0.904227803301894	1	1	1	0.937876465107539	0.810356613242792	1	1	1	1	1	1	1	1	1	0.977455147846737	0.766907366657482	0.899613415965027	0.749564033956916
SPAC1071.13	1	1	1	0.934194393799615	0.91926705195922	0.924850167261526	0.952297450926639	0.915192739130855	0.9222151287901	0.916066103362387	0.935319257496593	0.939846880052551	0.921172515677667	1	0.955701285545727	0.829795965764731	0.750969934266553	1	1	1	0.910725274054322	1	0.919288928758411	1	1	1	0.909428466450357	0.948590048037506	0.911946132107803	0.913068504674966	0.923096530506464	0.966899092356393	0.954956786114692	1	1	1	1	1	0.532597224942073	0.593903425017382	0.100057471805833	0.218032640385067	0.659762839718804	0.755387130018445	0.253556038443663	0.081160541586061	0.0584413218121307	0.251840913637272	0.291720078482668
SPAC1093.01	1	1	0.998700814874142	0.936596599296176	0.937265178437279	0.954310376349589	0.921390326825593	1	1	0.837743067240562	0.681494646350252	1	1	0.477461181902248	1	0.965769717272613	0.925580165470324	0.942389110273876	0.970041899830439	0.938087246345327	0.989451850585446	0.917856548813898	1	0.968991087099662	0.91794580457765	0.94478690241115	0.991334574243625	0.923431983679677	1	1	1	1	1	1	0.991988285789597	0.986650693367164	1	1	0.983245894071734	1	1	0.831038842555045	0.895736576807013	0.813191814656551	0.924080135386943	1	1	1	1
SPAC1093.02	1	0.968738294088134	1	1	1	1	1	1	1	1	1	1	1	1	0.637993794442854	1	1	1	1	1	1	0.847721081299052	0.79371851667526	1	0.865663075462618	1	1	1	0.941265085335549	1	1	1	1	1	1	1	1	1	0.922696116972129	0.980632831169926	1	1	1	1	1	1	1	1	0.96122057659647
SPAC1093.03	1	1	1	1	1	1	1	1	1	1	0.983236122502813	1	1	1	1	1	1	0.982969572298064	1	0.957918127721814	1	1	0.871622547382806	0.559664264468238	0.523686599978918	0.585960592819456	0.539937427801969	0.907721324920403	1	0.932763057337484	1	1	1	1	1	0.923488273682032	1	1	1	1	1	1	1	1	1	0.970174999842097	0.947636981539674	1	1
SPAC1093.04c	0.920623252135424	0.924715790166159	0.915696447742757	0.911618149698841	0.924227722631965	0.977828916113264	1	1	1	1	1	1	1	1	1	0.95848545916111	0.942898236463557	1	1	1	0.990761766344762	1	0.716842136943939	1	1	1	1	1	0.926193449952915	1	1	1	1	1	1	1	1	1	1	0.932423760079944	1	1	1	1	1	1	0.979009328833824	1	0.986341805553583
SPAC1093.05	1	1	0.980584709778289	0.969780750935346	1	1	1	1	0.997829956227349	0.770704777864133	0.614123215745532	0.659548565816017	0.904277478305251	1	0.856426737623783	1	1	1	0.992119968247318	1	1	1	1	1	1	1	1	1	1	1	1	1	1	1	0.989234878213531	1	0.964390348590931	0.959649457208462	0.939290501383433	0.925161358725846	0.999831788228638	0.938933721829952	0.952554019515911	0.935488608323693	1	1	1	0.964400402166696	0.99051697898592
SPAC1093.06c	1	1	1	1	0.973278978349675	1	1	0.987807578655995	1	1	1	1	1	1	1	1	1	1	1	1	0.983821345603303	1	0.812062621409555	1	1	1	1	1	1	1	1	0.623888363749393	0.413062070672692	0.311457635188816	0.569006527281818	1	1	1	0.915463552155677	1	1	0.995210746331968	0.970649602045309	0.949076894936173	0.920759138742182	1	1	1	1
SPAC10F6.01c	1	1	1	1	1	1	1	0.968964184138888	1	1	1	1	0.96359408128158	1	0.742468904810423	1	1	1	1	1	0.918253247591134	0.935264929648759	0.471529693387692	1	1	1	1	1	1	0.952376935467277	1	0.988676023158401	0.975609234608976	0.962394135783178	0.965136487553599	0.95875805967338	0.926090337153184	1	0.945863761188681	0.971445130533955	0.97596936430655	0.991539839270194	1	1	0.945368076961864	0.959789802616323	0.960041828009946	1	1
SPAC10F6.02c	1	0.953072623094934	1	1	1	0.949803196426712	0.920049097584723	0.950336318695299	0.934802193700189	1	1	1	1	0.983469400787543	1	1	1	1	1	1	1	1	0.82832533106238	1	1	1	0.950805782103607	1	1	0.859382042712182	0.875626545461824	0.999333436858541	0.909434475574743	0.768835813946934	0.753138860546346	0.947370526469036	0.55063354403236	0.826307337576445	1	1	1	1	1	1	0.994307235078343	1	1	1	1
SPAC10F6.03c	0.761944739045492	0.883641139759991	1	0.718645737602471	0.919400649293459	0.853707083655635	0.89543787999404	0.914823291501877	1	1	1	1	1	1	1	1	1	1	1	1	0.999886115945231	1	0.401163793559503	0.934604757046467	1	1	1	1	0.96511778750899	1	1	1	1	1	1	1	1	1	0.941213633610059	0.978962974158634	0.772071485217715	0.966965913386384	1	1	1	1	1	1	1
SPAC10F6.04	1	1	0.966942667705162	0.993920193030199	1	1	1	0.960132245647494	0.988510943604524	0.989013651806988	0.950369141023273	0.970462735880357	0.962521069036089	0.957609755363222	1	1	1	1	1	1	0.989379812092452	1	1	1	1	1	1	1	1	1	1	1	1	1	1	1	1	1	1	1	0.999622906655457	0.949463758581853	0.998117532246427	0.9725811629515	1	1	1	1	1
SPAC10F6.05c	0.748088394317773	0.765338431540963	0.792254369970612	1	1	1	1	1	1	1	1	1	1	0.918177258727288	0.836428507886543	1	1	1	0.995590730310867	1	0.957913836909372	0.967215060297749	1	1	1	1	1	0.959007841824841	1	0.958247089019415	1	1	1	1	0.995142921623166	0.966376504125382	1	1	0.931436765642043	0.97214253819675	1	0.935626372862663	0.928315958964899	0.922641504615803	0.920073109455919	0.945538635840402	0.947390134955833	0.999194741526978	1
SPAC10F6.06	1	0.990706317201567	1	0.942268162408016	0.95185002852788	0.954754974421643	0.972338306015727	0.917750546185523	0.933064746900836	1	1	1	1	1	0.764349934980391	0.937702387560003	1	1	1	1	1	0.895009246720509	0.608134371360264	0.725108311781362	0.712791320385443	0.731442226255654	1	1	0.826452520747939	1	1	1	1	1	1	1	1	1	0.993428613030279	0.888340364155026	1	1	0.990447360107962	1	0.79955524982838	0.732739114144689	0.689294368081109	0.537228481175784	0.710500301641566
SPAC10F6.07c	1	1	0.935852109514633	1	0.998255523065935	1	1	0.977970515186556	1	1	1	1	1	1	0.812983522748294	1	1	1	1	1	1	1	1	1	1	1	1	1	0.695296669692512	1	1	1	1	1	1	0.989458192703568	1	0.938045209385053	1	0.918142526120076	1	0.747364067467802	0.483503220614174	0.650892127159745	1	1	0.885027582972988	0.865748677515425	0.985805015756696
SPAC10F6.08c	1	1	1	1	1	1	1	1	1	0.992647627864447	1	0.982603793806053	0.943881582258897	0.938956144013392	1	0.988839744955776	1	1	0.968972212405317	0.95811584769756	0.924456038587751	1	0.683509309215169	1	1	1	1	0.997390106695638	0.909702295646718	1	1	1	1	1	1	1	1	0.986754551187991	0.97927626964727	1	0.979251431067059	0.9458252074789	1	1	0.987142462986469	1	0.837263306834472	0.826195328455005	0.796140733444548
SPAC10F6.09c	1	1	1	1	1	1	1	1	1	1	1	0.982958328148823	1	1	1	1	1	1	1	1	1	1	0.664717467733861	0.959042007400173	0.962294282647898	0.964086599462116	1	1	1	1	1	1	0.796826942352301	0.663663865520331	1	1	1	1	1	1	0.997267028896095	0.994529836761123	1	0.96694646242958	1	0.960557959333662	1	0.953113365895788	1
SPAC10F6.10	1	1	1	1	1	0.980625534074897	1	0.9397552243697	0.924470736001615	1	1	1	1	1	1	1	1	1	1	1	1	1	0.886119766796633	1	1	1	1	1	1	1	1	1	1	1	1	1	1	1	1	1	1	1	1	1	0.943478599459929	0.981492781009737	0.970472661602278	1	1
SPAC10F6.11c	0.949604329716952	0.92292120988416	0.941618412730074	0.949399138084939	1	1	1	0.999377686949425	1	0.788994858052863	0.894504895199487	0.850679798447398	0.896138453912511	0.869637410878712	0.678057548894945	1	0.878206219506235	0.986733346678299	0.941745157737525	0.929138269726285	0.811088279878856	1	0.927694167630851	1	0.951573227702166	0.933041649635337	1	1	0.713741860790156	1	1	1	1	1	0.958495865747546	0.988205389092651	1	1	0.888051249877689	0.753301392001729	1	1	1	1	1	1	1	1	1
SPAC10F6.12c	0.542310762042537	0.616079463392563	0.706516728671795	0.923668972486824	1	1	1	1	1	0.951516701131247	1	1	1	1	1	1	1	1	1	1	1	1	0.510651808918508	1	1	1	1	0.97321831395093	0.915299685487494	1	1	0.998343906558576	1	0.99943755238983	1	1	1	1	1	1	1	0.958397498489006	0.95742486273059	0.996870753520919	1	1	1	1	1
SPAC10F6.13c	1	1	1	1	1	1	0.986254187594242	1	1	1	0.95500074638282	0.989689655367363	0.936419558084674	0.964852806729337	0.983960285711987	0.944988962676568	0.91526998355691	0.925365244891809	0.947593609517189	0.929380449457455	0.954422621623827	0.92010042339016	0.882517330001823	0.952558981286281	0.947564733700074	0.923067256425874	0.935396310836925	0.926368575668105	1	1	1	1	1	1	1	1	1	1	0.916680369950613	0.957445607497047	1	1	1	1	1	1	1	1	0.890420335631528
SPAC10F6.14c	1	1	1	1	1	1	1	1	1	1	1	1	1	0.99211348705372	1	1	1	1	1	1	1	1	0.533071576553599	1	1	1	1	1	1	0.81803111007476	0.944383412154602	1	1	1	0.961803363419791	1	1	1	1	1	0.975510029279491	0.628540772589765	0.607759189570082	0.477617365747024	0.519692014612781	0.628192921643778	0.80045940005051	0.894087091623828	0.917272162599357
SPAC10F6.15	0.924047344555684	0.920090496913222	0.916031154273969	0.919346486189236	0.928706454363906	0.955420186881774	0.972160170312629	0.984189077935941	1	0.924460389541894	0.924641353978731	0.917111277005872	0.925929416276576	0.936952252095768	0.990101624129476	0.999219614922406	0.986291525440304	1	1	1	1	1	0.771587630879754	0.941709590819633	0.720835715682661	0.626226794742985	0.686957255435629	0.647115891090769	0.399127972698668	0.835035231689188	0.870027770914588	0.865902339760157	0.80493577003717	0.807675953318402	0.731380429034886	0.895100832248318	1	1	1	1	1	1	1	1	1	1	1	1	1
SPAC10F6.17c	0.950140337750513	0.924467935091519	0.93839175586122	0.92703947939318	0.934005854105009	0.965796028817114	0.923327326720017	0.994644989272912	0.993236093043246	0.951361081155412	0.911591268219765	0.919194088096249	0.920847856058199	0.934565659410966	1	0.920588675263828	0.923524535716313	0.924088308990216	0.938776952139083	0.933807722271042	0.910765969433598	0.950194211260332	0.569728737200563	0.94080787441262	0.924813846291248	0.926540468815038	1	1	1	0.982802294119025	0.973366500522114	0.948907041817531	0.926866611630269	0.911263013082579	0.983762063727287	0.939291833600333	0.95157450428453	0.9553935053622	0.964579759338461	0.988070398793881	0.995513098950808	0.954771708621699	1	0.975023497487735	0.960833018941574	0.963054932058698	1	1	1
SPAC110.01	0.976871476879656	1	1	1	0.997947241169389	0.966115423111223	0.96242971528833	1	0.960826688318206	1	1	0.999108662963569	0.982278713542629	1	1	1	1	0.932064780842057	0.737528654198514	0.779586029006294	0.783184582498873	1	0.662874334505273	1	0.954180561598973	0.979967206428458	0.963388399385993	0.97548299373304	0.922027894820136	0.910404598620742	0.915776106131543	0.919365844463313	0.925377701240309	0.942250874407139	0.960764009040013	0.950443242276479	1	1	1	1	1	1	1	0.964448012970716	1	0.980517124361943	0.985282189137615	0.535563891450449	0.633833490116124
SPAC110.02	0.949131106749368	0.995071091536568	1	1	0.962395891453931	0.744213214313092	0.878443856276305	0.814001666399959	0.799355883570859	1	1	1	1	0.95351247137077	1	0.947348347396356	0.918289979896552	0.937486920298939	0.942998022930556	0.963277800989677	1	0.991393595183971	0.730315610656201	1	1	0.955311599413622	0.986091346647275	0.956155764042138	1	1	1	1	1	1	1	1	0.989928472082515	0.996210112180386	1	0.942701325363602	0.734133154866994	0.805999729034006	1	1	1	1	1	1	0.721420517767575
SPAC110.04c	0.941266166438992	1	1	1	0.927792863190416	0.935409227302772	0.925216629538559	0.913484427524828	0.927253322223272	0.973002859254203	0.994086845205175	1	0.98647320751921	0.976701385430928	0.936307192020407	1	1	1	1	1	1	1	0.696582133736602	0.971635889089715	0.879968022468141	0.784402018261448	0.962495824749006	0.748900371625131	0.590552563581735	0.912458182242879	1	1	0.97971322806255	0.951951823845688	1	1	0.982465536900123	0.976506328579599	1	1	0.882146975139861	0.918266120872103	1	0.836382053498042	1	1	1	1	1
SPAC110.05	1	1	1	1	1	1	1	1	1	1	1	1	1	1	0.661984302701579	1	1	1	1	1	1	1	1	0.974554815274297	0.986074458714295	0.948350082575738	1	1	1	1	1	1	0.898065497993274	0.61365652786423	0.605898863871838	0.690999777836346	0.416995327791312	0.378542436096489	0.466680931752663	0.528878134617442	0.732634348530626	1	1	1	0.945661498592645	1	0.948114737906943	0.924936613711189	0.944605386244752
SPAC1142.01	0.882685960825343	0.919441467363001	1	1	0.950660883872832	1	0.975779688113376	0.964046913989204	0.945204686194426	1	1	1	1	0.964555636409743	1	1	1	1	1	1	1	1	0.763662134471837	1	1	1	1	1	1	1	1	1	1	1	1	1	1	1	1	1	1	1	1	1	1	1	1	1	1
SPAC1142.02c	0.870243763924686	1	1	1	0.956431943003951	0.941545783743186	0.965084728929379	0.945866940654569	0.940294671447185	0.990066063538611	0.568038905442781	0.588093926679431	1	0.992854987088285	0.913696159456522	0.910210112858428	0.912587437535356	0.941701743152118	0.939469518342636	1	0.925038588651818	0.914651650405376	0.913552083790737	0.936968236863512	0.971303268720769	1	1	1	1	1	1	1	1	1	1	1	0.966511363558871	1	0.930289403803372	0.932268576868483	0.924387945037077	0.922487610311688	0.963053244301556	0.935098795185257	0.941784913343946	0.927488395358444	0.941602117299136	0.995065227357245	1
SPAC1142.03c	0.962433541119438	1	1	1	1	0.966833032311908	0.986545671398154	1	0.953483554722715	1	0.797954850911204	0.617245124989787	1	1	1	1	1	1	1	1	1	1	0.366963083028253	1	1	1	0.949301126123194	1	1	1	1	1	1	0.969855647631776	0.949913407325778	0.948114404104344	0.931414182353945	1	1	1	0.974141365459093	0.999685303860642	0.932684316101834	0.970839308183269	0.96190562641296	1	1	1	1
SPAC1142.04	0.936044664862894	1	0.994454917560498	1	0.957642939085496	1	1	1	1	1	1	1	1	1	1	1	1	1	1	0.985128843204486	0.984473460660282	0.645540089295764	0.446620604343806	0.956979143700733	1	1	1	1	1	1	1	1	1	1	0.954320484899167	0.952548776227831	0.60060064417884	0.426482425897125	0.601362732916111	0.727674715499112	0.905091586260972	0.815879362554403	1	0.885914238535861	0.981035686182977	1	1	1	1
SPAC1142.05	1	1	1	1	0.996109503789335	1	0.994378562010257	1	1	0.930631875150663	0.920470728482807	0.921775544632985	0.926217381105673	0.925899237013728	0.680296347245221	1	1	0.992557841019113	1	1	0.948695213900721	0.933587771819244	0.563768039354163	1	1	1	1	1	1	1	1	1	1	1	1	0.975685058818102	0.819251710449519	0.677529296321333	0.665781397929828	0.865915799592693	1	0.9780956251818	0.997870081652884	0.942304154808937	0.959750394130404	1	1	1	1
SPAC1142.06	0.905116264490166	1	0.979889540170269	0.90388221168785	1	1	1	0.994794014515062	1	0.959656951485549	0.522848494364903	0.515256393680019	0.349359067734889	0.352297585703659	0.44907936572988	0.815204005644877	0.829082424066891	0.897379408250855	0.861696401138386	0.946712252325331	0.96225371429565	1	0.426272929304439	0.99859567784645	1	1	1	1	1	0.985143135158309	0.971499076446819	0.94435689302849	0.958710675561569	1	1	0.980045523668947	0.961745429168051	0.944063781941323	0.972427047054007	1	0.927176525090297	0.917483609898353	0.912576086996596	0.94223190111196	0.932615717425799	0.930584700470632	0.922200201169055	0.990285805511529	1
SPAC1142.08	1	1	0.820553500007981	0.793822188985932	0.547669462838767	0.58339104299523	0.660143481990815	0.643457897162476	0.757462816489326	0.828351727093271	0.875150990310115	0.804072712116283	0.605494584668926	0.633771148605579	0.470906696101998	0.990508013953193	0.740537165242452	1	1	1	1	0.975881233350301	1	0.746986024061707	0.901614962283626	0.807849350336555	0.947887134929552	1	1	0.959848464062226	0.864295008341036	0.854791418972518	0.846916365991174	0.953227969386283	0.846950684910662	0.7160175770947	0.933186403907868	1	1	1	1	1	1	1	1	1	1	0.864101382958355	1
SPAC11D3.01c	1	1	0.984405810663862	1	1	1	1	1	1	1	1	1	1	1	0.833064728762133	1	1	1	0.977831139954005	1	0.954319484976792	0.929971409476994	0.716762477910519	0.926969474461003	0.699174174299785	0.87679915683735	1	1	1	1	1	1	1	1	0.952216769255611	1	0.963816584081785	0.942267281887549	1	1	0.99173849797533	0.928305341367226	0.94075262083869	0.930855023438501	1	1	1	1	1
SPAC11D3.02c	1	1	1	1	1	1	0.993037520136471	1	1	1	1	1	0.691891986325137	0.64405478142964	1	1	1	1	1	1	1	1	0.482155792787103	0.980177518024055	0.987158641851755	0.961404324802339	0.969412605744697	0.99023662759493	0.76466461350306	0.847577192955826	1	1	1	1	0.850749158377171	0.804960215996964	0.646309360047847	0.588488710521723	0.514102677207033	0.764941560423501	0.494120075401063	0.557332956078055	0.820390916375554	0.597900644801512	0.874188404321569	0.974428452054227	0.968226358431017	1	1
SPAC11D3.03c	1	1	1	1	1	1	1	1	0.990787231261042	1	1	1	1	0.980644602380878	1	0.979444133872823	0.936597039292138	0.956590491031033	0.932147485838488	0.953222418689547	1	1	0.552657099870459	1	1	1	1	1	0.894029386765226	0.826862132258135	0.825236051982489	0.775226740496554	0.799051675004526	0.808606946579316	0.863567709742262	1	1	1	1	1	1	1	0.989709971511936	1	1	1	1	1	1
SPAC11D3.04c	0.992885804461097	0.954485807089859	0.929365145034276	1	1	0.990759550155533	1	0.942454779225007	0.925664382739714	0.924764324792908	0.965142805801132	1	1	0.970409637178796	0.834010371976095	1	1	1	1	1	1	0.985826489443082	0.52091804922897	1	1	1	1	1	0.675562117152835	1	0.88507883637434	0.819245637690007	0.835378080641863	0.998206815744746	0.599533164980328	0.930928594676149	0.901277912907416	0.907776081786234	1	1	1	0.977190409814629	0.973605924620117	0.925161457503185	1	1	0.963231744993374	0.931307543372462	0.857126186218935
SPAC11D3.05	1	1	0.965846588239308	0.976846861114607	0.989964175170351	0.982163534056993	0.96602284562817	1	0.947776572548921	1	1	1	1	1	0.638402510429015	1	0.99173484040416	1	1	1	0.996480336690978	1	0.405415949344072	0.933968438077662	1	1	1	1	1	1	0.981857992963324	1	0.995397480658522	0.985104043191165	1	0.985040792186886	1	1	1	0.980794220734836	0.971275124282538	0.936286282019164	0.935017375213784	0.924106154819268	1	1	1	1	1
SPAC11D3.06	0.982260778131283	0.997976158876154	1	1	1	1	1	1	1	1	1	1	1	0.932539445842676	0.51602609507803	0.502592097074512	0.566332157971935	0.445786894315743	0.416393980424347	0.455567315643418	0.638636610028011	0.359655316202581	0.39150944937509	0.387219116072192	0.370876264500611	0.537512660121449	0.993116816471247	0.675852760439931	0.802734108276492	1	1	1	1	1	1	0.973696925785513	1	1	1	1	1	0.760274373870229	0.540418508372218	0.61289594824687	1	1	1	0.953349548510842	1
SPAC11D3.07c	1	1	1	0.840966601294443	0.822752871207241	0.695774029196838	0.635858178643349	0.824839806848408	0.894188907940516	0.979270376108434	0.973615232002465	1	1	1	1	0.958361520756193	1	1	1	1	0.86326338024087	1	0.667080855405962	1	1	1	1	1	1	1	1	1	1	1	1	1	1	1	1	1	1	1	1	1	1	1	1	1	1
SPAC11D3.08c	1	1	1	1	1	1	1	1	0.946544026331917	0.811565563332802	0.274381639427984	0.543179563903238	0.934618056105333	0.606629011925976	0.499211056427866	1	1	1	1	1	1	0.991783159633046	0.793945496947818	1	1	1	1	1	1	1	1	1	1	1	1	0.925635784439787	0.931955843471017	0.929895338431833	1	1	1	1	1	1	0.994827127903982	1	1	1	0.969436587815265
SPAC11D3.09	1	1	1	1	0.821871615158177	0.871501486694403	0.607090894307741	0.578111970624733	0.629182411916051	0.941175924454697	0.918385301294743	1	1	0.960524558953694	0.959769416484925	1	1	1	1	1	1	1	1	1	0.993206062031217	1	1	0.691389462849064	0.502884142674915	1	1	1	1	1	1	1	1	1	1	1	0.969727247001156	0.965253159030018	0.952120023363212	0.988560586181756	0.960141423706657	1	1	0.982813735883515	1
SPAC11D3.10	0.940130319138487	0.935872359297071	0.936472353524555	0.93861644486301	0.955437732602518	0.98133341163935	0.920522414955379	0.931567532834198	0.925910922800714	0.998221830947489	1	1	0.949470869396805	0.948043354020196	1	1	0.989158146763812	0.945143566649596	0.979145704019508	1	0.913016096805893	0.997344589205097	0.560103187764879	0.944450856760403	0.702475206250645	0.712096745815611	0.81573017557069	0.918020879729578	0.696352717956588	1	1	1	1	0.997118137627367	0.972779622522052	1	1	0.943225672502386	0.938711514600718	0.924462796710508	0.910841432391926	0.917439280709397	0.916486092346781	0.919119484478435	0.915571546375245	0.912066949070792	0.924104790938412	0.947544599469113	0.961976495004251
SPAC11D3.11c	1	1	1	1	1	1	1	1	1	0.998450031190357	1	1	1	0.982411294168763	0.995603852407394	1	1	1	1	1	1	1	0.692831607829894	1	1	1	1	1	1	0.925400750985895	0.938091860453965	0.940456281073576	0.965964324892901	0.98209448623679	1	1	0.940078649142927	0.912069823474529	0.92369496046995	1	0.979467946039097	0.938594495397388	0.95960449936871	0.94323015752083	0.939438064923176	0.96659677946116	1	1	0.978005019547637
SPAC11D3.14c	0.935496685598113	0.924857962286441	0.934374807013599	0.911988278019282	0.952441137302901	0.920637975927039	0.962659604169453	0.917336463223393	0.918368806380591	0.925075001573874	1	1	1	0.968213345680089	0.992310882752391	1	1	1	1	1	0.900996624916727	1	0.404760151571648	1	1	1	0.787429728555552	0.624749362023151	0.81002703510897	1	1	0.789332932743353	0.950742473788762	1	1	0.971976155641247	0.993552773786876	1	1	1	1	1	0.795736125437582	0.891175739248936	1	1	1	0.953334746051591	1
SPAC11D3.15	0.650772175259202	0.72369258711153	0.615149715738618	0.704052248101495	0.975755630201442	1	1	0.904494836304366	0.769675147927916	0.763955296200717	1	1	0.430179349981438	0.392260863052314	0.788995969260448	0.990302383326481	0.938896881081687	1	1	1	1	1	0.600895377454838	0.751257025767445	0.737877918413956	0.713054632230351	1	1	1	1	1	1	1	0.970046698004976	0.894922328785628	0.924668109129183	1	1	1	1	1	0.98589190975717	0.928487591295599	0.974696309320213	0.976517526440183	1	0.991857534438187	1	1
SPAC11D3.17	1	0.982129338966816	0.991341108343726	0.980227597748364	1	1	1	1	1	1	1	1	0.981502618474153	1	1	1	1	1	1	1	0.982783040015956	0.958104593617463	1	0.996030579852917	1	0.984034537910223	1	1	0.727302015092587	0.860259451798462	0.933952584531675	0.915528861827962	0.888319223943469	0.997652554586929	1	0.957356193622459	1	1	1	1	0.994470597485227	1	1	1	1	1	1	1	1
SPAC11D3.18c	1	1	1	1	1	1	1	1	1	1	1	0.963300585865642	1	1	0.901303931827375	1	1	1	1	1	1	1	0.742614915485233	0.602511647849941	0.945557331200833	1	1	1	0.704518654294492	0.676949246401416	0.551634529774638	0.525389052772987	0.534973399645141	0.594411558124028	0.809262523052113	0.292266682056235	1	1	1	1	0.996419289970168	1	1	1	1	1	1	1	1
SPAC11D3.19	0.959312554687354	0.917736468661641	0.968422356892931	1	1	0.995911175825605	1	1	1	0.919679999514521	0.9114687031506	0.911486837572097	0.911687818558333	0.916628621596788	0.917924559972886	0.936858657088903	0.926844172198541	0.916321384456301	0.919369390495455	0.928060630719435	0.956317857161899	1	0.932022753394935	0.948586590808424	0.959871681837399	0.922736506007922	0.929879378434728	0.93170357475351	0.845981598455893	1	1	1	1	1	1	0.848423279243183	0.78929823360562	0.69413666938672	0.410453069773344	0.419938429341397	0.604726027602266	0.993681078669098	1	1	1	1	1	0.99247390347883	0.928816999250047
SPAC11E3.01c	1	1	1	1	1	1	0.969653388834846	0.961062033935798	0.968289160877984	1	1	1	1	1	0.838787774460818	1	1	1	0.98703030908071	1	0.99840171180608	1	0.568192962405158	1	1	1	1	1	1	1	1	1	1	1	0.989901849710002	0.931098854841823	1	1	0.988656119692024	1	1	1	0.882634586634946	0.938919990548935	1	1	1	0.9783858921673	1
SPAC11E3.02c	1	0.948617683731728	0.957809847515812	0.945435376118713	0.947534418839913	0.976431522433212	0.965828070001426	1	1	0.973497723722159	1	0.982829792357805	0.937417599575376	0.966140924443303	1	1	0.998269757770617	0.938852197987862	0.977523059545296	1	1	0.985031994898798	0.675782170638513	1	1	1	1	1	1	1	1	1	1	1	1	0.956990858462268	1	0.929305896158756	1	1	1	1	1	0.935349632291952	1	1	0.996330728335345	1	1
SPAC11E3.03	1	1	1	1	1	1	1	1	1	0.938589323724625	1	1	1	0.992319650909931	1	1	1	1	1	0.984603390925773	1	1	0.538687075082661	1	1	1	1	1	1	1	1	1	1	1	1	1	1	1	1	1	1	1	1	1	1	0.887825687464872	0.817086856924354	0.625470591244812	0.593962571161971
SPAC11E3.05	1	1	0.971414892041876	1	0.784398361948582	0.852652475188657	0.799716198329205	0.699888088269159	0.628526176016645	0.98882509188082	0.927485835306031	0.923976195306438	1	1	0.842718218502526	1	1	1	1	1	1	0.98126010933837	0.518134260230202	0.901068882525823	1	0.931226694751984	0.610963614879218	1	0.707435416785091	1	1	1	1	1	1	1	0.972617794235046	1	1	1	0.94121440186129	0.958626455046564	1	1	1	1	0.985725333876997	1	1
SPAC11E3.06	0.938910898851651	0.935088956628556	0.954579153028646	0.94665588029312	0.973098680734696	0.99849030494961	0.979536050225115	0.957750495224797	0.930082380662858	0.952952430904469	0.927619620284422	0.94319812473709	1	0.9768819964689	0.931823860666846	1	0.899115318621634	1	1	1	1	1	0.710010915736108	1	1	1	1	1	1	1	1	1	1	1	1	0.962239780615797	1	1	0.972863682832737	1	1	0.982107814554678	1	1	0.982588615801575	0.97320083949644	0.993246203153348	1	1
SPAC11E3.07	1	0.992820217341001	1	1	1	1	1	1	1	1	1	1	1	0.990343236655667	1	1	1	1	1	1	1	0.987402027414398	1	1	1	1	1	0.862297217591999	0.691639610328142	0.813045514066902	0.926360367460872	0.939448531453613	0.885147207998526	0.740672953359119	0.70182400322498	0.92310045358691	0.372420054342616	0.206017567664075	0.198677505375489	0.246294452908978	0.394210124185344	1	1	1	1	1	0.717880996007869	0.866581332294376	0.669356911878121
SPAC11E3.08c	1	1	0.979955455667161	1	1	1	1	1	1	0.987135844788419	0.986485385072497	1	0.960079105273974	0.936954559761239	1	0.955589488310249	1	0.986041871528789	1	1	1	1	0.863731119181465	1	1	1	1	1	1	0.929491477718534	0.954157482794795	1	1	1	0.997414078835534	0.976758207909121	0.906665705834739	1	0.664590095603483	0.779884562512086	0.521804965386257	0.467844211850322	0.611333645392085	0.499014109123807	0.595683317203359	0.648160012003704	0.697108206482982	0.878595960136149	0.935085809025513
SPAC11E3.09	1	1	1	1	1	1	1	1	1	1	0.940929738019763	0.950137481875285	1	1	1	1	1	1	0.934464967834909	1	0.912342341646372	1	0.907974383736802	1	1	1	1	1	1	1	0.971183807478729	0.930786705343725	1	1	1	0.977658530310013	0.912910956401229	0.648647416207119	1	1	1	0.724841077447846	0.600777102113801	0.421199516692959	0.708340148401217	0.812452837055083	1	0.986874385078553	0.938246009825305
SPAC11E3.10	0.997293918668428	1	0.992092197422266	0.961483218725636	0.948457026715441	0.935827324667305	0.963257063363641	0.952602446252336	0.955612071105344	0.96264156619754	0.951707906071956	1	0.997788926630231	0.930044406218067	1	0.865628000465873	0.78507661934756	0.794163636506935	0.526560845313791	0.798063821299606	0.558257928234802	1	1	0.933614512804502	1	1	1	0.98765515033285	0.852777706521445	0.644267812735923	0.84423110700572	0.941036320637448	0.985827028035884	1	1	1	1	1	1	1	1	1	1	1	1	1	1	1	1
SPAC11E3.11c	1	1	0.925349537447874	1	1	1	1	1	1	0.887660166561803	1	1	0.843859387395355	0.918144134774784	0.514618726130363	0.4437923264255	0.415087176818163	0.356951048951047	0.535867720119752	0.543337202244821	1	0.928458237557183	0.945194212692212	1	1	1	1	0.997530816218505	1	0.940877794248132	0.920400362944498	0.935777010749883	0.961585143941036	0.931663584989814	0.922118526808792	0.986758406327641	1	1	1	1	0.923679706041363	0.919160118842348	0.914328634148056	0.980196649557578	0.951538904418882	0.964879508170947	0.973164713748425	0.947675385236326	0.975856650841049
SPAC11E3.12	1	1	0.784739554823289	0.617897408492104	0.582019864798854	0.526505785231169	0.415129151599558	0.462572946387754	0.572395440305835	1	1	1	1	1	0.961102805380672	1	1	1	1	1	0.922883137144394	1	0.497427941708836	0.949333831630148	1	0.96153400942046	0.852363447804464	1	1	1	1	1	1	1	1	1	0.911596959328207	0.838728890885904	0.640234273241387	0.915509205817639	0.732142904848538	0.812471192046583	1	1	0.531408335446807	0.434285213462618	0.387830978348112	0.864201649076368	1
SPAC11E3.13c	1	0.99082450529911	0.966918802990146	0.98907126440908	0.917598448557761	0.920308257874618	0.914493854331742	0.920552752462582	0.921336751024964	1	1	1	1	1	1	0.984239996014825	1	1	1	1	1	1	0.493312509473113	0.947230708321314	1	1	1	1	0.95831365855945	1	1	1	1	1	1	0.991746794392319	1	1	1	1	0.993421422874572	1	1	0.993066606131866	1	1	1	1	1
SPAC11E3.14	1	1	1	1	1	1	1	1	1	1	1	1	1	0.988172587663302	0.777733388278064	1	1	1	1	1	0.991723315468565	1	0.883036699111533	1	1	1	1	1	1	1	1	1	1	1	1	1	1	1	1	1	1	0.996761872692881	0.816545256366177	0.949278802774741	0.836729912540646	0.972848978471876	1	1	1
SPAC11G7.03	0.974213663088664	0.998269928811409	0.96949731543973	0.953274535607735	0.982061136207135	0.956589451584661	0.962933744170881	0.956041770734483	0.91962819879808	1	1	1	1	1	1	0.968379643445072	1	1	1	1	1	0.845128408441222	0.637993714398463	0.798573459147017	0.687343627364778	0.729814442100384	1	1	0.874483748451594	1	1	1	1	1	1	1	1	0.865401626620752	0.579097987250318	0.640408027452273	1	1	0.942968327810516	1	1	1	1	1	1
SPAC11G7.05c	0.65478344748607	0.579924385569808	0.58568274835669	1	1	0.97298579198332	0.919414725781847	1	1	1	0.912385580147332	0.941151518256623	0.833568554967901	0.986929814436518	1	0.97353392130336	1	1	0.977598604236709	1	0.940854897382023	0.950365810095432	0.672332840398038	1	1	1	1	1	0.949884842811703	1	1	0.963890558634945	1	1	1	0.945905653397376	0.964573456040267	0.96987992958329	0.918311436651059	0.938228139448377	1	0.953209883297408	0.970568964834592	1	0.989894627577543	1	1	1	1
SPAC11G7.06c	1	1	1	0.94454132316914	1	0.943231057752585	0.922197327119128	0.932664470123016	1	0.233717723862415	0.721128900949796	0.667849522740034	0.472393337646245	0.472892209623704	0.676369462512238	1	1	0.782248091583111	1	0.925417889096742	1	0.904730845964597	0.651987939874367	0.86464862799104	0.909217410374452	0.98774210833004	0.909652228188514	1	0.91676097595618	1	1	1	1	1	0.936274356975838	0.675558752446042	0.997777268019729	0.957893926475123	1	0.991790538916398	0.938051552224765	0.995859186984897	0.983742825746694	0.964463156589199	0.936473798470105	0.930570929537858	0.939873113271592	1	1
SPAC11H11.01	1	0.992582385761582	0.977209367409631	0.956862990168764	0.991862130312659	0.994578452668086	0.964379691296246	0.947511709488799	0.940086539304847	0.94785791003878	1	1	0.945696583663522	0.919153223783057	1	0.9129046236554	0.919255044170485	0.947170646153164	0.973068438528741	1	0.980192722660047	0.96327273343159	0.805164950143775	1	1	1	1	0.930219305615056	0.953183124799441	1	1	1	1	1	1	1	1	0.949987053351374	1	1	1	0.913717258072031	0.781696824155498	0.778402583346998	0.884702005178043	1	1	1	1
SPAC11H11.02c	1	1	1	1	1	1	1	1	1	1	1	1	1	1	0.760120699049107	0.974951570852605	0.806977886977887	0.860797121825867	0.837027378655486	0.889395517718986	1	0.960524266231081	0.914945223666439	1	1	1	1	0.775632232644265	0.490049376236096	1	1	1	1	0.735327577450483	0.78847319955809	1	1	0.958451430966704	1	1	1	1	1	1	1	1	1	1	1
SPAC11H11.03c	1	1	1	1	1	0.948857326207227	1	1	1	0.936060452924141	0.827633483493705	0.832855113538022	1	1	0.768371676974472	1	1	0.985423441547446	0.985134293121466	0.972755856447543	1	1	0.427785364801799	0.715730675388049	0.825080989996912	0.909775945412173	1	0.937269484140699	0.801075853692748	1	1	1	1	1	1	0.883806769132439	0.928216345601768	0.973495652955457	0.88436554526782	0.896053890933559	1	1	1	1	1	1	1	1	1
SPAC11H11.04	1	1	1	0.96261497859856	1	1	1	1	1	0.997018971904834	1	1	0.917916707059641	0.96427506362712	1	1	1	0.991502636934967	0.96480863064952	1	0.949640979406946	0.919639197812682	0.847206720672067	0.97729503490752	0.979612919703702	1	1	1	1	1	1	1	1	1	1	1	1	1	1	1	1	0.993787031958337	1	1	1	1	1	0.988243710824973	0.971451730475276
SPAC11H11.05c	0.678790756390012	0.797432170565529	1	1	0.937280257734618	0.931272865210563	0.910832658269117	0.914492815116267	0.912430996432053	0.911931305175755	1	1	0.957593463195973	1	0.835599557952612	0.943754817727914	0.956007921707243	0.92505036841591	0.92410965710829	0.939516310957812	0.940149558806595	0.934629686674039	0.512220317707106	1	1	1	0.971375619604945	1	0.767947038458185	1	1	1	1	1	1	1	1	1	1	1	1	1	1	1	1	1	0.998961638095769	0.942168403282973	0.916763797576695
SPAC11H11.06	0.83010788730242	0.844139021796325	1	0.86479048540431	1	1	1	0.90557630836718	0.746909921105984	1	1	1	1	1	1	0.973844531802697	0.941491702469576	1	1	1	1	1	0.696557214347148	1	1	1	1	1	0.95670659304444	0.923551132844641	0.941270936502321	0.94052714473203	1	0.950777200730049	0.926111021054417	0.945982826100661	0.915897847262444	0.914438373926239	1	1	0.960093291977208	1	1	0.943182340491383	1	0.976723361880832	1	1	1
SPAC1250.01	1	1	1	1	1	1	1	1	1	1	0.940940153187061	1	1	0.985860030683248	1	1	1	1	1	1	1	1	0.951738673141895	1	1	1	1	1	0.98253062254615	1	1	1	1	1	0.941624107307941	0.948142967472822	1	1	0.944120072114307	0.757112972969308	0.969791632352061	1	1	1	1	1	1	1	1
SPAC1250.02	1	1	1	1	1	1	1	0.996338658292645	0.922818678964055	1	1	1	0.986898707767	1	1	1	1	1	1	1	1	1	0.929748195492865	1	0.993908037152489	0.95052758091383	1	1	1	0.735920096221051	0.732112587332664	0.86867183092225	1	1	1	1	1	1	1	1	0.988455802986285	1	1	1	1	1	0.990411799360258	1	0.986177404966657
SPAC1250.03	1	1	1	1	0.993688891775745	1	0.977658576181879	1	1	0.845690465820262	0.523184233503056	0.483592081993908	1	1	1	1	1	0.84325151770071	0.959359992176803	0.899099304325137	1	0.970064257466703	0.318720579002273	1	1	1	1	1	1	1	1	1	1	1	0.546321644163803	0.819950550852981	0.917463192626517	0.928626228689823	0.947246268732953	0.958968229439473	1	1	1	1	1	1	1	1	0.892871605466931
SPAC1250.04c	0.789594205337477	0.903530944815641	0.918642217530714	1	1	0.971281844480519	0.962003485336048	1	1	1	1	1	1	1	0.913105069738413	1	1	1	1	1	1	1	0.746876730776046	1	1	1	1	0.990273114633853	1	0.985070815225604	1	0.981703770216714	1	1	0.974501090247577	1	1	0.978271900372445	0.675903258268029	0.70834087560207	0.911376417472973	0.803528858668717	0.654887717295866	0.450473566641845	1	1	1	1	1
SPAC1250.07	1	1	1	1	1	1	1	0.982064821918874	0.976547653121446	1	1	1	0.92832225026361	1	1	1	1	1	1	1	1	0.996464778443972	0.87294330391906	1	1	0.931907529109204	0.910318564087117	0.954405719471632	0.968581259364457	1	1	0.991324603229347	0.936981792203932	0.926826218251291	0.976872233180573	0.927845322465036	0.746939639683715	0.497614777711229	0.298924210831487	0.310272928012594	0.666106408221964	0.766971768214568	0.969890053965376	0.694486046986721	1	1	0.85383987570219	0.876142517089899	1
SPAC1296.01c	1	1	1	0.954956786114692	0.912430996432053	0.945598145158367	0.921713565318463	0.919560360107327	0.934388278106249	1	1	1	1	1	0.986752139763716	1	0.998644403582639	1	1	0.941218449853019	0.610344234914839	0.979460296189304	0.79321128246903	1	1	0.802734145273227	0.385895491589308	0.359545745734084	0.194878189725964	0.676308234013566	0.486011930936636	0.436068160518021	0.554694660825754	0.706430380473385	0.908655565327892	1	0.956725551220795	1	0.985081686904958	0.98346177332538	0.933400281082468	0.955095026436331	1	0.985873947719324	0.980473528646913	1	1	1	1
SPAC1296.02	1	1	1	1	0.885161055505004	0.907776764655942	0.880456127116994	1	1	0.974920081732532	1	1	0.982897395054817	0.954055393183716	1	0.991409868429862	1	1	1	1	1	1	0.310515641113784	1	0.954872976740098	1	1	1	0.66394655407441	1	1	1	1	1	0.986463984403048	1	0.717412452080533	0.629526881634255	0.722824665459923	0.664726462621199	0.972996218119005	1	1	1	1	1	0.844547364900914	0.664927589544569	0.489816913230985
SPAC1296.03c	1	1	1	0.712811792910932	0.687404566917464	0.54988213961922	0.582287692596975	0.686690680886898	0.83990302647538	1	0.833949105564359	0.624320381062933	1	1	1	1	1	0.980400572792947	1	1	1	1	0.392070045494453	1	1	1	1	0.946821434679368	0.560783159767261	0.902698410163774	1	1	1	0.97631062010198	0.876111848194497	1	0.992472095723158	0.928001318285954	1	0.809988915513391	0.898379173569673	1	1	1	1	1	1	1	1
SPAC1296.04	1	1	1	1	0.945633899008183	1	0.987854918797746	0.968893204562284	0.983308345715727	0.97746819281064	0.951246434112641	0.923893512702767	0.935092146540802	0.980924021219333	1	0.997052915701614	1	1	1	1	0.967583635916286	0.924095186018824	0.375298829339319	1	0.975055201959753	1	0.922069265649775	0.919156607352604	1	0.978128545447062	0.950690719151914	0.966070042413004	0.975751187773784	0.938766283944592	0.933338815900125	0.911343248257616	1	1	1	0.841418761079287	0.864043784048106	1	0.941429210258542	1	0.910045417236594	0.909761789468848	0.909532754771494	0.948719661391127	1
SPAC1296.05c	0.943655665340906	0.929156984858011	0.932722812007343	0.912941340950139	0.913304332190855	0.924292078576766	0.928058794111217	0.923276122355898	0.924820860836447	0.918685963741179	0.955319317978478	0.945114893465186	0.925455175405416	0.971692133419434	1	1	1	0.957053952192309	0.957715327883039	0.996547868461156	0.923404448134043	1	0.685970288335752	1	0.983761730491463	0.875758159013015	1	1	1	1	1	1	1	1	1	1	1	0.967414890378329	0.966454795157965	0.941666344914317	0.925670800128118	0.920780896798323	1	0.996029930969455	1	1	1	1	1
SPAC1296.06	0.912375378982052	0.915259612563076	0.922013321927242	0.914427844244666	0.972154760512955	0.985745686881777	0.985763036528659	0.978077242715757	0.971592078010084	0.915937349208647	0.913480097277459	0.918998819982406	0.922856150907283	0.924506834931258	1	1	1	0.775995353338605	0.773672609046035	0.977336244963353	1	0.59154068547447	0.568854553252728	0.557085485403065	0.500374842739514	0.5567032540068	0.587033386967016	0.620877564333097	0.404681171000372	0.869462945437403	0.884177504646866	0.841004289292711	0.834125098593421	0.893998972059214	0.891708066969769	1	1	0.977306194526993	0.986182399602495	0.990661676944798	1	1	1	1	1	1	1	1	1
SPAC12B10.01c	0.941421354139798	0.939869446960218	0.983702100533296	0.947185653514335	0.9781196330183	0.996782397087638	0.926500533363273	0.926863205295952	0.930970857580458	0.918371289958379	0.986122930640054	0.925716380825617	0.965256441381424	0.923757026357246	1	0.951387603087901	0.931882894690741	0.966923943491468	0.974458926821451	0.93512422527722	0.947280924249611	0.984288676804922	0.759219265626847	0.962301730066515	1	1	1	1	1	0.994538163552573	0.949311750661162	0.968587686278319	0.954781884609349	1	1	0.928339588088534	1	1	0.810620499804499	0.789214251534194	0.998032048302587	0.749511191877348	0.705027978581867	0.698654974268167	0.687740444644264	0.989256631717955	1	1	1
SPAC12B10.02c	1	1	0.960756838364113	0.980700406675723	0.927431252793403	0.96959865382463	0.97081973792697	1	0.987280290411858	0.974068763049852	1	0.990261807904766	0.920542170587129	1	1	0.99188503605947	1	1	1	1	1	1	0.764541321953272	1	1	1	1	1	0.967594654449729	1	1	1	1	1	1	1	1	1	1	1	0.970587728157193	0.620331406793692	0.319938443384631	0.377711878015235	0.692114102019198	0.892578802303292	0.976180795194626	1	1
SPAC12B10.03	1	1	1	1	1	0.985657546033929	1	0.939592175080628	0.956475447016115	1	1	1	1	1	0.930895127559254	1	1	1	1	1	1	0.998255234428793	0.488247194079575	1	0.996676905865042	1	1	1	1	1	0.978145452413269	1	1	1	1	0.962764141413192	1	1	1	1	1	1	1	1	1	1	1	1	1
SPAC12B10.04	1	1	1	1	1	1	1	1	1	0.934737844334513	0.945074549295934	0.91847042914558	1	0.947608335920238	1	0.973151155418299	1	0.924714719008421	0.991626812691401	0.953318440690358	1	0.977714543739783	0.699334935833126	1	0.958806081797953	0.97985277848998	0.719102659577611	0.97166096481464	0.780277877068692	0.881298542334569	0.988223064462589	0.837837545162138	0.90827546875097	0.870589515279796	0.865840121061189	0.967535216576625	1	1	1	0.857422876425853	0.571463987150066	0.396881244993138	0.358334048443311	0.400844127721563	0.526842552690796	0.59289047827209	0.8363520537645	0.694309042465668	0.861093053110258
SPAC12B10.05	0.915266987185914	0.9272106178849	0.93670528683607	0.924277951443314	0.943919944419583	0.943200017383368	0.938617225026451	0.952352533264874	1	0.992204790286391	0.962608493756193	0.942281962711939	0.958271698112696	0.932150929313723	1	1	0.997483382283829	1	1	1	1	0.994354881459721	0.700522457466125	1	1	1	1	1	1	1	1	1	1	1	1	1	1	1	1	1	0.990855698811647	1	1	1	1	1	1	1	1
SPAC12B10.06c	1	0.853641503323195	1	1	1	1	1	1	1	0.933713863516448	1	1	1	1	0.920307115276747	0.972956305005943	0.946397040388008	0.973095649636242	1	0.987212681737043	1	0.940253166098987	1	0.978046052165801	1	1	1	1	1	0.972075489394604	1	1	1	1	1	1	1	1	1	1	0.928955679462386	1	1	0.964902815198858	0.994383488881049	1	1	1	1
SPAC12B10.07	1	1	1	1	1	1	1	1	1	1	1	1	1	1	0.727670261143995	0.999268100118223	1	1	1	0.983897140478704	0.985016087320815	1	0.420378451656634	1	1	0.981489651764941	1	1	0.949162844668842	0.937193927372602	0.961235880285917	0.940185989437482	1	1	1	1	1	1	0.821451303137073	0.583983417791959	0.647800923393813	0.939956568676092	1	1	0.96465978629959	0.994809980224275	1	1	1
SPAC12B10.08c	0.752806063782527	0.952007722937233	0.949803569001924	1	1	1	1	1	1	1	1	0.945355381263706	1	1	0.828993723369028	0.917757781009175	0.77300594187317	0.739532366904305	0.588270163046108	0.699198837768379	0.942403700808264	0.997283908015879	0.832588549472606	1	1	1	1	1	1	1	1	1	1	1	1	0.972706210389276	0.929459087133996	0.932680123563904	0.9860198703165	1	0.978043614806637	0.939273508665536	0.943830766877387	1	0.924000095119997	0.977824156301747	0.958419876946216	1	1
SPAC12B10.09	0.976451224640841	0.986584135247758	1	1	0.9850056072113	0.976716632675422	0.975164345076031	1	1	0.936312027211176	0.917678508696113	0.954701602149678	0.976445352692844	0.926727698327259	1	1	1	1	0.975499640647076	0.949442274783936	1	1	0.669132240983295	1	1	0.771702059904248	0.872165551079635	0.910490199858413	0.925591511716001	1	1	1	0.964281115352294	0.986025050292344	1	1	1	0.988995619334211	1	1	0.967227933622286	1	1	0.99118460357708	1	1	1	1	1
SPAC12B10.10	1	1	1	1	0.980314453816603	0.95014290899231	0.928624053100116	1	1	1	1	1	1	0.937819545276044	1	1	1	1	1	1	0.976292318633228	1	0.608509079162465	1	1	1	1	1	0.897382784098525	1	1	1	1	1	1	0.841075979374364	1	1	0.991156821504805	0.960976732281862	0.958761733247126	1	1	1	1	1	1	1	1
SPAC12B10.11	1	1	1	1	1	1	1	0.996806247644571	0.998435087912286	1	0.947624447152783	1	1	1	1	1	1	1	1	1	0.974892844636518	0.944663383859566	1	1	1	1	1	1	0.924175262799597	0.974837070868759	1	1	1	0.946827101823881	0.993894863127163	0.978378755014306	0.955581597040286	0.95491213286501	0.990471526167864	0.983477003036449	1	1	1	1	1	1	1	1	0.970343452073439
SPAC12B10.12c	0.935838065836629	0.965765941250717	1	1	0.865068845091159	0.97074989464604	0.727081604409281	0.742433860076861	0.764674904520593	1	0.95843655176667	1	1	1	0.794709374436925	1	1	1	1	1	1	0.723228791534381	0.343651021553998	1	1	1	1	1	1	0.962897138138944	0.956119599647016	0.977342143491008	0.993664197608912	1	0.946230914520883	0.955492899950839	0.952043850149649	0.94790781599996	0.981918259734401	1	0.996605441367861	1	1	1	1	1	1	1	1
SPAC12B10.13	0.913942991658756	0.921673618991782	0.914575936455793	0.912313391715503	0.91856393448126	0.920870427461533	0.909813751983637	0.91192158035068	0.911451085476795	0.976625624668224	0.942016035632373	0.914367579096247	1	1	1	1	1	1	0.959019678215147	0.955023037081758	0.911864803305186	0.915572870647921	0.690185421377786	1	1	1	1	1	0.860706953370165	0.979435934555366	0.976246658781235	0.924874401315275	0.989096953204046	1	0.969753078051441	0.881829053823907	1	1	1	1	0.898467590258175	0.642667480736032	0.508514364405849	0.618801498791034	0.770407877895117	0.907389629553918	0.954880021341197	0.974068973828855	1
SPAC12B10.14c	1	1	1	0.955011022956704	0.916238561331629	0.924272238368117	0.920541433177243	0.922628265392304	0.974244195987828	0.870419107446088	0.991834699895968	0.946986755085443	1	1	0.875600911098061	1	1	0.960021775321412	1	0.986545387757157	1	0.980967052144225	0.670988298164341	0.991071946460234	1	1	1	1	1	1	1	1	1	1	1	1	0.925232410966221	0.939722729058997	0.938415151487953	0.936799856158304	0.929048078710504	0.934169926751226	0.923053675862381	0.920362096907218	0.961989941749867	0.921729857926618	0.958596795773028	0.958560495001812	1
SPAC12B10.15c	1	1	1	1	1	1	1	1	1	1	1	1	1	1	1	0.957117637720981	0.990236054421448	1	1	1	1	1	0.782976371589151	1	1	1	0.930771853880151	0.978237279082756	0.648005464841533	1	0.988251889954596	0.900664524781513	0.885376095485222	0.929349249208533	1	1	1	1	0.926163994525482	0.984257913308643	1	0.963469113755475	1	1	0.944017399251487	0.950987578527701	0.949068292668803	0.965199919181965	0.979855324758542
SPAC12G12.01c	1	1	0.955955537070774	0.924365593694723	0.910737016071059	0.91094497719595	0.910024828014356	0.916635240366146	0.917206886286046	0.938615221649421	1	0.999431119487364	0.981140610265126	1	1	1	1	0.984965248954382	0.952042581450217	1	0.948762452313094	0.972328180901362	0.632651618102418	0.994431852619094	1	1	1	1	1	1	1	1	1	1	1	1	0.506216449903047	0.535254803499443	0.813859491995382	0.760774467243611	1	1	1	1	1	0.987612020521786	0.949081315942701	0.985900248537577	1
SPAC12G12.02	1	1	1	1	1	1	1	1	1	1	0.982984419574908	1	0.974420215514979	1	1	1	1	0.993896437426079	1	1	1	1	0.908346790111806	1	1	1	1	1	1	0.975203631565323	0.980683235217909	0.968117129648123	0.978289280920247	0.958579778166179	1	1	0.99494123802856	0.981059862849588	1	1	1	1	1	0.992856854463061	0.93394407253222	1	1	1	1
SPAC12G12.05c	0.907337868985933	0.914398729757346	1	0.892315128949083	1	0.657205783620635	0.698607901757585	0.973714115167522	1	0.979170853808222	1	1	0.971363535825804	0.96146993793169	1	0.993351152079393	0.933412937791524	0.923430593587265	0.916150701790344	0.95549969183005	1	1	0.641642912253185	1	1	1	1	1	0.857806454747307	1	1	1	1	1	1	1	1	1	0.96226968213212	0.949380841391087	1	1	1	1	1	0.827661971830986	0.575748675183831	0.611789230492568	0.825303789263281
SPAC12G12.06c	0.921521286376986	0.941922687409769	1	0.922948750304987	1	1	1	1	1	0.910303393485105	0.915130651706764	0.914979484468784	0.910760867614755	0.909387725034308	1	0.926721214805435	0.934114519793287	0.95304493188824	0.957942978731529	0.943392793096977	0.925930265212716	0.927746972060091	0.553493979309175	0.928278646365811	0.960297580581392	0.963347731777125	0.935168840402933	0.922134938955652	0.837143756327658	0.910567477918566	0.972710066455198	1	0.588744108737032	0.45402838623899	0.435069000625604	0.468506578552362	0.627414939164314	1	1	0.801262741466521	0.616590940892625	0.956554225319892	1	0.993673431330995	0.917038413150081	0.909382501795708	0.916592905696891	1	1
SPAC12G12.07c	0.973409399961894	0.878628416571664	0.854278480419985	0.981252023910625	0.995727877027832	1	0.965390560956742	0.979277103999494	1	1	1	1	1	0.830250537164596	0.847005868169858	0.995074575898413	1	1	1	1	1	1	0.804655262795568	1	0.858196363081685	1	1	1	1	0.97166717744535	1	1	1	1	0.96373175394282	1	1	1	0.898018110648336	0.934841687760135	0.989827317977391	0.929934284665229	0.942743452185003	0.933670090246158	0.938842424083462	1	1	1	1
SPAC12G12.08	1	1	1	0.971759423029057	0.994808256081004	0.994295030369079	0.967240458346242	0.956550091135313	0.98530825788264	1	0.937902787079593	0.930491230274587	1	1	0.773010662605897	1	1	1	0.958367572541969	0.946336489753665	0.916417700111322	1	0.985654709690842	1	1	1	1	0.953870179960242	1	0.960540559761199	1	1	1	1	1	0.960403120879659	1	1	1	1	1	0.937851088739115	0.945103129530061	0.94079368422833	0.960059321726508	0.982415185169518	0.962299084808497	1	1
SPAC12G12.09	1	1	0.990984003484549	0.938443890927774	0.929088044422966	0.931791849079522	0.954530685144828	0.937125598670528	1	0.961668662245801	0.936063548859673	0.9546442177219	1	0.984124232633337	1	1	1	1	1	1	0.980542145887765	0.897261643978026	0.536202718607925	1	0.950952471988175	1	1	0.939004905297939	1	0.994661225732105	1	1	1	1	0.999041937006469	1	1	1	1	1	1	0.957460222681827	1	0.971991434883447	1	1	1	1	0.937435385397779
SPAC12G12.10	0.976344335048489	1	1	1	1	1	1	1	1	1	1	1	1	1	1	1	1	1	1	1	1	1	1	0.961107870129091	0.784751978549922	0.751195308346624	0.676270004376214	0.776417299391121	0.474613227921213	0.866220263484445	0.752091098497503	0.797819539078818	0.875099197446058	1	0.986224801413512	1	1	1	1	1	1	1	1	1	1	1	1	1	1
SPAC12G12.11c	0.919299915838838	0.928681179097694	0.931679955447635	0.925739568632949	0.943103980913184	0.943502285934201	0.918579581066895	0.913873392205752	0.925129423485566	1	1	1	0.937832174051964	0.940461524515789	1	0.943592196099934	0.954216684383642	1	1	1	0.951753767977376	0.935119305533776	0.977492225317281	0.922186555426804	0.941469767690986	1	1	1	0.805883581800861	1	1	1	1	1	1	1	1	1	0.951055902886916	0.953341359492937	0.949842386353262	1	1	1	1	1	1	1	1
SPAC12G12.12	0.865992745645023	1	0.816079295829025	0.940506029603184	0.891569568608835	0.978947997837251	1	1	1	1	0.970754974755131	0.784706439445267	1	1	1	1	1	1	1	1	1	1	0.449905698407019	1	1	1	1	1	1	0.934104714406422	0.94188744225888	0.931286741797117	1	1	1	1	1	1	0.521866598744908	0.504870617889954	1	1	0.985886919103378	1	1	1	1	0.820003749749761	0.694483255488042
SPAC12G12.13c	1	0.998550772201187	1	0.983088013411328	0.970351690491871	1	1	0.99611401982775	1	1	1	0.994404421863122	1	1	1	0.985042361451789	0.93470852555312	1	0.922509820433838	0.994896081053146	0.929734924048332	0.925788367958434	0.732674115199136	1	1	1	1	1	0.898262618160347	0.996162948467841	0.956556107126992	0.98402483965019	1	1	1	1	1	1	1	1	1	1	1	1	1	1	1	1	1
SPAC12G12.14c	1	1	1	1	1	1	1	1	1	1	1	1	0.953644121770782	1	0.871870320029826	0.989576711114484	0.927572452561223	1	1	1	1	1	0.76795197095509	1	1	1	0.997457441812948	1	0.831479203303448	1	1	0.999086413985111	1	1	1	1	1	1	1	0.988699937814519	1	0.821734027006234	0.810381942065188	0.668726553485327	0.95971527307448	1	1	1	1
SPAC12G12.15	1	1	1	1	1	0.963132405486382	0.925607613064785	0.923019752410454	0.961938361983674	1	1	1	0.961749757831257	0.952226807387195	0.95472738804648	1	1	1	1	1	1	1	0.515465464219716	1	1	1	1	1	1	0.975887885037143	1	1	1	1	1	1	1	1	1	1	0.915650130074591	0.949808753625648	0.937509820687468	0.92498988141627	0.915283257624216	0.919228667748051	0.912748019737788	0.947712351099926	0.969886744708944
SPAC12G12.16c	1	1	1	1	1	1	1	1	1	1	1	0.932059790169202	0.935628439964304	1	0.915044935067213	1	1	1	1	1	1	0.826883397506924	0.43692184965436	0.515060134936931	0.434279105190591	0.39887583589373	0.271457540779624	0.651676505944936	0.0754037252700357	0.067975383227005	0.0820215936082873	0.238494239486272	0.331736394612866	0.56948123259061	0.294434336153083	0.749545244323663	1	1	1	1	1	1	1	1	1	1	1	1	1
SPAC12G12.17	1	1	1	1	1	1	1	0.914188241625469	0.869432798123559	1	1	1	1	1	1	1	1	0.750347964968515	0.938653488967621	0.9190433249455	1	1	0.440697962849444	0.872117288426345	0.971300683988477	1	0.887478001299083	1	0.950518622926599	1	1	1	1	1	1	1	1	1	1	0.988307150497665	1	1	1	1	1	1	1	1	1
SPAC1327.01c	0.895871910563162	0.956865195163772	0.922088443594018	1	1	1	1	1	1	1	1	1	1	0.904570087827245	1	0.998465191045122	1	1	1	1	1	1	0.128542475933113	1	1	1	1	1	0.937056077826329	0.95164307073002	0.925333273520327	0.965703705254806	0.950556549960356	1	1	0.944317284889868	1	1	1	1	1	1	1	1	1	0.995505567502469	1	0.847409691070013	0.765682124677389
SPAC139.01c	1	0.968406603825123	0.989895751905845	0.975288268260964	0.999846822339514	0.990926370178061	0.944921949288835	0.940409543873037	0.92723506291125	0.931216282256405	0.967200239551755	1	1	1	1	1	0.889354973713932	0.725296222649504	1	0.957007292457426	1	0.987530174734325	0.668270271250033	0.95394432365368	0.924314239498013	0.938387790929358	0.97583528780123	1	0.673308118791683	1	1	1	1	1	1	1	1	1	0.943823162013978	1	0.987103215765113	0.911814812522919	0.945007798776375	0.918588151762646	0.910876635662184	0.915304248274018	0.940715508165599	0.93683577835128	1
SPAC139.02c	0.780826323579915	0.869322701116672	0.919457820765029	0.899666168397167	1	1	1	1	1	1	1	0.891535877404312	1	1	0.82231660835402	1	1	0.994520189941122	0.87588109297757	0.857465801251802	0.95677886829596	1	0.55575908378083	0.779996179215837	0.985760425428697	1	1	1	1	1	1	1	1	1	1	1	1	1	1	1	1	0.958077396323252	0.979732880248403	1	1	1	0.995866242819668	1	1
SPAC139.03	1	1	1	0.979956297277034	1	1	1	1	1	1	1	1	1	1	0.886484812147828	0.979140676020248	1	1	1	1	1	0.984661206417886	0.794701419645653	0.995787711202594	1	1	1	1	1	1	1	0.975222627513582	1	1	1	1	1	1	1	1	1	1	1	1	1	1	1	1	1
SPAC139.04c	0.954024992367962	0.946957310681076	0.919379581738837	0.932221273770401	0.947592597755351	0.973587570865354	0.976261930504406	1	1	1	1	1	1	1	1	0.977011392543203	0.983299202412004	1	0.993724118725187	0.985519110456886	0.94560967524165	1	0.578079438526753	1	1	1	1	1	1	1	1	1	1	0.892407183421139	0.976462199077966	1	0.553843627750064	0.736114174995367	0.438807790594436	0.573387268091112	0.665303700393983	0.559289807566426	1	0.833854909146141	1	1	0.998308607772151	1	1
SPAC139.05	0.931410547699874	0.805123031145875	0.906165631279331	1	0.840041984908061	1	1	1	1	1	1	1	1	0.975291294368818	0.937096965381347	1	1	1	1	1	1	0.780954346448103	0.339847081118073	0.625753929185346	0.746361160427956	0.827354623736044	1	0.839742740436954	0.999511150770937	1	0.918885809063326	0.818479319624225	0.484862319874447	0.324614235950225	0.746985384972572	1	1	1	1	0.974871124077947	1	0.992954740752387	1	1	1	0.99854187419295	1	1	1
SPAC139.06	0.869444806467127	0.827485599229026	0.540463811158598	0.814218406598315	0.850332850442525	1	1	0.867489130806217	0.760974154318936	1	0.935533046876289	0.960835408680084	1	1	0.396958525345624	0.109313326416048	0.107979509918728	0.51895657833837	0.413478213296748	0.518684071468293	0.565657367297436	0.621610586373349	1	1	1	1	1	1	1	1	1	0.968307993318255	0.92527836271366	0.932166279704026	1	0.616510937238475	1	1	1	1	0.816039634828766	0.799663887772506	0.966527372282568	0.946660606308981	0.7732673916043	0.821318974584386	0.805793688343793	0.847471496940353	1
SPAC1399.01c	0.936467055082603	0.947815919325914	0.92343836627978	0.957203331074312	1	1	1	1	1	1	0.915954535511462	0.934243091496693	0.921700591168809	0.970665404236288	0.995628419559547	1	0.991705840204011	0.962721792386794	1	0.984076703975322	0.943740855101839	0.984952767941736	0.852674669552837	1	1	1	0.965950915349095	0.984172529723842	0.999055340931009	1	1	1	1	1	1	1	0.9765403358229	0.999647895661568	0.956916586500739	1	0.966205103147989	0.954750107083988	0.932419090926529	0.917609567822191	0.98523103779116	1	0.993778334448085	1	0.966342920738262
SPAC1399.02	1	0.975996247149294	0.914996430245434	0.954371015705533	1	0.942812418149806	1	0.915751286500952	0.927290182186947	0.914657503218488	0.997011061377785	0.974867157774877	0.916650819606959	0.929034555710188	1	0.936342129693609	0.962935791448249	1	0.975722923791261	0.970652714000353	1	1	0.40329420514041	1	1	1	1	1	1	0.965023025065404	0.933543111513304	0.918005463755731	0.946429721928621	0.946900901839756	0.960767334121682	0.965628333610884	0.91667141329352	0.943803504702144	0.939643586763192	0.915542651705587	0.922045187776948	0.97869737067423	0.925661866122244	0.995305016000354	1	1	1	0.976926859020335	0.969703251403954
SPAC1399.03	1	1	0.970546729403812	0.953686353413334	0.919928510373177	0.920930334114032	0.934493597021926	0.951812672991363	0.998868583515097	1	1	1	1	1	1	1	0.943450839612901	1	0.884670930110168	0.865809073054291	0.686893221800868	1	0.576346832843657	0.961101180003348	1	1	1	1	0.591231411182027	0.734919902816299	0.821763019200298	0.879601179131927	0.960872650596521	1	0.853069123261025	0.990689422471453	0.89496536237855	1	0.597696716997186	0.612820658538927	1	1	1	1	1	1	1	1	1
SPAC1399.04c	0.976000967527295	0.992040649706112	0.979170581969167	0.937487361631735	0.96325525897796	0.973684080399992	0.976039519207665	0.955044661056958	0.922706682369987	0.9439509210609	0.956162225181863	1	0.943463145271611	0.924404680885387	0.928673189328089	0.956247714465094	0.974460314767139	1	0.975372982190822	0.948527140762281	0.927897696571336	1	0.507343372976424	1	0.838839563013155	0.975324025329778	1	1	0.742901574759375	0.825645243632651	0.908648842965869	1	1	1	1	1	1	0.973221814039852	1	0.94898652095862	0.951780865579382	1	1	1	0.951616675536133	0.91608735692672	0.937749300565163	0.903104602574396	1
SPAC1399.05c	1	1	1	1	0.889615604883971	0.80402633885846	0.848959215538051	0.766554814644168	0.83894502064956	0.617869945681863	0.842488358171066	0.973114336489869	1	0.899281006004149	1	1	1	1	1	1	1	1	0.922501675595407	0.993472921184154	0.979895282607441	1	1	1	0.911823318252916	1	1	1	1	1	1	0.986570018683535	1	1	0.7334509550906	0.685823745305895	1	1	1	1	1	1	1	1	0.905473276003306
SPAC1399.06	1	1	1	1	0.853508118291385	1	0.932404486493825	1	1	0.994710277571131	0.850564013786797	0.835318267358817	1	1	0.660560851431643	1	0.935656790116473	0.825008627215126	0.980495669066881	0.95716493892381	1	0.912677454065081	0.90977574654689	1	1	1	1	1	0.849982867078005	1	1	1	1	1	1	1	0.94302671158735	0.965183997915996	0.994493493548424	0.918971985539184	0.976607403043537	0.944419103901407	0.973031690188541	1	1	1	1	1	1
SPAC13A11.01c	1	1	1	1	1	1	1	1	1	1	1	1	1	1	1	1	1	1	1	1	1	0.980144215004964	0.49112972855763	1	1	1	1	1	0.925429105017361	0.950949620057189	0.932100274528351	0.931153230988458	0.922647997049959	0.914086394019252	0.926174256535924	1	0.922373827412386	0.932096934109817	1	1	1	1	1	1	1	1	1	1	1
SPAC13A11.04c	0.681712365037541	0.648160012003704	0.532468701106653	0.745200750927626	1	1	1	0.566623817447227	0.465316835783805	0.986502793702694	1	0.89195888348023	1	1	0.876986890246884	1	1	1	1	1	1	1	0.605497763113579	1	0.972756535028647	1	1	1	0.977492498865713	1	1	1	1	1	1	1	1	1	1	1	1	1	1	0.850174487110047	0.76324233970847	0.955070257103538	1	1	1
SPAC13A11.05	0.595196009280839	0.689623888643721	0.730332046110509	0.777470086300908	1	1	1	1	0.842707924485963	1	0.96984803488734	0.798515784353111	1	1	0.7245760203699	0.946500586112691	1	0.926459376730071	0.944218303411866	0.927500669261051	0.945156347991008	1	0.697328937592304	0.894970720583992	0.931267179724254	1	0.957432825256918	0.992921443754284	1	0.911213152619178	0.993347326677368	1	1	1	0.959870132588699	0.910236142376808	1	0.912504013483955	0.983602390012817	1	0.983842311545499	1	1	1	1	1	1	1	1
SPAC13A11.06	0.916374553950193	0.918475144503747	0.923506724067395	0.928244144739662	1	1	1	1	1	1	0.965702852560951	1	1	0.9852543734629	0.996223866896831	1	0.992407853822077	1	0.942333451493091	0.862445542333998	0.894006704851348	0.849489426598638	0.439923806795803	0.972138231011086	0.801726681962438	0.608268106603686	0.775897125502631	0.657208532076183	0.573776231750511	0.739621777271659	0.718084850233706	0.784585704680629	0.59564656295693	0.520501893304227	0.588761734135095	0.967504312701448	0.940972075237348	0.66020566457389	1	1	1	1	1	1	1	0.954492105100605	1	0.979488185417782	1
SPAC13C5.02	1	1	1	1	0.93648140090338	0.99173801648622	0.94943841759222	0.994404280454895	1	1	0.937974302823672	0.929192168216149	1	1	1	1	1	0.954772645602212	1	0.969553965074908	1	1	0.779682528367912	1	1	1	0.822354284791023	0.760045260720609	0.460926395089818	0.433505544929287	0.623077254284096	1	1	1	1	1	1	1	1	1	1	0.967569266184655	0.980542033585408	0.99221505623773	1	1	1	1	1
SPAC13C5.03	1	0.982146789199777	1	0.915893665262678	0.806829059922974	0.836318202045789	0.669301325705882	0.749291742177959	0.944060287632541	1	1	1	1	1	1	1	1	1	1	1	1	0.968476200346735	0.88498394715019	1	1	1	1	1	1	0.959580007955367	0.943131097438834	0.992290196046401	1	1	1	0.961336190239145	1	1	0.936627583355254	1	0.804118193160075	0.94160891388402	1	1	1	1	1	1	1
SPAC13C5.04	1	1	1	1	1	1	1	1	1	1	1	1	1	1	0.981554543869604	1	1	1	1	1	1	1	0.761268567639789	1	1	1	1	1	0.898963353108005	1	1	1	1	1	1	1	1	1	1	1	1	1	1	1	1	1	1	1	1
SPAC13C5.05c	1	1	1	0.939251420270678	0.982551630895697	1	0.995166364083932	1	1	1	1	1	1	1	1	0.987572328236058	1	1	1	1	0.940872918284067	0.929237604764157	0.561251677002404	1	1	1	0.995143631411639	1	1	1	1	1	0.985657613378028	1	1	1	0.970678579110869	0.963515338564977	1	0.941278969690955	0.952575167087948	0.989593002984579	0.951162149949339	1	0.947328020719069	0.982181258261233	1	0.925725641512569	0.937803949708692
SPAC13C5.07	0.923237751102817	0.928769762395884	0.918861740983446	0.94832680698596	0.976651099280328	1	1	1	1	1	1	1	0.972330806675747	0.993211782952944	1	1	1	1	1	1	0.915795993738296	1	0.578996010021342	0.830611892500437	0.690087683140437	0.867315389423837	1	1	1	0.937326621918472	0.987243960766919	1	1	1	0.995672248709994	1	1	1	1	1	0.98577241218759	0.859820314818609	0.88608923038686	0.848955382978812	1	1	1	1	1
SPAC13D6.01	0.931772340205919	0.933903392730439	0.94769356402065	0.945301898750681	0.997334588370497	0.962579499251631	0.973429448216112	0.972950304610856	0.962576975467134	0.962286962284032	1	1	0.93286629656771	0.934712126788873	1	1	0.970025866220731	1	1	0.994170915829059	0.919040749613988	0.940180539763416	0.989337150166571	1	1	1	1	1	0.964301058149301	1	1	1	1	1	1	0.706330992291692	0.940218216518993	1	1	1	1	1	1	1	0.992260766586501	0.982887399765188	1	1	1
SPAC13D6.03c	0.970468568730023	1	0.974766237250541	1	1	1	1	1	1	1	1	1	1	1	0.986888714744267	1	1	0.915505299651306	0.951584659685679	0.967136044898775	1	1	0.866333974754921	0.632793296703152	0.566273300765357	0.712614295703807	0.899029170936851	1	1	1	1	1	1	1	0.884126173478468	1	1	1	1	1	0.911021952001303	1	1	1	0.99709546673525	1	0.995070925716435	0.971867443989558	0.983831546256237
SPAC13D6.04c	0.931567100291831	0.97485628386703	0.941858150418973	0.972074739227559	1	0.865130707342	0.830205575107536	1	1	0.800098446392862	0.575295351683812	0.579552027542708	0.995933550382478	1	0.440988958870846	1	0.889347768107914	1	0.993376476526492	1	1	1	0.560825843359246	1	0.993757658622251	1	1	1	0.813523442892687	0.977312764110895	0.849643920421327	0.949662627136338	0.856206660901012	0.833504850489656	1	1	1	1	1	1	1	0.952363965899714	1	1	1	1	1	0.976472138428541	0.977439969997511
SPAC13D6.05	0.944572856132214	0.925330683338439	0.818393751458264	1	0.975467838187985	1	1	0.98124856402342	0.958399441974728	1	1	0.957589088002602	1	1	1	1	1	0.974128750070295	0.963776461531443	0.970413105154434	0.977387211590025	1	0.467400872039467	1	1	1	1	1	1	1	1	1	1	1	0.963050957536395	0.983026415028083	0.889877837246254	0.765276438515936	1	1	1	0.962122157778283	0.979497834962156	0.987439141730429	1	1	1	0.934701738442092	0.95385061764243
SPAC13F5.01c	1	1	1	1	1	1	1	1	1	1	0.923759492009563	0.813194314215179	1	1	0.77564398313437	1	1	1	1	1	1	1	0.485816277962875	1	1	1	1	1	1	1	1	1	0.849905209306492	0.735522997013055	1	0.992212134555403	1	0.778828607963047	0.37051499251608	0.522817904580729	0.777817502347057	0.548038800656577	0.908435146345189	0.716937982467495	1	1	1	1	1
SPAC13F5.02c	0.986126196423346	0.983684118596739	0.978960512335713	1	0.97812081173715	0.955101200777574	1	1	1	0.951794467136214	0.960575248902241	0.949942424563564	0.950011145911011	0.977572410218712	0.913155945540774	1	1	1	1	1	1	0.797619066169081	0.430259499642241	0.826619061940124	0.724010370763974	0.978120915072556	1	1	1	1	1	1	1	1	1	1	1	1	0.36128497114165	0.506057714073576	0.285197638912267	0.299646171854633	0.799124700006128	0.483346344839196	0.749520454635979	0.907438693597356	1	0.989356201205348	1
SPAC13F5.04c	1	0.984382298426109	0.997795195563566	0.949099144618751	0.9121123549467	0.911089417682404	0.911380220706286	0.972753652052988	1	0.132954769368566	0.672322282478027	1	1	0.523919206855991	0.61552155313469	1	1	1	1	1	0.931083890458193	0.920030432218911	0.887421798739538	0.988524936898804	0.978829974909978	0.991778299286116	0.93906929292617	1	1	1	1	1	1	1	0.961924931128184	1	1	1	1	1	1	1	1	1	0.918810012661454	0.990897265176729	0.946464255427177	1	0.964440865915452
SPAC13F5.05	1	1	0.946637828377858	1	0.955863578155942	0.946614464604471	1	1	1	0.859285502509202	0.743874351976776	0.770912344962862	1	1	1	1	1	1	1	1	1	0.85827997899525	0.962776967491206	0.97251122532507	1	1	0.964383621357627	0.928397426732509	0.89263492344948	0.64194158476744	0.89310744569166	1	1	1	0.629541078394099	0.740320602310938	0.992264207024662	0.925258550210519	0.842701619271495	0.851719180336388	0.3262687599749	0.526966864636011	0.935391454850931	0.617292428061134	0.553939069386082	0.552238096346107	0.636444981474902	0.500134165828557	0.561911388836166
SPAC13F5.06c	0.978560049650542	0.97615775436083	0.946884222184322	1	0.884423311362511	0.978270774249778	0.89677620417065	0.973320697993595	0.972135239033282	0.895026054041612	0.980954472312032	1	0.974633313841445	0.95461402934483	0.945303618743526	0.980233679949068	1	0.944371214456741	1	1	0.944876990216143	1	1	1	1	1	1	1	0.901311738194602	1	1	0.95118794231093	0.912811792046617	0.927198263825399	0.973144482422023	0.988317364847885	0.930132412827884	0.929315091496769	0.928031494134913	0.935968346386673	0.933308918509802	0.954653289346221	0.964957811737318	0.965475106623301	1	1	1	1	1
SPAC13F5.07c	0.965608976065706	0.961812799994214	1	1	1	1	1	1	1	1	1	1	1	1	1	1	1	0.953405462979278	1	1	0.986564080871702	1	0.443378857823544	0.923326329987451	0.881482661403601	0.959517517995684	0.972457473337181	1	1	1	1	1	0.99492433038108	0.944171024334016	1	1	0.976156456321967	1	0.915644831101003	0.955543132877795	1	1	1	1	1	1	1	1	1
SPAC13G6.01c	0.918338019381952	0.916791358282226	0.925861493424605	0.925298326615961	0.919173016615916	0.988717316803474	0.943501649901814	0.932716447708607	0.927683629572922	0.920858517191482	0.92640580403611	0.921442586871012	0.919169792122118	0.922224576720379	1	1	0.963633910592936	1	1	1	0.940664193547827	0.982058391479789	0.600961761708987	1	1	1	0.932514626293561	1	1	1	0.930901507896701	0.919516282146713	0.909579905928279	0.912845226356401	1	1	0.968699239137809	0.949376479625084	0.94683875850634	1	1	0.964951255423517	1	0.948384194736833	1	1	1	0.810467697976316	0.680437940751261
SPAC13G6.03	0.977311446418247	0.972781006414465	0.963640083480217	1	1	1	1	1	1	1	1	1	1	1	1	0.992455051448561	0.999575541911678	1	1	1	0.965341549675541	1	0.742720731396647	1	1	1	1	1	1	1	1	1	1	1	1	1	1	1	1	1	0.98827450640021	1	1	1	1	1	1	1	1
SPAC13G6.04	0.737820018048116	0.915997505982733	0.775461322522661	0.794165449989182	0.773605521075066	0.98526929257279	0.870607781308514	0.965458826843097	0.993030185153252	1	1	1	1	1	0.543550942446363	0.344390508486161	0.305073340613284	0.587926142755791	0.597529121931931	0.719090725621502	1	1	1	1	1	1	1	0.825935119498351	0.795860625989676	0.600988031008381	0.594100766084607	0.812410594232173	0.69264159643828	0.74475167829356	0.675542635900272	0.965166914412627	1	1	1	1	1	1	1	1	1	0.937780344118515	0.80781345991975	0.873975585070957	1
SPAC13G6.05c	0.924001978426467	0.919676801558987	0.981173588494601	0.917176430384872	1	1	0.969072331031273	0.997024916506821	0.961238743714221	0.931445977281996	0.936270354754147	0.947604732531479	0.961343959997797	0.94521284341699	1	0.956415238480575	0.974920209476765	1	0.99177266554377	1	1	1	0.873308919976501	1	1	0.930568064295625	0.878610853836481	1	1	1	1	1	1	1	1	1	0.951340918967747	0.967478447000339	0.931740131425317	0.923885698877338	1	0.850219273723944	0.890477872295798	0.714851560278158	0.851616902653142	1	1	1	0.96368657079414
SPAC13G6.06c	0.61406701124069	0.767463417191875	0.972297018724505	0.995707397389157	1	1	1	1	1	1	1	1	1	1	0.918706386588493	1	1	1	1	1	1	0.893326621268179	0.840531184503537	1	1	1	0.972850382601305	1	1	1	1	1	1	1	0.980973953263877	1	1	1	1	1	0.996592989877564	0.937370196954549	1	0.963760990173234	1	1	1	1	0.970255874911002
SPAC13G6.08	0.937535782546057	0.941978332561897	0.9733478445252	0.945885091455393	0.965366966415046	1	1	1	1	0.613054258734066	0.529423094505226	0.844131649847385	1	0.924731292087221	0.768864289346837	1	1	1	1	1	1	1	0.50594623169825	0.733790835785694	0.75526176619775	0.641165233767263	0.816458279840833	0.848190098024973	0.500278420459431	0.611972611371079	0.636390926147024	0.815037066416239	0.839062012956163	0.865571680713604	0.722705396774518	1	1	1	1	1	1	1	1	1	1	1	1	1	1
SPAC13G6.09	0.984907609185582	1	1	1	1	1	1	0.953343100841673	0.972569617800192	0.976144453584119	1	1	1	1	0.952847639146811	1	1	1	1	1	0.997909345736563	0.992756209586791	0.883337835139013	1	1	1	1	1	0.994846945446621	0.988360578338432	0.980793191186925	0.987991434718569	1	1	0.940813289506663	1	0.951557846128258	1	0.924129486557898	0.917864623317666	0.929557810816738	0.919672132733037	0.918500627441037	0.91612316453808	0.972616542916522	0.930247295136556	1	1	1
SPAC13G6.11c	0.912097012220756	0.847172501657056	0.850096345218881	1	1	1	1	1	1	1	1	1	1	1	0.930367574329986	1	1	1	1	1	1	1	0.530237614635155	1	1	1	1	1	1	1	1	1	0.970356779758312	1	0.995299381249333	1	1	1	1	1	1	1	1	0.984354241989086	1	1	0.975212601775916	1	1
SPAC13G6.12c	1	1	0.992995863858747	0.941388107543902	0.964535878559413	0.99504725493262	0.936062565937014	0.935537096803783	0.92409761901904	0.95258773886269	0.946392614180294	0.96534896788782	0.933949318742877	0.96648778293923	1	0.967266193954286	0.938018210780093	1	0.985029690825663	0.964158472389951	1	1	0.743884856270667	0.982167265925355	0.90882302570656	1	0.935137482747901	0.950063686142354	0.861767936453317	1	1	1	1	0.924564900034871	0.963350162785768	1	1	1	1	1	1	1	1	1	0.982123821789578	1	1	1	1
SPAC13G6.13	1	1	1	1	1	1	0.96878382225924	1	1	1	0.961309996504097	1	1	1	1	1	0.885970556455353	1	1	1	1	0.928058366622915	0.537260956071544	1	1	1	1	1	1	1	0.962375380648958	1	0.995180014011993	0.994662759721165	0.964525452552425	1	0.934443375699284	0.923548802104653	0.933967345728666	0.939539929722605	1	0.982809318218432	1	1	0.584796132900133	0.785612313279578	1	1	0.885137234104906
SPAC13G6.14	0.936191400563006	0.916180510679975	0.932904176401027	0.918161684578914	0.91050713856379	0.911098528330893	0.910854739748774	0.911592390529226	0.919280976123243	1	1	1	1	1	0.933036101389618	0.966573552748906	0.979544107047726	1	1	0.974620515323455	1	0.994452606530062	0.31802029473559	1	1	1	1	1	0.633627575244045	0.723406652941814	0.725832065694022	0.821984342546732	1	1	1	1	1	1	0.781339956986521	0.972749249160364	0.924960823578924	1	1	1	1	1	1	0.898380194741918	1
SPAC13G7.01c	1	1	0.97256510195681	0.977911255507865	0.924914840848424	0.940467284872907	0.939328168182647	0.945376099844291	0.944625043583923	1	1	1	0.993717773675795	1	0.976661393171424	1	0.972448142919683	0.966644807890766	0.956529150081126	0.950932805937848	0.91939606702349	0.929417201376135	0.70663897205922	1	1	1	0.974192932443262	0.996148843377796	1	1	1	1	1	1	1	1	1	0.991530290885709	0.976483926539918	0.963827220502757	1	0.978874019966742	1	0.950493134360633	0.923318715441812	0.913846126968832	0.92821548664808	1	1
SPAC13G7.02c	1	1	1	0.996103468089722	0.964306539515049	0.975952879032816	0.980215004650486	0.965874006178561	0.977202820453754	1	1	1	1	0.959689794265909	0.729641719528219	1	1	1	1	1	0.967211139868807	1	0.598069541598089	1	1	1	1	1	1	1	1	1	1	1	1	1	1	0.94588169178745	1	1	1	1	1	1	1	1	1	1	1
SPAC13G7.03	0.994559887690713	0.979004021630388	0.971950656941914	1	1	0.97346642388711	1	1	1	1	1	1	1	0.958964091903332	0.999767730109866	1	1	1	1	1	1	1	0.632379400375602	1	1	1	1	1	0.696118422187752	1	1	1	1	0.933100064746297	1	0.957723112615572	1	1	1	1	0.917976620450765	0.97697931273149	0.925022732845402	0.93656724504292	1	1	0.751134323983574	1	0.926313894492985
SPAC13G7.05	1	0.953147840643544	1	1	1	1	1	0.999176404861286	1	1	0.96093987592006	1	1	0.990008256180384	0.98534980216955	1	1	1	1	1	1	1	0.843009376658248	0.982448913810553	0.703221291149641	0.639808642038424	0.535269499906008	0.746078970280414	0.387844805417099	0.45831952059161	0.436633847251946	0.493309990807772	0.796432158445581	1	1	1	1	1	1	1	1	1	1	1	1	1	1	1	0.961231945516194
SPAC13G7.06	0.951068449306335	0.949218612489741	0.935246703046028	0.943499336307848	0.922872731530415	0.925163475654085	0.946604515110358	0.974378611059174	0.935071950159035	1	1	1	1	1	1	1	1	1	1	1	1	1	0.539441112723209	1	1	0.886613535303305	0.613825552696529	0.639673267677075	1	0.982710632732408	1	1	1	1	1	1	0.886062892693156	0.703993943276455	1	1	1	1	1	1	1	1	1	0.958860904635944	0.959556609578244
SPAC13G7.07	0.963508456652852	0.973638542872182	0.973074338362336	0.919066247430544	0.910484350113513	0.915299365857375	0.913476988942028	0.910107778987552	0.910683227995015	1	0.959561966780728	1	1	1	1	1	1	1	0.947239301015562	1	0.989354722953271	1	0.705023003179812	1	1	1	1	1	1	1	1	0.822574303578916	0.856382538622142	0.859798424933874	1	0.984814976153066	1	1	1	1	0.997783352596722	1	1	1	1	1	1	1	1
SPAC13G7.08c	1	1	1	0.919785930682867	0.924072671594757	0.918248696183576	0.919305632940743	0.919657583206998	0.925389437739252	0.949248774873898	0.936901147068591	1	0.927555851351372	1	1	1	1	1	0.999155792429529	0.996635208791413	0.985513012965234	1	0.988521333305795	0.9838508496766	0.957865253022344	1	1	0.98294027341712	1	1	1	1	1	0.993400447262072	1	1	0.918852906576502	0.919165418319572	0.918968795454972	0.944041071935008	1	1	1	1	1	1	1	1	1
SPAC13G7.09c	1	1	1	1	0.997655939229953	1	1	0.9319799643925	0.996058847664263	1	0.92888106187254	0.922886694440995	1	1	1	1	0.823755236240492	1	1	1	0.872886445323314	0.981331873313226	1	1	1	1	1	0.65128432003432	0.864698959152853	1	1	0.998902177323061	0.9694199015268	0.969882153026026	1	1	1	1	0.918156310487136	0.922144548606804	1	0.911859684202885	0.952144299895628	0.922119462211778	0.912848349104973	0.913414501505243	0.915166362272449	0.922406935834866	0.914917955483615
SPAC13G7.10	1	1	1	1	1	1	1	1	1	1	0.998366080433754	0.9975427221909	0.960129755990821	1	1	0.954488738289949	0.9887262566863	0.982582169715503	0.95815352522988	0.954075544312317	1	1	0.650417474682181	1	1	1	0.935412959832769	1	1	1	0.976138751222966	0.994489036674475	1	1	1	1	1	1	1	1	0.967726312047669	1	1	1	1	1	0.998675039148092	1	1
SPAC13G7.11	1	0.986419946179217	1	1	1	1	1	1	0.990560541862835	1	0.974977131457605	1	1	0.939931412818504	1	0.979417436382795	0.974267584471032	0.978000616160557	0.989254807496489	1	1	1	0.668418850705412	1	1	1	1	0.972175086391052	0.922235820078068	1	1	1	1	0.920519806028139	1	1	1	1	1	1	1	1	1	1	1	1	1	1	1
SPAC13G7.12c	1	1	1	1	1	1	1	1	1	1	0.913036909589754	0.939636315748052	0.919252649086662	0.971413703498353	1	1	1	0.985923090333114	0.95794485695963	0.965456248680309	0.910402894603445	0.911848691307587	1	0.92452487380424	0.920664764286513	0.992255087751332	1	0.934422810083632	1	1	1	1	1	0.914822288217836	1	1	1	1	1	0.976254519930974	0.929965866729401	1	0.973566529603688	1	1	1	0.999139642263497	1	1
SPAC13G7.13c	1	1	1	1	0.925744686971722	0.96772531568227	0.919423256757352	0.925344838659975	0.932721177782219	0.40870878527911	0.7642186485363	0.882017495562758	1	0.922192466253138	0.565844054303789	0.816040168260439	1	0.90937497164594	0.939798791764488	0.855260678545847	1	1	0.723261525494948	1	0.967114996820856	1	1	1	1	1	1	0.934229974954023	1	1	1	1	0.853561299468797	1	0.957420225216195	1	1	1	0.964090110188247	1	1	1	0.980564470017281	0.758315384602921	0.749487108258199
SPAC140.02	1	1	1	1	1	1	0.993556665302292	1	1	1	1	1	1	1	0.878229275168288	0.800367024759573	0.730517259558102	0.944922968535648	1	1	1	1	0.653420012767509	1	1	1	1	1	0.91369938217589	1	1	1	1	1	1	1	1	1	1	1	0.978772608037004	1	1	0.995942238321859	1	1	1	1	0.948272980501392
SPAC140.03	0.911137988950111	0.912504058261645	0.928113665541779	0.909882170770474	0.922778984709803	0.944230576432836	0.925719476994774	0.919328821866207	0.93435053101181	0.973747540307798	0.91514423575603	0.93692942444835	0.917510124897781	0.913373062597696	1	1	1	1	1	1	1	0.994160226158337	0.838658683483313	1	1	1	1	1	1	1	1	1	1	0.913662107219767	1	1	0.903928480058749	0.770588824762353	1	1	0.935792346716155	1	1	0.94926606873852	1	1	0.851263924072596	1	1
SPAC140.04	1	1	1	1	1	1	1	1	1	1	0.986884773714999	1	1	1	0.87035857957887	1	1	1	1	1	1	0.973141185666902	0.685795983393384	1	1	1	1	0.988223871234061	1	0.972935988046523	0.973920681732134	0.989764419525926	0.965759972698872	0.971129039273896	0.977708740033581	0.924483957812406	1	1	1	1	0.944978716514356	0.939658453845028	1	1	1	0.973805996204742	0.996057967064191	0.964354504504103	1
SPAC1420.02c	1	1	1	0.942497564113019	0.954929282825587	1	0.927874345785943	0.943960148012474	0.979572999015177	1	1	1	0.998528665133896	1	0.868466609776993	1	1	0.969917400108899	0.871886849212676	1	1	1	0.914535922424379	1	1	1	1	1	0.942269100435089	0.733773119496254	0.717863461978391	0.832781615456163	0.770108200175912	0.807429344508573	0.864238921372845	0.570877398410467	0.921268283870412	1	1	1	0.440731433348137	0.517118045115112	0.856671301396535	0.953439728781444	0.755631352654398	0.836843100588334	1	1	0.764349349945743
SPAC144.01	1	1	1	0.980947692170419	1	0.964121084252033	0.948620658110754	0.972013812256606	0.929493827503217	1	1	1	1	1	1	1	1	1	0.968698744304769	0.942627023470691	0.964465579005825	1	0.932651034786303	0.987420069791092	0.982302132277469	0.92025035942163	0.943671676193153	1	1	1	1	1	1	1	1	1	1	1	0.921449141811483	0.993643716729979	1	1	1	1	1	1	1	0.988253865027926	1
SPAC144.02	0.878701163431432	0.915635489065235	0.907795763368368	0.964906905714157	0.966816556401426	0.993398562195161	1	0.927698397192019	0.852398098569213	0.629026639307699	0.89774854345349	1	0.685794798191011	0.587037426285982	0.7164183321185	0.937172250986339	0.952078836520371	0.783716123342742	0.966379927767941	0.843746071760003	1	1	0.943957514466635	1	1	0.999027459558748	1	1	1	1	1	0.949734001286384	0.947326194720191	0.928178309054657	1	0.928344168316202	1	0.969990751990261	1	0.942041316439068	0.997528542215536	0.971772927665323	0.987192397242494	1	1	1	1	0.972833455739404	0.881726870338304
SPAC144.03	0.989578657147577	0.963864336832761	0.985900080986214	1	1	1	1	1	1	0.97617428171949	0.995549775584103	1	0.991747587908814	1	1	1	1	0.982974815526148	1	0.986723458456464	0.971851051736394	1	0.737599245799182	1	1	1	1	1	1	0.851027011536674	0.996005430018143	0.942276356206729	0.899278607157673	0.899109286771605	0.892160312731445	0.912759629726402	1	1	0.986687197588878	1	1	1	1	1	1	1	1	1	1
SPAC144.05	0.954027753733531	0.949355025450273	0.97516092914129	1	1	1	1	0.959739002841592	1	0.989717769057798	1	1	0.992523919700727	0.956915286829918	1	1	1	0.965839278727604	0.93237359967607	0.968680129288329	1	1	1	1	1	1	0.954623678235502	1	1	0.977399503563966	0.943612382246602	0.994802233575002	0.978144682907236	1	0.996050959168357	1	1	0.996706368961917	0.982819776083706	1	1	1	1	1	1	1	1	0.97959066524757	0.963483161949711
SPAC144.06	1	0.998844568997742	1	0.974533890483684	1	1	1	0.98810392899095	0.947040917916828	1	0.842425609680172	0.853701401638259	1	1	0.943603076701507	1	1	1	1	1	1	1	0.595663970055605	1	1	1	1	0.94989695109933	1	1	1	1	1	1	1	1	0.992954437990688	1	1	1	1	0.998168023580735	1	1	1	0.959144597012786	0.9481222591016	1	1
SPAC144.07c	1	1	1	1	0.974993091264045	0.96161885912144	0.839683839444329	0.914818542971952	0.99672018020145	1	0.941885209199013	0.918517886043328	0.866604318287638	0.887009962021608	1	1	1	1	1	1	0.938528632497219	0.892933601774057	0.684572039789141	1	1	1	1	1	0.793157652820107	1	1	1	1	1	1	1	0.703026613136792	0.625382931174999	1	1	1	1	0.852308059282011	0.969874718209924	1	1	1	1	1
SPAC144.08	0.311579801655709	0.444288713806954	0.589617193938467	0.556205150046984	1	1	1	1	1	1	1	0.913408444651133	0.984961796033916	0.942385985163263	1	0.982533877761121	0.996525551281683	1	1	1	0.990422540549161	0.920764048807432	1	0.917592478487633	0.922301234053738	0.938573462857723	0.977968068873366	0.978717055077332	1	1	1	1	1	1	0.975885740368096	1	1	1	1	1	1	1	1	1	1	1	1	0.88209619665667	0.899201645292803
SPAC144.09c	1	1	1	1	1	1	1	1	0.975195436694063	1	1	0.99573937028093	1	1	0.915548757077651	1	1	1	1	1	1	1	0.562995851109059	1	1	1	1	1	0.801637796728301	1	1	1	1	0.989462373650399	1	1	1	1	1	1	1	1	0.960624913812197	1	1	1	1	1	1
SPAC144.10c	1	1	0.83046690703424	0.975300084254395	0.942628035045042	0.954869308162113	0.929553472460383	0.769985354394786	0.659557953173272	1	0.946138822477218	0.974682526994205	0.975055585462333	0.979929876433936	1	0.877993930573603	1	1	1	0.905784413900338	1	0.91420531522838	0.370416864019488	1	0.857940275947489	0.876402673659064	1	1	1	0.995984174112718	0.930622490729746	0.935547971807368	0.983208344750605	0.958090417215255	0.949118616278222	0.925850785202799	0.931535934794224	0.945992684513126	0.97295430486196	1	0.932319601009512	0.987290878798726	1	1	1	1	1	1	1
SPAC144.11	0.818562202886374	1	1	0.855960707630422	0.998397586504547	1	1	1	1	1	1	1	1	1	0.989064733351208	1	1	1	1	1	1	0.816037697766391	0.416863233196187	1	1	1	0.941796507663095	1	0.747394199828585	1	1	1	0.994723113094459	1	0.936151475817389	1	1	1	0.811058092536356	0.97986380209118	0.825918143751799	0.918256360676352	1	0.9482248596905	1	1	1	0.823372009378539	0.824170863385467
SPAC144.12	0.755650816070265	0.62041206716567	0.967851825255009	0.912488415704647	0.715937920590078	1	0.976204306070969	1	1	1	1	1	1	1	1	1	1	1	1	1	1	1	0.809695184006559	1	1	1	0.994960491220935	1	0.706429648356744	1	1	1	1	0.941999546370109	1	0.986731820677751	1	1	1	1	1	1	0.955139341386472	1	1	1	1	1	1
SPAC144.13c	0.919087950729724	0.929277772508562	0.929093217667747	0.924269861697189	0.966645423523047	0.955306805232371	0.96026389855091	0.986316095319967	0.947576077399401	0.974323992528402	0.956386720529721	0.926293587264553	0.932778695164934	0.913211214773679	1	0.971896952661884	0.936921600744958	1	1	1	1	0.986541633976914	1	1	1	1	1	0.962442089255677	0.935266117982554	0.912968098492789	0.919046013674014	0.925312756784781	0.921264932742588	0.922582022489538	0.912355108788364	0.911096782973465	0.923618850785663	0.945380290536481	0.929970118784944	0.914903025100994	1	1	0.966781593633003	0.918312915053581	0.869715231056373	0.979553858680161	1	1	1
SPAC144.14	1	1	1	1	1	1	1	1	1	1	1	1	1	1	1	1	0.997151283315296	1	1	1	1	1	0.625979745362003	1	1	1	1	1	0.974656933896119	0.940621096494561	0.994961871285575	0.96887850548155	1	1	1	1	1	1	1	1	1	1	1	1	1	1	1	1	1
SPAC144.15c	1	1	1	1	1	1	1	1	1	1	1	1	1	1	1	0.992314196275857	1	1	1	1	1	1	0.51755874643346	1	0.988027159697239	0.963146250044641	1	1	1	1	1	1	0.958700109278243	0.907126954959958	1	1	1	0.903983854463554	1	1	1	1	1	1	0.930795908513527	0.943954390817476	0.963673763663307	0.936831018974152	0.937672849618871
SPAC144.16	1	1	0.91977302133124	0.792928187134952	0.678005931574661	0.61171085794939	0.768042493854416	0.717396060693717	0.754791386238751	1	0.999215317602081	0.854501814533457	1	1	1	1	1	1	1	1	1	0.931379326906086	0.567803644790899	1	1	1	1	1	1	1	1	1	0.987636769310492	1	0.995327036545384	1	1	1	1	1	1	0.945102910416637	0.987919627606471	0.961687110070862	0.965352129730158	1	1	1	1
SPAC144.17c	1	1	1	1	0.977036868362092	1	0.96507707499803	0.987515787291386	1	1	0.985736443449844	0.99649072260974	1	1	1	0.856916919378827	0.84569824691784	0.496534937516063	0.480646609584624	0.609337270590851	1	1	1	1	0.975215664421953	0.892458330124432	1	1	1	0.995598500258736	0.928449576159086	0.903803094121567	0.823774773721151	0.811499544797819	0.967312301501246	1	0.801920026961336	1	1	1	1	0.980101709622728	0.985689566077964	0.969439557890992	1	1	0.996550583454136	1	1
SPAC1486.01	0.995936988714344	0.986684747056749	1	1	1	1	1	1	1	1	1	0.958271580875191	1	0.979641809970917	0.86327976337251	0.706853694707635	1	1	1	1	1	1	0.660646806537614	1	1	1	1	1	0.899910984757558	0.939775342483681	0.959527732421913	0.932862157663215	1	0.944602921627021	0.968214205293956	0.961306997547187	1	1	1	0.845536640485287	1	1	1	1	1	1	1	1	1
SPAC1486.02c	1	1	1	1	0.936822232666927	0.981775666515936	0.985360026071937	1	1	0.87680417751541	1	1	1	1	1	1	1	1	1	1	1	1	0.397669939472131	1	0.851548749757705	0.807585073881301	0.635430827319816	0.681254322872051	0.48665204345044	0.501492647773211	0.681678711943761	1	1	0.959628643256105	1	1	0.964575275404851	1	1	1	0.658563714851747	0.855589007531454	1	1	1	1	0.919049194521179	0.945433666723544	0.658059712747439
SPAC1486.03c	1	1	0.996603606967933	0.867536377901475	0.559937732052773	0.557440665091315	0.461707869732725	0.459069495538035	0.51250752153043	1	0.896704766369501	0.757394653158408	1	1	1	1	1	0.966731321613146	0.961915573239889	0.987102731561707	1	1	0.520685328493692	1	1	1	1	1	1	1	1	1	0.941611607791806	0.979439121053405	1	1	1	1	1	1	1	1	1	1	1	1	1	1	1
SPAC1486.04c	1	0.998194948177281	0.967849758629711	1	1	1	1	1	1	1	1	1	0.960273906486328	1	1	1	0.954566930222211	1	1	1	1	0.998016636034979	0.646687997889279	0.992662059075119	1	1	1	0.956416652077895	1	1	0.697182652302933	0.663448702129939	0.784649353395846	1	1	1	1	1	1	0.988997184100543	0.943155512426821	0.738615283548838	0.628172904384065	0.553332574809421	0.71955141078032	0.665045724504214	0.739025784516906	0.781411819304615	0.931070660173016
SPAC1486.05	1	1	1	1	0.971313868526656	0.860276694305253	0.955590056364669	0.812624071597328	0.729985678237741	1	1	0.987626472147223	0.942368390142413	0.992887584031324	0.718339070047368	0.97943939826536	1	0.996575126974586	1	0.895862996230611	1	0.809891854800905	0.567394379887721	1	1	1	1	1	1	1	1	1	1	1	1	1	1	1	1	1	1	1	1	1	1	1	1	1	1
SPAC1486.06	0.708145120631095	0.684276058367402	0.647231131849051	0.748718761318363	0.596785692669884	0.947810062379659	1	1	1	1	1	1	1	1	0.831686140682557	1	1	0.732280980787478	0.897696860597179	0.991870621414525	1	0.97273395557231	0.633614794480257	0.544456152844919	0.555174707230751	0.79639615113823	0.801989681358239	0.770220523415191	0.675372648708455	1	1	1	1	1	0.98496803636484	1	0.941382615292567	0.937443597793213	0.935983608094267	0.942733008453584	0.975532545335133	0.91598672928784	0.949306730047736	0.918023936942825	0.9326178411905	0.948516077420729	0.968848772558298	0.987416696697095	1
SPAC1486.08	1	1	1	1	1	1	1	0.961057141543218	0.794227659705515	0.989298023400083	1	0.94377213278855	0.672451748833628	0.835314567320731	0.598129623589777	1	0.942301038847929	1	1	1	1	1	0.934272181853495	0.962071411700618	0.985146606449817	0.926675408585466	0.94952256235811	1	0.854386703466304	1	1	1	0.997602212117568	0.98952826693711	0.913877226748124	0.981515339297999	1	1	0.942553977040972	1	1	1	1	1	0.858579596322607	0.808262288779485	0.6386466758121	0.878158819844372	0.694784790811957
SPAC1486.09	1	1	0.978559681445874	1	0.994991537013359	1	1	0.971157582044511	0.943869775849674	1	1	1	1	1	1	1	1	1	1	1	1	1	0.621862727396771	1	1	1	1	1	1	0.985995360305564	0.905382674122628	0.895864704643255	1	1	1	1	0.944837964478608	1	1	1	1	0.96873045809848	1	1	1	0.967605728667862	1	1	1
SPAC1486.10	1	1	1	1	0.973632514883069	0.982918346503367	1	1	0.986533914167785	1	0.915555492764491	0.918775159961336	0.939859160756553	0.96168707457795	1	0.997900049929497	1	0.954067739452994	1	1	1	0.95695482608279	0.533104745731079	0.927509710172346	0.927861328987675	0.983143698082301	1	1	1	1	0.945329501529734	0.94373113863998	0.937083174103349	0.9149549981656	0.954066698468608	0.926557951342701	0.98951597680964	1	0.837828595597811	1	1	1	1	1	0.943721826170554	0.931298968115239	0.928488303638323	0.913072515433661	0.929915813412055
SPAC1486.11	0.871627300384306	0.910249490054916	0.895435415840084	0.919077201596363	1	0.995585094209809	1	0.931838906354987	0.797595853600945	1	1	1	0.86490594215434	0.968457696042099	0.841100840267447	1	1	1	1	1	0.989941042916474	0.866889762689336	0.514850185472692	1	1	1	0.791364328353099	1	0.77805990688426	1	1	1	1	1	1	1	1	1	0.994765490680184	1	1	1	1	1	1	1	1	1	1
SPAC14C4.01c	1	1	1	1	1	1	1	1	1	1	1	1	1	1	0.978733922363601	1	1	1	1	1	1	1	0.63777914297293	1	1	1	0.831458941987139	0.967456349459818	1	0.942051185473911	0.918890320339658	0.915719073955699	0.910393804737328	0.909484807117278	0.912069104871374	0.947105472698152	0.929814439567708	0.910498556386139	0.945648957415312	0.919160533853639	1	0.995764621147613	0.868531994196611	0.850333750020525	0.991800109736435	1	1	0.99400504403646	0.995434405335987
SPAC14C4.02c	1	1	0.995679134680309	0.9773964351394	0.946333140401951	0.936601439286394	0.948544139308821	0.931227748480365	0.977241895171702	1	1	1	1	1	0.99677690427211	1	1	1	1	1	0.834926829390267	0.890603765673295	0.643049587924224	1	1	1	1	1	0.823597209133109	0.910652373273232	1	1	1	0.947548974116881	0.588624254084894	0.424752571627444	1	1	1	0.972330932717785	1	1	1	1	1	0.963430729863532	0.980396778029941	1	0.972741747137044
SPAC14C4.03	1	1	1	1	1	1	1	1	1	1	1	1	1	0.96328250117226	1	1	0.971722586433247	0.983205613963734	0.988050514733632	0.943855714524312	0.98875235227925	1	0.803590933750862	1	1	1	0.980881476920769	0.963070111565363	0.981077097459745	1	1	1	1	1	1	0.933325120667198	1	1	1	1	1	1	1	1	1	1	1	0.93955080151698	0.924326955507142
SPAC14C4.05c	1	1	1	1	1	1	1	1	1	1	0.785089162140383	0.588644833494077	1	0.97046038316373	1	0.967940330481288	0.936487579236934	1	1	1	1	1	0.520580783971569	1	1	1	0.942235007665657	1	0.934370577554901	1	1	1	1	1	0.992045337459947	1	1	1	1	1	0.948437197499793	0.931216306529866	0.939084399350562	0.965615428624036	0.926061983102255	0.947384310100546	0.97082974330144	0.936514474843458	0.985698386113308
SPAC14C4.06c	0.985628877257898	1	0.963509904998893	0.94942766419284	0.925639021944208	0.922271820726243	0.938927781915952	0.999090049354224	1	1	0.913400971291229	0.923765875774618	1	0.989340512167279	0.914651650405376	0.939945419630042	0.922657533818435	0.915939368053438	0.927429873054512	0.928755949970588	1	1	1	1	1	0.935279489121954	0.753317921286434	0.981395387427682	0.339620492608239	0.628695737261043	1	1	1	1	0.938137000836856	0.822943547915203	1	1	1	1	0.844084705059624	0.937748108794416	0.934817955614881	0.978137770003159	0.818993870371042	0.581838356987425	0.511139016500657	0.782724188268227	0.719828585620528
SPAC14C4.07	1	1	1	0.973975043493218	1	1	1	0.925422615594804	0.931109981712244	1	1	1	1	1	0.995281363071157	0.982912849962877	0.97260249343713	1	1	1	0.968208054171206	0.916312980953392	0.913518771040671	1	1	1	1	0.985201252499814	0.847947365943223	1	1	1	1	1	1	0.703991468686876	0.645213882021592	0.537847270847171	1	1	0.87148073373795	1	1	1	1	1	1	1	1
SPAC14C4.08	1	1	1	1	1	1	1	1	1	0.916464298084564	0.922404126789078	0.928571556983246	0.914809189441849	0.917479359457235	1	0.979619943324894	0.974708165218313	0.960315237831859	0.975677804188766	0.942125111886595	0.958021632633106	0.955765946592813	0.82975614594283	0.992878147240125	1	1	0.954843950597776	1	1	0.943095231801843	0.936190187024653	0.940388023140224	0.953684715607017	0.939284003158451	0.940332136030988	1	1	1	1	1	1	1	1	1	0.935676994736716	0.998099962623488	0.996301407537839	0.936686489027344	0.884703729996532
SPAC14C4.09	1	1	1	1	1	1	1	1	1	1	1	1	0.957715217273012	0.759748563911871	0.934211460284663	1	1	0.97603262199885	1	0.981640583567398	0.956273288731548	1	0.501336907354665	1	1	1	1	1	1	0.966493035946349	1	1	1	1	0.981438905154841	0.990253229669226	1	1	1	1	1	1	1	1	1	1	0.796640030318821	0.725040919898561	0.778382398578226
SPAC14C4.10c	1	1	1	1	1	1	1	1	1	1	0.975778020090171	1	1	1	0.965948112758554	1	1	0.98838911107075	1	1	1	1	0.774562492565053	1	0.984854150006764	1	0.922425289747051	0.985833914969184	1	1	1	1	1	0.857512362696208	1	0.941674675311308	1	1	1	1	0.960133318908618	0.936410470116108	0.947901437757897	0.963132048334013	0.958662467813459	0.982890168238383	0.969700895221332	0.956742869271798	1
SPAC14C4.12c	0.549733421418081	0.56619414524549	0.621708083142151	0.84098456879329	1	1	1	1	1	1	1	1	1	1	0.753490305256959	1	1	1	1	1	1	1	0.467272501943464	0.979246270080067	0.969149828626081	0.963964309532836	0.9550996706731	0.951316921447952	1	0.948096454061298	0.934802193700189	0.981348210595623	1	1	1	1	0.88451372314036	0.908438421581004	1	1	0.979807662676619	0.930239239664836	0.970395255150841	0.96880731457189	0.942447413547874	0.923108176405617	0.984759121148108	1	1
SPAC14C4.13	1	1	1	1	1	1	1	1	1	1	1	1	1	1	0.961134404018274	1	1	1	1	1	1	1	0.709173253242123	1	1	1	0.970677341364624	0.950654054500998	1	1	1	0.98746396759277	1	0.96171238652914	1	0.951952751625462	1	1	1	1	1	1	0.981812284021951	0.9827290926145	0.957464110970044	1	1	1	1
SPAC14C4.15c	1	1	1	1	1	1	1	1	1	1	0.837270189097181	0.61863221327137	1	1	0.977721197797246	1	1	1	1	1	1	1	0.890549951572869	1	1	1	1	1	1	1	1	1	1	1	0.994977323926641	1	1	0.960166074935145	1	0.942098575229571	0.936960537569097	0.937617906639382	0.916294122469281	0.91195095813128	0.95617655343836	0.943451870634742	0.972417932421277	0.948633485367851	0.99532255928278
SPAC14C4.16	1	1	1	1	1	1	1	1	1	1	0.958893983047676	0.998250953560615	1	1	1	1	1	1	1	1	1	1	0.616790835448874	1	1	1	1	1	1	1	1	1	1	1	0.957563018243497	1	1	1	1	1	1	1	0.950714741706697	0.973738437130412	0.992187069681954	1	1	1	1
SPAC1527.01	1	1	1	0.952050504771596	0.971823429758919	1	0.945469452648896	0.939088287009902	0.997139397815533	1	1	1	0.986967507831887	1	1	1	0.930407567807159	1	1	1	0.924436384279854	0.953644193669718	0.805191371382668	1	0.95753225452738	0.954489174595658	1	1	1	1	1	1	1	1	1	0.995383695614087	1	1	0.997356805783934	1	1	0.938647065236809	0.978850040862607	0.989900921953154	0.996990521243994	1	1	1	1
SPAC1527.02	0.741439075810884	0.552461939788441	0.588409401110278	0.683649548883773	0.788626921606341	0.594061098579815	0.780559652671138	0.673165650772874	0.534243523015524	0.42533149117211	0.540167656677203	0.538990766599739	0.748868474984122	0.679936338171633	0.706646197413824	1	0.951768570294545	0.900860325475546	1	1	1	1	0.384690376275704	1	1	1	1	1	0.939008479768518	1	1	1	1	1	1	1	1	1	1	0.862085165284849	0.920015698409972	0.848189232173535	0.864271072499956	0.85418939221542	1	1	1	1	1
SPAC1527.03	1	1	1	1	1	1	1	1	0.994588089013581	1	1	1	1	1	0.977607599164454	0.902103181222447	0.822510389210372	1	1	1	0.98482661203875	0.942847122121432	0.786398549661097	1	1	1	1	0.796626243731753	0.829256608871359	1	1	1	1	1	1	1	1	1	0.99856081810779	1	0.993604643115239	1	0.982163268795145	1	0.93232409546058	0.939213457148383	1	1	1
SPAC1556.01c	1	1	1	1	1	1	0.999563791963977	1	1	1	0.982645895591878	1	1	1	0.994962590670688	1	1	1	1	1	0.971917101578374	1	0.809424359336766	1	0.98194258964534	1	1	1	1	1	0.966494770054642	0.974437403347758	1	1	1	1	0.991738358535635	0.988937878190358	1	1	1	1	1	1	1	1	1	1	1
SPAC1556.02c	1	1	1	1	1	1	1	0.944778632624843	0.941929930980912	0.958370051620067	1	0.952013817677142	1	1	1	0.924168149322559	0.93593067503004	1	0.947119130722006	0.937588912402515	0.958375468509951	1	0.537378561985237	1	1	1	1	1	1	1	1	1	1	1	1	1	1	0.977903568055408	1	1	0.974968906639284	1	1	1	1	1	1	1	1
SPAC1556.03	0.963323613693793	0.999582954150124	1	1	1	1	1	1	0.953853067142175	0.965202714509327	1	1	0.938833006920646	0.963497111086046	1	0.915696447742757	0.923915683155824	0.981297566013297	0.958202567160262	0.923392183532278	0.953310781323473	0.961815657354078	0.944395017418352	1	1	1	1	1	0.912141915798211	1	1	1	1	1	1	1	1	1	0.86352902221906	1	1	1	1	1	1	1	1	1	1
SPAC1556.04c	1	1	1	1	1	1	0.967509257741359	1	1	1	1	1	1	1	1	0.972429942152868	0.979015930409937	0.98278891135948	0.967565467998577	1	1	0.981032007745398	0.757113655345967	1	1	1	0.977594016616061	1	0.958112035839814	1	1	1	1	1	1	0.9900684340241	1	1	1	1	1	1	1	1	1	1	1	1	1
SPAC1556.05c	1	1	0.957400880624829	1	1	1	0.972076360362719	1	1	0.526546609685645	1	1	0.513170063480927	0.752340669926148	0.864683613273125	1	0.959395399503005	0.846738233818445	0.925239334510213	0.93753438522604	0.505198513877758	1	0.795732151767776	0.998049383513101	0.972821296675089	1	1	1	0.741790326481604	0.860140997233308	0.995787039257223	1	1	1	1	1	1	0.996272894484236	1	1	1	0.827730767228659	0.525594672248628	0.534721821612589	0.742184013100924	0.829934629779165	0.985062689507511	0.744693111686497	0.911848998131289
SPAC1556.06.1	0.926061133790951	0.927140378260821	0.942029671625911	0.924324048096748	0.947287646655881	0.948553766675314	0.995828186576276	0.940800237113703	0.94225379882077	0.926835322511567	0.913636214683049	1	1	1	0.774783607730851	1	1	1	1	1	1	1	0.652383212378409	1	1	1	1	1	0.850622421465109	1	1	0.78919652840249	0.885419762845849	1	0.993673431330995	1	1	1	0.959869296775233	1	1	1	1	1	1	1	1	1	1
SPAC1556.07	0.878998314183962	0.914433003329438	1	0.940339247330966	1	0.829239704726101	0.800562476377072	0.996825621834399	0.987101463756563	0.74201722150887	0.238210400746449	0.241886534518118	0.964992055257788	1	1	1	1	1	1	1	0.941212009896505	0.910649402977153	0.544291230109148	1	1	1	1	0.9977752528147	1	0.919238598336192	0.930027775039769	0.943558121083659	0.945378491358867	1	1	1	1	1	0.980359082956431	0.779355935466375	0.670439753296896	0.971182758880901	1	1	1	1	0.966466878860342	0.873846608701507	0.819619339332253
SPAC1556.08c	1	1	1	1	1	1	1	1	0.975326167360268	0.955081148254133	1	1	1	0.974868810747059	1	0.980720846558171	1	1	1	0.985181882051106	0.973301211768632	0.938139947345675	0.261714619722183	1	0.943842843865902	0.816846859813738	1	1	0.797364817713201	1	1	0.782609582292123	1	0.845337441836684	1	1	0.876512842093807	0.788948851560671	0.739718443467551	0.726739566612555	1	1	1	1	0.924275066039573	0.945403176154152	0.979016258533948	0.922200201169055	0.944421940105168
SPAC1565.01	1	1	1	1	1	1	1	1	1	1	1	1	1	1	0.751650145056666	1	1	1	1	1	1	1	0.755126414311302	1	1	0.873024182656929	0.743532678727864	1	0.942080437590091	1	1	1	1	1	0.963214687419648	0.662668327247974	0.900703479150815	0.928365846162852	0.866414274484931	1	0.448821947283484	0.78050818671855	1	1	0.962162013688918	0.931089834480558	0.917217986268048	1	1
SPAC1565.02c	0.974729453773447	1	1	0.953196750273455	0.981733697872398	0.976961286734933	0.985566347402591	0.9555846325895	0.933320666412513	0.946385554273834	0.945958360799064	0.926719612029927	0.939172042344444	0.934295932857132	0.956348517948141	0.926672982282922	0.964039534506437	1	0.979295181396368	0.926529481026891	0.913410372487664	0.921928736537076	0.699752846188622	0.997539611539419	1	1	1	0.785965304930976	0.552075101768254	0.785040292629188	0.854705549995063	0.949927489866279	1	1	0.821013604188913	0.707855825895333	0.99670360158613	0.924082716358879	0.859925348367268	0.82725556570242	0.693645161719836	1	1	1	1	1	0.753841483441179	0.916460135876188	0.68172609874126
SPAC1565.03	1	1	1	1	1	0.948515507541076	0.950713941490963	0.985901298122464	1	1	1	1	0.887112152624286	0.966279704462986	0.949609314825345	1	1	1	0.981060761560122	0.994664978143789	1	1	0.78696950782849	1	1	0.991271576772627	1	1	0.961755652079798	1	1	1	1	1	1	0.916629761827259	1	1	1	1	1	0.842296767701193	0.82253104108838	0.820101424901409	0.817054289852063	0.793026747449589	0.90680062211338	0.881264469457677	1
SPAC1565.04c	1	1	1	1	1	1	1	1	1	1	1	1	1	1	1	0.980314246061981	1	1	1	1	1	0.988446254699471	0.892892490817211	0.91701410177805	0.844803171704842	0.883016960456803	1	1	1	1	1	1	1	1	1	1	1	1	1	1	1	1	1	1	1	1	1	0.99922169356746	0.995723894667354
SPAC1565.05	1	0.921218479356887	0.859237842065193	1	0.921685022366188	1	1	1	1	0.998527418241528	0.955336033573348	0.938555695980368	0.910861695485651	0.914364684462369	0.880714594064903	0.966942543985256	1	0.944775902519855	0.99108593625635	0.912993509689287	0.912722242440389	0.910386289980833	1	0.9131105249512	0.921713983848763	0.956161044774931	0.912494113377787	0.912696777319397	0.995778806892018	0.946553545777022	0.916030238651433	0.914684560800822	0.925845197323357	0.919888923362679	0.979171027094895	1	1	0.958818729183232	0.959346021518539	0.918430490566247	1	1	1	1	1	0.659823137355802	0.47612933830613	0.723929237602681	0.92974568842449
SPAC1565.06c	1	1	0.953707453541105	0.972159584438978	0.672090847043008	0.675025654200462	0.754173676807388	0.846763045939754	0.98704728302119	1	1	1	1	1	1	1	1	1	1	1	1	1	0.613151201031132	0.941276922679331	0.99052866283084	1	1	1	1	0.99046264008769	0.987094523365908	1	1	1	0.971088114434204	0.963595270564768	1	1	1	1	1	1	1	1	1	1	0.981656637471129	1	1
SPAC1565.07c	1	0.98894115739459	0.990479166098606	1	1	1	1	1	1	1	1	1	0.96761259964747	0.994925685863389	1	1	1	1	1	0.946916740370626	1	1	0.902602841773299	1	1	1	1	1	0.994521514126417	1	1	0.94178654225386	1	1	1	0.984304146069072	1	1	0.808440274762041	0.823231748208108	0.948992834923849	0.590558470002374	0.659004375051592	0.432717792375301	1	1	1	1	0.999711912020581
SPAC15A10.01	1	1	1	1	0.990566601292136	1	0.994296608230999	0.970367563722018	0.995827233508796	1	0.972900789668742	1	1	1	1	1	1	1	1	1	1	1	0.551889379078301	1	1	1	1	1	0.929467476335776	1	1	0.967802694600002	1	1	1	1	1	1	0.791200699033473	0.781732343111623	0.931973049525017	1	1	1	1	1	1	1	1
SPAC15A10.02	0.814263957282308	0.748203293122868	1	1	1	1	1	1	1	1	1	0.810269955505122	0.917609542996313	1	1	1	0.940476291567352	1	1	1	0.997525615070403	1	0.721339430457987	1	1	1	1	1	0.621464833260712	0.889704548187174	0.786616393004292	0.754441990220826	0.904257480620816	0.912346258234822	0.994181965267074	1	1	1	1	1	1	1	1	1	1	0.949612181476356	0.853840523510304	1	1
SPAC15A10.04c	0.251942735232225	0.290076501133619	0.397276767263999	0.389183225322695	1	1	1	0.796418961634272	0.573999582487238	0.393648550604372	0.746970276958001	0.885802146323363	0.665645372359672	0.614643734643734	0.535278730902501	1	1	0.875345299807196	0.808502724132124	0.729647250106037	0.67989842824984	1	0.549746749832883	1	1	1	0.928527207275506	0.663117733003953	0.607526671854296	1	1	1	0.981195643285091	1	1	1	1	1	1	1	0.972871987155809	1	1	1	1	1	1	1	1
SPAC15A10.05c	1	1	1	1	0.996700837525435	1	1	0.96041430022163	0.97810602753018	1	1	1	1	1	0.918771892789784	1	1	1	1	1	1	1	0.688908017200191	1	1	0.998254539535021	1	1	1	1	1	1	0.948622567521493	0.785807970325981	0.922320710879299	0.981536454063456	1	1	1	1	1	1	1	1	1	1	1	1	1
SPAC15A10.06	0.853727183383554	1	1	1	0.950936853356803	1	1	1	0.992047268278398	1	1	0.971412198171756	1	1	0.746979397777735	1	1	1	1	1	0.951368704229722	1	0.869101438075804	0.983840290075368	1	1	1	1	1	0.931199612841941	0.913384405898498	0.94505662936853	0.958081528535861	0.978045912562877	0.940685360865043	0.958763158671046	0.956725667527251	1	1	1	1	0.960965404973167	1	0.949637557051192	1	1	0.828696835169303	0.620331406793692	0.811154284239547
SPAC15A10.07	0.701876979748521	0.82368134901644	0.861770653972273	1	1	1	0.973157545871821	0.953823221838116	0.983634964150871	0.913263408075586	0.933946873168333	0.930615795214915	0.911524120526823	0.914151267939913	0.820626266948839	0.937165263083133	0.955531961906133	1	0.860494116212938	0.757219590045519	0.894034565119408	1	0.370175490632258	0.956388407255784	0.966155565034413	1	0.937172211580351	0.916962386643343	1	0.939921871878088	0.936058948453578	0.936980029931778	0.936524906503334	0.914164144116792	0.92780029785776	0.914590605670758	0.940147884045675	0.9144191006649	0.953033194606954	1	0.948032904957344	0.957907935387033	0.989251717555967	0.958431229781166	1	0.997358987063362	0.932157897234381	0.982496334377103	1
SPAC15A10.08	0.777725184200013	0.746283340246344	0.799222660478035	0.936197008205703	0.971985289597261	1	1	0.975748458673156	1	1	0.982723187930399	1	1	0.998486639271949	0.667060876962455	0.492554022677415	0.566812350474529	0.981441461461888	0.976238728086199	0.882251101218186	0.838607051315464	1	0.63262304137413	1	1	1	0.980642924960181	1	0.968416975229826	1	1	1	1	0.915898340846613	0.998388092053627	1	0.983455343420686	1	1	1	0.959562320844288	0.933891194467354	0.951553234062312	0.959612465477125	0.913991315661935	0.928710209478321	0.986203130787733	0.95995373781376	0.954629281213265
SPAC15A10.09c	1	1	1	1	0.966134336466611	0.994810571180442	0.982360636788024	1	0.836109506694228	0.6987596560068	1	1	1	0.809316690560087	0.954157015310889	0.927281727345615	0.917153559740648	0.931425704939645	0.921954413779575	0.915295865687082	0.909761387169083	0.911366523793535	0.719547410020225	1	1	1	0.929074418834031	0.93712864360061	0.932120349298575	0.996273354816949	1	0.975146097356682	1	1	0.959764787549595	0.953711618907091	1	1	1	1	0.917195909343845	0.946908402776396	1	1	1	1	1	1	1
SPAC15A10.10	0.917821232609817	0.94439712903031	0.936970859765202	0.918684592722606	0.962062531690709	0.978921066976052	0.973538734600278	0.946124330907314	0.939743984409	0.964672157043032	1	0.965077925266773	1	1	0.686968289675713	1	1	1	0.980513746049568	1	1	0.943480896205594	0.537030426437779	1	1	1	1	1	1	1	1	1	1	1	1	1	1	1	1	1	1	0.487944775925985	0.377657226414071	0.342911890431017	0.359545745734084	0.462056350388369	0.76443750193505	0.988260696363196	0.953560625555337
SPAC15A10.11	1	0.957786731295516	0.969585313508686	0.927338196001408	0.960334314227579	0.963412531619419	0.929786794076459	0.959158503629553	1	0.958281381380954	0.914509757338035	0.929877809602843	1	1	1	1	1	1	1	1	0.924244830807687	0.920499713891456	0.704074359890343	1	1	0.992570556141087	0.972698913580869	0.968222460787634	0.930975732358066	1	1	1	1	1	1	1	1	1	1	1	1	1	1	1	1	1	1	0.991651945371075	0.833890645028498
SPAC15A10.12c	0.583469195376872	0.526292567079197	0.527264135382387	0.650718833124707	0.594732511577483	0.897056576845692	1	1	1	1	1	1	1	1	0.552146825537969	0.860420152554118	0.852398136052166	0.730164802457402	0.864452399242886	0.893756735603918	1	0.995057470909963	0.480658506274805	1	1	1	1	1	1	1	1	1	1	1	1	1	0.924898709065333	0.930362158161804	1	1	0.971713970137276	0.937112941576325	0.982651931239156	0.970081240840359	0.932000117972733	0.987340035357323	1	1	0.875492643605343
SPAC15A10.13	1	1	1	1	1	1	1	1	1	0.953487769217209	1	1	0.887519094452283	1	0.760057237734033	1	1	1	1	0.973222695018399	0.749227941576308	1	0.489249855704891	1	0.905330303519479	0.640108887532097	0.201149366741442	0.483214363939636	0.665048165012025	1	1	1	1	1	1	1	1	1	1	1	1	0.918056110811733	1	1	1	1	1	1	0.944752128081764
SPAC15A10.15	1	1	1	0.983619006491615	1	1	1	1	1	0.945872568467997	1	1	0.996176574120217	0.940334150602704	1	0.951700417325694	0.957779920122314	0.947773756957694	1	1	1	1	0.641283497167822	0.796855910532092	0.752378303889421	0.863182332597489	1	1	0.772541562362727	1	1	0.95839991908511	0.966352988660048	1	0.823823692927295	1	1	1	1	1	1	1	1	1	1	1	1	1	1
SPAC15A10.16	0.91337166049923	0.852778329119167	0.776523493767115	0.907091461917126	0.678763489710994	0.798394188223381	0.884430592177359	0.909298909122139	0.952476054982636	1	1	1	1	1	1	0.982658870884292	0.955413028101572	0.971307764238076	0.944939342834969	1	0.945305415703082	0.95894463644111	0.71943433791344	1	1	1	1	1	1	1	1	1	0.980396458345546	1	0.922905776660615	1	1	1	0.746205900134869	0.779265887726756	1	1	1	0.957259792407963	1	1	1	1	1
SPAC15A10.17	1	1	1	1	1	1	1	1	1	1	1	1	0.94595238678238	0.92331250170313	0.987487218981451	1	1	1	1	1	1	0.966374428201807	0.690366589654357	1	1	1	1	1	0.963701178520002	1	1	1	1	0.993344870130911	1	1	1	1	1	0.956249965633849	1	1	1	1	1	1	1	0.919953979129451	0.77788555520875
SPAC15E1.02c	0.98884874207896	0.954272805318861	1	0.988055075265452	1	1	1	1	1	1	1	1	1	1	0.888429404256787	1	1	1	0.91893152461525	0.963022389743166	0.994381243741303	0.972748625378849	0.622972809452142	1	1	0.827365220503015	0.853419510373268	0.604894855625589	0.506520789256384	0.822509363450343	0.53882505864803	0.47762265539085	0.627449531991471	0.903318478369669	0.885570220029222	1	1	1	1	1	1	1	1	1	1	1	1	1	1
SPAC15E1.04	0.92103229800616	0.91801004080897	0.915921070525225	0.956956009480694	1	1	1	1	1	0.960061581978868	0.960408947881427	0.975505815198047	1	1	1	0.935046108680423	0.948624178006169	0.954403962861803	0.953672854095639	0.941268701006527	0.94989146974683	1	0.944283373762554	0.999498435058926	0.962433075955847	1	0.969080351959324	1	0.967067142626855	1	1	1	1	1	1	0.9896323988245	0.812703030063596	0.894404390747404	0.904855494765514	0.878325467557957	0.955736498122082	0.939405748364878	0.958018163877868	0.988555251512876	1	1	0.909000372189893	1	1
SPAC15E1.05c	1	1	1	0.978921578164531	0.934725482409257	0.941776295682387	0.93641673099423	0.923341213021748	0.930197649018462	1	1	1	1	1	0.795569268744215	1	1	1	1	1	0.993789100669997	0.961675596374805	0.611453007216586	1	1	1	1	1	1	0.980574842557882	1	0.991451495454294	0.943140807586575	0.951668550000567	1	1	1	1	0.954024410401129	0.977236510845639	0.928722633837449	0.971904212075414	0.96131919450401	1	1	1	0.977495485721682	1	1
SPAC15E1.06	0.57866760656321	0.749809563265646	0.550839477364529	0.49284935917941	0.440877890216268	0.569149847166983	0.557337184104629	0.771258278557074	0.996436133893711	0.924360260441393	0.937189389165756	1	0.946250855271267	0.923395775744639	1	1	1	1	1	1	1	0.9309157258827	0.971310656839795	1	1	1	0.984908789567087	1	0.854183968084023	0.949106695548774	1	0.996923900324347	1	1	0.931723596679336	1	0.9530604299006	1	0.973285506992504	1	1	1	0.771438617970458	0.828304291495045	1	1	1	0.78820471138705	0.725702789948858
SPAC15E1.07c	1	1	1	0.935061609685653	1	0.983328078977654	0.901896459417546	0.965102059050219	0.939154898017786	0.998035350170064	1	1	0.950325956258513	0.97811643532919	0.928472084537905	0.967907037809956	0.929571281707459	1	1	0.964575275404851	0.980032696988259	0.983733713509615	0.439762217361335	1	1	1	1	0.952108231581233	0.802326523801135	1	0.752627480847459	0.564859159532057	0.784929963945857	1	0.992830234681565	0.987811094652919	0.959997698871598	0.947676538779737	1	0.927961783983849	1	1	0.963310250505465	0.851711834041958	0.958382154519737	1	1	1	1
SPAC15E1.08	1	0.987534473143749	0.998239814799126	1	1	1	1	1	0.983536725517968	1	1	1	1	1	1	1	1	1	1	1	1	1	0.421576712057995	1	0.975987740214461	0.905295263663903	0.848445770922391	0.960138848888563	1	1	1	1	1	1	1	1	0.926780260159151	0.968074457874729	0.997067644626003	0.983014842781229	0.982042350029584	0.99920376180408	1	1	1	1	1	1	1
SPAC15E1.10	1	1	1	1	1	1	1	1	1	0.956082505668341	1	1	0.917263689141687	0.960225536587942	0.767644023541602	1	0.941378624566319	1	1	0.971907109544161	0.996966369251887	1	0.742759562592135	1	0.99265717697222	1	1	1	0.796853439004322	0.98114528428007	1	0.954881041607952	0.877956570552948	0.897962369570612	0.837847892547435	0.826190546559533	0.303417327147458	0.279253603588176	0.209482467366273	0.282442143894793	0.237167594310448	0.634183900526133	1	1	0.912854924537686	0.920905581494971	0.947546955401913	0.992392603749506	0.979576771858484
SPAC15F9.01c	1	1	1	1	1	1	1	1	1	1	0.794665116185932	0.666543942065783	1	1	1	0.960060276381651	1	0.946214873649517	0.964441714662125	1	1	0.863797535060852	1	1	1	1	0.996850683687987	1	0.973024658821656	1	0.984498303750891	1	1	0.887524017484795	0.864048034286245	1	0.720060449916909	0.663880956357694	0.592939400081603	0.619417206496935	0.860180778582573	0.734033134709024	0.765112154220539	0.697148017908956	0.997989902355728	0.869360125833438	1	1	1
SPAC15F9.02	1	0.95974470296117	0.97357681910911	0.967218125432473	0.926254330971097	0.943574559059749	0.973789016551719	0.977869995885247	0.969469624082224	0.955505052676264	0.916136817571857	0.915907324530571	0.945701094390566	0.951243031377748	0.937004161631638	0.974569429648674	1	1	1	1	0.911552357525059	0.949759743056598	1	0.948468719550891	0.954242179676578	0.956835799241096	1	1	1	1	0.964530422636093	0.96326598012473	1	1	1	1	0.966314472476093	0.958375468509951	1	1	0.989886655060696	0.980088046767972	0.98421840957865	1	1	1	0.904520030459295	0.977846782847045	1
SPAC16.01	1	1	1	1	1	1	1	1	1	0.924040486389863	0.958558003618016	0.928901460237548	0.976748365533466	0.924023967724427	1	1	1	1	1	1	0.936364384936949	1	0.510740085876214	1	1	1	0.932679357923276	0.941555328135288	0.987888342564488	1	0.908913004918165	0.953950992560691	0.652578618181818	0.443516009960143	0.458130131716075	0.711957476771418	0.848758707865448	0.733871303539334	0.466149003797464	0.131917539709357	0.121818342847472	0.223877474081054	0.275426633515281	0.513563938582543	0.911144142952571	0.912831391918716	0.911151584064169	0.858164090195464	0.553758866157644
SPAC16.02c	1	1	1	1	1	1	1	1	1	1	1	1	1	1	0.733722633080639	1	1	1	1	0.997831017862206	1	1	1	1	1	1	1	1	1	1	1	1	1	1	1	0.991160673525487	1	1	1	1	1	1	1	1	1	0.980313413158172	0.801979248129188	0.972625728014894	0.880881481652141
SPAC16.03c	1	1	1	1	1	1	1	1	1	1	1	1	1	1	1	0.893409902894441	1	0.830569431776974	0.809193237498075	0.716219672726519	0.988548816867708	0.528191944908271	0.384229394519486	0.953621799001314	0.83197504902692	0.868990193187462	1	1	0.981937342193348	1	1	1	0.944236084778999	0.821949476880746	1	0.968393923892548	0.831366932867908	0.745904841554959	0.649504894701666	0.747457010532837	1	1	1	1	1	1	0.855105864776326	0.873734656348887	0.852647276447483
SPAC16.04	1	1	1	1	1	1	1	1	0.986511880910874	1	0.976204366599287	1	1	1	1	1	1	1	1	1	1	1	0.831695455208841	0.878017437111952	0.944550743751259	0.913803426730895	1	1	1	0.997970303887241	1	1	1	1	1	1	1	0.990758498331886	1	1	1	1	1	1	1	0.888811396305706	0.791628677982219	0.615530733612348	0.600981847988244
SPAC1610.01	1	1	1	1	1	1	1	1	1	1	0.983748401947098	1	1	1	1	1	1	0.987014786238117	0.986396747203099	0.971655074811318	1	0.913150775806637	0.391485834439661	1	1	1	0.920936149789965	1	0.851031607218349	1	1	1	1	1	1	1	1	1	0.564856537523307	0.709664892954731	0.358630770762444	0.431225497719286	1	0.758868309190283	1	1	1	1	1
SPAC1610.02c	1	1	1	1	1	1	1	1	1	0.908594375728789	0.957801588469826	1	1	0.984927196686791	1	1	1	1	1	1	1	1	1	1	1	0.909937907430758	0.590871080583803	0.931672006946136	0.682796087184174	1	1	1	1	1	1	1	1	1	1	1	0.945577936369578	1	1	1	1	1	1	1	1
SPAC1610.03c	1	1	1	1	1	1	1	1	1	1	1	1	1	1	0.892404390048879	1	1	1	1	0.94750624280796	1	0.969001394428839	0.611889137441635	0.768396135354087	0.83438837854731	0.989374732582242	1	1	1	1	1	1	1	0.997287917608689	1	1	1	1	1	1	0.975878545455107	0.983220052768904	1	1	1	1	1	1	1
SPAC1610.04	0.927633897403809	0.976956323956093	1	1	0.9576118700952	0.937936867138797	0.931481210941665	0.954442915416465	1	1	1	0.983505681128206	1	1	0.687191039220899	1	0.988658826857069	0.932698793940538	0.934845108693625	0.977472380517437	0.968702200751903	1	0.424474002481756	1	0.95069316229838	0.943439680086943	1	1	1	0.994156387493841	0.995989090383762	1	0.977204861342912	1	1	1	0.98668956849204	1	1	1	1	1	1	1	1	0.959908702397084	0.939305506147134	0.999146296995716	1
SPAC1635.01	1	1	1	0.962768465045491	0.98671265924331	0.960761623480572	0.923286699418925	0.921848234761491	0.912203299455961	1	1	1	1	1	0.7338664436932	1	1	0.999639921563442	0.940228823411411	1	1	1	0.734711046568417	1	1	1	1	1	1	1	1	1	1	1	1	1	0.92710432921056	0.948323244106826	0.862440945151025	1	1	1	1	1	1	0.93438784140136	1	0.93518395773616	0.936066539674269
SPAC1639.02c	0.998014148535965	1	1	1	1	0.910568957961457	1	1	1	0.963145460396506	1	0.927559052326185	1	1	0.972824812233502	1	1	1	1	1	1	0.688073503103182	1	1	0.842629226516204	1	1	0.998922680419723	0.931108015624832	0.947527703668994	0.945195915715159	0.99299836830277	0.962113771101762	0.940269526727169	0.927926524495493	0.953965629906584	0.96366047496845	0.958619309099302	1	1	0.998286057240574	1	1	1	1	0.787679541049634	0.690074925759537	0.350773768920192	0.42404146712017
SPAC167.01	0.653125316167416	0.973838184456976	0.974633207885251	1	0.943474391423329	1	1	1	1	1	1	1	1	1	0.776496396301902	0.841256538343475	0.833315058689346	0.745964197628728	0.71687814089254	0.753527775176493	0.883045698271935	0.668618781029793	0.935620372355632	0.957788029353194	0.938000170423994	0.977459796521168	1	1	1	1	1	1	1	0.987870257447619	1	1	1	1	1	1	1	1	1	0.963866840736714	0.87170166873616	1	1	1	0.968298250383324
SPAC167.02	1	0.975188882449584	0.992554043683862	1	1	1	1	1	1	1	1	1	0.947855165982583	1	0.872506240084077	1	1	1	1	1	0.954064722825133	0.964921509344106	0.850359165220432	0.807501496770128	0.758247108019922	0.707545509420092	0.951666856953899	1	0.764389397115812	1	1	1	1	1	1	1	1	1	1	1	1	0.978150614373145	0.692021219075995	0.775968990157128	0.779269161323022	0.731089513749419	0.688608418450328	0.603489353002896	0.669586762520547
SPAC167.03c	0.973711815639341	1	0.997455722057138	0.97356639651739	0.980446498493217	0.999116821273788	0.989940768670292	1	1	1	1	1	1	1	1	1	1	1	1	1	1	1	0.948188878267857	1	1	1	1	1	1	1	1	1	1	1	1	1	1	1	0.978042154913371	0.970150247283778	1	0.851080886497753	1	1	0.899277171184824	0.902359124401642	1	0.904227494684448	1
SPAC167.06c	1	1	1	1	0.999760892441632	1	0.980277080556715	0.952300559388116	1	1	0.936405549286612	0.926557951342701	0.986633023965998	0.97421339504792	1	0.920706412811376	0.924975297576057	0.926525879532222	0.926670981521634	0.916338652655889	0.918911404402177	0.922451173850772	0.996407132827983	1	1	1	1	1	1	0.958051528536069	0.966203639320923	0.94886912883792	1	1	1	1	1	0.995335737780099	1	1	1	0.631896396376521	0.460404798880488	0.474054939359385	0.509389505725586	0.508657231950107	0.507680702605134	0.56009604833432	0.727673974202452
SPAC167.07c	1	1	1	1	1	1	1	1	0.958286716192146	1	1	1	0.95610090832387	0.987316126958767	0.814562385091837	1	1	1	1	1	1	1	0.809832447486236	1	1	1	1	1	1	0.997015583834181	1	1	0.976616163123434	1	1	1	0.981132226232916	1	1	1	1	1	1	1	1	1	1	1	1
SPAC1687.01	0.977667385617381	0.940639762160036	0.933801288072069	0.987184450475242	1	1	1	1	1	0.919571931970342	0.986462829803919	0.968017899670759	0.92324027508961	0.932317353815105	0.978614088902812	1	1	1	1	0.932097879456592	0.931450252756471	0.930872789456308	0.427849291549148	0.946542660531815	0.9961266379258	0.923198495597562	0.910529503888478	0.909442478882675	0.910377915513164	0.921361542028812	1	0.939837524003136	0.979703484837386	0.922649938935974	0.962897138138944	0.912136314086747	0.860823091489394	0.704704922194982	1	0.943552435206006	0.928466746649086	1	1	0.981120349481154	1	1	0.952496329293483	0.855687561844372	0.993681440801742
SPAC1687.02	1	1	1	0.996404392592907	1	1	1	1	0.981247296613855	0.991005251473735	1	1	1	1	1	1	1	1	1	1	0.973002859254203	0.932230708382627	0.775972441828451	1	1	1	1	1	0.887671006413499	1	1	1	1	1	1	1	1	1	1	1	0.992031645396641	0.943478506741871	0.975013693058663	1	0.960960983002226	1	1	1	1
SPAC1687.03c	1	1	1	1	1	1	1	1	1	1	1	1	1	1	0.80964838161619	1	1	1	1	1	0.974256228033572	1	0.446799431401954	0.815028428091039	1	1	1	1	0.671974608338906	0.420854512702253	0.484864460636454	0.723575480239813	0.789748491465026	1	0.835965994896036	0.431754195239941	0.361971655487462	0.614745400891567	1	1	1	1	0.991121594824089	0.959344248582693	0.684658219045943	0.464734431463518	0.367551830547624	0.923105988103353	0.575798862374205
SPAC1687.04	1	1	1	1	1	1	1	1	1	1	1	1	0.769395696916902	0.943899030842794	1	1	1	1	1	1	1	1	0.673894792959751	1	1	1	1	1	1	1	1	0.976305805991893	0.913395989074642	0.898537302588772	1	1	1	1	1	1	0.983288297011121	1	1	1	1	0.99780117548064	1	1	1
SPAC1687.05	0.909899629227929	0.913816253545227	0.913369769604059	0.910592914245223	0.91091785970365	0.910750023465755	0.922836982806032	0.916678694215739	0.913035504195039	1	0.991461131252883	0.95425814437059	1	1	1	0.980214645317055	0.972995846061299	1	0.963312405145624	0.975799184842457	0.99187579237788	0.999124603018527	0.739217552849181	0.964914104304958	1	1	1	1	1	1	0.964036027618748	1	1	0.914368489395035	0.918684178364551	0.910860575741612	1	0.986025997555161	1	1	0.910459058088379	0.929253155035628	0.939432326520335	0.987203781066937	1	0.999145979509423	1	1	1
SPAC1687.06c	0.911146696871628	0.910358103268441	0.91123059287529	0.994887718396683	1	1	1	1	1	1	1	1	1	0.976246980996042	0.969018744555047	0.965352981052135	1	1	1	1	1	1	0.286356385121522	1	1	1	0.769469065701775	0.8091107902807	0.462541771215151	1	1	1	0.971841056344192	0.652509824224884	0.775237422830879	1	0.756395349975367	0.761211643085947	0.739053772461846	0.841591562318527	1	1	0.926583120721241	0.961908381852841	0.938390321914534	0.935732031827639	0.949592672376315	0.964921630674117	0.991178592583134
SPAC1687.09	0.979971106171741	1	1	0.964526422624992	0.940055071380831	0.975809683703532	0.930102054200288	0.945696129719844	1	1	0.942051293323139	0.94058860381319	0.82837139232747	0.865234560035744	0.312133479859886	0.518364563803056	0.465365223413803	0.913340948546309	0.711524816419006	0.939976491847452	1	1	0.864738953130142	1	0.924088095623562	1	1	0.95866553743559	0.941690633502315	1	1	0.973106841475206	0.992210639808198	0.999697860716847	0.949371593319154	0.921016917046729	0.959312554687354	0.934720493303661	0.981639550777832	1	1	0.964089604935378	0.618851035285815	0.70188486905669	0.580822085664046	0.724722506803022	0.919359345043785	0.668078826519238	0.817774848177903
SPAC1687.10	1	1	1	1	1	1	0.974211210792675	1	0.972551169816741	0.976754302643955	0.791716183386721	0.885369423891137	1	1	1	1	1	1	0.985117400086479	0.877074316888042	0.920735437585363	1	0.602067795106152	0.647542758612994	0.573230590193875	0.368851139128511	0.323213483417763	0.696649192244084	0.756891782077874	1	1	1	1	1	1	1	1	0.981381592565763	1	1	0.966280167423267	1	0.959645994872103	0.953988080674721	0.791517098357207	0.738579493827837	0.869125026840237	0.694380720134055	0.758021535338643
SPAC1687.11	1	1	1	0.98562914734595	0.964430930107342	0.95496520117487	0.9447261222246	0.945373613239391	0.957500778569861	0.920876398300055	0.921830649113576	0.916306463353419	0.923406718944758	0.976449164452119	1	1	0.993823600565122	0.964737898579714	0.952527712975173	0.966116156540277	0.910938643987493	0.925550785729674	1	0.934666210316528	0.973536578486712	0.99471546484483	0.949343768562579	1	1	1	1	0.825416871354865	0.769945164805931	0.974068515562244	1	1	0.754258241690497	0.661304348333566	0.736841565186801	0.690310451980136	0.955369397409717	0.913982969909708	0.93082387895319	0.94874660516545	0.950416049932518	0.944712153433653	1	1	1
SPAC1687.12c	0.915738710204414	0.922215869992513	0.924103623522166	0.922116528547412	0.944087302970473	0.982219336105122	0.919520852661805	0.942401145554922	0.940883598757328	0.937993359020865	0.999675057614359	0.937154848879307	0.917220142791996	0.923344677332631	1	0.919765234004482	0.92633104324227	0.958443506193618	0.951880792667932	0.942842518537611	0.931826228063755	1	1	0.917435628349054	0.942957037807348	0.915040559406777	0.925969604652359	0.916113338065133	1	0.994391905463189	1	0.989996648635242	0.794601392437605	0.713560282887333	0.895849800818966	0.886580629649931	0.445462670087808	0.67125518673747	0.580701662271733	0.741780639709968	0.744318337929633	0.724155741247658	0.82621168020633	0.613423180360776	0.534794839551023	0.583814156850633	0.533557021511559	0.856510576694615	0.951436655070708
SPAC1687.13c	0.618422820296331	0.856942148408817	0.580041143128097	0.535848729921764	0.943577370621478	0.903879615156685	0.992975210920657	1	1	0.91317217293325	1	1	0.977489401280338	0.914582161497234	0.909589684530119	0.912148017710935	0.909986046841865	0.91316459185459	0.910329172627254	0.91013482589799	0.915354944075992	0.914953326178087	0.361325377681859	0.974873386605544	0.926838610164284	0.916750271259406	0.915707174983356	0.91185671957485	1	0.912886037445709	1	1	1	0.954656099128591	0.909469467444305	0.912059081254832	0.910511354449915	0.910034598307738	0.913330300598609	0.911299259334276	0.910798009416056	0.918160125221638	0.973883641624037	0.964324829023252	0.91427493460451	0.928593222029496	0.961454262377684	0.91833658713489	0.916457595878252
SPAC1687.14c	1	0.878880678816087	0.855855969552798	0.99367841483103	0.735031974240794	0.798614509822278	1	1	1	0.980106025544872	0.840439516975978	1	1	1	1	1	1	1	1	1	1	0.809833222985233	0.455677263288217	1	1	1	1	0.977190974223223	1	1	1	0.979303081978888	1	1	1	1	1	0.969121793807246	0.992079331073923	1	1	1	1	1	1	1	1	1	1
SPAC1687.16c	0.67755204445701	0.674287948366234	0.618516863627259	1	1	0.943984500353407	0.941827381326928	1	1	1	0.962769546979355	1	0.713701044671945	0.729430769106219	1	0.914880405617579	0.913549924349398	1	1	0.987105896038382	0.989571618834443	0.709699408274887	0.119934394660185	0.704744315106908	0.727323306295657	0.866538498500681	1	1	1	0.956883421495729	1	0.919035771540666	0.924169091530027	0.916766551564366	0.966294938625628	0.960982584560339	1	0.990114601552203	1	1	0.82040363451746	0.826698783477289	0.986140998263723	0.859594693935434	0.802592610478766	0.900303340974969	0.809769601207152	0.609390211726011	0.394956404634057
SPAC1687.18c	1	1	1	1	1	1	1	1	1	0.709408506971013	0.93215763983146	0.716516994917856	0.652216156750112	0.834609858351267	1	0.951570808245104	0.97883630005393	1	0.966327901519512	1	1	1	0.675369669205524	0.954545468669632	0.921884762545172	0.984633368414828	1	0.923345910312144	0.580328646545548	0.489146181296096	0.346441374104712	0.300174293144469	0.459172121542123	0.895203837379964	1	0.374620710769047	0.477811008970879	0.485129829814362	1	1	0.787309302563055	0.313997526075472	0.124989275697071	0.226492926473381	0.0499932750504495	0.0555051380906669	0.169272609438526	0.298805771934916	0.172054708816314
SPAC1687.19c	1	1	1	1	1	1	1	1	1	0.772426013948759	0.848969366305917	0.735361164320153	0.433426905518062	0.63647014225885	0.588209286868161	0.646027728208648	0.473541534794844	0.656309966508099	0.864397301591373	0.934451971164	1	1	0.925588678488855	1	1	1	0.902557288398241	1	0.539890366677168	0.16187000296121	0.225295311004782	0.36570368757368	0.540741655151906	1	0.931521988393209	1	1	1	1	1	0.960680418520841	1	0.745061264397522	0.712171247157209	0.695447462580853	0.73651817769357	0.84749384329331	1	1
SPAC1687.20c	0.950617108518637	0.948791918340366	0.961618450283858	1	1	1	1	0.973784349845005	0.993838716944407	1	1	1	1	1	0.858348580893836	1	1	1	1	1	1	0.968125613916141	1	1	0.999125472925219	1	1	0.993827220463	0.787092496343597	0.757668457029268	0.972077730212876	1	1	1	0.799235481550246	0.461874436031436	1	1	0.640014046324779	0.925504991438215	0.500210782988405	0.586820342066366	1	0.75230269980377	1	1	1	1	1
SPAC1687.21	0.571239504018783	0.454276725246086	0.571029479421856	0.591155059729826	0.60046754205778	0.542440346257211	0.855153947838319	0.783230618576197	0.728335896491722	0.957425718729145	0.985325687316438	0.979701195768818	0.861736432845469	0.944972136453128	0.877027994385513	0.67837082912307	0.729102068662883	0.779929396206933	0.777699222108703	0.712757856372589	0.97408268076685	0.720503013907128	1	1	1	1	1	1	1	1	1	1	1	1	1	0.94570009096912	0.933792203417581	0.959135689027543	1	1	1	0.979038745072717	1	1	0.961149684823383	1	1	1	1
SPAC1687.22c	1	1	1	1	1	1	1	0.964194293214869	0.966112250294028	0.935833364060809	0.942757550393775	1	0.921958827086192	0.927814113205721	0.734410352120266	0.849145241632439	0.692558923320981	0.646405551862489	0.911922307939647	0.675966561500811	1	0.979716512954617	0.591593066479348	1	1	1	1	1	1	1	1	1	1	1	1	1	1	1	1	1	1	1	1	1	1	1	1	1	1
SPAC1687.23c	1	1	0.848158017903231	1	1	1	1	1	0.97126322492163	0.913336222462519	1	1	1	0.689044699727696	0.913108981519286	0.772577995287032	1	1	1	1	0.730115360612928	0.457896428617907	0.822607580466452	1	0.958911581441807	0.954432094970769	0.990761888322475	1	1	0.991793873569646	0.952438349171898	1	1	0.936949839421305	0.985368499966491	1	1	0.9811364483997	1	1	0.923599985136466	0.978235493890607	1	1	0.51446052892219	0.392309110976268	0.341624860773678	0.506043206928917	0.600617937374177
SPAC16A10.01	0.954111062221436	0.959393180264955	0.92271598836164	0.940503652271825	0.976701789630942	0.944522157959965	0.95806557466529	0.955085930559915	0.946596939409002	0.998380659486218	1	1	1	1	0.951650682426075	1	1	1	0.973841385866664	0.989612531976121	0.939611405509797	0.998321268787151	0.891002212802602	0.985720279687136	1	1	1	0.973197324199561	1	1	1	1	1	1	0.989168877676953	1	1	1	1	1	0.96563576014434	1	1	1	1	1	1	0.955987133919276	1
SPAC16A10.02	1	1	1	1	1	1	1	0.952181752431474	1	0.981772704909319	1	1	1	1	0.668552577524929	1	0.809880175130746	0.522649402645101	0.574660086013779	0.445837714285713	1	0.984400085173619	0.51630017701981	0.612040301733271	0.605394721407625	0.245947988441873	0.371923571313319	0.718255778247127	0.962352613952124	1	1	1	1	1	1	1	1	1	1	1	1	1	1	1	1	1	1	1	1
SPAC16A10.03c	0.919140966245763	0.920590439599732	0.92961781437576	0.939702077510437	1	1	1	1	1	0.95165806539517	1	1	0.941223490064457	0.943999859938838	0.932977491732338	0.931439846258152	0.93220106538083	0.935451458945913	0.98369846190446	0.989570891334883	0.970036190778257	0.955906813992467	0.973140275427558	0.995289433886511	0.999471495486397	0.98047715119077	0.957510921496858	0.972881241480437	1	1	1	1	1	1	0.990875236592985	1	0.938023179961245	0.940465751312734	1	1	1	0.922290787515861	0.922436294902944	0.944226277919523	0.957328102967104	1	1	1	1
SPAC16A10.04	1	1	1	1	1	0.96932109604274	0.847216692381327	0.795051856528723	0.845960271525114	1	1	1	0.979809212463506	0.925236222353838	1	1	1	0.978139546360537	0.986294741201182	0.990697900284931	1	1	0.524097860787062	1	1	1	1	1	0.992012815632085	1	1	1	1	1	1	0.817830629946381	1	1	0.99865954443683	1	0.989388332666716	1	1	1	1	0.984429295381698	1	1	1
SPAC16A10.05c	1	1	1	1	1	1	1	1	1	0.836437938249153	0.934974115396705	1	1	0.978092270697708	0.807980487711466	1	1	1	1	1	1	1	0.570652223893406	1	1	1	0.95037691375303	0.956588682007411	0.916659073705214	1	1	1	1	0.965648787797192	1	0.971672035565691	0.971696748037132	0.971254302467144	0.993176570433775	0.962670790750747	1	1	1	1	1	1	1	1	1
SPAC16A10.06c	1	1	0.960520741417652	1	1	1	1	1	1	1	1	1	1	1	0.89152489307289	1	1	0.995421779778669	1	1	1	0.95557658130401	0.477729650576714	1	0.96189507744734	1	0.538237929111996	1	0.750013948366573	0.501415141337362	0.587937539255941	0.646754483747039	0.993591168662781	1	1	1	0.988659394132203	1	0.998126147010385	0.972253857391104	0.958396437403992	0.965657551722225	0.674444323878556	0.723884307520818	0.514009571369122	0.563015841113588	0.718176567777815	0.698622628122998	0.842121079748214
SPAC16A10.07c	1	1	0.959745621860529	1	1	1	1	1	1	0.961018309121297	0.987593418952858	0.980059685683288	0.922058723298289	0.931614713760774	1	1	0.791034278147998	0.937518955755189	0.815464634404565	0.774152296203676	1	0.978804285137031	1	1	1	0.95471519678794	1	1	0.918204156349517	0.989301419747992	1	1	1	1	1	1	0.953383950162553	1	1	1	1	1	1	1	1	1	1	0.999297854606437	0.94950291218829
SPAC16A10.08c	0.930340844656563	0.960054095407353	0.952628200216108	0.960231256149923	1	1	0.994435940251563	0.992514442655554	1	0.98583284956573	1	1	0.922545169755511	0.94075262083869	1	1	1	1	1	1	1	1	0.88510936615967	1	1	1	0.95516349792085	1	0.805181207571567	0.475216467974359	0.560467479058332	0.702594919377563	1	1	1	1	0.964087083733397	1	1	0.950327103921482	0.959822164636074	1	1	1	1	1	1	1	1
SPAC16C9.01c	1	1	1	0.996119106699752	1	1	1	1	1	1	1	1	1	1	1	1	1	1	1	1	1	1	0.415278800949429	1	1	1	0.834365170156885	0.803575335065517	0.410745537944373	0.899343734344206	0.959549718295998	0.977448972459783	0.99520693300869	0.949222003573469	0.894420367643956	1	1	1	1	1	1	1	1	1	1	1	1	1	0.959873249712781
SPAC16C9.02c	1	1	0.997817639031671	1	1	1	1	0.978892863704465	0.975083052985665	0.918047888778696	0.982426579792042	1	0.936970104099309	0.913455217790469	0.956911633382721	0.942163021449883	0.975851644761002	0.973785733942949	0.966421812757664	0.943875531344527	0.943286732688838	1	0.171301607971264	0.325203776633103	0.426497532672533	0.733771907845167	0.829312803664889	0.454874658136005	0.325846197977674	0.967015807050748	1	0.930246104682462	0.947580966179785	1	1	1	1	0.994329878740854	1	1	1	1	1	1	1	1	0.931968601922791	0.716108254469277	0.607178122466031
SPAC16C9.03	0.858575954469455	1	0.873987595199409	0.779260369676871	1	1	1	1	1	1	1	1	1	1	0.604722068686158	0.578278401335604	0.606086585368269	0.595971982929791	0.613768509604365	0.431352683461117	0.980838983986242	1	0.299109138221334	1	1	1	0.997591413493434	1	0.758389056963133	1	1	1	1	1	1	1	1	1	1	0.818998259733414	0.944333651134301	1	1	1	1	1	1	1	1
SPAC16C9.05	0.997884522596743	1	1	1	1	1	1	1	1	1	1	1	0.942082949260432	1	1	1	1	1	1	1	1	1	0.646966083743965	1	1	0.984271405260998	1	1	0.965656601470194	0.988176342222912	1	1	1	1	1	1	1	1	1	1	1	1	1	0.954255391691373	0.767942996337117	0.797797400655641	0.8264268636624	1	1
SPAC16C9.06c	1	1	1	1	0.976981093567765	1	1	1	0.962323123005886	0.981886178896516	0.981381939010755	1	1	1	1	0.977231929720587	1	1	1	0.974575352627086	0.989617361522195	0.952077776671383	0.774152296203676	1	0.988790596627367	0.954885118242852	1	1	1	1	0.977249631215602	0.983482798412708	0.921064191731495	0.936361022787415	0.878850897029405	1	1	1	1	1	0.959280652186309	0.928878541559832	0.911693707822975	0.910480629285261	0.917649625438072	0.984603923395663	0.94011678428635	1	1
SPAC16C9.07	1	1	1	1	1	1	1	1	1	0.860383318292474	1	1	1	0.996860356583279	0.972339568220043	1	1	1	1	1	1	1	0.900579546333925	0.964916653781285	1	0.993509409999225	1	0.921087645179631	1	1	1	1	1	1	0.998214290364795	1	1	1	0.840350220459132	1	0.910598476576814	0.570860559305689	0.638641406307261	0.422601300597211	0.741616118334938	0.775216056962352	1	1	1
SPAC16E8.01	0.956935392340822	1	0.988375464981769	1	1	1	1	1	1	0.891158246139479	0.976107305520909	0.880309688303198	1	1	0.732739694745345	0.979740791309837	0.989715423528926	1	1	0.992964151055788	1	1	0.828320428181216	0.947601133582621	0.986888773409594	1	1	1	1	1	1	1	0.983885612902471	1	0.997979984800942	1	0.977847879479574	0.971178489868033	1	1	1	1	0.948545781895276	0.927481333494773	0.840137827717811	0.893650925294138	0.926589859384574	0.859194023804564	0.835875393715591
SPAC16E8.02	0.930536539436271	0.919248561376308	0.924365593694723	0.921848234761491	0.936237288523516	0.970490082501621	0.912537050409352	0.924426838411185	0.91329099247885	0.917768280328114	0.948286749254316	1	0.916232678800099	0.913442521494733	1	1	1	1	1	1	1	1	0.703857100439591	1	1	0.924983352016071	0.8344116427033	0.580912063140434	0.534941384443617	0.703884493217778	0.901779858586341	1	1	1	1	0.928043684594382	1	1	1	1	1	0.964156053347757	0.975836170190795	1	0.956614884607869	0.98003516642943	1	1	0.979831051053996
SPAC16E8.03	0.858151815067088	0.989367863480441	0.973221000069033	0.972336112696388	1	1	0.950411685575596	1	1	0.784117861002654	0.887668914795481	0.688110073800493	1	1	1	1	0.975092639663466	1	0.993422938509164	1	1	1	0.93840431831862	1	1	1	1	1	1	0.976065980425507	0.928970194810737	0.90449904520425	0.874713248802819	0.632242305555053	0.743367361607078	0.566829811500363	0.928221061424963	0.809331264181354	1	1	1	0.972784008655352	1	0.919991811446325	1	1	1	1	1
SPAC16E8.04c	1	1	1	1	1	1	0.967490235081056	0.984086841584468	1	0.960072438421953	1	0.986768256646552	0.971035615892028	0.957795915914143	1	0.990063783641477	0.980779472168252	1	0.988745544257838	0.991790133353126	1	0.963242000793069	0.597463871367991	0.913046028328015	0.858788122363851	0.773936173322523	0.883135556720539	1	0.981241859270099	1	1	0.864678897405922	0.909620662345901	0.94488083836367	1	0.978718717772634	0.959901689481372	1	0.937921746334208	0.961951193545105	0.915103669687095	0.926262928989457	0.956007110551499	0.986955829968487	0.962338857815338	1	0.940139101462399	0.992246182582956	0.981668435888049
SPAC16E8.05c	1	1	1	1	1	0.915922801233285	0.761843977694154	0.889484543171204	1	1	0.929278108941543	0.985742769467031	1	1	1	1	1	1	1	1	1	1	0.809320588880168	0.979573315722052	0.972526031719903	1	1	0.96509080386641	1	1	1	1	1	1	1	1	1	1	1	1	1	1	0.960583612135623	1	1	1	1	1	1
SPAC16E8.06c	0.882692319574724	0.939914013358293	1	0.870885743807949	1	1	0.775743434026533	0.715058986910998	0.713923933726743	0.840018646168454	0.830377145752888	0.853560579157537	1	1	1	1	1	1	1	0.883424474564692	0.702747544663365	1	0.701337296855903	1	1	1	0.9626024477012	1	0.955369538791861	1	1	1	1	1	1	0.988436670420043	0.955565957439926	0.981604342605881	0.976075236399088	0.95304493188824	0.983710882079662	1	1	1	0.988850627672706	0.947266340913942	0.914924094099574	0.994183513974687	0.977428387954836
SPAC16E8.07c	0.912585998056377	0.914050957648251	0.910360027446698	0.912211908884723	0.926218131536343	0.92441702641128	0.91756364082379	0.924021604471258	0.920438797137986	0.939404268570447	0.934932959621249	0.949944267230069	0.914972140786241	0.913557571190732	0.916119723370696	0.91301975681814	0.92422476825683	0.963464042446024	0.947145908473111	0.940427302586375	0.911725364511937	0.913880839652172	0.994434114999471	1	1	1	1	1	1	0.972254980881746	0.945933347464158	0.940818950029855	1	1	1	1	1	1	1	1	1	1	1	1	1	1	0.979575365428435	1	1
SPAC16E8.08	1	1	1	1	1	0.951180539827756	0.953623529411765	0.938714279780206	0.985854725396091	1	1	1	1	1	0.588401355428158	1	1	1	1	1	0.70871943431615	0.632937532021605	1	1	1	0.944891156726385	0.533408034818972	0.560037238746916	0.736598353860123	1	0.960899525230142	1	0.962424903698518	0.954139654307712	0.979230875520253	1	1	1	1	0.939370178305162	1	0.987334878927236	1	1	0.989406527713819	0.966194975817058	1	1	1
SPAC16E8.09	1	1	1	1	0.972457043961759	0.975793843272148	0.96836855925869	0.939210243210821	0.956568437461692	0.962677163793619	0.958094203724979	0.941864082310056	0.936520507642398	0.964701385549309	1	1	0.926158483551946	0.921070459545191	0.933939401926222	0.933001144615949	0.992472320415927	1	0.710861996112567	1	1	1	1	1	1	1	1	0.928791792268381	0.940713830263478	0.922579436547846	1	0.964466790225106	0.92163805598237	0.916662351101441	0.936349897082207	0.923255781109375	0.944751244998265	0.985234660900786	1	1	0.966262339939178	0.992763218933245	0.949085784984424	1	0.986790182287693
SPAC16E8.10c	0.964386108037161	0.97878678808703	0.985280489638157	1	1	1	1	1	1	1	1	1	1	0.971485234192658	1	0.956002549256442	0.951583409878993	0.969580979600302	0.992944245963771	1	0.988665056557771	0.928868003484068	0.663360602552195	0.950126103684866	0.970669520135544	1	1	0.912663857757926	1	0.965329875866747	0.980693765330648	0.932710952008641	0.951492903875929	0.913677668536161	0.940090208435871	1	1	1	0.979285143540064	1	1	0.974882487747529	0.936457924079821	0.929586471514869	0.931314273709759	0.910565827500892	0.932926566139306	0.930005754714854	0.995467542193658
SPAC16E8.11c	1	1	1	1	1	1	1	1	1	1	1	1	1	1	1	1	1	1	0.988571309811497	0.99892848095083	1	0.95471387149609	0.951157791284911	1	0.971659939964769	1	1	1	1	0.962582142938413	0.984459240324517	1	1	1	1	1	0.849020647510475	0.919224362247503	0.841524755299373	1	0.946349476837565	1	0.99087287676944	1	0.944575193522175	0.941559967007716	0.978325372475986	1	0.972893388585224
SPAC16E8.13	0.843838584518618	0.859484384064468	0.818808930065479	1	1	1	1	1	1	0.991248642062373	1	1	1	1	0.608549587688851	0.708365305577796	0.727182754342544	1	1	1	1	0.859576095593091	0.805899750060814	1	0.970490203507001	0.998232220161672	0.972769193003796	1	0.966089711044794	0.933770481063084	0.933591061986163	0.933556817025063	0.944232492175248	0.966444288631583	0.986889361630428	0.998678140083401	1	0.964218873383267	1	0.978348866614477	1	1	1	1	1	1	1	1	0.948871141819821
SPAC16E8.14c	0.922025659801785	0.932537406166031	0.938319226576222	0.960422295896899	1	1	1	1	1	0.9773899102365	1	1	0.922227189458616	0.920782983014628	1	1	1	1	1	1	0.971530486998097	1	0.980038399118864	1	0.964991885748758	0.987279301151472	1	1	1	1	1	1	1	1	1	0.99048177259966	0.944612908001315	0.962841036006202	0.964159562042685	0.939746421370661	1	0.999062160740531	1	1	1	1	0.9907775393743	1	1
SPAC16E8.15	1	1	1	1	1	1	1	1	1	0.676435589653119	0.760758092965596	0.547792649565872	0.804771513500878	1	0.723267762197006	1	1	0.879433734407605	0.865231832652847	0.772495272018591	1	0.521910697311732	0.685326973527979	1	1	1	0.989188563321695	1	0.809791021214152	1	0.962759689795299	0.976926583085868	0.937097216563494	0.958050697777035	0.92646340261555	1	1	1	0.952144299895628	1	1	1	1	1	1	1	0.989248727387422	1	1
SPAC16E8.16	0.909865100672498	0.921259693527989	0.913300447251629	0.910566946205325	0.912755832127732	0.909977113848384	0.914277198252714	0.918300739368252	0.928575664168847	1	1	1	1	1	0.928165558471674	0.961242816624387	1	1	1	1	1	1	0.782712825603571	0.955486831205678	0.932122059024443	0.924687692860191	1	1	0.778112733151874	1	1	1	1	0.967728998101432	0.981591969452481	1	1	1	1	1	1	1	1	1	1	1	1	1	1
SPAC16E8.17c	0.88004086639334	0.912361965870768	0.836503172818872	0.803090313087379	1	1	0.995166242021556	0.684486151942369	0.594824121940868	1	1	1	1	1	1	1	1	1	1	1	0.962028204996415	0.962416489885745	0.906542896455495	0.917119014449113	0.916874885258301	0.933681439619679	0.912451324958074	0.912868780222285	1	1	1	1	1	1	1	1	1	1	1	1	0.953738280380287	0.91218755720018	0.911273765903448	0.91965058065994	0.916533990911405	0.923167958775438	0.940856630003982	1	1
SPAC16E8.18	0.977932921082988	0.977474562414522	1	0.949436802260608	1	0.921370708343415	0.937463064216994	0.916824659691057	0.914803427311247	1	1	1	0.650026989025825	0.836075807610906	0.738816725213619	0.744789422773428	0.542671357574496	1	1	1	1	1	0.421784865187586	1	1	1	1	0.77069799458492	0.974715255118517	1	1	1	1	1	1	0.989621107191772	0.846720004809209	0.822150090014379	1	1	1	1	1	1	1	1	0.665007218776017	0.586057944994126	0.503588924672271
SPAC1751.01c	1	1	1	1	1	1	1	1	1	0.666074978315746	1	1	0.969606998792814	0.786612923249611	0.710576633083287	0.937293889366015	0.892052796920696	0.961101480540491	1	1	1	1	0.731907190496869	1	1	1	0.957561413613205	0.956038381715869	1	0.968850139593122	0.963876785391895	1	0.979491684206322	1	0.942647181206511	0.984809642916201	0.967399319334594	1	0.991569608603058	0.951691435179247	1	1	1	1	1	1	0.962909063830132	0.965319175186962	0.979930520631018
SPAC1751.04	1	1	1	1	1	0.970750493198756	1	1	1	0.975467795290353	1	1	1	1	0.868566010714278	0.958271380623556	0.814664286985292	0.995773180659473	0.886667029929022	1	1	0.965590352406982	0.735714585999305	1	1	1	1	1	0.998260872466284	1	1	1	1	1	1	1	1	1	1	1	1	0.999583189090401	1	0.992260088972901	0.940059862385651	1	1	1	0.984074097975669
SPAC1782.01	1	1	1	1	1	1	1	1	1	0.958821197994353	1	0.968804222684221	1	1	0.774045681535566	1	1	1	1	1	1	0.762411497062701	0.416276961394769	0.648638545303206	0.623887373656345	0.556961795409201	0.572711433454212	0.688976551041833	0.816588726013856	1	1	1	1	1	1	0.95513069004347	0.985403747348779	0.918344293091276	1	1	0.926754847685296	0.933856220948832	0.952069082386219	0.931712818928978	0.913780431718701	0.92743941178985	0.922477090236951	0.990808116538573	0.95403113934359
SPAC1782.02c	0.918187796491527	0.968320949842939	0.802192871739112	0.821311577922825	0.910228528928627	0.7459962553756	0.999294482316788	0.930973414234961	0.844880540733294	1	1	1	0.974942948912422	0.99098243482295	0.940618164315317	1	1	1	1	1	0.972901789539525	1	0.661487705085319	0.99199606233882	1	1	1	1	1	1	0.954778251738961	0.990836636786509	1	1	1	1	0.516329671150738	0.604264058914259	0.368490807516507	0.278932622080418	0.840135157009072	0.780680512792812	0.587010543060337	0.708420168529242	1	1	0.974004627564063	0.704476085213358	0.866515513788368
SPAC1782.03	1	1	1	1	1	1	1	1	1	1	1	1	1	1	0.957608327337712	1	1	1	1	1	1	1	0.540076954138236	1	1	1	1	1	0.779417473093695	0.879395281329788	0.775309330624922	0.608609476878758	0.354068284292844	0.252038834951458	0.411995693601437	1	0.657574789187563	0.440805153093745	0.405229390175042	0.542186768619858	1	1	1	1	1	0.999568386741942	1	1	1
SPAC1782.04	1	1	1	0.977624118012885	0.973780445169479	0.984644294961611	0.924912006706219	0.920861759445961	0.926565127819628	1	0.998858729625472	1	1	0.944917700554925	0.892895975955747	1	1	1	1	1	1	1	0.784264058921097	1	1	1	1	0.990206094935563	1	1	0.986554715202072	0.991287248246756	1	1	1	1	0.916379771454753	0.94624619705776	0.921028702082025	0.946404638138227	1	1	1	1	1	1	1	1	1
SPAC1782.05	1	1	1	1	0.930313960103803	0.950343125725492	0.941058871043514	0.941842901487808	0.944462121624605	0.942994408594365	1	1	0.992960199472853	0.94585971613716	0.976226470308567	1	1	0.966214133967227	1	0.969456377589447	1	1	0.881577754513826	0.927705404879201	0.933768508757145	0.939822385602373	1	1	1	1	1	1	0.985518062409866	1	1	0.98081155611663	0.997746885757599	1	1	1	1	1	1	1	1	1	1	1	1
SPAC1782.06c	0.965184074794274	0.986319275226492	1	1	0.942971704836418	0.959006905142787	0.935776823181107	0.987602367559215	0.964063730273724	0.97454834075739	0.964293340261143	0.978143143902343	0.995817340027163	1	1	0.933221235850783	0.947202717683031	1	1	0.992623333042009	0.9487584716876	0.97796910707789	0.701043181784925	1	1	1	1	1	1	0.932459075667575	0.942699239921568	1	0.944663259451055	0.931966458762067	0.946663705971126	0.957741651656539	1	1	0.982331140056398	1	1	1	0.974185109609794	0.965414401328818	0.951406647472174	0.98125890891859	0.991730710574943	1	1
SPAC1782.08c	1	1	1	1	1	1	1	1	1	1	1	1	1	1	0.846019800803308	0.898490251968785	0.967104710718045	0.714832801139837	0.688571359977787	0.789742248889167	1	1	0.737844830444538	0.784207557761495	0.798238688057632	0.885536170702043	1	1	1	1	1	0.999160122773638	1	1	1	1	0.955336033573348	0.985535339338908	1	1	0.980672322656147	0.935290410098864	0.944896512668266	0.959187096592907	1	1	1	1	1
SPAC1782.09c	1	1	1	1	1	0.984114922255627	0.850079069467128	0.986064301278071	1	1	1	1	1	1	1	1	1	1	1	1	0.956435563201206	1	0.596851005174908	1	1	1	1	0.901962469630923	0.933120278881428	0.997655651530204	1	1	1	1	0.961193958762127	1	1	1	1	1	1	1	1	1	0.861540054644777	1	1	0.883216461915983	0.779720170854468
SPAC1782.10c	1	1	0.738653951289978	0.607183517831542	0.476972307907069	0.828320586309176	0.796539251029181	0.9900643401136	1	1	0.690491118077324	0.535342465753425	0.432716299994513	0.663028532608696	0.519674840807478	0.51969261846646	0.303891564116284	0.682829022151987	0.765681800383443	0.742615842479343	0.533391509081662	0.727298551093994	0.959435489265114	1	0.992516747886116	0.969771215204353	0.920360430258075	1	1	0.938837884126151	0.923722709654403	0.922329593607548	0.931514893367046	0.924849448472456	0.989443265926929	0.938718085765938	1	1	1	0.999178780316448	0.934063516236926	1	1	1	0.562504636093465	0.5688514460836	0.831872086179619	1	1
SPAC1782.11	0.851459933748928	0.774319707894629	0.595667102962076	0.567022461496883	0.496989927071234	0.464887291836514	0.672556881659607	0.627106003634205	0.576511038697232	1	0.987302971755171	1	1	1	1	1	1	1	1	1	1	1	0.813447017656377	1	1	1	0.999156172470814	1	1	1	1	1	1	1	0.971784779860164	1	1	1	1	0.992091122555071	1	1	1	1	1	1	1	1	1
SPAC1782.12c	1	1	0.971668298388381	0.932087629906541	0.919570045939244	0.926908523404064	0.928111881306373	0.91346245563454	0.912057017693515	1	1	1	1	1	0.996001657368987	1	1	1	1	1	1	1	0.501502966971575	1	1	1	0.811355815482662	0.903387545552139	0.867641338932532	1	1	1	1	1	0.980081669186088	1	1	1	0.929970220066665	0.950421587111557	1	1	0.931249522921957	1	1	1	1	1	1
SPAC1783.01	0.960751232674929	0.970888063125057	0.972406296187965	0.916732466595981	0.919850045608767	0.916060035765514	0.922527153606934	0.91641412696943	0.916154836871154	0.962781462698886	1	1	1	1	1	1	1	1	1	1	1	0.939148292845951	0.573570436206669	1	0.975438793850722	0.97219368038951	1	1	0.992300191805728	1	1	1	1	1	1	1	0.975672745628674	1	0.969181681625781	1	0.949819589068507	0.948004883811515	0.967425805647964	0.918165630611061	0.960916723426434	0.929291204273509	0.918209355603706	0.968520903028251	1
SPAC1783.02c	1	1	1	0.939502364399441	0.961948434956913	0.967888109273708	0.96164398114335	0.951493017096401	0.967808839142818	0.982228757043766	1	1	0.974204700856137	1	1	1	1	1	1	1	0.959892033149621	0.58578166917281	0.578266858202311	1	1	1	1	0.961728564565566	1	0.997155863536231	0.879313176657648	0.914299880782142	0.823103571957676	0.818184252414002	0.999438995934291	1	1	1	1	1	1	1	0.954420520101929	0.993911162303657	1	1	1	1	1
SPAC1783.03	1	1	1	1	1	1	0.991249967716986	1	1	1	1	1	1	1	1	1	1	1	1	1	1	1	0.493379047673062	0.964880963823658	0.994175342814378	1	1	1	0.879925080863947	0.969805706679642	1	1	1	1	0.873781425786643	1	1	1	1	1	0.992422515796331	1	1	1	0.975699953570175	0.968739334334892	0.991603451083363	0.966300676296158	1
SPAC1783.04c	1	1	1	1	1	1	1	1	1	1	1	1	0.856646064970154	0.979910415002615	0.966400719393906	1	1	1	1	1	1	1	0.737490288436495	0.963252490635301	0.939395671430377	0.948870605236763	0.949603343818496	0.932508243363548	1	1	1	1	1	1	1	1	0.900260779649947	1	0.968312189358402	0.973523572620769	1	1	1	0.992218938459513	1	1	1	1	1
SPAC1783.05	1	1	1	1	1	1	0.942044959916848	0.92051863175332	0.913079095445416	0.999715335664987	1	1	0.967616159046335	0.969228772917182	1	0.932013751234772	0.946572544383426	0.95464047951492	0.934586263612139	0.945830423041256	0.96691365817209	1	0.855554323038013	1	1	1	1	1	1	1	1	1	1	1	1	0.858523351993323	1	1	1	1	1	1	1	1	1	1	1	1	1
SPAC1783.06c	1	1	1	1	1	1	0.998812877165185	0.951895326927192	0.986773300119918	1	1	1	1	1	0.987349211805921	1	0.980260277965422	1	1	1	0.971964394901348	0.949017335950696	0.764381084335659	1	1	1	1	1	1	0.972677645025738	0.981999754260397	0.996146634615473	0.97733171192065	1	1	1	1	1	1	1	1	1	1	1	1	1	1	1	1
SPAC1783.07c	1	1	1	0.92979931411201	0.988029941916943	0.945944552962717	1	0.989129428815547	0.964755366193195	1	1	0.99635121477104	1	1	1	1	1	1	1	1	1	1	0.341819569412222	1	1	1	1	0.990236331116047	0.889884146775967	1	1	1	1	0.966125308620902	0.942838006940124	0.935692157308284	1	1	1	1	0.933235006445911	1	1	1	0.866357051234107	0.665175189094905	0.794168790673649	0.990065996953419	1
SPAC1786.01c	0.952169977372907	0.954175804983874	0.974853113075792	0.991970539494469	1	1	1	1	1	1	0.916281763517568	0.97271878403393	1	1	1	1	1	1	1	1	1	0.846397695079418	1	1	1	1	0.918557498255961	0.922952825550592	1	0.929879378434728	0.913820681276016	0.938914003321242	0.963048432280636	0.989506229409924	0.960233395647892	0.93557649225857	1	1	1	1	0.943992685795676	0.934613581853621	0.969583704211456	0.953225758537361	1	1	1	1	1
SPAC1786.02	1	1	0.935103879306317	1	0.940398560410314	0.95808141141325	0.967481022458181	0.989510030999067	0.940874150562869	1	0.994975058802391	1	1	0.977259638336666	1	0.777698774968098	0.75409518535981	0.475588694804356	0.247517925657463	0.330796932155586	0.843150443972364	0.925784712271936	0.687087510011957	0.60488652130452	0.594967509556242	0.338800403559628	0.682100125025267	0.743112444232598	0.973871733743585	1	1	1	1	0.922356855160717	1	1	1	1	1	1	1	1	1	1	1	1	1	1	1
SPAC1786.03	0.998114500029919	1	0.979392103896428	0.938073345550677	0.921869687231465	0.924698922003574	0.924651497639402	0.924837733451253	0.974940167512455	0.958920325208988	0.963916674466707	1	0.917571389760571	0.937847659213959	0.937295487695734	0.928403909241898	0.938161022854503	1	0.95972521066581	0.975648722850116	0.917054647638313	0.998015157424688	0.816479792042578	1	1	1	1	1	0.686896201049314	1	0.93815352976395	1	1	1	0.993335667473418	1	1	1	1	1	0.977042248025269	1	1	1	1	1	1	1	1
SPAC1786.04	1	1	1	1	0.847158734506622	0.782375475839798	0.931934375377832	1	1	0.485913203524679	0.238733311317638	0.511602439170682	1	0.91385993167141	0.657506978917708	1	1	1	1	1	1	1	1	1	1	0.980346604430784	0.966897014256803	0.943115164511207	1	1	1	1	1	1	1	1	1	1	1	1	1	1	1	1	0.760481785002436	0.612842381055207	0.593210614296077	0.856469981655989	0.677667593377798
SPAC17A2.01	1	1	1	1	1	1	1	0.913501819220548	0.702020185087948	1	1	1	0.962456269831176	0.956995923146874	1	0.929614477699674	0.950860991998865	1	1	0.951350269655508	0.924593446610063	0.915409767011477	1	1	1	1	0.939258486856393	0.951653224932597	1	1	1	1	1	1	0.976479959850901	0.968351806063114	1	1	0.903922916129866	0.867404375305039	1	1	1	1	1	1	1	0.933176105663275	0.926282051884312
SPAC17A2.04c	1	1	1	1	0.983275461042442	1	1	1	1	1	1	1	1	1	1	1	0.993324483475934	0.998889406839577	0.97595376992216	0.991967789793445	0.950486345839894	1	0.983667104503341	1	1	1	1	1	1	1	1	1	1	1	0.910916369459204	1	0.99007413112321	0.937224645755676	1	1	1	0.945749513228354	0.977168231914787	0.947264750152104	0.993142775549146	0.93388677645304	0.954027286464539	0.984680314679018	0.985844649836556
SPAC17A2.05	1	1	1	1	1	1	1	1	1	0.939741552977588	0.705405345976775	0.526628155931664	0.906839707763024	1	1	1	1	0.991790817872902	0.955987780973436	0.948930578634597	1	0.941685872990642	0.649919823008054	0.731619905302101	0.562077364345369	0.589590042139605	0.969211382503017	0.996857553434276	0.866393756337471	1	0.907494055089017	0.635735534822551	0.851082699403352	0.996506424733033	1	1	1	1	0.948963730835335	1	1	0.982773183037442	1	1	1	1	1	1	0.915027330143541
SPAC17A2.06c	0.98240644704685	1	1	0.941353644817567	1	1	0.953909805157738	0.997617234355465	0.987530790369841	0.942431934519999	0.977521274949714	0.933941020235536	0.956669300980662	1	1	1	1	1	1	1	0.985555912994644	1	0.477869749247878	0.364546532406753	0.306398297069695	0.311855251244032	0.324943454708588	0.38748256290804	0.582230966365539	1	1	1	1	1	1	1	1	1	1	0.954066698468608	0.927084143947471	0.924439763103147	0.929176443643649	0.945321085150251	0.957988802371912	0.915975042261847	0.976253250336684	0.963340015182422	0.986608096396788
SPAC17A2.08c	1	1	1	1	1	1	1	1	1	0.616201214059982	0.902644493798817	0.993625729902182	1	0.907220679764257	0.899925079877701	1	1	1	1	1	1	0.753206691313858	0.240484370555945	0.675562950597208	0.639928503060505	0.684597407040376	0.850207074555787	0.694713033421209	0.572771411951625	0.904766412283336	0.92081663963509	0.935647352241611	0.647118489416226	0.557396094065687	0.815746313235019	1	0.944060559965307	0.794235752903274	0.500144258010504	0.529079918706043	0.987892118789221	1	1	1	1	1	1	1	1
SPAC17A2.09c	0.775038890899843	0.527788654688248	0.75824273340098	0.799834295280354	0.894424451544982	0.824511696300055	1	1	1	0.926202312155905	1	0.958978082796995	0.909963167935844	0.915931942850763	0.94133358663923	1	0.941746068460602	0.957617069346257	0.966823856817026	0.964022724162875	0.934145386991031	1	0.663461844884983	1	1	1	0.935205453949002	0.922598752819945	1	1	0.953483554722715	0.996484693000701	0.948539728449306	1	0.957459522216018	1	1	1	1	0.926439321470524	1	1	1	1	0.746596979941706	0.744938933456934	0.711436501111593	0.312433370203746	0.389165585749098
SPAC17A2.11	1	1	1	1	1	1	1	1	1	0.993743573391887	0.979573424579493	0.937261209485852	0.967864262314491	0.965627603146768	1	1	0.972658855052235	0.954923911748175	1	1	1	1	0.446273026694614	1	1	1	1	1	0.915885304866929	1	1	1	1	1	0.872672745999078	0.9154493022456	1	1	1	1	1	1	1	1	1	1	1	1	1
SPAC17A2.12	0.822542136456203	0.762843849327832	0.76583533853368	1	1	1	1	1	0.951422755905923	0.913097749905015	0.928016839923996	0.93689540085799	0.94658536255707	1	1	1	1	1	1	1	0.912620606633878	0.914736673155627	0.472450026301946	1	1	1	1	0.989135931480492	1	0.935643120946756	0.930650570898196	0.94065819704121	0.923279067378359	0.951781679423276	0.927416729298284	0.991561911637027	1	0.972400396576964	1	1	1	0.963884514906863	0.914006890220094	0.92664042759321	0.912744548056346	0.911001147323735	0.922394703364337	0.933171859618598	0.971764783216719
SPAC17A2.14	1	1	0.96793124007238	0.967064867326729	0.984813646645682	1	0.935425938362704	0.950406088606464	1	1	1	0.895969542871128	0.93842637381231	0.920420878989743	0.931417490620692	0.961996649788201	0.925850785202799	1	0.982811394874425	1	1	0.799587303910256	0.478844775029539	0.641159212795275	0.618175760754037	0.610093994280637	1	1	0.869447110884164	1	0.813917116836741	0.636739658715461	0.687803198701672	0.714841297830792	0.938928380547917	1	1	1	1	1	0.99189816512474	1	1	1	0.94797942296102	0.925789640763498	0.941105824960053	1	1
SPAC17A5.01	1	1	1	1	0.927353522291719	0.925849611270427	0.948722178126442	0.926001997252245	0.946506958948176	1	0.953410925906377	0.970727600004586	1	1	0.969111116682326	1	1	0.975696603098841	0.983528400513766	0.97558258134002	0.940080198497961	0.937066108465603	0.941521608425838	1	1	1	0.975380311372808	0.972463301983864	1	0.984320212352434	0.936029065170445	0.999977928084795	1	1	1	0.978940948375579	1	1	0.733777380620729	0.830035721546437	1	1	1	1	1	1	1	1	1
SPAC17A5.02c	0.980563265856567	1	1	1	1	1	1	1	1	0.953432118175634	0.96189195848892	0.942272632119266	1	1	0.774619461411528	1	1	1	1	1	1	0.940319604969609	0.587746275098729	1	1	1	1	1	1	1	1	1	1	1	1	0.974138057583385	1	0.953094408374477	0.884475894123361	0.885516445449992	0.917991665643985	0.421671932754265	0.366604550961699	0.312199037000664	0.460288591141207	0.511313800560673	0.865250556304984	0.593356282507025	0.53674293615327
SPAC17A5.04c	1	1	1	1	0.975414382985515	0.932551792525628	0.933786331229074	0.952013817677142	1	1	0.923851346171014	0.970462361377527	1	1	1	1	1	1	1	1	0.919676897530557	0.92021015139995	0.931439320830718	0.945355600660535	0.956947977619167	1	1	1	0.78857160376252	1	0.715227632026827	0.562509009800972	0.568382872432153	0.690930624761238	1	0.940832271464044	0.941277912981651	0.955627757428021	1	1	0.921244491055261	0.976864534975638	0.940299127583303	0.963355580056892	0.917505171853175	0.990069015869667	0.959534044075071	1	1
SPAC17A5.05c	1	1	1	1	0.979934105439236	0.998656470806957	1	1	1	1	0.988001666661192	1	1	1	0.913725777934444	0.914719309059192	0.909784501253112	0.910539479779014	0.913396770814262	0.946173772744602	1	1	0.43146915315496	1	1	1	0.686336655615002	0.759925860234125	0.663470489982449	1	0.984875798327358	1	1	1	1	1	1	1	1	1	1	1	1	1	1	1	1	0.999063817757204	1
SPAC17A5.06	1	1	1	1	0.947319648354941	0.940285031382179	0.933500311611385	0.94203910881306	0.969204806251252	0.966893955679831	0.921232570555829	0.935965921093648	1	1	0.869383004080051	1	0.972499946818027	0.969876461549586	0.967105417187963	0.921775253528698	1	0.922055917709985	1	0.913530505666346	0.928686848650904	0.92147936090057	0.92566555599192	0.930238277011112	1	0.990475326094407	0.960116652581295	0.965840862806442	0.958919389012826	0.941642590762241	0.914861731962886	0.924751160586753	1	1	1	1	1	0.92351501893862	0.682934546662664	0.802403366588611	0.741360076861169	0.631046822702512	0.644226360671555	0.676650505828404	0.971418127488939
SPAC17A5.07c	1	1	0.947038553904571	0.929034454920217	0.925579218532123	0.936416563928297	0.923976391634602	0.918798629473762	0.913217133277823	1	1	1	1	1	1	0.996961926246472	0.994545145127604	0.959039987232725	0.972428055900251	1	1	0.987484431715432	0.892896375736242	1	0.97551800718234	1	1	1	1	1	1	1	0.80135663119667	0.619995660398353	0.672670007508189	0.735229473755927	0.973301805549092	0.915583217840975	0.947600234168245	1	1	1	1	1	1	1	1	1	1
SPAC17A5.09c	0.993992188961052	1	0.999943486708243	1	1	1	1	1	0.958595150877934	0.961579989847703	1	1	0.979812596481478	0.936584509984941	0.996886578544412	1	1	1	1	1	1	1	0.474203224574729	1	1	1	1	1	0.982127893355534	1	1	0.963376444749374	0.937241099651656	0.993912172240697	1	1	1	1	1	0.979887541961788	0.97452540486818	1	1	1	0.998065025538846	0.977651331309282	1	1	1
SPAC17A5.11	0.979195548507329	1	0.946248346862298	0.994152666981926	0.988055895913115	0.977182450790034	0.970056771408352	0.97954621142276	0.955800384257096	1	1	1	0.997764784206552	0.982781204363837	1	1	1	1	1	1	1	1	0.598135134385432	1	1	1	1	1	1	1	1	1	1	0.990385238675516	1	1	1	1	0.973833695226121	0.990387058470618	0.952498667953881	1	1	1	0.994611057649207	1	1	1	1
SPAC17A5.12	1	1	1	1	1	1	1	1	1	1	1	0.830406766570981	1	1	0.981534231983667	1	1	1	1	1	0.854789179464114	0.703694072400783	0.601457475623243	1	1	1	1	0.929462582355981	0.518833742667692	0.770512573858577	0.507518688208345	0.441410230022923	0.400546419242985	0.474471766848817	0.729158359862289	0.796466947749975	0.841236915293787	0.915367398277319	1	0.900886172735255	1	1	1	1	1	1	1	1	1
SPAC17A5.13	1	1	1	0.98580625481425	1	1	1	1	0.968727872265433	0.97095488538156	1	1	1	1	0.986977594148675	1	1	1	1	0.978154586362288	0.964027319952943	0.947982390575146	0.748793848461193	1	1	1	1	1	1	0.953135687721682	1	1	1	1	0.996841803363839	0.943261293392062	1	1	0.99464557915943	0.998274729249878	0.974941430451145	1	1	1	1	1	1	1	1
SPAC17A5.14	1	1	1	0.935260302039589	0.984479896896899	0.932878003981635	0.938361607957134	0.982487375390818	1	1	0.933594672033076	0.988891132454769	1	0.994749743986396	0.904082030661303	1	1	1	1	1	0.949138880170858	0.987500435896027	0.975844859801462	0.937255955033226	0.963290427226349	1	1	0.467388966113041	0.323915661489843	0.365195763050241	0.535435589807385	0.956114949472103	0.984226805600693	1	0.443568456203444	1	1	1	1	1	0.972670629497291	1	1	0.933228195500514	1	1	1	1	1
SPAC17A5.16	1	1	1	1	0.993491738969736	1	1	1	1	1	1	1	1	0.978144320999309	1	1	0.991554484540676	1	1	1	1	1	0.407239120546747	1	1	1	0.945688508284058	0.960164291227342	0.862756217344346	0.911939888154558	0.969497691183664	1	1	0.952414428360806	0.992271866775138	0.969662550300736	0.471833733295173	0.425874689503933	0.133964098839375	0.254671883221717	0.716575036219449	0.747054830049495	1	1	0.818978989727021	0.737101478293179	0.770876897766821	1	1
SPAC17A5.18c	1	1	1	0.912440265401648	0.418193607545193	0.581143651074726	0.46607621277149	0.523673338737999	0.638957233090735	1	1	1	1	1	0.857832411177832	1	1	1	0.938987037625116	0.868078576197863	1	0.971661736955004	0.744865363977099	0.976932452531539	0.891779736903602	0.950700199731343	1	0.964268402993214	1	1	1	1	0.947269261087191	0.984811122130638	0.980142925491665	0.933613309373529	1	1	1	1	1	1	1	1	0.846885176370225	0.960401102094116	1	0.989240242687452	0.943604181632149
SPAC17A5.19	0.951088805915724	0.944675597162494	0.971161707518699	0.927446537465127	0.960723890324339	0.996067896363101	1	0.949738682186783	0.979977845515748	0.941845033690955	0.949504292049774	1	1	1	0.610636849262884	0.749903057266338	0.600123833584614	0.994086077632927	0.927399097530058	0.888747066317161	0.924085240840348	0.947447829027033	1	1	1	0.898119715095761	0.974134717063755	1	1	1	1	1	1	0.948569416282167	0.981173300016731	0.911920143794155	0.921098570438512	0.915273542560087	1	1	1	0.976400555799598	1	1	1	1	1	0.941066776722395	0.874333803854964
SPAC17C9.01c	0.995270904250572	1	1	0.994739661906048	1	1	1	0.988371099177189	1	0.974304136181577	0.98900353566471	1	1	1	0.960678572365315	1	1	1	1	1	1	1	1	1	1	1	1	1	1	1	1	1	1	1	0.969113466074718	0.968829041988749	1	1	1	1	1	1	1	0.953568630285325	0.768388088875738	0.619392798603151	0.546770166313133	0.555507872051709	0.605499536129937
SPAC17C9.02c	0.984170503095246	1	1	1	0.855976351882132	0.816539141777462	1	1	1	1	1	1	1	1	1	1	1	1	1	1	0.978916195016707	1	0.6679171057625	1	1	1	1	1	1	0.998460107147315	0.988349857058019	0.938344241345146	0.940729699291948	1	1	0.966121404193076	0.931681662313778	1	0.924911908058112	0.969122009378011	1	0.920536141094599	0.917353410493693	0.912178395049682	0.936162005368388	0.928990561910119	0.952966236712856	1	1
SPAC17C9.03	1	1	1	1	1	0.98201613824948	0.987840376638856	0.94552020265574	1	1	1	1	1	0.880495305393185	1	1	0.925191236940246	0.938104944006831	0.938330723172113	0.925968529467368	0.919401913759205	0.909887661099983	0.909378316434034	0.909301796412099	0.909322746978556	0.910221378756006	0.909426638982098	0.966967159187218	0.974837033375613	0.965897161207393	1	1	1	0.989822682563267	0.941793281650862	0.949664998750054	1	1	0.788257067350161	0.899929940694131	1	1	1	1	1	1	1	1	1
SPAC17C9.05c	1	1	1	1	0.992797786740816	1	1	1	1	1	1	0.983424418523658	0.948003746253472	0.938525066092521	1	1	1	1	1	1	1	0.973720797054601	1	1	1	1	1	1	1	1	1	1	0.988074412559502	0.995661744023848	0.950382251059373	1	0.963378747768977	0.915158674225508	0.971982038742168	0.951822863747883	0.921893040951739	0.947269690953889	0.921352860106423	0.916736522822915	0.920608239723707	0.913629788311081	0.916193378459085	0.918692433171202	0.924252173986985
SPAC17C9.06	0.586947072596491	0.570824498213103	0.827387699095893	0.727962186367191	0.972037707753095	1	1	1	1	0.68171733046071	0.690963896035875	0.641004695683354	0.806446187223011	0.918082483028733	0.993683066148092	0.593627479943477	0.507643086753696	0.67216944005776	0.659632293425221	0.679898463937936	0.781543559722824	0.914036770811123	0.961740926919905	0.872480078061473	0.761158821865329	0.601496341853917	0.487857698136544	0.803223208555332	0.468272244483059	1	1	0.924605943299028	1	1	1	1	1	1	1	1	1	1	0.998780539834039	1	1	1	0.824984915841512	0.994072828041635	0.902828968251263
SPAC17C9.07	0.996333996073048	0.959570998179312	0.947474549859089	0.940801361950348	0.921201971208803	0.935801122589847	0.926214704949695	0.913022382155134	0.917812907168311	0.918669387830061	0.988904739885422	1	0.920060047597456	0.935076349057318	0.867691060545723	1	1	1	1	1	1	1	0.552294217813464	0.757313490108468	0.639166204595649	0.650884131449895	1	1	0.955017804710004	1	1	1	1	1	1	1	1	1	0.711072893666389	0.913009856784211	0.743610382052169	1	1	1	1	1	0.980084307460308	0.845449426445637	0.913277789309791
SPAC17C9.08	1	1	1	1	1	1	1	1	1	1	1	1	1	1	0.854573809564636	1	0.908005821121805	0.799163769806622	0.851444235385841	0.723366186115014	0.619130693018611	0.591399514136383	0.466030590385143	0.735412560053034	0.700528006185746	0.610609742261493	0.438758670082628	0.767032962763041	0.947685555083804	1	1	1	1	1	1	1	1	0.962120015984733	1	1	1	0.972144145629263	1	1	1	1	0.948082315958691	1	1
SPAC17C9.09c	0.864638910869091	0.937307523205304	0.867730596583154	0.876422824843336	0.810637859328959	0.753828708847408	0.963614763939214	0.946298241859253	0.883375693753071	1	1	0.981705052532729	1	1	1	1	1	1	1	1	1	1	0.946091097797305	0.902034030009066	0.964688044808809	0.838847280187443	1	0.944120338724982	1	0.926376371225375	0.932538376752229	0.959126668292491	0.941498587555972	0.917006520487253	0.976350283394563	1	1	0.984561037315707	1	0.995108718520693	0.846746373518571	0.961128093685863	1	1	1	1	1	1	1
SPAC17C9.10	1	1	1	1	0.978503182197612	1	1	1	1	0.967053465077076	0.751123850142234	0.895490455150674	1	1	0.877531315469356	1	1	1	1	0.968676178409984	1	1	0.406657651049117	1	1	1	1	1	1	1	0.987657809640206	1	1	1	1	1	0.971691635708619	1	0.927775031423883	0.934846316953434	0.938544150660422	1	1	1	1	1	1	1	1
SPAC17C9.11c	1	1	1	0.986775388620059	0.955251866793096	0.964473214770813	0.932284106780999	0.956536330539426	0.94259103115302	1	1	1	1	1	1	0.984025064989944	1	0.998062510157267	1	1	1	1	0.787526344277796	0.961294650963072	1	0.951298727081021	0.989796584699934	0.921455330320454	0.975890035329016	0.99534538049497	0.9818417532646	1	1	1	1	1	0.989489863757697	0.930959581160386	1	1	1	1	1	1	1	1	1	1	1
SPAC17C9.12	1	1	0.958001827480689	0.992047831805711	1	0.906877735705426	1	1	1	1	1	1	0.991905651713747	1	1	1	0.999468327698534	1	1	1	1	1	0.602203624027551	0.779042158804623	0.974507878935479	0.786144210436992	1	1	0.860189282145674	1	1	1	1	1	1	1	1	1	1	1	1	1	0.961387789003411	0.991163844949849	0.99059556439773	1	1	1	1
SPAC17C9.13c	0.92558685012325	0.926610673104519	1	1	1	1	0.969828765890402	0.930330040184497	0.971497917555953	0.956102204451742	0.989529193446522	1	0.945129894507968	0.930310209894458	1	0.940625503935881	0.968953309738253	0.914914143912751	0.988366779419272	0.928553523705282	1	1	1	1	1	1	1	1	0.87320848272473	1	1	1	1	1	1	1	1	1	0.739277001593477	0.860143681008116	1	1	1	1	1	1	1	1	1
SPAC17C9.14	1	1	1	1	1	1	1	0.9975351675956	1	1	0.980002557694332	0.98301616122599	0.97961943081426	1	0.945170957316618	1	1	1	1	1	1	0.925927718411453	1	1	1	1	1	1	0.937289520681825	1	1	1	1	1	1	1	0.567253961593627	0.840029761837658	1	1	0.997126067647314	1	1	1	0.693731387088496	0.615556411024948	0.573465712024469	0.538498036892643	0.632130649991822
SPAC17C9.15c	0.956193086238476	1	1	0.944902243525546	0.955584401335645	0.985555714514291	1	1	1	1	1	1	0.998315349826593	0.955187662990872	1	1	1	1	1	1	1	1	1	0.89888704180404	0.972156894185534	0.96017844046873	0.935003154093942	1	1	1	1	1	1	1	1	1	1	1	0.97450700874056	1	1	1	1	1	1	1	0.983298802151767	1	1
SPAC17C9.16c	0.999924740579625	1	1	1	1	1	1	1	1	1	1	1	1	1	0.972302629853267	1	1	1	1	1	1	1	1	1	1	1	1	1	1	0.764086435197455	0.791065367084867	0.990269874212515	0.820346184086348	0.793489195093615	0.564022116669321	0.602202475650926	1	1	1	1	1	1	1	1	1	1	1	1	1
SPAC17D4.01	1	1	1	1	0.963197513750963	0.989530395641218	0.973320726531578	1	1	0.980787754308775	0.945907924774615	0.913945217450719	0.995586819458019	1	1	1	0.950941105299034	1	0.954614099397541	1	0.917754582025743	0.92710303030303	0.901768307929064	0.972854272054766	0.992317628164619	1	1	0.987724390657513	1	0.988413382932294	1	0.990639933825073	1	1	1	1	0.990813247729036	0.998725056516486	0.970598658118697	1	0.987436712604833	1	1	1	1	0.979128542133159	1	0.979579977314504	0.935031605016692
SPAC17D4.02	1	1	1	1	0.972078490085784	0.970033322328583	0.94563411872249	0.952991171023037	0.988428813282818	0.927868364710658	0.953027150383659	0.990275150631119	0.927871582089967	0.973152903847853	1	0.928324944079121	0.962176780881035	0.953386647228468	0.935273556825849	0.932449554541337	0.961639780228819	1	1	0.977057429697193	1	0.957795565065011	0.946777775465414	0.91973641465119	1	0.919765330020819	0.955418193136595	0.963462955641654	0.939738290578431	1	0.930286059739515	0.937961185964208	0.925912719733077	0.930081621222965	1	1	1	0.967171319951273	0.941936420262448	0.940413501875289	0.918923112269183	0.972717274040869	1	0.960503833753643	0.928465991000368
SPAC17D4.03c	0.570784837159637	0.672317913528269	1	0.983379375257516	0.976844307094685	1	0.958300072257346	1	1	1	1	1	1	1	0.901855941169849	0.828346157579845	0.864579208494678	0.793587985863187	0.825007961632513	1	0.976194092997331	0.884939365935338	0.517143131681643	1	0.947298690409054	0.916584385353506	0.926729201555087	0.950148467047544	1	0.937302819775594	0.941415108847029	0.933625414367609	0.976240334334624	0.98779303987014	0.94412782783919	0.972037218671961	1	1	0.921750392494019	1	1	0.948842708012134	0.967505088276515	0.992594396778067	0.941102499985159	1	1	1	1
SPAC17D4.04	1	1	1	1	1	0.946897875772554	0.932737530125412	0.939524204133592	0.917964215444109	0.989623137214973	1	0.953097278500145	0.924986496300928	1	1	0.766312453031952	1	1	1	1	1	1	0.661824796437421	1	1	1	1	1	1	1	0.982366266315736	1	0.925840981706493	0.984676298306365	0.982165643072231	1	0.949792664038158	0.92856664547798	0.911006069631628	0.963136738557334	1	0.972688454546013	0.988332734039438	0.960672314807191	0.988797606548489	0.960945601607162	0.984099497948233	1	1
SPAC17G6.03	0.934548039878042	0.951257961467343	0.923684369478517	0.910021333290519	0.912593251613945	0.91104632683304	0.910632473076128	0.911425985715546	0.914064144501067	0.961451512351672	0.925217151806396	0.929197418469072	0.916583656779925	0.913861844832488	0.932952948457504	1	1	0.940890974654497	0.908918887753879	0.988102963739442	0.94623306730752	1	0.913221995605165	1	1	1	1	1	0.862746157857684	1	1	1	1	1	1	1	0.915136641959657	0.938017432116435	0.925487852375698	0.919680127316939	0.923596498600785	1	1	1	1	1	0.994880607318834	1	1
SPAC17G6.04c	1	1	1	1	1	1	0.957143605263639	1	0.93537281444889	0.993064477706616	1	1	0.91736813954477	1	0.928984659241389	0.937787939360947	0.912126674875681	0.923047233802071	0.909525298939074	0.910801771698823	0.910068059408335	0.912920087400215	0.910368788663968	0.909826081622603	0.915792359679382	0.911859684202885	0.920605096616047	0.941235507647175	0.915859658894394	0.909866930674861	0.950603241854584	0.976754890090879	1	0.915780620496912	0.913338421390009	0.918178549193451	1	1	0.635038808950629	0.77296483386433	1	0.477379157994104	0.819983400220936	0.445542734365329	0.135873601863452	0.0616549842153132	0.102735775814276	0.405975666966262	0.429687885313043
SPAC17G6.05c	0.866690989660044	0.727068368987424	0.798021193513033	0.999102903690726	0.993680597895065	1	1	0.924077632695519	0.973036404299864	1	1	1	1	1	0.809425844126998	0.81960200240211	0.916604044936407	1	1	1	1	0.994925236699691	0.755719757831559	1	0.986161182307992	1	0.981551687110509	1	0.72563113342506	1	1	1	1	1	0.933953874429359	1	1	1	1	1	1	0.941960473211419	0.952232082672295	0.954420290227825	0.961036929801098	0.931371866131177	0.916706557760073	1	0.996889326057883
SPAC17G6.07c	1	1	1	1	1	1	1	1	1	1	1	1	0.967778381625121	0.946295109727048	0.786511563770778	0.749305088988865	0.735708953003248	0.920176248194955	0.705190533231078	0.903463364658866	1	1	0.626649614086225	0.956080464895439	0.827647304381676	0.549017318268488	0.681248217384581	1	0.591593561574974	1	0.895765558967887	0.669590793616818	0.755867102463575	0.854904316056028	0.937747991011363	1	0.981128802209534	0.789023095237459	1	1	1	0.891622881364702	0.961741038151547	0.87915973358862	1	1	0.98544173678346	1	1
SPAC17G6.08	0.990471824542753	0.953370410242705	1	0.967755282865867	0.990476335704586	1	0.924032657648157	0.930795273650825	0.932074095574725	0.943036482835243	0.929253155035628	0.926320643780732	0.93412588608515	0.926691026619372	1	1	1	1	1	1	0.948775040059905	0.942449999008705	0.942174533083624	1	1	0.991362736971032	0.989191609327217	0.93538368917936	1	0.982189244740367	1	1	1	1	1	1	0.943074601406613	0.997625667736532	1	1	1	1	1	1	0.969719585288974	0.982045757299324	1	1	1
SPAC17G6.09	0.949705284379468	0.948415759773172	0.992171135551902	0.930932990374925	0.918055968289976	0.915730760128311	0.933635777571017	0.947671878827712	1	0.723748415783898	1	1	0.764026805643181	0.806249046923041	0.471774195001217	0.957031643538243	1	1	0.992947684040164	0.874019038269658	1	1	0.942231286115618	0.987728246472376	1	1	1	1	1	0.952546477330307	0.962601878521271	1	0.957148630728046	0.988146646659442	0.910032144381716	0.918660207564241	0.913634013475694	0.920844227706332	0.926317144249808	0.921721456470549	0.929869890668423	0.911710879379786	0.919897691413849	0.933298453428649	0.950012842697971	1	1	1	1
SPAC17G6.10	1	1	1	1	1	0.986513524342889	0.99617074715914	1	1	0.929494257049773	0.913106549741214	0.932066186700801	0.912020094046546	0.915537765288592	0.965572825440633	1	1	1	1	1	0.989374080255949	1	0.974615190414989	0.96733875716475	0.980215444594422	1	1	1	1	0.876524806241905	1	1	1	1	0.979739911592319	1	1	0.988786195610998	0.936300358367357	1	0.96285403165257	0.917984537094344	0.916010575415311	0.980528011303486	0.913276988977511	0.913410465331211	0.918947451663521	0.914551679585348	1
SPAC17G6.11c	0.994725379318909	0.998918053077799	0.940492255150382	0.991668742037131	0.993353475473276	1	1	1	1	0.703004344573741	0.768958094328844	0.74867178924259	1	1	0.688541741924841	0.873281192873823	0.813733279253937	0.839056293862923	0.565550673876902	0.604478784217594	0.909752945791207	0.971714472681542	0.434281524926686	1	1	1	0.880775272092542	1	1	1	1	1	1	1	1	0.962032167511355	1	1	1	0.927399097530058	0.869320413690451	0.950525670048282	1	1	1	0.953041215723493	0.918010867676368	1	1
SPAC17G6.12	1	1	1	1	1	1	1	1	1	0.937264595996357	1	0.943727547303818	0.912729036594845	1	0.773763118263876	0.985042361451789	0.929050778649799	0.996614220288054	0.971940286093174	0.953833990167486	0.91922202613169	0.983419064115275	0.876148085559916	1	1	1	0.97379699817491	1	0.733406081731394	0.991096749553746	1	1	1	1	0.942019988705317	1	1	1	1	1	1	1	1	0.985029690825663	0.941656654490744	0.970076997637567	0.998246100083674	1	1
SPAC17G6.13	1	1	1	1	1	1	1	1	1	0.989830176252082	1	1	0.967692519891254	0.995050376418235	1	1	1	1	0.904697830953973	0.956378698264273	1	1	0.514380173867911	1	1	0.977725158680479	0.920724770487963	0.922188554139818	1	0.913529283593649	0.928631595454937	0.956227615730984	0.940850432818633	1	1	0.941481813406431	1	1	1	1	0.939209267915051	0.91115918883983	0.910760959154466	0.909149441527033	0.909756779816764	0.912688210241921	0.91682922342664	1	1
SPAC17G6.15c	1	0.861489220273807	1	1	1	1	1	1	1	1	1	1	0.989097525805495	0.94309230861456	0.844750489776897	1	1	1	1	1	1	1	0.640053692486244	1	1	1	0.979753376040617	1	0.880808888317201	1	1	1	1	1	1	1	1	0.963481745977855	0.682240213154052	0.841456166491789	1	0.949883426754747	0.714924423832285	0.657626387508153	1	1	1	1	1
SPAC17G6.16c	1	1	1	1	1	0.992361310543584	1	1	1	0.982115452862728	0.983367034214153	0.982192375857884	1	1	1	1	1	1	1	1	1	1	0.615704171538264	1	1	1	1	0.96107961716005	1	1	1	1	1	1	1	1	1	1	1	0.975710885187418	1	1	1	1	1	0.956914023540733	0.89381194957072	0.649219442382689	0.801726537551817
SPAC17G6.17	1	1	1	0.990281673871305	0.939050163536401	0.918240450817494	0.944254876509266	0.963971439691844	1	1	1	1	0.757091950578174	0.863279465095366	1	1	1	0.99375085159554	0.974963839706456	0.9800926390085	1	1	0.527050191076816	0.984965368149709	1	0.986841617800604	0.991657417334917	0.964856205514434	1	1	1	0.999806152657512	0.990694077721599	1	1	1	1	1	0.997153107623708	0.892086328755293	0.679763467473538	0.741000313412325	0.850208371766014	0.875230911058559	1	1	1	0.909649635982589	0.781010107670785
SPAC17G8.01c	0.934750458316853	0.952493678738523	0.923141944072586	1	1	1	1	1	0.96477235068952	1	1	1	1	1	1	1	1	1	1	1	1	1	0.621117530981936	1	1	1	1	1	0.868461120706523	0.658608672019473	0.74950471879461	0.775686714791403	0.718727052241943	0.834815233127894	0.660478098853969	0.811349083262852	0.996351201061344	1	1	1	0.85471481710071	1	1	1	1	1	1	1	0.967998162040136
SPAC17G8.02	1	1	1	1	0.934167767159485	1	1	1	1	1	1	1	1	1	0.738953776662106	1	1	1	1	1	1	1	0.949176196312802	1	1	1	1	0.853691507934521	0.5804056018757	0.989844297360088	1	1	1	0.735806714222667	0.863793555333227	1	1	0.965650904481504	1	1	1	0.954971571630065	1	0.961241976964973	1	1	1	1	1
SPAC17G8.04c	1	1	1	1	1	1	1	1	1	0.94047156397792	1	1	1	1	1	0.925431981001056	0.92515210098009	0.959432994435368	0.933365990978424	0.929006984057518	0.929008825954839	0.927144114124295	0.993661472264428	1	1	1	1	1	1	1	1	1	1	1	1	0.966266610799917	1	1	1	1	0.987650426157553	0.983161234985361	1	0.985731961534716	1	1	1	1	1
SPAC17G8.05	0.996560672931359	1	1	1	1	1	1	1	1	1	0.951712757675253	0.988734080428445	0.997434887143918	0.977128495785487	1	1	1	1	1	1	1	1	0.726099822995964	1	1	0.995544942679999	1	1	1	1	1	1	1	1	1	0.948275286449324	1	1	0.585283315192378	0.71340877687819	0.992394895955644	0.762687370334541	1	0.694269451189634	0.886743454903128	0.880806427579849	0.893667335610128	0.78808094024052	0.811884577728804
SPAC17G8.06c	0.442399085901296	0.418285513449597	0.409834620950875	0.979282711149434	1	1	0.961717307349728	0.938501997842187	0.964849407528326	0.984816874110121	0.912196275948135	0.961178138708715	0.980729511527282	1	1	0.918812085323778	0.966792047964136	1	1	1	0.98235799472124	0.910049535258636	1	1	1	1	1	0.941204396955145	0.950892120639285	0.831486285131122	0.957793080706586	1	1	1	0.850249407724683	0.996865009476684	0.989885313060956	1	1	1	1	1	1	1	1	1	1	0.874981517026441	0.945168073859172
SPAC17G8.07	1	1	1	1	1	0.961605278432658	0.99063126003246	0.989978032687208	1	1	1	1	1	1	0.967657523982388	0.987968420047327	0.999577084872558	1	0.925135251509989	1	0.922523474064727	1	1	0.883794422439782	0.851125614770429	0.941431893926259	1	1	0.880788322900033	1	1	1	1	1	1	1	1	1	1	1	1	1	0.918628765426192	0.908413924207226	0.84376572800267	1	1	1	1
SPAC17G8.09	1	1	0.989073025529635	1	0.766710709965572	0.767321807349159	1	1	1	1	1	1	1	1	1	1	1	1	0.987237527395638	0.962497747035276	1	1	0.846244684151196	1	1	1	1	1	1	1	1	0.966966851164852	1	1	1	0.989930919345709	1	1	0.887016772203453	0.679758396509643	1	0.655430976741622	0.333525795753701	0.3901238481029	0.425956510393339	0.490619076604379	0.645181819016558	0.613647326783469	0.733529803995137
SPAC17G8.10c	0.910292398581957	0.910900956195035	0.919109653672842	0.93282329150252	1	1	1	0.993452315512261	1	1	1	0.97067944593481	1	0.950546335891712	0.933732108573051	0.967676671622732	1	0.920963117515137	0.991324721662744	0.934365162955735	1	1	0.430979016133199	0.943269673762811	0.986528536819128	0.973837740731231	0.921586507278459	0.921407851374955	1	1	1	1	1	0.98059428915395	1	1	1	0.983732256911334	0.991546226021058	1	1	1	0.953394080706022	1	0.68788495871321	0.651830326587725	0.618073378881081	0.72552145114244	0.776812911935504
SPAC17G8.12	1	1	1	1	1	0.994177250715187	0.963846679938097	1	1	1	1	1	1	1	0.941985687220983	1	1	1	1	1	1	1	0.704461002041861	0.961020898974187	0.902403620462686	1	1	1	1	1	0.99143113373244	0.981990051795334	0.98220597511748	0.971581104267165	0.997390307867154	0.937106892739062	1	1	1	1	0.95142291491602	1	1	1	1	0.963229219461056	1	0.990133545024864	0.962656355801927
SPAC17G8.13c	1	1	1	1	1	1	0.985305846809819	0.998225016304913	0.9894530715309	1	1	1	1	1	1	1	0.999995918401776	1	1	1	0.933026200349675	1	0.514657750822902	0.984814868341621	0.975821337152107	1	0.991536541889483	0.823438353176218	0.712494060517785	1	1	1	1	1	1	1	0.99879905680433	1	0.8453023430012	0.899676736761137	1	1	1	1	1	1	1	1	1
SPAC17G8.14c	0.941693752013104	0.921452306252695	0.947233335632903	0.947129817475496	0.938929980456069	0.958915237731116	0.980888267847296	0.935072721588565	0.928723993842432	1	1	1	1	1	0.953106881498072	0.939584974769325	0.955082201580252	0.981956122486905	0.938700193834915	0.937825460588818	1	1	0.626230422425618	1	1	1	1	1	0.845335464815053	1	1	1	1	1	1	1	1	1	1	1	1	1	1	0.996576333186013	1	0.960102281762764	0.985017390326765	1	1
SPAC17G8.15	1	1	1	1	1	1	1	1	1	1	1	1	1	1	1	0.9352254729264	1	1	1	0.982203082888823	0.967475747102102	1	0.951026744017191	1	1	1	1	1	0.830998101140392	1	1	1	0.993724482989871	1	1	0.923712176809893	1	1	1	1	1	1	1	1	0.985803805718313	0.986004482604524	1	1	1
SPAC17H9.01	0.870179124008616	1	0.957629724834669	1	1	1	1	1	1	0.945588797827805	0.976287615243166	1	0.947264971714702	0.979723746373133	1	1	1	1	0.994699319250486	0.979368637481615	1	0.931974333615884	1	0.951255884210632	0.956501303064554	0.996802365172579	0.966100294847605	0.945092938209186	1	0.978571765256098	1	0.936894289536149	1	1	1	1	0.976672717807007	1	0.564672104475741	0.807607861985955	1	0.920023453008878	1	0.805802207296533	0.986870448143897	1	1	1	0.997285080411285
SPAC17H9.02	1	1	1	1	1	0.872158330437393	1	1	1	1	1	1	1	1	0.810997989467954	1	1	1	1	1	1	1	0.639150470970793	0.998827939884051	1	0.976224983894257	1	1	0.933204807353653	1	1	1	1	0.949825316266525	1	1	0.955805903532533	0.987030972177279	1	1	0.992785101977297	1	1	1	0.943986974637893	0.972167795657753	0.966347440064017	1	0.976384738176773
SPAC17H9.03c	1	1	1	0.99443212165389	1	1	1	1	1	0.423926489513731	0.875551728675411	0.879775485107156	0.560256527339516	0.552190584944421	0.281662944954496	0.519999664015185	0.533073309462507	0.376428055562879	0.486887915806648	0.358452232928721	0.649622977811847	1	0.50736143144081	1	1	1	1	1	1	1	1	1	1	1	1	0.948503292578993	0.975925872851967	1	0.990738129449514	1	0.929087413828505	0.95994658068242	0.974544033870899	0.957449019176232	0.984427207808549	0.934790993143489	1	0.991820681539089	1
SPAC17H9.05	0.867192062983861	1	1	1	1	1	1	1	1	1	1	0.995268183691142	0.953844466704466	1	0.682090632084475	1	1	1	0.988875796131575	1	1	0.92072508877392	0.757991682863499	0.957091017619738	0.897322825581878	0.944621161003633	1	1	1	0.999195398832946	1	0.993180941379664	1	0.946113118263469	1	0.917535531843519	1	1	0.690511484782952	0.940851269384075	0.385140198114713	0.428098679471172	0.709626924194531	0.436584983193767	0.267049388095898	0.184352353570983	0.18682066713345	0.627336456912401	0.505419317954623
SPAC17H9.06c	1	1	1	1	1	1	1	1	1	1	0.992350195395685	1	1	1	1	1	1	1	1	1	1	1	1	1	0.974361927332641	1	1	0.79756558311493	0.600448135742496	0.713096291111821	0.907479281686544	1	1	1	0.692607376330267	0.860897298363987	0.953014368467632	0.988989546377725	0.938747454833303	0.97344730763953	1	0.989863650829757	1	1	1	0.933299180789104	0.987911180763277	0.914516690152476	0.809945255238929
SPAC17H9.07	0.949389294036287	0.965890946404247	0.972275219662668	0.964670217075211	0.936208767255711	0.944822251021148	0.961755480341678	0.974355531286977	1	1	0.929403182214771	0.965913615635341	0.982449610155304	0.962442089255677	1	0.99466596933125	1	1	1	0.970495564980354	0.487311512609816	0.522559314955623	0.507291633076809	1	1	1	1	0.963265134738199	0.71933810529612	0.44670479255258	0.530901051212006	0.746451412678225	0.927499167633557	1	0.763959295711128	0.962087142583447	1	1	1	1	1	0.960789420855938	1	0.901414336721489	1	0.931194020996311	1	1	1
SPAC17H9.08	0.983591575573139	1	1	0.993215133314435	0.917608836973399	0.917917851892624	0.911524120526823	0.928868607698781	0.982078255084907	1	0.918844741290616	0.935989546143949	0.920786672823462	0.915415095750329	1	0.999909884422808	1	0.828486022971425	0.859011110344749	0.872919609207143	1	0.92594563379212	0.856912804467407	1	1	1	0.98932258306311	0.947532715569567	1	1	1	1	1	0.847909757741501	0.797184744021534	0.768605699508522	1	1	1	0.958721980131291	1	0.98320698936536	0.989308239870315	0.911518547198259	0.91121396112013	0.914505670552596	0.93513975658217	1	1
SPAC17H9.09c	1	1	1	1	1	1	1	1	1	1	0.99620095110277	0.945109471861774	1	1	0.877800131152754	1	1	1	1	1	1	1	0.565785074659248	0.902922359281163	0.917977111140945	0.968999577643474	1	1	1	0.949609857457991	1	1	1	1	0.915276970001828	0.948947639361868	1	1	0.986988623384085	1	1	1	1	1	1	1	1	1	1
SPAC17H9.10c	1	1	1	1	1	1	1	1	1	0.968948128468084	0.9577816742225	1	0.91813651908187	0.95910615978682	1	0.9514792669137	0.954778259641259	0.968724289181408	0.96333120779828	0.973537884076992	1	1	0.559174896815349	0.90217857177364	0.871157372574747	1	1	1	1	1	0.997155910896675	1	1	1	1	1	0.97636870851449	1	1	0.93301869079331	1	1	1	1	1	1	1	0.995556884729854	1
SPAC17H9.11	0.916047045258717	0.916171179429928	0.917969878306695	0.962101773029613	1	1	1	1	1	0.402342935404927	0.141536253903945	0.0895619280048956	0.869198870321729	1	0.988087246079576	0.968491456481167	1	1	1	1	0.938395008203081	0.967738086474343	1	0.927491908779915	0.952458302591603	1	0.954824471391303	0.946012569039058	1	0.932839135671913	0.97408784193394	1	1	1	0.931909387376923	1	0.998188589487712	1	1	0.933789049402708	0.935884272172438	0.910162605084948	0.909280885612351	0.909139844781582	0.910617561341582	0.911678487729302	0.91120120888271	0.925581338399195	0.978713458849646
SPAC17H9.12c	1	1	1	1	0.955112803804844	0.969831990246183	0.962941338564652	0.941533533439695	0.960491218751349	1	1	1	0.950868354169394	1	1	1	1	1	1	1	0.970582255515566	0.946865261741344	0.829241179276754	1	1	1	1	1	1	1	1	1	1	1	1	1	0.975624493291747	0.935322948937222	1	0.984670805768703	1	1	1	1	1	1	1	1	1
SPAC17H9.13c	0.970712461543677	0.966913542407179	0.985388608637528	1	1	1	1	1	1	1	1	1	0.932224852917589	0.957843065508992	0.987107964100212	0.925163944591145	1	1	0.925339122247923	0.861999065457353	1	1	0.967797535165061	1	1	1	1	1	1	0.978137698328706	0.982210138294789	1	1	1	0.92477695444557	1	0.970827721638532	0.937162092289496	0.978555094882827	0.968801633592558	0.93904059544588	1	1	1	1	1	1	1	1
SPAC17H9.16	0.784540389546276	0.708740994854202	0.878773597843964	0.966358160033455	1	1	1	1	1	1	1	1	1	0.954286064047982	0.916954207592023	0.998196049024944	1	0.941360908097649	1	0.956027825336662	0.993826092583299	0.929218873638742	1	1	1	1	1	1	1	0.946020252115799	0.975255282998515	0.992576687096418	1	1	1	0.958380267325849	1	1	1	1	1	1	0.968764868790698	0.974448560395656	0.979313663034652	0.956800511281161	0.97752600946096	1	1
SPAC17H9.17c	0.882236005316997	0.924319528739129	0.950706345898191	1	1	1	1	1	1	0.823273924188547	0.849781223782933	0.637850348141611	1	1	1	1	1	0.992113447241004	0.992379988357591	1	1	1	0.68124077966257	1	1	0.9956273684955	1	1	0.993924046341157	1	1	0.909672788597054	1	1	1	1	1	0.978504093858424	0.94227653748999	0.875039763122158	1	0.995913428335385	0.995914772592109	1	0.885137701684018	1	1	0.96333526211774	0.842368767260102
SPAC17H9.19c	0.988920651972432	0.963253212375174	0.942007121507189	1	1	1	1	1	0.976402606973205	1	1	1	1	1	1	0.93508710164257	0.972079240264329	0.960015410336931	0.981660575009984	0.94466249428953	0.990520462780763	1	0.899344419662903	0.938939893177882	0.947604621555803	0.949514924859831	0.923025374099403	0.950159677618543	1	1	0.978468832960352	1	1	0.983039214640117	1	0.94239866855628	1	1	0.922209033272669	1	0.958051423483051	0.743456121414357	0.868841382932987	0.609430613155451	0.930217113711851	1	1	1	1
SPAC17H9.20	1	1	1	1	1	0.969561516678502	1	0.935887344656921	0.966434027870443	0.917765008559089	0.9140032759192	0.931652203077397	0.933964706836244	0.932603255215787	0.996037582904114	0.950122876945509	0.973746651537366	1	0.963236937295281	0.989631770579346	0.933227451476879	0.960737007393487	1	0.992463384127158	0.965523291850051	0.950642687581005	0.95026832109588	0.940893261674151	1	1	1	1	1	1	1	0.959565870825395	0.776621370638274	0.88201838202907	1	1	1	0.955434344841702	0.918977887721928	0.931036056958633	0.934995919462074	1	1	1	1
SPAC1805.01c	0.952023605939209	0.956032864692917	1	0.966109811418576	1	1	1	1	0.970789501244118	1	1	1	1	0.975990138320428	1	0.919758196593055	0.920982322818796	0.94075574500187	0.938883817229087	0.992763757761393	0.988290867740175	0.950646923791548	0.935871565979122	0.975006467233054	1	1	1	1	1	1	1	1	1	0.939993096373338	0.906581481671205	0.934864536586677	0.963624383626832	0.986935195578159	0.996408847687576	1	1	1	1	1	1	1	1	1	1
SPAC1805.02c	0.453709333327413	0.533057800703987	0.72783563499457	0.650523371484366	1	1	1	1	0.995673196263892	1	1	1	1	1	0.478822025207265	0.602239028599667	0.866258126961543	0.832438743260829	0.866560987260251	0.986655560270378	1	0.872179698032285	0.74904785736436	0.920983306237262	0.894880997306514	1	1	1	0.997230615288986	1	1	1	1	1	1	1	1	1	1	1	0.974774272451866	0.893546457991866	0.904429653423667	1	1	1	1	1	1
SPAC1805.03c	0.983151585880369	0.926503908211832	0.937331939671213	0.957424512560987	0.932035473828245	0.934262104968103	0.934286979781518	0.927273507035938	0.935092458597864	0.95919030516424	1	0.983499664796206	1	1	1	1	1	1	1	1	1	0.961562512690321	0.72476716085041	1	1	1	1	1	1	1	1	1	1	1	0.984646802462507	0.951643184037973	1	1	1	1	1	1	0.907924067773996	0.877367022436145	0.92871378055393	0.945996982692862	1	1	1
SPAC1805.04	1	1	0.966342310335133	1	0.954800109522945	1	1	1	1	1	1	1	0.969295882229559	0.980565609814318	1	1	1	1	1	1	1	1	0.981026915320121	1	1	0.978176483098178	0.979331002358228	0.976136839446995	1	1	0.988665373072775	1	1	1	1	1	1	1	1	0.977093238849813	1	1	1	1	1	1	1	1	1
SPAC1805.06c	0.924269017469744	0.925966137021437	0.930220825145679	0.947485028543282	0.972813403814586	1	0.952985469975569	0.970419299956491	0.958907797829897	1	1	1	0.951457768129855	0.93003086348486	1	1	1	1	1	1	0.921810061539608	0.975199342214781	0.682464428247476	0.91879225148643	0.924476128823713	0.929696615714138	0.969209505320517	0.94458872943728	1	1	0.931640136694343	0.962515050848199	0.910501508500525	0.911702523484339	0.942782094412207	0.914252125071901	1	1	0.224273668006501	0.217022593844517	1	1	1	1	1	0.840449615034169	0.644105123064854	0.67440616271955	0.661029555942214
SPAC1805.07c	1	1	1	1	1	1	1	1	1	0.972316879762445	0.997675294420478	1	1	0.951962384217546	0.917780958811239	0.958794582514484	0.969460212393789	0.927823663614987	0.980137852924899	0.93900135619279	0.987693797370278	1	0.935055508475904	1	1	1	1	1	1	0.99532774009635	1	1	1	1	1	1	0.940291588449592	1	1	1	1	1	1	1	0.997068868806551	0.928337575251981	0.963106746742868	0.933545414650298	0.957549639271706
SPAC1805.09c	0.951332041867608	1	0.961533767755848	0.930799131957247	0.988330734054369	0.971318027321214	0.975510765687863	0.96161294636777	1	1	0.99658093256859	1	1	1	1	1	1	1	0.859501404482263	0.75309459352385	0.923326329987451	1	0.522014862027821	0.847538576012928	0.956858225170891	0.882715482397048	1	1	1	0.946376895936642	1	1	1	1	1	1	0.870499411518338	0.676525061504935	1	1	0.95409065314134	1	1	1	1	1	1	1	1
SPAC1805.10	0.960046588877125	1	1	0.939771037935034	0.96762279742049	1	0.953773127617583	0.940158643860691	1	0.929101544114042	0.919198366573499	0.915560379487482	0.921802464772952	0.923078676123878	0.946164338215134	0.934098628830453	0.918226350872512	0.920350399160459	0.934385990949752	0.920265737317507	0.931495354938177	1	0.727914486698188	0.931876621198975	0.949893154126893	0.960480016281841	1	1	1	1	0.989873909805424	0.951526891518219	0.976395594777608	0.941557621673745	1	1	1	0.98426228663363	1	1	1	1	0.853646736528539	0.896484280052347	0.8475709487334	0.923728271585389	1	1	1
SPAC1805.12c	1	1	1	1	1	1	1	1	1	0.908170685816144	0.838863512350008	0.794149890673122	1	1	1	1	1	1	1	1	0.960967667022227	0.92526790117415	0.910224290476416	0.968803730129014	0.96955357668001	1	1	1	1	0.890064314933493	0.892043749922517	1	1	1	1	1	1	1	1	1	1	1	1	1	1	0.938003193295703	0.926285502804688	0.974354908110968	1
SPAC1805.14	1	1	1	1	1	1	0.915617495441608	0.937077872872426	1	1	0.817409290775375	0.692186080125082	1	1	1	0.982243252535541	0.985403022676331	0.984593519066321	0.889094716797882	0.859846285147828	1	0.979348299784138	1	0.934030454718387	0.958964925215551	0.92666542253223	0.920175622692425	0.922653560215597	1	1	0.965340322920655	0.819192782753508	0.884432899693578	1	0.957887200789524	0.944923979147562	1	0.937011490846501	0.924844328741102	1	0.936663281660254	0.926823663841884	0.936812565983454	0.93500800343293	0.930155050439288	0.917228390081903	0.948544808396387	1	1
SPAC1805.15c	1	1	1	1	1	1	1	1	0.997086109486137	1	1	1	1	1	1	1	1	1	1	1	0.996225231528721	1	0.790340895789782	0.782973220000893	0.691886448574349	0.930887720785909	1	0.984443849721915	0.955776694974245	1	1	1	1	1	1	1	0.657525879749108	0.653264079855046	0.910354398293712	1	1	1	1	0.999111097388347	1	1	1	1	1
SPAC1805.16c	0.996362817432813	0.938572365049097	0.95891358114135	0.930364312172439	0.919734335659448	0.935779204583542	0.942238023093788	1	1	1	1	0.972677639482041	1	1	0.681741771783126	0.791618171845986	0.788438560494288	0.977346311464852	1	0.855771334068999	1	1	0.474002169347399	1	1	1	0.928420422068885	0.962742856181946	0.691078523449423	0.664655245649585	0.628826024044731	0.700096853559845	0.970274751103674	1	1	0.993409225274359	0.944070226192705	0.934004109564954	1	0.917348331844967	0.926638952085708	0.920641570451169	0.911555944913752	0.916267719087101	0.966806625186674	0.842290256176641	0.754339118634931	0.70127421197478	0.562505802453783
SPAC1805.17	0.822645370162835	1	1	1	0.991769910334542	0.922742512898553	0.916333590515898	0.925832141956987	0.928107605697768	0.91165466734592	0.924532255061577	0.727081604409281	0.790103823671914	0.836439872158054	0.66927018616019	0.995254313971746	1	1	1	0.896492819929743	0.657536810148714	0.60080727114403	0.245293154919761	1	1	0.961687652587325	0.756507016528185	1	1	1	1	1	1	1	1	1	0.45282608380544	0.428366032143377	0.661487323418051	0.740462629018368	0.958803817249674	0.967445892275812	0.992931190922185	1	1	1	1	1	1
SPAC1834.01	0.978743069814895	1	1	0.886036388918638	0.516527747860539	0.519589254576241	0.432443734724782	0.653904205674137	0.829124054102884	0.982866837072925	1	1	1	0.935028792821225	0.933402789382576	0.936964837936036	0.98307560540549	0.922277915841953	1	0.969202218683142	1	1	0.587963039405582	1	1	1	1	1	0.896639208102309	1	1	1	0.622081170946147	0.486938412334612	0.969309990302093	0.80038987671619	0.570339237881681	0.594416959837167	0.893518116883607	0.90164107714808	1	0.952511169653515	0.914172973885305	0.923796414751905	0.946071177194284	0.932867165483851	0.922868042078292	0.93664140138073	0.926479588954789
SPAC1834.02	1	1	1	1	0.958322964840038	0.970836819010624	0.950989868972634	0.961974580438205	0.966477151072637	1	0.953033194606954	0.988969617181274	0.965870348995206	0.992963884759229	1	1	1	1	1	1	0.96305565306563	1	0.863259478567067	0.938330867902717	0.969961249808913	0.975641100467012	0.992445536206311	0.963587300613421	1	0.954285949189117	1	1	1	1	1	0.980160101266182	0.741910734147781	0.724040376899098	0.224855879993863	0.221149061711124	0.98527109108327	1	1	1	1	0.534817502333742	0.291093890288445	0.310272555066773	0.450230244572708
SPAC1834.05	0.853044525150108	0.928002647730935	1	1	0.995173121286571	1	0.983954920076638	0.954725608866515	1	1	1	1	1	1	1	1	1	1	1	1	1	1	0.466268153534987	1	1	1	0.988822451288706	0.5070582113512	0.294394623435257	0.474033592953239	0.674119570934195	0.911008222485183	1	1	0.457658019205964	1	0.943108447822909	1	1	1	1	1	1	1	0.967520549460001	1	1	1	1
SPAC1834.06c	1	1	1	0.935273556825849	1	1	1	0.972445252911447	0.940112794520034	1	0.928230985058594	0.941789069261528	1	1	1	0.855759700742127	0.753155935875479	0.865913676703993	0.813762703311138	1	1	1	1	1	1	1	1	1	1	1	1	0.943677706822031	0.762313008009742	0.804840817357601	0.985550191830654	0.978560308454954	0.948036700798083	0.981577812379482	0.800720163325608	0.846157345088874	0.850724086594536	1	1	1	1	1	1	1	1
SPAC1834.07	1	1	0.970809661327849	0.964053567893808	0.938106654205882	0.92440361073649	0.910810599086927	0.910555522630722	0.921773773138956	0.947550916879167	1	1	1	0.991545153417479	1	0.975504541679742	1	1	0.964726132295322	0.968230582658837	0.918841552603181	0.92574755735613	0.852917495137005	0.940543377380527	0.9397094939301	0.955612743074494	0.911301189348616	0.95460539043639	1	0.937765356812505	1	1	1	1	0.968310577338911	1	1	1	1	1	1	1	1	1	1	1	0.959699155343192	1	1
SPAC1834.08	0.934726416798435	0.927110147808095	0.947260434313417	0.960498697215805	0.979766301409958	1	1	1	0.971862545247271	1	1	1	1	1	0.925434140513411	0.954986635173767	0.948832202083704	1	1	1	0.961361082669512	0.964851107352189	0.702057081528004	1	1	0.975361745501703	0.92973376079927	0.984866460548177	1	0.97251137314399	1	1	1	0.986634381559434	1	0.925968160436003	1	1	1	1	1	1	1	1	1	0.962671990040375	1	1	1
SPAC1834.09	1	1	1	1	1	1	1	1	1	0.993126939610793	0.701043945191049	0.598941256134881	1	1	0.90720012429928	1	0.997696295997369	0.756291071651533	0.557606948548703	0.629019677468136	0.70432490325761	1	0.852296739552678	1	1	1	0.911267995879734	1	1	1	0.979403358769352	0.964119876950008	0.95114881841256	0.982369811382071	0.958595498861557	0.995182095764586	1	0.938250463094745	0.947810346718453	1	1	1	1	1	1	1	1	1	1
SPAC1834.10c	1	1	1	1	1	1	1	1	1	1	0.98432472801795	1	1	0.984905621913934	0.968718004164501	1	1	1	1	1	1	1	0.511808523640965	1	1	1	1	1	0.974217856500831	1	1	1	0.956783907031808	0.958218423096165	0.919680511210383	0.918937019304545	1	1	0.941285714126358	0.92646340261555	0.951926977922465	1	1	1	1	1	0.938210606101932	1	1
SPAC1834.11c	1	1	1	1	1	1	1	1	0.849610840688043	1	1	1	0.962792412935995	1	0.978669081109576	1	1	1	1	1	0.930260648482963	0.999125155491025	1	0.893654103274405	0.972782797406683	1	1	1	0.615916203150179	0.73206071472789	0.749128372525141	0.747297541412351	0.827239343314895	0.883160117059745	0.763793163829937	1	1	0.955636526203726	0.93718955898169	1	1	1	1	0.933432501954236	1	0.95953452051487	0.993529548525753	1	1
SPAC1834.13	0.935240571498114	0.954246355146834	0.984269944970235	0.95887428729532	1	1	1	1	1	1	1	1	0.985267404776401	1	0.697308885636798	0.510695503015085	0.593779065589396	0.61587230076416	0.719358159395884	0.876699354467743	1	1	0.715995372175203	1	0.940380120599641	0.813174956547465	0.680224814492131	1	1	1	1	1	1	1	1	1	1	1	0.97295430486196	1	1	1	0.97438471193811	1	0.951615277240254	1	1	1	1
SPAC1851.02	1	1	1	1	1	1	1	1	1	0.786592690656953	0.478258898209022	0.516090682929491	0.910321848597559	0.76431044702121	0.99430623002291	1	1	0.999164195988312	0.822458655334736	0.87603236920934	0.557997621285922	0.728209517045455	0.568117428447605	0.890733221495658	1	1	0.995083237500751	0.845974160821163	0.88366556870558	0.981645379686332	0.888506964154118	0.902857682463655	0.937641572702789	1	1	1	0.928272984615179	0.926750437280506	1	1	1	1	1	1	1	1	1	1	1
SPAC1851.03	1	1	1	1	1	1	1	1	1	1	1	0.73416575392479	0.981387701336842	0.937184895451194	0.771966464165938	1	1	0.712317004427397	0.966853351411278	0.875760945583615	1	1	0.504347862267074	0.796639878842514	0.632014444617427	0.513746919255491	0.770530683715121	0.948965732121798	1	1	0.984660161713864	1	1	1	1	0.944171598939718	1	1	1	1	0.960970411342839	0.953848168162593	1	1	0.96591507791222	0.998114606320223	1	1	1
SPAC1851.04c	0.910439993524795	0.910873276279571	0.911344994891697	0.912055709391602	0.922549891319487	0.920440945998226	0.933903370256772	0.934189512002531	0.944543677959446	0.924930465112416	0.926681366009151	0.926292963554802	0.931043678405316	0.922483961264951	1	0.9568755526561	0.945868054801975	1	1	1	1	0.933471624975289	0.624217676052075	1	1	1	0.887726471373876	1	1	1	1	0.983961295691246	1	1	1	1	1	0.970666766897976	1	1	1	1	1	1	0.933077531224787	0.973875550011222	1	1	1
SPAC186.07c	1	1	1	1	1	1	0.977622739829232	1	1	1	0.990450217238542	1	0.931173052563741	1	1	1	0.999007427833632	1	1	1	1	1	0.602860749443471	0.57094666302161	0.765621204252898	0.95270302157299	1	1	0.935791152253116	1	1	1	1	0.747951697425381	1	1	0.76347608771186	1	1	1	1	0.943444695310747	0.915601530308326	0.953521192771007	0.941292511072157	0.943617215530064	0.964181825997585	1	1
SPAC186.09	0.876987579917706	0.944461758169717	0.741873913327145	0.658202747302179	0.51698121050301	0.503177084074563	0.651203174253566	0.800167804510835	0.879096163702266	1	1	1	1	1	0.962719273236375	1	0.98803040597385	0.997502055143156	1	1	1	1	1	1	1	1	0.978630041039718	1	0.925314407712425	0.593166028890775	0.528310412674001	0.458047258426236	0.508126081107055	0.619597107543596	0.698763856132076	0.548168210694536	1	1	1	1	1	1	1	1	0.96806474421824	1	1	1	1
SPAC18B11.02c	0.966772111090769	1	1	1	1	1	1	1	1	1	0.955586280638473	0.978745977680699	1	1	1	1	1	0.985508447497553	0.952667898225257	1	1	1	0.663637349593408	1	1	1	1	1	1	1	1	0.987928315411152	1	0.950527159212428	1	1	1	1	1	1	1	1	1	1	1	0.989967155920763	1	1	1
SPAC18B11.03c	0.966067481424337	0.962360016636238	0.944420241434042	0.968835327244571	1	1	1	1	1	1	1	1	1	0.988340879631339	0.908438619420613	1	1	0.976441084018995	0.897126413125944	1	1	1	0.760972080559701	0.683288934120823	0.734153171373112	0.601779852956549	0.9304864637459	0.968277123545675	0.834725112231322	0.790803082433726	0.988847027293693	1	1	1	1	1	1	1	1	1	0.911743296610288	0.531758098738751	0.473804891021197	0.483870812562987	0.978415931752586	1	1	1	1
SPAC18B11.05	1	1	0.949413916586269	0.990977634876869	0.936077415172896	0.955648592051907	0.986110834312033	0.940969559122382	0.973749190894153	0.913049553407814	0.910432934564403	0.911316317318853	0.911538633863578	0.909861478743599	0.911996733653714	0.913580664925773	0.913939005653783	0.925826879644801	0.916989302697016	0.912998018785628	0.91154805270737	0.947695503373122	0.191691062296849	1	0.999503450695087	0.937510147648958	0.963243181330786	1	0.876420173466109	0.99591034531436	1	1	1	1	1	1	1	1	1	1	1	0.976957467144522	1	1	1	1	0.965962618406832	0.978774953775949	0.945081438706376
SPAC18B11.06	0.936968351242034	1	1	1	1	1	1	1	0.97971009640488	1	1	1	1	1	1	1	1	1	1	1	0.974820513968985	0.916041294644225	1	1	1	1	1	1	1	1	1	1	1	1	1	1	1	1	1	1	1	1	1	0.99517504462721	1	1	1	1	1
SPAC18B11.08c	0.929378075103084	0.917142428701607	0.919663083198535	0.916928307614292	1	0.984804117148643	1	0.94014866803012	0.981657255346864	0.949171885384113	1	1	0.958052470888021	0.926299338375986	1	1	1	1	1	1	0.913895965276858	1	0.420251303488799	1	1	0.981036621762653	0.932939111540651	1	0.924578310240187	1	1	1	1	1	1	0.949241408837745	0.9863226539949	1	1	1	0.94385931826433	1	1	1	0.969502998808129	0.989079995835331	1	1	1
SPAC18B11.09c	1	0.998954458521782	0.990159457054303	1	1	1	1	0.893151931982043	0.898054151931215	0.743589655480414	1	1	0.903247981656631	0.837497236757054	0.845982407024337	1	0.995972872405995	1	1	1	0.888454399469297	0.807797126199347	0.709574513142184	0.963822684052681	0.935352054192221	1	1	1	0.785461446358741	1	1	1	1	1	1	0.809562024531197	0.569337915731303	0.543730392216209	1	0.978415931752586	0.537015795144796	0.362986936727397	0.335290981002279	0.440832091146453	0.933486801254812	1	1	0.981180615556513	1
SPAC18B11.10	1	1	1	1	1	1	1	1	1	0.998011357189255	1	1	0.96563576014434	0.953405462979278	0.916523976549558	0.78028624769763	0.881088392205793	0.509888617460594	0.735232152647608	0.803699181178065	0.978640987088472	0.95094445408942	0.75298204720248	0.915631331386779	0.714619005497834	0.378241769323721	0.9202730071395	1	1	1	1	0.962915933212662	1	1	1	1	1	0.967321725205526	1	1	0.940875058453528	1	1	1	0.976260283324355	1	1	1	1
SPAC18B11.11	1	0.985152139936547	1	0.971159094108215	0.993426669504993	0.964380296257974	0.987128172291917	1	1	1	1	1	1	1	1	1	0.917362012607467	0.963114335347415	1	0.983477937859891	1	1	0.569856013770756	0.924518183978416	0.935636355192589	0.977870413928751	0.946619498885557	0.965300329981528	0.860296891112269	0.65166842901313	0.908731653417036	1	0.901207157531538	0.66748766676912	0.689503584615336	0.993244869884214	1	1	1	1	1	1	1	1	1	1	1	0.98544037187455	0.983418902376537
SPAC18G6.01c	0.811428546957033	0.930894721373957	1	1	1	1	1	1	1	1	1	1	0.930213063705379	1	1	1	1	1	1	1	0.852877350416877	1	0.402114788492658	0.909362350576197	0.963564757910826	0.880762886288393	0.853762104965638	0.575188560140851	0.448800402019669	0.411291979611831	0.454026075327494	0.710502071654886	0.798604394376534	1	0.921448212460294	1	0.981905459261307	0.98236876245926	1	1	0.929915282006346	0.932401004501359	0.968559234759517	0.939529036929685	1	0.986571409236668	0.998153139609773	1	1
SPAC18G6.02c	0.937310402845735	0.939499716716938	0.950329072722055	0.95176519371336	1	1	1	1	1	1	1	1	1	1	1	1	1	1	1	1	1	1	0.546686107824092	1	0.954247020948565	0.786152842414464	0.574207364595043	0.718329252152132	0.485405028746123	1	0.963827976461405	0.849464855469308	0.540683716256729	0.434506461464138	0.951860414733938	1	1	1	1	1	0.98544130048702	0.968689377232223	1	0.969329269490411	1	1	1	1	1
SPAC18G6.03	1	1	1	0.964451223376384	1	0.882908375818444	0.923219850123223	1	1	1	0.87441484982503	0.638759848409935	1	1	1	1	1	1	0.98712172375617	0.953147392971679	0.951459620524486	0.921090568847692	0.727851145165824	0.945668770035228	0.935387923901261	0.961382880069975	0.952426438922184	0.930235262722828	1	0.944764665059545	0.952249205716611	0.941351623573969	0.954700097830275	1	1	1	1	1	1	1	1	0.979093142931144	0.922718575613603	0.966868511169175	0.948629469867837	0.928096114545385	0.983134519136366	0.979612518880293	0.988072005611162
SPAC18G6.04c	1	1	1	0.997137102526659	0.987314900779603	0.921446482637095	0.928433764848238	0.959074745684808	1	1	1	0.930603140612928	1	1	0.98686398779851	0.979884374080123	0.971851922014871	0.990325561104498	0.962758005969186	1	0.947936904635109	0.985686165711007	0.686623552903168	1	1	1	1	1	1	1	1	0.952202226269243	0.990254850393499	1	1	1	1	0.92472096176376	0.920224024203593	0.933685028114971	0.917094593848144	0.923470702483604	0.943203043291243	0.929629492913392	0.93582153657412	0.935335837133356	0.981985239571778	1	1
SPAC18G6.05c	0.872420096175568	0.973720324490403	1	1	1	1	0.936355194078421	0.921251335619682	0.918167666058314	0.942210379342603	0.923767728336364	0.916236951280548	0.945005643937178	0.983032663185937	1	1	0.94749328228117	0.983574190441731	0.95477756084402	0.966256236734595	0.912969096945598	0.930215962339821	0.863554127120967	0.965782020060184	0.96869258366423	0.941123217355377	0.984530733528756	0.977460880050296	1	0.95783656023271	0.925885358286452	0.964578547508442	0.977317326546838	1	0.976243678499706	1	1	1	1	1	0.969329269490411	0.92932688442027	0.940983745932958	0.942258376257211	0.926387976051596	0.933695793861468	1	1	1
SPAC18G6.06	0.960339172234592	0.998597146946871	1	1	1	1	1	1	1	0.926314241000705	0.935578329073122	0.937302378721626	0.919000670392247	0.923590827492327	0.969557428635835	1	0.995176582410173	1	1	0.990135006949679	1	0.933300216650661	0.931611174755551	0.946180299090483	0.859574309508077	0.641241111358577	0.747916082536291	0.922934340219344	0.94427744946251	1	1	1	1	1	1	1	1	1	1	1	0.78403050188043	1	1	1	1	1	1	0.977972628581415	0.863895709718656
SPAC18G6.07c	1	0.935556197771475	0.951557846128258	0.988165563116938	1	1	1	1	1	1	1	1	1	1	1	1	1	0.939144779854478	0.936354754443391	0.957999304940391	1	1	0.944373721617407	1	0.994461590138073	0.980102879134548	1	1	1	0.910731140207321	0.80439307580439	0.75660459923702	0.599575835829808	0.630525089688406	0.850637559441973	0.547928649695419	0.890810281414502	0.903852681499219	0.843202760268258	1	1	1	0.961825733518983	1	1	1	1	1	1
SPAC18G6.10	1	1	0.981165576613882	0.961009813395487	0.993081409305556	0.993259105579888	0.93358853963583	0.938018210780093	0.981788006818343	1	1	1	0.935657738773105	1	1	1	1	1	1	1	0.946708346080645	1	0.954184016292869	1	1	0.992705110834647	0.962144262285009	0.931599494637782	1	1	1	1	1	1	1	1	0.985093755631358	1	1	1	1	1	0.927477828593466	1	0.98088096196843	0.947107297300335	0.985584080745737	1	1
SPAC18G6.12c	1	1	0.984300315893683	0.968002652721591	1	1	0.966951972436721	0.949634560128619	1	1	0.977209546139601	1	0.984822113879232	0.97709128052744	0.612694563840686	0.968771919386117	0.824627364049307	1	1	0.975615263379806	1	1	0.378208019571116	0.709730227316149	1	1	1	0.896844567780477	0.654455212488936	1	1	0.999560321130076	0.991797984084777	0.890008084074373	1	1	0.424069038893488	0.395786977367635	0.495246075646059	0.454187703211193	0.93857018154932	1	1	1	1	1	1	1	1
SPAC18G6.13	0.967285442598016	0.947444734205084	0.943836490272089	0.948770042205882	0.923924762677537	0.939960990791478	0.953385152064544	0.977199375920256	1	0.991823623823095	0.961512914649831	0.94662774013979	1	1	0.983950119607296	1	1	1	1	1	0.923574529845311	0.942096781697843	0.630556735866753	1	1	1	0.941391578380804	0.970150947885258	1	1	0.920612250860741	0.96261497859856	0.975566292274691	0.956016595075464	1	1	0.94175465099009	0.956846142745846	0.93907417408465	1	1	0.970311978060498	1	1	1	1	0.98736278424927	1	1
SPAC1952.01	1	1	1	1	1	1	1	1	1	1	1	1	1	1	0.990119205952565	1	1	1	1	1	0.998155971125951	1	0.680526310125824	1	1	1	1	0.984816120501054	0.842541158154683	1	1	1	1	1	0.936130427900596	1	1	1	1	1	1	1	1	1	1	1	1	0.997923714494461	1
SPAC1952.03	1	0.948140901100719	1	0.9681392649668	1	1	0.983563700852411	1	0.985105778492075	1	1	1	1	1	1	1	1	1	1	1	0.972424924663681	0.92858349894952	0.736924518993298	0.920657515151494	0.977871201836907	1	0.9747889141599	0.956404544104544	1	1	1	1	1	1	1	1	0.979899342320988	0.940528613635302	0.901705725633742	0.981883672262552	1	1	1	1	1	1	1	1	1
SPAC1952.04c	0.807831093296861	0.613814943163618	0.716076555023923	0.959850164578858	0.987133451018624	1	1	1	1	1	1	0.970050690776215	0.908270896064045	1	1	1	1	1	1	1	1	1	1	1	1	1	1	1	1	1	0.994208052405735	0.987590232169776	1	1	0.979243961627878	1	1	1	1	1	1	0.981507150126245	0.927399067165613	0.934042897105886	0.970541121175169	0.975407513491844	0.923469596166828	0.943128614552751	0.987126113488328
SPAC1952.05	0.936063548859673	0.937011542255108	0.929610382723955	0.946964427361756	0.928280230955759	0.942584917517117	0.957965552305363	0.928813772049565	0.942537852740749	1	0.953224949872322	0.970200355084245	0.970020278682447	0.979561387291416	1	1	1	1	1	1	0.988104850675499	1	0.786142634476314	1	1	1	1	1	0.872129428432817	1	1	0.989008334329582	1	1	1	1	1	1	0.407963162173362	0.594264686717723	0.632011209329465	0.289789081048405	0.35025217953852	0.13285246881303	0.610951824979981	0.839993481044394	1	1	0.994529695260865
SPAC1952.06c	1	1	1	1	1	1	1	1	1	1	1	1	0.975311342473089	0.938503875241719	1	0.941519691668275	0.948276091093228	1	1	1	1	0.993512534351868	0.98682992121928	1	1	1	1	1	1	1	1	1	1	1	1	1	1	1	1	1	0.933688387513544	0.935382291938329	0.958777598543386	0.931022521541425	0.928278144395823	0.914235628349041	0.930320777257128	0.956600495515531	0.960615017593678
SPAC1952.07	1	1	1	1	1	1	1	1	1	1	1	0.977798080695354	1	1	1	1	1	0.997503178957794	0.976886727110925	1	1	1	0.574573998909206	1	1	1	1	1	0.969004171295801	1	1	1	1	0.992539278100341	1	1	0.950317933868376	0.951199117493162	1	1	0.93986033469279	1	1	1	1	0.940013753399494	0.733645054607233	0.798318530983893	0.901306300726881
SPAC1952.08c	0.938381189315699	0.958396554717483	0.995935941562737	0.939669958925439	0.960910390675245	0.975068100631411	0.955024205483147	0.930936394470758	0.961364796908703	1	1	1	1	0.990562066268223	1	1	1	1	1	1	1	1	0.599795968220244	1	1	1	1	1	0.967050169148238	1	1	1	1	1	1	1	1	1	1	0.985862767125986	1	0.927384511200163	0.938161108957435	0.920540919860272	0.918842572855027	0.915885522027459	0.94780830834884	0.957372112909387	1
SPAC1952.09c	1	1	1	0.946224832039004	1	1	1	1	1	1	1	1	0.986769625186992	1	0.893676446804312	1	1	1	1	0.828781949242553	1	1	0.967525821133959	1	0.993636877710102	0.644705187678173	0.934091088667969	0.961919161683164	0.930787545734897	0.991448397231607	1	1	0.960818090507966	0.992667996709272	1	1	1	1	0.931825136961429	1	1	1	1	1	1	1	1	1	1
SPAC1952.10c	0.948856749744785	1	0.972492168613104	1	1	1	0.984824252400159	0.945530073709448	1	1	1	1	1	1	1	0.975192682793184	1	1	1	1	1	1	0.747579823163753	0.940048054260106	0.957178418411859	0.951149938104235	1	0.995242811554041	1	1	0.911949017987394	0.704540763924563	0.824350396695824	1	1	1	0.957279611774161	1	1	1	1	1	1	0.940071461716257	1	1	0.830170765394515	1	1
SPAC1952.11c	0.868403918985582	0.884540941181824	0.721418670683181	0.913138882764504	0.932602151786508	0.893807108650407	1	1	1	1	0.981893586609559	1	1	1	0.932389427688373	0.867563098382135	0.931632150932871	0.889600492060935	0.7097020331233	0.677190792727913	0.872505373479321	0.760669958061262	0.635259217514157	0.963230105144494	1	1	0.976537424391464	1	0.986455955770459	1	1	1	1	1	1	0.994952864259305	0.971296682286154	1	1	1	1	0.961300751153891	0.530185965366383	0.629417704176778	1	0.780362977342648	0.553117953871522	0.579419207649554	0.800376902477502
SPAC1952.12c	1	1	1	1	1	0.964865672568106	1	0.98474151518985	1	1	1	0.932701478652233	1	1	1	1	1	0.940517369534573	0.922240478226538	0.952469389012231	0.980406374890122	1	0.955316293238696	1	1	1	1	1	0.995582698041145	0.97970339692727	1	1	1	1	1	1	1	1	0.797938677478371	0.624589508769952	0.669589914459441	0.74123228256798	0.614654297616702	0.709638024017607	0.338681060348295	0.308534844800912	0.326295857875189	0.469291733907118	0.467731026346834
SPAC1952.13	1	1	1	1	1	1	1	1	1	1	1	1	1	1	0.812763642378116	1	1	0.905740575339976	0.841051017701304	0.743115047626102	0.596499349861506	1	1	1	1	1	0.938980841397799	1	0.728911308064807	1	1	1	1	1	1	1	1	1	1	0.975762230009353	1	1	0.952909029560025	1	1	0.985665498947042	0.983910068426197	1	1
SPAC1952.14c	1	1	0.986763348311228	0.966479714739312	0.973393038624987	1	1	1	1	1	0.998956352028629	1	0.932097879456592	0.918157741807336	0.997939543438691	0.990746449549942	0.963946052481408	1	0.941560754541581	0.960202075439035	0.983830251688929	0.965359669452724	0.559648754393057	0.958047631033693	0.999749813699388	1	1	1	1	1	1	1	1	1	1	0.970406906692592	0.461932067676756	0.372656478568513	0.284184447970983	0.301562532573333	0.931980127493446	1	1	1	0.479194379122455	0.470998582216369	0.403790787076228	0.470963860512565	0.423040779719671
SPAC1952.15c	1	1	0.910590340726923	1	0.976115843667736	1	1	1	1	0.710642545227698	0.794127184451179	0.950315904120924	0.562836584730559	0.545305328702253	0.901879050670018	1	1	1	1	0.99990986683356	1	1	0.740712471059958	0.955814685695881	0.942108338579748	1	1	1	1	1	1	1	1	1	1	1	0.91791952685618	0.799186402829715	1	0.975968237796463	1	1	1	1	1	1	0.899464596192462	1	1
SPAC1952.16	1	1	1	1	0.98173555054972	1	1	1	0.889683625175338	0.282568899200198	0.861596797271564	0.962644107640601	0.806997951813624	0.682263980977297	0.68479906711371	1	1	1	1	1	1	0.922132296789682	0.918817021115973	0.997767624031982	1	1	1	1	0.665029908614163	1	0.952597818813712	1	1	1	1	0.917193748119186	0.958448690951248	0.89182255521456	0.635948587188427	0.617939174193887	1	1	1	0.974900686711984	1	1	1	1	1
SPAC1952.17c	1	1	1	1	1	1	1	0.955089405902643	0.9894530715309	0.991659410673072	1	1	0.925958071244007	0.943119197838636	1	1	1	1	1	1	1	1	0.630916946566913	1	1	1	1	1	1	0.969276984616007	0.987094064772333	0.965049017012193	1	1	0.96869566643383	0.961421087755627	0.996979822023851	0.973797125175791	0.956692747099741	0.925272334229591	1	0.961134518603582	0.945957356241854	0.966099562971838	0.994951777386749	0.96340335905807	1	0.954464344105435	0.956960963375734
SPAC19A8.01c	1	1	1	1	1	1	1	1	1	0.920609811289028	0.953452520656474	0.967663534979111	0.91992345320378	0.950697738329498	0.89550455162552	0.943721826170554	0.981342544147396	1	0.977159691061927	1	0.97348504062807	0.935998285740302	0.927366792357961	1	1	1	0.996746959901246	0.933856014246599	1	0.982489753434431	0.947705259509782	0.914077123207812	0.925726814988952	0.982647065325617	1	0.999972684734753	1	0.950964304807847	0.801681669707955	1	0.913248290507661	0.927727740112062	0.998547675019112	1	1	0.707246674575018	0.520518449009684	0.537342294612693	0.664773860214535
SPAC19A8.02	0.938060759234982	1	1	1	0.972641713175233	0.945349969646521	0.941702298578354	0.940307949455998	0.972507215248011	0.98094624241657	0.99400504403646	1	1	1	0.927312790435371	0.94911881604536	0.956837208529349	0.962644212694319	0.980675433686175	0.991047422697054	0.916467332277999	1	0.583340030804699	1	1	1	1	1	0.579580550600173	1	1	1	0.798555348208809	0.639397640488323	0.784052699146889	0.977906023330701	1	1	1	0.990297630278659	0.963374883470066	0.929203728826068	1	1	0.524969855520543	0.501003196717563	0.686432397798596	0.780501516482092	0.6922473696391
SPAC19A8.03	1	1	1	0.997873852524609	0.918720036838994	0.969296753805462	0.929869890668423	0.99533191333218	1	1	0.938982163301581	0.95380111657613	0.985074958595355	0.957464227717008	1	1	1	0.952232388262969	1	0.990683955531353	1	0.922864680943652	1	1	1	1	0.959549377631238	0.951639487074682	0.989552782864699	0.972098948000067	0.950119796416822	0.981872999567532	1	0.970044512279023	0.986898571821679	1	1	0.876971119346731	0.73937259666842	0.775310930132176	0.76851415781901	0.978630820406931	1	0.986462082484463	1	0.95831813559264	1	1	1
SPAC19A8.04	1	1	1	1	1	0.989177442402853	1	1	0.924920608857377	0.920987754303836	0.921285507739088	0.92887276763684	0.918488109046089	0.912620883994504	0.915552681549704	0.916685435471446	0.919715945737184	0.916135773316775	0.942911578234305	0.941887334503023	0.973171893709225	0.926520024686886	0.597924526166902	1	0.992155386274912	1	1	1	1	0.91943303411949	0.923511384939767	0.969389229870634	0.924977187429649	0.934599729035997	0.940416586383478	0.963773921004595	1	1	1	1	1	0.984237180382979	0.944633606736844	0.957684366107079	0.960385962315126	0.922478573833838	1	0.926273850727625	0.922472602142955
SPAC19A8.05c	0.90910344861262	0.898260674491867	1	1	1	1	1	1	1	1	0.993481674032359	0.999431555150678	1	1	1	1	1	1	1	1	1	0.965352129730158	0.984981992354741	0.952380642546442	0.990052566579837	1	1	1	0.981061890377986	1	1	1	1	0.890737811758936	0.984628664428475	1	1	1	1	1	0.52000277944069	0.584586765174806	0.950778646124585	0.952633080163178	0.991194035844878	1	0.990603284429923	1	1
SPAC19A8.06	0.938502883599945	0.953239701673621	0.950519130633305	0.928274067212454	0.92289551815582	0.935090165844417	0.935802417800777	0.958832324570738	0.940556953594169	1	1	1	1	1	1	1	1	1	1	1	1	0.6912987647991	0.668545892116183	0.947019317682634	0.916222859760973	0.958268924639015	1	1	0.682600744393129	1	1	0.991371974492372	0.761843668550654	0.759801423717949	1	0.906306827426459	0.434845223991386	0.47669812585619	0.302240514314895	0.417543989597223	0.437478341887015	0.504103585790104	0.779094783858423	0.523592274710226	1	1	1	0.983221225167258	1
SPAC19A8.07c	1	1	1	1	1	0.968966532520274	1	1	1	0.980205021956	1	1	0.856170806300945	0.97703819703306	1	1	1	1	1	1	0.949182321267022	0.9311982391557	1	1	1	1	1	1	1	0.939605469046551	0.936122049720905	0.924141537332489	0.928575135391222	0.952345252960003	0.974978274142427	0.972149507601152	1	1	0.77685228943426	0.793902867769704	1	0.903068263426499	1	1	1	1	1	0.903794278291633	0.835244182575144
SPAC19A8.08	1	0.998324573085708	0.987146257194875	0.996542248926423	0.984436855815987	1	1	1	1	1	1	1	1	1	0.979336209510672	1	1	1	1	1	1	1	0.366568047337278	0.939917854229615	0.866717888012363	0.836682976469218	0.951003095970858	0.788014416879735	0.788168750846551	0.907818734635999	1	1	1	1	1	1	0.811500723860916	0.936363410647902	1	1	1	1	1	1	1	1	1	1	1
SPAC19A8.10	0.945604960822291	0.949102124163999	0.954919478246431	1	1	1	1	1	1	1	1	1	0.929906071596972	0.98898471694166	1	1	1	0.955818026630534	1	1	1	0.996283569149588	0.655058527113956	1	1	1	1	0.9247489480221	1	0.951398313353875	1	1	0.987832215183317	0.972933827148738	0.927557231683794	0.924175872094643	0.910887355227887	0.918403706332381	0.969863208784879	0.971976673871146	0.956167274090159	0.944450166154944	0.931593871036956	0.952299403075995	0.920802563052256	0.916605258185582	0.953283144005092	1	1
SPAC19A8.11c	0.93325764984283	0.987584655754092	1	0.959171916304695	0.969069243368962	0.979687099897214	1	0.977677360103679	1	1	1	1	0.969198514852497	0.97883630005393	1	1	1	1	1	0.992662663224885	0.934338312410409	0.953961901084764	1	1	1	1	1	1	1	1	1	0.850423969246991	0.638003271085282	0.515961215909188	1	0.415673831826303	0.533535903121269	0.69639575699445	0.428144536204516	0.540930998683899	1	1	1	1	0.932466951096834	0.860054619415548	0.73817305739968	0.708084631355118	0.67406672735894
SPAC19A8.12	1	1	1	0.976156327084131	0.990785745530586	1	0.956181472862877	0.940379858045543	0.997649649242619	1	1	1	1	0.978902074744374	1	1	1	1	1	1	1	0.996835183077526	1	1	1	1	1	1	1	1	1	0.924196084771125	1	1	1	1	1	1	1	1	0.681257185684788	0.477000005816197	0.426975916524718	0.423791687024821	0.547910905445987	0.693866378123773	0.799929240719754	0.78617959164657	0.868693463476691
SPAC19A8.13	1	1	0.969664651019155	1	1	1	0.943453708138549	0.992258418643604	1	1	1	1	1	1	0.963209686931052	1	1	1	1	1	1	0.978729194634988	0.585617439501044	1	1	1	1	0.888173489992572	0.910889242151127	1	1	1	1	1	0.988217445196695	1	1	1	1	1	1	1	1	1	1	1	1	1	1
SPAC19A8.14	1	1	0.982001053528242	1	1	1	1	0.991146935752712	1	0.995681648164493	1	1	1	1	1	0.8950328824034	1	0.950480059261893	0.940480344166323	0.844595464237255	1	1	0.818621936295149	1	1	1	1	1	1	0.98476680776944	0.895203824866746	0.694916281493218	0.915194699314063	1	1	1	1	1	1	1	1	1	0.903796801097233	1	0.960868728920958	0.73397535673126	0.587625330170952	0.843310563536252	0.838719481908051
SPAC19B12.01	1	0.931626700943793	0.96037823209565	0.946659165149527	0.923603266707243	0.915579279249014	0.931903348708694	0.956572518143817	0.966270273351648	0.916272463337907	0.919129761915138	0.909547408621527	0.928113665541779	0.935510921632369	0.859797391720956	0.853935707883029	1	1	1	0.926170405612809	0.918568904860085	1	0.712970219682223	1	0.941213767922768	1	1	1	1	1	0.993706938451859	0.98943103420549	0.95756001194047	0.956319024590736	1	1	0.911225575487087	0.931937338707721	0.914720629454801	0.971352576734871	0.990914771766379	1	1	1	0.913339142779293	0.944140580049787	0.936408062057171	1	1
SPAC19B12.02c	1	0.961874735910569	1	1	0.926689224862717	0.977173605540207	0.967345745093203	0.937297041438312	0.942789036133448	1	0.951097448901797	0.948181419471725	1	1	0.904768363448086	0.995321489957542	1	1	1	1	1	1	1	1	1	1	1	0.977782225085035	1	1	0.95518448659827	0.981153548701741	1	1	1	0.982142430241247	0.976913817514988	1	1	0.963403962526606	0.947006820932689	0.963067941209908	0.933100602487798	0.954543834305326	0.97672810665328	1	1	1	1
SPAC19B12.03	0.909583835523287	0.911323983187636	0.909198293209504	0.90967049621606	0.910360833658464	0.925863742241541	0.928468913110911	0.918275338802783	0.917437724912397	0.943966745474386	0.927686491547517	0.914335262517253	0.918375715253448	0.912939400744261	0.910424521112689	0.915192739130855	0.927842532534474	0.927886735531728	0.924149692836612	0.912519261721762	0.909448234266966	0.918359160927082	1	0.920710487727774	0.948264592713071	0.968151325357564	0.976576727204616	0.845330421225641	0.838726726607994	0.963617861764143	1	1	1	1	0.946128877032216	1	1	1	1	1	1	0.957374004048474	1	0.928043837624865	0.939791532420528	1	1	1	1
SPAC19B12.05c	1	1	0.954469491947547	0.996022142572223	1	1	0.998042122897108	0.986889361630428	1	0.923137513766902	0.920082843019922	0.913501756004768	0.910376888830883	0.91276696780204	1	0.91401407031059	0.925381288551101	0.910618330671078	0.912126674875681	0.910693795249643	0.912872752330194	0.90972018819034	1	0.920458898983847	0.920593582563712	1	1	0.995543756015878	0.997653859994706	1	1	1	1	1	1	1	1	1	1	1	1	1	1	1	1	1	0.816316800138445	0.723907059953515	0.999640172267231
SPAC19B12.06c	0.999296790560152	1	1	0.958579778166179	1	1	1	1	1	1	1	0.988087881248733	0.973796737755568	0.96041217476994	1	0.92897472171661	0.93471649862584	0.97528168145202	0.999603215154203	0.958033558316999	1	0.962473577395395	0.784771853400294	1	0.955979803780053	0.94076383242519	1	1	0.781862920323363	0.967015326912094	1	1	1	1	1	1	1	1	1	1	1	1	0.987318247524942	0.981676302665893	0.8486000424674	0.769637640988965	0.65673121102724	0.809067595340157	0.832588250189336
SPAC19B12.07c	1	1	1	0.972246344996297	1	1	1	1	1	0.657794583361997	1	1	0.968257585294893	0.720712585945222	0.725712732726404	0.531615436783466	0.729592421321326	0.658338398190456	0.812530229255222	0.665230608403647	0.973522843530775	0.68202774240005	0.236051833955631	0.593425944794465	0.512009253450315	0.553585800821791	0.678686160164153	0.528957347626448	0.281124007330486	0.324235563420922	0.439433546451704	1	0.953294387922546	1	0.384952067570473	0.977030213319747	0.987757619579446	0.917733163282788	0.435338094544278	0.354354411230669	1	1	1	0.976197094936923	1	1	1	1	0.991749845800994
SPAC19B12.09	1	1	1	1	1	1	1	1	1	0.585247182713735	0.430291088222122	0.486186192771241	0.450556634610829	0.27468291049417	0.597142213965823	1	1	1	1	1	0.983605751256546	0.968879228067762	0.948980549069524	1	1	1	1	1	1	1	1	0.856310931171578	0.919326588855922	0.98255483647271	1	0.600997369926947	0.667533859608975	0.759611169383812	1	1	1	1	1	0.996802416015057	1	0.998815017545278	0.865048914221708	1	1
SPAC19B12.10	0.742152649844174	0.846460484958918	0.723885403019222	0.947439699390142	0.987179568739209	1	1	1	0.98281400647814	1	1	1	0.783916532746557	0.900322902397339	0.990299503971423	1	1	1	1	1	1	1	0.831375390949886	1	1	1	1	1	1	1	1	1	1	1	1	1	0.902648314220916	1	0.898568628780206	0.819247186572754	0.882709701653896	0.646379332682227	0.609236855166112	0.582415939315442	0.646644380816688	0.826545896731551	1	1	0.930724592632387
SPAC19B12.11c	1	1	0.967638087264053	1	1	1	1	1	1	1	1	1	1	1	0.48839683704336	0.695287441542147	0.633409478526023	0.591144251612503	0.767446646107632	0.624698980353982	1	1	0.77296267273936	1	1	1	1	0.998777319559215	1	0.966177285551187	1	1	1	1	1	1	0.975124027507384	0.927363765277562	0.940302597632815	0.945238822672228	1	1	1	1	1	1	1	1	1
SPAC19D5.01	1	1	1	1	1	1	0.912463759984808	0.914806606442397	0.912664263948398	0.913984193818874	1	1	0.911661483768769	0.92412552179835	1	1	1	0.943775047151136	0.942808946977012	0.924580826891931	0.932832745499142	0.923466130357881	0.731856389801657	1	0.991217232635576	1	1	1	1	1	0.99400041029883	0.982323516968462	1	0.965164556179433	1	1	0.971711215755109	1	1	1	1	1	1	1	1	1	1	1	1
SPAC19D5.02c	0.37909324190987	0.331789183997633	0.342577686421502	0.774030497514937	1	1	1	1	0.989101203438905	0.693622067842524	1	0.846252576043189	0.220607397974754	0.373353134613343	0.615027166056884	1	1	1	0.97392425962233	1	0.95349087599968	0.946550179394608	1	1	1	1	0.951086627525893	0.978135051377861	0.93273837540057	0.967467887341937	0.925404663407548	0.920075607055971	0.937819334268539	0.94907688294458	1	0.977639496810511	0.926599104629712	0.924536941418868	0.952281490595638	0.987116705149223	0.643457877366319	0.457747856183882	0.612291862713371	0.507543263000145	1	1	1	0.915977211371806	1
SPAC19D5.03	1	0.997170861862283	0.961059638724348	0.99589662995073	1	1	1	1	0.986494238429784	1	1	1	0.9594831761905	0.941058871043514	1	0.910287250747628	0.91213406562857	0.973672638111653	0.986620041877971	0.942134279456611	1	1	1	0.951493017096401	0.963940608662736	1	1	1	1	1	1	1	0.732255963021036	0.561955077005845	0.842532804393022	1	1	0.994373056943469	0.985211814244939	1	1	1	1	0.94563809353105	1	1	1	0.97790589359619	1
SPAC19D5.04	0.923062113702148	0.917449474260592	0.913870666075535	0.910375055900287	0.924913769045161	0.932404609322216	0.926792333270197	0.925866161541648	0.918228928513342	0.938566076730392	0.940738731987483	0.972371930805877	0.932658849409612	0.957074902926894	0.876860457447896	1	1	1	1	0.788177652710796	0.585181209811405	0.731033036307536	0.684787524685899	1	1	1	1	0.959016142608312	1	0.994428679438966	0.996251867456571	1	0.964935471521492	1	0.933809317233741	0.930142692716901	0.916491730507625	0.927327354110504	0.935092146540802	0.91992079634937	1	1	0.99026833578738	0.977386468432356	0.888750061361782	0.895608477061372	1	1	1
SPAC19D5.05c	1	1	0.913109457243613	1	0.774501977597295	0.843819050540825	0.871628224586336	0.807588045991284	0.707754715952883	0.976023461489646	0.93499437698601	1	1	0.968807443455849	0.619295374294607	0.684098791955053	0.63394947697876	0.795570251045667	0.846074599157202	0.851080112601711	1	1	1	0.877324234408764	1	1	1	1	0.988447501746144	1	1	1	1	1	1	1	1	1	1	0.984382672398967	0.937353202835672	1	1	1	0.999783991948416	0.849967800223489	0.84844493777557	0.773363101078481	0.812536431481147
SPAC19D5.06c	0.935384565543455	0.931263436456588	0.921596644948795	0.931614305157829	0.9186497541419	0.94323732726177	0.937824029546416	0.915717561040501	0.925160187352719	0.957419550492304	0.966593110836494	0.941747196627428	0.915293441856708	0.911546617779957	0.925315199525865	1	1	1	1	1	0.987782523224684	1	0.955101201064825	1	1	1	1	1	0.987399751485165	1	0.991615044067374	1	1	1	1	1	0.970961847628059	0.931817058594042	1	0.926887150111855	0.926544014322431	1	0.933943533088678	0.933705114217118	0.975898404078405	0.963150470130968	0.988375875989251	1	1
SPAC19D5.07	1	0.943679834944605	1	1	1	1	1	1	1	1	1	1	1	1	1	1	1	0.938081110594672	0.876136302332682	1	1	1	0.843329978310314	0.841054914709437	0.622631512891804	0.385038047415625	0.436430871098181	0.510334874793618	0.770639371068595	1	1	1	1	1	1	1	1	1	1	1	1	1	1	1	1	1	1	1	1
SPAC19D5.11c	1	1	1	1	1	1	1	0.999433835561959	0.923307142697741	1	1	1	0.652515389294281	0.896769095599715	1	1	1	0.954401032473786	0.955012652456301	0.944482074739008	1	0.981745770953349	0.726481263753936	1	1	0.638148088182432	0.32201599090399	0.999648041728452	0.967270520932652	0.84409076644763	0.94372384629421	1	1	1	1	0.967101478930154	1	1	0.939134117211124	0.976623385482374	0.684227579206947	0.302113843354033	0.234810664714658	0.191361276368407	0.186989965307562	0.292815379973278	0.528625407223073	0.908669347640992	0.581931940766893
SPAC19E9.02	0.984644011118674	0.944487781369009	0.947806479291344	0.944645460705103	0.935954652815002	0.981471722206429	1	0.984297275655336	0.95097950365441	0.958935039049511	0.972441112510007	1	0.970043889429986	1	0.579966921402814	0.541316043220748	0.867148309104145	1	0.945939624209512	1	0.855286040033161	0.997901103359538	0.450873872981275	1	0.782836557841581	0.614550519543084	0.6405482032917	0.879794777695264	1	1	1	1	0.974858688478278	1	1	1	1	0.959846591037576	0.908313301524094	1	0.953516308400161	0.934227023250248	0.955592720722044	0.981793464201894	0.997597623174324	0.98596108002337	0.993037520136471	1	1
SPAC19G12.01c	0.975557354876776	0.985749760396553	0.993878926658536	1	1	0.925660081618994	1	1	1	1	1	1	1	1	1	1	1	1	1	0.981374175511865	0.975254266861768	1	0.725586956356649	1	1	1	1	1	1	1	1	1	1	1	1	0.986732002768963	1	1	1	1	1	1	1	0.986140512195923	1	1	1	1	1
SPAC19G12.02c	1	1	0.982109683904789	1	1	0.994767426762285	0.960685803022168	0.974453898718336	0.966219502725386	1	1	1	1	1	0.55207050145584	1	0.870314372720167	0.881004736118432	1	1	0.92922667373726	1	0.618262177331151	1	1	1	1	0.995618018738538	1	1	1	1	0.967167893741172	1	1	1	1	1	0.428110918011104	0.449481858347836	0.372994922759984	0.805191371382668	1	1	1	0.925661512908745	0.831950760776394	0.878434823372902	0.778816715140193
SPAC19G12.03	1	1	1	0.938853846428727	0.971364409184472	1	0.98636299233367	1	0.979046641887257	1	1	1	0.99276830305909	1	0.868802345983485	1	1	1	1	1	1	1	1	1	1	1	1	1	1	1	1	1	1	1	0.995349831324143	0.923409342226827	0.945483565841913	0.94747956078547	0.926227732798826	0.959692135679637	1	1	0.963060397512707	0.860134151935062	0.95372422366509	1	0.954938527130812	0.95812082239638	0.967674952170336
SPAC19G12.04	1	1	1	1	1	1	0.939836776063011	0.987329598162832	0.990529268605405	1	1	1	1	1	1	1	0.966645914046754	1	0.972384479774998	0.972753267489241	1	1	1	1	1	1	1	1	1	1	1	1	1	1	0.99744132690819	1	1	1	0.974884588860492	1	1	1	1	1	1	1	0.980022876315442	1	1
SPAC19G12.05	1	1	1	1	1	1	1	1	1	1	0.941240175466706	0.919924797477979	1	1	1	1	1	1	1	1	1	0.95800935628925	0.533043928856793	1	1	1	1	1	1	1	1	0.994564794705477	0.971750331709399	0.951485256838588	1	0.940558737658035	1	1	0.737099643816522	0.763793389442785	1	1	0.941799733714949	0.981915238904452	1	0.999940401173726	1	0.987901771610962	1
SPAC19G12.07c	1	1	1	1	0.999052931911914	0.940894386832806	0.979889953716011	0.95127329434062	1	0.967347462111883	0.992568670253947	0.973947135837144	1	0.992553773138824	0.936601025880283	1	1	1	1	1	1	0.997950161067381	0.768613257175329	1	1	1	1	1	1	1	1	0.872660848185222	0.874970744916612	0.878773132320627	1	1	1	1	1	1	1	1	0.990064533680391	1	0.949673460826778	0.943781655608155	0.95702325954819	0.950112533646746	0.949045251025015
SPAC19G12.09	0.964462235537527	0.771006759521602	0.815226915995369	0.918625746989537	0.55435574112361	0.768421910430098	0.923823638242387	1	1	0.194214913039489	0.0722293632779778	0.148227655827826	0.56229212232368	0.431780494226503	0.553221061135647	0.798261559195521	0.843110775852794	0.920594557958512	1	0.965012398505073	1	1	0.540608162471466	1	1	1	1	1	1	0.994352689424889	1	1	1	1	1	0.977911274846536	0.947403780465547	1	1	1	1	1	0.970034066207344	1	1	1	1	1	0.956937035072118
SPAC19G12.11	0.927540161260866	0.925391951859072	0.94030108755756	0.926916134596556	0.974347716760607	1	1	1	1	0.940002808472947	0.969540586487636	1	0.92642886203238	0.93918594025156	0.947803718216266	1	1	1	1	1	0.940918555066504	1	0.563300619696034	0.914589435397016	1	1	0.964942875658822	0.992017204628957	1	1	1	1	1	1	1	1	1	1	0.606430432887727	1	1	1	0.969538114021966	1	1	1	1	0.990037262655275	1
SPAC19G12.12	0.910073568309465	0.910900956195035	0.914366855435533	0.91042595113292	0.913697289219559	0.912968191117727	0.914837019998725	0.926871521879281	0.946324332027603	1	1	0.931839830646258	1	0.966124265293763	1	1	1	1	1	1	1	0.923700956861603	0.942526258077605	1	1	1	1	1	1	0.961020898974187	0.682923905534376	0.475404551039967	0.725327263604434	1	1	1	1	1	1	1	1	1	1	1	1	1	1	1	1
SPAC19G12.13c	0.853382592144444	0.827663912544125	0.775376004333303	0.94881667408931	0.739435020482305	0.708807466003298	0.798779944276595	0.914793459816213	0.941198541135099	0.70586667354919	0.807605041959271	0.927251176184885	1	1	0.874615380402138	1	0.987567861290394	1	1	0.994163710593438	1	1	0.43868243304159	1	1	1	1	1	0.832034010245814	1	1	1	1	1	1	1	1	0.98261747813824	0.880584812495048	0.669121425020127	0.89648187627834	0.927507925465542	1	1	1	1	1	1	1
SPAC19G12.14	1	1	1	1	0.999727799286583	0.925194327991441	0.913979834765062	0.924778376738745	0.922273175944502	0.919564739462202	0.925552608461363	0.947884578025616	1	0.963143362919041	0.95510053299318	0.928391847585665	0.933240375268809	0.948287764108364	0.947135845296772	1	1	0.883372766043328	0.84894217492124	1	0.973291035786537	1	0.990523430854504	0.991164122997303	1	0.964060880042037	1	1	1	1	1	1	1	1	1	1	0.939775342483681	1	1	1	1	1	0.939464270969816	1	1
SPAC19G12.15c	1	1	0.946884986714791	0.950747467936477	0.917381280446356	0.939315170055447	0.923218353399655	0.953718127376172	0.917316506516824	1	0.972675130749157	0.978165338802171	1	1	0.565451260005822	1	1	1	1	1	1	1	1	0.929680129281917	0.839338801136351	0.688917585786974	0.609436417178561	0.929986672347388	0.553962631398998	0.831485228631901	0.750112266840512	0.798859594481321	0.574501813128601	0.502558451283662	0.658561313338834	0.943270085201573	0.981542222646018	0.900287890214888	0.924437693265163	1	1	1	1	1	0.957503598795867	0.935758563673076	0.916720588354639	0.909298052139182	0.909272646721438
SPAC1A6.01c	1	0.979883981691962	1	0.990189444936805	0.737569539468914	0.711806983524151	0.691196073551281	0.674510390634913	0.820220867950642	1	0.906630865396549	0.948029300573177	1	1	0.782336553715345	1	1	0.98935929783483	1	0.873071522749688	0.914453550877984	0.977382043783777	0.438698692129338	1	1	1	1	1	0.700384722642862	1	0.982695380024545	1	1	1	1	0.994978013432796	0.923193795939935	1	0.940302516566537	1	1	1	1	1	0.97274925889328	0.929575527576285	1	1	1
SPAC1A6.02	1	1	1	1	1	1	1	1	0.973523907508205	1	0.929032638601416	0.934341243033777	1	0.962606449223267	1	0.949054698995679	0.954399169139777	1	1	1	1	0.661187777468074	0.804793539320662	1	1	0.935432824728682	0.941683238436288	0.941654415988098	0.904509680283971	0.900320995223639	1	1	0.985556317970884	0.995101054377513	1	1	1	1	0.998466746888927	1	1	1	1	1	0.420533576678634	0.327397001215727	0.305750470071872	0.566849101852328	0.75353929811968
SPAC1A6.03c	1	1	1	1	1	0.990125090394819	0.99784410593088	1	0.999803969939651	1	1	1	1	1	0.845535662911899	0.870589825365496	0.954877326962315	1	1	1	1	0.970803332618331	0.606413606614733	0.996025918870584	0.99366292983768	0.952408432788282	0.918182048979892	0.929184798169695	1	0.931981492269505	0.929302036771584	0.944755645374008	0.939549689233792	0.939663664440504	0.923800629280814	0.94283495223062	0.94248978147206	0.938776952139083	0.972748380271456	0.967285932455078	0.941089826798831	0.928658579883745	0.922566844620892	0.916806060922753	0.935549725522104	0.938664481511323	0.971671670765697	0.940556507579809	0.97739899524436
SPAC1A6.05c	1	1	1	1	0.947370333145897	1	0.826034566120823	0.645904981546361	0.518007214958232	0.637178014129338	1	0.972005677106304	0.602648355616897	0.579151350272753	0.980453549927982	1	1	0.863261390959968	1	0.912336953923782	0.992593605762051	0.773043028179172	0.331746850194344	0.304775147928996	0.473997398109926	0.613941502723051	0.56747829061989	0.108001180986114	0.0892797555385918	0.796828299553116	1	1	1	0.966720490420373	0.440801691420269	1	1	1	1	0.888754055574094	0.618213516257645	1	1	1	1	1	0.760780825914367	1	1
SPAC1A6.06c	1	0.957298696081938	1	1	1	1	1	1	1	1	1	1	1	1	0.946164835213735	1	1	1	1	1	1	1	0.766460977802048	1	1	1	1	1	1	1	0.995030752185576	1	1	1	1	1	0.986473364676682	1	1	1	1	1	0.986456856991023	1	1	1	1	1	1
SPAC1A6.08c	1	1	1	0.987672885587707	0.936323854546157	0.954131035794187	0.912320823604434	0.930069620625466	0.94074710441067	1	1	0.973416490489508	1	1	0.911935808967694	1	1	1	1	1	1	1	0.907413337753069	1	1	1	1	1	0.859344577825052	1	1	1	1	0.998602682410429	0.946350788958058	1	1	1	1	1	1	1	1	1	1	1	1	1	1
SPAC1A6.10	1	1	1	1	0.98648907101782	1	1	1	1	1	1	0.971902698011724	1	1	0.850337644589162	1	1	0.941214120089863	1	1	0.960756838364113	0.930735308043588	0.72316915527618	0.939637718907123	0.979888545718399	0.951985861525555	0.93544645087106	0.955160397911463	1	0.951729486995477	0.935826008151981	0.914254761603252	0.919368559899609	0.979121697461464	0.921522638085373	0.917071729108429	1	1	1	0.969282420916989	0.929879302364096	0.944916108548436	1	1	1	1	0.996010454663366	1	1
SPAC1A6.11	1	1	1	1	1	1	1	1	1	0.76185007693294	0.456924208111526	0.328886808738823	0.605204003967753	0.779171652281386	0.60308993436404	0.62256405651149	0.569401735370179	0.730666288544234	0.863444276613338	0.937289520681825	1	1	0.745507039960934	1	1	1	1	1	0.9599177039636	1	1	1	1	1	1	1	0.806651946821658	0.764424045527587	0.841029391356705	0.691884619802633	0.963377748954998	1	1	1	1	1	1	1	1
SPAC1B1.02c	0.951566329624515	0.991357336309935	0.944051484945055	0.920721688505769	0.910613602009967	0.909218796994934	0.916413244027717	0.914012624551486	0.978809519550327	1	0.983358148350462	0.998339652200324	0.903386122847862	1	1	1	0.75237277518451	0.856460781003859	0.77604861793122	0.83209969136101	1	1	0.417777297551621	0.60957010227492	0.62022138785674	0.579913717274675	1	1	1	1	1	1	1	1	1	1	0.201775989373749	0.116106717532765	0.0947975380628296	0.105276656116993	0.153330248502653	0.737994352663765	1	1	0.911224141960874	0.932940289244004	1	0.983421424866802	0.944873779478617
SPAC1B1.03c	1	0.977385021271143	1	0.946565397370792	0.947759276517629	0.973917664353024	0.977804527300094	1	1	0.956013901728165	0.995854342482509	0.969342996323892	0.958936705516873	0.948368271514208	0.978071540165337	1	1	1	1	1	1	1	0.627705446560544	1	1	1	1	1	0.869973647444825	1	1	1	1	1	1	1	0.994823608150684	0.984742172128584	0.980860410017841	1	1	1	1	1	1	1	1	0.971225795900438	0.959843886115151
SPAC1B1.04c	0.976018251257968	0.963952459944201	0.963785035603541	0.956217174592393	0.944231137167319	0.925538463915043	0.948889162809624	0.991596344823168	1	1	0.946418372594707	0.984207518943248	1	1	1	0.999093853498696	1	1	0.982289815479855	1	1	0.978856486500619	0.635716604912335	1	1	0.998254964892891	0.72903890854088	0.774163104467822	0.514801255846051	0.940811218963887	0.99092688466696	1	1	1	1	1	1	1	1	1	0.719512284475265	0.57755415715635	0.526091081902225	0.62552016045257	1	1	1	1	1
SPAC1B2.02c	0.520314577946594	0.477596421805205	0.562702364198321	0.648368019310662	0.87707806331196	1	1	1	1	1	0.997004154686132	0.959153147254093	1	1	1	1	1	1	1	1	1	1	0.570274730626908	1	1	0.95692010455603	0.964227711733607	0.97506670920406	1	1	1	1	1	0.94717585971894	0.954078782140048	0.948722301984465	0.909723368025483	0.912872752330194	0.912074872598051	0.971553899688013	0.940624950763643	0.917377505698724	0.912224186418066	0.909927607116781	0.935339047690952	0.924249121065815	0.936426615567815	0.950001009876149	0.949712738040865
SPAC1B2.04	1	0.983959971426554	1	1	1	1	1	1	1	1	1	1	1	1	0.90759016576951	1	1	1	1	1	1	1	1	1	1	1	1	0.874703838095031	0.945869602831392	0.977880646581876	0.888802476870705	0.913807903722808	0.821633530994135	0.649586486587167	0.576741200492035	0.84141954385334	1	1	1	1	1	0.920584794840354	0.911443932308674	0.973090255460537	0.954719246201751	0.960619544894543	0.985433134066143	1	1
SPAC1B2.05	0.98841818916731	1	0.824550137412266	0.84324203646167	0.763338732519194	0.697790526679868	0.755766709282517	0.782010777214459	0.75369958483811	1	1	1	1	1	0.911022814558489	1	1	1	1	1	0.560177628617035	0.460924260128746	0.367835302879013	1	1	1	1	1	1	1	0.994406011585001	0.777654445896889	0.485735926781056	0.42480259336588	0.736885430671367	0.453107956006665	1	1	1	1	1	1	1	1	1	0.93411803252947	1	1	1
SPAC1B3.01c	0.944562702183154	0.96276209354774	0.941446322835372	1	1	1	1	1	1	1	1	1	1	1	1	1	1	1	1	1	1	1	0.865539248558704	0.895991133738667	0.965178834766348	0.968895905812623	1	1	0.878945116769291	1	1	1	1	0.978990903704635	1	1	1	1	1	0.957024669899363	0.989078245764506	0.919631012783825	0.916452214816614	0.920680071888038	0.927582185567945	0.916024137609257	1	1	1
SPAC1B3.03c	1	1	1	1	1	1	1	1	1	1	1	1	0.981243002457164	0.933893455190002	1	0.927203198412086	0.922285014172406	0.950397995380891	0.926097501749173	0.926100827818261	1	0.947563252133583	0.812296260701074	1	0.96838389380764	1	1	0.953939669377515	1	1	1	0.989789700513922	1	1	1	1	0.882883873835175	1	0.719130937592097	0.841871150919132	0.27133306243194	0.284184447970983	0.94825920982838	0.688367439042226	0.317674221668739	0.531758981198641	1	0.974613479736961	0.929981675266798
SPAC1B3.04c	1	1	1	0.945677160173412	1	1	1	0.995499025810644	0.953241794105707	0.957934245276561	1	1	0.955234271219195	0.96592044247152	0.844559536466236	1	1	1	1	0.982163268795145	1	1	0.920594853351061	0.704136188674579	0.646658806309969	0.625280025084245	1	1	1	1	1	1	1	1	1	1	1	0.941612126443681	1	1	0.962900873805737	0.976405704957368	1	1	0.987248710190743	1	1	1	1
SPAC1B3.05	0.504696204559774	0.608377119758423	0.816132128575386	0.808559352209845	1	1	1	1	1	1	1	1	1	1	1	1	1	0.801463044001141	0.975470838336217	1	0.978674359627098	0.946775510934488	0.995015100883404	1	1	0.975768063372493	1	1	1	1	1	1	1	1	1	1	1	1	0.987450969082366	0.958466908367616	0.999456797689831	0.962995064533599	0.933999644828682	0.940216226645101	0.942238023093788	0.959301651144443	1	1	1
SPAC1B3.06c	1	1	1	1	1	1	1	1	1	0.998790435908634	0.944520663991851	1	1	0.985321867971557	1	1	1	1	1	1	1	0.986742103687153	0.595438921829291	1	1	1	1	1	1	1	1	0.910891405989901	1	1	1	0.939967131892448	1	1	1	0.987891425658287	1	1	1	1	1	1	1	0.984067462270666	0.79792937746151
SPAC1B3.09c	1	1	1	1	1	1	1	1	1	0.92773175223454	0.973945617190445	0.950635073641465	1	1	1	1	1	1	0.99177981234664	1	1	1	0.97521688987733	1	1	1	1	1	0.989091664589662	1	1	1	1	1	1	1	1	1	1	1	1	1	1	1	1	1	0.983100242206701	1	1
SPAC1B3.10c	1	1	1	1	0.987263689989176	0.971553276686979	1	1	0.992214730547753	0.686645707111598	0.939733950963246	0.845890988648041	0.731778862115322	0.679885835664086	1	1	1	1	1	1	1	0.811082499944151	0.715286617780985	1	1	1	0.973463971918148	1	1	0.962229832020397	1	1	1	1	1	1	0.960038515304755	1	1	1	1	0.884695128551668	0.663481561308125	0.758937301259408	0.893602705027302	1	0.985131224460188	0.945724065072322	0.939257723947884
SPAC1B3.11c	0.920655333342197	0.953362951249818	0.939915269904747	0.985531281891343	1	1	1	0.998774879595156	0.974765663142352	0.769457920414995	1	1	1	1	0.830203664957696	1	1	1	1	1	1	1	1	1	1	1	1	1	0.994824434746794	1	1	1	1	1	0.960774033676832	0.852182343750829	1	0.966806605308263	0.958173282981908	0.95850403737314	1	0.938085371738119	0.951250927738414	0.982218685901767	0.969712643925237	0.936734863336526	0.932772180363009	0.993252358721924	1
SPAC1B3.12c	1	1	0.81245223720494	0.831795280119481	0.732449764978454	0.539127607485896	0.613595036542406	0.572059990045412	0.603110163545421	0.673777768270482	0.741797505179178	0.696652031936214	1	1	0.748881533255756	0.761534622772789	0.868982631158224	0.560277072561489	0.608296200485044	0.77208388656249	0.871968143609949	0.689178944299439	0.416813587941697	0.899099304325137	0.950860219020349	0.897270279302257	0.759661294287434	1	0.709252482559388	0.864652822502388	0.948323721849938	0.902311906512043	0.960730038371815	1	0.944494645196442	1	1	1	1	1	0.520688414588232	0.350092837459328	0.567286334720536	0.435880922873321	0.692521828725323	0.793722763039219	1	1	1
SPAC1B3.15c	0.884909740882537	0.996245422751212	0.887145896253527	1	1	1	1	1	1	0.943756295037469	0.942083040728116	0.929703695451624	0.915302421685771	0.926118539287559	1	0.85239960272187	1	1	1	1	0.939110225752328	0.942023894879875	0.692558923320981	0.896478658055371	0.679592733497577	0.582723369058984	0.723602098480822	0.794612690404834	0.901415948689565	1	1	1	1	1	1	0.990594632313827	1	1	0.973140829577668	0.985067345199508	0.959459272728359	1	0.995709085618121	1	1	0.994930295600901	0.941532333021411	0.93775555275564	1
SPAC1B3.16c	1	1	1	1	1	1	1	1	1	0.728298732116085	1	1	0.739447943555525	0.825471841894541	0.754022501275646	1	1	1	1	1	0.989551580577006	1	1	0.585967887333433	0.672819159335289	0.886298167088252	1	1	0.897923105658631	1	1	1	1	1	0.934358701641803	1	1	1	1	1	1	0.79409312228412	0.582724269293199	0.683045237209118	1	1	1	0.796874182840297	1
SPAC1B3.17	0.920560866960367	0.913711661883061	0.918921963814077	0.912273174162347	0.948694097907562	0.95025712803265	0.935469803173638	0.953119982839558	0.951462285933694	0.972372188250993	0.935009584764863	0.919614227021939	0.927897696571336	0.92337515310348	1	1	1	1	1	1	1	1	0.828584719880644	1	0.990770097057806	0.895710941140583	0.965379364296343	0.77010856166448	0.569569976378537	0.732821400449702	0.789951423066981	0.969035798198448	0.801500530630451	0.722744901073112	0.649797724430514	0.852946125332806	1	1	0.865298455686006	0.929802630470642	0.952431803522259	0.770585514640265	0.677764272006238	0.657935230156197	0.81504484692897	0.690665328471438	0.709015944496772	0.773841590607762	0.764734430099033
SPAC1B3.18c	1	1	0.963843301490847	1	1	1	0.959500844213012	1	1	1	1	1	1	1	0.77542367124629	1	1	1	1	1	0.879522053802596	0.921494624921378	0.756979597816532	1	1	1	1	0.988355789624529	0.726616801380437	1	1	1	1	1	1	1	0.9986621764359	0.883835828231398	1	1	1	1	1	1	1	1	1	1	1
SPAC1B3.20	0.909417836216194	1	1	1	1	1	1	1	1	1	1	1	1	1	1	1	0.941210853241782	1	1	1	1	1	0.434747534870909	1	0.85976731087617	1	0.969695318982052	1	1	1	1	1	1	0.981714197717949	1	0.951400169789036	0.923121211591429	0.999009256775781	1	1	1	0.931545906467594	0.917823616644461	0.929235988955747	1	0.978136824846308	0.77679984474945	0.861735541862174	0.616403487751171
SPAC1B9.02c	1	1	1	0.98746689745186	1	0.984817919416175	1	1	1	0.976920845600983	1	1	0.956506945924115	0.937715082395041	1	1	1	0.709024777901032	0.815282810036302	0.952143025698848	1	1	0.729892713303012	1	1	1	0.977251214555985	1	1	1	1	1	1	1	1	1	1	1	1	1	0.963026855108811	0.950957651491465	1	1	0.916401215879625	0.944339548516168	0.988485235875178	1	1
SPAC1B9.03c	1	0.945274583823526	0.932901877863152	0.93170719319351	0.916347758644332	0.924972195180591	0.929996389019029	0.918747358400266	0.916632865424846	1	1	1	1	1	1	0.915285938186823	0.92789339756288	0.928025763227275	0.973200459666834	0.933439283044035	0.94364487852673	0.943743000841748	0.911406929251102	1	1	1	1	1	0.875273956445955	1	1	0.851741362196574	0.838388751895992	0.872489676604665	1	1	1	1	0.807495741569816	0.843258944365285	1	0.938035184408327	0.963626674928228	0.947989104273166	0.934150083301873	0.937226158700514	0.97543057640747	1	0.935350708334469
SPAC1D4.01	1	1	1	1	1	1	1	1	1	1	1	0.735833955505964	1	1	0.832217633274504	1	1	1	1	1	1	1	1	1	1	1	1	1	1	0.934393992538503	0.978581536887449	1	0.983503691818621	1	0.949118616278222	0.948991435578562	1	0.808433906934102	0.874234564473711	0.891469029455956	1	1	1	1	1	1	1	1	1
SPAC1D4.02c	0.985099153211122	1	1	1	1	1	1	1	1	0.95823281419743	1	1	1	1	0.951258323126962	0.916639778061568	0.880141905930101	0.844810401784795	0.879741591074098	0.972344485599228	1	1	0.681929887908568	0.897850580279782	0.867347367536137	0.753604776318737	0.793269991247403	0.577442515883359	0.899895137826771	1	1	1	1	1	1	1	1	1	1	1	1	0.883068177387258	0.859032820208791	0.92727977576969	1	1	1	0.790296814611102	0.724349841522241
SPAC1D4.03c	1	1	1	1	0.846000028916383	1	1	1	1	1	1	1	1	1	1	0.983749559871458	0.949718485961985	0.95187293865576	0.972550605361433	0.984920995528913	1	1	0.536860958182194	1	1	1	0.740247356202433	0.519991141995343	0.531121645107316	0.737098409576105	0.650332179292407	0.564965938047954	0.659878538373395	0.783946840621962	0.782092705536114	1	1	1	0.995593218358104	0.979154942313636	1	0.989856132573129	0.959079497677969	1	1	1	1	1	0.977498176352792
SPAC1D4.04	1	1	1	1	1	1	1	1	1	1	1	1	1	1	1	1	1	1	1	1	1	1	0.93256669410983	0.97627585682437	0.999575021318832	1	0.997152129112745	1	0.896991525308855	1	1	1	0.991368256162469	0.987794281592661	1	1	0.958992103401483	0.968317950440427	0.974380621743095	1	0.933130798822824	0.941869084185344	0.915354944075992	0.920287941969681	0.935909646352785	0.9692341128921	1	1	1
SPAC1D4.05c	0.940666834874762	0.946481233888853	0.932050274865033	0.932365247980087	1	1	1	1	1	0.579617371703342	0.605414197521967	1	1	0.625896967647797	0.505665454875567	1	1	1	1	1	1	0.970473281971982	0.523950911121595	0.987100664378805	1	1	1	1	1	1	1	1	1	1	1	1	0.944930193183928	1	0.943764541827188	0.670023517240603	0.819984314536481	0.982497979095838	0.941353692636738	1	1	1	1	1	1
SPAC1D4.06c	1	1	1	1	1	1	1	1	1	1	1	1	1	1	0.364605964857906	0.210698869713795	0.410657818318471	0.740867805007885	0.881236511748945	0.774729973149214	0.891888977720402	1	0.678067228505913	1	1	1	1	0.969024673511522	1	1	1	1	0.976160150979241	0.954060746321045	1	1	1	0.998321413154511	0.982024306120924	1	1	1	1	1	0.99742029635793	1	1	1	1
SPAC1D4.07c	0.997068156404139	1	1	1	0.733667437509744	0.726221664821016	0.561248989351213	0.635920403317612	0.785826747915125	1	1	1	1	1	0.839090631483294	1	1	1	1	1	1	1	0.682593785393358	1	1	1	1	1	1	1	1	0.99976464159509	1	0.890800560078826	1	1	0.883532498267849	0.848602986171212	0.511979360903216	0.691527366925022	1	1	1	1	0.966958213629021	0.930665839473563	0.965626020330794	1	1
SPAC1D4.09c	0.967393312947961	0.979118977252563	0.945346123081122	0.987481893246795	0.992225630602756	0.971220501994921	0.989701842234521	1	0.988445158285399	1	1	1	1	1	0.912438550053668	0.983562660457917	0.924876163134573	0.967779976965108	0.968763873746249	1	1	0.970636059599643	0.850428068537797	0.930366897005329	0.951503042054076	0.96317001187968	0.964199497674828	0.994250981932573	1	1	1	0.937579103525906	1	1	0.89756001000068	1	1	1	1	1	1	1	1	1	1	0.967984210455511	0.820140975585729	0.921532427453217	0.867129411544754
SPAC1D4.10	1	1	1	1	1	1	1	0.98041609189318	0.968727003683369	1	1	1	1	0.966471653817105	0.93357224241268	1	1	1	1	1	1	0.942526736214224	0.739154699667164	1	1	1	0.990782872347917	1	1	1	1	1	1	1	1	1	1	1	1	1	1	1	1	1	1	1	1	1	1
SPAC1D4.11c	0.971892585792337	1	1	1	1	1	1	1	1	0.996145790447182	0.953899079689229	1	0.954515549456081	0.968275263171048	0.925709070987169	0.91060316649555	0.913086767154345	0.915601530308326	0.930254820536928	0.921464341357076	0.991775357551435	0.995268368814081	0.363059275609284	0.981010257320244	1	1	1	0.987301554284494	0.843208162216669	0.944846646416618	0.912107047502467	0.950945018603612	0.996733884088452	1	1	0.949037492411155	0.997104481322872	1	0.978588625905212	0.97324018602265	0.947841574728174	1	0.974970184398481	0.989910336182478	0.982456928691051	0.916575076067102	0.96583720736753	1	1
SPAC1D4.12	1	1	1	1	0.95849978583387	1	0.973718778587895	1	0.985256664783732	0.991734099120719	0.924060969790911	0.919958277532199	1	1	0.948625431075304	1	1	1	1	1	0.931187871045561	1	1	0.844136344721288	0.572502921779781	0.528812873630175	0.984032560171753	1	1	1	1	1	1	0.958197154637378	1	1	1	1	1	1	1	1	1	1	1	1	1	1	1
SPAC1D4.13	1	1	1	0.9698300127027	0.971587097997516	0.94882933710013	0.924794613720224	0.95052599973028	0.957026067727561	1	1	1	1	1	0.900878814376959	1	1	1	1	1	1	0.868188659056294	0.688725695455014	1	1	1	1	1	0.876163085712065	1	1	0.930451717467929	1	1	1	1	0.791958975247292	0.867745918124431	0.653528946698913	0.743394720394006	1	1	1	1	1	1	1	1	1
SPAC1D4.14	0.915716424084798	0.962728778940736	0.93963498194379	0.925687383836688	0.950716331322141	0.954735049366734	0.943177888468978	0.933180202858484	0.984274937116478	0.960395982684968	0.966813945562887	0.956508708511337	0.97605026322812	0.939122614458508	1	0.980752347816059	1	1	1	1	1	1	0.875899194426697	1	1	1	0.990806847404993	1	1	1	1	1	1	1	1	1	0.987148502524612	0.947899176340847	1	0.989038203532646	0.921718848225037	0.948766049233098	0.941807671618322	0.934465645882456	0.946890442815652	0.958703564930297	0.990022927090922	1	1
SPAC1F12.05	1	1	1	1	1	1	1	0.827455140000102	0.648128397537324	1	1	1	1	1	0.806704051430689	0.845361266138304	0.78158832765763	0.5780249669555	0.708495376073533	0.784729639710129	1	0.932439772862099	1	1	0.993779225750963	1	1	1	1	0.966646404572693	1	1	0.948023765456078	0.991758554261077	1	0.937179555606368	1	1	1	0.988856459135972	1	1	0.973887916235875	1	1	1	1	1	1
SPAC1F12.06c	0.972045952562063	0.99374352784591	0.978186088586105	0.963534770597285	0.974521997795545	0.978211826024841	0.978260293391863	1	1	0.953905830777106	0.91708888443077	0.924607941677275	0.974142182333177	1	1	1	1	0.991443677906607	0.992944482439523	1	1	1	0.642676433162857	1	1	1	1	1	1	1	1	1	1	1	1	0.980108977798854	1	1	0.996348778314158	0.935098146345073	1	0.991804250537529	0.982815172564199	1	0.961133923697293	1	1	1	1
SPAC1F12.07	1	0.966791310954639	0.999412339422118	1	1	1	1	1	0.934921797893156	1	1	1	1	1	1	1	1	1	1	1	1	1	0.601819232019841	1	1	1	1	1	0.985393970632377	1	1	1	1	0.98596402375338	0.989681439060383	1	1	1	1	1	1	1	1	1	1	1	1	1	0.968945490858868
SPAC1F12.08	1	1	1	0.924679928452685	0.92712188036938	0.941998706762865	0.919494581141698	0.91076136279912	0.913355813206389	0.91201405091913	0.955823959809662	0.991881708087492	0.914360564408069	0.917023644543449	1	1	0.956063988450339	0.954296303985008	0.974535668339382	1	1	1	0.620236055447974	1	1	0.996447818800115	1	1	0.787777550336774	1	0.956231761572199	1	1	1	1	0.95085208789324	0.942510702003556	0.938161108957435	0.972017179618057	0.987711975888667	0.95261497184889	0.934049853867616	0.978840649088414	0.973926648178702	0.983446686170501	1	1	1	1
SPAC1F12.09	1	1	1	1	1	1	1	1	1	1	1	1	0.995847218456372	1	1	1	1	0.987705295479604	1	1	1	1	0.631526398371121	1	1	1	1	1	0.828206404787295	1	1	1	1	1	0.915400179086962	0.911370793816129	0.984601654838334	0.960666711094106	1	1	0.930370496796884	0.992632036943205	0.980504255020777	1	1	1	1	1	1
SPAC1F12.10c	1	1	1	1	1	1	1	0.921458792166033	1	0.927046994350597	0.918013919102196	0.931544813162575	0.922673938343633	0.911969267676386	1	0.580749335676551	0.624431552246134	0.551384315372576	0.535917080144648	0.500145717197044	1	0.85720627589087	0.311896846453131	0.251895750790593	0.187697559889524	0.137335113019751	0.558504311936868	0.534002825749019	0.59709517618277	1	1	1	0.988737712448024	1	1	0.95562046322288	0.974976251683042	1	1	1	1	0.93614254996258	0.93457200651663	0.917065580293098	0.915911148031211	0.92718780704059	0.960752070927864	1	1
SPAC1F3.01	1	1	1	1	1	1	1	1	1	1	0.993216342904405	1	1	1	0.967978678044628	1	1	1	1	1	1	1	0.715802854243332	1	0.988427114031657	0.990219315269469	1	0.991856439376333	1	0.922679778914256	0.971013769090325	1	0.966976947323203	0.968981711530756	0.927253921389346	1	1	0.965687875190263	0.924964621056596	0.945917723686407	0.921642725114311	0.947358723797794	1	0.985870361387535	0.97409201937443	1	0.982677682682766	1	0.980053371591481
SPAC1F3.02c	1	1	1	1	1	0.985486123311305	0.99010509493427	1	1	1	1	1	1	1	1	1	1	1	1	0.791119598935804	0.852945674063983	1	0.480860422549201	1	1	1	1	1	1	0.957089541485305	1	1	1	1	1	0.978557238721574	1	1	1	1	1	0.983515389224274	0.993110767162777	0.932275592979105	0.923766297181936	0.940501886526891	0.954981616479566	1	1
SPAC1F3.03	1	0.955771769309123	0.923121309315147	0.940355737747551	0.914468062674691	0.929255376375944	0.972071099083276	0.93324431321372	0.933010889796096	0.930613741004151	0.936390996774695	0.97480382710561	0.917416390459135	0.910256715066512	1	0.911953923645117	0.926196220807672	1	1	0.96445843739556	0.940792220196732	0.946606322831325	0.909508250746245	0.943158195875355	0.968428760372072	0.933272498300496	0.928429209347572	1	1	1	1	0.996263073180655	1	1	1	1	0.98778556336383	0.98488985748299	1	1	0.998002580565588	0.986597016333363	1	1	1	1	1	0.995265060097253	0.861896469191518
SPAC1F3.04c	0.98472550610606	0.981444429695249	1	1	0.98157041090558	1	1	1	1	1	1	1	1	1	0.913799257769342	1	0.967017677075895	0.919281277966835	0.880307414920637	0.846608137890531	0.959918790682573	1	0.796763159969234	1	1	1	0.998197165480762	1	1	1	1	1	1	0.960277990908762	0.785581900284411	0.801212410521239	0.976472425442747	0.892930469348249	0.656288025112969	0.767322236936633	0.64881295445714	0.804368524949541	1	0.7777339109834	0.52188048061664	0.347535193585643	0.278656476543264	0.526504365590875	0.429595107565647
SPAC1F3.05	0.572717304536337	0.457288165075777	0.492717295323158	0.765223566228629	1	1	1	0.872161020269925	0.707060057040412	1	1	1	0.926266830661763	0.987753141984549	1	1	0.965004769954669	0.969053044786282	1	1	0.924923766501592	0.938527049544751	0.652108016879004	1	1	1	1	1	0.862719261861943	1	1	1	1	1	1	1	1	1	0.869466794205256	0.738557245129513	1	1	0.926920067080871	0.978364490496745	1	1	1	1	1
SPAC1F3.06c	0.99697996535811	1	1	1	1	1	1	1	1	1	1	1	1	0.986781333454752	1	1	1	1	1	1	0.790187728961003	0.694991774893392	0.423435879910326	1	1	1	1	1	0.924236539438694	1	1	1	1	1	1	1	1	1	0.863181178690834	0.956479595084862	1	1	0.990879221592258	1	1	1	1	1	1
SPAC1F3.07c	1	1	1	1	0.995922931934523	1	1	1	1	1	1	1	1	1	1	1	1	0.987687161165814	1	1	0.964456497730119	1	1	1	1	1	1	0.993626317571965	0.970939727403213	1	1	1	0.988998624626722	1	0.984785927022303	1	1	1	0.623761836622462	0.800986886522617	0.425650103137299	0.579450162226533	0.93236951691811	0.855171158015488	1	1	1	1	1
SPAC1F3.08c	1	1	1	0.954783174976073	0.979290672687636	0.991931691805187	0.981006206873032	1	1	1	0.947412651726966	0.964823437447549	1	1	1	1	1	1	1	0.993370763275576	0.989776428846112	1	0.670739571952862	1	0.997788062918277	0.994887718396683	1	1	1	1	1	1	1	1	1	1	1	1	0.753734026077532	0.856565602351797	0.844826019779186	0.913842676533856	0.935128795810269	1	0.873307714057806	0.876333123414604	0.994433028430591	1	1
SPAC1F3.09	1	1	1	1	1	1	1	1	1	1	1	1	1	1	1	0.919838783228418	0.936256081378411	0.95911411055027	0.943698693762878	0.922588641013107	1	0.955153614719168	0.60162334050098	1	1	1	0.931907621754108	0.932177609189107	1	0.944583521398986	1	1	0.984580793494479	0.973619907800338	0.917275833769461	0.999647895661568	0.603035410715093	0.583246108934952	0.925808175164396	0.834682407590482	0.998913164729238	0.923537491195961	1	1	1	1	1	1	1
SPAC1F3.10c	1	1	1	0.95066479305886	0.989680492754325	0.978008086034207	0.954840439982796	0.918476800804728	0.945861532943199	1	1	1	1	1	1	0.934131054939421	0.991789630519352	1	1	0.986648504262625	1	1	0.779267013021493	1	1	1	1	1	0.584263781081437	1	1	1	1	1	1	0.985682168405771	1	1	1	1	1	1	0.941652435148013	0.882832681770991	0.738253644977626	0.743733425432033	0.811274330093042	0.907887879883498	0.766757301311533
SPAC1F5.02	0.541558103936075	0.832735692528664	0.632571142696354	0.674110607073592	1	0.91359686162442	0.78807195860669	0.858139082760388	0.77095362597333	0.714848032347703	0.737208130401488	0.701042507253491	0.734603803073717	0.844203211696782	0.525050181532959	0.62575526346968	0.512917114375232	0.49849539619217	0.581213266253896	0.663181708249872	0.990592742278395	0.581418850147342	0.257624166323155	0.697271336427319	0.923304790953727	0.887269908505473	1	1	0.470970633827682	1	1	1	0.769612329091586	0.658405068801696	0.717507788590962	0.834574988111665	1	1	1	1	1	1	0.914200782675051	0.92010125599628	0.918051324709045	0.913990814550748	0.9123728153564	0.989718596899109	0.924654230636519
SPAC1F5.03c	0.983615173602398	0.968559234759517	0.92953493978118	0.912689263873936	0.913690932228473	0.916042210303589	0.919717097064443	0.910259132870696	0.916134951553637	0.914463941297123	0.921180438696487	0.923353132619304	0.921878414395066	0.916029827913106	1	0.932776089227492	0.946873314465131	0.950839664404053	0.944881022116249	0.957847195841748	0.937828678852564	0.935877918408431	0.75868122242006	1	0.983769286099166	1	1	1	0.709825054990848	0.85890123661335	0.906468919615784	0.759909030976178	0.830772209537852	0.926211234916281	1	1	0.622336372991981	0.678348367916194	0.894625134691169	0.90286146106437	0.752613649453241	0.878244308918021	0.737991745129792	0.86918173293696	0.894085536019082	0.83537986683808	0.826750423968344	0.883671106775195	0.836527691009827
SPAC1F5.04c	0.936249782051627	0.930633371990873	0.926482284545482	0.910745088417396	0.909673000284823	0.909552725734325	0.90920853799903	0.909160540015317	0.911278250710875	0.919915356018216	0.912160957332135	0.910425547940047	0.917392676673645	0.912665981191429	1	0.937570581224942	0.946355650353211	1	0.964947611955307	0.980866445865157	0.912082575298129	0.90935347381318	0.959750462943415	0.952270279294524	0.957893101787955	0.994246717888546	0.925267802341606	0.995057470909963	1	1	1	1	1	1	1	1	1	1	1	1	1	0.997832147363711	0.84705441526959	0.912620491677147	1	1	0.976587053868202	0.863373316677971	1
SPAC1F5.05c	0.949478940045562	1	1	1	0.97723346284077	1	1	0.957185941014955	0.964577698371437	1	1	1	0.990877710568825	1	1	1	1	1	1	1	1	0.987381142100284	0.222915727552848	0.908996711822395	0.778604928385719	0.726098997502858	0.602346133958201	1	0.766647073468708	1	1	1	0.958235542415528	0.934632827900108	0.936178303126784	0.977647962647773	1	1	1	1	1	0.989647771812417	1	1	1	1	1	1	1
SPAC1F5.06	0.95798479433981	0.988245878315542	0.947123222904244	0.997870972122332	1	1	1	1	1	1	1	1	0.971817671690973	1	0.883363870575533	1	1	0.970339293229591	1	1	0.949775237658519	0.918303031816758	1	1	1	1	1	0.920892875141401	0.646167236814212	0.623147642622073	0.833015670510377	0.998761642658833	1	1	1	1	0.970466582820173	0.980872063347885	1	0.997849971207968	1	1	1	1	1	1	0.903987201768454	1	1
SPAC1F5.07c	1	1	1	0.977095105449969	0.929178059136444	0.953566581875217	0.942981181725145	0.963811385439588	0.9762460973157	1	1	1	0.989380481695104	0.974853503424929	1	0.979413034339041	0.958847508637594	1	1	1	1	1	1	1	0.950150263803128	1	1	1	1	1	1	1	1	1	1	0.987956306858538	1	1	1	1	0.969627407722189	1	1	1	1	1	1	1	1
SPAC1F5.09c	1	1	1	1	1	0.998196652740095	1	1	1	1	1	1	1	1	0.842903336482613	1	1	1	1	1	1	1	0.669123404575557	1	1	1	1	1	1	0.921845947035977	0.973793709017264	1	0.985678361512225	0.934548454780229	0.916595185907264	0.942195411992087	1	1	1	1	1	0.968154031121259	1	1	1	1	1	1	1
SPAC1F5.10	1	1	1	1	1	1	1	1	1	1	1	1	1	0.708707559176678	0.785630548453268	1	1	1	1	1	1	0.944260266280744	1	0.939596939894428	1	0.962928809036239	0.989282922308509	1	1	1	0.998792107943036	1	1	1	1	1	1	1	1	1	1	1	1	1	1	1	1	0.85072492552135	0.924005314752429
SPAC1F5.11c	1	1	1	0.984605132396162	1	1	1	1	1	1	0.976988475264962	0.96344896005367	0.985424190109712	0.966696650632113	1	0.972225220907318	0.981345387452773	0.961292012496034	0.997148230012098	0.994496840223001	0.994847867030255	1	0.597310825154819	1	1	1	1	1	1	1	1	1	1	1	1	0.95342082914657	1	1	1	0.980609085549659	0.963620277658765	0.954667965151086	0.917784201841831	0.933710984722124	0.915650728209277	0.99950824575287	1	1	0.981286587025272
SPAC1F7.01c	1	1	1	1	1	1	1	1	0.960924954548468	0.937869417537568	0.994929326826736	1	0.934150083301873	0.943898335507186	1	1	0.960025302276304	1	1	1	0.965877791045922	1	0.477441719054665	1	1	0.923703266946529	0.692682326042347	0.505796833342401	0.573353035118895	0.642209298206849	0.811495930881429	1	1	0.991590406753758	0.649661836381313	0.75654972468548	1	1	1	1	1	1	1	0.989337150166571	0.996291702650275	1	1	1	1
SPAC1F7.02c	1	0.971527618657589	0.974393715588619	0.958902931232479	0.998791004465315	0.99950203911675	1	0.950390646308953	0.967467029920396	1	1	1	0.994604758132005	0.963605175889538	0.880840436020085	1	0.997770306301619	0.993069865189976	1	0.935803964207459	1	1	0.915753842678938	0.975575337783024	1	1	0.88767284020783	0.981218605777763	0.65544125052966	1	1	1	1	1	1	1	0.734034307208405	0.75672889908668	0.415629182108386	0.455918460778525	0.808962737169857	0.984116714973999	1	0.941922849693638	0.616463692767982	0.449622304360643	0.351738965411692	0.436309781247035	0.367476551484561
SPAC1F7.05	1	1	1	1	1	1	1	1	1	0.934455828616743	0.955588991297812	1	1	1	0.944755436946424	0.845744950555872	0.726737836564601	0.95967544468289	0.93973022948446	1	1	1	0.416993128827935	0.507544486253937	0.44237251902293	0.314289271675299	0.811283723270984	0.762613800271847	0.781375450063535	1	1	1	0.791131202720764	0.616789028904444	0.700554068475248	1	1	1	1	1	1	0.9349173353507	0.978592100294764	0.95723374506739	1	1	1	1	1
SPAC1F7.06	1	0.993639652085121	0.987691595488816	0.99477916190221	0.958230325809816	0.97724280018653	1	0.975351843240022	1	0.948614139291889	1	0.933432501954236	0.920165853053979	0.955740893343285	1	1	1	1	1	1	1	1	0.748207601204663	1	1	1	0.937027113107415	0.939169204311365	0.93516066849078	0.935550936547352	0.967403609903072	1	0.993137408508598	1	0.963904106590137	0.992804214793791	1	1	0.863817503258128	1	1	1	1	1	0.910114698810189	0.787171639220717	0.787292884824149	0.807304321434024	0.592310969689579
SPAC1F7.07c	1	1	0.909784907902555	0.967183009124774	0.737562841355009	0.847914020681581	0.849385470469837	1	1	0.473973871328095	0.23650746625254	0.136180721570352	0.546658302815232	0.753243511884648	0.792762748649491	0.867790860905187	0.762765154954956	0.763475737537784	0.649896978527381	0.586326513230168	0.724102526841721	0.927426905171785	0.455466345551673	1	1	1	1	1	1	1	0.994160554874853	0.939788863406182	0.931573612526387	0.956864270450963	1	0.956178306921628	0.967868807208077	0.999572919877488	0.926000398184577	1	1	1	1	1	1	1	1	1	1
SPAC1F7.08	1	0.930168170266027	1	1	1	1	1	1	1	1	1	1	1	1	0.757464160146679	0.88342083829334	0.889571300194361	1	1	1	1	1	1	1	1	1	1	0.825639170095948	1	1	1	1	1	0.880285459264322	0.908300433594017	1	1	1	0.916116983779086	0.974769213958035	1	1	1	1	1	1	0.957281172306211	1	1
SPAC1F7.09c	1	1	1	1	1	0.984175702284625	1	0.954086005225817	0.931316740586873	0.958136071181747	1	1	0.984937673203913	1	1	1	1	1	1	1	1	1	0.827624428536669	1	1	1	1	1	0.9137722511023	1	1	1	1	1	0.668431283882078	1	1	1	1	1	1	1	1	1	1	1	1	1	1
SPAC1F7.10	1	0.988956636192186	0.984320734036742	0.973449311395254	1	1	0.961977692597102	1	1	0.997510000082344	0.95118840497191	1	1	0.959800973536088	1	1	1	0.995198213940071	0.98385601577413	1	1	1	0.63489008122746	1	1	1	1	1	0.801977521877903	1	1	1	1	1	0.931130504333096	1	1	1	1	1	1	1	1	1	1	1	1	1	0.959358358575862
SPAC1F7.11c	0.920408056578269	0.912243507969016	0.912853170013162	1	1	0.96399356611726	1	1	1	1	0.933622055729192	0.942878043368161	1	0.992590207299983	0.601407266169139	1	1	1	1	1	0.995069436539619	1	1	0.813837966123983	0.772724030165093	0.822422534477368	0.446015747414154	0.534780401077615	1	1	0.971599555244226	0.974778667639311	1	1	0.838916561620506	0.0449982975825464	0.160821090312469	0.128029031736115	0.0741096803621013	0.0749141085055371	0.0162145796133264	0.178475066087197	0.923325801367159	1	1	1	1	0.432706364048048	0.707776775108486
SPAC1F7.12	0.769408692091322	0.824213085055646	0.65988096030366	0.455205807836443	0.472543688392471	0.556815208789823	0.4488861696637	0.445946243394057	0.499065398471761	0.679894231357216	0.84216579947541	0.837026938364946	0.604543497879613	0.579402140515034	0.762838405521417	1	1	1	1	1	1	0.945099768891151	0.859797361094809	1	1	1	1	1	1	0.986290983384062	1	1	1	0.937502798927018	1	0.958723472166557	0.945075202441515	0.98984369635875	0.719341210737758	0.821148283553722	1	0.986177311159248	0.615022609655046	0.8643398908943	1	1	1	1	1
SPAC1F8.01	1	0.989044515237096	0.993816928830047	0.983066029402412	1	1	1	1	1	1	0.985570174341404	1	1	1	1	1	1	1	1	1	1	1	0.569318641431164	1	1	1	1	1	0.904425251859941	0.952078317572883	1	1	1	1	1	1	0.954675763743796	0.990825656069607	1	1	1	1	1	1	0.737528654198514	0.545714794459705	0.378423136267312	0.371995997781376	0.334971294966311
SPAC1F8.04c	1	1	1	1	1	1	0.982582687968475	1	1	1	1	1	1	1	0.867316824743008	1	1	1	1	1	1	1	0.856835585101999	0.861849534373826	0.891200283726689	0.925660839722773	1	1	1	1	1	1	1	1	1	1	1	1	1	1	1	1	1	1	1	1	1	1	1
SPAC1F8.05	1	1	1	1	1	1	0.942888643470251	1	1	1	0.992623052870376	1	0.804001325824029	1	1	0.892310811254784	0.83165437446249	1	1	1	1	0.983727154934172	0.727129699830326	1	1	1	1	1	1	1	1	1	1	1	1	1	1	1	1	1	0.936894289536149	0.92879053255319	0.95877216157936	0.942600263570959	0.946746862253979	0.937308974428296	0.937474392722052	0.96831106901896	1
SPAC1F8.06	0.944177126956813	0.989955115866817	0.942102344316957	1	1	1	1	0.945144786788492	0.973655009372859	1	1	1	1	1	1	1	1	1	1	1	1	0.824223202315957	0.483204590399713	1	0.951291357775518	0.97665843581427	1	1	1	1	1	1	1	1	1	1	1	1	1	1	1	1	1	1	1	1	1	1	1
SPAC1F8.08	1	1	1	1	1	1	1	0.983033701469417	1	0.97143169071582	1	0.993263699473654	0.993847031947175	0.994213557270874	0.984536347189387	1	1	1	1	1	1	1	0.994812719660991	0.646963241052671	0.479578016747366	0.498677050816704	0.882370877524142	0.928634842133832	0.676951558772567	1	1	1	1	1	1	0.960294649515121	1	1	1	1	1	1	1	1	1	0.967162255780365	0.950444514072064	1	1
SPAC20G4.01	0.995606138584364	1	1	1	1	1	1	1	1	0.978351514740839	0.795189530376643	0.75453371289783	1	1	1	1	1	1	1	1	1	1	0.678923843375214	1	1	1	1	1	1	1	1	1	1	1	1	0.98240302091174	1	0.9930462611174	1	0.97415245890225	1	0.801215378197608	0.818386622914236	0.739791118664382	1	0.988172643455443	0.994706188064826	1	1
SPAC20G4.02c	1	1	1	1	1	1	1	1	1	1	1	1	1	1	0.809846669434522	0.862981739011243	0.80106532077818	1	1	1	0.842074638970163	1	0.630536684101708	1	1	1	1	1	1	1	1	1	1	0.923741602044819	1	0.930466788853917	1	1	0.996167237096892	1	1	1	1	1	1	1	1	0.935400775597946	0.958593134816038
SPAC20G4.03c	1	1	1	1	1	1	1	1	1	0.718349497700464	0.83543072399876	0.794270095405485	1	0.863900740890524	0.903315674018398	1	1	1	1	0.961102740068061	1	0.958942392530393	0.554700577833929	0.931962367974068	0.896524656881993	0.997003868609486	1	1	1	1	0.958586869958711	1	1	0.940322331446713	1	0.972125511067563	0.977781836129052	0.984444446035672	0.993869532374444	1	1	1	0.79463071631377	0.780620929330285	1	1	1	0.779265519293563	0.86110414787891
SPAC20G4.04c	1	1	1	1	1	1	1	1	1	1	1	1	1	1	0.99997936126376	1	1	0.84374002221371	0.996891908300345	1	1	0.780167117348537	0.522342069314902	1	1	1	1	1	1	1	1	1	1	0.903757664175492	1	0.828333693476275	0.568245919529323	0.581552678785511	0.589198929429816	0.502850560904157	0.779801958838504	1	1	1	0.981263254066704	0.88221134556409	0.855470424389858	0.86025896994835	0.810656513680363
SPAC20G4.05c	0.976369514520376	0.966162273011722	0.987366037529113	0.947899620927078	0.992306235357021	0.972695399895399	0.971273754301518	0.944829273590501	0.937566733458431	0.946702796690485	0.968813240715148	1	1	0.953064663986481	1	1	0.996501361917667	1	1	1	1	1	0.750442488295503	1	1	1	0.981447708061673	0.961930447801763	1	1	1	0.797625936546897	1	1	1	1	1	1	1	1	1	0.654216780779475	0.542676892697633	0.454880473258013	0.666679369765964	0.577681726835509	0.600566782853187	0.849143327233243	0.889213253587327
SPAC20G4.07c	1	1	1	1	1	1	1	1	1	1	1	1	0.862212659945329	1	0.744823034084286	0.845698329751227	0.660688529157771	0.973428370644468	0.998556029529885	0.98348124993703	1	0.564735462375398	0.351376824178139	0.55705121045703	0.504398843079563	0.546750625411716	1	1	1	0.995667246465928	1	1	1	1	1	0.998739118191723	0.968496262162393	0.955913545703248	1	1	0.947359858568644	0.969882899808045	0.970242030597408	1	0.989056620733903	0.997495024918884	0.996032901184856	0.992138369422168	1
SPAC20G4.08	0.917077343551865	0.954770656498892	0.935078767391396	0.92303539497592	1	1	1	1	1	1	0.960296265863296	0.933295842932301	0.945714588960061	1	1	1	1	0.987839764622084	0.985628337083074	0.947175057935517	0.962156260001266	0.967887616491211	0.991529452902254	1	1	0.991234561705318	1	1	1	0.975112389436176	0.999317018591265	0.965655727534466	0.95597378606793	0.975757041506661	1	1	0.979150012679408	0.964447287519311	0.920870427461533	0.9505230048256	0.920498494642822	0.915964236903575	0.917090026306338	0.924358149235091	0.921498991531962	0.926120789895096	0.925733403841805	0.968999355979958	1
SPAC20G8.01	0.950315976248138	0.97536914864031	0.972199931567904	0.965090925300433	1	1	1	1	1	1	1	1	1	1	0.868034917108779	1	1	1	1	1	1	1	0.512786502784147	0.890527953900064	0.668288064379826	0.487351647173426	0.338700011265068	0.366590815709067	0.328621737348616	0.496678501889816	0.404996509953261	0.345228202713647	0.403785494005457	0.49756988623412	0.886985898924936	1	0.615341557825409	0.82753052423355	1	1	1	0.946028872626483	0.947116517789935	0.983427685670335	0.948389073345714	0.966818961359167	0.963738150457429	0.983178956486524	1
SPAC20G8.02	0.994692379825297	1	1	1	1	1	1	1	1	1	0.979276075132901	1	1	1	0.922011996921791	1	1	0.962014156065646	0.989061039544182	0.966253552269885	0.967608064341471	1	0.718104804840625	1	1	1	0.981448827720951	1	1	0.92531510066916	0.928960951279367	0.915815754354467	0.923927292487517	0.920702530930017	0.978901182846681	0.96863561661274	0.972590727608834	0.951080441986573	0.946621033358804	0.939243021869354	0.952994306834129	0.954821652078241	0.954412245436982	0.970746508796334	1	0.946904327318894	0.991101209569346	0.934849980139184	0.97992883895078
SPAC20G8.03	0.8066537454474	0.595667102962076	0.622991179335226	0.593165812337989	0.646472542959677	0.696242214128008	0.694754966887417	0.720774425427691	0.778476738094764	0.958508263099487	1	1	1	1	0.866975880345506	0.559506447821702	0.559716910264957	0.557881188156042	0.434446032554473	0.483073970183999	1	1	0.30658769626194	1	1	1	1	1	0.577575425558044	0.741379968874348	0.682934700264793	0.70396693377211	0.78251472784894	0.948565153089109	0.788763100503038	1	0.958896535659187	1	1	1	1	1	1	1	1	0.994479109552812	1	0.935315210650394	0.964418938167288
SPAC20G8.04c	0.961059638724348	1	1	0.990800366216316	1	1	1	1	1	1	1	1	1	1	0.672713302781175	0.968509386686328	0.923538898540346	0.978632163429584	0.996202929211834	0.860720265678215	1	1	0.467502471189918	0.923276327816932	0.981264832066963	0.848397448996053	0.868078210940943	1	0.987220757213405	1	1	1	1	1	1	1	1	1	0.945564821095704	1	0.976970742518991	1	1	1	0.933789049402708	0.931212393944238	0.944819331746932	1	1
SPAC20G8.05c	0.913918389246362	0.926636598338666	0.923515007911959	0.914384864692973	0.942382195202406	0.929803639202876	0.960877327400713	0.92935592666738	0.952336134109338	1	0.966241347648374	1	1	1	0.952245367332212	0.978309951001828	1	1	1	1	1	1	0.537662491844881	0.992198797266106	0.842514005780263	1	1	1	0.955748045558026	1	1	1	1	1	1	1	0.928181202334551	0.958482631947619	0.932880405180766	0.968500088549938	0.958815770117496	0.976424896883611	1	1	0.936234337906129	0.947352925974742	0.992160093821172	0.971291466062205	0.958418927840927
SPAC20G8.06	1	0.987095486111758	1	1	1	0.978907452746262	1	1	1	0.905676574886837	1	0.915206089072481	0.942476065683654	0.85955487941288	1	1	1	1	1	1	1	1	0.864917895261603	1	1	1	1	1	1	1	0.95258406688041	0.971311261316117	1	1	1	0.809426306611434	1	1	1	1	1	1	0.953825424732358	1	1	1	1	1	1
SPAC20G8.07c	0.975726243019696	0.93285931203463	0.917485611876828	0.984908132192502	0.949911463963671	0.936625954933577	0.951649537990612	0.967923503487281	0.920157876999851	0.918435872777388	1	1	0.919320996107141	0.932819690378377	1	0.94553278132274	0.959805987340568	1	1	1	0.960927586255628	1	0.922802311612191	0.998300566732076	0.935411375494379	0.930650139680497	0.931833792243692	1	0.751560261264782	0.91383733229808	0.96125720873283	1	1	1	1	1	0.9259104983604	0.947870155819061	1	1	1	1	1	1	1	0.984032611561584	0.859593426411261	0.874741775297227	0.898858535288286
SPAC20G8.08c	0.878947457965779	1	1	1	1	1	1	0.997783995571314	0.813393949995957	1	1	1	1	1	1	1	1	1	0.999184577089562	1	0.897093045533569	0.983961388236573	0.450467937843065	0.989096484086388	0.980366104639449	1	1	1	1	1	1	1	1	1	0.969330998229757	1	1	1	1	1	1	0.668219149214991	0.578004076357129	0.579413679685726	0.961302818792898	0.955893133701877	1	1	1
SPAC20G8.09c	1	1	1	1	1	1	0.953574363145693	1	1	0.957699699982169	0.979476425176755	0.966516497148545	0.944877385826672	0.958760430359333	1	0.979774453265556	1	1	1	1	0.979694070524383	1	0.577900479182678	0.919367299781363	0.758120193873984	0.944491723665884	1	1	1	1	1	1	1	0.999149349627024	1	0.998148342078507	1	1	1	1	1	1	0.987294267135817	0.971157711684899	0.922288593549068	0.934741260207858	0.951869352050819	0.984007518816355	0.955080809951019
SPAC20G8.10c	1	1	1	1	1	1	1	1	1	1	1	1	1	1	1	0.959134004872844	0.74733109176982	1	1	1	1	1	0.682450215466825	1	1	1	1	0.980773044976559	0.907724740167188	1	1	1	1	1	1	1	0.724819804672651	0.636991073799281	0.555422950419806	0.6660229638085	0.845450512920609	0.63799254015311	0.80209632870577	0.423048298803944	0.472288991310557	0.309718640247074	0.184779112328177	0.392919572181312	0.385223030391758
SPAC20H4.01	0.984871853249471	1	1	1	1	1	1	1	1	0.968959107820847	1	1	0.956559745490128	0.963642727143635	1	0.991742178647817	0.947944767305152	1	0.990709723899691	1	0.957206282725628	1	0.522652365008167	1	1	1	1	1	1	1	1	1	1	1	1	1	1	1	1	1	1	0.999570303895919	1	1	0.951235884992286	0.980732754947972	1	1	0.983623388334822
SPAC20H4.02	0.772907387193118	0.934846519116322	1	1	1	1	1	1	1	0.894035975825838	0.824809064204784	0.944723401547866	0.924852184352517	0.913080921427007	1	1	1	0.952262732586251	1	0.967730001326634	1	0.918940913383509	0.692247186034366	0.952271778384797	1	0.68362615462819	0.666402313383285	0.689110872323842	0.575357356769828	0.805878729529069	0.985062581387133	0.963894669116891	0.980015285653936	0.954618781738591	1	1	0.970499661729513	0.958196446080951	1	1	1	1	1	1	1	1	1	0.961757114512634	1
SPAC20H4.03c	1	1	1	0.944229439565093	1	1	0.998467394861547	0.96300721839439	1	1	1	1	1	0.981132841974331	1	0.830177650810608	1	0.954030557361985	1	0.9966198922195	0.987776840294725	0.920097189173125	0.569339506034645	0.932510720895371	0.965968713325339	0.966096879122138	1	1	1	1	1	0.98794516917048	0.951231031519235	0.988037326901936	1	0.92466066917532	1	1	1	1	1	1	1	1	1	1	1	1	1
SPAC20H4.04	1	1	1	0.928463750165622	0.93451658832228	0.914361696537357	0.914671849516116	0.912460697368999	0.91241550048771	0.967919448574916	0.948562774739556	0.935668869787446	1	1	0.944087378710984	1	1	1	1	1	0.977103671264663	0.930910444947052	0.719223442640678	1	1	1	1	1	0.96765778043131	1	1	1	1	1	1	0.972095237357553	1	1	0.990439097705055	0.948802769836909	1	1	1	1	1	1	0.978324862410408	0.967048712030274	0.986434138271868
SPAC20H4.05c	1	1	1	1	1	0.899029416979083	1	1	1	1	1	1	1	0.948764573472413	1	1	1	1	1	0.99788847634428	1	1	0.741238316369774	0.965990171863715	0.97676588500399	0.951993625275937	0.935337047308915	0.932213518131289	1	0.952026957654366	0.996480336690978	0.969941518220327	1	1	1	0.945637075964098	0.995448495427245	0.930995847278123	1	1	0.944691478940273	0.948220782548344	0.999246502272575	0.96488970356264	1	1	1	1	1
SPAC20H4.06c	1	1	1	0.992962932203252	1	1	1	1	1	1	1	1	0.993934801258431	0.950455443901898	0.67941932583038	1	1	0.927566786394493	1	1	0.970334691655216	1	1	1	1	0.992688933270154	0.961166064617263	0.985855044163577	1	0.940963431168709	0.98614465287829	1	1	0.994340389039853	0.936371043524141	1	1	1	0.924111570095971	0.968479154497521	0.943867333944108	1	1	1	1	1	1	1	1
SPAC20H4.07	1	1	1	1	1	1	1	1	1	1	1	1	0.976549044476326	1	1	0.96897480060492	1	0.992554980417613	0.964126161250326	1	1	1	0.671996601598779	1	1	1	1	1	0.693618688044935	0.993243978949761	0.95706060975272	0.962814437396548	1	1	0.997391882859519	1	1	1	1	0.947370583365379	1	1	1	1	1	1	1	0.998181389119113	1
SPAC20H4.08	1	1	1	1	1	1	1	0.977497529052275	0.949748438462215	0.923078676123878	1	0.973387866990359	0.970452315027605	0.995896084518478	1	1	1	1	1	1	0.984347027074393	1	1	1	1	1	1	0.959660621495548	1	0.989824201108987	1	1	1	1	1	1	1	1	0.919598260616635	0.954132496745949	1	1	0.901578620750796	0.870420355586466	0.715644702603283	0.827146068491859	1	0.58826570217634	0.566046867499883
SPAC20H4.09	1	1	0.903428072105894	0.798095470706432	0.694909637448557	0.89214097023975	0.737593106757446	0.578085471822755	0.483874183391962	1	1	1	1	0.875458374336477	0.226430799311026	0.382515239911424	0.465303855274466	0.58587279349044	0.580996236430265	0.711850796547127	1	1	0.616780975221329	0.551051592411365	0.512370682827151	0.306630706255035	0.289950580467123	0.551412564044144	0.346449296924958	0.551164475428499	0.625444856356864	0.712426575042932	0.848182045387779	0.902661112956692	0.702364549823265	0.890252300108277	1	1	1	1	1	1	1	0.993679483540433	0.961923194663153	0.940194056600746	1	0.892015302072316	0.936612176470955
SPAC20H4.10	1	1	1	1	1	1	1	1	1	0.927239959742749	0.770122908261631	0.773431245584665	0.918767905451852	1	0.976378026175494	1	1	1	0.991102895705819	1	0.975492767533802	0.910761938473326	0.854041586962617	1	1	1	0.959993706379989	1	1	1	1	1	1	1	1	0.963835200553781	1	1	1	0.947967776917295	1	1	1	1	1	1	0.975554699438849	1	1
SPAC20H4.11c	0.97047154570692	0.983549084317496	0.971291586960279	0.915566180431351	0.919422042643436	0.926752266642701	0.916332040204001	0.918097606341392	0.9150747154496	1	0.963758453605603	0.976082463053484	1	1	1	1	1	1	0.985650898427761	1	1	1	0.958007009249704	1	0.993741223303999	1	1	1	0.74188925618274	0.954833136083775	1	1	1	1	1	1	1	1	1	1	1	1	1	1	1	1	1	0.918767743884022	0.985750916176633
SPAC21E11.04	0.963620277658765	1	0.946665527798365	0.989002379747147	0.953454834597849	0.962518181968499	1	0.962011401927642	0.982408664749731	0.749507443203059	0.553739313347933	1	0.914602110426555	1	1	1	1	1	1	1	0.955833784546368	1	0.421662494729484	0.972551316604252	0.974811789046198	1	1	1	1	1	1	1	1	1	1	1	0.986668193392776	1	0.988888166171236	1	0.982966084171213	0.967450957833635	1	0.966573552748906	0.937734126917508	1	1	1	1
SPAC21E11.05c	1	1	1	1	1	1	1	0.984267799383733	0.973061623992458	1	1	0.977564371297228	0.976619885671372	0.973903529500649	0.948145367712585	0.92353548370597	0.944856683638836	0.91454881843295	0.911976230598182	0.915217760917542	0.921157368357519	0.949887594810265	0.797563111205476	0.948491412614172	1	1	1	1	0.931070182193699	0.806327353081602	0.776655491694139	0.857368060429085	1	1	1	1	0.978241107364138	0.953424825170953	1	1	1	1	1	1	1	1	1	1	1
SPAC21E11.06	0.841764158248932	1	1	1	1	1	1	1	0.975598288367458	1	1	1	1	1	0.866659165190554	1	1	1	1	1	0.986005565081074	1	1	1	1	1	1	1	1	1	1	1	1	0.968576691636989	1	1	1	1	0.980335291342872	1	1	1	1	1	1	1	1	1	1
SPAC21E11.07	1	1	1	0.967563621563088	1	0.994391526604295	0.990506669676015	0.964077403638296	1	1	1	1	1	1	0.675053849836827	0.949088348932521	1	1	1	1	1	1	0.802670061046841	1	1	1	0.95608580028022	1	1	1	1	0.948193260756262	0.971135137954415	1	1	1	1	1	0.93927659817062	0.94604501054792	0.949915192814318	0.946743921428152	0.998925349168724	1	1	1	1	1	0.977867579569727
SPAC21E11.08	0.959795613763507	0.959608779700627	0.951191817284297	0.984473960834104	0.951855099490628	0.993649802683617	0.934058659110316	0.954173131394381	0.996512985460631	0.918269099168528	0.978418612261034	1	0.936296056462681	0.92024013751972	1	0.950956737556366	0.968317335283546	0.970041899830439	1	1	1	0.980067214811634	0.778261599132526	1	0.919198444892969	0.824867729884512	1	1	0.804055056365415	1	1	1	1	1	1	1	1	1	1	1	1	1	1	1	1	1	1	1	1
SPAC222.04c	0.954650979858203	0.984464788273997	0.951136073712629	1	1	1	1	1	1	0.917226422979411	0.979481820129048	0.967267050799092	0.915004839255628	0.91271027585848	0.910442853701339	0.920195288939202	0.993869532374444	0.926423886853242	0.912470291236089	0.938948486484152	0.956279049585105	1	0.658161074143361	0.683058940028528	0.700271548843155	0.967121041303679	1	1	1	1	1	1	1	1	1	0.944900134253402	1	0.98892919620248	1	1	1	1	0.990624348577943	1	0.978822528768873	1	1	0.948438530536586	0.982877812853446
SPAC222.05c	1	0.920517138414387	1	1	1	1	1	1	0.978587156167984	1	0.950510404466118	0.972383723307907	1	1	1	0.982233878841455	0.976392642619277	1	1	1	0.978158439103627	0.788703971869722	0.421138462156353	0.990227121902454	0.92459855403789	1	1	1	1	1	1	0.997956356503072	0.934818205426687	0.992269575711683	1	1	1	1	1	1	1	1	1	1	1	1	1	1	1
SPAC222.06	1	1	1	1	0.96676228157602	0.922340532292724	0.843027380132595	0.833390028622756	0.849277055955631	0.917791002003737	0.936331851046026	0.923847003694409	0.929846818539642	0.933018793695415	1	1	1	1	0.986686020778986	1	1	1	0.641092630943867	0.856178602048259	0.761975629080079	0.710019944533183	1	1	1	1	1	0.968964176120418	0.93866072459766	0.940540166385147	0.939483506235773	0.992659882783628	1	1	1	0.918474948380652	0.963963703465384	1	0.984804639775546	0.918590446287497	0.927552837268681	0.941855802652796	1	1	1
SPAC222.07c	0.928154038733506	0.932523874159688	0.914852262790066	0.922206774492279	0.917579741583783	0.920206692064621	0.917690200563706	0.909764878731334	0.921642919049754	0.915114878629914	0.973621538452826	0.979647208853626	0.91821852285131	0.913977107617197	1	1	1	1	1	1	0.94155398550055	0.948506947100661	1	1	0.991829880454492	1	0.971825557038028	0.977714515201867	1	1	0.948449644875118	1	1	1	1	1	0.93551615561197	1	1	1	0.955918488126328	0.967655069731166	0.941769413406762	1	0.988265412993114	0.953058673966486	0.932825155077659	1	1
SPAC222.08c	1	1	1	1	0.983142006689954	0.958915237731116	0.943933168620794	1	1	0.987286469982363	1	1	1	1	1	0.913472451601175	0.910332012596599	1	1	1	1	1	0.346879075144511	1	1	1	1	1	0.897935996569742	0.848307441507846	0.503435647761449	0.353692732468569	0.370590265414005	0.440462129837497	1	1	0.0913291805843884	0.10580938328823	0.442356383203901	0.462970414126734	1	1	0.995665302534488	1	1	1	1	0.983231671512789	0.955756355999618
SPAC222.09	1	1	1	1	1	1	1	0.963948589938108	0.929041014756148	0.984031836973224	1	1	1	1	0.523224625129906	0.883882519287564	0.821810517249629	1	1	1	1	1	0.583036684898739	1	1	1	1	1	0.490981342248997	0.395426150541539	0.607713897744658	0.944872040276263	1	1	0.613923677758169	0.860051105800026	1	1	1	1	1	0.99148513798257	0.845474935669415	0.782712065703878	0.295269841089477	0.113014199414047	0.0539215255503214	0.168196335078529	0.292132647226991
SPAC222.10c	1	1	1	1	1	1	1	1	1	1	1	1	1	1	0.709572056769864	1	0.891705791279245	0.882492882206244	1	0.923270893878761	0.984035199948263	0.967456349459818	0.720839303435244	1	1	1	1	1	0.744163645052935	0.950512868921295	0.536289385479548	0.400056356028906	0.395433751660454	0.448413309070818	0.958623571573653	1	1	1	1	1	1	1	1	1	1	0.996129231170072	0.929246515288333	0.920305341762837	0.921568482777097
SPAC222.11	1	1	1	1	0.94076865269724	0.948160313382792	1	1	0.978811323588306	0.958809714703749	0.977232437716667	0.941132514066219	1	1	1	1	1	1	1	1	1	1	1	0.99731485312618	1	1	1	1	0.94993186359331	0.93808195914516	0.965599603322586	0.945812893043635	0.945143003990579	0.931463170413888	0.938994595579014	0.917820980515094	0.954056671989668	0.948988940453173	1	0.978125957671282	0.975034919748867	1	1	1	1	1	1	1	1
SPAC222.13c	1	1	0.981196674390078	0.982848645018715	0.962613895285285	1	1	0.989570891334883	1	0.963488808582217	0.933046710215806	0.869463544451565	1	1	0.745954170566462	1	1	0.882599765339517	1	1	1	1	0.841638558855908	1	1	1	0.889411593061088	0.874792063953536	0.648180008729884	0.353666258400348	0.411722704965049	0.631941437838368	0.819477982200428	0.968467831361889	0.69853971552987	0.818657279533414	1	1	0.944236079147922	1	0.880081458340013	0.762322395511083	1	0.745809272156517	0.955169227682378	0.599233175895083	0.566276366855001	1	1
SPAC222.14c	0.946091024666608	0.982498827220127	0.993542419103807	0.99451276029324	1	1	1	1	1	0.944575754979319	0.971640001236388	1	1	0.987446267030719	0.908290751540234	1	1	1	1	1	0.999144094503692	1	0.688013414022996	1	0.989089111590225	1	1	0.740382940536172	1	1	1	1	1	1	1	0.963006137153338	0.9345571937473	0.962053059384934	0.947704358276878	0.952221876891532	0.953003924316269	0.930807280177687	1	0.971673284642658	1	1	1	1	0.896239637309219
SPAC222.15	1	1	1	1	1	1	1	1	1	1	1	1	1	1	0.847863044023531	1	1	1	1	1	1	1	0.610490112881275	1	1	1	1	0.986633117016547	0.939256768824314	1	1	1	0.907253397255452	0.850847691652984	0.967158173032216	1	1	1	1	1	1	1	1	1	0.852129149044168	1	1	1	1
SPAC222.16c	1	1	1	1	1	1	1	1	1	0.651617807233931	0.987044701458794	1	0.896986765026569	0.793210218732425	0.814852022063125	1	1	1	0.993419804218575	1	1	1	1	0.984334505920403	1	0.975378977272069	1	1	0.979608597377878	1	1	1	1	1	0.729094547039394	0.900029252127977	0.713095741214623	0.680922551624189	0.865084275297171	0.839223018335637	0.335494715165364	0.354773373061882	0.974065798925365	0.847244073513451	1	0.978121071490143	0.944818879171452	0.939527509386285	1
SPAC222.18	1	0.917667837301039	0.829119800258593	0.964197032590968	0.773564290473018	0.877818259853597	0.960014594629242	0.933600118373906	1	1	0.975386592921663	1	1	1	0.669303350611971	0.965860270886238	1	0.982196697476689	0.928534298070516	0.945240127496739	1	1	0.521883806728443	1	1	1	1	1	0.901830742717363	1	0.967084956703594	1	1	1	1	1	1	1	1	1	0.896173653643594	0.744339746186021	0.605885205807358	0.758351404566959	0.841584118185918	0.853989514651246	0.858900335478752	0.835034191416942	0.924389069264989
SPAC222.19	0.980293216460073	0.977658890616022	1	0.927255300290866	0.958021632633106	0.968477923405855	0.967169239934417	1	0.996173812523525	0.973681307063777	0.941472434853023	0.938028168903836	1	1	0.930978501694054	1	1	1	1	1	1	1	0.357224957231904	1	1	1	0.992591940980699	0.960009573231499	1	1	1	1	1	0.980510896780235	0.960407296005706	0.975766375458424	0.935412921998218	0.781172828840993	0.74416842035917	0.779238357849454	0.535432286794436	0.541231460918714	0.765883364605348	0.760779964796939	0.699354308007298	0.698495997489462	0.846364440799629	1	1
SPAC227.02c	1	1	0.977180133856486	1	1	1	1	0.943815806426149	0.94116056407215	0.911819010340236	0.954729781555403	0.987298916245307	1	1	0.767629111414074	0.415078248960301	0.43976290404306	0.88772911375565	0.868829594531891	1	0.568846393843275	0.394342944427824	0.283697119261712	1	1	0.64987494541333	0.148084040404031	0.0601098558311639	0.0095025053686872	0.0826049259818254	0.148301119159985	0.367685328518167	0.51039608617629	1	0.367542420404875	1	1	1	1	1	1	1	1	1	0.944156275731083	1	1	0.959050201137716	1
SPAC227.03c	1	1	1	0.987053485886892	1	1	1	1	1	0.913392977565132	0.927628130969356	0.910548627834814	0.948898952151865	0.947553436111629	1	0.990863972700562	0.994104218552031	0.928432078881406	0.946113572855712	1	1	1	0.524831925680072	0.258955521504588	0.206661454261136	0.162280660754486	0.275555273463531	0.233913942149865	0.112876754989229	0.39231222493693	0.381760760191746	0.391036233571252	0.459231015017575	0.496955869087584	0.502892122822378	1	1	1	0.985619641457519	1	1	1	1	1	1	1	0.984539639175905	1	1
SPAC227.04	1	0.97215103926097	1	1	1	0.991421422362274	0.974435828744143	0.99741004236649	1	0.972932947849405	0.978182380222058	1	1	1	1	1	0.972292672255161	1	1	1	0.996262316209413	1	0.786522935820262	1	1	1	0.904705699079396	0.666151798212483	0.561326453981759	0.87193286622668	0.724636626077234	0.52394058088833	0.657631869510467	0.887022769005931	1	1	0.57778808980127	0.416471163839811	0.977087947202967	0.973765558730668	1	1	1	0.883233196267244	1	1	1	0.962602923838205	1
SPAC227.05	1	0.956570446060783	0.783058394843077	0.944052369459693	0.704049119881714	0.884430662907681	0.970711649609237	0.986690548939528	0.863077279124316	1	1	0.975324699182254	1	1	0.944062606722415	1	1	0.998643391255222	0.998219784227233	0.993495910555539	1	1	0.697426983112716	0.943382840541919	0.950206851849313	1	0.953187783788088	0.966085291121114	1	0.966694572034827	0.926554349495549	0.966917329858477	0.95351712686314	0.932932546950983	0.975044312163445	1	1	1	1	1	0.992539816453352	0.99141977265295	0.987766453677637	0.981823832074773	1	1	1	0.964007963194936	1
SPAC227.07c	1	1	1	1	0.99216352339505	1	1	1	1	0.958915237731116	0.982868700757928	0.957109988280143	0.9199700893777	0.955152445746784	1	1	0.983621798821149	1	1	0.99912977522822	0.942955797058644	0.920450948651783	0.861094002329466	0.91602868984447	0.959186158911963	0.984434171529578	0.952121302276856	1	1	0.944586920571524	0.92605327545258	0.96373368856393	0.931428707191975	0.987572328236058	0.95335888781245	0.96278410870505	1	1	1	1	1	0.987721950698829	1	0.953174327280428	0.929672748176548	0.948039273503758	0.954797429266628	1	0.999692457504328
SPAC227.08c	1	1	1	1	1	1	1	1	1	0.960737845610041	1	1	0.954107462905625	0.953530275295623	0.964912768504753	0.961003128125349	0.982053195762343	1	1	1	1	0.952823657271154	0.780793453063514	0.979642322972247	0.993115402021719	0.998995199275544	1	1	1	1	1	1	1	1	1	1	1	1	1	0.970103577052031	1	1	1	1	1	1	0.982267465783218	1	1
SPAC227.09	1	1	1	1	1	1	1	1	1	0.99287105945881	0.963205350865759	1	1	1	0.978049335059862	0.982925574249727	1	1	1	1	1	1	0.568467765236379	1	1	1	1	0.977657225145867	1	0.989943550949758	1	1	0.947229795635097	0.971322764960762	0.954408403698167	0.951840557425003	1	1	0.957862060380238	0.958820267516283	1	1	1	1	1	1	1	1	1
SPAC227.10	1	1	1	1	1	1	1	1	1	1	1	1	1	1	0.99349118086508	1	1	1	1	1	1	1	0.608652851337727	1	0.997062486899005	1	1	1	1	0.976356110611883	0.954639304833015	0.960883187415141	0.952883418891528	0.989735830045356	1	0.966884537216259	0.727158492663943	0.562220724645768	0.984192077562243	1	1	1	1	1	1	1	1	1	1
SPAC227.11c	0.832774793836692	1	1	1	1	1	1	1	1	1	1	1	1	1	1	1	1	1	1	1	1	1	0.98672989052669	1	1	1	1	1	1	1	1	1	1	0.982493555099178	1	1	0.906003640891716	1	1	1	1	1	1	1	1	1	1	1	1
SPAC227.12	1	1	1	1	1	1	1	1	1	1	1	1	1	1	0.738031754667252	0.612193770028002	0.559178152045238	1	1	1	1	1	0.880876030784673	0.861917048857309	1	1	1	1	1	1	1	1	1	1	1	1	0.827303572745117	0.877052607790314	0.937396119621336	1	1	1	1	1	1	1	1	1	1
SPAC227.14	1	1	1	1	1	1	1	1	1	1	1	1	1	1	1	1	1	0.970697241923562	0.959769884825198	0.931711292326389	0.925709495145593	0.997917921652093	0.579420414031633	1	1	1	0.558675178522242	0.25274282510805	0.0856502401707755	0.146692126829667	0.227631121304539	0.509728322582888	0.664971641316971	0.836712019916155	0.640701623085695	0.979575997852843	1	1	1	1	1	0.962911734283416	1	1	0.827878412577374	0.469780399736365	0.369994867207322	1	0.9667209660666
SPAC227.15	1	1	1	1	1	1	1	1	1	1	1	1	1	1	1	0.882775971490636	1	1	1	1	1	0.959854171933745	0.993965577857326	1	1	1	1	1	0.65537607189608	0.757881961735294	0.965690816778329	1	1	1	1	1	1	1	1	1	1	0.99282421816257	0.99995057140389	1	1	1	1	1	1
SPAC227.16c	1	1	1	1	0.935546218102654	0.959978607298419	0.939889875053298	0.954568211597945	0.958731033347267	1	1	1	1	1	0.954080948476004	1	1	1	1	1	1	1	0.573206130534502	1	1	1	1	1	0.921197218585606	1	1	1	1	1	1	1	0.874569893101403	0.962094261451497	0.845262821282173	0.821493868304661	1	1	1	1	1	1	0.941639891580261	1	1
SPAC227.17c	0.909561957777917	0.910222055498607	0.910088598416426	0.912850880313323	0.91890416397034	0.992611924313423	1	1	1	0.91292668463172	0.911645548240244	0.917870280631997	0.909459199963393	0.913210493661375	1	0.936572587990727	0.927200721593082	0.950292417796972	0.92503025162394	0.916542347845887	0.927381325652991	1	0.919170452227764	0.910882601106998	0.918568904860085	0.924142803139626	0.926196816683099	0.92487160900373	1	1	1	1	1	1	1	0.939498664808259	1	1	1	0.92277486437978	0.950183354730951	0.913724170970037	0.788995969260448	0.927275627503858	0.957394456669677	0.790719330656986	0.958631100736475	1	0.790626095500982
SPAC227.18	0.967235534938678	0.99811659118859	0.968857039228417	0.93560818686958	1	1	1	1	0.994266312062545	1	1	1	1	1	0.779393554071281	1	0.962353464306804	1	0.967115045638564	0.865576726527226	1	1	1	1	1	1	1	1	0.885689092181624	1	1	0.977385793283728	1	0.980524345523267	1	1	0.540152600529737	0.571141301018398	1	1	0.987441617392418	0.953593623780848	0.932357772467138	0.971620030894514	1	0.980855523851757	1	1	1
SPAC22A12.01c	1	1	1	0.84734713262358	0.625677234250754	0.559761885072366	0.532346933301479	0.620250006252471	0.712368821507073	0.954294359543849	0.982798369941428	1	0.915580954215725	0.92155320384388	1	1	1	1	1	1	0.925485309323754	1	1	1	0.844806831346493	0.879447548622668	1	1	0.737044681724918	1	1	1	1	1	0.992645114764009	0.988764140533269	1	1	1	0.981467770188177	1	1	1	1	1	1	1	1	1
SPAC22A12.02c	0.68912582044814	0.673052183449319	0.842579978029918	0.78208188244621	1	0.966874524425964	0.968128174968498	0.947081219047783	0.940470607837588	1	0.727602213105035	0.914738941725408	1	1	0.927094807663141	1	1	1	1	1	1	1	0.414871131472495	1	1	1	1	1	1	1	1	1	1	1	0.999820370304338	1	0.980227860354517	1	0.959911083639343	0.941992034306902	0.983143698082301	0.955989996513368	0.991250728351082	1	1	0.991723315468565	0.976366915101506	1	1
SPAC22A12.03c	1	1	1	1	1	1	1	1	1	1	1	1	1	1	1	0.934173432158886	0.934247974197342	0.972131634623037	1	0.995052220958528	1	1	0.468556900209075	0.828135074871123	0.927096935333592	0.96780588408502	1	1	0.956415238480575	1	1	0.954580549500797	0.978005908657721	0.994417930120609	1	1	1	1	0.67495110045992	0.704749297221454	1	1	1	1	1	1	1	1	1
SPAC22A12.05	1	1	1	1	1	1	1	1	1	0.948663666163811	0.955291253620053	1	1	1	1	0.940410094969855	0.942047674312921	1	1	1	1	1	0.556844855259857	0.871701586542456	0.993334043117054	1	1	1	1	0.929545528773011	0.975894103384936	0.960070170023232	1	0.973216921120904	0.982357344148155	0.996211229329432	0.966648358555475	0.925875795430315	0.94182315132625	0.983642516298873	0.993565117510571	0.992203037477623	1	1	0.780885813695319	0.716371674191664	0.712671862925614	0.95510330179356	1
SPAC22A12.07c	0.974878926169829	1	0.927056213760904	0.984991808819547	1	1	1	1	1	1	1	1	1	0.996326164476664	1	0.998234935181944	1	1	1	1	0.969685550791669	1	0.763964804663016	0.825443569544775	0.791714734837649	0.884873555280532	1	0.780786313897035	0.466493218396244	0.534128161344309	0.635946030559441	0.807560095561121	0.946738978854902	1	0.829449741010434	1	1	1	0.76918856639988	1	1	1	1	1	1	1	1	1	1
SPAC22A12.08c	0.917762688070748	0.972055290986396	0.949902665778329	1	1	1	1	1	1	1	1	1	1	1	1	0.941013442899502	0.959810507424603	0.93542779555124	0.967497104417495	0.963141794800653	0.954259900121795	0.983726889258028	1	1	1	1	1	1	0.821324079248098	0.952495851612437	1	1	1	1	1	1	0.932323023104351	1	1	1	1	0.986855889051365	0.924872454954907	1	0.974687963498513	0.998261648768063	1	1	0.974900483146555
SPAC22A12.09c	1	1	1	1	1	1	1	1	0.996419382707533	0.863372434017595	0.557425173520014	0.476870283559308	1	1	1	1	1	1	1	0.991228150066507	1	1	0.518527242548447	1	1	0.958355449922075	1	1	0.784950969395732	0.622481343924933	0.53305591132531	0.476120249242464	0.494802794934292	0.598660562105305	0.695350235340828	0.900731987971807	1	1	1	1	1	1	1	1	0.821549774213996	1	1	0.804634039517629	0.760474527552602
SPAC22A12.10	0.983947611075095	0.963112770934298	0.979819986207729	1	1	1	1	1	1	1	1	1	1	0.973680799373402	1	0.990879397585764	1	1	1	1	0.947436109979785	1	0.514008525608744	0.860422844447112	0.844827536956366	0.976560021306243	1	1	1	1	1	1	1	1	1	1	0.932493094210602	0.982194896228004	0.974286519033377	0.973261535514582	1	1	1	0.97217355789133	0.960868123463261	1	1	1	1
SPAC22A12.11	1	1	1	1	0.920140197079076	0.934957746412171	0.915060163078151	0.922820247027689	0.952021996751812	1	1	0.960142366710218	0.931501487161546	0.973752345995769	1	1	1	1	0.901460381394084	0.996859270019801	1	1	0.892884226675853	1	1	1	1	1	1	0.818441705710151	0.970776967785658	0.719293073937795	0.857230130293915	0.861934180855708	1	1	1	1	0.813623019601541	0.739607454876246	1	1	1	1	1	1	1	1	1
SPAC22A12.12c	1	1	1	1	1	1	1	1	1	0.850071528060582	1	1	1	1	0.965854101226325	1	1	1	1	1	1	1	0.832985112786149	1	1	1	1	1	1	0.974033620657473	0.970839178989838	1	1	1	1	1	1	1	0.967348839097083	0.692387381467495	1	1	1	1	0.989480309176252	0.951242918302734	0.960554378543449	1	1
SPAC22A12.13	1	1	0.639888559505553	1	0.830379364410265	0.977806397458792	0.979280860789923	0.985699045590943	0.948268788261945	1	1	1	0.950428319718447	0.995326360200023	0.418886522962697	0.348625322803996	0.344322315214747	0.653137784657807	0.818254819827882	0.71771683627209	1	1	1	1	1	1	1	0.992028539888498	0.865036346698535	1	1	1	0.973315709856255	0.865191427799222	1	1	0.941579821566791	0.887526413573167	0.46166520673852	0.509969476251232	0.753740468867368	1	1	1	1	0.789596860295517	0.617020873025795	0.639150534216517	0.573174895876753
SPAC22A12.14c	1	1	1	0.977003586973815	1	1	1	1	0.976890443119729	1	1	1	1	1	0.95426506033527	1	1	1	1	1	1	1	0.615876711001227	1	1	1	1	0.964688572872108	0.903060426223129	1	1	1	1	1	1	1	1	1	1	1	1	1	0.994810287326058	0.996000615404493	1	1	1	0.756353595787963	0.696270642674912
SPAC22A12.16	1	1	1	1	0.988886554994967	1	1	1	1	0.947585424237501	0.958727380275161	0.967926940482802	0.924053926086969	0.947100689862633	0.996761984970075	0.967178180311743	0.979628602540588	1	0.942034659772836	1	1	0.885573018347916	0.438386107461989	0.879184897945099	0.732122886370984	0.686490999704034	1	1	1	1	1	0.97387737355585	1	1	1	1	1	1	1	0.990708455501878	1	1	1	1	0.947785104824692	1	0.955063672911084	0.958471021114635	1
SPAC22A12.17c	1	1	1	1	1	1	1	1	1	1	1	1	1	1	1	0.975411588546556	0.988492464659611	0.978654737267901	0.974732509469011	1	1	0.871772380280217	0.61519476657464	1	0.993024752822962	1	1	1	0.950218112984676	1	1	1	1	1	1	0.830389614015141	1	1	0.953708369071932	0.991837405589001	0.99436805431087	1	1	1	1	1	1	1	1
SPAC22E12.01	1	1	1	1	1	1	1	1	1	0.939583979249397	1	0.949544413750801	0.943171170244626	0.978713979957991	0.809154982342393	1	1	1	0.886119264144053	0.946080538963952	0.993045941613338	0.583568309708081	0.403811210452903	0.693954219601453	0.797860658895845	0.816825988072486	0.970846925933519	1	1	0.951806418601959	0.92329059314754	0.983994003298572	0.920627357150122	0.909575210513959	0.915544257549088	0.92309643279551	1	0.988011767458235	0.931194020996311	0.920764241851562	0.933645567051779	0.917342049008671	0.937466133248289	0.948581225150574	1	0.986453672209683	1	1	0.996577432443609
SPAC22E12.02	1	1	1	1	1	1	1	1	1	1	0.998963466641	0.995102899418472	1	1	0.825084161444736	1	1	1	1	1	1	1	0.667750491159136	0.438563872847317	0.42080624843883	0.330788005984441	0.646138448707255	0.913939487795459	0.794508796653656	1	1	0.98777510030656	1	1	1	1	1	1	1	1	1	1	1	1	1	1	1	1	1
SPAC22E12.03c	1	1	1	1	1	1	1	1	1	1	1	0.781010883614633	1	1	0.69535596320003	0.868247376117414	0.798080647762283	0.638148088182432	0.580616967355029	0.733740689995519	1	0.973309570590914	1	1	1	1	1	1	1	0.977699880305264	0.770952819994969	0.618752723075309	0.582533453053557	0.701653111540885	0.940524146887841	0.94076248089804	1	1	1	1	1	1	1	1	1	0.991238391336097	1	1	1
SPAC22E12.04	0.922473910913389	1	1	1	0.961804401335311	0.987259791967809	1	1	1	1	1	1	1	1	0.85901337037967	1	1	1	0.931971837354846	0.976244962613228	1	1	0.672750381347788	1	1	1	1	1	1	0.950993094763704	0.940514033889682	0.952161669932179	0.960116060799056	0.943203151780995	0.942671715757351	0.973943863961156	1	1	1	0.653528158270775	1	1	1	1	1	1	1	1	1
SPAC22E12.05c	0.982538993488466	0.976494993866965	0.960840666871607	0.934626731034219	0.987579831883681	1	1	0.971318027321214	0.962555450355365	0.925321680640953	0.98432252237606	0.978213635286778	1	0.992545868863462	1	0.965758754451697	1	1	1	1	0.91437285429472	0.985844157383394	0.730883577045992	0.97622878389583	1	1	1	1	1	1	1	1	1	1	0.988767991230902	1	1	1	0.825388711514228	0.882647954354555	1	1	0.975015450335978	0.951754147756863	0.970912966156698	1	1	1	1
SPAC22E12.06c	0.941202048555218	0.917907230326913	0.983787413031806	0.990323801499073	0.961845759439989	0.967964672388923	0.981132973895415	1	1	0.947660256899649	0.911834163477533	0.910353212475541	0.951184590661675	0.936365348135914	0.912496050814987	0.923951003223804	0.954057950802237	1	0.976070418731922	1	1	1	0.163138828076262	1	1	1	1	1	0.666210246952454	0.55774211551413	0.641283486210956	0.66882160074529	0.964391714383673	0.976321235664225	0.969773321648791	1	1	1	1	1	1	1	1	1	1	1	1	1	1
SPAC22E12.07	1	1	1	1	1	1	1	0.965614697958738	0.996776771411392	0.916600641154452	0.919775865346072	1	0.893511905639438	0.564472578754631	0.247849996283352	0.419081669617601	0.627155967097802	1	0.787365689545091	0.919041061996204	1	0.730517778068489	0.557191505205784	0.73563898627338	0.64502021626665	0.684025048181839	1	1	1	0.963518488866	0.948411174090707	0.978560271482269	0.745815647196463	0.730669086610507	0.808704974228105	1	1	1	1	1	1	1	0.995683567803606	1	1	1	1	1	1
SPAC22E12.08	1	1	1	1	1	0.983175025992814	1	1	1	1	1	1	0.968142195596825	1	0.640762423937027	1	1	1	1	1	0.948869687345082	1	0.763427764071757	1	1	1	1	1	1	1	1	1	1	1	1	1	1	1	0.965503539512293	1	1	1	1	1	1	1	1	1	1
SPAC22E12.09c	0.957554013816659	1	1	1	1	1	1	1	0.967932468539148	1	1	1	0.940942762035699	0.93199479388257	1	0.962738884862475	0.960985461354282	0.95611395803625	0.967331528026456	0.941277500770742	0.957280317680118	0.989095909150623	0.936306759696527	1	0.934654226177603	0.981228567515001	1	1	1	1	1	1	1	1	1	1	1	1	1	1	0.960770921340724	0.916753153326251	0.93383045829809	0.971612785333709	0.920831580425368	1	0.984250128019526	1	1
SPAC22E12.10c	0.995007886738738	0.992199479783942	1	1	1	1	1	1	1	1	1	1	1	1	1	1	1	1	1	1	1	1	0.406108691751172	1	1	1	1	1	1	0.988710621013778	0.974225312106851	1	0.97537875182468	0.978531608957934	0.991301746600441	1	0.950093107529833	0.959395320950477	0.967904947012211	0.937419239108536	0.975883568378963	1	1	1	1	1	1	1	1
SPAC22E12.11c	1	1	1	0.796570358627499	0.449184655143571	0.56614061710269	0.572559326080759	0.731054843517138	1	1	0.743318048999647	0.774459900273691	1	1	0.95959058694696	0.604378257721405	0.549434920268585	0.917567375367716	0.974893416300241	1	0.869381366561983	1	0.585220859789146	0.924386242529696	1	0.802248957629847	0.6640393038047	1	0.670639623181882	1	0.96631232495137	0.786145984739152	0.839786439459587	1	1	1	0.971270768109633	0.98791401218545	0.965711012692425	1	1	0.947914356806787	0.960710525926141	0.944214612009956	0.989897764991099	1	1	1	0.9531270748405
SPAC22E12.16c	0.988050651504857	0.933573113390704	0.966111274741631	0.928418583457066	0.997760413733842	1	0.978993350906656	0.971368780554395	1	0.924354447459315	0.916422001509495	0.919379581738837	0.932781791775366	0.926856872846726	0.679020391590496	0.936982428351521	0.992410736959878	0.904967845149636	0.827741551206471	0.819084014929365	0.927227262500868	1	1	0.911812664397999	0.764135258091254	0.913584317492532	1	0.948710189466497	1	0.941205000164347	0.91827336508764	0.925210249438841	0.914248858426316	0.942125668202751	0.979623269143839	0.977032450276552	0.943698693762878	0.982703091886766	1	1	1	0.986701146607501	1	1	0.985812376179932	1	1	1	1
SPAC22E12.17c	0.796857666045552	0.589036604952387	0.652645631038547	0.52839526731449	0.531790973401713	0.883805125866375	0.673467126514555	0.709914900387138	0.759880152019625	1	1	1	0.419731661292957	0.411829897782457	0.460932842869849	0.433616605096614	0.408628559910155	1	1	1	0.942518797287733	1	0.613202355191561	1	1	1	1	1	1	1	0.99047289207805	1	1	1	1	0.985967914506127	1	1	1	0.992065148417427	1	1	0.955376186170371	1	1	1	0.983724272330508	0.921279819444339	0.938341268184975
SPAC22E12.18	1	1	1	1	1	1	0.991370281475651	0.988283463190391	1	1	0.955564610988463	0.957356720141735	0.979291458583288	1	1	1	1	0.989357067731748	1	0.864497383396307	0.939156502009014	0.741640135227434	0.927758848363187	1	1	1	1	1	1	1	0.994636234489235	1	1	1	1	1	1	1	1	0.981456750623364	0.930727214383979	0.91136176225415	0.93757245244359	0.936060537593675	0.958709485412007	0.929051535665063	0.997248375911681	0.921898005567303	0.93563833935544
SPAC22E12.19	1	1	1	1	1	1	1	1	1	0.983792528886932	0.950489227711968	0.924603912717733	0.957844009082512	0.932529263491234	0.926657564311948	1	1	0.984085933109023	1	0.995543638090793	1	1	0.632420786240072	0.974463011823668	0.999042978852911	0.99823014663864	1	1	1	1	1	1	1	1	0.958736345865599	0.990211195565745	1	1	1	1	1	1	0.940576471259763	0.947826855562487	1	1	1	1	1
SPAC22F3.02	1	1	1	1	1	1	1	1	1	0.955577990738142	1	1	0.9760359298203	0.989865683111165	0.968104215746912	0.991551895579494	1	1	1	1	1	1	0.674600667273279	0.912422277672943	0.704539634425566	0.546534185547949	0.587273969458435	0.808627888420116	0.818806672433532	1	1	1	1	1	1	0.983713389372218	1	1	1	1	1	1	1	1	1	1	1	1	1
SPAC22F3.03c	1	1	1	1	1	1	0.980542202648759	1	0.917802262959528	0.620885487810451	1	1	1	1	0.789822758908642	1	1	1	1	1	0.615964733481222	1	0.475968188314549	0.871787332620867	0.808616319494208	0.590761662714406	0.434247621446057	0.677429319147111	0.695239007138433	0.901567065569725	1	1	0.973926146352408	1	0.923877578400601	1	0.93065556691658	0.989174281161852	0.915684164623098	0.962788082787	0.951893234866831	1	1	1	1	1	0.948546704160436	0.947780498950775	0.925775287175002
SPAC22F3.04	1	1	1	1	0.944236770870001	0.99763234706607	0.938208400495046	0.919781896971913	0.814999043254476	0.966527381764989	1	0.944030114661757	1	1	1	1	1	1	1	1	1	0.996667596380418	0.710527513501469	1	1	1	1	1	0.995591232680383	1	1	1	1	1	1	1	1	1	0.98613130254946	1	1	1	0.975658412902785	1	0.977271978202987	1	0.97341875976949	1	1
SPAC22F3.05c	1	1	1	1	1	1	1	1	1	0.985706499033676	0.972581788520348	0.981523686067236	0.990092202409491	0.935527307547979	1	0.988042398356016	1	1	1	1	1	1	0.791098700650519	0.974444637785281	0.987478571584111	1	1	1	1	1	1	1	1	1	1	1	1	1	1	1	1	0.961933439840144	0.99215592385077	1	0.979782953727083	0.98738511473955	1	1	1
SPAC22F3.06c	1	1	1	1	1	1	1	1	1	0.985773893543646	0.946533017310146	0.969007759862975	0.977033399184452	0.975922911343773	0.793701567216591	0.97820493733341	1	1	1	0.913452159818384	0.964571421794132	1	0.535874622658377	0.983863358002331	0.714248178970351	0.54586642509034	0.486918003096856	0.510045959013019	0.431102727763807	1	1	0.941199134344406	1	1	0.980725002458694	1	1	1	1	1	0.988769884969487	1	1	1	1	1	1	1	1
SPAC22F3.07c	0.916711403271785	0.92507972788286	0.950458045171712	0.913066470995803	0.98251774739414	1	1	0.973150028053759	0.98486109855343	1	1	1	0.981999754260397	1	1	1	1	1	1	0.979875226081946	0.987574854134362	0.934373770695789	0.584432252741627	1	1	1	1	1	0.807019483950962	1	1	0.991235497774877	0.954954372439556	1	1	0.887054559871202	1	0.991563770534527	1	1	1	0.923225279169746	0.95477043411699	0.99556802627313	1	1	1	1	1
SPAC22F3.08c	0.974637862843353	0.932383370333612	0.930558933012026	1	1	1	1	1	1	0.353664847007635	0.460942061687742	0.455188133665641	0.84288255134717	0.923381733404229	1	1	1	0.561241971394123	0.707554476682909	0.779225900483265	0.828759682820342	0.897604066026595	0.985879900523974	0.528824466098308	0.460143142732654	0.454777541274689	0.454857282715829	1	0.890413820786535	1	0.940959750924134	0.945713790920535	0.915642959161738	0.940186648504931	1	1	0.920463001918393	0.947110490379779	1	1	1	1	1	1	1	1	1	0.974211512897461	0.974330425951565
SPAC22F3.09c	0.927926524495493	0.947576188358782	0.95219642742538	0.944680980189755	0.930152670238268	0.995872984185949	0.974144445703123	1	1	1	1	0.963022389743166	1	1	0.614793159767872	0.739627926388826	0.657907251879137	0.817618389484149	0.701491872308878	0.70765691784839	0.830126219941964	0.686384204412169	0.247619381028644	0.757468450118413	0.814505932929309	0.725187360498881	0.966854323186069	1	0.729151406110024	1	1	1	0.900711770850322	0.828948566837747	0.993064792802566	1	1	1	1	1	1	1	1	0.997302208796507	0.964042074121656	0.971568991730601	0.920088767147793	1	0.974352508713849
SPAC22F3.10c	1	0.974300878514995	1	1	1	1	1	1	1	0.992402321753633	1	1	0.935034313256358	0.961875159161261	0.794414652878832	1	1	1	1	1	0.988973302843468	1	1	1	1	1	1	1	1	1	1	1	1	1	1	1	1	1	0.816666405208252	0.531491146934462	0.79548293953644	1	1	1	1	1	1	1	1
SPAC22F3.11c	1	1	1	1	1	1	1	1	1	1	1	1	1	1	0.712257857333325	1	1	1	1	1	0.927567047612661	1	0.998014273979895	0.901107721729888	0.76306332005469	0.660869650626683	0.846060236660802	1	0.633034723861869	1	1	1	1	1	1	1	0.973728239435562	0.935357223971153	1	0.991388676421246	1	1	1	1	1	1	1	1	1
SPAC22F3.12c	0.916655603548434	0.943409690333433	0.919972170008839	0.910249279197538	0.91434459885985	0.932466964256302	0.937449294159266	0.92902837554952	0.971026294276958	0.674955596748204	0.694271564370699	0.707778164121341	0.980139690280044	0.985962265116177	0.936081033422825	1	1	0.783206366197141	0.318029189648282	0.294206084933632	0.0335051300405753	0.288610240334378	0.981163737539655	1	0.98817476098312	1	0.923700212251751	0.833206423069096	0.405824115537833	0.933605671545761	0.899722591118501	0.940132181940138	1	1	1	0.793815980639964	0.979751617576642	1	0.917096668643822	0.460174445673669	0.547353570948699	0.732736757389046	0.445960591644322	0.72173009188845	1	0.67576817826856	0.462566666876855	0.786339480471864	0.844351068996229
SPAC22F3.13	1	1	0.995436323068694	0.974452737943051	0.932929196538892	1	0.98248854437306	0.979171027094895	0.976606002763562	1	0.969939913400291	1	1	1	1	0.808183749800688	0.911979611705866	1	1	1	1	1	0.71474392228102	0.976853673100022	0.927563433297916	0.927178003439039	1	0.973789016551719	1	1	1	1	1	1	1	1	1	1	1	1	1	1	1	1	1	1	1	1	1
SPAC22F3.15	1	0.915885954390914	1	0.991363931816561	1	1	0.957285492481419	1	1	1	0.987097001773314	0.941738704100328	1	1	1	1	1	1	1	1	1	1	0.716535687336357	1	1	1	0.946952653191421	1	0.935859659667403	1	1	1	1	1	1	0.84113462332566	1	1	1	1	1	1	0.994571706069311	1	1	1	0.994770142192872	1	0.993233371513677
SPAC22F8.02c	0.977854566043452	0.940405531784675	0.943089306978354	0.960765664548898	1	1	1	0.988367126253073	0.920788117642495	0.923644682676715	1	1	0.981276124302984	0.993242756433094	0.715296282664704	1	1	0.837264604165559	0.938144937711064	0.723364555676273	0.992831483490538	0.949854549814161	0.617241307404663	1	1	0.968441126045208	0.970847525654826	0.803697117964809	0.656000149842048	1	1	1	0.954387076357768	0.817052357359368	0.839358290220268	0.849756931412988	0.845839933725161	0.998033897238012	1	1	0.764286536885582	1	1	1	0.976310641041657	0.858931544175175	0.997373712939493	1	1
SPAC22F8.03c	0.94759690589357	0.922155543481848	0.916542347845887	0.910524938199434	0.911452391056519	0.925990307914313	0.918708496660249	0.92193324659363	0.922841506366219	0.919598497489495	0.96362498485717	0.983480770696166	0.951926864449666	0.920756218271588	0.936235216803953	1	1	0.972361630510279	1	1	0.930442074522304	1	1	0.87505894941191	0.828489437069966	0.821693737725848	1	1	1	0.959745897082182	1	1	1	1	0.955936313401553	0.953479964612608	0.974948902411394	1	1	1	1	1	0.951659571852891	0.997144283796867	1	1	1	0.827324333177981	0.857395922376428
SPAC22F8.05	1	1	1	1	1	1	1	1	1	1	1	0.964910219064829	1	1	1	1	1	0.960574652059436	1	0.993865138004955	1	0.956790732190909	0.660837390336172	1	1	0.996537866176945	1	1	0.985571917382909	0.990418049485741	1	0.995153330830594	1	1	1	1	1	1	1	1	1	1	0.956077007283143	1	1	1	1	1	1
SPAC22F8.06	1	1	1	1	1	1	1	1	1	1	1	1	0.989122721081955	1	0.747967357919516	1	1	1	1	1	1	1	0.492881096328542	0.437004517824078	0.396679203742778	0.425463774803876	0.444306937719443	0.539162985879381	0.67104319722723	1	1	1	0.918320046436276	0.803719767236296	0.890171357335672	0.898582575989437	1	1	1	1	1	1	0.997446068600492	1	1	1	1	0.990182600714845	1
SPAC22F8.09	1	1	1	0.966633686474682	1	0.974284891036241	0.973771626534727	0.978430688736639	0.937245479806194	0.928697104107862	0.967708364191553	1	0.973413164421765	0.956657052138342	1	0.92100728214386	1	0.98523729385591	1	0.967247200667491	1	1	0.669676396384493	1	1	1	1	1	0.952000703930395	1	1	1	1	1	1	0.735427999955396	0.904418265395558	1	1	1	1	1	1	1	0.94654584740801	0.956096590953362	0.952655797764201	1	1
SPAC22F8.10c	0.687852468370002	0.849142878252616	1	0.870337081021751	1	1	0.977974637641585	0.996703160703081	0.891850287326466	0.74366272926323	0.959671147371069	1	1	1	0.919344710776638	1	1	1	1	1	1	1	0.538571576090773	1	1	1	1	0.974887527444817	0.737509839500566	0.977120969254049	1	1	1	1	1	1	1	0.995383179818644	0.996345125579497	0.896937828120046	1	1	1	1	1	1	1	1	1
SPAC22F8.11	1	0.953341482735308	0.984078667432122	0.932532711783949	0.913404135938549	0.915875258609904	0.912042866541537	0.924505370702269	0.972853772202111	0.849605729563053	1	1	0.85462685497252	0.979887568253106	1	1	1	1	1	1	1	1	0.612271774992545	1	1	1	1	0.997762428761062	0.632614894395687	1	1	1	1	1	1	1	1	1	0.843265987331068	1	1	0.509962352036721	0.578799476957079	0.359610065357701	0.774395529377495	0.799120861471414	0.78895262638711	1	1
SPAC22F8.12c	1	1	1	1	1	1	1	1	1	0.923197610431785	0.8833959718049	1	1	1	1	1	1	1	1	1	1	0.96403542372642	0.739204217314024	1	1	1	1	1	1	1	1	0.990765639111713	1	1	1	0.821260013556412	1	0.993782360497407	1	1	1	1	1	1	1	1	0.992449007401728	1	1
SPAC22G7.01c	1	1	1	1	1	1	1	1	0.880312762974105	0.59178279816708	1	0.965902469768108	0.722022064694918	0.764575140193987	0.968935245748458	0.962744526917445	1	0.895078864708254	1	1	1	0.569572191128915	0.244442752624652	0.949022491596822	0.737176391644299	0.776317422901964	0.627676888321559	0.71249309616479	0.573715875608091	1	1	1	1	0.994437236505787	1	1	0.978641878177567	1	1	1	1	1	0.891858011335855	1	1	0.839925420753912	0.672188556589666	0.791083209893052	0.962025565364328
SPAC22G7.02	1	1	1	1	1	1	1	0.995464913250814	0.982604312100172	0.951574391016219	0.943013667503413	0.933226810468998	1	1	0.678754646806545	0.872982235783601	0.956482975551113	0.967812944876146	1	1	0.99575122123557	0.982304508178104	0.830179626525308	0.846609339155481	0.897522538206587	0.903454181688076	0.983528929127781	1	1	1	1	0.978715783226114	1	1	0.970774120456131	1	1	0.989029829775005	1	1	0.968125939794066	1	1	1	1	0.973952384412945	0.783452180757188	0.854788509174718	0.817228991692828
SPAC22G7.03	1	1	0.956508476156549	0.951567235734953	0.965957375517595	1	1	0.974385603673494	0.939599231878545	0.883814091261725	0.963237998459078	1	0.815050741837582	0.783911058026248	0.640551181436785	0.875248617858571	1	1	1	1	1	0.996324332516117	0.747502887594914	1	1	1	1	1	0.854419146266928	1	1	1	1	1	1	1	1	1	1	1	1	1	1	0.961526939511433	0.720959056842813	0.73460176373861	0.844054963609285	0.740678864142955	0.802273925546191
SPAC22G7.04	0.982894332834148	0.997949205382665	1	0.956707420112372	1	1	1	0.995607207805859	0.995782372371693	1	1	1	0.955997619384213	0.932295459291381	1	1	1	1	1	1	0.956050901927229	0.998263065302929	0.992983767622752	0.919268876542562	1	1	1	1	1	1	1	1	1	0.975126726847785	1	1	1	1	1	1	1	1	0.968088726767963	0.959290376154106	1	0.991994107533577	0.964131000709308	1	1
SPAC22G7.05	1	1	1	0.975267559537424	0.957090218593521	0.93180832230583	0.951118075965536	0.936270354754147	0.961173593972088	0.982840914709262	1	1	1	0.928055701427568	1	0.915812915526859	0.938115942043168	1	1	1	0.975891294994577	0.930971289261961	0.597734462971401	1	1	1	1	1	0.669845984511793	0.388557490539302	0.505413430458147	0.754178046975635	0.824961696406641	1	0.84320375156667	0.683350722033764	1	1	0.935837016413463	1	1	0.903749721479501	0.794998096113524	0.696029159136597	0.176622438991261	0.0555679137657459	0.0410154426133167	0.29353872584109	0.1961232655403
SPAC22G7.07c	1	1	1	1	1	0.983328078977654	1	1	1	1	1	1	0.976710478580604	1	0.978292445759047	0.956327141701758	0.946008699270183	0.974379113728993	0.987312346867247	1	1	1	0.811850306984816	1	1	1	0.945960866861501	1	1	1	1	0.999217528999988	1	1	0.947571654551456	0.766770810477587	0.979337755301183	1	1	1	1	0.970139549480965	0.976843541776106	0.93733336820972	0.925968529467368	0.960932832803078	0.979719480422321	0.978668841165459	1
SPAC22G7.08	1	1	1	1	1	1	1	0.996583532420838	0.991785649042853	0.897499898484578	0.794446882734473	1	1	0.871512226879929	0.902385319817966	1	1	1	1	1	0.925416259383884	0.933265308656876	0.86661449987977	0.970182201041105	0.951191838254041	0.945416927507572	0.910680790341783	0.911641095229632	1	0.912066949070792	0.92578602056361	0.954911080197584	1	1	1	0.953385486136037	0.920431465449968	1	1	1	0.954797345795358	0.989164686604761	0.987964335573772	1	1	1	0.977024791083408	1	0.996767121304787
SPAC22G7.09c	0.982862416902855	0.960189765016085	1	1	1	1	1	1	0.959323693528833	1	1	1	1	1	0.955072899884307	1	1	1	1	1	1	1	0.862735097156492	1	1	1	1	1	0.779630547270151	1	1	0.973840932287963	0.932156941021254	0.991863157463087	1	1	1	1	1	0.935227950884004	1	1	1	1	1	1	1	1	1
SPAC22G7.11c	1	1	1	1	1	1	0.974631626447124	1	1	1	1	1	1	1	0.923952779842708	1	1	1	1	1	1	1	0.754643614423883	1	1	1	1	1	1	1	1	1	0.962777387617119	0.850611030389462	1	1	1	1	1	1	1	1	1	1	0.988353164543961	1	1	1	1
SPAC22H10.03c	0.930051392987268	0.933841171167864	0.937825018742857	0.950844726152585	0.927586707105851	0.974360075497202	0.946978105453607	1	1	0.941678778204092	0.91131407463921	0.914936979150625	0.912339082080273	0.911444520614656	1	0.936226114039861	0.984771695481519	1	1	1	1	0.91595794892829	1	0.921406275802764	0.920902242189903	0.937978301216054	0.982111381531854	0.923656996860506	1	1	1	1	1	0.909937432054424	1	1	1	1	1	1	0.953785557866366	0.951724418481709	0.969707204749071	0.938724965136477	0.914330489741971	0.924396882704768	0.914365408118593	0.96700019985142	0.98226051273896
SPAC22H10.04	1	1	1	1	1	0.793239952867137	0.934189381172832	0.970845267669194	0.810734988663335	1	1	1	1	0.945439648329468	1	1	0.992159814317516	0.990200265610109	1	1	0.930899069172784	0.937631910559885	0.991836994736923	1	1	1	0.970476652710494	0.962840914005139	1	0.99038814619069	1	1	1	1	1	1	1	1	1	1	0.916732466595981	0.923532183649624	0.926058514317214	0.913038814348067	1	1	1	1	1
SPAC22H10.05c	1	1	1	0.958359160126115	0.96551684215454	1	1	1	1	0.944582959925433	0.918332451125786	0.93360423098991	1	1	1	1	0.988504290410723	1	0.999664929297401	0.967392329924453	0.972086269152654	0.925440936396145	0.78198688598075	0.927584019519161	0.967242664384045	0.95899992326423	0.994871016154144	0.93116220008439	0.948469747638657	0.912753800562435	0.909771550730859	0.910976798252312	0.911926258500437	0.938875729091536	0.928684404916307	0.920212938856365	0.922050762198305	0.945828372221656	1	1	1	0.929931399824541	0.949925494297608	0.936013883721783	0.946015597584646	1	1	0.973787523315629	0.936496993802361
SPAC22H10.06c	1	1	1	1	1	1	1	1	1	1	1	1	1	1	0.712048724398636	1	1	1	1	1	1	1	0.621508449709287	0.982549916602021	1	1	1	1	1	0.982457659515335	1	0.993428712304184	0.951971415675399	0.986459879092974	1	0.941528555148659	0.99585909880681	0.939614517478924	0.966520772945961	1	1	1	1	0.986960623336458	1	1	1	1	1
SPAC22H10.07	1	1	1	1	1	1	1	1	1	1	1	1	1	1	1	0.691191720919585	0.679257957441464	1	1	1	1	1	0.357168998073827	0.643672024300963	0.570651754227908	0.683390536838902	0.429316328791826	0.865452162565642	0.662663121131259	1	1	1	1	1	1	0.931398415103825	1	1	1	1	0.999916910868174	1	1	1	0.999003531873036	1	1	1	1
SPAC22H10.08	1	1	1	1	1	1	1	1	1	1	1	1	1	1	0.906583104711919	1	1	1	1	1	1	1	0.431929281236375	0.989795559530195	1	1	1	1	0.864334356529018	1	1	1	1	1	1	1	1	0.934957774775918	1	1	1	1	1	1	1	0.968514249956407	0.977181149222348	0.971415836068034	1
SPAC22H10.09	1	0.944342929641909	1	0.959900857736296	1	1	0.976027291266466	1	1	1	1	1	0.988895079073401	0.957716274616071	1	1	1	1	1	1	1	1	0.365915871810025	1	1	1	1	0.998415063574326	0.913896190066747	1	1	0.982535071087412	1	1	1	0.992761278217446	1	1	1	1	0.995593527301041	0.984315800810493	1	1	1	1	1	1	1
SPAC22H10.10	1	1	1	1	0.959268312948616	0.969062090368718	1	1	0.996062599832717	0.964424390241393	0.956571485405324	1	1	1	1	1	1	1	1	1	1	1	0.850008145961687	1	1	1	1	1	1	1	1	1	1	1	1	1	1	1	1	1	1	1	0.9363479362658	0.944567547222104	0.969858701139895	0.953404415011656	0.850527428708685	0.589878114205277	0.679859713057286
SPAC22H10.11c	0.706979225269507	0.458417431217432	0.61678958123704	0.744321919326587	0.789822758908642	1	1	1	1	0.666643584394273	0.718624259497776	0.644569333074524	0.383410748360217	0.450302337507426	0.413191158590153	0.327002428135035	0.363954482847593	0.504641293868227	0.525828085700529	0.472140450661134	0.513028271539286	0.983200757549492	1	0.939495147741776	0.924252046813313	1	1	0.92836115810055	1	1	1	1	1	1	1	1	1	1	1	0.860719809708684	0.85943383350576	0.848306609504091	0.95742526594796	1	0.888232525968932	0.953302997063567	1	0.829430811339746	0.936089659851244
SPAC22H10.12c	1	1	1	1	0.978243936693974	0.9353925754184	0.933445170892688	0.968895794615817	1	1	0.916539750974421	0.921306114936246	1	0.997952519180429	1	1	1	1	1	1	1	0.922381407717111	0.807813492720675	1	1	0.820577355962141	1	1	0.94333117541927	1	1	1	0.968993239055116	0.812169099753135	0.571117155785571	1	1	1	0.946656680745358	1	1	0.952160988264467	0.981456750623364	0.95269126685752	0.9271393532705	0.988518959237749	0.942982297934391	1	1
SPAC22H12.01c	1	1	1	1	0.961599166946251	0.971725833930047	1	1	1	1	0.901556439347327	1	1	1	0.81668023589317	1	1	1	1	0.983154717300874	1	1	0.751141135818006	1	1	1	0.994971797888981	1	1	1	1	1	1	1	1	1	1	1	1	1	1	1	1	1	1	1	1	1	0.972052366201641
SPAC22H12.02	1	1	1	0.984681300837938	1	1	1	1	1	1	1	1	1	1	0.486922413626858	0.98059789135576	1	0.941112921896947	0.931478970871138	0.913357034572707	0.928835100450861	0.909530031794374	0.580995469979227	0.957627532544859	0.934797612838024	0.913279966798067	0.924495219760576	0.963425302660082	1	0.93006349414632	0.953284488277274	0.968078024019543	1	1	1	1	1	1	1	0.533077735388719	0.493288000836907	0.580226661050788	0.537424366023328	0.760220959595959	1	1	1	0.999380550171098	1
SPAC22H12.03	0.910574606502509	0.928800173922257	0.890798357637418	1	1	1	1	1	1	1	1	1	1	1	0.862686382831671	1	1	1	1	1	0.940952926743282	0.963114817926821	0.666097775119818	1	1	1	0.987865350668816	0.912073435369985	1	0.943834468392273	0.942370168649859	0.924225288600289	0.911218445114409	0.922941635746774	0.924588954082908	0.938561685646285	0.912033193616631	0.912017348933997	0.924482169721693	0.930062633421009	0.910013022217299	0.909248357322026	0.910381049207185	0.918435872777388	0.925549838888595	0.931468359163394	1	1	1
SPAC22H12.05c	1	1	1	0.965794689023306	0.936131693015985	0.99516189294437	0.942015139124201	0.949521306157721	0.942484925733136	1	1	0.965741702806655	0.966543413766021	0.803013377988477	0.789173644447283	1	1	1	0.959171440470143	0.951696853169236	0.928231085428312	0.923663061263182	1	0.953322750008077	0.919824609779046	0.945891202413599	0.98379682780377	1	0.880599553491273	1	0.995063240785934	1	0.985228031815947	0.962963267114089	1	0.988407380928887	1	0.926681791543905	0.920306271224847	0.967389878268007	0.93167888566691	0.909560751694439	0.910815077382823	0.909460276437975	0.911001147323735	0.911251526349552	0.90975423691175	0.912151888276457	0.912050070880052
SPAC23A1.02c	1	1	1	0.982219362381245	1	1	0.940161636679924	1	1	1	1	0.951685667175857	0.922174697453631	0.991724130999737	0.731339602898428	1	1	1	1	1	1	1	0.810880546250815	1	1	0.996081004513018	1	1	1	1	1	1	1	1	1	1	1	0.938588967344636	0.975197581335914	1	1	0.980577055100807	1	1	1	0.985235573067327	0.991857813494207	0.987814557465005	1
SPAC23A1.04c	0.903051596728246	0.753250304100797	0.885525928061804	0.678794896664063	0.586452739105371	0.480617358294461	0.740240529247269	0.980406290110053	1	1	1	1	0.93911555136358	0.990277997093564	0.928825140397055	1	1	1	1	1	0.973836476905254	0.927854894470853	0.627442694365008	1	0.992260906409926	1	1	0.998902611767363	1	0.988871000167181	0.958415733813777	0.937934003916513	0.963102891553589	0.985131706161238	1	1	0.914884423754603	0.911720910310251	0.912745674440932	0.938630353182719	0.918027786074117	0.915810136461254	0.910655439059096	0.91041555966725	0.92269320754717	0.912219743944829	0.932709523323039	0.938181023451208	0.965582562645606
SPAC23A1.07	1	1	1	1	1	1	1	1	1	0.965078046693363	1	1	1	1	0.937172838793092	0.735551188354513	0.689812415092025	0.997781707421871	0.982536907958137	1	1	0.872230168255638	0.737321599866538	1	1	0.935072314558257	1	0.843670129956971	0.771488184625151	0.948913567423045	0.708453527840806	0.540793201712665	0.582815622382207	0.5487091298581	0.941263997451113	1	1	1	0.980248173739726	1	1	0.979413568208881	1	1	1	1	1	1	1
SPAC23A1.09	1	1	1	1	0.969873242479305	0.961051623970286	0.96474881528396	0.993165547066822	0.949137725760735	0.894776632900672	1	1	1	0.992216743472762	0.73272585085641	1	1	1	1	1	1	0.960161663007581	0.540169728704915	1	1	1	1	1	1	0.974961185842878	0.978378494912437	1	1	1	1	1	1	1	1	1	1	1	1	1	1	1	1	1	0.982822117166099
SPAC23A1.12c	0.95837371955609	0.986536442180865	0.961623974456695	0.986923519462712	0.929355800197157	0.93926276430485	1	1	1	1	1	1	1	1	0.972786400420934	0.948934027514832	0.988010346293273	1	1	0.991796426466945	0.925848266903101	0.946492061631993	0.842775694941674	0.989384295861321	1	1	0.979707608420904	1	1	1	1	1	1	1	1	1	0.927158577890385	0.941100837513906	0.921776897519697	0.944871998752512	0.910086273195735	0.910348633525317	0.909468443545162	0.91431398881295	0.909388399415321	0.909466615850057	0.913594195892811	0.909765903546894	0.911683548898382
SPAC23A1.14c	0.723154444789124	0.817055905239954	0.864415794553579	0.878915881980404	0.92499304346593	1	0.89771487750846	0.857841061142297	0.957151620882611	0.98505341589126	0.998974626456741	1	0.979278948160294	0.866807819723126	0.662041666828286	1	1	1	1	1	1	1	0.896832936451828	1	1	1	1	1	1	1	1	1	1	0.96984674132984	0.937968845985782	0.921254775525202	0.937175269457353	0.86410727697926	1	1	1	1	1	1	0.815437355190712	0.903677511579389	0.790983704748792	0.820021210106208	0.689793494421151
SPAC23A1.15c	1	0.998391040960785	1	1	0.917838704015415	0.836209168612007	0.734202195226086	0.930169625045597	1	1	0.865919422895231	0.695094564205692	1	1	1	1	1	1	1	1	0.711866127430057	0.996353817264697	0.960445700274522	1	1	1	1	1	0.788597196655681	0.956923254368614	1	1	1	1	1	1	0.997841552693196	1	1	1	1	0.986662133578795	0.981764492623661	1	1	1	1	1	0.958617576896875
SPAC23A1.16c	1	1	1	1	0.96143055265195	1	1	0.950350383135378	0.989824733874376	1	1	1	1	1	1	1	1	1	1	1	1	1	0.986052270339544	0.687842490457706	0.905701646135606	1	0.850979989458786	0.779590535425858	0.609800488811417	1	0.994432627014348	1	0.959751669417898	0.915516366909395	0.921853009713757	1	1	1	0.94801320597952	1	1	0.93819775633869	0.919626344308353	0.949211160551566	0.909745477709772	0.919780108582602	0.971542327950353	0.988920633296765	1
SPAC23A1.17	0.832899327251204	0.550855550269038	0.787701927405963	0.904913114349777	0.891079393975095	1	1	1	1	1	1	1	1	1	0.965132133405926	1	1	1	1	1	1	1	0.537234212829812	0.793791652216341	0.701961723011224	0.728912153269391	0.926130869328287	0.674621934736364	0.531268663316467	0.594948978872927	0.728789530050935	0.940412243373059	1	1	0.825403187278591	0.975846339169902	1	1	1	1	1	1	0.926308566350958	1	0.994086467858021	0.876469620678263	0.732217190542288	0.729031513049744	0.787944456013941
SPAC23A1.19c	1	0.991849945181507	0.990034833805581	0.920673619561011	0.917076931385895	0.910463402330862	0.917728649407838	0.917477262649218	0.925758190703285	0.917676443781153	0.920189362701602	0.914784224735332	0.911158784663374	0.920391163998923	1	0.928134796315621	0.942885837589769	0.951719803482147	0.922423386873117	0.979383737038331	1	0.973288906531436	0.863339824671389	1	0.972157903573392	1	1	0.954107462905625	1	1	1	1	1	1	1	1	1	1	1	1	0.99554380466757	0.921479457785156	0.936983449440885	0.924273701358417	1	1	1	1	1
SPAC23C11.01	1	1	1	0.981847351770395	1	0.990188441173637	0.923324801953808	0.871451150323334	0.844442874598667	1	1	1	0.991120482875352	1	0.993201517655677	1	1	0.992086673644046	0.962293200631954	1	1	1	0.547721759960658	0.568011226558586	0.515870047536156	0.605553555453841	0.833725575555537	0.875249658321073	0.689699076914119	1	1	0.831737026485979	0.951754572451609	1	1	0.877465129149289	0.736030449052069	0.800227104210668	0.780462616204784	0.683709170009473	0.659101103731946	0.98331129897442	1	1	1	1	1	1	1
SPAC23C11.02c	0.878073923456845	1	1	0.707589490066831	0.848888412645998	0.949929643195964	0.774306786685158	1	1	1	0.986778625824996	0.947826302528965	1	1	0.958278540820509	1	1	1	1	1	0.74072971415008	0.848610847899305	1	1	1	1	1	1	1	0.979387751839866	1	0.880378374634769	0.989299462483627	1	1	0.999372073644978	1	1	1	1	1	1	1	0.962671585860862	1	1	0.987901772683209	1	1
SPAC23C11.03	1	1	1	1	0.926883510049066	1	0.995581980278838	1	1	0.962862574480613	1	1	1	1	0.783241695928115	0.928124137442938	1	1	1	1	1	1	0.742883285355183	0.777414161894789	0.6947193028109	0.6138844328728	0.671674167527284	0.579270342610016	0.782273565674202	1	1	1	1	1	1	1	1	1	0.981284499390663	0.981126847226749	1	0.980666627122006	1	0.983266340335569	0.989832560136666	1	1	1	1
SPAC23C11.04c	0.940535487754916	1	1	0.956121108018279	1	1	1	1	1	1	1	1	1	1	1	1	1	1	1	1	1	1	0.860204111839274	0.98934066890312	0.986886965673309	0.985446348353816	1	0.97864021597704	0.921267093492761	1	1	1	1	1	0.995701672434525	1	1	0.958254538625762	0.990684806567951	0.998108508079092	1	1	1	1	1	1	1	0.894483042275346	0.926677904296041
SPAC23C11.06c	0.918016366849629	0.969382177318647	1	0.921491432727881	0.938569177568775	0.942399225445241	0.926450917079803	0.916673282439003	0.944428003495821	1	0.925939564022282	1	1	1	0.879040551379807	1	1	1	0.978544643042004	1	1	1	0.786844328519626	1	1	0.925750090054439	0.964720574915702	1	1	1	1	1	1	0.996022309924645	1	1	1	1	1	1	1	1	1	1	1	1	0.989134075774957	1	1
SPAC23C11.07	1	1	1	0.920689696569525	0.959105448568151	0.961884879239509	0.946526243795745	0.920698711440636	0.936848633345952	1	1	1	1	1	1	0.671978365599072	0.665763298931899	1	1	1	1	0.949403488442685	0.855765167303911	0.982105056231513	1	1	1	1	0.938596539216339	1	1	1	1	1	0.995864198715891	1	1	1	1	1	0.986076440185214	1	1	1	0.9839241146348	0.965802729969641	0.974647585986976	0.970595808521958	0.962163810359775
SPAC23C11.09	0.7691681280006	0.61529449300289	0.575456243749332	0.571672539873301	0.550359282884085	0.49005039726763	0.632656695476041	0.460421939668364	0.448000045726044	0.566159685717565	1	0.956298661734199	0.86423964869582	0.89283439469119	0.723079579756826	0.804184085227619	0.675952454541432	0.401257426818666	0.477168277045943	0.657213199781114	1	1	0.359454557114292	1	1	1	1	0.994977446102344	1	0.963235246702338	0.968897030355317	0.915725109514922	0.951825966019825	1	1	1	0.92381688097011	0.956570794719111	1	0.999884425299385	0.955435522503238	0.939959103698391	0.98709382580296	0.975519408916957	0.927593282777236	0.972713864061839	1	1	1
SPAC23C11.10	0.927280215683356	0.883701003121624	0.931517965598734	0.939092904804463	1	1	0.921032892470563	0.732575557552822	0.533743305485667	0.417640640131939	0.674295146879143	1	1	0.690215810466173	1	0.942610020516522	0.930881880128149	0.972356719447165	0.947978965425434	0.923124741451078	0.916578367969727	0.949872643737146	0.733696548548218	1	1	1	0.934873682121538	1	1	1	1	1	1	1	0.996466064971339	1	0.922423386873117	0.916856628091451	0.938775429368137	0.931464341413757	1	1	1	1	0.968067447061963	0.917165359783549	0.949972985284728	0.947042618024264	0.982249670437246
SPAC23C11.12	1	0.953459726719102	0.985483861429017	0.92196923229207	0.954241129603078	0.985674643268376	0.919109749358507	0.916220314591184	0.914042761095179	0.919855964224951	0.923428195276416	0.976595401981798	0.938910243150676	0.972585311431033	0.946110749271918	0.991404961191682	0.984305591744898	0.927868364710658	0.998562880060331	0.997978164409867	1	1	0.982814392213939	1	1	1	1	1	1	1	1	1	1	1	1	1	1	1	1	1	0.991412659706705	0.920286283798132	0.83969729399551	0.8730326415459	1	1	0.993901095280726	1	1
SPAC23C11.13c	0.95304726939009	0.940650076949732	0.946883729884123	0.911150867464675	0.936081660742163	0.916193378459085	0.919721606419188	0.931773969324815	0.936201778598035	0.999931584273404	0.931272865210563	0.962603685386495	1	1	1	1	1	0.85339371100701	0.852207173388197	1	0.981652971797077	1	1	1	1	1	1	1	1	1	1	1	1	1	1	1	1	1	1	0.924749950014687	1	1	0.800772135516118	1	1	1	1	1	1
SPAC23C11.15	1	1	1	0.955899439700912	0.992557295753608	0.997913129478898	1	1	1	0.894853897413997	1	1	0.996167459281335	1	1	1	1	1	1	1	0.824013619080539	0.960941960077025	0.737523413850864	1	1	1	1	1	1	0.947723060969926	0.980932082952077	0.935089060645881	0.94355519997628	0.926150539501923	0.950225049489594	1	1	0.956878979181148	1	0.971235832776297	1	0.935909818210375	1	1	0.731496424104136	0.992757882618778	1	1	1
SPAC23C11.16	1	1	1	1	1	1	1	1	1	0.96974445625429	0.929482558480073	0.929992061294894	0.957098689350552	0.929503555364841	0.98650050124801	1	1	1	1	1	1	0.930340622151918	0.749662638750993	0.881621486210319	0.899900717665799	0.986230457059237	1	0.890989879023445	0.882195040184081	1	1	1	1	1	1	0.942323074841059	1	1	1	1	1	1	1	1	1	1	1	1	1
SPAC23C11.17	1	1	1	1	1	1	1	1	1	1	0.970149957947867	0.962652861322062	1	1	0.810567467220035	0.981948927966419	0.964447865727494	1	1	1	1	1	0.631461878001828	1	1	1	1	1	0.59895252878381	0.948660761507499	1	1	1	0.973609686993993	1	1	1	1	1	1	0.950068467833101	0.751069317565243	0.658583894037293	0.596960583742498	1	1	0.995303169011576	1	1
SPAC23C4.02	1	1	1	1	1	1	1	1	1	1	1	1	1	1	0.987376740966361	1	1	1	1	1	0.996209373494173	1	0.603251086263135	1	1	1	1	1	1	1	1	0.990651925708594	1	1	0.985934192967084	0.957262038783156	1	1	1	1	1	1	1	1	0.671587890602458	0.704079597015112	0.796636868094781	0.912326432146051	1
SPAC23C4.04c	0.958214065003724	0.9795661737601	0.981345763447243	0.996391842733689	0.943945942273189	0.943952725983018	1	1	1	0.975805737470641	1	1	1	1	1	1	1	1	1	1	1	1	0.774075630187483	1	0.984635398832091	1	1	1	1	1	1	1	1	1	1	1	1	1	1	1	0.992373104141398	0.919698483812278	0.926770614619577	0.941638023589776	0.924768947312354	0.953245389765729	0.922404613570191	1	1
SPAC23C4.05c	1	1	0.950250614964609	1	1	1	0.9625238189417	0.872459115809901	0.962605083614218	1	1	1	1	0.992838420989872	1	0.96969945552001	1	1	1	1	1	0.917163638009574	1	0.90296040304618	0.7494550069305	0.632492386352083	0.850724074145774	0.989196394627552	0.98066303081548	0.920455116522758	0.927506143081679	0.964184488036423	0.929661649365176	0.957293042557563	1	0.931630342308247	1	1	1	0.802490729131778	0.934631331150596	0.987323020995144	0.902722836741934	1	0.641080441613646	0.483790796009687	0.520317681865088	0.466223729428712	0.440196281939606
SPAC23C4.06c	1	1	1	1	1	1	1	1	1	1	1	1	1	1	0.885068089256089	1	1	0.998300855436193	0.983809453499237	1	1	1	0.619406215169232	1	1	1	1	1	1	0.994600220454763	0.883240390879017	0.708075465291868	0.793009278082698	1	1	1	0.453966881691827	1	0.573278144950279	0.668436736612224	1	1	1	0.936332084156645	0.798431585816837	0.591895985990382	0.469079591217898	1	1
SPAC23C4.07	0.743420432772492	0.749794372062493	0.863107440084152	0.968191362282619	0.994771255492173	0.987582145516741	1	0.968766190509076	0.997634630228394	1	0.963991751527142	0.942470425722815	0.982128287431551	1	0.829433613172704	1	1	0.939056887484213	0.969650912044478	0.954967268096146	1	1	0.592085290424592	1	1	1	1	1	1	1	1	1	1	1	0.962055403361468	0.593165228394227	0.736461261223304	1	1	1	1	1	0.882062424650457	0.893179082617474	1	1	1	0.970764910885029	0.965180959399829
SPAC23C4.08	1	1	1	1	1	1	1	1	1	1	0.930795070215082	0.932845217555081	1	1	1	1	1	1	1	0.804597714193975	0.603209986651892	0.523281165111112	0.690721094335623	0.618050378618342	0.535394674308276	0.414303995394391	0.430873233612055	0.434092335508155	0.695456682512556	1	1	0.866290921689986	0.875697555382886	0.821590842122525	1	1	0.982554741398863	0.868811954740283	0.926801353042454	1	1	0.885407204005133	1	0.905648266615667	1	1	1	1	1
SPAC23C4.09c	1	1	1	1	1	1	1	1	1	1	1	1	1	1	0.910053690469431	1	1	1	1	1	1	1	0.865490662025004	0.996614321318512	0.99771653470581	0.978663542225388	1	1	1	1	1	1	0.995622145659285	1	1	1	0.743987339902373	0.552384972005855	1	0.641419768364271	1	1	0.912774749922743	1	1	1	0.986052213764589	1	1
SPAC23C4.10	1	1	1	1	1	1	1	1	1	1	1	0.979091738952983	1	0.939947306619683	0.919921038186983	1	1	1	1	1	1	0.815108254159811	0.57057498337657	1	1	1	0.954115120624208	0.943683490162532	1	1	1	1	1	1	1	1	1	1	1	1	0.997603310351593	0.933353107392145	0.947482523021391	0.959241374425343	0.925155262136368	0.982233891991331	0.976992237691296	0.940199798544599	0.953063732589016
SPAC23C4.11	1	1	1	1	1	1	1	1	1	0.886298777828611	1	1	0.766575630649868	0.775217325704027	1	0.829384939711887	0.877591834521451	0.909466129451934	1	0.832098276551994	1	0.83558848017922	0.186929196881645	0.518374263041868	0.50114337803079	0.615938581809487	0.720298196354077	0.796515432672077	0.854958133407866	1	1	1	1	1	0.707674902120492	0.495826032344168	0.882636491147561	0.895167684070013	0.863577104870311	0.854695852714967	0.304210324831299	0.416492458214433	0.824994581115138	0.783941681827945	0.960564031410758	0.925975548068384	0.933859043124905	1	0.967006451623579
SPAC23C4.12	1	1	1	1	0.912587985539346	0.95309824878149	0.943242711881223	0.843688004303389	0.956813222132941	1	1	1	1	1	0.92626685469553	0.918857849325138	0.960840551529079	1	0.972471194523546	0.940375882516176	1	1	0.686042578662614	1	0.980356067789395	1	0.934668102306837	0.98403610456109	1	0.97750096199211	1	0.863490279947062	1	0.969246053181122	1	1	1	1	0.71790473553915	0.651693087833448	0.703625509547413	0.793883981882362	0.977534388936244	0.984025259091789	0.693611810225011	0.639805697517283	0.677527129678391	0.909847361436012	0.869295268521117
SPAC23C4.13	1	0.981049518407607	0.972192677942116	1	1	0.949289376132714	0.964343719602519	0.923036235731562	0.923994976247704	1	1	1	0.988277957771195	1	0.959793233555322	1	1	1	1	1	1	1	0.863780976096295	1	1	1	1	1	0.768274205926381	0.955306920695504	0.921453142591362	0.9879793802466	0.969978471963114	0.916882332995238	0.919837855291051	0.982002750362844	0.938716245368529	0.926031520218144	0.916804001943816	0.910429397140723	0.90926881198208	0.909433599634935	0.916741308016312	0.910036026610921	0.970946546714473	0.924606025680234	0.918530607640205	0.910475112664956	0.91145544385762
SPAC23C4.14	0.924136757479534	0.915212682153695	0.913312673842297	0.915180499791124	0.944740430950429	0.970726358020548	0.937202494531289	0.919301065665247	0.920990708002654	1	1	0.990094849348563	0.934277686544185	0.948439711710054	1	0.98661081120581	0.997562419592078	1	1	1	1	1	0.776619454691149	0.982358127486245	0.990908388716418	1	1	1	0.793466573568034	0.911388149123202	1	1	1	0.989424915108047	1	1	1	1	1	1	1	1	1	1	1	0.737995095924781	0.517746869299786	0.540674445210793	0.586291414120313
SPAC23C4.16c	1	0.963471648697951	0.957575676842426	0.999278796647245	0.971923244572289	1	1	1	1	1	1	1	1	0.976558612383718	0.819442416519783	1	1	0.991648047774622	1	1	0.955387062692726	0.9429538899133	0.80481064582201	1	1	1	0.999693358025035	1	0.953980935945768	1	1	1	1	1	1	0.974832961814921	1	0.987973662423937	1	1	1	1	1	1	1	1	1	1	1
SPAC23C4.17	1	1	1	1	1	1	1	1	1	1	0.932346275581341	0.987860458669899	0.953220792360412	1	1	1	1	1	1	1	1	1	0.541574177043999	1	0.854151357298154	0.894134288358518	1	1	1	0.972427299264988	0.993228379037544	1	1	1	1	1	0.82117252516137	1	0.439437934290053	0.443451130183538	0.748850203878822	1	0.994806319616185	0.989466892783706	0.929793193197293	0.970368433399219	1	1	0.733571126865817
SPAC23C4.18c	0.991507824854572	1	0.982409448254886	0.944867596602048	0.976090116565634	0.998649058483698	0.979932247473704	1	1	1	1	1	1	1	1	1	1	0.97930700721811	0.794337861577164	0.844921936636136	1	1	0.76749332616774	0.958494403459241	0.888944926228511	0.80916770387148	0.988691412522148	1	1	1	1	1	1	1	1	1	1	0.993522995302965	1	1	1	1	1	0.91111077428629	1	1	1	1	1
SPAC23C4.19	0.995164306472392	1	0.969004664912703	0.971179111941629	0.988511684092682	0.983948280436521	1	0.96185835816834	0.979650317420757	0.950845188267752	0.995352839811031	0.955670729843439	1	1	1	1	1	0.995574709200941	1	0.994529152710013	0.913396677977473	0.981168046704753	0.826881408270766	1	1	1	1	1	0.827352456046191	1	1	1	1	1	1	1	1	1	1	1	1	1	1	1	1	1	1	0.921738425032453	0.953732550029944
SPAC23D3.01	1	1	1	1	1	1	0.880375927982509	1	1	1	1	1	0.988896096687375	0.966306414101403	1	1	1	1	0.988128343775246	0.96583477034309	1	0.954113276124228	1	0.973021410725408	1	1	1	1	1	0.977864725985714	1	1	1	1	1	1	0.903106763477441	0.883234395278804	0.915051818177034	0.913372018371357	1	1	0.896015955957967	0.976660920033105	0.990808096271095	1	0.962057256248985	1	1
SPAC23D3.03c	1	1	0.954441979526028	0.946806884608457	0.945065629133627	0.954979641391224	0.922679778914256	0.931525909460889	0.919338596234191	1	1	1	1	1	0.965519032760528	1	1	1	1	1	1	0.55996121775263	0.30317835583182	1	1	1	0.903609211441744	0.90531196921435	0.680243793573361	1	1	1	1	1	1	1	1	1	0.630932086366226	0.828546079964262	0.990557414677766	0.945404302570084	0.988715139347157	0.923081746545197	0.976729138227218	1	0.990103322496835	1	1
SPAC23D3.04c	1	0.992405303379828	1	1	0.956540186334267	1	0.815681864856575	0.894951414089684	0.953385054540575	1	1	1	0.927563572542365	1	1	1	1	1	1	0.98355977804127	0.959720692187932	1	0.672140214658846	1	1	1	1	1	1	1	1	1	1	1	1	1	0.485827989782448	0.653782212496195	1	0.999815869113411	1	1	1	1	1	1	0.986691667532966	0.512809067579943	0.622460271621644
SPAC23D3.05c	1	1	1	1	1	1	1	1	1	0.968502795794196	1	0.988508823364554	1	1	0.609299420476498	0.948081888338313	0.995331194054082	1	1	1	0.971164692433211	1	0.874589588823795	1	1	1	0.999689314113022	0.926297638410523	0.972745497392538	0.950013752943076	0.994236591589022	1	1	1	0.963675456779544	0.934826952373441	1	1	1	1	1	0.990104665686316	1	1	1	1	1	1	1
SPAC23D3.06c	1	1	1	1	1	1	1	1	1	0.609718296276453	0.955674960386301	0.804848156027224	0.879416189242938	0.981958053450583	0.516283317080466	0.748957239946613	0.680244082773836	0.804960215996964	0.604997589516588	0.737525088131747	0.768515896721597	1	0.402557018952778	0.863969040905105	0.962631869650392	0.933185447410125	0.855954618780218	0.983462893716483	0.753538634159925	1	1	1	1	1	1	1	1	1	1	1	1	0.916207750549661	0.771501043378385	0.657426487601865	1	1	1	0.989065927593664	1
SPAC23D3.08	0.954969127814221	0.944242476579967	0.982583233091158	0.948071827275863	0.991862130312659	1	0.965291332408386	0.950216344183085	1	0.959731391500995	0.918034401476266	0.922610116698052	0.941725661849839	0.930656657303251	0.963780203213065	0.973019783783304	1	1	1	1	0.92496972677297	0.944406916542787	0.916269749848747	1	1	1	1	1	1	0.989538317337638	1	1	1	1	1	1	1	0.964470861979957	1	1	1	0.931973647738898	0.882682584995384	0.816448219874553	0.995077424581432	0.994104869355178	1	1	1
SPAC23D3.09	0.947005107605433	0.95153267653732	0.930598397990847	0.918547174075156	0.910386289980833	0.925990307914313	0.919102632004986	0.918417653873211	0.926701439099809	1	1	1	1	1	1	1	1	1	0.946781738442205	0.986894051634052	1	0.951240615020332	0.830825746577909	0.934869767162642	0.942431144787172	1	0.980849272456103	0.980804300964085	1	1	1	1	1	1	1	0.987136026619371	0.972291565425939	0.999410537459301	1	1	1	0.605562852359856	0.448901557875164	0.445928626056784	0.483255495006665	0.465942830940445	0.469758555111935	0.467390259806064	0.61682900735346
SPAC23D3.10c	1	1	1	0.995370360023772	1	1	1	1	1	1	1	0.987021842089227	0.939239238478838	0.986170986299449	1	0.962059059664086	0.969985545868011	1	1	1	1	0.999222391329647	0.757453594462584	1	1	1	1	1	0.820954922416566	1	1	1	1	1	1	1	1	1	0.89613414245909	1	1	0.944975795489474	0.992580468536032	0.955062496648476	0.955746281304289	1	1	0.971240707353538	1
SPAC23D3.11	0.861138886791028	1	0.966351585405221	0.999316591515133	1	1	1	0.90280304360667	0.801507970834817	0.993066685070112	1	1	1	1	1	1	1	1	1	1	1	0.899789997001972	0.571978168107893	1	1	1	1	1	1	0.990972630969176	1	1	1	0.976221553107949	1	1	1	1	1	1	0.995183327713102	1	0.970130871897031	1	1	0.980947152879043	0.97940991811742	1	1
SPAC23D3.12	0.614861264227116	0.549863155132941	0.533926132953313	0.517749008985763	0.41241254618791	0.42608350581686	0.70779080572431	0.89536189911707	1	0.458877163796689	0.26326526862366	0.355106305226898	0.771792218709755	0.520314577946594	0.691422777094846	0.604557103798136	0.719358806256121	1	1	1	1	1	0.854188488174113	0.964725839327164	0.898666416277161	0.754578353378123	0.24430721870226	0.236170401190366	0.308086476686394	0.920693821139279	0.454013608607927	0.336966568568957	0.51987512034108	0.821632780748279	1	1	1	1	1	1	1	0.957785439207254	1	1	0.849369482450426	0.741373308824604	0.635426967229353	0.986797956678477	1
SPAC23D3.13c	0.921082408952168	0.92723506291125	0.955523637046921	0.927596797423488	0.952870471301187	0.966830220557198	0.948253279815117	0.966250866623476	1	1	1	1	1	1	1	1	1	1	1	1	0.983221068386175	1	0.697689306521634	1	1	1	0.822933048030422	1	1	0.740730986246131	0.767610145182799	0.739793908280676	0.970069573688611	1	1	1	0.932698896671975	0.922217868896727	1	1	0.92578399834807	1	1	1	1	1	1	1	1
SPAC23D3.14c	1	1	1	1	1	1	1	1	1	1	1	1	1	1	0.828831270223193	1	1	1	1	1	1	1	0.81943523883581	1	1	0.992413547603236	1	1	1	1	1	0.959923010850244	1	0.963107467942186	1	1	1	1	1	0.976514855735638	1	0.988769482840303	1	1	1	1	1	1	1
SPAC23D3.16	0.804055508959207	1	0.952100897549797	0.914077880954837	0.922964750189909	0.933084904177145	0.959174158945435	1	1	1	0.953623503199197	0.910540689820118	1	1	1	0.548512614558096	1	1	1	1	1	0.994855307363165	0.806911824273761	0.933396519632854	1	1	0.973775537468171	0.955838255355637	0.767795803486476	0.938710329440605	0.987574255772668	1	1	1	1	1	0.923755778762878	0.820799819672317	0.213166572331058	0.221130756793409	0.617715693190313	1	0.948394323770974	1	1	0.892399602440383	1	1	1
SPAC23D3.17	1	1	1	1	1	1	0.988846621719292	1	1	1	1	1	1	1	0.96200423944962	1	1	1	1	1	0.992710760511627	1	0.480094937069958	0.943312097858631	1	0.976335918479293	1	1	1	1	0.716123077561264	0.621725795464887	0.82871105713852	0.9890864695809	1	1	1	1	1	1	0.958069238222441	1	0.630643119314857	0.743648500241993	0.411814658155157	0.292667541345856	0.207472649871156	0.379543907420012	0.455833140696059
SPAC23E2.02	1	1	1	0.937139897815278	1	1	0.959140084100682	1	0.988146081279084	1	1	1	0.744310804658255	0.912325381249818	0.833678384664459	0.798513316239658	0.721160848943327	0.817879823136486	0.816448946791413	0.903855628769163	1	1	0.682970297803499	0.999521910537748	1	0.968664976335002	1	1	1	1	1	1	1	1	1	0.973750079678259	0.979169102881427	1	1	1	1	0.95129139461726	0.939729877349834	0.94745627548889	0.932460377223705	0.950948931965699	1	1	1
SPAC23E2.03c	0.987162078066592	1	1	1	1	1	1	1	1	1	1	1	1	1	0.970493570706841	1	1	1	1	1	0.98590203702642	1	0.426183581770201	1	1	1	1	1	0.975567408179659	1	0.996145883453371	1	1	1	1	0.924620181208621	0.915222558526721	0.918062964946728	0.935103879306317	0.920346232714745	0.913580107360109	0.916912647158781	0.910911618687386	0.915541490423012	0.910906901557746	0.911200933615333	0.912092434156333	0.940057849608825	0.94215986524942
SPAC23G3.01	0.937291132271499	0.873917163387422	0.838189661094183	1	1	1	1	1	0.954937230609498	1	1	0.978136080618245	1	1	0.605491483685614	0.690985988189395	0.898534323026559	0.814219797773327	0.898900696859122	1	1	0.645029042329801	0.54873958689646	0.969777057997962	1	1	1	1	0.627852356967954	1	1	1	1	0.844203211696782	1	1	0.8520179059636	0.77533009032988	0.753527063799568	0.66346536221347	1	0.963347731777125	0.971231347555597	0.949364520456851	0.947776474386412	0.929884008331762	0.922218901889435	0.969529081636914	0.994936345329217
SPAC23G3.02c	0.922528412603842	0.914370216682755	0.912889011623283	0.91104632683304	0.911836317743407	0.915052595486778	0.914884891630344	0.913916850824162	0.91458316590544	0.937207724723853	0.922266145030504	0.909667901167997	0.911607735448118	0.910972317653277	1	0.916841834927432	0.91585861548962	0.923062729504904	0.938916895607133	0.920165116487988	0.913843050831007	0.911862740936941	1	1	1	1	1	0.973455987368853	1	1	1	1	1	1	1	1	1	1	1	1	0.944306610440397	0.776115204954387	0.755759328716602	0.811701733996811	0.631863727932464	0.732635441531689	0.733870054522269	0.713613525406104	0.604760468782809
SPAC23G3.03	1	1	1	1	1	1	1	1	1	1	1	1	1	1	1	0.987799198696301	0.980731689842772	1	1	1	0.981174619513104	1	0.636390926147024	1	1	1	1	0.967105417187963	1	1	1	0.988824130587202	1	1	1	1	1	1	1	1	1	1	1	0.99716774612933	0.850099943320694	0.892948886669297	0.722832326082374	0.801459990187361	0.864367132148868
SPAC23G3.04	1	1	1	1	1	1	0.981172269004322	1	1	1	1	1	1	1	0.455706759169539	0.660905840731968	0.619932985645347	1	1	1	1	1	0.765787106778677	0.958228930035382	1	1	1	1	0.953489600050905	1	1	0.973580344852942	1	0.913058164712046	1	1	1	1	1	1	1	1	1	1	1	1	1	1	1
SPAC23G3.05c	1	1	1	1	1	1	1	1	1	0.924871707631407	0.918500627441037	0.918654120686346	0.996756089660035	0.940725879252436	1	1	1	1	1	1	1	0.991472009019133	0.443271192665702	1	1	1	0.992364649861923	1	0.852270039142942	0.961879958097051	0.986752139763716	0.981603826274415	1	0.970609693779729	0.928581458315428	0.975414887573775	1	1	1	1	0.980433678988461	1	1	0.982554408423507	1	1	1	1	1
SPAC23G3.07c	0.958989965931633	0.94354201020543	0.938186081579402	0.931255328507275	0.91243824643748	0.916054789834092	0.914733249235676	0.911565952817164	0.910503433571713	0.939209799261055	1	1	1	1	0.943440746700176	0.941307124626099	0.940576578287538	0.953276980084382	0.943438762859338	0.952899662244793	0.914331994963952	0.952647806668421	1	1	1	1	1	1	1	1	1	1	1	1	1	1	1	1	1	1	1	1	1	1	0.997733201173009	1	1	1	1
SPAC23G3.08c	0.848863242642181	0.891580080008942	0.636651295668768	0.78922343922894	0.882796131582412	0.767705277831639	0.751906483874934	0.672289310617534	0.566362268010053	1	1	1	1	1	0.797222503293259	1	1	1	1	1	1	0.721805135407331	0.317187704381949	1	1	1	0.988220247523982	1	1	1	1	1	1	0.976176571253321	0.991636226454441	0.993078482556448	1	1	0.995810529055872	1	1	0.969190484367265	1	0.945433342503428	0.982784704749045	0.97499907702965	0.979060122479348	1	1
SPAC23G3.09	1	1	1	1	0.951724985259298	0.958088052730351	0.926187878519485	0.935491885180335	0.982373263521166	1	1	1	1	1	1	0.951545976362356	0.969039979996741	0.941786149343826	0.962148941691708	1	0.960911701346851	0.937306032564197	0.733949718598009	1	1	1	1	1	0.918759921716425	1	1	1	1	0.895618581980316	1	0.798259145013371	0.535859472178783	0.555129659607325	0.491889429314606	0.488053464349806	0.986138056536692	1	1	1	1	0.987100754636214	0.800455390858366	1	1
SPAC23G3.10c	0.650658921823588	0.532034054292919	0.769854015471873	0.659525568941596	0.832629910468543	0.846822556222309	0.935851305079838	0.961673474329326	1	1	0.630721160811962	0.842404616335951	1	1	0.924227562568549	1	1	1	1	1	0.947144761272484	0.943910376556127	1	0.968101144557434	0.917234698397377	0.934381957022114	0.932896023627181	1	1	1	1	0.943048920970576	1	1	1	1	0.919860571590591	0.935233043694819	0.924725653568158	1	1	1	1	0.995720904562677	0.970895411364177	1	1	1	1
SPAC23G3.12c	1	1	0.972470936871222	0.965010028246516	0.985269053547004	1	0.965561019484627	1	1	0.917940270158026	0.958684261808353	0.97299897899905	0.916699998229125	0.911657748211546	1	0.928259771241716	0.951004621823561	1	0.949874699077095	0.979909816914012	0.952695680567326	0.911713750656737	0.77217271188158	1	1	1	1	1	1	1	1	0.949787386519352	1	0.948090837567724	1	1	0.920196538241137	0.926221205020069	0.917414199189443	0.932272502576261	0.986679330789353	0.986629663553721	0.957848376972225	0.950979965981355	0.946281657820325	0.946020252115799	0.924593967669708	1	1
SPAC23H3.02c	1	1	1	1	1	1	1	1	0.840749954740302	1	1	1	1	1	1	0.985264097562256	0.957595595326528	1	1	0.961043731683091	0.935016313709043	1	0.866902388362295	1	1	0.984757388651482	1	0.939523404975342	0.554774669938257	1	1	0.962624720091992	0.981931949496441	1	1	1	1	1	1	1	0.90161730674563	1	0.941284869821377	0.833056268389741	0.657520514273562	0.771734672769883	0.974811395554279	1	1
SPAC23H3.03c	1	1	1	1	1	1	1	1	1	1	1	1	1	1	1	0.972312878331228	1	1	1	1	1	0.88150455493657	0.368882500898311	1	0.905069060032768	1	0.945950182040587	1	0.820882695855035	1	1	1	1	1	1	1	1	1	1	1	1	1	1	1	0.992542529973578	0.917358868459482	0.92731042332543	0.962519020809203	0.981412068203739
SPAC23H3.05c	1	1	1	1	1	0.980077801678075	1	1	1	0.664831019014505	1	1	0.938166177844627	0.732839813839009	0.475248661168441	0.712045170033157	0.942294659041238	0.923296671446181	1	0.997077773325463	1	0.998996213472542	0.460395204968704	1	1	1	1	1	1	1	1	0.981321918852001	0.962128925718681	1	1	1	1	1	0.879687121231554	0.978556750843484	1	1	0.944445084967384	1	0.951691435179247	1	1	0.967515151791253	0.974514228623302
SPAC23H3.06	1	0.97093769100489	0.985660858795274	1	1	0.982128980339129	1	1	1	1	1	1	1	1	0.779114663183471	1	1	0.992709227706698	1	0.982432994487568	0.99131892509603	0.952480409946248	1	1	1	1	1	1	1	0.83784784164083	0.743493117707519	0.699264522292738	0.79685024672228	0.879772059211232	0.980525803613195	1	0.810277492291881	0.818621950988632	0.707252870289818	0.785763888820672	0.890477872295798	0.871955025109165	1	0.856946388780366	1	1	1	1	1
SPAC23H3.07c	1	0.994768701808177	1	0.95926487240024	1	1	0.990010190803556	1	1	1	1	1	1	1	1	1	1	1	1	1	1	1	0.638759986182116	1	1	1	0.93396193451755	1	1	0.974534017972568	1	1	1	1	1	0.957739997600192	0.962893282451893	0.988338752267291	0.990659398029858	1	1	0.970000804826963	0.938424920275454	1	0.95592400269221	1	1	1	1
SPAC23H3.08c	0.963234151205349	1	0.756368466095202	0.944867451880649	0.673991325633024	0.699410860093982	0.996236607319149	1	1	1	1	1	1	1	1	1	1	1	1	1	0.969624810072804	0.963677028009236	0.737460629760649	0.98999615382258	1	1	0.98025731504023	0.947930735253869	1	0.804008698160517	0.915003055297292	1	1	1	0.92016821375423	1	1	1	1	1	0.97197822945455	0.468221205597415	0.41923071920926	0.319912284367786	0.572490693386216	0.515006844677978	0.650690964189057	0.816455866962306	0.837676055552319
SPAC23H3.09c	1	1	1	1	1	1	1	1	1	1	1	1	0.995171506766094	1	0.857545245588313	1	1	0.974479062329125	0.887501746457374	1	1	0.983110881192065	0.524906661353563	0.861946041271687	0.911339011834822	1	1	1	1	1	1	1	1	1	1	1	1	1	1	1	1	0.897178855770555	0.773161120570526	0.680226778933276	1	1	1	1	1
SPAC23H3.10	1	1	1	1	1	1	0.924448829508579	0.965923976859037	0.918077946720954	0.631243141617878	0.661669338277173	1	1	0.628420875934822	1	1	0.938996707563195	0.991587782773261	1	1	1	0.941551980189976	0.418552915678582	1	1	1	1	1	1	1	1	1	1	1	1	1	0.997012310673291	1	0.909143639444586	0.909213758231149	0.910548627834814	0.909489577613451	0.915320520658395	0.909669198688921	0.913574403465774	0.918345502086142	0.918258022326181	0.927030759260597	0.955288675996166
SPAC23H3.11c	0.938634340874464	0.964828896527927	0.938429367336304	1	1	1	1	1	1	0.977372896414542	1	1	1	1	1	1	1	1	1	0.989823162875172	1	1	0.606632105829437	0.657311703093921	0.799026393234607	0.667038290786327	0.68178365612524	0.641416473364008	0.636631797426318	0.814786393798356	0.785013993398366	0.704533227066419	0.695738877559214	0.763714227254017	0.80127103124589	0.91157972182491	1	0.998515194670277	1	1	1	1	1	1	1	1	1	0.952756338958442	1
SPAC23H3.12c	0.95929784948925	0.937181156808312	0.840065665412589	1	0.960555212589757	0.953213478514808	0.958045155352367	1	0.839627939326741	0.443192877254822	0.851588334720707	0.892490285080965	0.885926337012034	0.538103132446267	0.333403344912995	0.476832096574037	0.883326942086951	0.868352407413029	0.853705228916496	0.990070446267892	1	1	0.317848160756337	0.988380269582044	0.973337431399717	0.975066077413641	1	0.9815359612649	1	1	1	1	0.984267471937834	0.924223305523583	0.91462130169891	0.91764206441498	0.886989555670967	0.719187830762647	1	1	0.920804970153752	1	0.876372916135693	0.834434572846195	1	0.940187539398689	0.952459677593585	0.912809446269089	0.934550158477318
SPAC23H3.14	0.834385207276268	1	1	1	0.95810340962037	1	0.7304696771526	0.685638973587965	0.785342516174098	0.882607995106559	1	1	0.556847965447209	0.569985686383732	0.666240404294485	0.650324020157118	0.813433517079676	0.943909554621698	0.870407843089376	0.823496504162268	0.83150064015738	0.67560016432927	0.203724782331703	0.876601410541999	0.856045343421027	0.884218942517323	0.852876796180331	0.658626568942906	0.848307441507846	1	1	1	0.99812190036079	0.976248010000027	1	1	1	1	1	1	1	1	1	1	1	1	1	1	0.931934998041656
SPAC23H3.15c	1	0.986394967982053	1	0.960887964416373	1	1	1	1	1	0.915950933921768	0.916355254148456	0.927979086560563	0.942662097882059	0.924248404069335	1	0.954128485807273	1	1	1	1	1	0.988338514694459	0.906540980698734	0.959133470517707	0.763877403155091	0.825337316140676	1	1	0.704518308682736	0.67970012861301	0.630128618149286	0.718319642327343	0.712677168359072	0.954695820827128	0.953205348638407	1	1	1	0.991872307702956	1	0.975516221051624	0.93748790828675	1	0.941695741193079	1	0.968925773142136	1	1	1
SPAC23H4.01c	1	1	1	1	1	1	0.991573126264709	1	1	0.480402225213066	0.852142792556558	0.798539270317589	0.468414429367889	0.536664046419527	0.53633559163747	0.756962067354417	0.682042253872725	0.484859170588888	0.506546808332361	0.618208247742554	0.377677365691358	0.643502557684393	0.416992444552768	1	1	1	0.916482482063825	1	1	1	1	1	1	1	1	1	1	1	1	1	1	0.543919930318085	0.402417060547709	0.388575144734781	0.370183620320207	0.528116928522004	0.95310747652075	1	1
SPAC23H4.02	0.879857615183411	0.870180046744614	0.975845007859303	0.477782866906636	0.290342372752678	0.465916584636773	0.459761941766305	0.704806812483869	1	1	0.77116556974138	0.564735462375398	0.956899411862178	0.973349763304448	0.942871332444626	1	1	1	1	1	1	0.888837446033695	0.466777296614219	0.822210714623203	0.857197503687383	0.936803974214578	0.844355733650929	0.498567055889355	0.330968317798284	0.383606987163761	0.505797691359999	0.638629763598648	0.692053749346142	0.788831862705415	0.435412275809436	0.911820750021885	1	1	1	1	1	0.942437213272164	0.992984339099525	0.949505996433286	0.928035040391095	0.954118121120008	1	1	1
SPAC23H4.04	1	1	1	0.996602952664674	1	1	1	0.987385132130044	0.993524825170042	1	1	1	0.809997989778658	1	0.982050649800866	1	1	1	1	1	0.98721545504807	0.972303741432348	0.434891550281902	1	1	1	1	1	1	0.936108369811406	0.944239439259501	0.96039431196614	0.978852757804889	0.930936089093622	0.9693537388888	1	1	1	1	1	1	1	1	1	1	1	1	1	1
SPAC23H4.05c	0.947998156984235	1	0.964315985633351	1	1	0.969660194531524	1	0.998468171035252	0.981550642041969	1	0.582812145054522	0.937250603932403	1	0.863966196384796	0.84324729116488	0.998722676841684	1	1	1	1	0.956120895850444	0.914935844966927	0.924624181765154	0.729506042362178	0.850533826626985	0.884424803716742	1	1	1	1	1	1	1	1	0.945117268220521	1	1	0.8430329344746	1	1	1	1	1	1	0.709237670069535	0.662319758299917	0.80485549132948	0.876523031866585	1
SPAC23H4.06	1	1	1	1	0.936310603836042	0.920073845814413	0.923891179427434	0.925714133014648	0.915276129274563	0.985957254220967	0.971654325969224	1	0.944636399550649	0.94993186359331	0.955867311977106	1	0.98352392975857	1	1	1	1	1	0.935571022133638	1	0.947343517308577	0.926265635962207	1	1	0.754135433190004	0.936213182313623	0.944294133045185	0.984251722253669	0.937757616267789	0.96450315030722	0.926069825505239	0.93402331392266	0.972471194523546	1	1	1	1	1	1	0.976016838075132	0.979748920049858	0.924455616210112	0.992230545066626	1	1
SPAC23H4.08	0.997360008259567	1	0.966263926847147	1	1	1	1	1	1	1	1	1	1	1	1	1	1	1	1	1	1	1	0.72373838358363	0.979537870894697	0.944711060073329	1	1	0.961040751914166	1	1	1	1	1	1	1	0.950128745812567	1	1	1	0.626928305012639	1	1	0.938837884126151	0.967219840159067	0.953837585451063	0.945536367369248	0.975315174897421	1	1
SPAC23H4.09	0.988955418077624	0.995574709200941	0.946769766438845	0.946483289071797	0.92296902948555	0.93399476645087	0.99997221957888	0.990537008009372	1	1	0.991683941922458	1	1	1	1	1	1	1	1	1	0.963562785576233	0.984364512953287	1	1	0.923248972226873	0.829517581140094	1	0.944872764734444	1	0.948270719028131	0.964775626186258	0.999925440444513	0.98295965421631	1	0.931335354376962	0.932688658013335	1	1	1	1	1	1	1	1	0.986095796708657	0.782512347158239	0.566621605670952	0.539218612969	0.611974679763562
SPAC23H4.10c	1	1	0.98834035968415	1	0.843777559462945	0.961734310228478	1	1	1	1	1	1	1	1	0.985667376051982	1	1	0.946907145843923	1	0.938952209089302	0.931024554096502	0.997310565215902	0.727737623932541	0.980262544896172	0.949821879932597	0.960566059135557	0.941535073818126	1	0.974729709008606	1	0.98043566124546	0.96445117575434	0.754027162472782	0.551478983898447	0.944945046060485	0.775212482184336	0.600777102113801	0.441901586384563	0.526424146096207	0.713775447149215	1	1	1	1	1	0.95453488698535	0.700091965614945	0.892140414982156	1
SPAC23H4.11c	1	1	1	1	1	1	1	1	1	1	1	1	1	1	1	0.965621758881069	1	0.993261118180159	0.962524317849322	1	0.948391475691593	0.996231345713369	1	1	1	1	1	0.954208670713192	1	1	1	1	1	1	1	0.958489961897362	1	1	1	1	0.990895639899351	0.987147839097815	1	0.993747865120945	1	1	1	1	1
SPAC23H4.12	0.776121878725491	0.787113445237418	0.965095385072472	0.950929729133898	0.845941419837355	0.874253502924213	0.881662443131934	0.959298803506724	1	1	0.800871153446004	0.748012186768531	1	1	0.672814391656015	1	1	1	1	1	1	0.960657874217464	0.517784425448891	0.892890733389154	0.790328217463447	0.669635698416762	0.598040466963661	0.39791505696271	0.339605797687339	0.847598285819268	0.748212059806859	0.535712534696921	0.703260701436712	0.828929767477827	0.911012779461306	0.925164421661122	1	0.939148416784995	1	1	1	1	1	1	1	1	1	1	1
SPAC23H4.13c	1	0.929432426395167	0.773356644147037	0.91686408739386	0.653098749862924	0.898287871108021	1	1	1	1	1	1	1	1	0.666233684549987	0.999979735077419	0.968838315310299	1	1	1	1	1	0.531364444875652	0.912775103887519	1	1	1	1	1	1	1	1	0.971113361326858	1	1	1	1	1	1	1	1	0.976660101120603	1	0.937072351008904	1	1	1	1	1
SPAC23H4.14	0.965409657311505	0.990682133937647	1	0.975549915264589	1	1	1	1	1	0.952392683675235	0.992104598144845	1	1	1	0.99068769378321	1	1	1	1	1	0.984009766184632	1	0.996283451306243	1	1	1	0.963530905548343	1	1	1	1	0.814203392079252	0.984959901324882	1	0.990423668321658	0.961692132815253	1	1	1	1	1	1	0.883033959465333	0.870228625926784	1	1	0.989318138344141	1	1
SPAC23H4.15	1	1	1	1	1	1	1	1	1	1	0.921703423768322	0.925011561119624	1	0.995618205789398	1	1	1	1	1	1	1	1	0.472502009147973	0.873379654422082	0.743722645374438	0.538570586485384	1	1	0.982243766486042	1	1	1	1	0.977715062170099	1	1	0.924724906590076	0.955659472684722	1	0.938583882211912	1	1	1	1	1	1	0.990195957914029	1	1
SPAC23H4.16c	1	1	1	1	1	1	1	1	1	0.735144739980285	0.814140546260215	0.765025654656798	0.963452254027753	0.937388625699703	0.655481373732405	0.974960162520904	0.964013279561507	0.892297220026051	0.919922781738787	0.995361903811122	1	1	0.589623227222762	1	1	0.984185934672449	1	1	0.691690783550963	1	1	1	1	1	1	1	0.975160586157721	1	0.89321767842978	0.990734757947067	1	1	1	1	0.940646454320024	0.976925568212845	0.93491393938702	0.961254430957752	0.97773854377849
SPAC23H4.17c	0.768025143725364	0.55243190442781	0.684716821831012	0.861031826959037	0.786141532074727	0.740997222999591	1	1	1	1	1	1	1	1	0.943191389323582	0.683165986403734	0.834237435573471	0.741491907168157	0.936627402874636	0.894160109334384	1	1	0.501496908624413	1	1	1	1	1	1	1	1	1	1	1	1	1	1	1	1	1	1	1	1	1	0.991595508811638	1	0.978914651009466	0.95585043194915	0.959733285762735
SPAC23H4.18c	1	0.971672948479493	1	1	1	1	1	1	0.954341075994344	1	1	1	0.989779414073365	1	0.438295463582145	0.931977293188001	0.916335972445315	0.963628387755427	0.946236652938083	0.782131912970848	0.863298513335967	1	1	1	1	1	1	0.832528771504334	0.686796644070279	0.841149908624069	0.990645664217406	0.933026332314486	0.941430713660166	0.960424555760909	0.863299492443464	1	1	1	0.946252536317578	0.982280565049558	0.997080069680658	0.914699071866352	0.951438545226684	0.915944834414369	0.919680511210383	0.915729435138055	0.918376129191463	0.961384074458917	0.946072086252157
SPAC23H4.21	1	1	1	1	1	1	1	1	1	1	1	0.955460829005615	1	0.778512025276231	0.851781087955437	1	0.973096299944182	0.964825136646158	1	0.985131374678454	0.996519722880238	0.982044551361826	0.737642073016846	0.994336053483411	1	1	1	1	1	1	1	1	0.977368229634207	0.984764169063901	1	1	1	1	1	1	1	1	1	1	1	1	1	0.943027072028639	0.958264937365551
SPAC24B11.05	0.836687523707853	0.84133287276745	0.752554516816249	1	1	1	0.986387643295216	0.99230392246236	1	0.621121024430669	1	1	0.155226999311643	0.297518212956233	0.645516563414573	0.958990912164356	1	0.94109282967779	0.93648140090338	0.918881932108428	0.925204942200321	0.910482425162479	0.875207992994687	0.925754697833095	0.929705187277591	0.931279016915961	0.933476789922012	0.942813084179488	1	0.933510647208998	0.928097851057835	1	1	0.949117126405514	0.922983408636143	1	1	1	1	1	1	1	1	1	0.990313402382133	1	0.964446198209136	1	1
SPAC24B11.06c	1	1	1	1	1	1	1	1	1	1	1	1	1	1	0.854602857442329	1	1	1	1	1	0.965737074347998	1	1	1	0.962897260132764	1	0.959413390466105	0.913619065097738	1	0.967104315431029	0.938472509798484	0.982208841127898	0.928721273841106	0.941577620020174	0.937535782546057	0.962113531937187	1	0.997695436168156	1	1	1	1	1	1	1	1	1	0.878842716446853	0.860646847637633
SPAC24B11.07c	1	1	1	1	1	1	1	1	0.987296327874011	1	1	1	1	1	1	1	1	1	1	0.998725978821159	1	1	0.892135093027375	0.933423280892427	0.969464801629161	0.955719458324257	1	1	1	0.990070303292612	0.966257434831121	1	1	1	1	1	0.980582891790318	1	1	1	1	1	1	1	1	1	1	1	1
SPAC24B11.08c	0.911359637382674	0.98235748297806	1	1	1	1	1	1	1	1	1	1	1	1	0.934036986843651	1	1	1	1	1	1	1	0.674109110359141	1	1	1	1	0.996809996333009	0.954472283648907	1	1	0.975468948217192	1	0.991438533078527	1	1	1	0.999020794251319	0.872508344542969	1	0.534213072559454	0.389403901382794	0.598597420168197	0.401103462037312	0.564534247970931	0.648163094693363	0.892317287685949	0.944753083739366	0.985724741638024
SPAC24B11.10c	0.98625589759509	0.969101245823512	0.933097021193718	0.943421011054107	0.922430743589331	0.95898723527966	0.939278355550258	0.929261537352738	0.963523788090238	1	1	0.949906495297395	1	0.99262019833052	0.964582911709661	1	1	0.860345827175871	1	1	1	0.93113580307139	0.682006672501717	1	1	0.993399440123743	0.932335189024167	1	0.900099060470364	1	1	1	1	1	1	1	0.978039778738079	0.970690274933539	1	1	0.975627162096464	1	0.781996442945432	0.937858295509392	0.839791101205099	1	1	1	1
SPAC24B11.11c	1	0.967276114095875	1	1	1	1	1	1	1	0.579579761025641	0.615441471552895	0.855590416006809	1	0.966182585052984	1	1	1	1	1	1	1	1	0.464398750390504	1	1	1	1	1	1	1	1	0.927033315425771	0.959789802616323	0.99024563985145	1	1	0.93582985329742	0.947651044502421	0.920731797019317	0.936853582450085	0.95290959980556	1	0.967458932278228	0.995151935169745	0.958683674358809	0.942066661111815	0.934349554099213	0.946816758394373	0.962762695502461
SPAC24B11.12c	1	1	1	1	1	1	1	1	1	1	1	1	1	1	1	1	1	1	1	1	1	1	0.49856541636092	1	1	0.836447068984497	0.638762351313306	1	0.958747726061428	1	0.981314380530749	1	1	1	1	0.930049139944836	0.915344570191267	0.941232305903811	0.960618351012917	0.940919323273164	0.998359834055533	0.930421594267639	1	0.983425992398339	1	0.984331316182558	0.966239393846456	1	1
SPAC24B11.13	0.968833846834916	0.977439332180349	0.962487524639087	0.939514213979311	0.920483712522091	0.929958274309133	1	0.962662970403352	0.9768819964689	0.959061167743837	1	1	1	1	0.817365517643968	0.980812334323469	1	1	1	1	1	0.752621690533066	1	0.962810576482992	0.95792727877982	0.946366638504077	1	1	0.889278144020853	0.942787238354419	1	1	0.947159488277588	0.922432646506416	0.978049638446516	1	0.592277087465304	0.580327933664993	0.803528869027768	0.89301539434834	0.890068360309153	0.808307286121875	0.704372968931301	0.732267664211363	0.399750683486894	0.309030950568345	0.310272928012594	0.590393039444639	0.723418366675491
SPAC24B11.14	1	1	1	1	1	1	1	1	1	1	1	0.988979000450596	1	1	1	1	1	1	1	1	1	1	0.672020941972541	1	1	1	1	1	0.983127003381948	1	1	1	1	0.991341370965177	1	1	1	1	1	1	1	0.890200001316413	0.846989087145692	0.641077525190147	0.91250582993917	1	1	1	1
SPAC24C9.02c	1	1	1	1	1	1	1	1	1	1	1	1	1	1	1	0.999335534724138	1	1	1	1	1	1	0.644108065979329	1	1	1	1	1	1	1	1	0.994373190743599	0.996512960291431	1	1	1	0.965937751915131	0.985186742648677	0.926197638783255	0.991978069461886	1	0.904425221526059	0.833633571122645	0.976007914594462	0.364632782872768	0.484515809065275	0.979913867241396	0.513832137001907	0.541094992904373
SPAC24C9.03	1	1	1	1	0.990209987820404	1	0.977023748961584	0.953545783107175	0.986781333454752	1	1	1	0.927993137303886	0.915786425855753	1	1	1	1	1	1	0.912762055661007	0.921656206945548	0.780276965622276	0.918901389292897	0.953559029697872	0.931806614633529	0.92614841559977	0.975975745723608	1	0.950902077602042	0.96473959560749	0.997200134294372	0.954775341412742	1	0.963063003281779	0.935671041542445	1	1	1	1	1	1	0.96159233134629	0.985845071537942	1	1	1	0.871230834318436	0.878254138972395
SPAC24C9.04	0.912311732320836	0.910055119652862	0.909849003552226	0.91007106080309	0.913211214773679	0.911279463716054	0.912010126627798	0.913553997580484	0.910338830468769	0.997857826462506	1	1	0.945537164954255	0.965299235371195	0.638736764210889	0.882640119866927	0.754914548275059	0.73451245803676	0.894514468107998	0.816078762036826	1	1	0.790701926910299	0.509023476434282	0.536182053204704	0.335498970636039	0.895860719672601	0.832245479324914	0.757447831444668	0.645697892241421	0.730776625012826	0.695982818410296	0.780246229969954	0.75625375384771	0.762494264845885	0.58252414309088	1	1	0.808413835396505	0.730442110571861	1	0.986562757214119	1	1	1	0.986246717559864	1	1	1
SPAC24C9.05c	1	1	1	0.932060861458847	0.949416675452976	0.969058997339187	0.954304542074673	0.971937649583745	1	0.945244406358143	1	1	1	1	0.621754594950828	0.452473618159244	0.737419384739963	1	1	1	1	1	0.821443342911397	0.774755889722516	1	1	0.98425224380129	0.956807550283076	1	0.986105008102393	0.931363221037271	0.959319097322031	0.938430147033264	0.928296762914556	0.923460461794337	0.947874678133308	0.913652772989056	0.930947136506409	0.933869761203599	0.928782338766277	0.911844861327313	0.915285528455499	0.972626207937649	0.929796177825095	0.971644986969068	1	1	1	1
SPAC24C9.06c	1	1	1	1	0.934216755407029	0.945743610953117	0.990824664355941	1	0.981258465918135	0.964696534464731	1	1	0.936759328595953	1	1	1	0.984203317771257	1	1	1	0.948222712938031	1	0.948323056002091	1	1	1	1	1	0.967775801299765	0.934762154566732	0.975298122207457	0.973025049929247	1	0.952211093497071	0.972750384554525	0.916660670933912	1	1	1	0.894167431981079	0.952222445127027	1	1	1	0.944342423250275	1	1	0.699756131192751	0.960561988639951
SPAC24C9.07c	1	0.970681558505876	0.970012712432998	0.986260302929643	1	1	1	1	1	0.937536223954697	1	1	0.964709634203089	0.949267074432394	1	1	1	1	1	1	1	1	0.521569246047365	1	1	1	1	0.920257365442044	0.779931234290084	1	1	1	1	1	1	1	0.975478544785195	0.85886823515435	0.784302190878439	0.882805522476399	0.994096411605515	1	1	1	0.927722385470185	0.806385002273238	0.747504295866458	0.569338218397239	0.591596705425432
SPAC24C9.08	0.842878134108892	0.799609246531331	0.874119061353557	0.946168435859215	1	0.920634830058133	1	1	1	1	1	1	1	1	0.93289343393669	1	1	1	1	1	0.950564805098541	1	0.390105148330794	0.785903047025464	0.820479857090462	0.968991267093499	1	1	0.678129122198917	0.600895377454838	0.547213986523403	0.411771285844551	0.518655044851069	0.730883290860067	1	1	1	1	1	1	1	1	1	1	1	1	1	1	1
SPAC24C9.09	1	1	0.973326373110427	0.951940173040826	0.935312352410691	0.94253830180398	0.927036044062963	0.933718875680867	0.927990799867539	0.963718951103009	0.913647754130826	0.955916252090722	0.935865796920697	0.917534896075022	1	0.957223606692725	1	1	1	1	1	1	0.990742818246207	1	1	1	0.84102915998248	0.892300375930925	0.803137794459508	0.988518111769385	1	1	1	1	1	0.764601223520847	0.931528378202701	0.92539279927898	0.99318523885555	0.942397895584206	0.919488029605003	0.937762831627844	0.930002312485068	0.931949646052866	0.939862967517419	0.990208663836935	1	1	0.958595973719454
SPAC24C9.10c	1	1	0.991197219012579	0.956983776242282	0.977332728303819	1	0.986469730719526	0.962551002603783	1	1	1	0.985584231653671	0.930429501468269	0.939722942165059	0.890030441453065	1	1	1	0.991212776186455	1	1	1	0.56804188399545	1	1	0.85766691127619	0.653454994839721	0.671893531320518	0.600809907667481	0.824867300288869	0.822156591293647	0.816542000407438	0.895763622143516	0.966671993799143	1	1	1	1	1	1	1	0.954072642321793	1	0.97914223209983	1	0.923808685454183	0.820113751853864	1	0.974925646708476
SPAC24C9.11	0.948711082334576	0.95482653671926	0.938921861207484	0.918480846226793	0.987678262090922	0.936885334998414	0.951220112516288	0.949642808547103	0.958670374388984	0.968522631040992	0.947055981241665	0.947026459176168	1	1	1	1	1	1	1	1	1	1	0.804130066006844	1	1	1	0.954186835708075	1	1	1	1	1	1	0.940111226734253	1	0.986884111011924	1	1	0.896096955743113	1	1	1	0.995801709734095	1	1	1	1	1	1
SPAC24C9.13c	1	1	1	1	1	1	1	1	1	0.955998638499147	1	0.955499922982723	1	0.859357228602569	0.522188486533174	1	1	1	1	1	1	1	1	1	1	1	1	1	0.73491334873134	0.862721806459986	0.964996662727083	1	0.840686231105445	0.610395313479959	0.759471282835909	0.939795656024986	0.476538395326016	0.351992689171749	0.488855230619143	0.616112418194474	1	1	1	1	1	0.99064606455517	0.709557739731714	1	1
SPAC24C9.14	1	0.934906086582709	1	1	1	1	1	1	1	0.940476398539972	1	1	0.927591402094208	0.94076629611852	0.970720178897069	0.935378890700124	0.93484887575099	0.958357619478589	0.952690573923965	0.940899816916762	1	0.988944135330684	0.311517875848017	1	1	0.976279851393023	1	0.930064165556599	1	1	1	1	1	0.981479790519672	1	0.964870042335747	1	1	1	0.91405291234791	1	1	1	1	1	1	1	1	0.950472588028332
SPAC24C9.15c	1	1	1	1	1	1	1	1	0.892414307229951	1	1	1	1	1	0.777915563082082	1	0.701133064239995	0.544037069674223	0.733687853026456	0.775314870559903	1	1	0.931136039831679	1	1	0.970337911660051	1	1	1	1	0.920235139624394	0.970877858520491	1	1	1	1	1	1	1	1	1	1	1	1	1	1	1	1	1
SPAC24C9.16c	1	1	1	1	1	1	1	1	1	0.915028898368737	0.927994646383208	0.914380779588395	0.912211908884723	0.912275073686318	0.786742728178416	0.961660509730412	1	1	1	1	0.982764230669517	1	0.948551619201512	1	1	1	1	1	1	1	1	1	0.982929357668049	0.948417468775071	1	0.91953370152757	0.962541144183692	0.948886173425864	1	1	1	1	1	1	1	1	1	1	1
SPAC24H6.01c	1	1	1	1	1	1	0.996888609733152	0.980970957963907	0.926363546552952	0.912002628834705	0.922815596408594	0.933578007015272	0.991644010164789	0.954728499350507	0.950920808910116	1	1	1	1	1	0.983882223686347	1	0.745191261592083	0.256081467957685	0.342047278876949	0.433519680123668	1	0.619527519820695	0.807586186900965	1	1	1	1	0.88928702950043	0.477866439950608	0.555433177498856	0.56354808214494	0.79412577932263	0.830659165858718	0.803812594287839	0.793323972417481	0.917718169706086	1	1	1	1	1	1	1
SPAC24H6.02c	0.98747056149142	0.971575980156635	0.953743257321076	0.933074309962707	0.92216850713005	0.917252933012893	0.920162810581625	0.942788586687715	0.977491574005283	0.93105173186207	0.923891924477184	0.916356615963357	0.994937857538955	1	1	1	1	1	0.988161292150215	1	1	0.874976269297154	0.703489428930127	0.537835807226417	0.576823901083936	0.778559694761735	1	1	0.967850846498023	1	1	1	1	1	1	1	1	1	1	1	0.520510244903838	0.615162168430908	0.711115629364111	0.879216692429028	0.9109095470551	1	1	0.872621602655412	0.786826639024133
SPAC24H6.03	1	1	0.976761242103604	0.917341129147161	0.916498912678556	0.916345642450445	0.914531500415051	0.914242920074573	0.917105188570939	0.961629234319315	1	0.9571123376353	0.879585002430197	1	0.850401944149611	1	0.880502712036807	1	0.980087407287955	1	1	1	0.788266735635157	1	1	1	1	0.992279084287906	0.993550236757648	1	1	1	1	0.987091818866545	1	1	0.970218716505267	0.970484370132492	1	1	0.95517077699062	0.685938694840538	0.689495175277837	0.697829080773654	0.71703559437378	0.841331747695806	1	1	1
SPAC24H6.04	0.75601355247746	0.970720653515571	1	0.907180781961305	1	1	1	1	1	1	1	1	1	1	0.711068105765512	0.523417461129304	0.550703874102421	0.492831671554253	0.593786230962371	0.639925401636821	1	1	1	1	1	1	1	1	0.788333992830675	1	1	1	1	1	0.990427450332772	0.959721029080657	0.62052052405623	0.401164383251227	0.392188202412992	0.498492292299521	0.606298690702593	0.908551766410433	1	0.977404389815673	1	1	1	1	1
SPAC24H6.06	0.538817699027403	0.580032787435211	0.74607103311591	0.636963309870314	1	1	1	1	1	1	1	1	0.93165208323115	1	0.981649369914907	0.874231242822747	0.687709229986731	0.719125869940665	0.781600555709032	0.946163056009774	1	1	0.85224976487368	1	1	1	1	1	0.944901385451484	0.962111977371147	1	1	1	1	0.950207657814798	1	1	1	1	1	1	1	0.951870279557241	0.935379662875501	0.926118015279818	1	1	1	1
SPAC24H6.08	1	1	1	1	1	1	1	1	1	1	1	0.950775073955064	0.771988065517872	0.904602059226434	0.735586788697646	0.871029172267866	0.739189745632876	0.777742263076264	0.529571884177962	0.602311110305327	0.359881665517163	0.548139760266585	0.458995273687825	1	1	1	0.780796761019441	1	0.980262011428636	0.800335928249207	1	1	1	1	1	0.987331096954514	1	1	1	1	1	1	1	1	0.803774723777167	0.877064399333997	0.888070819525285	1	0.964952261513534
SPAC24H6.10c	0.955300625623152	1	0.991178515294248	0.96386651011143	1	1	0.966724166677836	1	1	1	1	1	1	1	0.949452386397372	1	1	1	1	1	0.96879397498769	1	0.927500089047276	1	1	1	1	1	1	1	1	1	0.951530037075706	1	1	1	0.902734048572532	0.881211890510381	0.93113631754301	1	1	1	1	1	0.984397207613008	1	1	1	1
SPAC24H6.11c	1	1	1	1	0.988483024294187	1	0.957256858494384	0.980448554920186	0.939954211120446	1	1	1	1	1	1	1	1	1	1	1	1	1	0.712322208855564	1	1	1	1	1	1	1	1	1	1	0.960906451899157	1	1	1	1	1	0.95809786767306	0.980786858327771	0.959626264622676	1	0.966354646337982	0.996242325881778	0.950714618110508	0.990097812134694	1	1
SPAC24H6.13	1	1	1	1	1	0.974753780099734	1	1	1	0.936365306514662	0.947551830585038	0.958142915313417	0.952871050712117	0.925131638943827	1	0.98351623326349	1	1	1	1	0.986987090151092	1	0.540128724711367	0.526867111828048	0.663043034412169	0.482762151505456	0.316009382345688	1	0.42003049220238	0.263037118060173	0.297518212956233	0.480860422549201	0.515602363842841	0.706213661822882	0.428774323614747	1	0.948957430766862	1	0.962037435770596	1	0.559472530152867	0.407492258807595	0.560065655807188	0.627453030579904	0.924178266479102	0.953554674072395	1	1	1
SPAC25A8.01c	1	1	1	1	1	1	1	1	1	0.963142277431593	0.978630161016506	0.972174555106214	0.992036426825755	0.975570995517879	0.96775153761147	1	1	1	1	1	0.946201864322038	1	0.560652021246081	1	1	1	0.847468833206856	1	1	1	1	0.979372657301489	1	1	1	1	1	1	1	0.986361243398928	0.853592580970543	0.908524843314613	0.986455600858385	1	1	1	1	1	1
[truncated: 3,214 more rows]
[truncated: 659 more columns]
