# Supplementary material for: Natural genetic variation impacts expression levels of coding, non-coding, and antisense transcripts in fission yeast
Source: Mol Syst Biol. 2014 Nov 28;10(11):764. doi: 10.15252/msb.20145123 (PMC4299605; doi:10.15252/msb.20145123)
Supplement: Supplementary file 14 — Supplementary Dataset S13 [file msb0010-0764-sd14.zip › SupplementaryDataset_S13_antisense_QTL_results.tsv]

# Supplementary Dataset S13. This tab delmited table contains the results of the aseQTL linkage results of the 4133 antisense traits at 5% FDR.
#
# This tab delmited table is the results of the aseQTL linkage results
# of the 4133 antisense traits at 5% FDR. Each row correspond
# to one linkage between a target antisense trait and its aseQTL. When
# a trait was linked to more several locus correlated more than 0.8
# we considered that it corresponded to a single QTL, which position
# could not be determined. they were regroup.
# Here each row correpond to a group and the different location
# of the grouped QTL are separated with coma.
#
# First field is the name of antisense trait (target)
# Next 3 fields are the coordiante of the QTL as a
# genomic interval. Note that each QTL is considered
# as spanning in between the first non linked variant.
# last field is an indicater of whether the linkage correspong to
# a cis or a trans linakge
#
# if you have questions mail:
# mathieu.clement-ziza(at)uni-koeln.de
# andreas.beyer(at)uni-koeln.de
# j.bahler(at)ucl.ac.uk
#
target	chromosome	start	end	qtl_type
SPAC1002.03c	chromosome_3	2087770	2123837	trans
SPAC1002.07c	chromosome_3	2029382	2077429	trans
SPAC1002.08c	chromosome_1	1741020	1743127	cis
SPAC1002.10c	chromosome_1	1720785	1750050	cis
SPAC1002.12c	chromosome_3	2084276	2119802	trans
SPAC1002.14	chromosome_3	2084276	2119802	trans
SPAC1002.15c	chromosome_2	4221110	4227280	trans
SPAC1002.15c	chromosome_3	2087770	2123837	trans
SPAC1002.16c	chromosome_3	655654	658266	trans
SPAC1006.06	chromosome_3	2101294	2123837	trans
SPAC1006.08	chromosome_1	2810876	2813185	trans
SPAC1006.08	chromosome_3	657594	677595	trans
SPAC1039.01	chromosome_3	2101294	2119802	trans
SPAC1039.03	chromosome_2	4221110	4290322	trans
SPAC1039.04	chromosome_3	2087770	2119802	trans
SPAC1039.07c	chromosome_3	2087770	2119802	trans
SPAC1039.11c	chromosome_1	2810876	2813185	trans
SPAC105.03c	chromosome_3	2101294	2123837	trans
SPAC1071.01c	chromosome_3	2087770	2123837	trans
SPAC1071.06	chromosome_3	2101294	2123837	trans
SPAC1071.11	chromosome_2	3976879	4056074	trans
SPAC1071.13	chromosome_1	3315647	3326503	cis
SPAC1093.01	chromosome_3	2084276	2119802	trans
SPAC1093.03	chromosome_1	2810876	3326503	cis
SPAC1093.05	chromosome_3	2102509	2123837	trans
SPAC10F6.01c	chromosome_3	2102509	2123837	trans
SPAC10F6.02c	chromosome_1,chromosome_1	2665053,4602196	2950891,4949138	trans
SPAC10F6.04	chromosome_3	2102509	2119802	trans
SPAC10F6.05c	chromosome_3	2084276	2119802	trans
SPAC10F6.07c	chromosome_3	2084276	2123837	trans
SPAC10F6.08c	chromosome_3	2084276	2123837	trans
SPAC10F6.09c	chromosome_1	2925637	3326503	trans
SPAC10F6.10	chromosome_1	2810876	2813185	trans
SPAC10F6.11c	chromosome_3	2087770	2123837	trans
SPAC10F6.12c	chromosome_1	2925637	3307217	trans
SPAC10F6.15	chromosome_1,chromosome_1	2665053,4602196	2955088,4949138	trans
SPAC10F6.17c	chromosome_3	2087770	2123837	trans
SPAC1142.02c	chromosome_3	2087770	2123837	trans
SPAC1142.06	chromosome_3	2087770	2119802	trans
SPAC11D3.02c	chromosome_3	773241	784058	trans
SPAC11D3.03c	chromosome_3	2087770	2123837	trans
SPAC11D3.05	chromosome_2	2311107	2316554	trans
SPAC11D3.06	chromosome_1	2810876	2813185	trans
SPAC11D3.08c	chromosome_3	2087770	2123837	trans
SPAC11D3.09	chromosome_1	3315647	3557103	trans
SPAC11D3.10	chromosome_3	2087770	2123837	trans
SPAC11D3.11c	chromosome_3	2087770	2123837	trans
SPAC11D3.14c	chromosome_1,chromosome_1	2665053,4463093	2950891,4949138	trans
SPAC11E3.02c	chromosome_3	2087770	2119802	trans
SPAC11E3.05	chromosome_3	2102509	2119802	trans
SPAC11E3.06	chromosome_1	2810876	2813185	trans
SPAC11E3.06	chromosome_3	2087770	2119802	trans
SPAC11E3.13c	chromosome_3	2078298	2123837	trans
SPAC11G7.05c	chromosome_3	2087770	2123837	trans
SPAC11G7.06c	chromosome_3	2087770	2119802	trans
SPAC11H11.01	chromosome_1	3315647	3326503	cis
SPAC11H11.01	chromosome_3	2087770	2119802	trans
SPAC11H11.05c	chromosome_2	1538123	1575367	trans
SPAC11H11.06	chromosome_3	2078298	2123837	trans
SPAC1250.01	chromosome_3	2102509	2125061	trans
SPAC1296.04	chromosome_3	2087770	2119802	trans
SPAC1296.05c	chromosome_3	2087770	2119802	trans
SPAC1296.06	chromosome_1,chromosome_1	2665053,4602196	2926804,4949138	trans
SPAC12B10.01c	chromosome_3	2087770	2119802	trans
SPAC12B10.04	chromosome_1	2937800	3456618	cis
SPAC12B10.04	chromosome_3	2087770	2123837	trans
SPAC12B10.05	chromosome_1	3554341	3745990	cis
SPAC12B10.06c	chromosome_3	2087770	2123837	trans
SPAC12B10.09	chromosome_1	3440649	3557103	cis
SPAC12B10.10	chromosome_3	2102509	2119802	trans
SPAC12B10.11	chromosome_1,chromosome_1	2665053,4602196	2926804,4949138	cis
SPAC12B10.11	chromosome_1	2452020	2456452	trans
SPAC12B10.12c	chromosome_2	3635637	3712576	trans
SPAC12B10.13	chromosome_1,chromosome_1	2665053,4602196	2955088,4949138	cis
SPAC12B10.13	chromosome_3	2087770	2123837	trans
SPAC12B10.14c	chromosome_3	2084276	2123837	trans
SPAC12G12.01c	chromosome_3	2087770	2123837	trans
SPAC12G12.05c	chromosome_3	2087770	2123837	trans
SPAC12G12.06c	chromosome_3	2084276	2119802	trans
SPAC12G12.07c	chromosome_3	2087770	2104480	trans
SPAC12G12.08	chromosome_3	2087770	2123837	trans
SPAC12G12.09	chromosome_2	2311107	2316554	trans
SPAC12G12.11c	chromosome_3	2087770	2119802	trans
SPAC12G12.13c	chromosome_1,chromosome_1	2665053,4602196	2926804,4949138	trans
SPAC12G12.13c	chromosome_3	2087770	2123837	trans
SPAC12G12.15	chromosome_3	2101294	2119802	trans
SPAC1327.01c	chromosome_2	4221110	4273780	trans
SPAC139.01c	chromosome_3	2078298	2119802	trans
SPAC1399.01c	chromosome_2	4273372	4273713	trans
SPAC1399.01c	chromosome_3	2102509	2123837	trans
SPAC1399.02	chromosome_1	3723871	3919690	trans
SPAC1399.04c	chromosome_1	4463093	4611044	trans
SPAC1399.05c	chromosome_3	2102509	2123837	trans
SPAC13A11.04c	chromosome_2	808514	828758	trans
SPAC13A11.05	chromosome_3	2075876	2077429	trans
SPAC13C5.05c	chromosome_3	2087770	2123837	trans
SPAC13C5.07	chromosome_1	2810876	3326503	trans
SPAC13C5.07	chromosome_3	2087770	2101881	trans
SPAC13D6.01	chromosome_3	2101294	2119802	trans
SPAC13F5.04c	chromosome_3	2102509	2123837	trans
SPAC13F5.06c	chromosome_3	2087770	2119802	trans
SPAC13G6.01c	chromosome_1,chromosome_1	2665053,4602196	2926804,4949138	trans
SPAC13G6.01c	chromosome_3	2084276	2123837	trans
SPAC13G6.05c	chromosome_3	2087770	2119802	trans
SPAC13G6.09	chromosome_3	2087770	2119802	trans
SPAC13G6.12c	chromosome_3	2101294	2119802	trans
SPAC13G6.14	chromosome_2	852801	903483	trans
SPAC13G7.01c	chromosome_3	2084276	2119802	trans
SPAC13G7.03	chromosome_3	2076980	2078298	trans
SPAC13G7.06	chromosome_1	2315905	2362151	cis
SPAC13G7.07	chromosome_3	2087770	2119802	trans
SPAC13G7.08c	chromosome_3	2087770	2119802	trans
SPAC13G7.12c	chromosome_3	2087770	2123837	trans
SPAC13G7.13c	chromosome_3	2084276	2119802	trans
SPAC140.03	chromosome_1	3443342	3556754	trans
SPAC144.02	chromosome_3	2084276	2123837	trans
SPAC144.07c	chromosome_2	1437183	1445074	trans
SPAC144.08	chromosome_3	2087770	2119802	trans
SPAC144.13c	chromosome_3	2087770	2119802	trans
SPAC144.16	chromosome_3	2084276	2104480	trans
SPAC144.17c	chromosome_1	2810876	2813185	cis
SPAC144.17c	chromosome_3	2087770	2123837	trans
SPAC1486.01	chromosome_3	2101294	2119802	trans
SPAC1486.06	chromosome_3	2087770	2123837	trans
SPAC1486.09	chromosome_3	2087770	2123837	trans
SPAC14C4.01c	chromosome_1	5161435	5403412	cis
SPAC14C4.05c	chromosome_3	2087770	2123837	trans
SPAC14C4.08	chromosome_1	3440649	3557103	trans
SPAC14C4.12c	chromosome_3	2084276	2119802	trans
SPAC14C4.15c	chromosome_3	2087770	2123837	trans
SPAC1527.01	chromosome_3	2102509	2119802	trans
SPAC1556.01c	chromosome_1	3443342	3556754	cis
SPAC1556.02c	chromosome_3	2076980	2078298	trans
SPAC1556.03	chromosome_3	2078298	2119802	trans
SPAC1556.05c	chromosome_1	2925637	2955088	cis
SPAC1556.06.1	chromosome_3	2087770	2119802	trans
SPAC1556.07	chromosome_3	2084276	2123837	trans
SPAC1556.08c	chromosome_3	2087770	2119802	trans
SPAC1565.02c	chromosome_1,chromosome_1	2665053,4602196	2955088,4949138	trans
SPAC1565.05	chromosome_3	2077429	2081191	trans
SPAC15A10.02	chromosome_3	2087770	2123837	trans
SPAC15A10.06	chromosome_3	2087770	2119802	trans
SPAC15A10.09c	chromosome_3	2084276	2123837	trans
SPAC15A10.10	chromosome_1	3443342	3556754	cis
SPAC15A10.11	chromosome_3	2087770	2123837	trans
SPAC15A10.13	chromosome_1	2569788	2604820	trans
SPAC15A10.16	chromosome_3	2102509	2119802	trans
SPAC15E1.02c	chromosome_1	3321289	3456618	cis
SPAC15E1.05c	chromosome_3	2084276	2119802	trans
SPAC15E1.07c	chromosome_3	2084276	2093353	trans
SPAC15E1.08	chromosome_3	2087770	2119802	trans
SPAC15E1.10	chromosome_3	2078298	2084775	trans
SPAC15F9.02	chromosome_3	2084276	2123837	trans
SPAC16.01	chromosome_3	2087770	2123837	trans
SPAC1610.04	chromosome_3	2087770	2123837	trans
SPAC1635.01	chromosome_2	752796	771542	trans
SPAC167.01	chromosome_3	2087770	2123837	trans
SPAC167.02	chromosome_3	2101294	2119802	trans
SPAC167.06c	chromosome_3	2087770	2119802	trans
SPAC1687.02	chromosome_3	2101294	2119802	trans
SPAC1687.05	chromosome_1	3723871	3745990	trans
SPAC1687.05	chromosome_3	2087770	2123837	trans
SPAC1687.10	chromosome_1	3315647	3326503	trans
SPAC1687.11	chromosome_1,chromosome_1	2665053,4602196	2926804,4949138	trans
SPAC1687.11	chromosome_3	2087770	2123837	trans
SPAC1687.12c	chromosome_1	3723871	3745990	trans
SPAC1687.12c	chromosome_3	2101294	2119802	trans
SPAC1687.13c	chromosome_2	4221110	4227280	trans
SPAC1687.13c	chromosome_3	2101294	2125061	trans
SPAC1687.18c	chromosome_1	817058	838208	cis
SPAC1687.19c	chromosome_1	3315647	3456618	trans
SPAC1687.21	chromosome_3	2087770	2123837	trans
SPAC16A10.01	chromosome_1	3554341	3745990	cis
SPAC16A10.02	chromosome_1	3440649	3456618	cis
SPAC16A10.03c	chromosome_3	2087770	2123837	trans
SPAC16A10.05c	chromosome_3	660926	665506	trans
SPAC16A10.06c	chromosome_1	3315647	3456618	cis
SPAC16A10.08c	chromosome_1	3443342	3557103	cis
SPAC16C9.03	chromosome_3	2078298	2123837	trans
SPAC16C9.06c	chromosome_3	2084276	2123837	trans
SPAC16E8.01	chromosome_2	3867539	3942052	trans
SPAC16E8.04c	chromosome_3	2078298	2119802	trans
SPAC16E8.07c	chromosome_3	2084276	2119802	trans
SPAC16E8.09	chromosome_3	2087770	2123837	trans
SPAC16E8.10c	chromosome_3	2101294	2119802	trans
SPAC16E8.11c	chromosome_3	2087770	2123837	trans
SPAC16E8.13	chromosome_2	119297	129800	trans
SPAC16E8.14c	chromosome_3	2087770	2119802	trans
SPAC16E8.17c	chromosome_3	2084276	2123837	trans
SPAC1751.01c	chromosome_1,chromosome_1	2665053,4602196	2955088,4949138	trans
SPAC1751.04	chromosome_3	2101294	2104480	trans
SPAC1782.01	chromosome_3	2087770	2123837	trans
SPAC1782.05	chromosome_3	2084276	2123837	trans
SPAC1782.06c	chromosome_3	2087770	2123837	trans
SPAC1782.08c	chromosome_3	2101294	2119802	trans
SPAC1782.12c	chromosome_3	2087770	2123837	trans
SPAC1783.01	chromosome_3	2084276	2119802	trans
SPAC1783.02c	chromosome_3	2084276	2119802	trans
SPAC1783.05	chromosome_3	2101294	2123837	trans
SPAC1786.01c	chromosome_3	2084276	2123837	trans
SPAC1786.03	chromosome_3	2087770	2119802	trans
SPAC17A2.01	chromosome_1	3443342	3745990	cis
SPAC17A2.04c	chromosome_3	2102509	2119802	trans
SPAC17A2.06c	chromosome_1	3315647	3326503	cis
SPAC17A2.06c	chromosome_3	2087770	2119802	trans
SPAC17A2.09c	chromosome_1	1077059	1149636	trans
SPAC17A2.12	chromosome_3	2087770	2123837	trans
SPAC17A2.14	chromosome_3	2087770	2119802	trans
SPAC17A5.01	chromosome_3	2087770	2104480	trans
SPAC17A5.04c	chromosome_3	2087770	2123837	trans
SPAC17A5.05c	chromosome_3	2087770	2123837	trans
SPAC17A5.06	chromosome_3	2084276	2123837	trans
SPAC17A5.07c	chromosome_3	2087770	2123837	trans
SPAC17A5.12	chromosome_3	2087770	2119802	trans
SPAC17A5.14	chromosome_3	2084276	2123837	trans
SPAC17C9.02c	chromosome_3	2101294	2123837	trans
SPAC17C9.05c	chromosome_3	2087770	2123837	trans
SPAC17C9.07	chromosome_2	3724190	3759342	trans
SPAC17C9.10	chromosome_3	2087770	2123837	trans
SPAC17C9.11c	chromosome_3	2101294	2104480	trans
SPAC17C9.13c	chromosome_3	2101294	2119802	trans
SPAC17C9.15c	chromosome_3	2101294	2123837	trans
SPAC17D4.02	chromosome_3	2087770	2123837	trans
SPAC17D4.03c	chromosome_3	2087770	2123837	trans
SPAC17D4.04	chromosome_3	2087770	2123837	trans
SPAC17G6.03	chromosome_1	2810876	2813185	cis
SPAC17G6.03	chromosome_3	2087770	2119802	trans
SPAC17G6.10	chromosome_3	2084276	2119802	trans
SPAC17G6.11c	chromosome_3	2101294	2119802	trans
SPAC17G6.12	chromosome_3	2087770	2123837	trans
SPAC17G6.13	chromosome_3	2084276	2123837	trans
SPAC17G8.01c	chromosome_3	2087770	2119802	trans
SPAC17G8.04c	chromosome_3	2101294	2119802	trans
SPAC17G8.06c	chromosome_3	2087770	2123837	trans
SPAC17G8.10c	chromosome_3	2087770	2123837	trans
SPAC17G8.14c	chromosome_1	3919690	3926065	trans
SPAC17G8.15	chromosome_3	2102509	2119802	trans
SPAC17H9.06c	chromosome_1	2937800	3326503	trans
SPAC17H9.06c	chromosome_3	2087770	2119802	trans
SPAC17H9.08	chromosome_3	2084276	2123837	trans
SPAC17H9.11	chromosome_3	2087770	2123837	trans
SPAC17H9.12c	chromosome_3	2101294	2119802	trans
SPAC17H9.16	chromosome_2	4110844	4222004	trans
SPAC17H9.19c	chromosome_1,chromosome_1	2665053,4602196	2926804,4949138	trans
SPAC17H9.19c	chromosome_3	2102509	2119802	trans
SPAC17H9.20	chromosome_3	2087770	2123837	trans
SPAC1805.01c	chromosome_3	2087770	2119802	trans
SPAC1805.06c	chromosome_3	2087770	2119802	trans
SPAC1805.07c	chromosome_1	2545110	2611769	cis
SPAC1805.09c	chromosome_1,chromosome_1	2925637,3554341	2950891,3745734	cis
SPAC1805.10	chromosome_3	2101294	2119802	trans
SPAC1805.16c	chromosome_3	2087770	2123837	trans
SPAC1834.02	chromosome_3	2087770	2123837	trans
SPAC1834.05	chromosome_3	2087770	2119802	trans
SPAC1834.06c	chromosome_3	2087770	2119802	trans
SPAC1834.07	chromosome_3	2087770	2119802	trans
SPAC1834.13	chromosome_3	2087770	2123837	trans
SPAC1851.04c	chromosome_1	3315647	3326503	cis
SPAC1851.04c	chromosome_3	2102509	2119802	trans
SPAC186.07c	chromosome_2	4034700	4079368	trans
SPAC18B11.05	chromosome_3	2101294	2119802	trans
SPAC18B11.06	chromosome_3	2087770	2119802	trans
SPAC18B11.08c	chromosome_1	2545110	2611769	trans
SPAC18B11.08c	chromosome_2	3724190	3735773	trans
SPAC18G6.04c	chromosome_1	2950891	3326503	trans
SPAC18G6.04c	chromosome_3	2087770	2123837	trans
SPAC18G6.05c	chromosome_3	2084276	2123837	trans
SPAC18G6.06	chromosome_3	2087770	2123837	trans
SPAC18G6.10	chromosome_3	2101294	2119802	trans
SPAC18G6.13	chromosome_1	3809960	3920943	trans
SPAC1952.03	chromosome_3	2087770	2123837	trans
SPAC1952.04c	chromosome_1	5390469	5403412	trans
SPAC1952.08c	chromosome_3	2087770	2123837	trans
SPAC1952.10c	chromosome_1	2531296	2539126	trans
SPAC1952.16	chromosome_3	2102509	2123837	trans
SPAC19A8.01c	chromosome_3	2084276	2123837	trans
SPAC19A8.03	chromosome_3	2087770	2101881	trans
SPAC19A8.04	chromosome_3	2078298	2119802	trans
SPAC19A8.05c	chromosome_3	2087770	2123837	trans
SPAC19A8.06	chromosome_1	3723871	3816912	trans
SPAC19A8.10	chromosome_3	2087770	2119802	trans
SPAC19A8.12	chromosome_3	2102509	2119802	trans
SPAC19B12.01	chromosome_3	2087770	2123837	trans
SPAC19B12.03	chromosome_2	3839530	3868726	trans
SPAC19B12.05c	chromosome_3	2087770	2123837	trans
SPAC19B12.06c	chromosome_3	2101294	2119802	trans
SPAC19D5.01	chromosome_3	2087770	2123837	trans
SPAC19D5.03	chromosome_1	3321289	3557103	trans
SPAC19D5.04	chromosome_3	2087770	2119802	trans
SPAC19D5.06c	chromosome_3	2087770	2119802	trans
SPAC19D5.11c	chromosome_1	3315647	3816912	trans
SPAC19G12.03	chromosome_3	2084276	2093353	trans
SPAC19G12.05	chromosome_3	2084276	2119802	trans
SPAC19G12.07c	chromosome_3	2087770	2119802	trans
SPAC19G12.11	chromosome_3	2101294	2119802	trans
SPAC19G12.12	chromosome_1,chromosome_1	2810876,4602196	2955088,4949138	trans
SPAC19G12.14	chromosome_3	2087770	2123837	trans
SPAC19G12.15c	chromosome_2	1365999	1385425	trans
SPAC1A6.01c	chromosome_3	2101294	2119802	trans
SPAC1A6.02	chromosome_1	3917561	3926238	trans
SPAC1A6.03c	chromosome_3	2087770	2123837	trans
SPAC1A6.08c	chromosome_3	2102509	2123837	trans
SPAC1A6.10	chromosome_1	1720785	1750050	trans
SPAC1B2.02c	chromosome_3	2087770	2119802	trans
SPAC1B3.01c	chromosome_3	2087770	2123837	trans
SPAC1B3.05	chromosome_3	2087770	2123837	trans
SPAC1B3.06c	chromosome_1	3745734	3816912	trans
SPAC1B3.10c	chromosome_3	1479235	1529335	trans
SPAC1B3.15c	chromosome_3	2087770	2123837	trans
SPAC1B3.17	chromosome_3	2101294	2119802	trans
SPAC1B9.02c	chromosome_3	2084276	2119802	trans
SPAC1B9.03c	chromosome_1	1830832	1835068	trans
SPAC1B9.03c	chromosome_3	2087770	2123837	trans
SPAC1D4.03c	chromosome_2	2813594	2870926	trans
SPAC1D4.04	chromosome_3	2087770	2123837	trans
SPAC1D4.05c	chromosome_3	2087770	2123837	trans
SPAC1D4.06c	chromosome_3	2102509	2119802	trans
SPAC1D4.10	chromosome_3	2087770	2119802	trans
SPAC1D4.11c	chromosome_1	1110692	1149636	trans
SPAC1D4.11c	chromosome_3	2123265	2125061	trans
SPAC1D4.12	chromosome_3	2101294	2104480	trans
SPAC1D4.14	chromosome_1	3809960	3926065	trans
SPAC1F12.05	chromosome_1	3440649	3557103	cis
SPAC1F12.06c	chromosome_3	2087770	2123837	trans
SPAC1F12.10c	chromosome_2	1951060	2201006	trans
SPAC1F3.01	chromosome_3	2101294	2119802	trans
SPAC1F3.03	chromosome_1,chromosome_1	2810876,4993114	2813185,5020022	trans
SPAC1F3.03	chromosome_3	2087770	2123837	trans
SPAC1F3.04c	chromosome_1	2541698	2547852	trans
SPAC1F3.05	chromosome_3	2087770	2123837	trans
SPAC1F3.06c	chromosome_3	2294089	2308613	trans
SPAC1F3.09	chromosome_3	2101294	2123837	trans
SPAC1F3.10c	chromosome_1	5394093	5426617	trans
SPAC1F3.10c	chromosome_3	2087770	2123837	trans
SPAC1F5.03c	chromosome_1	4281981	4290671	trans
SPAC1F5.03c	chromosome_3	2084276	2119802	trans
SPAC1F5.04c	chromosome_3	2087770	2123837	trans
SPAC1F5.07c	chromosome_3	2102509	2119802	trans
SPAC1F5.09c	chromosome_1	3440649	3557103	trans
SPAC1F5.11c	chromosome_3	2084276	2123837	trans
SPAC1F7.01c	chromosome_1	5426621	5449783	trans
SPAC1F7.01c	chromosome_3	2087770	2119802	trans
SPAC1F7.11c	chromosome_1	615742	640809	trans
SPAC1F7.11c	chromosome_1	760993	763636	trans
SPAC1F8.05	chromosome_1	2925637	2955088	trans
SPAC1F8.08	chromosome_3	2117330	2123837	trans
SPAC20G4.02c	chromosome_3	2101294	2123837	trans
SPAC20G4.08	chromosome_3	2087770	2119802	trans
SPAC20G8.01	chromosome_3	2084276	2119802	trans
SPAC20G8.02	chromosome_3	2084276	2119802	trans
SPAC20G8.03	chromosome_2	852801	903483	trans
SPAC20G8.03	chromosome_2	4221110	4227280	trans
SPAC20G8.04c	chromosome_3	2084276	2123837	trans
SPAC20G8.05c	chromosome_1,chromosome_1	2665053,4602196	2950891,4949138	trans
SPAC20H4.01	chromosome_3	2087770	2119802	trans
SPAC20H4.03c	chromosome_3	2117330	2125061	trans
SPAC20H4.04	chromosome_3	2087770	2123837	trans
SPAC20H4.05c	chromosome_3	2087770	2119802	trans
SPAC20H4.06c	chromosome_3	2087770	2123837	trans
SPAC20H4.08	chromosome_1	3443342	3556754	trans
SPAC20H4.09	chromosome_1	3315647	3556754	trans
SPAC20H4.11c	chromosome_3	2078298	2119802	trans
SPAC21E11.04	chromosome_1	4178023	4185931	cis
SPAC21E11.04	chromosome_3	2084276	2123837	trans
SPAC21E11.05c	chromosome_3	2101294	2119802	trans
SPAC21E11.08	chromosome_1	2937800	3326503	cis
SPAC21E11.08	chromosome_3	2087770	2119802	trans
SPAC222.04c	chromosome_3	2102509	2119802	trans
SPAC222.05c	chromosome_1,chromosome_1	2665053,4602196	2926804,4949138	trans
SPAC222.06	chromosome_3	2087770	2123837	trans
SPAC222.07c	chromosome_3	2087770	2119802	trans
SPAC222.10c	chromosome_3	2087770	2123837	trans
SPAC222.11	chromosome_3	2087770	2123837	trans
SPAC227.02c	chromosome_1	512086	522530	cis
SPAC227.03c	chromosome_1	3315647	3456618	trans
SPAC227.07c	chromosome_3	2084276	2119802	trans
SPAC227.08c	chromosome_1	2950891	3318540	trans
SPAC227.16c	chromosome_3	2101294	2104480	trans
SPAC227.18	chromosome_3	2102509	2119802	trans
SPAC22A12.01c	chromosome_3	2078298	2104480	trans
SPAC22A12.07c	chromosome_1	3030626	3307217	trans
SPAC22A12.08c	chromosome_3	2101294	2119802	trans
SPAC22A12.08c	chromosome_3	2232524	2264486	trans
SPAC22A12.10	chromosome_1	2925637	2950891	trans
SPAC22A12.11	chromosome_3	2087770	2123837	trans
SPAC22A12.14c	chromosome_3	2087770	2119802	trans
SPAC22E12.04	chromosome_3	2087770	2119802	trans
SPAC22E12.05c	chromosome_3	2087770	2119802	trans
SPAC22E12.06c	chromosome_2	4221110	4227280	trans
SPAC22E12.16c	chromosome_1	4141458	4154587	trans
SPAC22E12.16c	chromosome_3	2087770	2119802	trans
SPAC22E12.19	chromosome_3	2087770	2119802	trans
SPAC22F3.03c	chromosome_3	2087770	2119802	trans
SPAC22F3.04	chromosome_3	2102509	2119802	trans
SPAC22F3.06c	chromosome_3	2101294	2119802	trans
SPAC22F3.08c	chromosome_3	631380	635966	trans
SPAC22F3.12c	chromosome_1	326464	365930	trans
SPAC22F3.12c	chromosome_2	1308029	1314587	trans
SPAC22F3.13	chromosome_3	2087770	2119802	trans
SPAC22F8.09	chromosome_3	2084276	2119802	trans
SPAC22F8.10c	chromosome_3	2087770	2119802	trans
SPAC22F8.11	chromosome_1,chromosome_1	2665053,4602196	2955088,4949138	cis
SPAC22F8.12c	chromosome_3	2087770	2104480	trans
SPAC22G7.02	chromosome_3	2101294	2119802	trans
SPAC22G7.04	chromosome_3	2101294	2119802	trans
SPAC22G7.05	chromosome_1	844407	855284	cis
SPAC22G7.05	chromosome_1	2531296	2604820	trans
SPAC22G7.07c	chromosome_3	2101294	2123837	trans
SPAC22G7.08	chromosome_3	2087770	2119802	trans
SPAC22H10.03c	chromosome_3	2087770	2123837	trans
SPAC22H10.04	chromosome_3	2087770	2123837	trans
SPAC22H10.05c	chromosome_3	2087770	2123837	trans
SPAC22H10.06c	chromosome_3	2101294	2104480	trans
SPAC22H10.12c	chromosome_3	2117330	2123837	trans
SPAC22H12.02	chromosome_3	2078298	2123837	trans
SPAC22H12.03	chromosome_3	2087770	2123837	trans
SPAC22H12.05c	chromosome_3	2084276	2123837	trans
SPAC23A1.02c	chromosome_3	2102509	2119802	trans
SPAC23A1.04c	chromosome_3	2087770	2123837	trans
SPAC23A1.12c	chromosome_3	2087770	2123837	trans
SPAC23A1.16c	chromosome_3	2078298	2119802	trans
SPAC23A1.19c	chromosome_3	2087770	2123837	trans
SPAC23C11.02c	chromosome_1	2602912	2649924	trans
SPAC23C11.03	chromosome_3	2087770	2101881	trans
SPAC23C11.04c	chromosome_3	2084276	2119802	trans
SPAC23C11.06c	chromosome_1	2531296	2539126	trans
SPAC23C11.12	chromosome_1,chromosome_1	2665053,4602196	3318540,4949138	trans
SPAC23C11.12	chromosome_2	3724190	3735773	trans
SPAC23C11.13c	chromosome_1	2810876	2813185	trans
SPAC23C11.13c	chromosome_3	2084276	2119802	trans
SPAC23C4.13	chromosome_2	2305695	2312083	trans
SPAC23C4.13	chromosome_3	1206829	1268592	trans
SPAC23C4.14	chromosome_3	2087770	2123837	trans
SPAC23C4.17	chromosome_3	2087770	2119802	trans
SPAC23C4.19	chromosome_1	3321289	3442884	trans
SPAC23C4.19	chromosome_3	2087770	2123837	trans
SPAC23D3.03c	chromosome_3	2084276	2119802	trans
SPAC23D3.08	chromosome_3	2101294	2104480	trans
SPAC23D3.09	chromosome_1	3315647	3326503	cis
SPAC23D3.09	chromosome_3	2101294	2119802	trans
SPAC23D3.10c	chromosome_3	2102509	2119802	trans
SPAC23D3.12	chromosome_1	3443342	3556754	trans
SPAC23D3.13c	chromosome_3	2087770	2123837	trans
SPAC23E2.02	chromosome_3	2078298	2119802	trans
SPAC23E2.03c	chromosome_3	2101294	2123837	trans
SPAC23G3.02c	chromosome_1	3315647	3326503	trans
SPAC23G3.02c	chromosome_3	2087770	2119802	trans
SPAC23G3.04	chromosome_2	3930354	3951952	trans
SPAC23G3.07c	chromosome_3	2084276	2123837	trans
SPAC23G3.10c	chromosome_3	2087770	2123837	trans
SPAC23G3.12c	chromosome_3	2084276	2123837	trans
SPAC23H3.05c	chromosome_3	2087770	2119802	trans
SPAC23H3.07c	chromosome_3	2101294	2104480	trans
SPAC23H3.10	chromosome_3	2078298	2123837	trans
SPAC23H3.11c	chromosome_3	2101294	2119802	trans
SPAC23H3.15c	chromosome_1,chromosome_1,chromosome_1	2665053,3556754,4602196	2926804,3745734,4949138	trans
SPAC23H4.02	chromosome_3	2078298	2123837	trans
SPAC23H4.04	chromosome_3	2102509	2119802	trans
SPAC23H4.05c	chromosome_1	2925637	3318540	trans
SPAC23H4.06	chromosome_3	2078298	2104480	trans
SPAC23H4.09	chromosome_3	2087770	2123837	trans
SPAC23H4.14	chromosome_1	3440649	3456618	trans
SPAC23H4.18c	chromosome_2	3635637	3712576	trans
SPAC23H4.18c	chromosome_2	4222004	4289304	trans
SPAC24B11.05	chromosome_3	2084276	2123837	trans
SPAC24B11.07c	chromosome_1	2937800	3318540	trans
SPAC24B11.07c	chromosome_3	2078298	2119802	trans
SPAC24B11.10c	chromosome_3	2087770	2123837	trans
SPAC24B11.13	chromosome_1	1075590	1149636	trans
SPAC24C9.03	chromosome_3	2101294	2119802	trans
SPAC24C9.05c	chromosome_3	2084276	2123837	trans
SPAC24C9.09	chromosome_3	2087770	2123837	trans
SPAC24C9.11	chromosome_3	2101294	2104480	trans
SPAC24C9.15c	chromosome_1	2950891	3326503	cis
SPAC24H6.02c	chromosome_1	2950891	3326503	trans
SPAC24H6.03	chromosome_3	2087770	2119802	trans
SPAC24H6.06	chromosome_3	2087770	2123837	trans
SPAC25A8.01c	chromosome_3	2087770	2119802	trans
SPAC25A8.02	chromosome_3	2087770	2123837	trans
SPAC25A8.03c	chromosome_3	2087770	2123837	trans
SPAC25B8.05	chromosome_1	2950891	3456618	trans
SPAC25B8.06c	chromosome_3	2087770	2123837	trans
SPAC25B8.08	chromosome_3	2078298	2119802	trans
SPAC25B8.09	chromosome_3	2087770	2123837	trans
SPAC25B8.15c	chromosome_1	2950891	3318540	cis
SPAC25G10.02	chromosome_1	2925637	3318540	cis
SPAC25G10.03	chromosome_3	2087770	2119802	trans
SPAC25G10.04c	chromosome_3	2084276	2119802	trans
SPAC25H1.05	chromosome_3	2084276	2119802	trans
SPAC25H1.06	chromosome_3	2087770	2123837	trans
SPAC25H1.07	chromosome_3	2101294	2119802	trans
SPAC25H1.08c	chromosome_3	2087770	2104480	trans
SPAC26A3.02	chromosome_1	3921447	3926238	cis
SPAC26A3.06	chromosome_3	2087770	2123837	trans
SPAC26A3.09c	chromosome_1	2810876	2813185	cis
SPAC26A3.09c	chromosome_3	2087770	2119802	trans
SPAC26A3.11	chromosome_3	2087770	2123837	trans
SPAC26A3.12c	chromosome_3	2087770	2123837	trans
SPAC26A3.17c	chromosome_3	2101294	2119802	trans
SPAC26F1.03	chromosome_3	2087770	2123837	trans
SPAC26F1.07	chromosome_3	2084276	2119802	trans
SPAC26F1.08c	chromosome_3	2087770	2119802	trans
SPAC26F1.10c	chromosome_3	2084276	2123837	trans
SPAC26F1.13c	chromosome_3	2101294	2119802	trans
SPAC26F1.14c	chromosome_3	2087770	2123837	trans
SPAC26H5.04	chromosome_3	2087770	2123837	trans
SPAC26H5.05	chromosome_3	2087770	2119802	trans
SPAC26H5.06	chromosome_3	2087770	2119802	trans
SPAC26H5.07c	chromosome_3	2101294	2104480	trans
SPAC26H5.12	chromosome_3	2087770	2119802	trans
SPAC27D7.04	chromosome_2	4221110	4227280	trans
SPAC27D7.06	chromosome_3	2087770	2123837	trans
SPAC27D7.08c	chromosome_1	3315647	3456618	cis
SPAC27D7.11c	chromosome_1	2531296	2539126	trans
SPAC27D7.14c	chromosome_1	3315647	3326503	cis
SPAC27D7.14c	chromosome_3	2087770	2123837	trans
SPAC27E2.02	chromosome_3	2087770	2123837	trans
SPAC27E2.03c	chromosome_3	2084276	2093353	trans
SPAC27E2.06c	chromosome_3	2087770	2119802	trans
SPAC27E2.07	chromosome_3	730564	736784	trans
SPAC27E2.09	chromosome_3	2087770	2123837	trans
SPAC27E2.10c	chromosome_3	2087770	2119802	trans
SPAC27F1.03c	chromosome_3	2087770	2119802	trans
SPAC27F1.05c	chromosome_3	2087770	2119802	trans
SPAC27F1.06c	chromosome_1	2810876	2813185	cis
SPAC29A4.02c	chromosome_3	2101294	2119802	trans
SPAC29A4.06c	chromosome_3	2087770	2123837	trans
SPAC29A4.10	chromosome_1	4281981	4290671	trans
SPAC29A4.14c	chromosome_3	2078298	2119802	trans
SPAC29A4.16	chromosome_2	522230	526776	trans
SPAC29A4.17c	chromosome_3	2084276	2119802	trans
SPAC29A4.18	chromosome_3	2087770	2123837	trans
SPAC29A4.19c	chromosome_3	2087770	2119802	trans
SPAC29A4.20	chromosome_3	2087770	2119802	trans
SPAC29B12.02c	chromosome_3	2087770	2123837	trans
SPAC29B12.06c	chromosome_1	5394093	5449783	cis
SPAC29B12.06c	chromosome_2	4221110	4227280	trans
SPAC29B12.07	chromosome_3	2087770	2123837	trans
SPAC29E6.04	chromosome_3	2102509	2123837	trans
SPAC29E6.06c	chromosome_3	2087770	2119802	trans
SPAC29E6.08	chromosome_2	269761	282552	trans
SPAC29E6.10c	chromosome_3	2087770	2123837	trans
SPAC2C4.03c	chromosome_3	2087770	2123837	trans
SPAC2C4.10c	chromosome_3	2101294	2119802	trans
SPAC2C4.14c	chromosome_3	2084276	2119802	trans
SPAC2C4.17c	chromosome_1	5403412	5448529	trans
SPAC2E12.02	chromosome_3	2087770	2123837	trans
SPAC2E1P5.04c	chromosome_3	2101294	2119802	trans
SPAC2F3.03c	chromosome_3	2084276	2119802	trans
SPAC2F3.06c	chromosome_2	852801	903483	trans
SPAC2F3.08	chromosome_1,chromosome_1	2665053,4602196	2955088,4949138	trans
SPAC2F3.12c	chromosome_3	2084276	2123837	trans
SPAC2F3.13c	chromosome_3	2084276	2123837	trans
SPAC2F3.15	chromosome_1	3554341	3745990	cis
SPAC2F3.17c	chromosome_3	2087770	2123837	trans
SPAC2F7.03c	chromosome_3	241941	262287	trans
SPAC2F7.04	chromosome_3	2087770	2123837	trans
SPAC2F7.06c	chromosome_3	2087770	2104480	trans
SPAC2F7.09c	chromosome_1	3315647	3456618	trans
SPAC2F7.13c	chromosome_3	2087770	2123837	trans
SPAC2F7.14c	chromosome_1	3809960	3926065	trans
SPAC2F7.14c	chromosome_3	2101294	2123837	trans
SPAC2F7.16c	chromosome_3	2084276	2123837	trans
SPAC2F7.17	chromosome_3	2087770	2123837	trans
SPAC2G11.02	chromosome_3	2101294	2104480	trans
SPAC2G11.03c	chromosome_3	2101294	2123837	trans
SPAC2G11.04	chromosome_3	2101294	2119802	trans
SPAC2G11.05c	chromosome_2	2311107	2316554	trans
SPAC2G11.06	chromosome_3	2087770	2119802	trans
SPAC2G11.09	chromosome_3	2087770	2123837	trans
SPAC2G11.10c	chromosome_3	2101294	2123837	trans
SPAC2G11.11c	chromosome_1	2950891	3456618	trans
SPAC2G11.14	chromosome_3	2101294	2119802	trans
SPAC2G11.15c	chromosome_3	2078298	2123837	trans
SPAC2H10.01	chromosome_3	2087770	2123837	trans
SPAC30.01c	chromosome_3	2087770	2123837	trans
SPAC30C2.06c	chromosome_3	2101294	2119802	trans
SPAC30C2.07	chromosome_1	3030977	3301454	cis
SPAC30D11.01c	chromosome_1	4046551	4056859	trans
SPAC30D11.03	chromosome_3	2087770	2123837	trans
SPAC30D11.04c	chromosome_2	775513	903483	trans
SPAC30D11.05	chromosome_1	3440649	3456618	trans
SPAC30D11.08c	chromosome_3	2101294	2119802	trans
SPAC30D11.11	chromosome_3	2087770	2123837	trans
SPAC30D11.13	chromosome_2	3635637	3712576	trans
SPAC31A2.03	chromosome_3	2087770	2123837	trans
SPAC31A2.07c	chromosome_3	2087770	2119802	trans
SPAC31A2.08	chromosome_1	2950891	3326503	trans
SPAC31A2.08	chromosome_3	2084276	2123837	trans
SPAC31A2.09c	chromosome_3	2087770	2123837	trans
SPAC31A2.12	chromosome_3	2087770	2123837	trans
SPAC31A2.15c	chromosome_3	2078298	2119802	trans
SPAC31A2.16	chromosome_3	2087770	2123837	trans
SPAC31G5.04	chromosome_3	2087770	2119802	trans
SPAC31G5.05c	chromosome_3	2102509	2119802	trans
SPAC31G5.08	chromosome_1	2925637	3318540	cis
SPAC31G5.09c	chromosome_1	4323910	4366536	cis
SPAC31G5.10	chromosome_1	3315647	3557103	cis
SPAC31G5.12c	chromosome_3	2102509	2123837	trans
SPAC31G5.15	chromosome_3	2087770	2123837	trans
SPAC31G5.19	chromosome_3	2101294	2119802	trans
SPAC323.03c	chromosome_1	3030626	3307217	cis
SPAC323.04	chromosome_1	2950891	3318540	cis
SPAC328.01c	chromosome_3	1420516	1479674	trans
SPAC328.04	chromosome_3	2101294	2123837	trans
SPAC328.09	chromosome_3	2087770	2123837	trans
SPAC343.02	chromosome_3	2084276	2093353	trans
SPAC343.05	chromosome_3	2087770	2123837	trans
SPAC343.11c	chromosome_3	2084276	2119802	trans
SPAC343.15	chromosome_1	1666321	1668957	cis
SPAC343.15	chromosome_3	2087770	2101881	trans
SPAC343.17c	chromosome_3	2087770	2119802	trans
SPAC343.21	chromosome_3	2101294	2123837	trans
SPAC3A11.02	chromosome_3	2087770	2119802	trans
SPAC3A11.03	chromosome_3	2117330	2123837	trans
SPAC3A11.04	chromosome_1	1513782	1599070	trans
SPAC3A11.05c	chromosome_3	2087770	2123837	trans
SPAC3A11.06	chromosome_3	2087770	2119802	trans
SPAC3A11.09	chromosome_1	2810876	2955088	cis
SPAC3A11.09	chromosome_3	2084276	2123837	trans
SPAC3A11.14c	chromosome_3	2087770	2123837	trans
SPAC3A12.09c	chromosome_3	2087770	2123837	trans
SPAC3A12.12	chromosome_3	2087770	2119802	trans
SPAC3A12.19	chromosome_3	2087770	2123837	trans
SPAC3C7.03c	chromosome_3	2101294	2123837	trans
SPAC3C7.09	chromosome_3	2087770	2119802	trans
SPAC3C7.10	chromosome_1	2531296	2543911	trans
SPAC3C7.10	chromosome_3	2087770	2123837	trans
SPAC3C7.11c	chromosome_2	839848	861179	trans
SPAC3F10.04	chromosome_3	2101294	2119802	trans
SPAC3F10.05c	chromosome_3	2087770	2119802	trans
SPAC3F10.06c	chromosome_2	2367068	2504242	trans
SPAC3F10.06c	chromosome_3	2087770	2119802	trans
SPAC3F10.08c	chromosome_3	2087770	2123837	trans
SPAC3F10.12c	chromosome_3	2087770	2123837	trans
SPAC3F10.13	chromosome_1	2937800	3326503	cis
SPAC3F10.13	chromosome_3	2087770	2123837	trans
SPAC3F10.16c	chromosome_3	2084276	2119802	trans
SPAC3F10.17	chromosome_1	3917561	3926238	trans
SPAC3G6.01	chromosome_3	2101294	2123837	trans
SPAC3G6.03c	chromosome_3	2084276	2119802	trans
SPAC3G6.04	chromosome_2	2311107	2316554	trans
SPAC3G6.04	chromosome_3	2084276	2119802	trans
SPAC3G6.09c	chromosome_3	2102509	2123837	trans
SPAC3G6.11	chromosome_3	2087770	2123837	trans
SPAC3G9.02	chromosome_3	2087770	2123837	trans
SPAC3G9.05	chromosome_3	2087770	2123837	trans
SPAC3G9.06	chromosome_3	2087770	2119802	trans
SPAC3G9.07c	chromosome_1	2950891	3030977	cis
SPAC3G9.07c	chromosome_3	2087770	2119802	trans
SPAC3G9.08	chromosome_3	2087770	2123837	trans
SPAC3G9.12	chromosome_3	2087770	2119802	trans
SPAC3H1.01c	chromosome_3	2087770	2119802	trans
SPAC3H1.06c	chromosome_3	2087770	2123837	trans
SPAC3H1.12c	chromosome_1	3315647	3326503	trans
SPAC3H5.05c	chromosome_3	2102509	2119802	trans
SPAC3H5.08c	chromosome_3	2078298	2119802	trans
SPAC3H5.13	chromosome_1	3745734	3816912	cis
SPAC3H8.04	chromosome_3	2087770	2119802	trans
SPAC3H8.05c	chromosome_3	2087770	2123837	trans
SPAC3H8.06	chromosome_3	2084276	2123837	trans
SPAC3H8.07c	chromosome_3	2087770	2119802	trans
SPAC3H8.08c	chromosome_1	2810876	2813185	trans
SPAC458.03	chromosome_3	2087770	2119802	trans
SPAC458.07	chromosome_3	2087770	2123837	trans
SPAC4A8.05c	chromosome_1,chromosome_1	2665053,4602196	2950891,4949138	trans
SPAC4A8.09c	chromosome_3	2101294	2104480	trans
SPAC4A8.10	chromosome_3	2102509	2119802	trans
SPAC4C5.02c	chromosome_3	2101294	2119802	trans
SPAC4C5.03	chromosome_3	2101294	2123837	trans
SPAC4D7.03	chromosome_3	2087770	2119802	trans
SPAC4D7.05	chromosome_3	2077429	2084775	trans
SPAC4D7.09	chromosome_3	2102509	2119802	trans
SPAC4D7.10c	chromosome_3	2087770	2123837	trans
SPAC4D7.11	chromosome_3	2084276	2123837	trans
SPAC4F10.02	chromosome_1,chromosome_1	2901962,4602196	2955088,4949138	cis
SPAC4F10.02	chromosome_3	2101294	2119802	trans
SPAC4F10.07c	chromosome_3	2078298	2119802	trans
SPAC4F10.09c	chromosome_3	2087770	2123837	trans
SPAC4F10.13c	chromosome_2	2311107	2316554	trans
SPAC4F10.13c	chromosome_2	3635637	3712576	trans
SPAC4F10.15c	chromosome_1	2893934	2905076	cis
SPAC4F10.16c	chromosome_3	2087770	2123837	trans
SPAC4F10.19c	chromosome_3	2087770	2123837	trans
SPAC4F10.20	chromosome_1	4962445	4994520	cis
SPAC4F10.22	chromosome_3	2087770	2123837	trans
SPAC4F8.01	chromosome_3	2101294	2119802	trans
SPAC4F8.04	chromosome_2	1305421	1313029	trans
SPAC4F8.04	chromosome_3	2078298	2119802	trans
SPAC4F8.05c	chromosome_3	2087770	2123837	trans
SPAC4F8.06	chromosome_3	2084276	2119802	trans
SPAC4F8.11	chromosome_3	2102509	2123837	trans
SPAC4F8.12c	chromosome_3	2087770	2123837	trans
SPAC4F8.13c	chromosome_3	2084276	2123837	trans
SPAC4F8.15	chromosome_3	2078298	2123837	trans
SPAC4G8.04	chromosome_2	852801	903483	trans
SPAC4G8.05	chromosome_3	2087770	2123837	trans
SPAC4G8.08	chromosome_1,chromosome_1	2665053,4602196	2950891,4949138	trans
SPAC4G8.08	chromosome_3	2101294	2123837	trans
SPAC4G8.09	chromosome_3	2101294	2123837	trans
SPAC4G8.11c	chromosome_3	2101294	2119802	trans
SPAC4G9.04c	chromosome_1	5403412	5448529	trans
SPAC4G9.04c	chromosome_3	2087770	2123837	trans
SPAC4G9.06c	chromosome_3	2101294	2123837	trans
SPAC4G9.07	chromosome_3	2087770	2123837	trans
SPAC4G9.08c	chromosome_3	2087770	2123837	trans
SPAC4G9.10	chromosome_3	2084276	2119802	trans
SPAC4G9.12	chromosome_3	2087770	2119802	trans
SPAC4G9.13c	chromosome_3	2087770	2123837	trans
SPAC4G9.15	chromosome_3	2084276	2123837	trans
SPAC4G9.17c	chromosome_3	2087770	2123837	trans
SPAC4G9.20c	chromosome_3	2087770	2123837	trans
SPAC4H3.01	chromosome_3	2084276	2119802	trans
SPAC4H3.02c	chromosome_3	2101294	2123837	trans
SPAC4H3.11c	chromosome_1	3315647	3456618	cis
SPAC4H3.14c	chromosome_3	2087770	2119802	trans
SPAC513.05	chromosome_2	2311107	2316554	trans
SPAC513.06c	chromosome_3	2087770	2123837	trans
SPAC521.03	chromosome_3	2084276	2123837	trans
SPAC521.04c	chromosome_3	2087770	2123837	trans
SPAC56E4.03	chromosome_3	2087770	2123837	trans
SPAC56E4.05	chromosome_2	4221110	4227280	trans
SPAC56E4.06c	chromosome_3	2087770	2123837	trans
SPAC56E4.07	chromosome_1	1667965	1712900	trans
SPAC56F8.02	chromosome_3	2084276	2123837	trans
SPAC56F8.03	chromosome_1	2569788	2604820	trans
SPAC56F8.10	chromosome_3	2087770	2119802	trans
SPAC56F8.12	chromosome_1	3315647	3556754	trans
SPAC57A10.02	chromosome_2	2311107	2316554	trans
SPAC57A10.05c	chromosome_3	2087770	2119802	trans
SPAC57A10.07	chromosome_3	631380	635966	trans
SPAC57A10.07	chromosome_3	2101294	2119802	trans
SPAC57A10.08c	chromosome_3	2101294	2119802	trans
SPAC57A10.12c	chromosome_2	319742	376806	trans
SPAC57A10.12c	chromosome_2	522230	526776	trans
SPAC57A7.09	chromosome_3	2087770	2123837	trans
SPAC57A7.10c	chromosome_3	2101294	2104480	trans
SPAC57A7.13	chromosome_3	2087770	2123837	trans
SPAC589.02c	chromosome_3	2087770	2123837	trans
SPAC589.07c	chromosome_2	2311107	2316554	trans
SPAC589.09	chromosome_3	2087770	2123837	trans
SPAC589.12	chromosome_3	2084276	2119802	trans
SPAC5D6.04	chromosome_3	2087770	2119802	trans
SPAC5D6.06c	chromosome_3	2087770	2123837	trans
SPAC5D6.09c	chromosome_2	852801	950619	trans
SPAC5H10.02c	chromosome_1	3315647	3456618	trans
SPAC5H10.04	chromosome_3	2084276	2093353	trans
SPAC5H10.05c	chromosome_3	2087770	2119802	trans
SPAC5H10.08c	chromosome_1	2937800	3326503	trans
SPAC5H10.11	chromosome_1,chromosome_1	2665053,4602196	2926804,4949138	trans
SPAC607.02c	chromosome_1	3315647	3456618	trans
SPAC607.08c	chromosome_1,chromosome_1	2665053,4602196	2926804,4949138	trans
SPAC607.09c	chromosome_3	1724735	1731234	trans
SPAC630.04c	chromosome_3	2084276	2123837	trans
SPAC630.05	chromosome_1	2810876	2813185	trans
SPAC630.08c	chromosome_1	1720785	1750050	trans
SPAC630.09c	chromosome_1,chromosome_1	2665053,4602196	3318540,4949138	trans
SPAC630.10	chromosome_1	2447403	2452268	trans
SPAC630.12	chromosome_3	2084276	2119802	trans
SPAC630.13c	chromosome_2	3798692	3829500	trans
SPAC630.15	chromosome_1	2937800	3318540	trans
SPAC637.03	chromosome_3	2087770	2104480	trans
SPAC637.04	chromosome_3	2087770	2123837	trans
SPAC637.05c	chromosome_1	3723871	3745990	cis
SPAC637.05c	chromosome_3	2084276	2119802	trans
SPAC637.09	chromosome_3	2087770	2123837	trans
SPAC637.10c	chromosome_3	2087770	2123837	trans
SPAC637.11	chromosome_3	2101294	2119802	trans
SPAC637.12c	chromosome_3	2078298	2119802	trans
SPAC644.05c	chromosome_1	2925637	3326503	cis
SPAC644.06c	chromosome_3	2078298	2123837	trans
SPAC644.10	chromosome_3	2117330	2123837	trans
SPAC644.12	chromosome_3	2087770	2119802	trans
SPAC644.13c	chromosome_3	2084276	2119802	trans
SPAC644.16	chromosome_3	2102509	2119802	trans
SPAC644.17c	chromosome_3	2087770	2119802	trans
SPAC644.18c	chromosome_3	2084276	2119802	trans
SPAC664.01c	chromosome_2	3724190	3735773	trans
SPAC664.03	chromosome_3	2087770	2123837	trans
SPAC664.07c	chromosome_3	2102509	2119802	trans
SPAC664.15	chromosome_3	2078298	2123837	trans
SPAC683.02c	chromosome_1,chromosome_1	2665053,4602196	2955088,4949138	cis
SPAC688.02c	chromosome_3	2087770	2123837	trans
SPAC688.04c	chromosome_3	2084276	2104480	trans
SPAC688.06c	chromosome_3	2087770	2123837	trans
SPAC688.07c	chromosome_3	2117330	2125061	trans
SPAC688.11	chromosome_1	3315647	3456618	cis
SPAC688.12c	chromosome_1	3315647	3326503	cis
SPAC688.16	chromosome_1	2925637	2955088	cis
SPAC694.04c	chromosome_3	2087770	2119802	trans
SPAC694.06c	chromosome_3	2101294	2104480	trans
SPAC6B12.02c	chromosome_3	2087770	2123837	trans
SPAC6B12.10c	chromosome_3	2087770	2119802	trans
SPAC6B12.12	chromosome_3	2101294	2119802	trans
SPAC6B12.16	chromosome_3	2087770	2123837	trans
SPAC6B12.19	chromosome_1,chromosome_1	2665053,4602196	2926804,4949138	trans
SPAC6C3.03c	chromosome_1	3315647	3326503	trans
SPAC6C3.04	chromosome_3	2087770	2119802	trans
SPAC6C3.05	chromosome_1	2531296	2539126	trans
SPAC6C3.06c	chromosome_3	2084276	2123837	trans
SPAC6C3.09	chromosome_3	2101294	2119802	trans
SPAC6F12.03c	chromosome_3	2084276	2093353	trans
SPAC6F12.04	chromosome_3	2087770	2119802	trans
SPAC6F12.08c	chromosome_3	2084276	2119802	trans
SPAC6F12.09	chromosome_1	2541698	2604820	trans
SPAC6F12.12	chromosome_3	2101294	2119802	trans
SPAC6F12.13c	chromosome_3	2087770	2119802	trans
SPAC6F12.14	chromosome_1,chromosome_1	2665053,4602196	2926804,4949138	trans
SPAC6F6.01	chromosome_3	2087770	2119802	trans
SPAC6F6.04c	chromosome_3	2117330	2123837	trans
SPAC6F6.06c	chromosome_3	2078298	2123837	trans
SPAC6F6.09	chromosome_3	2078298	2119802	trans
SPAC6F6.12	chromosome_3	2084276	2123837	trans
SPAC6F6.15	chromosome_1	2810876	2813185	cis
SPAC6F6.16c	chromosome_3	2084276	2119802	trans
SPAC6F6.19	chromosome_3	2087770	2104480	trans
SPAC6G10.05c	chromosome_3	2087770	2119802	trans
SPAC6G10.06	chromosome_3	2101294	2104480	trans
SPAC6G10.09	chromosome_3	2087770	2119802	trans
SPAC6G10.10c	chromosome_3	2087770	2123837	trans
SPAC6G9.01c	chromosome_1,chromosome_1	2665053,4602196	2950891,4949138	cis
SPAC6G9.02c	chromosome_1	2810876	2955088	cis
SPAC6G9.04	chromosome_3	2087770	2123837	trans
SPAC6G9.09c	chromosome_3	2084276	2119802	trans
SPAC6G9.10c	chromosome_3	2101294	2123837	trans
SPAC6G9.12	chromosome_3	2087770	2119802	trans
SPAC6G9.15c	chromosome_3	2101294	2123837	trans
SPAC732.01	chromosome_3	2101294	2119802	trans
SPAC732.02c	chromosome_3	2087770	2123837	trans
SPAC7D4.02c	chromosome_1	3315647	3442884	trans
SPAC7D4.04	chromosome_3	2087770	2119802	trans
SPAC7D4.08	chromosome_1	2569788	2666457	cis
SPAC7D4.09c	chromosome_3	2087770	2123837	trans
SPAC7D4.11c	chromosome_3	2084276	2123837	trans
SPAC7D4.12c	chromosome_3	2101294	2119802	trans
SPAC806.02c	chromosome_3	2084276	2119802	trans
SPAC806.05	chromosome_3	2087770	2123837	trans
SPAC806.06c	chromosome_3	2087770	2123837	trans
SPAC806.08c	chromosome_3	2087770	2123837	trans
SPAC821.07c	chromosome_3	2087770	2119802	trans
SPAC821.08c	chromosome_1	3440649	3456618	trans
SPAC823.03	chromosome_3	2084276	2119802	trans
SPAC823.04	chromosome_3	2087770	2119802	trans
SPAC823.05c	chromosome_3	2084276	2119802	trans
SPAC823.07	chromosome_3	2078298	2123837	trans
SPAC823.09c	chromosome_3	2117330	2123837	trans
SPAC823.12	chromosome_3	2087770	2123837	trans
SPAC824.02	chromosome_2	522230	526776	trans
SPAC824.02	chromosome_2	4221110	4227280	trans
SPAC824.07	chromosome_3	2087770	2119802	trans
SPAC824.08	chromosome_3	2084276	2123837	trans
SPAC869.10c	chromosome_3	2084276	2093353	trans
SPAC890.02c	chromosome_2	3507355	3706008	trans
SPAC890.03	chromosome_3	2087770	2123837	trans
SPAC890.04c	chromosome_3	2087770	2123837	trans
SPAC890.06	chromosome_3	2084276	2119802	trans
SPAC8C9.03	chromosome_1,chromosome_1	5153377,5376094	5200800,5448529	trans
SPAC8C9.04	chromosome_3	2102509	2119802	trans
SPAC8C9.05	chromosome_3	2117330	2123837	trans
SPAC8C9.06c	chromosome_1,chromosome_1	2937800,4325746	3318540,4366536	cis
SPAC8C9.12c	chromosome_1,chromosome_1	2925637,3443342	2950891,3556754	cis
SPAC8C9.15c	chromosome_3	2087770	2123837	trans
SPAC8F11.03	chromosome_3	2087770	2123837	trans
SPAC8F11.05c	chromosome_3	2087770	2119802	trans
SPAC8F11.06	chromosome_1	2541698	2547852	trans
SPAC8F11.06	chromosome_3	2078298	2119802	trans
SPAC9.03c	chromosome_1	3315647	3456618	trans
SPAC9.12c	chromosome_1	2661698	2813185	trans
SPAC922.07c	chromosome_1	3321289	3456618	trans
SPAC959.03c	chromosome_3	2084276	2119802	trans
SPAC959.05c	chromosome_1	3315647	3556754	cis
SPAC959.05c	chromosome_3	2101294	2123837	trans
SPAC959.06c	chromosome_3	2255450	2295758	trans
SPAC977.13c	chromosome_3	2101294	2119802	trans
SPAC977.17	chromosome_2	71084	126452	trans
SPAC9E9.05	chromosome_3	2084276	2093353	trans
SPAC9E9.06c	chromosome_3	2084276	2093353	trans
SPAC9E9.08	chromosome_3	2087770	2123837	trans
SPAC9E9.09c	chromosome_3	1206829	1209564	trans
SPAC9E9.10c	chromosome_3	2101294	2104480	trans
SPAC9E9.11	chromosome_1	4281981	4471094	cis
SPAC9E9.12c	chromosome_1	4281981	4471094	cis
SPAC9E9.15	chromosome_1	5161435	5222186	trans
SPAC9G1.02	chromosome_3	2078298	2123837	trans
SPAC9G1.05	chromosome_3	2087770	2123837	trans
SPAC9G1.06c	chromosome_3	2087770	2123837	trans
SPAC9G1.07	chromosome_3	2087770	2123837	trans
SPAC9G1.10c	chromosome_1,chromosome_1	2665053,4602196	2926804,4949138	trans
SPAC9G1.12	chromosome_1	3315647	3326503	trans
SPAC9G1.12	chromosome_3	2087770	2119802	trans
SPAC9G1.13c	chromosome_1,chromosome_1	2665053,4602196	2955088,4949138	trans
SPAC9G1.13c	chromosome_3	2102509	2119802	trans
SPAC9G1.15c	chromosome_3	2101294	2119802	trans
SPACUNK4.06c	chromosome_3	2087770	2119802	trans
SPACUNK4.07c	chromosome_3	2087770	2119802	trans
SPACUNK4.16c	chromosome_3	2078298	2119802	trans
SPAP14E8.02	chromosome_1,chromosome_1	2665053,4323910	2926804,4949138	trans
SPAP14E8.04	chromosome_3	2101294	2119802	trans
SPAP14E8.05c	chromosome_1	906754	1011187	trans
SPAP27G11.03	chromosome_3	2087770	2123837	trans
SPAP27G11.04c	chromosome_3	2084276	2119802	trans
SPAP27G11.05c	chromosome_3	2101294	2119802	trans
SPAP27G11.06c	chromosome_1	4142796	4183961	trans
SPAP27G11.10c	chromosome_3	2087770	2119802	trans
SPAP27G11.11c	chromosome_1	1310563	1376403	trans
SPAP27G11.11c	chromosome_2	852801	903483	trans
SPAP27G11.11c	chromosome_3	2084276	2093353	trans
SPAP27G11.12	chromosome_3	2101294	2119802	trans
SPAP27G11.15	chromosome_1	4325746	4364759	trans
SPAP27G11.15	chromosome_3	2101294	2119802	trans
SPAP27G11.16	chromosome_2	2311107	2316554	trans
SPAP27G11.16	chromosome_3	2128231	2135369	trans
SPAP32A8.03c	chromosome_1	2937800	3318540	cis
SPAP32A8.03c	chromosome_3	2087770	2123837	trans
SPAP7G5.04c	chromosome_1,chromosome_1	2665053,4602196	3318540,4949138	cis
SPAP8A3.02c	chromosome_3	2087770	2123837	trans
SPAP8A3.06	chromosome_3	2084276	2104480	trans
SPAP8A3.07c	chromosome_2	269761	282552	trans
SPAP8A3.09c	chromosome_3	2102509	2119802	trans
SPAP8A3.11c	chromosome_3	2102509	2119802	trans
SPAP8A3.13c	chromosome_1	2893934	2905076	trans
SPAPB15E9.06	chromosome_2	3635637	3712576	trans
SPAPB17E12.03	chromosome_3	2087770	2104480	trans
SPAPB17E12.10c	chromosome_3	2101294	2123837	trans
SPAPB17E12.12c	chromosome_3	2102509	2119802	trans
SPAPB17E12.14c	chromosome_3	2087770	2123837	trans
SPAPB18E9.02c	chromosome_2	3839530	3868726	trans
SPAPB18E9.04c	chromosome_1	2447403	2452268	trans
SPAPB1A10.02	chromosome_3	2087770	2123837	trans
SPAPB1A10.07c	chromosome_3	2087770	2123837	trans
SPAPB1A10.09	chromosome_3	2102509	2119802	trans
SPAPB1A10.11c	chromosome_3	2087770	2123837	trans
SPAPB1A10.12c	chromosome_2	2305695	2334988	trans
SPAPB1E7.02c	chromosome_3	2084276	2119802	trans
SPAPB1E7.05	chromosome_1	3554341	3745990	cis
SPAPB1E7.06c	chromosome_3	2084276	2119802	trans
SPAPB1E7.07	chromosome_3	2084276	2123837	trans
SPAPB1E7.10	chromosome_3	2087770	2119802	trans
SPAPB1E7.11c	chromosome_3	2087770	2119802	trans
SPAPB21F2.02	chromosome_1	512086	578088	cis
SPAPB24D3.01	chromosome_2	2202682	2304929	trans
SPAPB24D3.02c	chromosome_3	2084276	2119802	trans
SPAPB24D3.03	chromosome_3	2087770	2123837	trans
SPAPB2B4.03	chromosome_1	2810876	2813185	cis
SPAPB2B4.04c	chromosome_2	2311107	2316554	trans
SPAPB2B4.06	chromosome_1	2541698	2547852	cis
SPAPB8E5.03	chromosome_3	2084276	2123837	trans
SPAPB8E5.09	chromosome_3	2087770	2123837	trans
SPAPJ696.01c	chromosome_3	2101294	2119802	trans
SPAPJ696.02	chromosome_3	2087770	2119802	trans
SPAPYUG7.02c	chromosome_2	2894538	2900957	trans
SPAPYUG7.02c	chromosome_3	2087770	2123837	trans
SPAPYUG7.06	chromosome_1	1866803	1888755	trans
SPAPYUK71.03c	chromosome_3	2087770	2123837	trans
SPBC106.01	chromosome_3	2087770	2119802	trans
SPBC106.09	chromosome_3	2087770	2123837	trans
SPBC106.10	chromosome_1	4463093	4611044	trans
SPBC106.10	chromosome_3	2087770	2119802	trans
SPBC106.12c	chromosome_1	4268319	4288609	trans
SPBC106.14c	chromosome_3	2087770	2123837	trans
SPBC106.15	chromosome_1	3554341	3745990	trans
SPBC106.17c	chromosome_3	2087770	2123837	trans
SPBC1105.01	chromosome_3	2087770	2119802	trans
SPBC1105.04c	chromosome_3	2101294	2123837	trans
SPBC1105.06	chromosome_3	2087770	2119802	trans
SPBC1105.07c	chromosome_1	3304235	3318540	trans
SPBC1105.07c	chromosome_3	2101294	2119802	trans
SPBC1105.08	chromosome_1	3030626	3307217	trans
SPBC1105.10	chromosome_3	2101294	2104480	trans
SPBC119.01	chromosome_3	2084276	2119802	trans
SPBC119.05c	chromosome_1	1867289	2055773	trans
SPBC119.09c	chromosome_3	1728453	1761652	trans
SPBC119.10	chromosome_3	2087770	2123837	trans
SPBC119.12	chromosome_3	2084276	2104480	trans
SPBC119.13c	chromosome_1,chromosome_1	2665053,4602196	2926804,4949138	trans
SPBC119.13c	chromosome_3	2087770	2119802	trans
SPBC1198.01	chromosome_1,chromosome_1	2665053,4602196	2955088,4949138	trans
SPBC1198.01	chromosome_3	2087770	2123837	trans
SPBC1198.02	chromosome_1	3926065	3991338	trans
SPBC1198.03c	chromosome_3	2101294	2119802	trans
SPBC1198.04c	chromosome_1	3321289	3442884	trans
SPBC1198.05	chromosome_3	2087770	2119802	trans
SPBC1198.10c	chromosome_2	174056	190046	cis
SPBC1198.11c	chromosome_3	2084276	2123837	trans
SPBC1198.12	chromosome_3	2087770	2119802	trans
SPBC11B10.01	chromosome_3	2087770	2123837	trans
SPBC11B10.02c	chromosome_3	2087770	2123837	trans
SPBC11C11.01	chromosome_3	2087770	2104480	trans
SPBC11C11.04c	chromosome_3	2101294	2123837	trans
SPBC11C11.08	chromosome_3	1	55276	trans
SPBC11G11.06c	chromosome_3	2087770	2119802	trans
SPBC1271.01c	chromosome_3	2087770	2123837	trans
SPBC1271.03c	chromosome_3	2087770	2123837	trans
SPBC1271.06c	chromosome_3	657594	677595	trans
SPBC1271.06c	chromosome_3	2087770	2119802	trans
SPBC1271.07c	chromosome_1	2541698	2547852	trans
SPBC1271.10c	chromosome_3	2087770	2123837	trans
SPBC1271.11	chromosome_2	3942052	3978065	trans
SPBC1271.14	chromosome_3	2087770	2119802	trans
SPBC1271.15c	chromosome_3	2087770	2123837	trans
SPBC1289.01c	chromosome_3	2101294	2119802	trans
SPBC1289.02c	chromosome_1	3809960	3926065	trans
SPBC1289.04c	chromosome_3	2087770	2119802	trans
SPBC1289.08	chromosome_3	2101294	2123837	trans
SPBC1289.10c	chromosome_3	2084276	2123837	trans
SPBC1289.12	chromosome_3	2078298	2123837	trans
SPBC1289.15	chromosome_3	1668443	1721869	trans
SPBC1289.16c	chromosome_1	3440649	3456618	trans
SPBC12C2.04	chromosome_3	2084276	2119802	trans
SPBC12C2.06	chromosome_3	2084276	2119802	trans
SPBC12C2.07c	chromosome_3	2087770	2119802	trans
SPBC12C2.09c	chromosome_3	2087770	2123837	trans
SPBC12C2.12c	chromosome_3	2078298	2123837	trans
SPBC12C2.14c	chromosome_1	1075590	1077838	trans
SPBC12D12.01	chromosome_1	3315647	3456618	trans
SPBC12D12.04c	chromosome_1	4947071	4961351	trans
SPBC12D12.04c	chromosome_3	2078298	2119802	trans
SPBC12D12.05c	chromosome_3	2102509	2119802	trans
SPBC12D12.06	chromosome_3	2101294	2119802	trans
SPBC1306.01c	chromosome_3	2087770	2123837	trans
SPBC1306.02	chromosome_3	2102509	2119802	trans
SPBC1347.01c	chromosome_1,chromosome_1	2665053,4602196	2955088,4949138	trans
SPBC1347.08c	chromosome_3	2102509	2119802	trans
SPBC1347.08c	chromosome_3	2255450	2295758	trans
SPBC1347.10	chromosome_3	2087770	2119802	trans
SPBC1347.12	chromosome_3	2087770	2123837	trans
SPBC13E7.02	chromosome_3	2101294	2104480	trans
SPBC13E7.03c	chromosome_3	2045151	2081191	trans
SPBC13E7.06	chromosome_1	4323910	4364759	trans
SPBC13E7.07	chromosome_3	2101294	2123837	trans
SPBC13E7.08c	chromosome_2,chromosome_2	2902515,3153754	2937377,3161849	cis
SPBC13E7.10c	chromosome_1,chromosome_1	2665053,4602196	2926804,4949138	trans
SPBC13E7.10c	chromosome_3	2084276	2119802	trans
SPBC13G1.01c	chromosome_3	2087770	2104480	trans
SPBC13G1.03c	chromosome_3	2087770	2123837	trans
SPBC13G1.04c	chromosome_3	2087770	2123837	trans
SPBC13G1.07	chromosome_3	2087770	2123837	trans
SPBC13G1.08c	chromosome_3	2102509	2119802	trans
SPBC13G1.12	chromosome_3	2084276	2104480	trans
SPBC13G1.13	chromosome_3	2087770	2119802	trans
SPBC13G1.14c	chromosome_3	2087770	2119802	trans
SPBC13G1.16	chromosome_3	2078298	2119802	trans
SPBC146.01	chromosome_2	959488	981623	cis
SPBC146.02	chromosome_1,chromosome_1	2937800,4463093	2955088,4611044	trans
SPBC146.03c	chromosome_3	2087770	2123837	trans
SPBC146.04	chromosome_3	2087770	2123837	trans
SPBC146.09c	chromosome_3	2087770	2119802	trans
SPBC146.12	chromosome_2	808514	828758	trans
SPBC146.13c	chromosome_3	2084276	2123837	trans
SPBC14C8.01c	chromosome_3	2087770	2123837	trans
SPBC14C8.03	chromosome_3	766299	772087	trans
SPBC14C8.06	chromosome_3	2102509	2119802	trans
SPBC14C8.07c	chromosome_1	2925637	3456618	trans
SPBC14C8.11c	chromosome_3	2087770	2119802	trans
SPBC14C8.12	chromosome_3	2101294	2123837	trans
SPBC14C8.16c	chromosome_3	2087770	2123837	trans
SPBC14C8.17c	chromosome_3	2084276	2119802	trans
SPBC14F5.02	chromosome_3	2087770	2119802	trans
SPBC14F5.03c	chromosome_3	2087770	2119802	trans
SPBC14F5.05c	chromosome_3	2084276	2123837	trans
SPBC14F5.07	chromosome_3	2084276	2119802	trans
SPBC14F5.08	chromosome_3	2087770	2123837	trans
SPBC14F5.12c	chromosome_1,chromosome_1	2901962,4467160	2926804,4949138	trans
SPBC1539.02	chromosome_3	2087770	2119802	trans
SPBC1539.07c	chromosome_3	2087770	2123837	trans
SPBC1539.08	chromosome_2	852801	903483	trans
SPBC1539.09c	chromosome_3	2087770	2123837	trans
SPBC15C4.05	chromosome_3	2087770	2123837	trans
SPBC15D4.01c	chromosome_3	2087770	2123837	trans
SPBC15D4.05	chromosome_3	2101294	2119802	trans
SPBC15D4.07c	chromosome_3	2117330	2123837	trans
SPBC15D4.09c	chromosome_1	3443342	3556754	trans
SPBC15D4.14	chromosome_2	3839530	3868726	trans
SPBC1604.01	chromosome_1	2937800	3318540	trans
SPBC1604.01	chromosome_3	2087770	2119802	trans
SPBC1604.04	chromosome_1	3723871	3926065	trans
SPBC1604.06c	chromosome_3	2084276	2104480	trans
SPBC1604.07	chromosome_3	2087770	2123837	trans
SPBC1604.08c	chromosome_1	1077059	1110692	trans
SPBC1604.08c	chromosome_3	2087770	2119802	trans
SPBC1604.09c	chromosome_1	3315647	3557103	trans
SPBC1604.12	chromosome_3	2084276	2123837	trans
SPBC1604.15	chromosome_3	2087770	2123837	trans
SPBC1604.18c	chromosome_3	2078298	2104480	trans
SPBC1677.03c	chromosome_3	2087770	2123837	trans
SPBC1683.02	chromosome_3	2101294	2123837	trans
SPBC1683.06c	chromosome_1	2937800	3442884	trans
SPBC1683.07	chromosome_1	2810876	2950891	trans
SPBC1683.08	chromosome_1	3809960	3926065	trans
SPBC1683.11c	chromosome_1	3996024	4121749	trans
SPBC1683.12	chromosome_1	2810876	2955088	trans
SPBC1685.04	chromosome_3	2102509	2123837	trans
SPBC1685.05	chromosome_3	2087770	2119802	trans
SPBC1685.11	chromosome_2	3715149	3724888	trans
SPBC1685.14c	chromosome_3	2101294	2123837	trans
SPBC1685.15c	chromosome_3	2087770	2119802	trans
SPBC16A3.01	chromosome_3	2087770	2123837	trans
SPBC16A3.02c	chromosome_3	2078298	2123837	trans
SPBC16A3.03c	chromosome_1	5403412	5448529	trans
SPBC16A3.03c	chromosome_3	2084276	2123837	trans
SPBC16A3.04	chromosome_2	4222004	4290322	cis
SPBC16A3.04	chromosome_3	2078298	2104480	trans
SPBC16A3.05c	chromosome_3	2087770	2119802	trans
SPBC16A3.06	chromosome_1,chromosome_1	2665053,4602196	2926804,4949138	trans
SPBC16A3.06	chromosome_3	2102509	2119802	trans
SPBC16A3.09c	chromosome_1,chromosome_1	2665053,4602196	2955088,4949138	trans
SPBC16A3.10	chromosome_3	2101294	2119802	trans
SPBC16A3.11	chromosome_3	2087770	2119802	trans
SPBC16A3.12c	chromosome_3	2101294	2119802	trans
SPBC16A3.13	chromosome_2	4222004	4290322	cis
SPBC16A3.15c	chromosome_3	2123265	2125061	trans
SPBC16A3.16	chromosome_1	844407	907801	trans
SPBC16A3.17c	chromosome_3	2087770	2119802	trans
SPBC16C6.01c	chromosome_3	2087770	2119802	trans
SPBC16C6.06	chromosome_1,chromosome_1	2665053,4602196	2926804,4949138	trans
SPBC16C6.06	chromosome_3	2087770	2119802	trans
SPBC16C6.08c	chromosome_1	3809960	3926065	trans
SPBC16C6.10	chromosome_3	1627353	1631712	trans
SPBC16D10.02	chromosome_3	2101294	2119802	trans
SPBC16D10.03	chromosome_3	2087770	2123837	trans
SPBC16D10.04c	chromosome_1	3723871	3745990	trans
SPBC16D10.04c	chromosome_3	2101294	2119802	trans
SPBC16D10.05	chromosome_1	3321289	3557103	trans
SPBC16D10.06	chromosome_1	2541698	2547852	trans
SPBC16D10.07c	chromosome_3	2102509	2119802	trans
SPBC16D10.08c	chromosome_3	2101294	2104480	trans
SPBC16D10.10	chromosome_3	2087770	2123837	trans
SPBC16E9.02c	chromosome_3	2084276	2119802	trans
SPBC16E9.06c	chromosome_3	2087770	2119802	trans
SPBC16E9.08	chromosome_3	2087770	2104480	trans
SPBC16E9.10c	chromosome_3	2087770	2123837	trans
SPBC16E9.13	chromosome_3	2087770	2119802	trans
SPBC16E9.16c	chromosome_3	2087770	2119802	trans
SPBC16E9.18	chromosome_3	2087770	2123837	trans
SPBC16G5.01	chromosome_3	2087770	2123837	trans
SPBC16G5.02c	chromosome_3	2084276	2123837	trans
SPBC16G5.03	chromosome_3	2102509	2119802	trans
SPBC16G5.04	chromosome_3	2087770	2123837	trans
SPBC16G5.07c	chromosome_1	4288609	4467160	trans
SPBC16G5.09	chromosome_3	2101294	2119802	trans
SPBC16G5.11c	chromosome_3	2087770	2123837	trans
SPBC16G5.12c	chromosome_3	2087770	2119802	trans
SPBC16G5.15c	chromosome_3	2101294	2119802	trans
SPBC16G5.17	chromosome_2	4222004	4289304	cis
SPBC16H5.03c	chromosome_3	2087770	2123837	trans
SPBC16H5.05c	chromosome_3	2087770	2123837	trans
SPBC1703.02	chromosome_3	2087770	2123837	trans
SPBC1703.03c	chromosome_3	2087770	2119802	trans
SPBC1703.04	chromosome_3	2101294	2119802	trans
SPBC1703.05	chromosome_3	2087770	2119802	trans
SPBC1703.06	chromosome_3	2102509	2123837	trans
SPBC1703.08c	chromosome_3	2087770	2119802	trans
SPBC1703.11	chromosome_2	2311107	2316554	trans
SPBC1703.14c	chromosome_3	2101294	2119802	trans
SPBC1706.01	chromosome_3	2087770	2123837	trans
SPBC1706.03	chromosome_3	2101294	2119802	trans
SPBC1709.01	chromosome_3	2087770	2119802	trans
SPBC1709.02c	chromosome_3	2087770	2123837	trans
SPBC1709.03	chromosome_3	2101294	2119802	trans
SPBC1709.04c	chromosome_3	2101294	2119802	trans
SPBC1709.07	chromosome_1	5161435	5202829	trans
SPBC1709.09	chromosome_3	2087770	2123837	trans
SPBC1709.13c	chromosome_3	2101294	2104480	trans
SPBC1709.15c	chromosome_1	4962262	4967077	trans
SPBC1709.15c	chromosome_3	2087770	2123837	trans
SPBC1709.17	chromosome_3	2078298	2123837	trans
SPBC1709.18	chromosome_2	3712576	3724190	trans
SPBC1711.03	chromosome_1	3315647	3326503	trans
SPBC1711.04	chromosome_3	2101294	2119802	trans
SPBC1711.07	chromosome_3	2087770	2123837	trans
SPBC1711.09c	chromosome_3	2087770	2123837	trans
SPBC1711.10c	chromosome_3	2078298	2123837	trans
SPBC1711.12	chromosome_3	2087770	2123837	trans
SPBC1711.13	chromosome_3	2087770	2123837	trans
SPBC1711.14	chromosome_3	2087770	2123837	trans
SPBC1711.17	chromosome_3	2084276	2123837	trans
SPBC1718.06	chromosome_3	2084276	2119802	trans
SPBC1734.01c	chromosome_3	2087770	2123837	trans
SPBC1734.02c	chromosome_3	2101294	2119802	trans
SPBC1734.04	chromosome_3	2075876	2119802	trans
SPBC1734.06	chromosome_1	2810876	2813185	trans
SPBC1734.07c	chromosome_3	2087770	2123837	trans
SPBC1734.09	chromosome_3	2101294	2119802	trans
SPBC1734.10c	chromosome_3	2101294	2104480	trans
SPBC1734.12c	chromosome_3	2087770	2123837	trans
SPBC1734.13	chromosome_3	2087770	2123837	trans
SPBC1734.15	chromosome_3	2087770	2123837	trans
SPBC1773.01	chromosome_3	2078298	2104480	trans
SPBC1773.03c	chromosome_3	2102509	2123837	trans
SPBC1773.05c	chromosome_1,chromosome_1	2665053,4602196	2926804,4949138	trans
SPBC1773.05c	chromosome_3	2084276	2119802	trans
SPBC1773.09c	chromosome_3	2078298	2123837	trans
SPBC1773.11c	chromosome_3	1999529	2010864	trans
SPBC1773.12	chromosome_1,chromosome_1	2665053,4602196	2955088,4949138	trans
SPBC1773.15	chromosome_3	2087770	2123837	trans
SPBC1773.16c	chromosome_3	2102509	2123837	trans
SPBC1778.02	chromosome_3	2076412	2077429	trans
SPBC1778.03c	chromosome_3	2084276	2119802	trans
SPBC1778.07	chromosome_1	1663041	1666321	trans
SPBC1778.07	chromosome_3	2087770	2123837	trans
SPBC1778.08c	chromosome_3	2087770	2123837	trans
SPBC1778.10c	chromosome_3	2084276	2123837	trans
SPBC17A3.03c	chromosome_3	2087770	2119802	trans
SPBC17A3.05c	chromosome_2	3635637	3712576	trans
SPBC17D1.02	chromosome_3	2101294	2119802	trans
SPBC17D1.03c	chromosome_3	2084276	2119802	trans
SPBC17D1.04	chromosome_3	2087770	2123837	trans
SPBC17D11.02c	chromosome_3	2087770	2119802	trans
SPBC17D11.04c	chromosome_1	3321289	3456618	trans
SPBC17F3.01c	chromosome_3	2078298	2123837	trans
SPBC17G9.04c	chromosome_3	2101294	2123837	trans
SPBC17G9.05	chromosome_3	2087770	2119802	trans
SPBC17G9.06c	chromosome_1	2531296	2547852	trans
SPBC17G9.08c	chromosome_3	2087770	2123837	trans
SPBC17G9.09	chromosome_1	1850614	1867289	trans
SPBC17G9.11c	chromosome_3	2084276	2093353	trans
SPBC1826.01c	chromosome_3	2087770	2119802	trans
SPBC1861.01c	chromosome_3	2101294	2123837	trans
SPBC1861.04c	chromosome_1,chromosome_1	2665053,4602196	2926804,4949138	trans
SPBC18A7.01	chromosome_1	2950891	3456618	trans
SPBC18A7.02c	chromosome_3	2101294	2104480	trans
SPBC18E5.01	chromosome_3	2087770	2119802	trans
SPBC18E5.02c	chromosome_1	2810876	2813185	trans
SPBC18E5.02c	chromosome_3	2084276	2119802	trans
SPBC18E5.05c	chromosome_3	2087770	2123837	trans
SPBC18H10.05	chromosome_1	3809960	3926065	trans
SPBC18H10.05	chromosome_3	2087770	2123837	trans
SPBC18H10.11c	chromosome_3	2087770	2101881	trans
SPBC18H10.15	chromosome_3	2078298	2084775	trans
SPBC18H10.16	chromosome_3	2087770	2119802	trans
SPBC18H10.17c	chromosome_3	2087770	2123837	trans
SPBC18H10.20c	chromosome_3	2087770	2123837	trans
SPBC1921.02	chromosome_3	2084276	2123837	trans
SPBC1921.03c	chromosome_2	4221110	4227280	trans
SPBC19C2.04c	chromosome_3	2084276	2123837	trans
SPBC19C2.05	chromosome_3	2101294	2119802	trans
SPBC19C2.09	chromosome_1,chromosome_1	2665053,4602196	2955088,4949138	trans
SPBC19C2.09	chromosome_3	2101294	2119802	trans
SPBC19C2.11c	chromosome_1	1149946	1162878	trans
SPBC19C2.13c	chromosome_3	2087770	2119802	trans
SPBC19C7.02	chromosome_1	4268319	4467160	trans
SPBC19C7.03	chromosome_3	2101294	2119802	trans
SPBC19C7.04c	chromosome_1	2055773	2215281	trans
SPBC19C7.06	chromosome_3	2084276	2119802	trans
SPBC19C7.07c	chromosome_3	2087770	2119802	trans
SPBC19C7.08c	chromosome_3	2087770	2123837	trans
SPBC19C7.11	chromosome_1	2937800	3326503	trans
SPBC19C7.12c	chromosome_3	2087770	2119802	trans
SPBC19F5.01c	chromosome_3	2087770	2119802	trans
SPBC19F5.02c	chromosome_3	2087770	2123837	trans
SPBC19F5.03	chromosome_1	3315647	3326503	trans
SPBC19F5.03	chromosome_3	2087770	2119802	trans
SPBC19F5.05c	chromosome_3	2078298	2123837	trans
SPBC19F8.01c	chromosome_1,chromosome_1	2901962,4602196	2955088,4949138	trans
SPBC19F8.02	chromosome_3	2084276	2119802	trans
SPBC19F8.03c	chromosome_2	3635637	3712576	trans
SPBC19F8.04c	chromosome_3	2087770	2123837	trans
SPBC19G7.01c	chromosome_3	2087770	2101881	trans
SPBC19G7.04	chromosome_3	2087770	2123837	trans
SPBC19G7.06	chromosome_3	2087770	2123837	trans
SPBC19G7.07c	chromosome_3	2102509	2119802	trans
SPBC19G7.08c	chromosome_3	2078298	2119802	trans
SPBC19G7.09	chromosome_3	2078298	2123837	trans
SPBC19G7.10c	chromosome_3	2087770	2119802	trans
SPBC19G7.13	chromosome_3	55276	62706	trans
SPBC19G7.15	chromosome_3	2087770	2123837	trans
SPBC19G7.16	chromosome_1,chromosome_1	2665053,4602196	2926804,4949138	trans
SPBC19G7.18c	chromosome_3	1048120	1156580	trans
SPBC1A4.02c	chromosome_3	2102509	2119802	trans
SPBC1A4.04	chromosome_3	107682	124916	trans
SPBC1A4.05	chromosome_3	2076412	2077429	trans
SPBC1A4.05	chromosome_3	2117330	2123837	trans
SPBC1A4.06c	chromosome_3	2087770	2104480	trans
SPBC1A4.10c	chromosome_3	2084276	2123837	trans
SPBC1D7.01	chromosome_1	2950891	3456618	trans
SPBC1D7.05	chromosome_1,chromosome_1	2665053,4602196	2926804,4949138	trans
SPBC1E8.03c	chromosome_3	2087770	2123837	trans
SPBC20F10.02c	chromosome_3	2101294	2119802	trans
SPBC20F10.05	chromosome_3	2087770	2119802	trans
SPBC20F10.06	chromosome_2	1308029	1347996	trans
SPBC20F10.07	chromosome_1	3315647	3326503	trans
SPBC20F10.07	chromosome_3	2087770	2119802	trans
SPBC20F10.08c	chromosome_3	2087770	2123837	trans
SPBC21.01	chromosome_2	3724190	3759342	trans
SPBC21.02	chromosome_3	2087770	2123837	trans
SPBC21.03c	chromosome_1	2810876	2813185	trans
SPBC211.01	chromosome_3	2084276	2119802	trans
SPBC211.03c	chromosome_3	2101294	2104480	trans
SPBC211.04c	chromosome_3	2087770	2119802	trans
SPBC211.05	chromosome_1	3315647	3326503	trans
SPBC211.06	chromosome_1	619866	749810	trans
SPBC211.08c	chromosome_3	2101294	2123837	trans
SPBC215.03c	chromosome_3	2087770	2123837	trans
SPBC215.07c	chromosome_1	2925637	3326503	trans
SPBC215.12	chromosome_1	4463093	4611044	trans
SPBC215.14c	chromosome_3	2087770	2123837	trans
SPBC216.01c	chromosome_3	2084276	2119802	trans
SPBC216.02	chromosome_3	2084276	2119802	trans
SPBC216.04c	chromosome_2	4425069	4539804	trans
SPBC216.05	chromosome_3	2087770	2123837	trans
SPBC216.07c	chromosome_1	2526720	2543911	trans
SPBC21B10.07	chromosome_3	2087770	2123837	trans
SPBC21B10.09	chromosome_3	2087770	2123837	trans
SPBC21B10.13c	chromosome_1,chromosome_1	2665053,4602196	2926804,4949138	trans
SPBC21C3.01c	chromosome_1	2531296	2539126	trans
SPBC21C3.03	chromosome_1	3030626	3034677	trans
SPBC21C3.08c	chromosome_1	1077059	1110692	trans
SPBC21C3.10c	chromosome_2	3798692	3942052	cis
SPBC21C3.12c	chromosome_2	1305421	1308029	trans
SPBC21C3.18	chromosome_3	2102509	2119802	trans
SPBC21C3.19	chromosome_2	148307	177201	trans
SPBC21D10.06c	chromosome_1	3315647	3456618	trans
SPBC21D10.10	chromosome_2	1305421	1314587	trans
SPBC21D10.10	chromosome_3	2084276	2119802	trans
SPBC21H7.04	chromosome_3	2078298	2084775	trans
SPBC21H7.06c	chromosome_3	2087770	2119802	trans
SPBC23E6.01c	chromosome_3	2101294	2123837	trans
SPBC23E6.03c	chromosome_3	2087770	2123837	trans
SPBC23E6.04c	chromosome_3	2045151	2076359	trans
SPBC23E6.06c	chromosome_3	2087770	2123837	trans
SPBC23E6.07c	chromosome_1,chromosome_1	2665053,4602196	3326503,4949138	trans
SPBC23E6.10c	chromosome_3	2117330	2123837	trans
SPBC23G7.04c	chromosome_3	2084276	2123837	trans
SPBC23G7.06c	chromosome_3	2087770	2123837	trans
SPBC23G7.13c	chromosome_3	2087770	2104480	trans
SPBC23G7.14	chromosome_3	2084276	2123837	trans
SPBC244.01c	chromosome_3	2078298	2123837	trans
SPBC244.02c	chromosome_3	676403	709290	trans
SPBC24C6.04	chromosome_3	2102509	2119802	trans
SPBC24C6.05	chromosome_1,chromosome_1	2665053,4602196	2926804,4949138	trans
SPBC24C6.07	chromosome_3	2087770	2123837	trans
SPBC24C6.09c	chromosome_3	2101294	2119802	trans
SPBC24C6.10c	chromosome_3	2087770	2123837	trans
SPBC24C6.11	chromosome_3	2087770	2119802	trans
SPBC25B2.01	chromosome_3	2087770	2119802	trans
SPBC25B2.02c	chromosome_3	2087770	2119802	trans
SPBC25B2.07c	chromosome_3	2102509	2119802	trans
SPBC25H2.03	chromosome_3	2087770	2104480	trans
SPBC25H2.05	chromosome_3	2102509	2119802	trans
SPBC25H2.06c	chromosome_1	5394093	5426617	trans
SPBC25H2.08c	chromosome_3	2084276	2119802	trans
SPBC25H2.12c	chromosome_2	3245021	3332194	cis
SPBC25H2.13c	chromosome_3	2101294	2119802	trans
SPBC25H2.15	chromosome_3	2084276	2123837	trans
SPBC26H8.01	chromosome_2	3827447	3878311	cis
SPBC26H8.04c	chromosome_1	763187	830171	trans
SPBC26H8.05c	chromosome_1	1830832	1835068	trans
SPBC26H8.09c	chromosome_1,chromosome_1	5153377,5390469	5200800,5449783	trans
SPBC26H8.10	chromosome_3	2087770	2119802	trans
SPBC26H8.11c	chromosome_3	2101294	2104480	trans
SPBC26H8.12	chromosome_3	2087770	2123837	trans
SPBC26H8.14c	chromosome_1	739951	763636	trans
SPBC27.01c	chromosome_3	2084276	2093353	trans
SPBC27.02c	chromosome_3	2087770	2119802	trans
SPBC27.08c	chromosome_2	2311107	2316554	trans
SPBC27B12.03c	chromosome_3	2101294	2119802	trans
SPBC27B12.05	chromosome_3	2101294	2123837	trans
SPBC27B12.09c	chromosome_1	3315647	3326503	trans
SPBC27B12.09c	chromosome_3	2087770	2123837	trans
SPBC28E12.01c	chromosome_1	3440649	3556754	trans
SPBC28E12.06c	chromosome_3	2087770	2119802	trans
SPBC28F2.02	chromosome_3	2087770	2119802	trans
SPBC28F2.05c	chromosome_3	2101294	2123837	trans
SPBC28F2.06c	chromosome_3	2117330	2123837	trans
SPBC28F2.10c	chromosome_3	2087770	2119802	trans
SPBC29A10.04	chromosome_3	2087770	2119802	trans
SPBC29A10.06c	chromosome_1	4142796	4183961	trans
SPBC29A10.07	chromosome_1	2810876	2813185	trans
SPBC29A10.11c	chromosome_3	2087770	2119802	trans
SPBC29A10.14	chromosome_1	2925637	3326503	trans
SPBC29A10.15	chromosome_3	2087770	2123837	trans
SPBC29A10.16c	chromosome_1	3440649	3556754	trans
SPBC29A3.01	chromosome_3	2084276	2119802	trans
SPBC29A3.02c	chromosome_3	2101294	2119802	trans
SPBC29A3.09c	chromosome_3	2101294	2104480	trans
SPBC29A3.13	chromosome_3	2087770	2101881	trans
SPBC29A3.15c	chromosome_1,chromosome_1	2665053,4602196	3326503,4949138	trans
SPBC29A3.16	chromosome_1	1666321	1668957	trans
SPBC2A9.02	chromosome_1	5403412	5448529	trans
SPBC2A9.03	chromosome_1	3315647	3326503	trans
SPBC2A9.09	chromosome_3	2101294	2119802	trans
SPBC2A9.10	chromosome_3	2087770	2119802	trans
SPBC2A9.13	chromosome_1	3723871	3816912	trans
SPBC2D10.05	chromosome_1	3554341	3745990	trans
SPBC2D10.06	chromosome_3	2084276	2123837	trans
SPBC2D10.09	chromosome_3	2084276	2123837	trans
SPBC2D10.12	chromosome_3	726604	732326	trans
SPBC2D10.12	chromosome_3	2087770	2119802	trans
SPBC2D10.17	chromosome_3	2087770	2119802	trans
SPBC2D10.18	chromosome_3	2087770	2123837	trans
SPBC2F12.05c	chromosome_1	3745734	3926065	trans
SPBC2F12.10	chromosome_1,chromosome_1	2661698,4602196	2955088,4949138	trans
SPBC2F12.13	chromosome_3	2084276	2123837	trans
SPBC2F12.15c	chromosome_1	3917561	3926238	trans
SPBC2G2.01c	chromosome_1	2810876	2813185	trans
SPBC2G2.02	chromosome_3	2087770	2123837	trans
SPBC2G2.08	chromosome_3	2084276	2119802	trans
SPBC2G2.15c	chromosome_3	2084276	2093353	trans
SPBC2G5.02c	chromosome_3	2087770	2123837	trans
SPBC2G5.03	chromosome_3	2078298	2084775	trans
SPBC2G5.04c	chromosome_3	2087770	2123837	trans
SPBC2G5.06c	chromosome_3	2084276	2119802	trans
SPBC30B4.01c	chromosome_3	2084276	2119802	trans
SPBC30B4.04c	chromosome_3	2087770	2123837	trans
SPBC30B4.05	chromosome_3	2087770	2123837	trans
SPBC30D10.03c	chromosome_3	2101294	2119802	trans
SPBC30D10.04	chromosome_1	2937800	3318540	trans
SPBC30D10.04	chromosome_3	2087770	2119802	trans
SPBC30D10.05c	chromosome_3	2087770	2119802	trans
SPBC30D10.07c	chromosome_1,chromosome_1	2810876,4602196	2905076,4949138	trans
SPBC30D10.10c	chromosome_2	3735247	3759342	trans
SPBC30D10.10c	chromosome_3	2087770	2119802	trans
SPBC30D10.11	chromosome_3	2087770	2123837	trans
SPBC30D10.16	chromosome_3	2101294	2119802	trans
SPBC30D10.17c	chromosome_3	2087770	2119802	trans
SPBC31E1.01c	chromosome_3	2087770	2123837	trans
SPBC31F10.04c	chromosome_1,chromosome_1	2665053,4602196	2955088,4949138	trans
SPBC31F10.04c	chromosome_3	2102509	2119802	trans
SPBC31F10.05	chromosome_3	2087770	2123837	trans
SPBC31F10.06c	chromosome_3	2102509	2119802	trans
SPBC31F10.07	chromosome_3	2087770	2119802	trans
SPBC31F10.12	chromosome_3	2101294	2123837	trans
SPBC31F10.14c	chromosome_3	2087770	2119802	trans
SPBC31F10.17c	chromosome_3	2087770	2123837	trans
SPBC32F12.01c	chromosome_1	5461226	5487938	trans
SPBC32F12.02	chromosome_3	2084276	2104480	trans
SPBC32F12.04	chromosome_3	2087770	2123837	trans
SPBC32F12.06	chromosome_3	2102509	2119802	trans
SPBC32F12.07c	chromosome_3	2087770	2123837	trans
SPBC32F12.08c	chromosome_3	2087770	2123837	trans
SPBC32F12.16	chromosome_3	2087770	2119802	trans
SPBC32H8.02c	chromosome_1	2569788	2666457	trans
SPBC32H8.03	chromosome_3	2087770	2123837	trans
SPBC32H8.06	chromosome_3	2101294	2123837	trans
SPBC32H8.09	chromosome_2	852801	903483	trans
SPBC32H8.10	chromosome_3	2087770	2123837	trans
SPBC32H8.13c	chromosome_3	2102509	2123837	trans
SPBC336.01	chromosome_3	2087770	2119802	trans
SPBC336.05c	chromosome_3	2087770	2119802	trans
SPBC336.08	chromosome_3	2087770	2123837	trans
SPBC336.11	chromosome_3	2087770	2123837	trans
SPBC336.12c	chromosome_3	2101294	2104480	trans
SPBC336.13c	chromosome_1	2810876	2813185	trans
SPBC336.14c	chromosome_3	2101294	2104480	trans
SPBC337.04	chromosome_3	2087770	2123837	trans
SPBC337.05c	chromosome_3	2087770	2123837	trans
SPBC337.10c	chromosome_3	2087770	2123837	trans
SPBC337.12	chromosome_2	281305	362470	trans
SPBC337.12	chromosome_2	3635637	3712576	trans
SPBC337.13c	chromosome_3	2084276	2119802	trans
SPBC337.15c	chromosome_3	2084276	2123837	trans
SPBC342.01c	chromosome_2	808514	828758	trans
SPBC342.05	chromosome_3	2087770	2119802	trans
SPBC354.01	chromosome_3	2087770	2119802	trans
SPBC354.02c	chromosome_3	2087770	2123837	trans
SPBC354.05c	chromosome_3	2078298	2119802	trans
SPBC354.08c	chromosome_1	3315647	3456618	trans
SPBC354.09c	chromosome_3	2084276	2123837	trans
SPBC354.13	chromosome_3	2084276	2123837	trans
SPBC354.15	chromosome_3	2117330	2123837	trans
SPBC359.01	chromosome_2	113054	166447	cis
SPBC359.02	chromosome_2	1	58098	cis
SPBC359.06	chromosome_1	4288609	4467160	trans
SPBC36.02c	chromosome_1	2950891	3318540	trans
SPBC36.04	chromosome_1	2925637	3318540	trans
SPBC36.05c	chromosome_3	2087770	2119802	trans
SPBC36.07	chromosome_1,chromosome_1	2665053,4602196	2955088,4949138	trans
SPBC36.13	chromosome_1	2569788	2604820	trans
SPBC365.07c	chromosome_1,chromosome_1	2665053,4602196	2955088,4949138	trans
SPBC365.08c	chromosome_3	2087770	2104480	trans
SPBC365.10	chromosome_3	2087770	2123837	trans
SPBC365.11	chromosome_3	2087770	2123837	trans
SPBC365.12c	chromosome_3	2101294	2119802	trans
SPBC365.13c	chromosome_3	2102509	2123837	trans
SPBC36B7.06c	chromosome_2	3635637	3712576	trans
SPBC36B7.07	chromosome_3	2087770	2119802	trans
SPBC3B8.08	chromosome_2	3635637	3712576	trans
SPBC3B8.10c	chromosome_3	2087770	2123837	trans
SPBC3B9.02c	chromosome_3	2087770	2123837	trans
SPBC3B9.05	chromosome_1	512086	522530	trans
SPBC3B9.05	chromosome_2	3635637	3712576	trans
SPBC3B9.14c	chromosome_3	2087770	2119802	trans
SPBC3B9.15c	chromosome_3	2087770	2119802	trans
SPBC3B9.18c	chromosome_3	2101294	2119802	trans
SPBC3D6.03c	chromosome_3	2087770	2123837	trans
SPBC3D6.04c	chromosome_3	2084276	2119802	trans
SPBC3D6.05	chromosome_3	2084276	2119802	trans
SPBC3D6.06c	chromosome_3	2128231	2135369	trans
SPBC3D6.07	chromosome_3	2087770	2123837	trans
SPBC3D6.08c	chromosome_3	2087770	2123837	trans
SPBC3D6.11c	chromosome_3	2087770	2119802	trans
SPBC3D6.12	chromosome_3	2084276	2119802	trans
SPBC3D6.13c	chromosome_1	2315905	2362151	trans
SPBC3E7.01	chromosome_3	2087770	2123837	trans
SPBC3E7.02c	chromosome_1	4281981	4467160	trans
SPBC3E7.06c	chromosome_3	2101294	2119802	trans
SPBC3E7.09	chromosome_3	2087770	2119802	trans
SPBC3E7.11c	chromosome_3	2087770	2123837	trans
SPBC3E7.14	chromosome_1,chromosome_1	2665053,4602196	2950891,4949138	trans
SPBC3E7.15c	chromosome_3	2087770	2123837	trans
SPBC3F6.04c	chromosome_3	2101294	2119802	trans
SPBC3F6.05	chromosome_3	2087770	2123837	trans
SPBC3H7.01	chromosome_2	2305695	2334988	trans
SPBC3H7.03c	chromosome_3	2087770	2123837	trans
SPBC3H7.05c	chromosome_3	2087770	2119802	trans
SPBC3H7.06c	chromosome_2	2512008	2527314	trans
SPBC3H7.08c	chromosome_1	4467160	4611044	trans
SPBC3H7.11	chromosome_1	3443342	3556754	trans
SPBC4.03c	chromosome_3	2101294	2119802	trans
SPBC405.01	chromosome_3	2101294	2119802	trans
SPBC4.07c	chromosome_3	2084276	2119802	trans
SPBC409.03	chromosome_1	3443342	3556754	trans
SPBC409.04c	chromosome_3	2087770	2119802	trans
SPBC409.11	chromosome_2	1141354	1152197	cis
SPBC409.12c	chromosome_2	4034700	4090174	trans
SPBC409.13	chromosome_3	2087770	2119802	trans
SPBC409.15	chromosome_1	3556754	3745734	trans
SPBC409.17c	chromosome_3	2117330	2123837	trans
SPBC409.19c	chromosome_1	2810876	2955088	trans
SPBC418.02	chromosome_1	2810876	2813185	trans
SPBC428.03c	chromosome_3	2101294	2123837	trans
SPBC428.08c	chromosome_1	2925637	2950891	trans
SPBC428.10	chromosome_3	2102509	2123837	trans
SPBC428.12c	chromosome_2	458422	521731	cis
SPBC428.15	chromosome_3	2087770	2123837	trans
SPBC428.18	chromosome_3	2101294	2119802	trans
SPBC428.19c	chromosome_3	2087770	2123837	trans
SPBC4B4.05	chromosome_3	206097	210364	trans
SPBC4B4.07c	chromosome_1	3440649	3556754	trans
SPBC4B4.08	chromosome_3	2087770	2119802	trans
SPBC4B4.09	chromosome_3	2087770	2119802	trans
SPBC4B4.10c	chromosome_3	2087770	2119802	trans
SPBC4B4.12c	chromosome_3	2087770	2119802	trans
SPBC4C3.05c	chromosome_3	2076412	2093353	trans
SPBC4C3.06	chromosome_3	2084276	2119802	trans
SPBC4F6.05c	chromosome_3	2087770	2123837	trans
SPBC4F6.07c	chromosome_3	2102509	2119802	trans
SPBC4F6.11c	chromosome_1	2810876	2955088	trans
SPBC4F6.12	chromosome_3	2101294	2104480	trans
SPBC4F6.13c	chromosome_2	4272797	4273780	trans
SPBC4F6.15c	chromosome_3	2101294	2119802	trans
SPBC530.02	chromosome_3	2087770	2123837	trans
SPBC530.04	chromosome_3	2101294	2119802	trans
SPBC530.06c	chromosome_3	2087770	2119802	trans
SPBC530.08	chromosome_3	2078298	2119802	trans
SPBC530.11c	chromosome_3	2087770	2123837	trans
SPBC530.13	chromosome_3	2101294	2119802	trans
SPBC530.14c	chromosome_3	2087770	2119802	trans
SPBC530.15c	chromosome_3	2102509	2119802	trans
SPBC543.03c	chromosome_3	2087770	2123837	trans
SPBC543.05c	chromosome_3	2087770	2123837	trans
SPBC543.06c	chromosome_2	4288821	4362796	cis
SPBC543.07	chromosome_3	2102509	2119802	trans
SPBC543.08	chromosome_2	813287	839848	trans
SPBC557.04	chromosome_3	2084276	2119802	trans
SPBC56F2.05c	chromosome_3	2078298	2119802	trans
SPBC56F2.07c	chromosome_3	2087770	2123837	trans
SPBC577.05c	chromosome_1,chromosome_1	2665053,4602196	2926804,4949138	trans
SPBC577.06c	chromosome_3	2087770	2123837	trans
SPBC577.07	chromosome_3	2087770	2123837	trans
SPBC577.08c	chromosome_3	2075876	2081191	trans
SPBC577.09	chromosome_3	2087770	2119802	trans
SPBC577.13	chromosome_3	2087770	2123837	trans
SPBC582.04c	chromosome_3	2087770	2123837	trans
SPBC582.06c	chromosome_3	2087770	2119802	trans
SPBC582.08	chromosome_3	2087770	2101881	trans
SPBC582.10c	chromosome_2	2311107	2316554	trans
SPBC609.03	chromosome_2	3839530	3868726	trans
SPBC646.04	chromosome_3	2087770	2119802	trans
SPBC646.05c	chromosome_3	2084276	2123837	trans
SPBC646.06c	chromosome_3	2101294	2123837	trans
SPBC646.12c	chromosome_3	2084276	2123837	trans
SPBC646.14c	chromosome_3	2102509	2119802	trans
SPBC646.17c	chromosome_3	2087770	2123837	trans
SPBC649.05	chromosome_3	2087770	2123837	trans
SPBC651.03c	chromosome_3	2078298	2119802	trans
SPBC651.05c	chromosome_1	3315647	3456618	trans
SPBC660.06	chromosome_3	2084276	2104480	trans
SPBC660.12c	chromosome_3	2084276	2123837	trans
SPBC660.16	chromosome_1	3723871	3816912	trans
SPBC685.02	chromosome_3	2102509	2125061	trans
SPBC685.03	chromosome_3	2117330	2123837	trans
SPBC685.04c	chromosome_1	5426621	5449783	trans
SPBC685.06	chromosome_3	2087770	2123837	trans
SPBC685.09	chromosome_3	2087770	2119802	trans
SPBC691.01	chromosome_1	3315647	3456618	trans
SPBC691.02c	chromosome_3	2087770	2123837	trans
SPBC6B1.05c	chromosome_3	2101294	2104480	trans
SPBC6B1.07	chromosome_3	2084276	2123837	trans
SPBC6B1.08c	chromosome_2	1305421	1308029	trans
SPBC6B1.08c	chromosome_3	2087770	2119802	trans
SPBC6B1.10	chromosome_3	2101294	2104480	trans
SPBC713.04c	chromosome_3	2087770	2123837	trans
SPBC713.07c	chromosome_1,chromosome_1	2810876,3315647	2813185,3326503	trans
SPBC713.12	chromosome_3	2078298	2119802	trans
SPBC725.05c	chromosome_3	2087770	2123837	trans
SPBC725.07	chromosome_3	2101294	2119802	trans
SPBC776.06c	chromosome_3	2087770	2119802	trans
SPBC776.08c	chromosome_3	2087770	2119802	trans
SPBC776.11	chromosome_3	2084276	2093353	trans
SPBC776.12c	chromosome_3	2084276	2123837	trans
SPBC776.13	chromosome_1	2937800	3326503	trans
SPBC776.15c	chromosome_3	2087770	2123837	trans
SPBC776.16	chromosome_2	2305695	2312083	trans
SPBC776.18c	chromosome_3	2087770	2123837	trans
SPBC800.03	chromosome_3	2102509	2119802	trans
SPBC800.06	chromosome_1	3315647	3326503	trans
SPBC800.06	chromosome_3	2087770	2119802	trans
SPBC800.09	chromosome_3	2101294	2123837	trans
SPBC800.11	chromosome_3	2101294	2123837	trans
SPBC83.01	chromosome_3	2087770	2123837	trans
SPBC83.02c	chromosome_3	2075876	2093353	trans
SPBC83.05	chromosome_1	3440649	3557103	trans
SPBC83.05	chromosome_3	2101294	2119802	trans
SPBC83.08	chromosome_3	2102509	2119802	trans
SPBC83.09c	chromosome_3	2078298	2119802	trans
SPBC83.11	chromosome_2	1365999	1385425	trans
SPBC83.13	chromosome_3	2087770	2123837	trans
SPBC83.16c	chromosome_2	4221110	4227280	trans
SPBC83.17	chromosome_3	2084276	2093353	trans
SPBC83.18c	chromosome_3	2087770	2123837	trans
SPBC839.08c	chromosome_3	2101294	2119802	trans
SPBC839.10	chromosome_3	2087770	2123837	trans
SPBC839.16	chromosome_3	2084276	2123837	trans
SPBC839.20	chromosome_1	3809960	3926065	trans
SPBC887.02	chromosome_3	2101294	2123837	trans
SPBC887.03c	chromosome_3	2102509	2119802	trans
SPBC887.04c	chromosome_3	2101294	2123837	trans
SPBC887.05c	chromosome_3	2087770	2119802	trans
SPBC887.08	chromosome_3	2101294	2119802	trans
SPBC887.12	chromosome_3	2087770	2119802	trans
SPBC887.13c	chromosome_3	2087770	2123837	trans
SPBC887.18c	chromosome_1	2925637	3318540	trans
SPBC887.18c	chromosome_3	2087770	2123837	trans
SPBC887.19	chromosome_3	2087770	2123837	trans
SPBC8D2.01	chromosome_3	2078298	2123837	trans
SPBC8D2.02c	chromosome_3	2101294	2119802	trans
SPBC8D2.05c	chromosome_3	2102509	2119802	trans
SPBC8D2.12c	chromosome_3	2087770	2123837	trans
SPBC8D2.14c	chromosome_2	1308029	1363775	cis
SPBC8D2.17	chromosome_3	2084276	2123837	trans
SPBC8D2.19	chromosome_3	2101294	2104480	trans
SPBC8E4.04	chromosome_1	2925637	2950891	trans
SPBC902.04	chromosome_3	2084276	2123837	trans
SPBC902.05c	chromosome_3	2101294	2119802	trans
SPBC947.03c	chromosome_3	2101294	2119802	trans
SPBC947.04	chromosome_3	2382301	2452883	trans
SPBC947.08c	chromosome_3	2087770	2123837	trans
SPBC947.12	chromosome_3	2102509	2119802	trans
SPBC947.13	chromosome_3	2084276	2123837	trans
SPBC9B6.03	chromosome_2	1305421	1314587	trans
SPBC9B6.09c	chromosome_2	852801	903483	trans
SPBC9B6.09c	chromosome_3	2087770	2123837	trans
SPBC9B6.10	chromosome_3	2087770	2123837	trans
SPBP16F5.03c	chromosome_3	2087770	2123837	trans
SPBP16F5.07	chromosome_3	2084276	2119802	trans
SPBP16F5.08c	chromosome_1	3315647	3456618	trans
SPBP16F5.08c	chromosome_3	2087770	2123837	trans
SPBP19A11.06	chromosome_1	4463093	4611044	trans
SPBP19A11.06	chromosome_3	2102509	2119802	trans
SPBP22H7.06	chromosome_1	4142796	4185931	trans
SPBP22H7.07	chromosome_1	3809960	3926065	trans
SPBP23A10.04	chromosome_3	2087770	2101881	trans
SPBP23A10.05	chromosome_2	4360743	4440334	trans
SPBP23A10.08	chromosome_3	1770492	1784525	trans
SPBP23A10.08	chromosome_3	2087770	2119802	trans
SPBP23A10.10	chromosome_3	2087770	2123837	trans
SPBP23A10.13	chromosome_3	2087770	2119802	trans
SPBP26C9.03c	chromosome_3	2087770	2119802	trans
SPBP35G2.03c	chromosome_3	2101294	2119802	trans
SPBP35G2.04c	chromosome_2	3759342	3762067	trans
SPBP35G2.04c	chromosome_2	4221110	4227280	trans
SPBP35G2.05c	chromosome_3	2087770	2119802	trans
SPBP35G2.07	chromosome_3	2101294	2119802	trans
SPBP35G2.08c	chromosome_3	2087770	2123837	trans
SPBP35G2.10	chromosome_3	2087770	2119802	trans
SPBP35G2.11c	chromosome_3	2084276	2123837	trans
SPBP35G2.13c	chromosome_2	3635637	3712576	trans
SPBP35G2.13c	chromosome_3	2102509	2119802	trans
SPBP4H10.04	chromosome_3	2087770	2123837	trans
SPBP4H10.12	chromosome_3	2087770	2104480	trans
SPBP4H10.14c	chromosome_3	2078298	2119802	trans
SPBP4H10.15	chromosome_1	2605777	2661698	trans
SPBP4H10.15	chromosome_3	2084276	2119802	trans
SPBP4H10.20	chromosome_3	2087770	2119802	trans
SPBP8B7.04	chromosome_3	2087770	2123837	trans
SPBP8B7.05c	chromosome_3	2087770	2123837	trans
SPBP8B7.07c	chromosome_3	2087770	2123837	trans
SPBP8B7.08c	chromosome_3	2087770	2123837	trans
SPBP8B7.10c	chromosome_3	2087770	2119802	trans
SPBP8B7.12c	chromosome_3	2087770	2119802	trans
SPBP8B7.14c	chromosome_1	2950891	3318540	trans
SPBP8B7.14c	chromosome_3	2087770	2119802	trans
SPBP8B7.16c	chromosome_1	2315905	2362151	trans
SPBP8B7.18c	chromosome_1	5390469	5403412	trans
SPBP8B7.18c	chromosome_3	2087770	2119802	trans
SPBP8B7.19	chromosome_3	2087770	2123837	trans
SPBP8B7.20c	chromosome_3	2087770	2123837	trans
SPBP8B7.21	chromosome_3	2087770	2123837	trans
SPBP8B7.23	chromosome_3	2078298	2123837	trans
SPBP8B7.24c	chromosome_3	2087770	2119802	trans
SPBP8B7.28c	chromosome_3	2101294	2104480	trans
SPBPB10D8.02c	chromosome_1	3745734	3816912	trans
SPBPB10D8.03	chromosome_1	1110692	1149636	trans
SPBPB10D8.03	chromosome_3	1853717	1862254	trans
SPBPB21E7.02c	chromosome_1	4281981	4290671	trans
SPBPB21E7.02c	chromosome_2	852801	903483	trans
SPBPB2B2.01	chromosome_1	2901962	2926804	trans
SPBPB2B2.01	chromosome_3	2101294	2119802	trans
SPBPB2B2.01	chromosome_3	2232524	2264486	trans
SPBPB2B2.02	chromosome_3	2084276	2123837	trans
SPBPB2B2.11	chromosome_1,chromosome_1	2665053,4288609	2926804,4949138	trans
SPBPB2B2.11	chromosome_3	2087770	2119802	trans
SPBPB2B2.12c	chromosome_1,chromosome_1	2665053,4602196	2926804,4949138	trans
SPBPB2B2.12c	chromosome_3	2087770	2123837	trans
SPBPB2B2.13	chromosome_3	2087770	2123837	trans
SPBPB8B6.04c	chromosome_2	2887828	2890249	trans
SPBPB8B6.05c	chromosome_3	2077429	2084775	trans
SPBPJ4664.01	chromosome_3	2101294	2119802	trans
SPBPJ4664.06	chromosome_3	2087770	2123837	trans
SPCC1020.01c	chromosome_1	2893934	2905076	trans
SPCC1020.02	chromosome_3	2076412	2077429	trans
SPCC1020.02	chromosome_3	2102509	2119802	trans
SPCC1020.03	chromosome_3	2087770	2123837	trans
SPCC1020.09	chromosome_1,chromosome_1	2665053,4602196	2955088,4949138	trans
SPCC1020.11c	chromosome_1	1233642	1279461	trans
SPCC1020.13c	chromosome_3	2102509	2119802	trans
SPCC10H11.01	chromosome_3	2087770	2123837	trans
SPCC10H11.02	chromosome_1	2315905	2362151	trans
SPCC1183.03c	chromosome_3	2101294	2119802	trans
SPCC1183.05c	chromosome_1,chromosome_1	2665053,4602196	2926804,4949138	trans
SPCC1183.05c	chromosome_3	2087770	2123837	trans
SPCC1183.07	chromosome_3	2084276	2119802	trans
SPCC1183.11	chromosome_3	2101294	2119802	trans
SPCC11E10.02c	chromosome_3	2084276	2123837	trans
SPCC11E10.05c	chromosome_3	2101294	2104480	trans
SPCC11E10.08	chromosome_1	2937800	2955088	trans
SPCC11E10.08	chromosome_3	2084276	2119802	trans
SPCC11E10.09c	chromosome_3	2101294	2119802	trans
SPCC1223.01	chromosome_1	2810876	2905076	trans
SPCC1223.03c	chromosome_1	3443342	3556754	trans
SPCC1223.06	chromosome_3	2084276	2119802	trans
SPCC1223.08c	chromosome_3	2084276	2123837	trans
SPCC1223.10c	chromosome_3	2087770	2123837	trans
SPCC1223.12c	chromosome_3	2087770	2119802	trans
SPCC1223.14	chromosome_3	816209	896430	trans
SPCC1235.03	chromosome_3	2087770	2123837	trans
SPCC1235.05c	chromosome_3	2102509	2125061	trans
SPCC1235.07	chromosome_3	2084276	2119802	trans
SPCC1235.10c	chromosome_3	2102509	2119802	trans
SPCC1235.14	chromosome_1	2937800	3307217	trans
SPCC1235.14	chromosome_2	1305421	1308029	trans
SPCC1235.18	chromosome_1	3030626	3307217	trans
SPCC1259.04	chromosome_3	2087770	2123837	trans
SPCC1259.07	chromosome_3	2078298	2104480	trans
SPCC1259.09c	chromosome_3	2101294	2123837	trans
SPCC1259.10	chromosome_3	2087770	2123837	trans
SPCC1259.11c	chromosome_3	2087770	2123837	trans
SPCC126.02c	chromosome_3	2087770	2119802	cis
SPCC126.04c	chromosome_3	2087770	2123837	cis
SPCC126.06	chromosome_3	2087770	2119802	cis
SPCC126.07c	chromosome_1,chromosome_1	2665053,4602196	2955088,4949138	trans
SPCC126.07c	chromosome_3	2087770	2119802	cis
SPCC126.08c	chromosome_3	2101294	2119802	cis
SPCC126.09	chromosome_3	2087770	2119802	trans
SPCC126.10	chromosome_3	2084276	2119802	trans
SPCC126.11c	chromosome_3	2087770	2119802	trans
SPCC1281.02c	chromosome_3	2087770	2119802	trans
SPCC1281.07c	chromosome_1	3440649	3556754	trans
SPCC132.01c	chromosome_3	2087770	2123837	trans
SPCC132.03	chromosome_3	2128231	2200139	trans
SPCC132.04c	chromosome_3	2101294	2119802	trans
SPCC1322.02	chromosome_3	2087770	2123837	trans
SPCC1322.03	chromosome_3	2087770	2119802	trans
SPCC1322.04	chromosome_3	2077429	2081191	trans
SPCC1322.05c	chromosome_3	2084276	2123837	trans
SPCC1322.12c	chromosome_2	852801	903483	trans
SPCC1322.14c	chromosome_3	1282285	1321833	cis
SPCC1322.16	chromosome_3	2084276	2123837	trans
SPCC1393.05	chromosome_3	2084276	2123837	trans
SPCC1393.06c	chromosome_3	2087770	2119802	trans
SPCC1393.09c	chromosome_3	2075876	2076845	trans
SPCC1393.10	chromosome_1	4325746	4366536	trans
SPCC1442.04c	chromosome_3	2101294	2119802	trans
SPCC1442.07c	chromosome_3	2084276	2119802	trans
SPCC1442.09	chromosome_3	2101294	2119802	trans
SPCC1442.11c	chromosome_3	2102509	2119802	trans
SPCC1442.17c	chromosome_1	3315647	3557103	trans
SPCC1450.02	chromosome_3	2101294	2123837	trans
SPCC1450.10c	chromosome_2	1131703	1149207	trans
SPCC1450.12	chromosome_3	2101294	2119802	trans
SPCC1450.15	chromosome_1,chromosome_1	2665053,4602196	2926804,4949138	trans
SPCC1450.15	chromosome_3	2087770	2119802	trans
SPCC1494.05c	chromosome_2	2311107	2316554	trans
SPCC1494.07	chromosome_3	2101294	2123837	trans
SPCC1494.08c	chromosome_3	2087770	2119802	trans
SPCC1494.10	chromosome_2	2312083	2330408	trans
SPCC14G10.01	chromosome_1	5403412	5448529	trans
SPCC14G10.02	chromosome_3	2087770	2119802	trans
SPCC1620.05	chromosome_2	1313029	1347996	trans
SPCC1620.05	chromosome_3	2087770	2119802	trans
SPCC1620.06c	chromosome_1	3917561	3926238	trans
SPCC1620.08	chromosome_3	2087770	2119802	trans
SPCC1620.11	chromosome_1,chromosome_1	2665053,4602196	2950891,4949138	trans
SPCC1620.12c	chromosome_3	2101294	2104480	trans
SPCC1620.13	chromosome_3	2087770	2119802	trans
SPCC162.02c	chromosome_3	2101294	2119802	trans
SPCC162.05	chromosome_3	2087770	2119802	trans
SPCC162.06c	chromosome_3	2087770	2123837	trans
SPCC162.08c	chromosome_3	2102509	2119802	trans
SPCC162.10	chromosome_1,chromosome_1	2665053,4602196	2950891,4949138	trans
SPCC162.11c	chromosome_3	1994325	2010864	trans
SPCC1672.11c	chromosome_3	2084276	2123837	trans
SPCC1672.12c	chromosome_3	950406	955392	trans
SPCC1672.14	chromosome_2	3505955	3623095	trans
SPCC1682.02c	chromosome_3	2087770	2119802	trans
SPCC1682.08c	chromosome_3	2087770	2123837	trans
SPCC1682.11c	chromosome_3	2101294	2104480	trans
SPCC1682.12c	chromosome_3	2087770	2123837	trans
SPCC1682.13	chromosome_2	2305695	2312083	trans
SPCC1682.16	chromosome_3	2078298	2119802	trans
SPCC16A11.02	chromosome_3	2078298	2123837	trans
SPCC16A11.03c	chromosome_3	2087770	2119802	trans
SPCC16A11.04	chromosome_3	2087770	2123837	trans
SPCC16A11.06c	chromosome_3	2101294	2104480	trans
SPCC16A11.07	chromosome_3	2087770	2123837	trans
SPCC16A11.08	chromosome_2	522230	526776	trans
SPCC16A11.08	chromosome_3	1936571	2010864	trans
SPCC16A11.12c	chromosome_3	2101294	2104480	trans
SPCC16A11.16c	chromosome_3	2087770	2123837	trans
SPCC16A11.17	chromosome_3	2087770	2123837	trans
SPCC16C4.02c	chromosome_3	2087770	2119802	trans
SPCC16C4.05	chromosome_3	2101294	2119802	trans
SPCC16C4.08c	chromosome_1	739951	763187	trans
SPCC16C4.12	chromosome_3	2084276	2119802	trans
SPCC16C4.14c	chromosome_3	2101294	2119802	trans
SPCC16C4.17	chromosome_1	2937800	3318540	trans
SPCC16C4.17	chromosome_3	2084276	2123837	trans
SPCC16C4.20c	chromosome_1	2925637	2950891	trans
SPCC1739.01	chromosome_2	2304929	2334988	trans
SPCC1739.05	chromosome_3	2087770	2123837	trans
SPCC1739.08c	chromosome_3	2078298	2119802	cis
SPCC1739.11c	chromosome_3	2084276	2119802	cis
SPCC1753.04	chromosome_1	1804967	1826604	trans
SPCC1795.05c	chromosome_3	1317663	1351700	trans
SPCC1795.08c	chromosome_3	2087770	2119802	trans
SPCC1795.09	chromosome_2	1305421	1308029	trans
SPCC1795.09	chromosome_2	4221110	4227280	trans
SPCC1795.09	chromosome_3	2084276	2123837	trans
SPCC1795.10c	chromosome_3	2087770	2123837	trans
SPCC1795.12c	chromosome_2	752796	828758	trans
SPCC18.02	chromosome_1	1598358	1635240	trans
SPCC18.04	chromosome_3	2084276	2123837	trans
SPCC18.08	chromosome_3	2087770	2119802	trans
SPCC18.13	chromosome_3	2087770	2123837	trans
SPCC18.16c	chromosome_3	2087770	2123837	trans
SPCC1827.01c	chromosome_1	2810876	2950891	trans
SPCC1827.04	chromosome_3	2087770	2123837	trans
SPCC1827.05c	chromosome_3	2087770	2123837	trans
SPCC1827.08c	chromosome_2	1305421	1308029	trans
SPCC1827.08c	chromosome_3	2087770	2119802	trans
SPCC1840.01c	chromosome_3	2087770	2123837	trans
SPCC1840.03	chromosome_2	852801	903483	trans
SPCC1840.05c	chromosome_1,chromosome_1	2665053,4602196	3326503,4949138	trans
SPCC188.03	chromosome_1	2810876	2813185	trans
SPCC188.07	chromosome_3	2102509	2123837	trans
SPCC188.08c	chromosome_3	2087770	2119802	trans
SPCC188.13c	chromosome_3	2087770	2123837	trans
SPCC1884.01	chromosome_1	3315647	3456618	trans
SPCC18B5.02c	chromosome_1	3809960	3926065	trans
SPCC18B5.11c	chromosome_2	2311107	2316554	trans
SPCC1902.02	chromosome_1	1077059	1110692	trans
SPCC191.01	chromosome_3	2087770	2119802	trans
SPCC191.11	chromosome_1	3440649	3456618	trans
SPCC1919.01	chromosome_2	2311107	2316554	trans
SPCC1919.02	chromosome_2	4221110	4227280	trans
SPCC1919.03c	chromosome_3	2087770	2123837	trans
SPCC1919.04	chromosome_2	852801	903483	trans
SPCC1919.05	chromosome_2	2311107	2316554	trans
SPCC1919.05	chromosome_3	2101294	2119802	trans
SPCC1919.11	chromosome_1	2810876	2950891	trans
SPCC1919.13c	chromosome_1,chromosome_1	2665053,4602196	2955088,4949138	trans
SPCC1919.14c	chromosome_3	2087770	2123837	trans
SPCC1919.15	chromosome_1,chromosome_1	2665053,4602196	2926804,4949138	trans
SPCC23B6.01c	chromosome_1	3556754	3745734	trans
SPCC23B6.01c	chromosome_1	4325746	4364759	trans
SPCC23B6.03c	chromosome_2	2312083	2330408	trans
SPCC24B10.04	chromosome_1	1663041	1666321	trans
SPCC24B10.07	chromosome_1	2479545	2528993	trans
SPCC24B10.08c	chromosome_3	2102509	2119802	trans
SPCC24B10.14c	chromosome_3	2087770	2119802	trans
SPCC24B10.15	chromosome_1	2925637	3318540	trans
SPCC24B10.22	chromosome_3	2087770	2123837	trans
SPCC285.09c	chromosome_3	2087770	2119802	trans
SPCC285.13c	chromosome_1	2648315	2661698	trans
SPCC285.13c	chromosome_3	2084276	2123837	trans
SPCC285.16c	chromosome_1	2526720	2536026	trans
SPCC297.05	chromosome_3	2084276	2119802	trans
SPCC306.03c	chromosome_1,chromosome_1	2665053,4602196	2926804,4949138	trans
SPCC306.03c	chromosome_3	2078298	2123837	trans
SPCC306.04c	chromosome_2	4221110	4227280	trans
SPCC306.08c	chromosome_1	314269	351533	trans
SPCC306.08c	chromosome_2	1455394	1494128	trans
SPCC306.09c	chromosome_3	2087770	2119802	trans
SPCC31H12.06	chromosome_1	619866	749810	trans
SPCC31H12.08c	chromosome_3	2084276	2119802	trans
SPCC320.03	chromosome_3	2087770	2119802	trans
SPCC320.04c	chromosome_3	2101294	2119802	trans
SPCC320.09	chromosome_2	3635637	3712576	trans
SPCC320.10	chromosome_3	2084276	2123837	trans
SPCC320.13c	chromosome_3	2078298	2119802	trans
SPCC330.04c	chromosome_1,chromosome_1	2665053,4602196	2950891,4949138	trans
SPCC330.05c	chromosome_3	2087770	2123837	trans
SPCC330.12c	chromosome_3	2084276	2119802	trans
SPCC330.13	chromosome_2	4222004	4290322	trans
SPCC338.04	chromosome_3	2087770	2119802	trans
SPCC338.08	chromosome_3	2087770	2123837	trans
SPCC338.13	chromosome_1	2810876	2955088	trans
SPCC338.16	chromosome_3	2101294	2119802	trans
SPCC338.17c	chromosome_3	2084276	2119802	trans
SPCC364.01	chromosome_1	3443342	3556754	trans
SPCC364.02c	chromosome_3	2087770	2123837	trans
SPCC364.04c	chromosome_3	2087770	2123837	trans
SPCC364.05	chromosome_3	2087770	2119802	trans
SPCC417.03	chromosome_1	3315647	3442884	trans
SPCC417.06c	chromosome_1,chromosome_1	2665053,4602196	2950891,4949138	trans
SPCC417.07c	chromosome_3	2087770	2123837	trans
SPCC4B3.01	chromosome_3	2087770	2119802	trans
SPCC4B3.04c	chromosome_3	2101294	2119802	trans
SPCC4B3.09c	chromosome_3	2087770	2123837	trans
SPCC4B3.17	chromosome_3	2101294	2119802	trans
SPCC4E9.01c	chromosome_1,chromosome_1	2665053,4602196	2955088,4949138	trans
SPCC4E9.01c	chromosome_3	2101294	2119802	trans
SPCC4F11.03c	chromosome_3	2084276	2119802	trans
SPCC4G3.02	chromosome_3	2101294	2123837	trans
SPCC4G3.05c	chromosome_3	2101294	2119802	trans
SPCC4G3.06c	chromosome_3	2101294	2104480	trans
SPCC4G3.07c	chromosome_3	2078298	2093353	trans
SPCC4G3.15c	chromosome_3	2101294	2119802	trans
SPCC4G3.18	chromosome_3	2101294	2104480	trans
SPCC548.05c	chromosome_3	224356	229552	cis
SPCC550.03c	chromosome_3	2087770	2123837	trans
SPCC550.07	chromosome_1	749810	763187	trans
SPCC550.10	chromosome_1	2893934	2905076	trans
SPCC550.14	chromosome_3	2084276	2123837	trans
SPCC550.15c	chromosome_3	2101294	2119802	trans
SPCC553.01c	chromosome_3	2087770	2123837	trans
SPCC553.07c	chromosome_3	2087770	2119802	trans
SPCC553.08c	chromosome_3	2101294	2119802	trans
SPCC553.09c	chromosome_3	210364	228913	trans
SPCC553.10	chromosome_3	2101294	2119802	trans
SPCC569.03	chromosome_3	2347226	2452883	trans
SPCC569.04	chromosome_3	2388524	2452883	trans
SPCC576.05	chromosome_3	2087770	2119802	cis
SPCC576.06c	chromosome_3	2087770	2123837	cis
SPCC576.07	chromosome_1	2292434	2339902	trans
SPCC576.07	chromosome_2	4289304	4442863	trans
SPCC584.01c	chromosome_3	2101294	2123837	trans
SPCC584.03c	chromosome_3	2075876	2081191	trans
SPCC584.05	chromosome_3	1525844	1555043	cis
SPCC584.05	chromosome_3	2087770	2123837	trans
SPCC584.14	chromosome_3	676403	681957	trans
SPCC584.14	chromosome_3	2102509	2119802	trans
SPCC594.01	chromosome_2	752796	775513	trans
SPCC594.02c	chromosome_3	2087770	2119802	trans
SPCC594.03	chromosome_1	2893934	2905076	trans
SPCC5E4.03c	chromosome_3	2102509	2119802	trans
SPCC5E4.04	chromosome_3	2084276	2119802	trans
SPCC5E4.06	chromosome_3	2087770	2123837	trans
SPCC61.01c	chromosome_3	2084276	2123837	trans
SPCC61.04c	chromosome_2	852801	903483	trans
SPCC613.02	chromosome_1	2937800	3318540	trans
SPCC613.03	chromosome_3	2087770	2119802	trans
SPCC613.04c	chromosome_3	2087770	2123837	trans
SPCC613.07	chromosome_1	2937800	3326503	trans
SPCC613.12c	chromosome_3	2102509	2123837	trans
[truncated: 89 more rows]
