# Supplementary material for: Natural genetic variation impacts expression levels of coding, non-coding, and antisense transcripts in fission yeast
Source: Mol Syst Biol. 2014 Nov 28;10(11):764. doi: 10.15252/msb.20145123 (PMC4299605; doi:10.15252/msb.20145123)
Supplement: Supplementary file 15 — Supplementary Dataset S14 [file msb0010-0764-sd15.zip › SupplementaryDataset_S14_growth_QTL.tsv]

# Supplementary Dataset S14. This tab delmited table contains the results of the QTL mapping of the growth traits.
#
# This data allow replication of the published results and the
# development of new analysis methods. If you intend to perform
# and/or publish new analyses, do not hesitate to contact us.
#
# The file contain the results of the QTL mapping of the
# growth traits
#
# First field is the name of growth trait
# Next fields are the significance of the linkage between the
# the traits and all mapping markers indicated as q-value.
# Mapping marker names are indicated as column names.
# The poistion of the mapping markers are also provided as
# supplementary data.
#
# if you have questions mail:
# mathieu.clement-ziza(at)uni-koeln.de
# andreas.beyer(at)uni-koeln.de
# j.bahler(at)ucl.ac.uk
#
#
#
trait	MM001	MM002	MM003	MM004	MM005	MM006	MM007	MM008	MM009	MM010	MM011	MM012	MM013	MM014	MM015	MM016	MM017	MM018	MM019	MM020	MM021	MM022	MM023	MM024	MM025	MM026	MM027	MM028	MM029	MM030	MM031	MM032	MM033	MM034	MM035	MM036	MM037	MM038	MM039	MM040	MM041	MM042	MM043	MM044	MM045	MM046	MM047	MM048	MM049
Area_under_the_curve	0.422054642475987	0.649560762388818	1	1	1	1	1	1	1	0.509250274557657	0.320643315244203	0.229995619208088	0.578758810572687	0.851699806576402	1	0.772295807560137	0.668098725955533	0.317397602397603	0.518139885438649	1	0.262742476697736	0.302778254051228	0.697038534798535	0.190228421052632	0.18606280056577	0.248313788098693	0.16477381489842	0.209663072227874	0.262195519348269	0.141071641791043	0.165588705882352	0.166929310344827	0.264834241245136	0.317521917124314	0.321381925343811	1	0.421132261521972	0.428474399164054	0.511486409242931	0.880626226057672	1	1	0.878827577482606	0.968969663584497	0.844026284970722	1	0.909884862104188	1	1
growth_efficiency	0.548623110338836	0.559696212549463	0.885540740740741	1	1	1	1	1	1	0.555381724728727	0.85472008583691	0.529772072339164	0.518596146899458	0.581065020576132	0.989054128618613	0.945127164179104	0.824789610389611	0.635243491735537	0.477736058767167	0.94296	0.377765614035088	0.894745067218201	1	1	1	1	0.556132991452991	0.652247020035506	1	0.62835	1	0.706593263872062	0.410361544064093	0.251927915194346	0.301097397769517	0.677986001489203	0.152080966767371	0.177056821829856	0.338309189189189	0.36635149073328	1	1	1	1	1	1	1	1	1
muMax	0.409578647166362	0.421512857142857	0.371356514851485	0.259373076923077	0.285584246575343	0.377563125	0.291552587646077	0.243442249240122	0.273512034208919	0.362051990251828	0.257763168867269	0.26617385786802	0.427641884816754	0.324993083573487	1	0.286540761796475	0.441484278438031	0.699974507419119	0.303803761755486	0.321331105651106	0.306370909090909	0.532434427684117	1	0.130474285714287	0.12101860465116	0.130474285714287	0.1365024	0.157378285714285	1	1	1	0.660113196186653	0.976718496770405	0.55980696292103	0.662782447342026	1	0.574220815986678	0.517011117824773	0.270414842300557	0.441249456521739	1	1	0.643202766393443	0.482225419968304	0.604200320341698	1	0.687714215445155	1	1
growth_lag	0.371496390321301	0.428228989547038	1	1	1	1	0.992722728153459	1	1	1	1	0.994024322230829	0.862922094508301	1	1	1	1	1	1	1	0.55978	1	1	1	1	1	0.90734036809816	0.706869119070668	0.463702638522427	0.0901972602739691	0.0059	0.0059	0.0188799999999979	0.125459067357514	0.266621113243762	0.756663693379791	0.096320930232553	0.164694285714287	0.654743521091185	0.555619503849444	1	0.576441581421067	0.1685925	0.163470157068062	0.215234699714013	0.280570047169811	0.168841406250001	0.187870108695653	0.409598975859546
[truncated: 659 more columns]
