# Supplementary material for: Natural genetic variation impacts expression levels of coding, non-coding, and antisense transcripts in fission yeast
Source: Mol Syst Biol. 2014 Nov 28;10(11):764. doi: 10.15252/msb.20145123 (PMC4299605; doi:10.15252/msb.20145123)
Supplement: Supplementary file 16 — Supplementary Dataset S15 [file msb0010-0764-sd16.zip]

Archive with 1 entries (1 files):
- SupplementaryDataset_S15_non_coding_regulator.tsv
