# Supplementary material for: Natural genetic variation impacts expression levels of coding, non-coding, and antisense transcripts in fission yeast
Source: Mol Syst Biol. 2014 Nov 28;10(11):764. doi: 10.15252/msb.20145123 (PMC4299605; doi:10.15252/msb.20145123)
Supplement: Supplementary file 16 — Supplementary Dataset S15 [file msb0010-0764-sd16.zip › SupplementaryDataset_S15_non_coding_regulator.tsv]

# Supplementary Dataset S15. # This tab delimited table compiles the linkages involving eQTLs containing either no genes or only one non-coding gene.
#
#
#
# First field is the name of sense trait (target)
# Next 3 fields are the coordiante of the QTL as a
# genomic interval
# next field is an indicator of whether the linkage correspong to
# a cis or a trans linakge.
# Next field indicates either the only non-coding gene anotated in the QTL
# or "NA" when the locus contains no genes.
# Next indicate wether the putative
# regulator is a coding or non-coding gene (here only non-coding)
#
# if you have questions mail:
# mathieu.clement-ziza(at)uni-koeln.de
# andreas.beyer(at)uni-koeln.de
# j.bahler(at)ucl.ac.uk
#
#
target	chromosome	start	end	qtl_type	putative_regulator	regulator_type
SPAC13A11.01c	chromosome_2	1455394	1455394	trans	NA	NA
SPAC1B1.01	chromosome_2	3759342	3759342	trans	NA	NA
SPAPB2B4.03	chromosome_2	1455394	1455394	trans	NA	NA
SPBC3D6.06c	chromosome_1	1741020	1741020	trans	NA	NA
SPBC4B4.03	chromosome_2	3759342	3759342	trans	NA	NA
SPBP4H10.15	chromosome_2	3759342	3759342	trans	NA	NA
SPCC1223.07c	chromosome_2	3759342	3759342	trans	NA	NA
SPCC584.01c	chromosome_2	3759342	3759342	trans	NA	NA
SPNCRNA.1118	chromosome_2	3759342	3759342	trans	NA	NA
SPNCRNA.121	chromosome_1	5202829	5202829	trans	NA	NA
SPNCRNA.1215	chromosome_1	4140413	4140413	trans	SPNCRNA.963	non_coding
SPNCRNA.1454	chromosome_2	3759342	3759342	trans	NA	NA
