# Supplementary material for: Natural genetic variation impacts expression levels of coding, non-coding, and antisense transcripts in fission yeast
Source: Mol Syst Biol. 2014 Nov 28;10(11):764. doi: 10.15252/msb.20145123 (PMC4299605; doi:10.15252/msb.20145123)
Supplement: Supplementary file 17 — Supplementary Dataset S16 [file msb0010-0764-sd17.xlsx]

## Sheet: del.pht1-del.clr4_1
Well	Sample Name	Detector Name	Reporter	Task	Ct	Tm Value
1	Gene_A-Sense	its3-tpp1_geneA	SYBR	Unknown	22.9226	73.8
2	Gene_A-Sense	its3-tpp1_geneA	SYBR	Unknown	22.6874	74.7
3	Gene_A-Sense	its3-tpp1_geneA	SYBR	Unknown	22.6167	75.1
4	Gene_A-Antisense	its3-tpp1_geneA	SYBR	Unknown	23.344	74.9
5	Gene_A-Antisense	its3-tpp1_geneA	SYBR	Unknown	23.2446	74.5
6	Gene_A-Antisense	its3-tpp1_geneA	SYBR	Unknown	23.3579	75.4
7	Gene_B-Sense	its3-tpp1_geneB	SYBR	Unknown	20.6509	73.1
8	Gene_B-Sense	its3-tpp1_geneB	SYBR	Unknown	20.6885	72.7
9	Gene_B-Sense	its3-tpp1_geneB	SYBR	Unknown	21.0582	72.7
10	Gene_B-Read-through	its3-tpp1_geneB	SYBR	Unknown	26.7848	71.8
11	Gene_B-Read-through	its3-tpp1_geneB	SYBR	Unknown	26.5412	73.3
12	Gene_B-Read-through	its3-tpp1_geneB	SYBR	Unknown	26.6106	73.3
13	Gene_A-Sense	E6.10-E6.09_geneA	SYBR	Unknown	23.5175	73
14	Gene_A-Sense	E6.10-E6.09_geneA	SYBR	Unknown	23.602	72.8
15	Gene_A-Sense	E6.10-E6.09_geneA	SYBR	Unknown	23.3861	73.4
16	Gene_A-Antisense	E6.10-E6.09_geneA	SYBR	Unknown	25.9834	73.2
17	Gene_A-Antisense	E6.10-E6.09_geneA	SYBR	Unknown	25.8824	73.5
18	Gene_A-Antisense	E6.10-E6.09_geneA	SYBR	Unknown	25.8771	73.3
19	Gene_B-Sense	E6.10-E6.09_geneB	SYBR	Unknown	24.1545	77.7
20	Gene_B-Sense	E6.10-E6.09_geneB	SYBR	Unknown	24.1346	76.9
21	Gene_B-Sense	E6.10-E6.09_geneB	SYBR	Unknown	24.0121	77.1
22	Gene_B-Read-through	E6.10-E6.09_geneB	SYBR	Unknown	30.0093	77.1
23	Gene_B-Read-through	E6.10-E6.09_geneB	SYBR	Unknown	30.0035	77.1
24	Gene_B-Read-through	E6.10-E6.09_geneB	SYBR	Unknown	30.6389	77
25	Gene_A-Sense	paf1-rps1602_geneA	SYBR	Unknown	18.4855	74.9
26	Gene_A-Sense	paf1-rps1602_geneA	SYBR	Unknown	18.5636	75.3
27	Gene_A-Sense	paf1-rps1602_geneA	SYBR	Unknown	18.842	75.1
28	Gene_A-Antisense	paf1-rps1602_geneA	SYBR	Unknown	22.7856	75.1
29	Gene_A-Antisense	paf1-rps1602_geneA	SYBR	Unknown	22.6709	75.2
30	Gene_A-Antisense	paf1-rps1602_geneA	SYBR	Unknown	22.7028	74.8
31	Gene_B-Sense	paf1-rps1602_geneB	SYBR	Unknown	17.7393	77.5
32	Gene_B-Sense	paf1-rps1602_geneB	SYBR	Unknown	17.8213	77.5
33	Gene_B-Sense	paf1-rps1602_geneB	SYBR	Unknown	17.886	77.5
34	Gene_B-Read-through	paf1-rps1602_geneB	SYBR	Unknown	27.6011	77.5
35	Gene_B-Read-through	paf1-rps1602_geneB	SYBR	Unknown	27.6205	77.6
36	Gene_B-Read-through	paf1-rps1602_geneB	SYBR	Unknown	27.8218	77.2
37	Gene_A-Sense	cdb4-thai4_geneA	SYBR	Unknown	20.0287	73.6
38	Gene_A-Sense	cdb4-thai4_geneA	SYBR	Unknown	20.0727	74
39	Gene_A-Sense	cdb4-thai4_geneA	SYBR	Unknown	20.0706	74.5
40	Gene_A-Antisense	cdb4-thai4_geneA	SYBR	Unknown	24.8578	74.5
41	Gene_A-Antisense	cdb4-thai4_geneA	SYBR	Unknown	24.8196	74.3
42	Gene_A-Antisense	cdb4-thai4_geneA	SYBR	Unknown	24.9693	74.8
43	Gene_B-Sense	cdb4-thi4_geneB	SYBR	Unknown	22.7185	73.9
44	Gene_B-Sense	cdb4-thi4_geneB	SYBR	Unknown	22.8706	74.1
45	Gene_B-Sense	cdb4-thi4_geneB	SYBR	Unknown	23.0593	73.9
46	Gene_B-Read-through	cdb4-thi4_geneB	SYBR	Unknown	28.2313	74.3
47	Gene_B-Read-through	cdb4-thi4_geneB	SYBR	Unknown	28.0144	73.6
48	Gene_B-Read-through	cdb4-thi4_geneB	SYBR	Unknown	28.0591	73.8
49	cdc2-Sense	cdc2	SYBR	Unknown	22.9637	73
50	cdc2-Sense	cdc2	SYBR	Unknown	22.6028	74
51	cdc2-Sense	cdc2	SYBR	Unknown	22.4634	74
52	cdc2-Anti-sense	cdc2	SYBR	Unknown	22.9569	73.7
53	cdc2-Anti-sense	cdc2	SYBR	Unknown	22.8758	74.1
54	cdc2-Anti-sense	cdc2	SYBR	Unknown	22.7157	74.1
55	NTC_A	NTC_geneA	SYBR	Unknown	Undetermined	78.2
56	NTC_A	NTC_geneA	SYBR	Unknown	Undetermined	81.1
57	NTC_B	NTC_geneB	SYBR	Unknown	Undetermined	84.1
58	NTC_B	NTC_geneB	SYBR	Unknown	Undetermined	65.9
59	NTC_cdc2	NTC_cdc2	SYBR	Unknown	37.1223	71.6
60	NTC_cdc2	NTC_cdc2	SYBR	Unknown	35.8436	71.5
61	Self-priming_locus1	its3-tpp1_geneA	SYBR	Unknown	31.2471	75.1
62	Self-priming_locus1	its3-tpp1_geneA	SYBR	Unknown	31.324	75.5
63	Self-priming_locus1	its3-tpp1_geneA	SYBR	Unknown	31.6282	74.9
64	Self-priming_locus2	E6.10-E6.09_geneA	SYBR	Unknown	32.9224	73.2
65	Self-priming_locus2	E6.10-E6.09_geneA	SYBR	Unknown	32.6404	73.2
66	Self-priming_locus2	E6.10-E6.09_geneA	SYBR	Unknown	32.7133	73.2
67	Self-priming_locus3	paf1-rps1602_geneA	SYBR	Unknown	28.4192	74.8
68	Self-priming_locus3	paf1-rps1602_geneA	SYBR	Unknown	11.012	79.7
69	Self-priming_locus3	paf1-rps1602_geneA	SYBR	Unknown	28.4327	75.4
70	Self-priming_locus4	cdb4-thai4_geneA	SYBR	Unknown	33.4922	75.6
71	Self-priming_locus4	cdb4-thai4_geneA	SYBR	Unknown	31.6819	74.2
72	Self-priming_locus4	cdb4-thai4_geneA	SYBR	Unknown	31.7229	74
73	DNase-treated-_locus1	its3-tpp1_geneA	SYBR	Unknown	34.7523	75.5
74	DNase-treated-_locus1	its3-tpp1_geneA	SYBR	Unknown	34.2641	75.3
75	DNase-treated-_locus1	its3-tpp1_geneA	SYBR	Unknown	35.7668	75.6
76	DNase-treated-_locus2	E6.10-E6.09_geneA	SYBR	Unknown	35.1861	73.6
77	DNase-treated-_locus2	E6.10-E6.09_geneA	SYBR	Unknown	35.2437	73.2
78	DNase-treated-_locus2	E6.10-E6.09_geneA	SYBR	Unknown	35.2048	73.9
79	DNase-treated-_locus3	paf1-rps1602_geneA	SYBR	Unknown	30.9335	75.6
80	DNase-treated-_locus3	paf1-rps1602_geneA	SYBR	Unknown	Undetermined	86.6
81	DNase-treated-_locus3	paf1-rps1602_geneA	SYBR	Unknown	31.4106	74.8
82	DNase-treated-_locus4	cdb4-thai4_geneA	SYBR	Unknown	35.1023	74.3
83	DNase-treated-_locus4	cdb4-thai4_geneA	SYBR	Unknown	34.9571	74
84	DNase-treated-_locus4	cdb4-thai4_geneA	SYBR	Unknown	34.8752	73.6
85	DNase-treated-_locus1	its3-tpp1_geneB	SYBR	Unknown	34.0688	73
86	DNase-treated-_locus1	its3-tpp1_geneB	SYBR	Unknown	34.7128	72.6
87	DNase-treated-_locus1	its3-tpp1_geneB	SYBR	Unknown	36.9329	73.4
88	DNase-treated-_locus2	E6.10-E6.09_geneB	SYBR	Unknown	35.9391	76.6
89	DNase-treated-_locus2	E6.10-E6.09_geneB	SYBR	Unknown	35.4136	77.1
90	DNase-treated-_locus2	E6.10-E6.09_geneB	SYBR	Unknown	35.8827	77.3
91	DNase-treated-_locus3	paf1-rps1602_geneB	SYBR	Unknown	35.649	77.3
92	DNase-treated-_locus3	paf1-rps1602_geneB	SYBR	Unknown	34.9301	77.3
93	DNase-treated-_locus3	paf1-rps1602_geneB	SYBR	Unknown	34.9245	77.5
94	DNase-treated-_locus4	cdb4-thi4_geneB	SYBR	Unknown	35.6806	73.3
95	DNase-treated-_locus4	cdb4-thi4_geneB	SYBR	Unknown	36.9551	73.6
96	DNase-treated-_locus4	cdb4-thi4_geneB	SYBR	Unknown	35.3722	73.4

## Sheet: del.pht1-del.clr4_2
Well	Sample Name	Detector Name	Reporter	Task	Ct	Tm Value
1	Gene_A-Sense	its3-tpp1_geneA	SYBR	Unknown	22.9475	73
2	Gene_A-Sense	its3-tpp1_geneA	SYBR	Unknown	22.8548	75.3
3	Gene_A-Sense	its3-tpp1_geneA	SYBR	Unknown	22.8034	74.3
4	Gene_A-Antisense	its3-tpp1_geneA	SYBR	Unknown	23.3386	74.3
5	Gene_A-Antisense	its3-tpp1_geneA	SYBR	Unknown	23.2643	74.5
6	Gene_A-Antisense	its3-tpp1_geneA	SYBR	Unknown	23.225	75.6
7	Gene_B-Sense	its3-tpp1_geneB	SYBR	Unknown	22.2554	72.5
8	Gene_B-Sense	its3-tpp1_geneB	SYBR	Unknown	22.3145	72.1
9	Gene_B-Sense	its3-tpp1_geneB	SYBR	Unknown	22.1711	72.3
10	Gene_B-Read-through	its3-tpp1_geneB	SYBR	Unknown	28.9372	72.3
11	Gene_B-Read-through	its3-tpp1_geneB	SYBR	Unknown	29.0937	73
12	Gene_B-Read-through	its3-tpp1_geneB	SYBR	Unknown	29.1415	73
13	Gene_A-Sense	E6.10-E6.09_geneA	SYBR	Unknown	22.9389	72.6
14	Gene_A-Sense	E6.10-E6.09_geneA	SYBR	Unknown	23.0535	73.2
15	Gene_A-Sense	E6.10-E6.09_geneA	SYBR	Unknown	23.0279	73.4
16	Gene_A-Antisense	E6.10-E6.09_geneA	SYBR	Unknown	24.9273	73.5
17	Gene_A-Antisense	E6.10-E6.09_geneA	SYBR	Unknown	24.898	73.5
18	Gene_A-Antisense	E6.10-E6.09_geneA	SYBR	Unknown	24.7189	73.5
19	Gene_B-Sense	E6.10-E6.09_geneB	SYBR	Unknown	24.6417	76.9
20	Gene_B-Sense	E6.10-E6.09_geneB	SYBR	Unknown	24.4667	77.3
21	Gene_B-Sense	E6.10-E6.09_geneB	SYBR	Unknown	24.811	76.7
22	Gene_B-Read-through	E6.10-E6.09_geneB	SYBR	Unknown	32.8517	77.1
23	Gene_B-Read-through	E6.10-E6.09_geneB	SYBR	Unknown	33.3063	77.1
24	Gene_B-Read-through	E6.10-E6.09_geneB	SYBR	Unknown	32.9656	77
25	Gene_A-Sense	paf1-rps1602_geneA	SYBR	Unknown	21.9804	75.1
26	Gene_A-Sense	paf1-rps1602_geneA	SYBR	Unknown	22.6285	74.3
27	Gene_A-Sense	paf1-rps1602_geneA	SYBR	Unknown	22.247	74.7
28	Gene_A-Antisense	paf1-rps1602_geneA	SYBR	Unknown	Undetermined	92.2
29	Gene_A-Antisense	paf1-rps1602_geneA	SYBR	Unknown	26.8786	75
30	Gene_A-Antisense	paf1-rps1602_geneA	SYBR	Unknown	26.9508	75.2
31	Gene_B-Sense	paf1-rps1602_geneB	SYBR	Unknown	17.8	77.1
32	Gene_B-Sense	paf1-rps1602_geneB	SYBR	Unknown	17.3942	77.6
33	Gene_B-Sense	paf1-rps1602_geneB	SYBR	Unknown	17.8594	77.1
34	Gene_B-Read-through	paf1-rps1602_geneB	SYBR	Unknown	29.1047	77.4
35	Gene_B-Read-through	paf1-rps1602_geneB	SYBR	Unknown	28.9897	77.4
36	Gene_B-Read-through	paf1-rps1602_geneB	SYBR	Unknown	29.0278	77
37	Gene_A-Sense	cdb4-thai4_geneA	SYBR	Unknown	20.2365	73.7
38	Gene_A-Sense	cdb4-thai4_geneA	SYBR	Unknown	20.2363	74.1
39	Gene_A-Sense	cdb4-thai4_geneA	SYBR	Unknown	20.2674	74.1
40	Gene_A-Antisense	cdb4-thai4_geneA	SYBR	Unknown	25.7074	74.5
41	Gene_A-Antisense	cdb4-thai4_geneA	SYBR	Unknown	25.5178	74.6
42	Gene_A-Antisense	cdb4-thai4_geneA	SYBR	Unknown	25.3919	74.3
43	Gene_B-Sense	cdb4-thi4_geneB	SYBR	Unknown	22.2941	74.2
44	Gene_B-Sense	cdb4-thi4_geneB	SYBR	Unknown	22.3186	74
45	Gene_B-Sense	cdb4-thi4_geneB	SYBR	Unknown	22.3832	74
46	Gene_B-Read-through	cdb4-thi4_geneB	SYBR	Unknown	30.4615	74
47	Gene_B-Read-through	cdb4-thi4_geneB	SYBR	Unknown	30.5504	74
48	Gene_B-Read-through	cdb4-thi4_geneB	SYBR	Unknown	30.303	73.6
49	cdc2-Sense	cdc2	SYBR	Unknown	23.4644	73.6
50	cdc2-Sense	cdc2	SYBR	Unknown	23.4472	73.6
51	cdc2-Sense	cdc2	SYBR	Unknown	23.386	73.7
52	cdc2-Anti-sense	cdc2	SYBR	Unknown	23.5774	73.7
53	cdc2-Anti-sense	cdc2	SYBR	Unknown	24.9813	72.6
54	cdc2-Anti-sense	cdc2	SYBR	Unknown	23.4005	74.1
55	NTC_A	NTC_geneA	SYBR	Unknown	37.1192	74.2
56	NTC_A	NTC_geneA	SYBR	Unknown	35.2306	73.9
57	NTC_B	NTC_geneB	SYBR	Unknown	37.1567	71.2
58	NTC_B	NTC_geneB	SYBR	Unknown	Undetermined	72.9
59	NTC_cdc2	NTC_cdc2	SYBR	Unknown	37.014	72.1
60	NTC_cdc2	NTC_cdc2	SYBR	Unknown	Undetermined	74.8
61	Self-priming_locus1	its3-tpp1_geneA	SYBR	Unknown	31.6133	75.5
62	Self-priming_locus1	its3-tpp1_geneA	SYBR	Unknown	31.2297	75.5
63	Self-priming_locus1	its3-tpp1_geneA	SYBR	Unknown	31.2822	76
64	Self-priming_locus2	E6.10-E6.09_geneA	SYBR	Unknown	31.9957	73.3
65	Self-priming_locus2	E6.10-E6.09_geneA	SYBR	Unknown	31.71	73.3
66	Self-priming_locus2	E6.10-E6.09_geneA	SYBR	Unknown	31.1322	73.9
67	Self-priming_locus3	paf1-rps1602_geneA	SYBR	Unknown	32.2887	75.4
68	Self-priming_locus3	paf1-rps1602_geneA	SYBR	Unknown	32.1515	75.4
69	Self-priming_locus3	paf1-rps1602_geneA	SYBR	Unknown	32.2702	75.4
70	Self-priming_locus4	cdb4-thai4_geneA	SYBR	Unknown	31.674	73.6
71	Self-priming_locus4	cdb4-thai4_geneA	SYBR	Unknown	31.8056	73.8
72	Self-priming_locus4	cdb4-thai4_geneA	SYBR	Unknown	31.5069	73.8
73	DNase-treated-_locus1	its3-tpp1_geneA	SYBR	Unknown	34.7291	75.5
74	DNase-treated-_locus1	its3-tpp1_geneA	SYBR	Unknown	35.0934	75.6
75	DNase-treated-_locus1	its3-tpp1_geneA	SYBR	Unknown	34.4223	75.6
76	DNase-treated-_locus2	E6.10-E6.09_geneA	SYBR	Unknown	35.5125	73.5
77	DNase-treated-_locus2	E6.10-E6.09_geneA	SYBR	Unknown	34.8016	72.9
78	DNase-treated-_locus2	E6.10-E6.09_geneA	SYBR	Unknown	36.9437	73.9
79	DNase-treated-_locus3	paf1-rps1602_geneA	SYBR	Unknown	35.2794	75.2
80	DNase-treated-_locus3	paf1-rps1602_geneA	SYBR	Unknown	35.7258	74.6
81	DNase-treated-_locus3	paf1-rps1602_geneA	SYBR	Unknown	34.9164	74.4
82	DNase-treated-_locus4	cdb4-thai4_geneA	SYBR	Unknown	35.5213	74
83	DNase-treated-_locus4	cdb4-thai4_geneA	SYBR	Unknown	35.8878	73.8
84	DNase-treated-_locus4	cdb4-thai4_geneA	SYBR	Unknown	35.2949	73.8
85	DNase-treated-_locus1	its3-tpp1_geneB	SYBR	Unknown	35.9675	72.8
86	DNase-treated-_locus1	its3-tpp1_geneB	SYBR	Unknown	35.6694	73.2
87	DNase-treated-_locus1	its3-tpp1_geneB	SYBR	Unknown	35.6785	73
88	DNase-treated-_locus2	E6.10-E6.09_geneB	SYBR	Unknown	36.92	76.6
89	DNase-treated-_locus2	E6.10-E6.09_geneB	SYBR	Unknown	34.932	77.1
90	DNase-treated-_locus2	E6.10-E6.09_geneB	SYBR	Unknown	35.0059	77.1
91	DNase-treated-_locus3	paf1-rps1602_geneB	SYBR	Unknown	35.9229	77.3
92	DNase-treated-_locus3	paf1-rps1602_geneB	SYBR	Unknown	35.1708	76.9
93	DNase-treated-_locus3	paf1-rps1602_geneB	SYBR	Unknown	35.1591	76.5
94	DNase-treated-_locus4	cdb4-thi4_geneB	SYBR	Unknown	35.3503	73.4
95	DNase-treated-_locus4	cdb4-thi4_geneB	SYBR	Unknown	35.0772	73.2
96	DNase-treated-_locus4	cdb4-thi4_geneB	SYBR	Unknown	35.9325	73.2

## Sheet: del.pht1-del.clr4_3
Well	Sample Name	Detector Name	Reporter	Task	Ct	Tm Value
1	Gene_A-Sense	its3-tpp1_geneA	SYBR	Unknown	23.5373	73.4
2	Gene_A-Sense	its3-tpp1_geneA	SYBR	Unknown	23.5688	74.7
3	Gene_A-Sense	its3-tpp1_geneA	SYBR	Unknown	23.0562	75.4
4	Gene_A-Antisense	its3-tpp1_geneA	SYBR	Unknown	24.1979	75
5	Gene_A-Antisense	its3-tpp1_geneA	SYBR	Unknown	23.9088	75.6
6	Gene_A-Antisense	its3-tpp1_geneA	SYBR	Unknown	23.8278	75.6
7	Gene_B-Sense	its3-tpp1_geneB	SYBR	Unknown	21.7163	73.5
8	Gene_B-Sense	its3-tpp1_geneB	SYBR	Unknown	21.9368	72.7
9	Gene_B-Sense	its3-tpp1_geneB	SYBR	Unknown	21.9673	73.2
10	Gene_B-Read-through	its3-tpp1_geneB	SYBR	Unknown	27.6191	73.2
11	Gene_B-Read-through	its3-tpp1_geneB	SYBR	Unknown	27.8193	72.7
12	Gene_B-Read-through	its3-tpp1_geneB	SYBR	Unknown	27.9101	72.9
13	Gene_A-Sense	E6.10-E6.09_geneA	SYBR	Unknown	23.9419	72.8
14	Gene_A-Sense	E6.10-E6.09_geneA	SYBR	Unknown	23.9616	73.3
15	Gene_A-Sense	E6.10-E6.09_geneA	SYBR	Unknown	23.6493	73.3
16	Gene_A-Antisense	E6.10-E6.09_geneA	SYBR	Unknown	26.3678	73.3
17	Gene_A-Antisense	E6.10-E6.09_geneA	SYBR	Unknown	26.4435	73.7
18	Gene_A-Antisense	E6.10-E6.09_geneA	SYBR	Unknown	26.1319	73.3
19	Gene_B-Sense	E6.10-E6.09_geneB	SYBR	Unknown	24.5814	77.1
20	Gene_B-Sense	E6.10-E6.09_geneB	SYBR	Unknown	24.459	76.9
21	Gene_B-Sense	E6.10-E6.09_geneB	SYBR	Unknown	24.5598	76.9
22	Gene_B-Read-through	E6.10-E6.09_geneB	SYBR	Unknown	30.2682	77
23	Gene_B-Read-through	E6.10-E6.09_geneB	SYBR	Unknown	30.1636	77
24	Gene_B-Read-through	E6.10-E6.09_geneB	SYBR	Unknown	30.6367	76.6
25	Gene_A-Sense	paf1-rps1602_geneA	SYBR	Unknown	22.5384	74.9
26	Gene_A-Sense	paf1-rps1602_geneA	SYBR	Unknown	22.6391	75.1
27	Gene_A-Sense	paf1-rps1602_geneA	SYBR	Unknown	22.5227	75.2
28	Gene_A-Antisense	paf1-rps1602_geneA	SYBR	Unknown	27.1518	75.2
29	Gene_A-Antisense	paf1-rps1602_geneA	SYBR	Unknown	27.1358	75.4
30	Gene_A-Antisense	paf1-rps1602_geneA	SYBR	Unknown	27.0776	75.6
31	Gene_B-Sense	paf1-rps1602_geneB	SYBR	Unknown	17.9639	77.4
32	Gene_B-Sense	paf1-rps1602_geneB	SYBR	Unknown	17.8192	77.8
33	Gene_B-Sense	paf1-rps1602_geneB	SYBR	Unknown	18.2573	77
34	Gene_B-Read-through	paf1-rps1602_geneB	SYBR	Unknown	28.1266	77
35	Gene_B-Read-through	paf1-rps1602_geneB	SYBR	Unknown	27.813	77.4
36	Gene_B-Read-through	paf1-rps1602_geneB	SYBR	Unknown	27.8782	77.2
37	Gene_A-Sense	cdb4-thai4_geneA	SYBR	Unknown	19.997	73.9
38	Gene_A-Sense	cdb4-thai4_geneA	SYBR	Unknown	20.0353	74.1
39	Gene_A-Sense	cdb4-thai4_geneA	SYBR	Unknown	19.8618	74.3
40	Gene_A-Antisense	cdb4-thai4_geneA	SYBR	Unknown	25.2379	74.1
41	Gene_A-Antisense	cdb4-thai4_geneA	SYBR	Unknown	25.3652	74.4
42	Gene_A-Antisense	cdb4-thai4_geneA	SYBR	Unknown	24.8644	74.4
43	Gene_B-Sense	cdb4-thi4_geneB	SYBR	Unknown	22.8064	74.2
44	Gene_B-Sense	cdb4-thi4_geneB	SYBR	Unknown	22.9646	74.2
45	Gene_B-Sense	cdb4-thi4_geneB	SYBR	Unknown	Undetermined	76.1
46	Gene_B-Read-through	cdb4-thi4_geneB	SYBR	Unknown	28.1705	74.2
47	Gene_B-Read-through	cdb4-thi4_geneB	SYBR	Unknown	28.8121	74
48	Gene_B-Read-through	cdb4-thi4_geneB	SYBR	Unknown	28.4795	73.6
49	cdc2-Sense	cdc2	SYBR	Unknown	23.6045	73
50	cdc2-Sense	cdc2	SYBR	Unknown	23.1305	73.7
51	cdc2-Sense	cdc2	SYBR	Unknown	23.2654	73.9
52	cdc2-Anti-sense	cdc2	SYBR	Unknown	23.7362	73.9
53	cdc2-Anti-sense	cdc2	SYBR	Unknown	23.5513	73.7
54	cdc2-Anti-sense	cdc2	SYBR	Unknown	23.9507	73.7
55	NTC_A	NTC_geneA	SYBR	Unknown	21.8893	77.3
56	NTC_A	NTC_geneA	SYBR	Unknown	35.936	71.8
57	NTC_B	NTC_geneB	SYBR	Unknown	Undetermined	62.8
58	NTC_B	NTC_geneB	SYBR	Unknown	37.0419	71.7
59	NTC_cdc2	NTC_cdc2	SYBR	Unknown	Undetermined	61.2
60	NTC_cdc2	NTC_cdc2	SYBR	Unknown	36.995	71.5
61	Self-priming_locus1	its3-tpp1_geneA	SYBR	Unknown	30.9254	75.3
62	Self-priming_locus1	its3-tpp1_geneA	SYBR	Unknown	30.6928	76
63	Self-priming_locus1	its3-tpp1_geneA	SYBR	Unknown	30.9087	75.8
64	Self-priming_locus2	E6.10-E6.09_geneA	SYBR	Unknown	31.6941	73.9
65	Self-priming_locus2	E6.10-E6.09_geneA	SYBR	Unknown	31.5689	73.7
66	Self-priming_locus2	E6.10-E6.09_geneA	SYBR	Unknown	31.3865	73.9
67	Self-priming_locus3	paf1-rps1602_geneA	SYBR	Unknown	31.4311	75
68	Self-priming_locus3	paf1-rps1602_geneA	SYBR	Unknown	31.2146	75.4
69	Self-priming_locus3	paf1-rps1602_geneA	SYBR	Unknown	31.4512	75.2
70	Self-priming_locus4	cdb4-thai4_geneA	SYBR	Unknown	30.6629	74
71	Self-priming_locus4	cdb4-thai4_geneA	SYBR	Unknown	30.2801	73.8
72	Self-priming_locus4	cdb4-thai4_geneA	SYBR	Unknown	30.3878	74
73	DNase-treated-_locus1	its3-tpp1_geneA	SYBR	Unknown	34.6118	75.4
74	DNase-treated-_locus1	its3-tpp1_geneA	SYBR	Unknown	35.2356	75.4
75	DNase-treated-_locus1	its3-tpp1_geneA	SYBR	Unknown	34.3613	75.4
76	DNase-treated-_locus2	E6.10-E6.09_geneA	SYBR	Unknown	35.0953	73.5
77	DNase-treated-_locus2	E6.10-E6.09_geneA	SYBR	Unknown	35.0643	73.5
78	DNase-treated-_locus2	E6.10-E6.09_geneA	SYBR	Unknown	35.7336	73.9
79	DNase-treated-_locus3	paf1-rps1602_geneA	SYBR	Unknown	35.3703	75.2
80	DNase-treated-_locus3	paf1-rps1602_geneA	SYBR	Unknown	33.5253	75
81	DNase-treated-_locus3	paf1-rps1602_geneA	SYBR	Unknown	34.9285	74.6
82	DNase-treated-_locus4	cdb4-thai4_geneA	SYBR	Unknown	33.5956	74
83	DNase-treated-_locus4	cdb4-thai4_geneA	SYBR	Unknown	33.199	73.6
84	DNase-treated-_locus4	cdb4-thai4_geneA	SYBR	Unknown	33.8808	73.6
85	DNase-treated-_locus1	its3-tpp1_geneB	SYBR	Unknown	34.7585	73
86	DNase-treated-_locus1	its3-tpp1_geneB	SYBR	Unknown	35.396	72.8
87	DNase-treated-_locus1	its3-tpp1_geneB	SYBR	Unknown	35.275	73.3
88	DNase-treated-_locus2	E6.10-E6.09_geneB	SYBR	Unknown	34.9317	76.9
89	DNase-treated-_locus2	E6.10-E6.09_geneB	SYBR	Unknown	35.5007	76.9
90	DNase-treated-_locus2	E6.10-E6.09_geneB	SYBR	Unknown	34.5121	77.3
91	DNase-treated-_locus3	paf1-rps1602_geneB	SYBR	Unknown	33.9352	77.4
92	DNase-treated-_locus3	paf1-rps1602_geneB	SYBR	Unknown	34.5527	77.1
93	DNase-treated-_locus3	paf1-rps1602_geneB	SYBR	Unknown	33.8666	77.6
94	DNase-treated-_locus4	cdb4-thi4_geneB	SYBR	Unknown	35.1138	73.4
95	DNase-treated-_locus4	cdb4-thi4_geneB	SYBR	Unknown	36.9454	73.2
96	DNase-treated-_locus4	cdb4-thi4_geneB	SYBR	Unknown	35.1482	73

## Sheet: Y0036_1
Well	Sample Name	Detector Name	Reporter	Task	Ct	Tm Value
1	Gene_A-Sense	its3-tpp1_geneA	SYBR	Unknown	22.8819	73.8
2	Gene_A-Sense	its3-tpp1_geneA	SYBR	Unknown	22.8121	74.8
3	Gene_A-Sense	its3-tpp1_geneA	SYBR	Unknown	22.6128	75.5
4	Gene_A-Antisense	its3-tpp1_geneA	SYBR	Unknown	26.0394	74.7
5	Gene_A-Antisense	its3-tpp1_geneA	SYBR	Unknown	25.7183	75.5
6	Gene_A-Antisense	its3-tpp1_geneA	SYBR	Unknown	25.5459	75.6
7	Gene_B-Sense	its3-tpp1_geneB	SYBR	Unknown	21.6987	73.2
8	Gene_B-Sense	its3-tpp1_geneB	SYBR	Unknown	21.7404	73.2
9	Gene_B-Sense	its3-tpp1_geneB	SYBR	Unknown	21.6948	73.2
10	Gene_B-Read-through	its3-tpp1_geneB	SYBR	Unknown	28.7397	73
11	Gene_B-Read-through	its3-tpp1_geneB	SYBR	Unknown	28.684	73.2
12	Gene_B-Read-through	its3-tpp1_geneB	SYBR	Unknown	28.4637	72.3
13	Gene_A-Sense	E6.10-E6.09_geneA	SYBR	Unknown	23.5348	73.1
14	Gene_A-Sense	E6.10-E6.09_geneA	SYBR	Unknown	23.5297	73.1
15	Gene_A-Sense	E6.10-E6.09_geneA	SYBR	Unknown	23.4909	74.9
16	Gene_A-Antisense	E6.10-E6.09_geneA	SYBR	Unknown	29.1753	73
17	Gene_A-Antisense	E6.10-E6.09_geneA	SYBR	Unknown	28.9536	73.4
18	Gene_A-Antisense	E6.10-E6.09_geneA	SYBR	Unknown	28.9634	73.4
19	Gene_B-Sense	E6.10-E6.09_geneB	SYBR	Unknown	23.089	77.1
20	Gene_B-Sense	E6.10-E6.09_geneB	SYBR	Unknown	23.0727	77.1
21	Gene_B-Sense	E6.10-E6.09_geneB	SYBR	Unknown	23.2154	76.7
22	Gene_B-Read-through	E6.10-E6.09_geneB	SYBR	Unknown	31.0285	77.1
23	Gene_B-Read-through	E6.10-E6.09_geneB	SYBR	Unknown	30.8191	76.9
24	Gene_B-Read-through	E6.10-E6.09_geneB	SYBR	Unknown	31.2362	76.9
25	Gene_A-Sense	paf1-rps1602_geneA	SYBR	Unknown	Undetermined	82
26	Gene_A-Sense	paf1-rps1602_geneA	SYBR	Unknown	21.5098	75.1
27	Gene_A-Sense	paf1-rps1602_geneA	SYBR	Unknown	21.4562	75.3
28	Gene_A-Antisense	paf1-rps1602_geneA	SYBR	Unknown	27.7832	75.1
29	Gene_A-Antisense	paf1-rps1602_geneA	SYBR	Unknown	27.7032	75.5
30	Gene_A-Antisense	paf1-rps1602_geneA	SYBR	Unknown	27.698	75.3
31	Gene_B-Sense	paf1-rps1602_geneB	SYBR	Unknown	17.0791	77.7
32	Gene_B-Sense	paf1-rps1602_geneB	SYBR	Unknown	17.1768	77.5
33	Gene_B-Sense	paf1-rps1602_geneB	SYBR	Unknown	16.8889	77.7
34	Gene_B-Read-through	paf1-rps1602_geneB	SYBR	Unknown	27.7947	77.5
35	Gene_B-Read-through	paf1-rps1602_geneB	SYBR	Unknown	27.882	77.3
36	Gene_B-Read-through	paf1-rps1602_geneB	SYBR	Unknown	27.7532	77.1
37	Gene_A-Sense	cdb4-thai4_geneA	SYBR	Unknown	19.368	74
38	Gene_A-Sense	cdb4-thai4_geneA	SYBR	Unknown	19.3084	74.2
39	Gene_A-Sense	cdb4-thai4_geneA	SYBR	Unknown	19.2676	74.4
40	Gene_A-Antisense	cdb4-thai4_geneA	SYBR	Unknown	26.9655	74
41	Gene_A-Antisense	cdb4-thai4_geneA	SYBR	Unknown	26.932	74.5
42	Gene_A-Antisense	cdb4-thai4_geneA	SYBR	Unknown	26.7953	74.5
43	Gene_B-Sense	cdb4-thi4_geneB	SYBR	Unknown	21.8892	74.3
44	Gene_B-Sense	cdb4-thi4_geneB	SYBR	Unknown	21.7666	74.1
45	Gene_B-Sense	cdb4-thi4_geneB	SYBR	Unknown	22.056	74.1
46	Gene_B-Read-through	cdb4-thi4_geneB	SYBR	Unknown	28.979	73.9
47	Gene_B-Read-through	cdb4-thi4_geneB	SYBR	Unknown	29.3461	73.9
48	Gene_B-Read-through	cdb4-thi4_geneB	SYBR	Unknown	29.1977	73.7
49	cdc2-Sense	cdc2	SYBR	Unknown	23.6325	73.4
50	cdc2-Sense	cdc2	SYBR	Unknown	23.5861	73.8
51	cdc2-Sense	cdc2	SYBR	Unknown	23.5975	74
52	cdc2-Anti-sense	cdc2	SYBR	Unknown	23.9491	74
53	cdc2-Anti-sense	cdc2	SYBR	Unknown	24.4713	73.2
54	cdc2-Anti-sense	cdc2	SYBR	Unknown	23.9568	74.1
55	NTC_A	NTC_geneA	SYBR	Unknown	35.6453	73
56	NTC_A	NTC_geneA	SYBR	Unknown	34.9259	72.6
57	NTC_B	NTC_geneB	SYBR	Unknown	35.972	73
58	NTC_B	NTC_geneB	SYBR	Unknown	35.9402	73
59	NTC_cdc2	NTC_cdc2	SYBR	Unknown	36.9904	74.8
60	NTC_cdc2	NTC_cdc2	SYBR	Unknown	Undetermined	80.9
61	Self-priming_locus1	its3-tpp1_geneA	SYBR	Unknown	25.9839	75.5
62	Self-priming_locus1	its3-tpp1_geneA	SYBR	Unknown	26.0499	75.9
63	Self-priming_locus1	its3-tpp1_geneA	SYBR	Unknown	26.009	75.9
64	Self-priming_locus2	E6.10-E6.09_geneA	SYBR	Unknown	29.3217	73.2
65	Self-priming_locus2	E6.10-E6.09_geneA	SYBR	Unknown	28.9233	74
66	Self-priming_locus2	E6.10-E6.09_geneA	SYBR	Unknown	28.9369	74
67	Self-priming_locus3	paf1-rps1602_geneA	SYBR	Unknown	27.3828	75.3
68	Self-priming_locus3	paf1-rps1602_geneA	SYBR	Unknown	27.3509	75.4
69	Self-priming_locus3	paf1-rps1602_geneA	SYBR	Unknown	27.0806	75.4
70	Self-priming_locus4	cdb4-thai4_geneA	SYBR	Unknown	25.2166	74.1
71	Self-priming_locus4	cdb4-thai4_geneA	SYBR	Unknown	25.0852	74.1
72	Self-priming_locus4	cdb4-thai4_geneA	SYBR	Unknown	25.1708	73.9
73	DNase-treated-_locus1	its3-tpp1_geneA	SYBR	Unknown	34.4316	75.3
74	DNase-treated-_locus1	its3-tpp1_geneA	SYBR	Unknown	34.6171	75.7
75	DNase-treated-_locus1	its3-tpp1_geneA	SYBR	Unknown	Undetermined	63.9
76	DNase-treated-_locus2	E6.10-E6.09_geneA	SYBR	Unknown	36.9853	75.5
77	DNase-treated-_locus2	E6.10-E6.09_geneA	SYBR	Unknown	35.4563	73.8
78	DNase-treated-_locus2	E6.10-E6.09_geneA	SYBR	Unknown	35.2981	73.8
79	DNase-treated-_locus3	paf1-rps1602_geneA	SYBR	Unknown	34.111	75.3
80	DNase-treated-_locus3	paf1-rps1602_geneA	SYBR	Unknown	35.9238	75.2
81	DNase-treated-_locus3	paf1-rps1602_geneA	SYBR	Unknown	34.2356	75.2
82	DNase-treated-_locus4	cdb4-thai4_geneA	SYBR	Unknown	35.8844	74.1
83	DNase-treated-_locus4	cdb4-thai4_geneA	SYBR	Unknown	36.7814	73.9
84	DNase-treated-_locus4	cdb4-thai4_geneA	SYBR	Unknown	35.0663	73.9
85	DNase-treated-_locus1	its3-tpp1_geneB	SYBR	Unknown	35.9434	72.9
86	DNase-treated-_locus1	its3-tpp1_geneB	SYBR	Unknown	36.0249	73.3
87	DNase-treated-_locus1	its3-tpp1_geneB	SYBR	Unknown	35.95	73.4
88	DNase-treated-_locus2	E6.10-E6.09_geneB	SYBR	Unknown	32.746	77
89	DNase-treated-_locus2	E6.10-E6.09_geneB	SYBR	Unknown	33.3095	77.2
90	DNase-treated-_locus2	E6.10-E6.09_geneB	SYBR	Unknown	36.9717	77.1
91	DNase-treated-_locus3	paf1-rps1602_geneB	SYBR	Unknown	34.4196	77.3
92	DNase-treated-_locus3	paf1-rps1602_geneB	SYBR	Unknown	33.9276	77.3
93	DNase-treated-_locus3	paf1-rps1602_geneB	SYBR	Unknown	34.0943	77.1
94	DNase-treated-_locus4	cdb4-thi4_geneB	SYBR	Unknown	35.9325	73.5
95	DNase-treated-_locus4	cdb4-thi4_geneB	SYBR	Unknown	35.1082	73.3
96	DNase-treated-_locus4	cdb4-thi4_geneB	SYBR	Unknown	35.3586	73.1
NAP	LPL
R^2
R^2
R^2
R^2
Y-Intercept
Y-Intercept
Y-Intercept
Y-Intercept
Y-Intercept
Y-Intercept
Y-Intercept

## Sheet: Y0036_2
Well	Sample Name	Detector Name	Reporter	Task	Ct	Tm Value
1	Gene_A-Sense	its3-tpp1_geneA	SYBR	Unknown	22.4798	73.9
2	Gene_A-Sense	its3-tpp1_geneA	SYBR	Unknown	22.1483	75.4
3	Gene_A-Sense	its3-tpp1_geneA	SYBR	Unknown	23.1174	84.6
4	Gene_A-Antisense	its3-tpp1_geneA	SYBR	Unknown	25.8967	74.3
5	Gene_A-Antisense	its3-tpp1_geneA	SYBR	Unknown	25.6648	74.6
6	Gene_A-Antisense	its3-tpp1_geneA	SYBR	Unknown	25.3826	75.6
7	Gene_B-Sense	its3-tpp1_geneB	SYBR	Unknown	20.7912	73.3
8	Gene_B-Sense	its3-tpp1_geneB	SYBR	Unknown	20.7006	72.7
9	Gene_B-Sense	its3-tpp1_geneB	SYBR	Unknown	20.8581	73.1
10	Gene_B-Read-through	its3-tpp1_geneB	SYBR	Unknown	27.6995	72.5
11	Gene_B-Read-through	its3-tpp1_geneB	SYBR	Unknown	27.8633	72.5
12	Gene_B-Read-through	its3-tpp1_geneB	SYBR	Unknown	27.7797	72.1
13	Gene_A-Sense	E6.10-E6.09_geneA	SYBR	Unknown	23.6679	73.2
14	Gene_A-Sense	E6.10-E6.09_geneA	SYBR	Unknown	23.6383	73
15	Gene_A-Sense	E6.10-E6.09_geneA	SYBR	Unknown	23.4848	73.4
16	Gene_A-Antisense	E6.10-E6.09_geneA	SYBR	Unknown	29.2233	73.3
17	Gene_A-Antisense	E6.10-E6.09_geneA	SYBR	Unknown	29.2934	73.3
18	Gene_A-Antisense	E6.10-E6.09_geneA	SYBR	Unknown	29.395	72.9
19	Gene_B-Sense	E6.10-E6.09_geneB	SYBR	Unknown	23.5675	77.3
20	Gene_B-Sense	E6.10-E6.09_geneB	SYBR	Unknown	23.9687	76.7
21	Gene_B-Sense	E6.10-E6.09_geneB	SYBR	Unknown	23.9503	76.7
22	Gene_B-Read-through	E6.10-E6.09_geneB	SYBR	Unknown	31.314	77
23	Gene_B-Read-through	E6.10-E6.09_geneB	SYBR	Unknown	31.3002	76.7
24	Gene_B-Read-through	E6.10-E6.09_geneB	SYBR	Unknown	32.1786	76.8
25	Gene_A-Sense	paf1-rps1602_geneA	SYBR	Unknown	22.042	74.9
26	Gene_A-Sense	paf1-rps1602_geneA	SYBR	Unknown	22.1751	74.9
27	Gene_A-Sense	paf1-rps1602_geneA	SYBR	Unknown	22.1211	75.1
28	Gene_A-Antisense	paf1-rps1602_geneA	SYBR	Unknown	28.5961	75.2
29	Gene_A-Antisense	paf1-rps1602_geneA	SYBR	Unknown	28.4947	75.2
30	Gene_A-Antisense	paf1-rps1602_geneA	SYBR	Unknown	28.5328	75.4
31	Gene_B-Sense	paf1-rps1602_geneB	SYBR	Unknown	16.7991	77.7
32	Gene_B-Sense	paf1-rps1602_geneB	SYBR	Unknown	17.116	77.1
33	Gene_B-Sense	paf1-rps1602_geneB	SYBR	Unknown	16.9657	77.1
34	Gene_B-Read-through	paf1-rps1602_geneB	SYBR	Unknown	27.6798	77.4
35	Gene_B-Read-through	paf1-rps1602_geneB	SYBR	Unknown	27.5728	77.4
36	Gene_B-Read-through	paf1-rps1602_geneB	SYBR	Unknown	27.6886	77.2
37	Gene_A-Sense	cdb4-thai4_geneA	SYBR	Unknown	18.8827	73.6
38	Gene_A-Sense	cdb4-thai4_geneA	SYBR	Unknown	18.9411	74.3
39	Gene_A-Sense	cdb4-thai4_geneA	SYBR	Unknown	18.7435	74.5
40	Gene_A-Antisense	cdb4-thai4_geneA	SYBR	Unknown	26.7018	74.3
41	Gene_A-Antisense	cdb4-thai4_geneA	SYBR	Unknown	26.5411	74.5
42	Gene_A-Antisense	cdb4-thai4_geneA	SYBR	Unknown	26.657	74.1
43	Gene_B-Sense	cdb4-thi4_geneB	SYBR	Unknown	20.3404	73.9
44	Gene_B-Sense	cdb4-thi4_geneB	SYBR	Unknown	20.1205	74
45	Gene_B-Sense	cdb4-thi4_geneB	SYBR	Unknown	20.2168	74
46	Gene_B-Read-through	cdb4-thi4_geneB	SYBR	Unknown	27.8503	73.8
47	Gene_B-Read-through	cdb4-thi4_geneB	SYBR	Unknown	27.7305	73.8
48	Gene_B-Read-through	cdb4-thi4_geneB	SYBR	Unknown	27.5829	73.4
49	cdc2-Sense	cdc2	SYBR	Unknown	23.6129	73.6
50	cdc2-Sense	cdc2	SYBR	Unknown	23.8108	73.5
51	cdc2-Sense	cdc2	SYBR	Unknown	23.9717	73.4
52	cdc2-Anti-sense	cdc2	SYBR	Unknown	23.6758	74.1
53	cdc2-Anti-sense	cdc2	SYBR	Unknown	23.7039	73.9
54	cdc2-Anti-sense	cdc2	SYBR	Unknown	23.7055	74.1
55	NTC_A	NTC_geneA	SYBR	Unknown	36.9578	74.4
56	NTC_A	NTC_geneA	SYBR	Unknown	Undetermined	73.7
57	NTC_B	NTC_geneB	SYBR	Unknown	Undetermined	91.2
58	NTC_B	NTC_geneB	SYBR	Unknown	Undetermined	78.2
59	NTC_cdc2	NTC_cdc2	SYBR	Unknown	Undetermined	82.9
60	NTC_cdc2	NTC_cdc2	SYBR	Unknown	Undetermined	63.7
61	Self-priming_locus1	its3-tpp1_geneA	SYBR	Unknown	27.1752	75.5
62	Self-priming_locus1	its3-tpp1_geneA	SYBR	Unknown	27.3238	75.8
63	Self-priming_locus1	its3-tpp1_geneA	SYBR	Unknown	27.4361	75.4
64	Self-priming_locus2	E6.10-E6.09_geneA	SYBR	Unknown	30.8932	73.2
65	Self-priming_locus2	E6.10-E6.09_geneA	SYBR	Unknown	30.8611	73.7
66	Self-priming_locus2	E6.10-E6.09_geneA	SYBR	Unknown	30.8864	73.5
67	Self-priming_locus3	paf1-rps1602_geneA	SYBR	Unknown	29.7282	75.4
68	Self-priming_locus3	paf1-rps1602_geneA	SYBR	Unknown	29.5847	75
69	Self-priming_locus3	paf1-rps1602_geneA	SYBR	Unknown	29.6385	75
70	Self-priming_locus4	cdb4-thai4_geneA	SYBR	Unknown	26.6809	73.6
71	Self-priming_locus4	cdb4-thai4_geneA	SYBR	Unknown	26.3949	73.8
72	Self-priming_locus4	cdb4-thai4_geneA	SYBR	Unknown	26.4835	73.8
73	DNase-treated-_locus1	its3-tpp1_geneA	SYBR	Unknown	36.92	75.1
74	DNase-treated-_locus1	its3-tpp1_geneA	SYBR	Unknown	35.2977	75.3
75	DNase-treated-_locus1	its3-tpp1_geneA	SYBR	Unknown	35.9152	71.5
76	DNase-treated-_locus2	E6.10-E6.09_geneA	SYBR	Unknown	36.8677	73.3
77	DNase-treated-_locus2	E6.10-E6.09_geneA	SYBR	Unknown	36.9079	73.3
78	DNase-treated-_locus2	E6.10-E6.09_geneA	SYBR	Unknown	36.6449	73.5
79	DNase-treated-_locus3	paf1-rps1602_geneA	SYBR	Unknown	35.9352	75.4
80	DNase-treated-_locus3	paf1-rps1602_geneA	SYBR	Unknown	34.82	75.2
81	DNase-treated-_locus3	paf1-rps1602_geneA	SYBR	Unknown	35.6014	75
82	DNase-treated-_locus4	cdb4-thai4_geneA	SYBR	Unknown	35.7791	74
83	DNase-treated-_locus4	cdb4-thai4_geneA	SYBR	Unknown	36.273	73.8
84	DNase-treated-_locus4	cdb4-thai4_geneA	SYBR	Unknown	35.9389	70.4
85	DNase-treated-_locus1	its3-tpp1_geneB	SYBR	Unknown	34.4535	72.4
86	DNase-treated-_locus1	its3-tpp1_geneB	SYBR	Unknown	37.0525	73.2
87	DNase-treated-_locus1	its3-tpp1_geneB	SYBR	Unknown	34.7686	73.4
88	DNase-treated-_locus2	E6.10-E6.09_geneB	SYBR	Unknown	36.2208	76.9
89	DNase-treated-_locus2	E6.10-E6.09_geneB	SYBR	Unknown	35.1333	76.7
90	DNase-treated-_locus2	E6.10-E6.09_geneB	SYBR	Unknown	36.9717	77.1
91	DNase-treated-_locus3	paf1-rps1602_geneB	SYBR	Unknown	35.5923	77.3
92	DNase-treated-_locus3	paf1-rps1602_geneB	SYBR	Unknown	34.7321	77.1
93	DNase-treated-_locus3	paf1-rps1602_geneB	SYBR	Unknown	34.9195	77.2
94	DNase-treated-_locus4	cdb4-thi4_geneB	SYBR	Unknown	37.0794	73.6
95	DNase-treated-_locus4	cdb4-thi4_geneB	SYBR	Unknown	36.1514	73.6
96	DNase-treated-_locus4	cdb4-thi4_geneB	SYBR	Unknown	Undetermined	70.8

## Sheet: Y0036_3
Well	Sample Name	Detector Name	Reporter	Task	Ct	Tm Value
1	Gene_A-Sense	its3-tpp1_geneA	SYBR	Unknown	22.7515	73.3
2	Gene_A-Sense	its3-tpp1_geneA	SYBR	Unknown	22.5495	75.2
3	Gene_A-Sense	its3-tpp1_geneA	SYBR	Unknown	22.3594	75.4
4	Gene_A-Antisense	its3-tpp1_geneA	SYBR	Unknown	25.9844	75.4
5	Gene_A-Antisense	its3-tpp1_geneA	SYBR	Unknown	26.1943	75.2
6	Gene_A-Antisense	its3-tpp1_geneA	SYBR	Unknown	26.1326	75
7	Gene_B-Sense	its3-tpp1_geneB	SYBR	Unknown	22.3157	73.1
8	Gene_B-Sense	its3-tpp1_geneB	SYBR	Unknown	22.1787	72.7
9	Gene_B-Sense	its3-tpp1_geneB	SYBR	Unknown	21.9889	72.7
10	Gene_B-Read-through	its3-tpp1_geneB	SYBR	Unknown	29.6381	73
11	Gene_B-Read-through	its3-tpp1_geneB	SYBR	Unknown	29.4655	73.2
12	Gene_B-Read-through	its3-tpp1_geneB	SYBR	Unknown	29.6822	72.2
13	Gene_A-Sense	E6.10-E6.09_geneA	SYBR	Unknown	23.036	73.1
14	Gene_A-Sense	E6.10-E6.09_geneA	SYBR	Unknown	23.0456	72.9
15	Gene_A-Sense	E6.10-E6.09_geneA	SYBR	Unknown	23.0658	72.9
16	Gene_A-Antisense	E6.10-E6.09_geneA	SYBR	Unknown	29.0629	73.5
17	Gene_A-Antisense	E6.10-E6.09_geneA	SYBR	Unknown	28.9057	72.9
18	Gene_A-Antisense	E6.10-E6.09_geneA	SYBR	Unknown	28.9177	73.3
19	Gene_B-Sense	E6.10-E6.09_geneB	SYBR	Unknown	24.6565	77.3
20	Gene_B-Sense	E6.10-E6.09_geneB	SYBR	Unknown	24.6065	77.1
21	Gene_B-Sense	E6.10-E6.09_geneB	SYBR	Unknown	24.6389	77.2
22	Gene_B-Read-through	E6.10-E6.09_geneB	SYBR	Unknown	33.3618	76.6
23	Gene_B-Read-through	E6.10-E6.09_geneB	SYBR	Unknown	33.3453	77.2
24	Gene_B-Read-through	E6.10-E6.09_geneB	SYBR	Unknown	33.9594	76.8
25	Gene_A-Sense	paf1-rps1602_geneA	SYBR	Unknown	22.0475	75
26	Gene_A-Sense	paf1-rps1602_geneA	SYBR	Unknown	22.004	75.2
27	Gene_A-Sense	paf1-rps1602_geneA	SYBR	Unknown	21.9523	75.4
28	Gene_A-Antisense	paf1-rps1602_geneA	SYBR	Unknown	29.1065	75
29	Gene_A-Antisense	paf1-rps1602_geneA	SYBR	Unknown	29.0767	75
30	Gene_A-Antisense	paf1-rps1602_geneA	SYBR	Unknown	29.1902	75.2
31	Gene_B-Sense	paf1-rps1602_geneB	SYBR	Unknown	16.9396	77.4
32	Gene_B-Sense	paf1-rps1602_geneB	SYBR	Unknown	16.8536	77.8
33	Gene_B-Sense	paf1-rps1602_geneB	SYBR	Unknown	16.9618	77.4
34	Gene_B-Read-through	paf1-rps1602_geneB	SYBR	Unknown	28.8311	76.8
35	Gene_B-Read-through	paf1-rps1602_geneB	SYBR	Unknown	28.692	76.8
36	Gene_B-Read-through	paf1-rps1602_geneB	SYBR	Unknown	28.8369	76.4
37	Gene_A-Sense	cdb4-thai4_geneA	SYBR	Unknown	19.2845	73.9
38	Gene_A-Sense	cdb4-thai4_geneA	SYBR	Unknown	19.3822	73.7
39	Gene_A-Sense	cdb4-thai4_geneA	SYBR	Unknown	19.2642	74.3
40	Gene_A-Antisense	cdb4-thai4_geneA	SYBR	Unknown	27.411	74.4
41	Gene_A-Antisense	cdb4-thai4_geneA	SYBR	Unknown	27.3209	74.4
42	Gene_A-Antisense	cdb4-thai4_geneA	SYBR	Unknown	26.9572	74.4
43	Gene_B-Sense	cdb4-thi4_geneB	SYBR	Unknown	22.2527	73.8
44	Gene_B-Sense	cdb4-thi4_geneB	SYBR	Unknown	22.3488	73.5
45	Gene_B-Sense	cdb4-thi4_geneB	SYBR	Unknown	22.2084	74
46	Gene_B-Read-through	cdb4-thi4_geneB	SYBR	Unknown	30.2905	73.8
47	Gene_B-Read-through	cdb4-thi4_geneB	SYBR	Unknown	30.1791	74
48	Gene_B-Read-through	cdb4-thi4_geneB	SYBR	Unknown	29.9713	73.4
49	cdc2-Sense	cdc2	SYBR	Unknown	23.7451	73.3
50	cdc2-Sense	cdc2	SYBR	Unknown	23.8232	73.5
51	cdc2-Sense	cdc2	SYBR	Unknown	23.9516	73.5
52	cdc2-Anti-sense	cdc2	SYBR	Unknown	24.3558	73.3
53	cdc2-Anti-sense	cdc2	SYBR	Unknown	24.428	73.3
54	cdc2-Anti-sense	cdc2	SYBR	Unknown	23.952	74
55	NTC_A	NTC_geneA	SYBR	Unknown	36.7218	71.9
56	NTC_A	NTC_geneA	SYBR	Unknown	36.8922	71.9
57	NTC_B	NTC_geneB	SYBR	Unknown	Undetermined	64.7
58	NTC_B	NTC_geneB	SYBR	Unknown	36.9807	71.5
59	NTC_cdc2	NTC_cdc2	SYBR	Unknown	37.1773	71.1
60	NTC_cdc2	NTC_cdc2	SYBR	Unknown	Undetermined	82.1
61	Self-priming_locus1	its3-tpp1_geneA	SYBR	Unknown	30.6901	75.2
62	Self-priming_locus1	its3-tpp1_geneA	SYBR	Unknown	30.992	75.8
63	Self-priming_locus1	its3-tpp1_geneA	SYBR	Unknown	30.7731	75.4
64	Self-priming_locus2	E6.10-E6.09_geneA	SYBR	Unknown	32.7115	73.3
65	Self-priming_locus2	E6.10-E6.09_geneA	SYBR	Unknown	33.0706	74
66	Self-priming_locus2	E6.10-E6.09_geneA	SYBR	Unknown	32.9572	74
67	Self-priming_locus3	paf1-rps1602_geneA	SYBR	Unknown	32.4439	75
68	Self-priming_locus3	paf1-rps1602_geneA	SYBR	Unknown	31.9798	75.5
69	Self-priming_locus3	paf1-rps1602_geneA	SYBR	Unknown	32.1665	75.1
70	Self-priming_locus4	cdb4-thai4_geneA	SYBR	Unknown	30.3754	73.6
71	Self-priming_locus4	cdb4-thai4_geneA	SYBR	Unknown	30.1912	74
72	Self-priming_locus4	cdb4-thai4_geneA	SYBR	Unknown	29.9312	73.8
73	DNase-treated-_locus1	its3-tpp1_geneA	SYBR	Unknown	34.9289	75.4
74	DNase-treated-_locus1	its3-tpp1_geneA	SYBR	Unknown	34.243	75.6
75	DNase-treated-_locus1	its3-tpp1_geneA	SYBR	Unknown	34.9965	75.8
76	DNase-treated-_locus2	E6.10-E6.09_geneA	SYBR	Unknown	36.9287	73.5
77	DNase-treated-_locus2	E6.10-E6.09_geneA	SYBR	Unknown	35.7869	73.5
78	DNase-treated-_locus2	E6.10-E6.09_geneA	SYBR	Unknown	36.6506	73.7
79	DNase-treated-_locus3	paf1-rps1602_geneA	SYBR	Unknown	34.4033	75.3
80	DNase-treated-_locus3	paf1-rps1602_geneA	SYBR	Unknown	34.9299	75.2
81	DNase-treated-_locus3	paf1-rps1602_geneA	SYBR	Unknown	35.6753	74.8
82	DNase-treated-_locus4	cdb4-thai4_geneA	SYBR	Unknown	36.7838	73.4
83	DNase-treated-_locus4	cdb4-thai4_geneA	SYBR	Unknown	35.919	73.8
84	DNase-treated-_locus4	cdb4-thai4_geneA	SYBR	Unknown	35.1375	73.4
85	DNase-treated-_locus1	its3-tpp1_geneB	SYBR	Unknown	36.9196	72.8
86	DNase-treated-_locus1	its3-tpp1_geneB	SYBR	Unknown	35.7502	72.9
87	DNase-treated-_locus1	its3-tpp1_geneB	SYBR	Unknown	35.6105	72.9
88	DNase-treated-_locus2	E6.10-E6.09_geneB	SYBR	Unknown	35.2783	76.7
89	DNase-treated-_locus2	E6.10-E6.09_geneB	SYBR	Unknown	35.9352	76.5
90	DNase-treated-_locus2	E6.10-E6.09_geneB	SYBR	Unknown	34.949	77.1
91	DNase-treated-_locus3	paf1-rps1602_geneB	SYBR	Unknown	34.6164	79.3
92	DNase-treated-_locus3	paf1-rps1602_geneB	SYBR	Unknown	33.7111	72.3
93	DNase-treated-_locus3	paf1-rps1602_geneB	SYBR	Unknown	34.9292	77.4
94	DNase-treated-_locus4	cdb4-thi4_geneB	SYBR	Unknown	35.7625	73.6
95	DNase-treated-_locus4	cdb4-thi4_geneB	SYBR	Unknown	35.3288	73.2
96	DNase-treated-_locus4	cdb4-thi4_geneB	SYBR	Unknown	37.0504	73.2

## Sheet: pool-swc5-fs_1
Well	Sample Name	Detector Name	Reporter	Task	Ct	Tm Value
1	Gene_A-Sense	its3-tpp1_geneA	SYBR	Unknown	22.1138	74
2	Gene_A-Sense	its3-tpp1_geneA	SYBR	Unknown	22.0612	75.3
3	Gene_A-Sense	its3-tpp1_geneA	SYBR	Unknown	22.0059	75.5
4	Gene_A-Antisense	its3-tpp1_geneA	SYBR	Unknown	24.9199	75.5
5	Gene_A-Antisense	its3-tpp1_geneA	SYBR	Unknown	24.8444	75.5
6	Gene_A-Antisense	its3-tpp1_geneA	SYBR	Unknown	24.8	75.3
7	Gene_B-Sense	its3-tpp1_geneB	SYBR	Unknown	21.6283	73.2
8	Gene_B-Sense	its3-tpp1_geneB	SYBR	Unknown	21.6779	73.2
9	Gene_B-Sense	its3-tpp1_geneB	SYBR	Unknown	21.6318	73.2
10	Gene_B-Read-through	its3-tpp1_geneB	SYBR	Unknown	28.633	73.1
11	Gene_B-Read-through	its3-tpp1_geneB	SYBR	Unknown	28.6175	73.1
12	Gene_B-Read-through	its3-tpp1_geneB	SYBR	Unknown	28.6964	72.2
13	Gene_A-Sense	E6.10-E6.09_geneA	SYBR	Unknown	23.6216	72.7
14	Gene_A-Sense	E6.10-E6.09_geneA	SYBR	Unknown	23.4255	73
15	Gene_A-Sense	E6.10-E6.09_geneA	SYBR	Unknown	23.1895	73.4
16	Gene_A-Antisense	E6.10-E6.09_geneA	SYBR	Unknown	28.4682	73.4
17	Gene_A-Antisense	E6.10-E6.09_geneA	SYBR	Unknown	28.3477	73.4
18	Gene_A-Antisense	E6.10-E6.09_geneA	SYBR	Unknown	28.5343	73.2
19	Gene_B-Sense	E6.10-E6.09_geneB	SYBR	Unknown	24.2184	77.3
20	Gene_B-Sense	E6.10-E6.09_geneB	SYBR	Unknown	24.1166	77.1
21	Gene_B-Sense	E6.10-E6.09_geneB	SYBR	Unknown	24.1441	76.9
22	Gene_B-Read-through	E6.10-E6.09_geneB	SYBR	Unknown	32.6309	76.7
23	Gene_B-Read-through	E6.10-E6.09_geneB	SYBR	Unknown	32.598	76.7
24	Gene_B-Read-through	E6.10-E6.09_geneB	SYBR	Unknown	32.8204	76.5
25	Gene_A-Sense	paf1-rps1602_geneA	SYBR	Unknown	22.1151	75
26	Gene_A-Sense	paf1-rps1602_geneA	SYBR	Unknown	21.9519	75.3
27	Gene_A-Sense	paf1-rps1602_geneA	SYBR	Unknown	22.0671	75.1
28	Gene_A-Antisense	paf1-rps1602_geneA	SYBR	Unknown	28.3328	75.3
29	Gene_A-Antisense	paf1-rps1602_geneA	SYBR	Unknown	28.4087	75.3
30	Gene_A-Antisense	paf1-rps1602_geneA	SYBR	Unknown	28.1586	75.3
31	Gene_B-Sense	paf1-rps1602_geneB	SYBR	Unknown	17.0317	77.7
32	Gene_B-Sense	paf1-rps1602_geneB	SYBR	Unknown	16.9562	77.7
33	Gene_B-Sense	paf1-rps1602_geneB	SYBR	Unknown	17.0859	77.5
34	Gene_B-Read-through	paf1-rps1602_geneB	SYBR	Unknown	27.7266	77.5
35	Gene_B-Read-through	paf1-rps1602_geneB	SYBR	Unknown	28.0166	77.3
36	Gene_B-Read-through	paf1-rps1602_geneB	SYBR	Unknown	27.9821	76.9
37	Gene_A-Sense	cdb4-thai4_geneA	SYBR	Unknown	18.1542	73.8
38	Gene_A-Sense	cdb4-thai4_geneA	SYBR	Unknown	18.2634	74.2
39	Gene_A-Sense	cdb4-thai4_geneA	SYBR	Unknown	18.263	74.4
40	Gene_A-Antisense	cdb4-thai4_geneA	SYBR	Unknown	25.663	74.7
41	Gene_A-Antisense	cdb4-thai4_geneA	SYBR	Unknown	25.5321	74.5
42	Gene_A-Antisense	cdb4-thai4_geneA	SYBR	Unknown	25.4551	74.5
43	Gene_B-Sense	cdb4-thi4_geneB	SYBR	Unknown	22.3763	73.7
44	Gene_B-Sense	cdb4-thi4_geneB	SYBR	Unknown	22.4639	73.5
45	Gene_B-Sense	cdb4-thi4_geneB	SYBR	Unknown	22.3844	73.9
46	Gene_B-Read-through	cdb4-thi4_geneB	SYBR	Unknown	30.0253	73.9
47	Gene_B-Read-through	cdb4-thi4_geneB	SYBR	Unknown	29.9399	73.9
48	Gene_B-Read-through	cdb4-thi4_geneB	SYBR	Unknown	29.9574	73.5
49	cdc2-Sense	cdc2	SYBR	Unknown	23.3924	73.4
50	cdc2-Sense	cdc2	SYBR	Unknown	23.511	73.8
51	cdc2-Sense	cdc2	SYBR	Unknown	23.5104	73.8
52	cdc2-Anti-sense	cdc2	SYBR	Unknown	23.9213	73.6
53	cdc2-Anti-sense	cdc2	SYBR	Unknown	23.9525	73.6
54	cdc2-Anti-sense	cdc2	SYBR	Unknown	23.7224	73.9
55	NTC_A	NTC_geneA	SYBR	Unknown	35.3942	72.2
56	NTC_A	NTC_geneA	SYBR	Unknown	35.8585	72
57	NTC_B	NTC_geneB	SYBR	Unknown	35.9315	72
58	NTC_B	NTC_geneB	SYBR	Unknown	35.9894	73.5
59	NTC_cdc2	NTC_cdc2	SYBR	Unknown	Undetermined	65.7
60	NTC_cdc2	NTC_cdc2	SYBR	Unknown	36.992	73.7
61	Self-priming_locus1	its3-tpp1_geneA	SYBR	Unknown	31.6693	75.3
62	Self-priming_locus1	its3-tpp1_geneA	SYBR	Unknown	32.0446	75.5
63	Self-priming_locus1	its3-tpp1_geneA	SYBR	Unknown	31.9775	75.7
64	Self-priming_locus2	E6.10-E6.09_geneA	SYBR	Unknown	33.486	73.6
65	Self-priming_locus2	E6.10-E6.09_geneA	SYBR	Unknown	32.6481	73.8
66	Self-priming_locus2	E6.10-E6.09_geneA	SYBR	Unknown	33.3224	73.6
67	Self-priming_locus3	paf1-rps1602_geneA	SYBR	Unknown	32.8072	75.6
68	Self-priming_locus3	paf1-rps1602_geneA	SYBR	Unknown	32.8381	75.4
69	Self-priming_locus3	paf1-rps1602_geneA	SYBR	Unknown	32.9535	75.4
70	Self-priming_locus4	cdb4-thai4_geneA	SYBR	Unknown	30.4738	74.1
71	Self-priming_locus4	cdb4-thai4_geneA	SYBR	Unknown	30.8623	73.3
72	Self-priming_locus4	cdb4-thai4_geneA	SYBR	Unknown	30.7953	73.9
73	DNase-treated-_locus1	its3-tpp1_geneA	SYBR	Unknown	34.5288	71.2
74	DNase-treated-_locus1	its3-tpp1_geneA	SYBR	Unknown	33.9271	71.3
75	DNase-treated-_locus1	its3-tpp1_geneA	SYBR	Unknown	34.3855	75.5
76	DNase-treated-_locus2	E6.10-E6.09_geneA	SYBR	Unknown	36.567	73.6
77	DNase-treated-_locus2	E6.10-E6.09_geneA	SYBR	Unknown	35.8945	73.6
78	DNase-treated-_locus2	E6.10-E6.09_geneA	SYBR	Unknown	35.9184	73.6
79	DNase-treated-_locus3	paf1-rps1602_geneA	SYBR	Unknown	35.2254	75.4
80	DNase-treated-_locus3	paf1-rps1602_geneA	SYBR	Unknown	35.9445	75.2
81	DNase-treated-_locus3	paf1-rps1602_geneA	SYBR	Unknown	35.8585	75.1
82	DNase-treated-_locus4	cdb4-thai4_geneA	SYBR	Unknown	36.8857	71.2
83	DNase-treated-_locus4	cdb4-thai4_geneA	SYBR	Unknown	35.6007	74.3
84	DNase-treated-_locus4	cdb4-thai4_geneA	SYBR	Unknown	33.8119	73.5
85	DNase-treated-_locus1	its3-tpp1_geneB	SYBR	Unknown	Undetermined	71.2
86	DNase-treated-_locus1	its3-tpp1_geneB	SYBR	Unknown	37.0081	72.8
87	DNase-treated-_locus1	its3-tpp1_geneB	SYBR	Unknown	36.4391	73.2
88	DNase-treated-_locus2	E6.10-E6.09_geneB	SYBR	Unknown	36.2713	77.2
89	DNase-treated-_locus2	E6.10-E6.09_geneB	SYBR	Unknown	35.9376	76.2
90	DNase-treated-_locus2	E6.10-E6.09_geneB	SYBR	Unknown	36.5161	77.1
91	DNase-treated-_locus3	paf1-rps1602_geneB	SYBR	Unknown	32.918	77.1
92	DNase-treated-_locus3	paf1-rps1602_geneB	SYBR	Unknown	33.4301	77.7
93	DNase-treated-_locus3	paf1-rps1602_geneB	SYBR	Unknown	32.9164	72.8
94	DNase-treated-_locus4	cdb4-thi4_geneB	SYBR	Unknown	36.403	72.9
95	DNase-treated-_locus4	cdb4-thi4_geneB	SYBR	Unknown	35.931	72.5
96	DNase-treated-_locus4	cdb4-thi4_geneB	SYBR	Unknown	36.6553	73.1
NAP	LPL
R^2
R^2
R^2
R^2
R^2
R^2
R^2
R^2
R^2
R^2
R^2
R^2
Y-Intercept
Y-Intercept
Y-Intercept
Y-Intercept

## Sheet: pool-swc5-fs_2
Well	Sample Name	Detector Name	Reporter	Task	Ct	Tm Value
1	Gene_A-Sense	its3-tpp1_geneA	SYBR	Unknown	22.6359	73.1
2	Gene_A-Sense	its3-tpp1_geneA	SYBR	Unknown	22.3372	75
3	Gene_A-Sense	its3-tpp1_geneA	SYBR	Unknown	22.3116	75.4
4	Gene_A-Antisense	its3-tpp1_geneA	SYBR	Unknown	25.698	75.4
5	Gene_A-Antisense	its3-tpp1_geneA	SYBR	Unknown	25.8034	74.6
6	Gene_A-Antisense	its3-tpp1_geneA	SYBR	Unknown	25.9164	75.2
7	Gene_B-Sense	its3-tpp1_geneB	SYBR	Unknown	21.9371	73.4
8	Gene_B-Sense	its3-tpp1_geneB	SYBR	Unknown	22.5062	71.9
9	Gene_B-Sense	its3-tpp1_geneB	SYBR	Unknown	21.9917	73.2
10	Gene_B-Read-through	its3-tpp1_geneB	SYBR	Unknown	28.9187	72.6
11	Gene_B-Read-through	its3-tpp1_geneB	SYBR	Unknown	28.9435	72.8
12	Gene_B-Read-through	its3-tpp1_geneB	SYBR	Unknown	28.8432	72.8
13	Gene_A-Sense	E6.10-E6.09_geneA	SYBR	Unknown	23.8492	73.1
14	Gene_A-Sense	E6.10-E6.09_geneA	SYBR	Unknown	23.6522	73.3
15	Gene_A-Sense	E6.10-E6.09_geneA	SYBR	Unknown	23.6556	73.3
16	Gene_A-Antisense	E6.10-E6.09_geneA	SYBR	Unknown	29.514	74.8
17	Gene_A-Antisense	E6.10-E6.09_geneA	SYBR	Unknown	28.9685	73.7
18	Gene_A-Antisense	E6.10-E6.09_geneA	SYBR	Unknown	28.8309	73.5
19	Gene_B-Sense	E6.10-E6.09_geneB	SYBR	Unknown	25.0039	77.1
20	Gene_B-Sense	E6.10-E6.09_geneB	SYBR	Unknown	24.9681	77.1
21	Gene_B-Sense	E6.10-E6.09_geneB	SYBR	Unknown	24.8172	77.4
22	Gene_B-Read-through	E6.10-E6.09_geneB	SYBR	Unknown	32.0048	76.9
23	Gene_B-Read-through	E6.10-E6.09_geneB	SYBR	Unknown	32.1085	77
24	Gene_B-Read-through	E6.10-E6.09_geneB	SYBR	Unknown	32.3138	76.6
25	Gene_A-Sense	paf1-rps1602_geneA	SYBR	Unknown	21.8453	75.3
26	Gene_A-Sense	paf1-rps1602_geneA	SYBR	Unknown	21.9118	75.2
27	Gene_A-Sense	paf1-rps1602_geneA	SYBR	Unknown	21.9306	75.2
28	Gene_A-Antisense	paf1-rps1602_geneA	SYBR	Unknown	28.9316	74.8
29	Gene_A-Antisense	paf1-rps1602_geneA	SYBR	Unknown	28.6365	75.4
30	Gene_A-Antisense	paf1-rps1602_geneA	SYBR	Unknown	28.4342	75.4
31	Gene_B-Sense	paf1-rps1602_geneB	SYBR	Unknown	17.4064	77.5
32	Gene_B-Sense	paf1-rps1602_geneB	SYBR	Unknown	17.488	77.3
33	Gene_B-Sense	paf1-rps1602_geneB	SYBR	Unknown	17.2385	77.6
34	Gene_B-Read-through	paf1-rps1602_geneB	SYBR	Unknown	28.2091	76.9
35	Gene_B-Read-through	paf1-rps1602_geneB	SYBR	Unknown	28.0669	77
36	Gene_B-Read-through	paf1-rps1602_geneB	SYBR	Unknown	27.974	77
37	Gene_A-Sense	cdb4-thai4_geneA	SYBR	Unknown	19.4846	74.1
38	Gene_A-Sense	cdb4-thai4_geneA	SYBR	Unknown	19.6063	74.3
39	Gene_A-Sense	cdb4-thai4_geneA	SYBR	Unknown	19.5617	74.4
40	Gene_A-Antisense	cdb4-thai4_geneA	SYBR	Unknown	27.5107	74.4
41	Gene_A-Antisense	cdb4-thai4_geneA	SYBR	Unknown	27.5003	74.4
42	Gene_A-Antisense	cdb4-thai4_geneA	SYBR	Unknown	27.3737	74.4
43	Gene_B-Sense	cdb4-thi4_geneB	SYBR	Unknown	22.7706	74
44	Gene_B-Sense	cdb4-thi4_geneB	SYBR	Unknown	22.856	74
45	Gene_B-Sense	cdb4-thi4_geneB	SYBR	Unknown	22.8777	74
46	Gene_B-Read-through	cdb4-thi4_geneB	SYBR	Unknown	30.443	74.2
47	Gene_B-Read-through	cdb4-thi4_geneB	SYBR	Unknown	30.1528	73.8
48	Gene_B-Read-through	cdb4-thi4_geneB	SYBR	Unknown	30.267	73.8
49	cdc2-Sense	cdc2	SYBR	Unknown	23.1871	73.5
50	cdc2-Sense	cdc2	SYBR	Unknown	23.2286	73.7
51	cdc2-Sense	cdc2	SYBR	Unknown	23.9452	73.7
52	cdc2-Anti-sense	cdc2	SYBR	Unknown	23.9069	73.5
53	cdc2-Anti-sense	cdc2	SYBR	Unknown	23.5548	73.8
54	cdc2-Anti-sense	cdc2	SYBR	Unknown	23.8964	73.8
55	NTC_A	NTC_geneA	SYBR	Unknown	Undetermined	86.4
56	NTC_A	NTC_geneA	SYBR	Unknown	36.8929	74
57	NTC_B	NTC_geneB	SYBR	Unknown	35.5178	73.8
58	NTC_B	NTC_geneB	SYBR	Unknown	37.0632	77.6
59	NTC_cdc2	NTC_cdc2	SYBR	Unknown	Undetermined	62.9
60	NTC_cdc2	NTC_cdc2	SYBR	Unknown	37.0045	77
61	Self-priming_locus1	its3-tpp1_geneA	SYBR	Unknown	32.0103	75.6
62	Self-priming_locus1	its3-tpp1_geneA	SYBR	Unknown	31.5943	75.8
63	Self-priming_locus1	its3-tpp1_geneA	SYBR	Unknown	31.8391	75.6
64	Self-priming_locus2	E6.10-E6.09_geneA	SYBR	Unknown	32.941	73.7
65	Self-priming_locus2	E6.10-E6.09_geneA	SYBR	Unknown	32.5186	74.1
66	Self-priming_locus2	E6.10-E6.09_geneA	SYBR	Unknown	32.3965	73.8
67	Self-priming_locus3	paf1-rps1602_geneA	SYBR	Unknown	31.7111	75.7
68	Self-priming_locus3	paf1-rps1602_geneA	SYBR	Unknown	31.8518	75.5
69	Self-priming_locus3	paf1-rps1602_geneA	SYBR	Unknown	32.3749	75.3
70	Self-priming_locus4	cdb4-thai4_geneA	SYBR	Unknown	31.3452	74.2
71	Self-priming_locus4	cdb4-thai4_geneA	SYBR	Unknown	31.3687	74.2
72	Self-priming_locus4	cdb4-thai4_geneA	SYBR	Unknown	31.2589	74.3
73	DNase-treated-_locus1	its3-tpp1_geneA	SYBR	Unknown	33.9812	75.4
74	DNase-treated-_locus1	its3-tpp1_geneA	SYBR	Unknown	34.1222	75.8
75	DNase-treated-_locus1	its3-tpp1_geneA	SYBR	Unknown	33.9837	75
76	DNase-treated-_locus2	E6.10-E6.09_geneA	SYBR	Unknown	34.7593	73.3
77	DNase-treated-_locus2	E6.10-E6.09_geneA	SYBR	Unknown	33.918	73.7
78	DNase-treated-_locus2	E6.10-E6.09_geneA	SYBR	Unknown	33.7617	73.6
79	DNase-treated-_locus3	paf1-rps1602_geneA	SYBR	Unknown	33.6236	75.2
80	DNase-treated-_locus3	paf1-rps1602_geneA	SYBR	Unknown	33.418	75.2
81	DNase-treated-_locus3	paf1-rps1602_geneA	SYBR	Unknown	33.6335	75.1
82	DNase-treated-_locus4	cdb4-thai4_geneA	SYBR	Unknown	33.4876	74
83	DNase-treated-_locus4	cdb4-thai4_geneA	SYBR	Unknown	32.9108	73.8
84	DNase-treated-_locus4	cdb4-thai4_geneA	SYBR	Unknown	33.9245	73.8
85	DNase-treated-_locus1	its3-tpp1_geneB	SYBR	Unknown	34.6046	73.3
86	DNase-treated-_locus1	its3-tpp1_geneB	SYBR	Unknown	33.9092	73.5
87	DNase-treated-_locus1	its3-tpp1_geneB	SYBR	Unknown	34.3095	73.1
88	DNase-treated-_locus2	E6.10-E6.09_geneB	SYBR	Unknown	33.8832	76.9
89	DNase-treated-_locus2	E6.10-E6.09_geneB	SYBR	Unknown	34.1784	76.9
90	DNase-treated-_locus2	E6.10-E6.09_geneB	SYBR	Unknown	33.9348	77.1
91	DNase-treated-_locus3	paf1-rps1602_geneB	SYBR	Unknown	32.8841	77.3
92	DNase-treated-_locus3	paf1-rps1602_geneB	SYBR	Unknown	32.9523	77.1
93	DNase-treated-_locus3	paf1-rps1602_geneB	SYBR	Unknown	32.7839	77.4
94	DNase-treated-_locus4	cdb4-thi4_geneB	SYBR	Unknown	34.9289	73.4
95	DNase-treated-_locus4	cdb4-thi4_geneB	SYBR	Unknown	34.5553	73.4
96	DNase-treated-_locus4	cdb4-thi4_geneB	SYBR	Unknown	34.9446	73.2
NAP	LPL
R^2
R^2
R^2
R^2
R^2
R^2
R^2
R^2
R^2
R^2
R^2
R^2
Slope		cycles/log decade
Slope		cycles/log decade
Y-Intercept
Y-Intercept
Y-Intercept
Y-Intercept
Y-Intercept
Y-Intercept
Y-Intercept
Y-Intercept
Y-Intercept

## Sheet: pool-swc5-fs_3
Well	Sample Name	Detector Name	Reporter	Task	Ct	Tm Value
1	Gene_A-Sense	its3-tpp1_geneA	SYBR	Unknown	22.3261	73.8
2	Gene_A-Sense	its3-tpp1_geneA	SYBR	Unknown	22.0721	75.5
3	Gene_A-Sense	its3-tpp1_geneA	SYBR	Unknown	22.037	75.3
4	Gene_A-Antisense	its3-tpp1_geneA	SYBR	Unknown	25.7019	75.3
5	Gene_A-Antisense	its3-tpp1_geneA	SYBR	Unknown	25.7075	74.7
6	Gene_A-Antisense	its3-tpp1_geneA	SYBR	Unknown	25.4931	75.8
7	Gene_B-Sense	its3-tpp1_geneB	SYBR	Unknown	17.4894	73.1
8	Gene_B-Sense	its3-tpp1_geneB	SYBR	Unknown	17.4593	73.1
9	Gene_B-Sense	its3-tpp1_geneB	SYBR	Unknown	16.8782	73.1
10	Gene_B-Read-through	its3-tpp1_geneB	SYBR	Unknown	25.4511	73.1
11	Gene_B-Read-through	its3-tpp1_geneB	SYBR	Unknown	25.3884	72.9
12	Gene_B-Read-through	its3-tpp1_geneB	SYBR	Unknown	25.0894	72.9
13	Gene_A-Sense	E6.10-E6.09_geneA	SYBR	Unknown	22.0718	72.8
14	Gene_A-Sense	E6.10-E6.09_geneA	SYBR	Unknown	22.1167	73
15	Gene_A-Sense	E6.10-E6.09_geneA	SYBR	Unknown	21.688	73.7
16	Gene_A-Antisense	E6.10-E6.09_geneA	SYBR	Unknown	28.1094	73.7
17	Gene_A-Antisense	E6.10-E6.09_geneA	SYBR	Unknown	27.9768	73.3
18	Gene_A-Antisense	E6.10-E6.09_geneA	SYBR	Unknown	27.811	73.5
19	Gene_B-Sense	E6.10-E6.09_geneB	SYBR	Unknown	19.8453	77.1
20	Gene_B-Sense	E6.10-E6.09_geneB	SYBR	Unknown	19.9661	77.1
21	Gene_B-Sense	E6.10-E6.09_geneB	SYBR	Unknown	20.4299	76.9
22	Gene_B-Read-through	E6.10-E6.09_geneB	SYBR	Unknown	29.0323	76.7
23	Gene_B-Read-through	E6.10-E6.09_geneB	SYBR	Unknown	29.4745	76.7
24	Gene_B-Read-through	E6.10-E6.09_geneB	SYBR	Unknown	29.3192	76.7
25	Gene_A-Sense	paf1-rps1602_geneA	SYBR	Unknown	22.3346	74.7
26	Gene_A-Sense	paf1-rps1602_geneA	SYBR	Unknown	22.0321	75.1
27	Gene_A-Sense	paf1-rps1602_geneA	SYBR	Unknown	22.1189	75.3
28	Gene_A-Antisense	paf1-rps1602_geneA	SYBR	Unknown	29.7256	75.3
29	Gene_A-Antisense	paf1-rps1602_geneA	SYBR	Unknown	29.0763	75.4
30	Gene_A-Antisense	paf1-rps1602_geneA	SYBR	Unknown	29.0597	75.4
31	Gene_B-Sense	paf1-rps1602_geneB	SYBR	Unknown	17.5535	77.1
32	Gene_B-Sense	paf1-rps1602_geneB	SYBR	Unknown	17.2564	77.5
33	Gene_B-Sense	paf1-rps1602_geneB	SYBR	Unknown	17.2106	77.5
34	Gene_B-Read-through	paf1-rps1602_geneB	SYBR	Unknown	28.513	77.5
35	Gene_B-Read-through	paf1-rps1602_geneB	SYBR	Unknown	28.552	77.3
36	Gene_B-Read-through	paf1-rps1602_geneB	SYBR	Unknown	28.8747	76.7
37	Gene_A-Sense	cdb4-thai4_geneA	SYBR	Unknown	19.2488	74
38	Gene_A-Sense	cdb4-thai4_geneA	SYBR	Unknown	19.2452	74.3
39	Gene_A-Sense	cdb4-thai4_geneA	SYBR	Unknown	19.1798	74.3
40	Gene_A-Antisense	cdb4-thai4_geneA	SYBR	Unknown	27.9799	74.5
41	Gene_A-Antisense	cdb4-thai4_geneA	SYBR	Unknown	27.9214	74.7
42	Gene_A-Antisense	cdb4-thai4_geneA	SYBR	Unknown	27.497	74.9
43	Gene_B-Sense	cdb4-thi4_geneB	SYBR	Unknown	21.7279	73.9
44	Gene_B-Sense	cdb4-thi4_geneB	SYBR	Unknown	21.721	73.9
45	Gene_B-Sense	cdb4-thi4_geneB	SYBR	Unknown	21.987	74.1
46	Gene_B-Read-through	cdb4-thi4_geneB	SYBR	Unknown	30.2847	74
47	Gene_B-Read-through	cdb4-thi4_geneB	SYBR	Unknown	30.022	73.8
48	Gene_B-Read-through	cdb4-thi4_geneB	SYBR	Unknown	29.8597	73.6
49	cdc2-Sense	cdc2	SYBR	Unknown	23.62	73.4
50	cdc2-Sense	cdc2	SYBR	Unknown	23.5696	73.8
51	cdc2-Sense	cdc2	SYBR	Unknown	23.3873	73.9
52	cdc2-Anti-sense	cdc2	SYBR	Unknown	24.9074	73.9
53	cdc2-Anti-sense	cdc2	SYBR	Unknown	24.8105	74.1
54	cdc2-Anti-sense	cdc2	SYBR	Unknown	24.9537	74.1
55	NTC_A	NTC_geneA	SYBR	Unknown	36.532	72.7
56	NTC_A	NTC_geneA	SYBR	Unknown	36.9334	72.4
57	NTC_B	NTC_geneB	SYBR	Unknown	36.9321	72.5
58	NTC_B	NTC_geneB	SYBR	Unknown	33.9342	73.3
59	NTC_cdc2	NTC_cdc2	SYBR	Unknown	32.9266	77.6
60	NTC_cdc2	NTC_cdc2	SYBR	Unknown	33.9477	72.3
61	Self-priming_locus1	its3-tpp1_geneA	SYBR	Unknown	31.7922	75.3
62	Self-priming_locus1	its3-tpp1_geneA	SYBR	Unknown	31.9139	75.7
63	Self-priming_locus1	its3-tpp1_geneA	SYBR	Unknown	31.7765	75.8
64	Self-priming_locus2	E6.10-E6.09_geneA	SYBR	Unknown	31.5218	73.5
65	Self-priming_locus2	E6.10-E6.09_geneA	SYBR	Unknown	31.6688	73.5
66	Self-priming_locus2	E6.10-E6.09_geneA	SYBR	Unknown	31.4825	73.7
67	Self-priming_locus3	paf1-rps1602_geneA	SYBR	Unknown	33.0548	75.4
68	Self-priming_locus3	paf1-rps1602_geneA	SYBR	Unknown	32.4218	75.4
69	Self-priming_locus3	paf1-rps1602_geneA	SYBR	Unknown	32.1615	75.6
70	Self-priming_locus4	cdb4-thai4_geneA	SYBR	Unknown	31.0977	74.4
71	Self-priming_locus4	cdb4-thai4_geneA	SYBR	Unknown	31	74
72	Self-priming_locus4	cdb4-thai4_geneA	SYBR	Unknown	30.8944	73.8
73	DNase-treated-_locus1	its3-tpp1_geneA	SYBR	Unknown	36.7653	75.7
74	DNase-treated-_locus1	its3-tpp1_geneA	SYBR	Unknown	35.8538	75.7
75	DNase-treated-_locus1	its3-tpp1_geneA	SYBR	Unknown	34.9858	75.6
76	DNase-treated-_locus2	E6.10-E6.09_geneA	SYBR	Unknown	35.0703	73.5
77	DNase-treated-_locus2	E6.10-E6.09_geneA	SYBR	Unknown	34.6042	73.5
78	DNase-treated-_locus2	E6.10-E6.09_geneA	SYBR	Unknown	37.0449	73.2
79	DNase-treated-_locus3	paf1-rps1602_geneA	SYBR	Unknown	34.8527	75.2
80	DNase-treated-_locus3	paf1-rps1602_geneA	SYBR	Unknown	34.3238	75.2
81	DNase-treated-_locus3	paf1-rps1602_geneA	SYBR	Unknown	34.9346	75
82	DNase-treated-_locus4	cdb4-thai4_geneA	SYBR	Unknown	34.5253	74
83	DNase-treated-_locus4	cdb4-thai4_geneA	SYBR	Unknown	32.9424	73.6
84	DNase-treated-_locus4	cdb4-thai4_geneA	SYBR	Unknown	34.5321	73.6
85	DNase-treated-_locus1	its3-tpp1_geneB	SYBR	Unknown	30.877	73
86	DNase-treated-_locus1	its3-tpp1_geneB	SYBR	Unknown	37.2933	71.1
87	DNase-treated-_locus1	its3-tpp1_geneB	SYBR	Unknown	31.5176	73.2
88	DNase-treated-_locus2	E6.10-E6.09_geneB	SYBR	Unknown	37.0444	72.6
89	DNase-treated-_locus2	E6.10-E6.09_geneB	SYBR	Unknown	32.2808	77
90	DNase-treated-_locus2	E6.10-E6.09_geneB	SYBR	Unknown	32.5251	76.8
91	DNase-treated-_locus3	paf1-rps1602_geneB	SYBR	Unknown	33.7316	72.7
92	DNase-treated-_locus3	paf1-rps1602_geneB	SYBR	Unknown	32.913	77.1
93	DNase-treated-_locus3	paf1-rps1602_geneB	SYBR	Unknown	32.3141	77.1
94	DNase-treated-_locus4	cdb4-thi4_geneB	SYBR	Unknown	Undetermined	61
95	DNase-treated-_locus4	cdb4-thi4_geneB	SYBR	Unknown	36.5226	73.5
96	DNase-treated-_locus4	cdb4-thi4_geneB	SYBR	Unknown	35.9364	72.7
NAP	LPL
R^2
R^2
R^2
R^2
R^2
R^2
R^2
R^2
R^2
R^2
R^2
R^2
Slope		cycles/log decade
Slope		cycles/log decade
Slope		cycles/log decade
Slope		cycles/log decade
Slope		cycles/log decade
Y-Intercept
Y-Intercept
Y-Intercept
Y-Intercept
Y-Intercept
Y-Intercept
Y-Intercept
Y-Intercept
Y-Intercept

## Sheet: 968_1
Well	Sample Name	Detector Name	Reporter	Task	Ct	Tm Value
1	Gene_A-Sense	its3-tpp1_geneA	SYBR	Unknown	22.2854	72.9
2	Gene_A-Sense	its3-tpp1_geneA	SYBR	Unknown	21.8276	74.4
3	Gene_A-Sense	its3-tpp1_geneA	SYBR	Unknown	22.1242	73.8
4	Gene_A-Antisense	its3-tpp1_geneA	SYBR	Unknown	25.6356	73.8
5	Gene_A-Antisense	its3-tpp1_geneA	SYBR	Unknown	25.4863	74
6	Gene_A-Antisense	its3-tpp1_geneA	SYBR	Unknown	25.9136	74.4
7	Gene_B-Sense	its3-tpp1_geneB	SYBR	Unknown	22.713	72.6
8	Gene_B-Sense	its3-tpp1_geneB	SYBR	Unknown	22.4775	72.4
9	Gene_B-Sense	its3-tpp1_geneB	SYBR	Unknown	22.7313	72
10	Gene_B-Read-through	its3-tpp1_geneB	SYBR	Unknown	28.9662	71.9
11	Gene_B-Read-through	its3-tpp1_geneB	SYBR	Unknown	29.1714	71.4
12	Gene_B-Read-through	its3-tpp1_geneB	SYBR	Unknown	29.4052	71.4
13	Gene_A-Sense	E6.10-E6.09_geneA	SYBR	Unknown	22.9177	73.1
14	Gene_A-Sense	E6.10-E6.09_geneA	SYBR	Unknown	23.1454	72.7
15	Gene_A-Sense	E6.10-E6.09_geneA	SYBR	Unknown	23.0406	72.9
16	Gene_A-Antisense	E6.10-E6.09_geneA	SYBR	Unknown	29.9255	72.5
17	Gene_A-Antisense	E6.10-E6.09_geneA	SYBR	Unknown	29.8073	72.9
18	Gene_A-Antisense	E6.10-E6.09_geneA	SYBR	Unknown	29.5391	73
19	Gene_B-Sense	E6.10-E6.09_geneB	SYBR	Unknown	25.4314	77
20	Gene_B-Sense	E6.10-E6.09_geneB	SYBR	Unknown	25.8724	76.4
21	Gene_B-Sense	E6.10-E6.09_geneB	SYBR	Unknown	25.7081	76.8
22	Gene_B-Read-through	E6.10-E6.09_geneB	SYBR	Unknown	33.6375	76.6
23	Gene_B-Read-through	E6.10-E6.09_geneB	SYBR	Unknown	32.9196	76.6
24	Gene_B-Read-through	E6.10-E6.09_geneB	SYBR	Unknown	32.8875	76.5
25	Gene_A-Sense	paf1-rps1602_geneA	SYBR	Unknown	21.7863	74.6
26	Gene_A-Sense	paf1-rps1602_geneA	SYBR	Unknown	22.0468	74.2
27	Gene_A-Sense	paf1-rps1602_geneA	SYBR	Unknown	21.8439	74.8
28	Gene_A-Antisense	paf1-rps1602_geneA	SYBR	Unknown	29.142	74.8
29	Gene_A-Antisense	paf1-rps1602_geneA	SYBR	Unknown	28.9925	74.9
30	Gene_A-Antisense	paf1-rps1602_geneA	SYBR	Unknown	28.7485	75.3
31	Gene_B-Sense	paf1-rps1602_geneB	SYBR	Unknown	17.3594	77.6
32	Gene_B-Sense	paf1-rps1602_geneB	SYBR	Unknown	17.4146	77.4
33	Gene_B-Sense	paf1-rps1602_geneB	SYBR	Unknown	17.4067	77.3
34	Gene_B-Read-through	paf1-rps1602_geneB	SYBR	Unknown	27.4795	77
35	Gene_B-Read-through	paf1-rps1602_geneB	SYBR	Unknown	27.2273	77.3
36	Gene_B-Read-through	paf1-rps1602_geneB	SYBR	Unknown	27.5583	76.8
37	Gene_A-Sense	cdb4-thai4_geneA	SYBR	Unknown	18.8952	73.6
38	Gene_A-Sense	cdb4-thai4_geneA	SYBR	Unknown	18.8089	74.4
39	Gene_A-Sense	cdb4-thai4_geneA	SYBR	Unknown	18.8384	74.2
40	Gene_A-Antisense	cdb4-thai4_geneA	SYBR	Unknown	27.0421	73.8
41	Gene_A-Antisense	cdb4-thai4_geneA	SYBR	Unknown	26.7158	74
42	Gene_A-Antisense	cdb4-thai4_geneA	SYBR	Unknown	25.9846	74.7
43	Gene_B-Sense	cdb4-thi4_geneB	SYBR	Unknown	22.4735	74.2
44	Gene_B-Sense	cdb4-thi4_geneB	SYBR	Unknown	22.5294	74.1
45	Gene_B-Sense	cdb4-thi4_geneB	SYBR	Unknown	22.8322	73.4
46	Gene_B-Read-through	cdb4-thi4_geneB	SYBR	Unknown	30.0827	73.4
47	Gene_B-Read-through	cdb4-thi4_geneB	SYBR	Unknown	29.8057	73.7
48	Gene_B-Read-through	cdb4-thi4_geneB	SYBR	Unknown	29.8862	73.3
49	cdc2-Sense	cdc2	SYBR	Unknown	24.2807	73.3
50	cdc2-Sense	cdc2	SYBR	Unknown	24.7909	72.9
51	cdc2-Sense	cdc2	SYBR	Unknown	24.599	73.3
52	cdc2-Anti-sense	cdc2	SYBR	Unknown	24.015	73.6
53	cdc2-Anti-sense	cdc2	SYBR	Unknown	23.9287	73.8
54	cdc2-Anti-sense	cdc2	SYBR	Unknown	23.7922	74
55	NTC_A	NTC_geneA	SYBR	Unknown	36.964	71.9
56	NTC_A	NTC_geneA	SYBR	Unknown	36.7027	71.5
57	NTC_B	NTC_geneB	SYBR	Unknown	36.8837	71.7
58	NTC_B	NTC_geneB	SYBR	Unknown	36.9931	74.1
59	NTC_cdc2	NTC_cdc2	SYBR	Unknown	34.6215	71.6
60	NTC_cdc2	NTC_cdc2	SYBR	Unknown	37.152	70.5
61	Self-priming_locus1	its3-tpp1_geneA	SYBR	Unknown	32.3352	74.6
62	Self-priming_locus1	its3-tpp1_geneA	SYBR	Unknown	31.043	75
63	Self-priming_locus1	its3-tpp1_geneA	SYBR	Unknown	31.1166	75.7
64	Self-priming_locus2	E6.10-E6.09_geneA	SYBR	Unknown	31.7071	73.2
65	Self-priming_locus2	E6.10-E6.09_geneA	SYBR	Unknown	31.7805	73.2
66	Self-priming_locus2	E6.10-E6.09_geneA	SYBR	Unknown	31.714	73
67	Self-priming_locus3	paf1-rps1602_geneA	SYBR	Unknown	32.4294	74.9
68	Self-priming_locus3	paf1-rps1602_geneA	SYBR	Unknown	32.6943	74.7
69	Self-priming_locus3	paf1-rps1602_geneA	SYBR	Unknown	31.9492	75.1
70	Self-priming_locus4	cdb4-thai4_geneA	SYBR	Unknown	30.8959	74.1
71	Self-priming_locus4	cdb4-thai4_geneA	SYBR	Unknown	30.869	73.7
72	Self-priming_locus4	cdb4-thai4_geneA	SYBR	Unknown	30.5346	73.9
73	DNase-treated-_locus1	its3-tpp1_geneA	SYBR	Unknown	35.5968	74.4
74	DNase-treated-_locus1	its3-tpp1_geneA	SYBR	Unknown	34.169	75
75	DNase-treated-_locus1	its3-tpp1_geneA	SYBR	Unknown	33.8051	75.5
76	DNase-treated-_locus2	E6.10-E6.09_geneA	SYBR	Unknown	34.9128	72.9
77	DNase-treated-_locus2	E6.10-E6.09_geneA	SYBR	Unknown	33.8934	73.2
78	DNase-treated-_locus2	E6.10-E6.09_geneA	SYBR	Unknown	34.2154	73
79	DNase-treated-_locus3	paf1-rps1602_geneA	SYBR	Unknown	34.9523	74.7
80	DNase-treated-_locus3	paf1-rps1602_geneA	SYBR	Unknown	33.8191	74.7
81	DNase-treated-_locus3	paf1-rps1602_geneA	SYBR	Unknown	33.6352	74.7
82	DNase-treated-_locus4	cdb4-thai4_geneA	SYBR	Unknown	32.8728	73.7
83	DNase-treated-_locus4	cdb4-thai4_geneA	SYBR	Unknown	34.0129	73.7
84	DNase-treated-_locus4	cdb4-thai4_geneA	SYBR	Unknown	33.4974	74.1
85	DNase-treated-_locus1	its3-tpp1_geneB	SYBR	Unknown	35.93	72.5
86	DNase-treated-_locus1	its3-tpp1_geneB	SYBR	Unknown	33.8117	73.3
87	DNase-treated-_locus1	its3-tpp1_geneB	SYBR	Unknown	34.7423	73.3
88	DNase-treated-_locus2	E6.10-E6.09_geneB	SYBR	Unknown	35.5202	77
89	DNase-treated-_locus2	E6.10-E6.09_geneB	SYBR	Unknown	34.6733	77
90	DNase-treated-_locus2	E6.10-E6.09_geneB	SYBR	Unknown	33.914	77
91	DNase-treated-_locus3	paf1-rps1602_geneB	SYBR	Unknown	32.5429	77.9
92	DNase-treated-_locus3	paf1-rps1602_geneB	SYBR	Unknown	32.8563	77.4
93	DNase-treated-_locus3	paf1-rps1602_geneB	SYBR	Unknown	32.9248	76.8
94	DNase-treated-_locus4	cdb4-thi4_geneB	SYBR	Unknown	35.9274	73.6
95	DNase-treated-_locus4	cdb4-thi4_geneB	SYBR	Unknown	35.9344	73.5
96	DNase-treated-_locus4	cdb4-thi4_geneB	SYBR	Unknown	35.6594	72.8
NAP	LPL
R^2
Y-Intercept
Y-Intercept
Y-Intercept
Y-Intercept
Y-Intercept
Y-Intercept
Y-Intercept
Y-Intercept
Y-Intercept
Y-Intercept

[truncated: 11 more sheets: 968_2, 968_3, del.swc5_1, del.swc5_2, del.swc5_3, del.pht1_1, del.pht1_2, del.pht1_3, poll-swc5-wt_1, poll-swc5-wt_2, poll-swc5-wt_3]
