# Supplementary material for: Natural genetic variation impacts expression levels of coding, non-coding, and antisense transcripts in fission yeast
Source: Mol Syst Biol. 2014 Nov 28;10(11):764. doi: 10.15252/msb.20145123 (PMC4299605; doi:10.15252/msb.20145123)
Supplement: Supplementary file 18 — Supplementary Dataset S17 [file msb0010-0764-sd18.xlsx]

## Sheet: Transition_List
Q1	Q3	Collision Energy	Peptide	Protein	Fragment Ion	Rank	Label
646.833	1108.54	22.3	IATSESEDVTLK	swc5	y10	9	light
646.833	1007.49	22.3	IATSESEDVTLK	swc5	y9	5	light
646.833	920.457	22.3	IATSESEDVTLK	swc5	y8	8	light
646.833	791.415	22.3	IATSESEDVTLK	swc5	y7	3	light
646.833	361.245	22.3	IATSESEDVTLK	swc5	y3	2	light
650.84	1116.55	22.3	IATSESEDVTLK	swc5	y10	9	heavy
650.84	1015.5	22.3	IATSESEDVTLK	swc5	y9	5	heavy
650.84	928.471	22.3	IATSESEDVTLK	swc5	y8	8	heavy
650.84	799.429	22.3	IATSESEDVTLK	swc5	y7	3	heavy
650.84	369.259	22.3	IATSESEDVTLK	swc5	y3	2	heavy
510.254	835.416	18.2	SPLDSSSAQK	swc5	y8	3	light
510.254	722.332	18.2	SPLDSSSAQK	swc5	y7	1	light
510.254	607.305	18.2	SPLDSSSAQK	swc5	y6	4	light
510.254	520.273	18.2	SPLDSSSAQK	swc5	y5	9	light
514.261	843.43	18.2	SPLDSSSAQK	swc5	y8	3	heavy
514.261	730.346	18.2	SPLDSSSAQK	swc5	y7	1	heavy
514.261	615.319	18.2	SPLDSSSAQK	swc5	y6	4	heavy
514.261	528.287	18.2	SPLDSSSAQK	swc5	y5	9	heavy
780.394	1118.52	26.3	LNTLEQAQQNWSK	swc5	y9	7	light
780.394	989.48	26.3	LNTLEQAQQNWSK	swc5	y8	10	light
780.394	861.421	26.3	LNTLEQAQQNWSK	swc5	y7	5	light
784.401	1126.54	26.3	LNTLEQAQQNWSK	swc5	y9	7	heavy
784.401	997.494	26.3	LNTLEQAQQNWSK	swc5	y8	10	heavy
784.401	869.436	26.3	LNTLEQAQQNWSK	swc5	y7	5	heavy

## Sheet: Skyline_Results
PeptideSequence	ProteinName	ReplicateName	PeptidePeakFoundRatio	PeptideRetentionTime	RatioToStandard	TotalArea
IATSESEDVTLK	swc5	A12-08141	0.5	25.92	#N/A	#N/A
IATSESEDVTLK	swc5	A12-08147	0.5	23.61	#N/A	#N/A
IATSESEDVTLK	swc5	A12-08148	1	23.27	0.2344	697718
IATSESEDVTLK	swc5	A12-08149	1	23.79	0.1122	439621
IATSESEDVTLK	swc5	A12-08150	1	23.38	0.0828	315738
IATSESEDVTLK	swc5	A12-08151	1	23.64	0.0708	409437
IATSESEDVTLK	swc5	A12-08153	1	23.02	0.128	256463
IATSESEDVTLK	swc5	A12-08154	1	23.17	0.0879	379407
IATSESEDVTLK	swc5	A12-08155	1	23.01	0.0877	449506
IATSESEDVTLK	swc5	A12-08156	1	22.72	0.0875	278851
IATSESEDVTLK	swc5	A12-08158	1	23.44	0.0639	398877
IATSESEDVTLK	swc5	A12-08159	1	23.54	0.0646	415665
IATSESEDVTLK	swc5	A12-08160	1	23.41	0.0542	420252
IATSESEDVTLK	swc5	A12-08161	1	22.91	0.0652	336229
IATSESEDVTLK	swc5	A12-08162	1	23.34	0.0397	259648
IATSESEDVTLK	swc5	A12-08163	1	23.22	0.0257	201363
IATSESEDVTLK	swc5	A12-08141	0.5	25.92	#N/A	7077668
IATSESEDVTLK	swc5	A12-08147	0.5	23.61	#N/A	7091178
IATSESEDVTLK	swc5	A12-08148	1	23.27	0.2344	2977159
IATSESEDVTLK	swc5	A12-08149	1	23.79	0.1122	3917381
IATSESEDVTLK	swc5	A12-08150	1	23.38	0.0828	3813133
IATSESEDVTLK	swc5	A12-08151	1	23.64	0.0708	5782146
IATSESEDVTLK	swc5	A12-08153	1	23.02	0.128	2003585
IATSESEDVTLK	swc5	A12-08154	1	23.17	0.0879	4315477
IATSESEDVTLK	swc5	A12-08155	1	23.01	0.0877	5124921
IATSESEDVTLK	swc5	A12-08156	1	22.72	0.0875	3186832
IATSESEDVTLK	swc5	A12-08158	1	23.44	0.0639	6245243
IATSESEDVTLK	swc5	A12-08159	1	23.54	0.0646	6433689
IATSESEDVTLK	swc5	A12-08160	1	23.41	0.0542	7759380
IATSESEDVTLK	swc5	A12-08161	1	22.91	0.0652	5153332
IATSESEDVTLK	swc5	A12-08162	1	23.34	0.0397	6532470
IATSESEDVTLK	swc5	A12-08163	1	23.22	0.0257	7841475
SPLDSSSAQK	swc5	A12-08141	0.5	16.39	#N/A	#N/A
SPLDSSSAQK	swc5	A12-08147	0.5	14.35	#N/A	#N/A
SPLDSSSAQK	swc5	A12-08148	1	14.13	0.0052	83140
SPLDSSSAQK	swc5	A12-08149	1	14.48	0.006	108283
SPLDSSSAQK	swc5	A12-08150	1	14.25	0.0069	102524
SPLDSSSAQK	swc5	A12-08151	1	14.53	0.0027	70503
SPLDSSSAQK	swc5	A12-08153	0.5	14.15	#N/A	#N/A
SPLDSSSAQK	swc5	A12-08154	0.5	14.15	#N/A	#N/A
SPLDSSSAQK	swc5	A12-08155	0.5	14.01	#N/A	#N/A
SPLDSSSAQK	swc5	A12-08156	0.5	14.08	#N/A	#N/A
SPLDSSSAQK	swc5	A12-08158	1	14.33	0.0015	42474
SPLDSSSAQK	swc5	A12-08159	1	14.28	0.0078	160254
SPLDSSSAQK	swc5	A12-08160	1	14.18	0.0097	306300
SPLDSSSAQK	swc5	A12-08161	0.5	13.78	#N/A	#N/A
SPLDSSSAQK	swc5	A12-08162	0.5	14.25	#N/A	#N/A
SPLDSSSAQK	swc5	A12-08163	0.5	14.08	#N/A	#N/A
SPLDSSSAQK	swc5	A12-08141	0.5	16.39	#N/A	22888264
SPLDSSSAQK	swc5	A12-08147	0.5	14.35	#N/A	28249274
SPLDSSSAQK	swc5	A12-08148	1	14.13	0.0052	16047753
SPLDSSSAQK	swc5	A12-08149	1	14.48	0.006	18021158
SPLDSSSAQK	swc5	A12-08150	1	14.25	0.0069	14946397
SPLDSSSAQK	swc5	A12-08151	1	14.53	0.0027	26586180
SPLDSSSAQK	swc5	A12-08153	0.5	14.15	#N/A	13543905
SPLDSSSAQK	swc5	A12-08154	0.5	14.15	#N/A	20473052
SPLDSSSAQK	swc5	A12-08155	0.5	14.01	#N/A	20685054
SPLDSSSAQK	swc5	A12-08156	0.5	14.08	#N/A	10540482
SPLDSSSAQK	swc5	A12-08158	1	14.33	0.0015	28865416
SPLDSSSAQK	swc5	A12-08159	1	14.28	0.0078	20502438
SPLDSSSAQK	swc5	A12-08160	1	14.18	0.0097	31425942
SPLDSSSAQK	swc5	A12-08161	0.5	13.78	#N/A	22965752
SPLDSSSAQK	swc5	A12-08162	0.5	14.25	#N/A	32318246
SPLDSSSAQK	swc5	A12-08163	0.5	14.08	#N/A	33090992
LNTLEQAQQNWSK	swc5	A12-08141	0.5	30.82	#N/A	#N/A
LNTLEQAQQNWSK	swc5	A12-08147	0.5	28.54	#N/A	#N/A
LNTLEQAQQNWSK	swc5	A12-08148	1	28.26	0.1289	353499
LNTLEQAQQNWSK	swc5	A12-08149	1	28.76	0.0675	235531
LNTLEQAQQNWSK	swc5	A12-08150	1	28.17	0.0587	152358
LNTLEQAQQNWSK	swc5	A12-08151	1	28.54	0.0839	329773
LNTLEQAQQNWSK	swc5	A12-08153	0.5	27.94	#N/A	#N/A
LNTLEQAQQNWSK	swc5	A12-08154	0.5	28.11	#N/A	#N/A
LNTLEQAQQNWSK	swc5	A12-08155	0.5	28.04	#N/A	#N/A
LNTLEQAQQNWSK	swc5	A12-08156	0.5	27.77	#N/A	#N/A
LNTLEQAQQNWSK	swc5	A12-08158	1	28.34	0.0395	200837
LNTLEQAQQNWSK	swc5	A12-08159	1	28.49	0.034	171553
LNTLEQAQQNWSK	swc5	A12-08160	1	28.37	0.0378	212052
LNTLEQAQQNWSK	swc5	A12-08161	0.5	27.97	#N/A	#N/A
LNTLEQAQQNWSK	swc5	A12-08162	0.5	28.31	#N/A	#N/A
LNTLEQAQQNWSK	swc5	A12-08163	0.5	28.07	#N/A	#N/A
LNTLEQAQQNWSK	swc5	A12-08141	0.5	30.82	#N/A	3624383
LNTLEQAQQNWSK	swc5	A12-08147	0.5	28.54	#N/A	3517063
LNTLEQAQQNWSK	swc5	A12-08148	1	28.26	0.1289	2743302
LNTLEQAQQNWSK	swc5	A12-08149	1	28.76	0.0675	3489442
LNTLEQAQQNWSK	swc5	A12-08150	1	28.17	0.0587	2596798
LNTLEQAQQNWSK	swc5	A12-08151	1	28.54	0.0839	3929368
LNTLEQAQQNWSK	swc5	A12-08153	0.5	27.94	#N/A	1494511
LNTLEQAQQNWSK	swc5	A12-08154	0.5	28.11	#N/A	4112396
LNTLEQAQQNWSK	swc5	A12-08155	0.5	28.04	#N/A	3621119
LNTLEQAQQNWSK	swc5	A12-08156	0.5	27.77	#N/A	2483633
LNTLEQAQQNWSK	swc5	A12-08158	1	28.34	0.0395	5080079
LNTLEQAQQNWSK	swc5	A12-08159	1	28.49	0.034	5041932
LNTLEQAQQNWSK	swc5	A12-08160	1	28.37	0.0378	5614654
LNTLEQAQQNWSK	swc5	A12-08161	0.5	27.97	#N/A	3619430
LNTLEQAQQNWSK	swc5	A12-08162	0.5	28.31	#N/A	4612153
LNTLEQAQQNWSK	swc5	A12-08163	0.5	28.07	#N/A	5413087
